# Supplementary material for: Transcriptome analysis of microRNA156 overexpression alfalfa roots under drought stress
Source: Sci Rep. 2018 Jun 19;8:9363. doi: 10.1038/s41598-018-27088-8 (PMC6008443; doi:10.1038/s41598-018-27088-8)
Supplement: Supplementary file 6 — Supplementary file S2.c1 [file 41598_2018_27088_MOESM6_ESM.xlsx]

## Sheet: Trinity.fasta_S2.c1
Title: Transcriptome analysis of microRNA156 overexpression alfalfa roots under drought stress
Authors: Muhammad Arshada, Margaret Y. Gruber, Abdelali Hannoufa
Supplementary file S2_c1: De novo assembly data
>TR1|c0_g1_i1 len=1010 path=[2235:0-48 @2242@!:49-191 2234:192-1009] [-1, 2235, 2242, 2234, -2]
CCCTTGATTGTACAAGCATTCGCCCCAGTTGAATGATAATCAGACACTTTTGCTTGTTTT
TTGGGATATCTCTCTCTCTCTCTATCTCTCTACCCTCTCTCTCTTTGTATACTTTTGTCG
TTTTATTTTAGGATTTTAGTGGTTTATAATTGAGTTATTGATAGTTTAGGAAAATTATTA
ACACTGTTTGTCATTATATTTTCCTATACAAATAACTATGTTGGGTTTTAATGTGTTTTT
GGTGTTAACTAGCAGGTTGATTCGATCACATGGTGCTATGTGAATAATGCAGAGGTATCA
AGACTATTCATAATCAAGAAATCAATTCCAGATGACTTGGGGAAGTTGTCACAAGTCTCA
ATCGCAAGTCAAAAGGTTGTTCTAGATGAGAGGCTGAGAGCTAAATAATTGTAGTCCAAA
GGTGTATTTCATCTAGGGAGCATGCACGCCGCGTTTACCACAATGTGAGACATGCCTTTA
CAAGCAAAGAAAAACAAAATAATTAATTCATCATTGGAGCACGCGTGGCATCATGTGTGA
CGTGTTCTACAAGTCATGAGAAGGTATGTTTGTCACTGTCCAATGCACAACGCGTAACTT
GTTGGGTGACATATTCATTGGCCTATCATAGACTCCCGTCACAATAAGAAAAACACATGT
GATGCGCGTAAACATGTGCGTGCCACATGAGCTGAGAAAAATTTCTATATACTCCTTTAC
TTCAAACAAATGCAATGGTTCAAAATGTTGGAAGAGTGAAGGCATAGTAAGATTAAAGCG
ACCAAAGGTGACGATTTTTAACCCTTGTAGACAATATTGAAGACCTTTACCATCTCTATT
GAACGTAATGTTCTTTAAACCTTTGAACTCATTAGGTTAGGATTGGATGATGAACATGTA
TGGTACTATTTGAGCTATGTATTCTATTAGTCCTAGCTAATGCAATTTGAGACCTATTTA
TTCAATACAATGGGGTAGCCACATTATCAATTTTCTCCCACATTTATAAT
>TR1|c0_g1_i2 len=1049 path=[2237:0-87 @2242@!:88-230 2234:231-1048] [-1, 2237, 2242, 2234, -2]
AGGTTGATATTTGATTTCATGACCCCTAAAAAAACGATAAAAACGGAAAGAGTTGGTTAG
GTAGAAGTTGAATGATAATCAGACACTTTTGCTTGTTTTTTGGGATATCTCTCTCTCTCT
CTATCTCTCTACCCTCTCTCTCTTTGTATACTTTTGTCGTTTTATTTTAGGATTTTAGTG
GTTTATAATTGAGTTATTGATAGTTTAGGAAAATTATTAACACTGTTTGTCATTATATTT
TCCTATACAAATAACTATGTTGGGTTTTAATGTGTTTTTGGTGTTAACTAGCAGGTTGAT
TCGATCACATGGTGCTATGTGAATAATGCAGAGGTATCAAGACTATTCATAATCAAGAAA
TCAATTCCAGATGACTTGGGGAAGTTGTCACAAGTCTCAATCGCAAGTCAAAAGGTTGTT
CTAGATGAGAGGCTGAGAGCTAAATAATTGTAGTCCAAAGGTGTATTTCATCTAGGGAGC
ATGCACGCCGCGTTTACCACAATGTGAGACATGCCTTTACAAGCAAAGAAAAACAAAATA
ATTAATTCATCATTGGAGCACGCGTGGCATCATGTGTGACGTGTTCTACAAGTCATGAGA
AGGTATGTTTGTCACTGTCCAATGCACAACGCGTAACTTGTTGGGTGACATATTCATTGG
CCTATCATAGACTCCCGTCACAATAAGAAAAACACATGTGATGCGCGTAAACATGTGCGT
GCCACATGAGCTGAGAAAAATTTCTATATACTCCTTTACTTCAAACAAATGCAATGGTTC
AAAATGTTGGAAGAGTGAAGGCATAGTAAGATTAAAGCGACCAAAGGTGACGATTTTTAA
CCCTTGTAGACAATATTGAAGACCTTTACCATCTCTATTGAACGTAATGTTCTTTAAACC
TTTGAACTCATTAGGTTAGGATTGGATGATGAACATGTATGGTACTATTTGAGCTATGTA
TTCTATTAGTCCTAGCTAATGCAATTTGAGACCTATTTATTCAATACAATGGGGTAGCCA
CATTATCAATTTTCTCCCACATTTATAAT
>TR2|c0_g1_i1 len=957 path=[2018:0-88 2019:89-113 2028:114-501 2025:502-525 2027:526-656 2016:657-680 2017:681-956] [-1, 2018, 2019, 2028, 2025, 2027, 2016, 2017, -2]
TAAAAAATGTAAGTAGTTAAGGGCAAATGACACAAGTTGCATATATATATATATATATAT
GAATGAATGTCAATATCTTGTGCAAGTTTTTTTTTTGACAAAAGTTTCTTGTGCATGTTG
GTTGTCTGATCATTGTGATTTAATGTTTTTAGTTTCACTACCTAAATTAGGTTGTAGTAG
CTAACCAAAAGATACTTCTTGTTATTTATATTTATCTTGTAAAGACACACGAAATTATAA
GGGTTTGGTCTAGTGGTGATAAATCACACTTTAGATCTGGAGGTTCCTAGTTTGGGATGT
GCCGGTGCTTAAATTAGTTTGTGAGTGCTCTTTGAGCTCTCATGTTTTTTCACTCCAAAG
TTTTTTCATAAAAAAATCTAACAGAAGGACTAAATATTATTTAGTCATGTGTAACTATCA
TTTTAGGTGTTGTCTAGCCTACTCCAGTGGTTACATATGACCATTCAGGGGTTATCTCAA
AAACCGGCTATAGTGACTTTCTCTTGGTTTTGTATACACAAGAGAAAAAGAAAATACATT
TGAGTCTAAATAAAATATTAGTTAAATATATTACTTTTTTTTTTATTTTACTGTTTGTAA
AACTATTTCTTAAATCCTTACAAATATCTCACTTTCTTTTTAGTCATTGGATTTAGACTT
AGTACAATTTGTTTAGGTCGAAATTTGTTCCCTACAATATATAGAGTATTTCATTTTAGG
GTGCTCCATTCTTGACATGATACAAATTATGAAAACTAAAACCTTAATGGTGAATTGATT
TCCAGTTGTCTTTTGTAACTTACATGGAATTTGTTACTTTTGGGATAAATGGATTTGATT
GAGCAAAATATCAATTATCAAATTCAAGTGTTATGATGCTATTTTTTTATTTTTATTTTT
TAATTTACAAAGTGTAGAAGTTGCTAATGCTAGTTCATTTTTGTGTTCATGCAGAAG
>TR2|c1_g1_i1 len=413 path=[1053:0-157 1070:158-201 1061:202-231 1065:232-254 1071:255-291 1067:292-317 1063:318-374 1073:375-375 1011:376-389 1012:390-390 1013:391-412] [-1, 1053, 1070, 1061, 1065, 1071, 1067, 1063, 1073, 1011, 1012, 1013, -2]
AAGCCAGATTGATTATCTCGTTGGAAATTGAATAGAAAGACCCGCCAAAATGTTTTTATT
TTTATTTTTTAATTTATTTTGTAATATTCTGTGCGGACAAGGAAAGTTGCTTTTTTTCAG
TTTTTCCAACCTAATCAAACTGGATTTGACATTATTGTATGTGGTTTTCATATCTGTTTA
ATTGACATATTGGATTAATCGAGCATGAAAACCATAAGCAGTATGTCTGCACATGTCTGC
ACTTGCTTTAGTTAGGTTGTTGAAGATGAAATTGAACCAATGAATTACTAAAATGTTTTT
GTGGGTTTCGTTGTAATTGGACAGCAGAAGCTAGACAACCATAGAGATGGAATCCACAAA
TGCTGAGTTTTTTTTTGTTTCATCATTCTACTAATTCCATCACAAATGCTTAG
>TR3|c0_g1_i1 len=516 path=[1282:0-188 1305:189-205 1311:206-229 1309:230-231 1306:232-265 1280:266-285 1281:286-515] [-1, 1282, 1305, 1311, 1309, 1306, 1280, 1281, -2]
GGGGGCCAAAATCGCAACTTCGTGAAAGTTAGGGGGGCAAAACTGCAATTAAGCCAAAAT
ATAATAGAGAAAGAAAAAAGAAAATCCCAATTTTTTTGAAATTGTTTTTGATTAACAAAC
TCCCTTATTGCAAAAGAGCTACATATTTGTTTGTATATGACACAAACCTTAGCAAAAATG
TGAGAGAGTAGGTTAGATAAAAGATGCATGACACCAGTGAGTGAGTCTCGGAGTTTCCTA
AAAACTAGTAGTATGTTTGTTTGTGACAGTTGGCAACCAAATATTTCAGCAGCAACAACA
TCATATCCTTGCTGGAAACCTTGAAGATTTTTCATTAAATTGAAGTCAATAATATACATC
ACTATCATATTCTATTCTCACCCCCCAAAAGTTTATCCTAGTACTTGGCATTATGAATTC
ATATCAATCCTAACGTACTAAAAATAATTAAGAATAACAGAGGAAAACAGAACATAATTT
ATCATGAAAAGGACTCACATCTTTAAGATCTTCATC
>TR3|c0_g2_i1 len=413 path=[1270:0-82 1308:83-99 1304:100-123 1310:124-125 1307:126-169 1302:170-182 1292:183-412] [-1, 1270, 1308, 1304, 1310, 1307, 1302, 1292, -2]
CTTGTCCTAATCCAAACCCCAGCTCATAGACATCACCAAATTCCGATAAGTCAGGTACTC
CCTTAGCAAAAATGTGAGAGAGTAGGTTAGATAAAAGATGCATGACACCAGTGAGTGAGT
CTCGGATTTTCCTAAAAACTAGTAGTCTGTTTGTTTGTGATGACAGTTGGCAACCAAATA
TTTCAGCAGCAACAACATCATATCCTTGCTGGAAACCTTGAAGATTTTTCATTAAATTGA
AGTCAATAATATACATCACTATCATATTCTATTCTCACCCCCCAAAAGTTTATCCTAGTA
CTTGGCATTATGAATTCATATCAATCCTAACGTACTAAAAATAATTAAGAATAACAGAGG
AAAACAGAACATAATTTATCATGAAAAGGACTCACATCTTTAAGATCTTCATC
>TR3|c0_g2_i2 len=519 path=[1293:0-188 1308:189-205 1304:206-229 1310:230-231 1307:232-275 1302:276-288 1292:289-518] [-1, 1293, 1308, 1304, 1310, 1307, 1302, 1292, -2]
GGGGGCCAAAATCGCAACTTCGTGAAAGTTAGGGGGGCAAAACTGCAATTAAGCCAAAAT
ATAATAGAGAAAGAAAAAAGAAAATCCCAATTTTTTTGAAATTGTTTTTGATTAACAAAC
TCCCTTATTGCAAAAGAGCTACATATTTGTTTGTATATGACACAAACCTTAGCAAAAATG
TGAGAGAGTAGGTTAGATAAAAGATGCATGACACCAGTGAGTGAGTCTCGGATTTTCCTA
AAAACTAGTAGTCTGTTTGTTTGTGATGACAGTTGGCAACCAAATATTTCAGCAGCAACA
ACATCATATCCTTGCTGGAAACCTTGAAGATTTTTCATTAAATTGAAGTCAATAATATAC
ATCACTATCATATTCTATTCTCACCCCCCAAAAGTTTATCCTAGTACTTGGCATTATGAA
TTCATATCAATCCTAACGTACTAAAAATAATTAAGAATAACAGAGGAAAACAGAACATAA
TTTATCATGAAAAGGACTCACATCTTTAAGATCTTCATC
>TR4|c0_g1_i1 len=840 path=[1770:0-360 1787:361-361 1786:362-385 1785:386-719 1782:720-753 1783:754-839] [-1, 1770, 1787, 1786, 1785, 1782, 1783, -2]
ATAGTTACAAATTTTCTCTTTTTCAATTCATTCTTGCCTAATACTCTTCATGTACTTAAA
AACGAAACAGTCAAACTTTGATCATCATAGAATACATTAATTAGTAATAGAACCAAGCTT
TCAAACCGTAGCCGTGTTGCTAACACGGTAATCTATTTCTACACGAAATTTCCATTTTCC
AGCACCTCTTTTCTTAGCCATCAAGTTTATTTTATTTATAGTTTAATTAATCTACAAAAA
TTCCTCTAATTTAATATACATTCAAACACTCCATCTTTGAACTTACTCCTATAAATAATC
TTTCACCAACCTACAATAATAATCATTTGCACACAAACTCTTCAACCTTTTCCAACATGA
GCACACACAATCAAAAGCAGAACAAGTCTCTACTAAGCCGCCTACGAACGGCGGTGCAAA
AGGTGAAGCTTCTTATAAGCTCCACCATACTCAACCACACATGGAACGCTGCAAAAATGC
TTCGCGGTGCTTCTTTGAGCAATCGACAACTAAGTTTCAACGATCGTCCTGGATTGATGA
TGTGTTCTTCAGATGAAACTGATTCAGAGGGTTCTGTTTCTCCATCTCCTTGTCTTCAAA
GGACAATAAGTTTTCCTTCAGATGAGGATGACATTGATAAGAGATCGGAGATTTTCATAG
CTAATTTCAGACGACAACTTTTGTTAGAGAGACAAATCTCATTGCAGCTACGTTATTGCA
AGGAACAAAATAGTTCTGGATTGATATCTCCTTGAATATATATTGTTCTGTTTTTGTTTT
TGTTTTTCTTTTCTTGAGTTTGATTATGTCTAATCGATATTAAGGATGATACATTAATGG
>TR5|c0_g1_i1 len=1367 path=[3211:0-140 3292:141-188 3314:189-223 3313:224-263 3310:264-293 3303:294-298 3297:299-322 3287:323-332 3311:333-350 3309:351-374 3306:375-415 3301:416-439 3294:440-880 3276:881-901 3277:902-914 3278:915-938 3279:939-1366] [-1, 3211, 3292, 3314, 3313, 3310, 3303, 3297, 3287, 3311, 3309, 3306, 3301, 3294, 3276, 3277, 3278, 3279, -2]
ATTTGATCTAAATTTTAAAGGAAATACATGACACAAGTTTGTGAGAAATATAAATGGAGC
AATTAGTTAGACTTTTGAATGTTTCATGGCATATATCTCTCTCTCCTCGTAGTAGATGAC
TCAAGGTTTGAAGAACGCAACACAAAGCAGTAACAGAATCGTGTAGTATTGTAGAATGCG
ATAGATAGTAAGAATAATGCAGCGATTAAGGAATTTGAGATCAAGCTCCTCAAATTCATT
CTCCGTTGCTAACATTAAACGCAAATATCTCAATTCATGTGCTGCTATTCAAGATACTTT
TCATTCCACTAAGGATACGTTTGAAAGACACCGCGTTGTTTTCACGGTTGGAACTTCCAT
TGCATCCGTCGCTACTGCTTTCATCGGGTATTCGTTGCGGCATGTACATGAAACAAGAGT
TAATGAAAGGCTCCAATCCATTGAACAAGCTATGAAAAGCAATGTAAATCTTCGACATTC
TGAAATCAAAGATATTGTTGGTCGTCCTGGAGGGGTCAGTATTCCTGCTTGTGCAGCCAC
TGCCGGAACCACCTTACTTATCGGATATGGATTGGGATGGCGAGGTGGAAGCTGGTACAC
AACCAAGAAGTTCAAAAGGGAGCAGATGAAATTGCTAGGACAGATTAAACCTAGAAGATG
GCAAATGCTTGGCAAGTTAAAACCTAAAGGGTGGCCAATGCTTGGGAACATAAAACCTAA
AGGGTGGCAATTCAAGTTCCCTAGAAGAACCAAAGTGCCGGATACTGCAGTGAAAACATC
TGAAACGACAATAAAGGATGCATCATCGACACATATTGCTGGAAAACCCAATTAGTATCA
ATACATGAATTAGTCGTCTAATCAGATAAACTGAGGAGCAATGTAGTTATAACCAATTAT
AGCCAGATTTTGCACCGGTATTATATTATTTTTTCCTGCTGCTCCTTGCCCTTAGCTTCA
TGTTCTTCATCCTTCATGTGAAGAGTGTCTAAGATGCTCATGTTTTATTTTGATTATGAA
ATTTATAATGAAGGAAATGCACATACCTTACTTTTGGTGTTTGACAAGTACATTTTCAAT
TTTCGCTTTTGTTTACTCTACTTTCATTGATTTTAAGATTGTTGGAATAGTAATTATGTG
TTCCTGCGGAATGACCAAGTTATATAACATGTATTATGTGTGAGATTGTGTTCCTGCAGA
ACTTCAAACCTTCATTAGCTTCGGTGGCCATGTCTTATGCCTGAGATTGTGAAGGAAATG
CAGTGTTTCTTCTCTGGTGGAAACAAAATTTTTTTTTGATGTTTTTCCTTTTATAAGTCT
AAAAAGTGAAATGCTCATTTCAGATACCAGGGTAGCGGGAGTCAAAT
>TR6|c0_g1_i1 len=2686 path=[5452:0-882 5453:883-906 5458:907-1354 5457:1355-1989 5448:1990-2013 5449:2014-2685] [-1, 5452, 5453, 5458, 5457, 5448, 5449, -2]
TTTTTCGTTCGAGCTCCTCGAAGAGCTAATTTTATTGAATCATTTCATGTATTTAAATAC
ATTATTTTCACAACACACTAAGACAATACACACACGAGCAAATAACGAGAAAGAAGAAAA
CAAATAAAGGAAAAAAAATATAACTACAATATAGATTTGATATATCTTTCGATAAAGACA
ATCGATTCAACTAAATCTACGTTTAGATAAACAAAACGAGTTAGTAACTCAAGCTCAAGA
AGAATTTACATATTTGTGTCTATACAAAATGTACAAACAAGTATCGAAGAATAGACGAAT
TTGATTATTGAACATAGACGAAAACGAAAAAAATGCAATTTTAGAATAAAAAATAACTTC
AATTCATTTGAATAATGTTTTTATTTCTTTCGGCGTCGTGTTGTCATAGCTGTTGTTGTA
TTAACGGGTATAGTTTCAGTTGGTTTTGTATTTTGTTGTGCACTCGTTTCGAGTTGACTA
AGTAAAGCAATAAGATCGGCTTTCTTTGCATTCTTCGGAATATTGGCCTTATGTGTGTTC
AATCGAGTTTTGAGTTGAGCAACAGTTAAACTTTCGAGTTTTTGTTGTTCATTGTTGTTT
GTTTCAACTTTTGGAACAACTGGAACAGGTTTTGCAATTTCTTCGACTTTCTTTTTTGTG
ATTTCAGTTTTATCAATACTTTCCAATCGACGTTTGCTTGTTCGAACAGCTGGTGCAGTT
GTTGTTTTAGCTTGTGAAGTTCTCTTTTGATTATTTGTTGATCGACTTCGTGTTCGACTT
GGTCGTTCAACCGATTGAGCAATTGGTTTTTCTTGTTTGATCGGTTGTGCTTTCGGTACT
GGCGGTGGTAAATCAGCTGATTTCGAATTTCGAACTCGTTTGACTGTTGTTTCAACAACA
GGTTTTTCTTTAACTTGTTCGATCGTTCGTTTACGAGACGTTCGTTTGCTAGCTGGTGGT
ACAGGCGGTTTTTCTTTTGATTGACTTCGTTTCGTTGGAATTGGCATAGCTGCTGGTTTC
TCTTTGGATTGAGTTCGTTTTTCTTTGGATTCGGTTCGTTTGACTGGTTTTTCTTCGGAT
TGAGATCGTTTAGTTGGTTTTTCTTTGGATTGAGTTCGTTTTGCTGGTTTTTCCTTCGAT
GGAGTTCGTTTAGCAGGTTTTTCTTTGGATTGACTTCGTTTAGCTGGTGCTGGTTTTTCT
TTCGATGGAGTTCGTTTAGTTGGCTGAGCAACTTTTGGAGCTGCTGCTGCTTTACGTGTA
GTACGTTTGACTGGAGCAGTGATTTCTTTGGCTTTTTTAGCTTTTGAAGCGACGACTTTC
TTCTTTGGTTTTGCTGGAGCTTTTTTAACCTTTTCGACGGGTTGAGGTGCAACTTCGATT
GGCGTCGGTTCAATGACGATGTCAGGTTTCAATCCACGAAGAGCTTCTTCGAGTTTTTCT
TTTTCTGCTAAACGAGCGTCGGTTGTTGGCGTAAGTTGAAAGCAAACTCGACGTTGTAAA
TTAACAATAACTTTGGTTTGAAGTGGTGTTATTGGTTTGTCTCCATTGGCAACAATCATC
GATGTCGACGGTGTTGTTTGTGGTTCGAGTGTACGGAAACGACGTCGTGTTGAAATATCA
ATGCTCGGTGTTGTTTGAACACCCATTTCAAGTGTACGAGCGATTGTTTGTTGAATTGCT
TCGTTGGTTTGGTTCAAATTAACAATTTCAATCTCTTGTTGTTGAGGAACAATTGTTGAA
ACTTGTTCTTCTTCGCCAATTGAAACAATTTGCAATGATTTACTTCGTGGAGCTGATGGT
GTTGATGAATGAAGTGGATTGATGCTTCCACGAGGTGTTGTTTGAGCTGTCGAACGTCGA
CTTTGACGTGCGTTCGACGGTTGAACGGGTAATGTTTCTTCGAGAATTGGCGTTTCGATT
TCTTCAGTTGGATTGGTTAGAAGAACATTTAACATCGATCGCGATGGAATTGCTGGTGAT
TCTTGAATCACCGATGGTTCAGTATTAGCTTCCGTTTCTTGTGTTAATAAAATGCCTAAC
ATTGAATTCGAAGGTACCGACGGTGAACTTTCGAGTTGTTCAGTTGGAATTATTTCTTCA
GTTTGAGTATTATTGTCGGTTGTTGGTTGTGTGAGAAGAACGTTTAACATTGATTTCGAG
GCAATTGAATTTGTTTTTCGTTTAGGTGTATTTGCTTTTGGTTCAGTTGGTTGAGTAAGA
AGAACTTCGAGCATTGATTGCGAAGGAATAGCTGGTGAATTCATAGTTTTACGTTTCGGT
GTTTCGTTTTCCGTTGGTTCTTGTGTTAAAAGAACATTCAACATCGATTTCGATGTAACC
GCTGGTGAATTTCGTGCGGATTTACGAACATTTGCCGGAACTTCCGTTGGTTTTGTCAAT
AAAATGTTTAACATTGAGTTATTTCCTTCTTCTTCTTCTTGATTTGTATTTTGTTGCATT
GGTGTTCCATAAGTTGAATTCAACATCGAACGACCACGAGCAGACGAACGACGTTTGGGC
GTGTCGTATGTATATTCTCGTGAGAGTTCAGGTACCATTGGTTTCGGTGGTGTAACACTT
TGTTCACCTCCGTCAACTTCCGTTGTTTCAGCAGTCGGCGGTGTCGACATATTGAGAGTC
AATGATGCCGATTTCTCTTGATCGATTTCGTCTTCTTCATTGAGCG
>TR7|c0_g1_i1 len=992 path=[2296:0-378 2297:379-402 2308:403-554 2306:555-655 2295:656-991] [-1, 2296, 2297, 2308, 2306, 2295, -2]
AGAAAAATAGTACATGAGGATAGATACAATACAACCTTTTCTGGGTTGTACGAGTCTGTT
TTGTTGATGCTGCTATGTGAGGGGGTTCATAATGGTTTTAATGACTTGTTGCTTGAGGAA
TCTGACTTGGGTGGGAAGCTCTACTGTAGTTCTTTGGCCATAGGTGTTTTTGTTGGTTCT
CTGCTTTAACAGTGTCCTTGTAACTTTTTTCCCTCTTTCCGATTTCTTCTTGTGATCGGA
CTAGTGTATTACCAATAAAATTTGTCGTATTTAAAAAAATATATATTGGGTGTGTGGATG
GTAGAAATGCAAGAAGAAAGAATGTACTTGTTTGGTTACGCGTTTTCTGCAGCCAAAAGC
ACGTTTTGCTACTCAAACGCGGTTTGAACCAAAAGTGTGTTGTTTGGATAACTTGAAAAT
CGATTCTGGGCAACGTGATTCTATCCCCAAACGCAGGTCCTGCCAAAGCTACAAATTGAA
GCTTCCACGGCAAAGCAAAATCAAGTTGGGATTTTAACTTTCTGTGATTGGTGTTATTTA
CCAAATTACCCATAACTTTATTCTTCCTTCACCTAGATTCAACACTCACACCAACTACTT
TGAATTTTACTTCTGAAACTTACAACAACACAAATCTGAATTTCCCTATCTAAATTGAAG
GCCATAACAGAAGTATTAAATGATGAAGAAATTGTAGAATGGAAGGAAATTATGGAGGGA
TGCAAGAAAAAGAAACAATATTCAGAGTTAAAGGGTGTGAACTGTGAACCATTGTAGCAC
TTGTGGAAAAACGGAAGAGATACACAGTAGAGGGTACAAATCATGATAAATTAATTTCTT
TTCGTTTCTTTTTTATTGGGTTGGGTCATAGTTAAGTTTCTTTTGTTGTGAAAAAAAAGT
TTTTTTTTTTGGTTGAAAGTTGGGTTGGTCGTAGCTTATTTTTATTATCAGTGTTCCAAA
AGTTAAATTAATTTAATGAATTCTTAAAAAAA
>TR8|c0_g1_i1 len=582 path=[1217:0-129 1218:130-153 1219:154-189 1220:190-213 1221:214-581] [-1, 1217, 1218, 1219, 1220, 1221, -2]
TGAGTTGAGATCATTAATTCTCCATAGTCTTAAAATGAATAGGAAAATACATGATCCTAT
TGTGGTTAACTCTTCCATTGTTTTGCTACAAGAGAGGTTTAGACAGTTGCAAAGAGTGAA
AGAAATGAGGGAGAAGAGAGAGCTATTAAAAATGCTTGGCAATCATGAAACTAAACATAT
GAATTCGAGTCGCGGTATGAGTCACGAGCCAATTACAAGGCTGTTTTTCCACCCTGAATT
GATCAACATCAATTCATCAGGGTCACCATCACCACCTCATGTTTCTCTTTCACTATGGCC
AACATCACAAGGCATGCAAGATGATAACAACAACACTAGAACTAGCACGAGTAGTGATAC
TGTTGAGACCCTAGTACTCTTCAAGAACTTCTGCTCACAATCAAAACCCCTGCAGGCATC
ATGGAACAACGTCCATGACTCTGGTGTTGATACTTCTCTTCACCTGTAGCATTGTCTAAT
CCAGTTTTAGTTGTATAACACTTGATTATAAATTATATGGTGAATATCTATCTATCTATC
TATCTATATATGAACCATTCGTGTCTTCGGTCTAAAATCAAG
>TR8|c1_g1_i1 len=240 path=[218:0-239] [-1, 218, -2]
AGCGTAGTTAGTTGCTTTTGGTTTTTTCTTCACTATGTGACAGTGGTCGTTCTCATATCT
CCTTCTGTATATACATATACATATCTATCTATCTATCTATCTAACCGATTAACATTGATA
TATGCCTGCGTCTAGACAATGTGTCTTCGTCTTGTCAAGCTTGATGATTATATTTGAAGA
GATTTTTGTTATGATATCTATATTTTGTTTACCGTTTATTCGTTGCTCAAGAAAAGAAAG
>TR9|c0_g1_i1 len=267 path=[3758:0-215 3759:216-239 3760:240-241 3761:242-266] [-1, 3758, 3759, 3760, 3761, -2]
GTATTTCCATGTCATAGCCTTTAAACAACTTATCTTGAAATGTGCTTGTAAAGCCATCAA
ACCCAAGATAGCCAATCATTAGGAGAATTCCCCAAATAGTATTTTCCCTTCCTCTACCAT
ACGGACTTATGTCAGTTCCTGCCGGATATAAGATGAATATTGAGCAGCCAAGGGTTACTG
AGAATGCCAACAAATAATCAGCTCCTTGATATTTCTTTTGCATTATCAGAGCACTCCATA
TCTAAATAATATGAAGAGGCGAGTATT
>TR9|c0_g2_i1 len=484 path=[3770:0-224 3771:225-239 3772:240-483] [-1, 3770, 3771, 3772, -2]
TTTCCTTTTCCTTTGTTTGTGTATCTACTTAGTAGCAATTATATCTTTTTTAACAGTTAT
GACTAGTTGATTTCTTGGTCTTTTCATTCAATCTTAACCATAGAATTCCAATGTTGTAAA
CTGTGGAATATAAACTCCGTGAAGAATATGCACATCTTAAAGTGTATAACTTTGAAGCAC
TGACACGGACACCACATTCAGCACCGGTAATAATTTGAGAAAATTGAATTATTGAATGTA
CCCACATGTGTCAGACACCGACGCATATTGAATACCGGATATGCCTTCAATTTGAAGTGT
CAATGCTGGATAGGTGTATAAATCATAATTTGAAGTGTCAGTGCCTTCAATTTACTTACT
ACCTGTTATTTTACAATTATCACTAAACTTTCTAGGTTTCTTTACTTCGTGCAGATCCTA
GTGACTGGACTCTTTCATAAAGACTATCTGCACCTCCCAAAGTCCAATCTAATGTGTGTA
TGTG
>TR9|c0_g3_i1 len=634 path=[3773:0-111 3774:112-126 3796:127-282 3793:283-437 3788:438-461 3789:462-633] [-1, 3773, 3774, 3796, 3793, 3788, 3789, -2]
GTTGCAAGCAATTTCAAACTCTATAAAATTGTAAGGAAACCGCCTATAAAGCACTAACAC
AGGCACTGATAATGATACGTTGAGACCATACCGGTAATAATTTGAGAAAATTGAATTATT
GAATGTAATCACGTTTGTTAGTGTCGTGCCAATGTCCGACACCAACGTATGTCGAACATG
CCTTCAATCTAAAATGTTGATGCTACATAGGAAACCCCAATATATTTTTTCATGTAACAT
GTAAAGATGGTACTTACTTACCAGTAAAGCAGCTGCAGAAACTGCTGAGGTAGTAATACG
ATTGCAGAAAACAAGAAAGAGAGAATATTTAAAGTAGTCCTTGTTCACCCCATATGGGAC
TCTCATGATCTTTTCCTGCAAGACGCCATAGGTGACAAGGGTGAGCATGATTCCTGTAAC
AGCAAATGCAACTTTCCATAACTTGTTGCGCGTAACATTCGAGTCGTCTAAAGAAGAAGA
AAAGGAAGACGAGGTTGTCGTTTCCGCCATAACCATAAACGACGTCGGATCAAAGGTTTC
TCATTCTTACCATTTCATGCGACAAATACTCAAATTGGTCTGACACGTCACCACTGACTC
TACTCAGGAGACACCAATAGATCGGAAGAGCACA
>TR9|c0_g3_i2 len=608 path=[3762:0-98 3799:99-143 3795:144-163 3797:164-235 3783:236-256 3793:257-411 3788:412-435 3789:436-607] [-1, 3762, 3799, 3795, 3797, 3783, 3793, 3788, 3789, -2]
TAACAAACAACTAGCAATCACAACTATTAAAACAAAAAGAGATTATAATCTGACACAATA
TTGAAGTTTGACCTACCATAACAGGTATCATTTTGGCACATTTCGCAAGAGTTTGAACAG
GGAAACTGACATATTTGAGGGCCTCATATTGACAAGTTGTGGTTAGTATGTTTGATACTG
AAACAAGGCAATACTTATAAATGGGAGCAACAGGAACCAATGCTTTATCGCTTGCCAGTA
AAGCAGCTGCAGAAACTGCTGAGGTAGTAATACGATTGCAGAAAACAAGAAAGAGAGAAT
ATTTAAAGTAGTCCTTGTTCACCCCATATGGGACTCTCATGATCTTTTCCTGCAAGACGC
CATAGGTGACAAGGGTGAGCATGATTCCTGTAACAGCAAATGCAACTTTCCATAACTTGT
TGCGCGTAACATTCGAGTCGTCTAAAGAAGAAGAAAAGGAAGACGAGGTTGTCGTTTCCG
CCATAACCATAAACGACGTCGGATCAAAGGTTTCTCATTCTTACCATTTCATGCGACAAA
TACTCAAATTGGTCTGACACGTCACCACTGACTCTACTCAGGAGACACCAATAGATCGGA
AGAGCACA
>TR9|c0_g3_i3 len=497 path=[3762:0-98 3799:99-143 3794:144-392 3791:393-464 3792:465-496] [-1, 3762, 3799, 3794, 3791, 3792, -2]
TAACAAACAACTAGCAATCACAACTATTAAAACAAAAAGAGATTATAATCTGACACAATA
TTGAAGTTTGACCTACCATAACAGGTATCATTTTGGCACATTTCGCAAGAGTTTGAACAG
GGAAACTGACATATTTGAGGGCCTGCAATACGATATATGTTAGTTAAGCAAAAAACTAAA
AAGAAAGCACAAGCATTAGCTTACATCTGTTAATGATAGAACATCCTAAAGAACATAAAC
ACAATGTTGTCAAATAGCGGCGGCTCTATAGCGCTATCGTGCAGCATAATTTGAACAAAT
CGCTATTTTTCACAATCCACGATTTATAACACTGCATTAACATATTGGAACAAAGAAAGC
ATATAGCTTACCTCATATTGACAAGTTGTGGTTAGTATGTTTGATACTGAAACAAGGCAA
TACTTATAAATGGGAGCAACAGGAACCAATGCTTTATCGCTTGCCTATAAGAAAGACTGA
AGATGATAAATTTGAGA
>TR9|c0_g3_i4 len=773 path=[3776:0-215 3777:216-239 3778:240-241 3800:242-263 3799:264-308 3795:309-328 3797:329-400 3783:401-421 3793:422-576 3788:577-600 3789:601-772] [-1, 3776, 3777, 3778, 3800, 3799, 3795, 3797, 3783, 3793, 3788, 3789, -2]
GTATTTCCATGTCATAGCCTTTAAACAACTTATCTTGAAATGTGCTTGTAAAGCCATCAA
ACCCAAGATAGCCAATCATTAGGAGAATTCCCCAAATAGTATTTTCCCTTCCTCTACCAT
ACGGACTTATGTCAGTTCCTGCCGGATATAAGATGAATATTGAGCAGCCAAGGGTTACTG
AGAATGCCAACAAATAATCAGCTCCTTGATATTTCTTTTGCATTATCAGAGCACTCCATA
TCATAACAGGTATCATTTTGGCACATTTCGCAAGAGTTTGAACAGGGAAACTGACATATT
TGAGGGCCTCATATTGACAAGTTGTGGTTAGTATGTTTGATACTGAAACAAGGCAATACT
TATAAATGGGAGCAACAGGAACCAATGCTTTATCGCTTGCCAGTAAAGCAGCTGCAGAAA
CTGCTGAGGTAGTAATACGATTGCAGAAAACAAGAAAGAGAGAATATTTAAAGTAGTCCT
TGTTCACCCCATATGGGACTCTCATGATCTTTTCCTGCAAGACGCCATAGGTGACAAGGG
TGAGCATGATTCCTGTAACAGCAAATGCAACTTTCCATAACTTGTTGCGCGTAACATTCG
AGTCGTCTAAAGAAGAAGAAAAGGAAGACGAGGTTGTCGTTTCCGCCATAACCATAAACG
ACGTCGGATCAAAGGTTTCTCATTCTTACCATTTCATGCGACAAATACTCAAATTGGTCT
GACACGTCACCACTGACTCTACTCAGGAGACACCAATAGATCGGAAGAGCACA
>TR10|c0_g1_i1 len=524 path=[1215:0-135 1216:136-176 1248:177-196 1246:197-220 1250:221-242 1249:243-266 1247:267-306 1242:307-341 1214:342-523] [-1, 1215, 1216, 1248, 1246, 1250, 1249, 1247, 1242, 1214, -2]
GTAAACAAGTTGGTGCAGTCAATGGATGTGCCCTTGCACATGTCCTTAAGAAACTTCACA
ACAGATCCCCTAATGTGTGACATGGAAATATTAGTTCAACCTCACATTCAATACAAAGTA
AATTTATACATCAGGATGGATTCTGATTCTGTTCTTATCACACACGTGGAATTTTGAGAA
ATTTCATCTAATGTCTTACAACAAGAAAAAGTTGGGATTTGCATAGCCTACAGTCAGCAA
CCGGTAACTGTTGGATCAAGATCATGTGGTCCGAATTTCAAGCTCGGTGCATTGAAATAT
GGATCGTCTGATCTCAATCCAACAACTAGCGATGTATTGATTGCATGAACGAGTGAGATT
GTGACTGCAGGCGATCCAAATCCAAAAATTTGAGCTACAAGGAAGTAGTAAGGTAGCATT
CTTCTTAACCATATGCAAATTAATGAATGATAATTACAAACAAAAAAAAGATAATAAGAA
TTACTTACTCTTTAATGCTAAATTCAAAAATTCCCAATTTGTAC
>TR11|c0_g1_i1 len=1173 path=[2627:0-79 2628:80-118 2646:119-399 2637:400-423 2649:424-780 2631:781-813 @2647@!:814-1108 2625:1109-1143 2626:1144-1172] [-1, 2627, 2628, 2646, 2637, 2649, 2631, 2647, 2625, 2626, -2]
CTGTCCAAGTTACTGGTGATAAGAGGCAAATTGAAATTGCGCAAGAGATGATAAAAGAAG
TCTTGAGCCAGGTTTGTTTGTCTGTACTTATATTGCGATGATAAAGTTTGCAATTTGATA
GTTTAGTATTATTTGTGCATATTTCCGTTTTACTAATATTATTATATCAATGCCAACTTT
TTGCGTATTTGATATATTGATATTCCTTTTTATTTTGTAATTTTTTGTTGTATTTTCATG
TTAAAAACATGGCGTGTGAACTCATTTAGTCACTCATTGCATTTTCTGTAATAAATTGCA
TCAAGTTTTTGTTGACTTAAAGTAGCCTTGATTATCTTGTATGCATCCAGACCCATATTT
GTGCCAACTTCTGCCTCTTTTCTATCGTGAACTGAGGTTTTTATGTCATGCTGATTGGGG
AATGACCGGGTTATATAGCTTAAATTAAATTGATTGCAATGTGATGTCGTTCTTGATTAG
TATCATGGTATTTGATAAGATATTTGAAGTAGTATATGGAAGGTTTTTCTATGTTTTGCA
GCTGCTTGAAAGCATGTATCGTATGTTAAGATTTGTTATTGGTGACTGATTTTGACATTG
TTCTTGTAATTATGAGTTATATTTATTATAGCTTCATTTGATTCTATCATGCCAAGAAAT
AATAGTTCTGAAGACGATTGCTTTTAATAGGGATTGCTGTAAAATAGGGATCTAAACATT
TCCCACATTGTTAGCATGCATAAAATAGAGATCTAGACAAACACTTTATATGCTTGCTCT
AAATGGGTTCAGTGTTGATCTACAGTTGCATTTGCGAAATCAATACAAATCGTGATTGTC
GGTACGGGAGTGTCCATGTATTTGATGTCTATTTGATTCATTTATGGAAGTATTGTATCA
ATTGTTGCCATTGCAAGTGAGATAGATAGATCACCTGAAACAGTGTTCATGAGTTTGGAA
TTTGAACAATAATCCATGCCAAGGTCAATTAAATCTTTTAGGAAGATCGTATATGTAAAC
CAAGATGACAGTTGCAATGATTTTTTTATCTTGAGGTGCCAATTTCGAATTGGTTGGCTT
TAAAAATGCAGATTTGGCCATTGCCTTTTCCCTGGGGTCAACATTGCTTCACTTTCATGC
TCTGAAGAGAGGTGGCAGACCCTCCGATTGCAG
>TR12|c0_g1_i1 len=242 path=[526:0-44 527:45-86 528:87-241] [-1, 526, 527, 528, -2]
GATGAACAAGAATTTCGACAATTTTTGGGTCCAGTTATTCGAGATGAAAGAAGATTATCT
GGAACATTAACTCAACAAGATGTTCAAGCTATTTCAAATACGAATGCGAGTGAAACAATA
ACGTATCCAATTGGTCTTGATGTTGCTGTTGCTGGTTTCACAGAAAATCCAATTCAATAT
GAAAAATTTACAAGTGGTGCTAGTCATGAAGATCACAAATATGGTCTTGGTCCTGATGTT
GG
>TR12|c0_g2_i1 len=242 path=[523:0-44 524:45-86 525:87-241] [-1, 523, 524, 525, -2]
GATGAACAAGAATTTCGACAATTTTTGGGTCCAGTTATTCGAGATCAAAGAAGATTATCT
GGATCATTAACTCAACAAGATGTTCAAGCTATTTCAAATACGAATGCGAGTGAAACAATA
ACGTATCCAATTGGTCTTGATGTTGCTGTTGCTGGTTTCACAGAAAATCCAATTCAATAT
GAAAAATTTACAAGTGGTGCTAGTCATGAAGATCACAAATATGGTCTTGGTCCTGATGTT
GG
>TR12|c1_g1_i1 len=571 path=[1097:0-570] [-1, 1097, -2]
CGAAAACGAAAAGACATTTCTCTCTTTGAATGTTATTAAACGAAAAAAGAAGAAGATTTG
CTTTATTGAGGAATGAGAATGAAATTGTACAAAGAAGAAGAAGAAGAAAAAATTTAAACC
GAACGTATAAAACTACCGAATTCTTGTGGATCAATTCGTCCATCTGAATTGACATCAGCA
TAGTTGAACATGGCGCCAGCAGGATCATATTGATTACTTTTTCTTGCAACATTAGGAGCA
CCTATACCAACATCAGGACCAAGACCATATCGATGATCTTCTCGATTAGGACCATGTGTA
AATTGTTCATATTTAATGGGATTTTCTGTAAAACCTGCACAGGCAACATCAAGACCAACT
GGATATGTGATTGTTTCACTTGCATTAGCATGAGAAATTGCATCTGCATCTTGTGGAGTC
AATGTTCCCGATAATCTTCGTTCATCTCGAATAACCGGACCAAGAAATTGTCGAAATTCT
TGTTCATCAATAGTTCCATCGTGATTGATATCAGCACGATTGAATTGATTGTGAATATCT
TGTTCGCTACTCATTTGTATGATCGAGATCG
>TR13|c0_g1_i1 len=407 path=[1274:0-71 1275:72-95 1276:96-133 1299:134-136 1298:137-246 1293:247-284 1294:285-308 1295:309-319 1296:320-343 1297:344-406] [-1, 1274, 1275, 1276, 1299, 1298, 1293, 1294, 1295, 1296, 1297, -2]
TGCTTTACCCCAACAATTTAGGGTAAGATGTGCTTTGATTTGAACCACAGCAAAATGCAA
AGTATATTATTTTGGTTATCGACGTATGTGACAACCGTATGGAAATTTTTAGGAAGATGG
GTTGTTGCATACAACATGTGGAAGTGCAAATTATGTTGCACCAGAGATTCTTGCTAATAG
GGGCTATAATGGTGCATCATCAGATGTATGGTCATGTGGTGTTATCTTGTATGTAGTCTT
AACAGGATTCCTACCTTTTGATGATAGAAATCTTGCAGTTCTCTATCAGAAGGTTTTGAA
AGGAGATTTTCAGAAACCAAAATGGTTATCAGCTGGTGCACAAAACATTATAAAGAGGAT
TCTTGATCCCAACCCTAAAACCAGAATAACAATGGCAGGGATCAAAG
>TR13|c0_g1_i2 len=436 path=[1285:0-141 1286:142-165 1298:166-275 1293:276-313 1294:314-337 1295:338-348 1296:349-372 1297:373-435] [-1, 1285, 1286, 1298, 1293, 1294, 1295, 1296, 1297, -2]
CGGTTGATTGATGGTGTGAGCTACTGCCACAGTAAAGGTGTCTTCCACAGGGATCTCAAG
CTTGAGAATGTACTTGTGGATGCCAAAGGGAATCTAAAGATAACTGATTTTGGTCTTAGT
GCTTTACCCCAACAATTTAGGGCAGATGGGTTGTTGCATACAACATGTGGAAGTGCAAAT
TATGTTGCACCAGAGATTCTTGCTAATAGGGGCTATAATGGTGCATCATCAGATGTATGG
TCATGTGGTGTTATCTTGTATGTAGTCTTAACAGGATTCCTACCTTTTGATGATAGAAAT
CTTGCAGTTCTCTATCAGAAGGTTTTGAAAGGAGATTTTCAGAAACCAAAATGGTTATCA
GCTGGTGCACAAAACATTATAAAGAGGATTCTTGATCCCAACCCTAAAACCAGAATAACA
ATGGCAGGGATCAAAG
>TR14|c0_g1_i1 len=398 path=[1245:0-120 1266:121-150 1269:151-165 1267:166-210 1264:211-228 1263:229-397] [-1, 1245, 1266, 1269, 1267, 1264, 1263, -2]
TGAGTTCTACTCTTTCTGCTGATCTTCGAGCTAAACATGGAATTCGATCCATGCCAATCC
GTAAAGATGATGAAGTCATGATCAGACGGGGAGAACATAAAGGAAGAGATGGAAAAGTCG
TCCAAGTCTACCGTAAGAAATGGTGTATCTATATCGAAAAATTGACCCGTGATAAGGCCA
ACGGTGCTACTGTCAACATCCCAATCGACCCAAGCAATGTTCAAATCACAAAACTGAAAC
TTGATCGATCTAGAAAGACTCTTATTGAGCGTAAAGCTGCTGGAAAAGCTGCTGCCTCTG
GCAAAAACACAGGCAAATTTTCAGAATCCACTCTTTCCAACATGTCACAAGTCGATTAAA
TTTGATCAAATAAAATTAGAAGGAGGCTCATGTAAAAA
>TR14|c0_g2_i1 len=401 path=[1255:0-120 1270:121-150 1268:151-165 1265:166-210 1253:211-228 1254:229-400] [-1, 1255, 1270, 1268, 1265, 1253, 1254, -2]
TGAGTTCTACTCTTTCTGCTGATCTTCGAGCTAAACATGGAATTCGATCCATGCCAATCC
GTAAAGATGATGAAGTCATGATCAGACGGGGAGAACATAAAGGAAGAGATGGAAAAGTCG
TTCAAGTTTACCGTAAGAAATGGTGTATCTATATCGAAAAATTGACTCGTGATAAGGCTA
ACGGTGCCACTGTCAACATCCCAATCGACCCAAGCAATGTTCAAATCACTAAACTTAAAC
TTGATCGTTCTAGAAAAACCCTCATTGAACGCAAGGCTGCTGGAAAAGCCCAAGCTTCTG
GCAAAAACACAGGAAAATTCTCAGAGGCTACCCTCTCCAACATGTCACAGGTCGATTAAA
TTTTTTTGCAATAAATGGTTCGGCGAAAGGAAAAAAAAAAA
>TR15|c0_g1_i1 len=258 path=[1037:0-77 1038:78-101 1039:102-114 1058:115-163 1055:164-178 1035:179-204 1036:205-257] [-1, 1037, 1038, 1039, 1058, 1055, 1035, 1036, -2]
GCAGATTTTGTTTTTGACATGTTGTTCAGAAAGTCGAGACATTGCTGGTCGGGTGGCTTT
ACTTCTTTGGCAAATTTGGGCTGCATGTAATGATGTCATTTGGAATGATGCTCATAATAC
TTCAACAAGCATTGGAAGGAAAGCACTAGATGCATGGCAACAATGGCAAGAGATTCATAT
ACAGCCCTCACCACCGGTTGTGCAACACGGGCAAAAATATAGTGCAAGGTAATAGCTCAG
TATGGGAGAAACCGTGCG
>TR15|c0_g2_i1 len=323 path=[1050:0-77 1051:78-101 1059:102-114 1057:115-204 1054:205-257 1049:258-322] [-1, 1050, 1051, 1059, 1057, 1054, 1049, -2]
GCAGATTTTGTTTTTGACATGTTGTTCAGAAAGTCGAGACATTGCTGGTCGGGTGGCTTT
ACTTCTTTGGCAAATTTGGGCTGCATGTAATGATGTCATTTGGAATGATGCTCATCATAC
TTCAACAAGCATTTGAAGGAAAGCACTAGATGCATGGTAACAATGGCAAGAGATTCATAA
ATAGCCCTCACCACCGGTTGTGCAACACGGGCAAAAATATAGTGCAAGGTAATAGCTCAG
TATGGGAGAAACCGTGCGAGACGTGGTTGAAGTGCAATGTGGATGCCGCGTTCCATGACC
GTAACCATCTTACATCGTTTGCG
>TR16|c0_g1_i1 len=235 path=[791:0-144 792:145-234] [-1, 791, 792, -2]
ATTGTTTGAAAAGAGACTAAGTTTAGAGATTATACATGTCGGAGCCTTGATAATGGAAAG
AAAGTAAACAAAGAGCGCAGACAAACTAACTCTATGATGACGAATTGACCTCCAGTGAAC
ATCTGTTTATTCTTCCACTTAGACAATCTTGATCTTAGTGCCTTAATCATTGGCTGCCAT
GTATCTATTCTGTCTGGACTTTCCTCGATTGGTAACCCAAGGTATTTGCACGGTG
>TR17|c0_g1_i1 len=1980 path=[4173:0-106 4174:107-130 4195:131-749 4188:750-773 4196:774-1617 4197:1618-1641 4198:1642-1691 4190:1692-1739 4172:1740-1979] [-1, 4173, 4174, 4195, 4188, 4196, 4197, 4198, 4190, 4172, -2]
TCCGATCTCGACGTTTAACAAGGTAGGACCATTCTGAGAAAGGCTTTCACGACTGAACTG
AATCTCAGTTTCTCAGTCTTAAAAGAAGAAGAAGAAGAAGCAATAGCAACAACAAGCCTT
GACCTCATTCATTTCATCACCACTCTCATCTCCGAGCGCGTGAAAAAGACGAATACACCG
AAGAATCGATCGTAGAAATGTCCGTTCAAGAATATCTTGATAAATACATGCTTTCCCGTA
AACTCGAAGACGCCGTCAATGCCGCCGTCAGAGCCAAAACCTCCGACCCCGTTCTCTTCA
TCTCGAATCATATGAAAAAAGGAGTACAATCGGTGATTACGAAAGTAAAAGCGAGGCAAA
TTCTTGATAGTAGAGGAATTCCAACTGTTGAAGTTGATTTGTATACTAACAAAGCTATGT
TTCGTGCTTCTGTTCCATCTGGAAACTCCACTGGCATGTATGAGGCTGTTGAGTTACGGG
ATGGGGACAAAGGTGTATATCTAGGAAACGGTGTTGCTAAAGCTGTTAAAAATATAAATG
AGAAAATATCTGAGGCGCTGATTGGTATGGATCCAACACTGCAGTCCCAGATTGATCATG
CTATGATAGACCTTGACAAAACAGAGAAAAAGGGGGAACTTGGGGCAAATGCTATATTAG
CTGTGTCCATTGCTGCATGTAAAGCTGGGGCTGCTGAAAAGGAAGTTCCACTCTACAAGC
ACATCGCTGACCTGTCTGGAAAAACTAACCCAGTGCTTCCTGTTCCTGCTTTTACTGTTA
TAAGCGGTGGAAAACATGCTGGAAATAATCTGGCAATTGAGGAAATCATGATTCTTCCAA
TTGGAGCAAGCAGATTTGATGAAGCACTGCGAATGGGCTCTGAGACCTATCATCATTTAA
AGGCTGTTATTACAGAAAAATGTGGGCCACATAACTGTAATGTCGGTGAAGATGGTGGCT
TTGCTCCTAATGTCTCCAGCTTTAGAGAAGCCCTGGATCTTGTAAAGGAGGCCATTAGTA
GAACCGGTTATGATGAGAAAATAAAGATCGCTCTTGACGTCGCTGGTACAAATTTTTGTA
TTGGTAAAAGATATGATCTGGACTTTAAATCTCCTCAAACGTCGGGACAGAATTTTAAGT
CAGCAGAGGATATGATAGAATTGTACAAGGAACTATGTACCGAATACCCAATTGTATCAA
TAGAAGATCCATTTGACAAGGAAGATTGGGAACATATCAAGTATATCTCAAGCCTTGGAA
TTTGCCAGGTAGTAGGGGATGATCTCTTGATGTCTAATGCAAAGCGCATTGAGAGAGCAG
TGACTGAGTCTGCTTGTAATGCTCTTCTTCTTAAGGTCAACCAAGTTGGAACTGTGACCG
AGGTCATTGAAGTGGTCAAACAGGCAAAGGAAGCGCATTGGGGGGTGGTGACATCTCACA
GAAGTGGAGAAACTGTAGACTCTTTCATAGCTGATTTATCCGTTGGCCTTGCTGTTGGTC
AGATTAAAGCAGGCGCTCCTTGCAGAGGAGAGCGATTAGAAAAATACAACCAGTTACTTC
GGATTGAGGAAGAGCTTGGAGATCAAGCAGTTTATGCTGGTGAAGATTGGAGGCAGTAAG
AGATAACAATTTCTTCAGGTTGATTTTTTGAGATATGCTTTTCTTGTGAGTTTGATAGTT
TAAATTTGCTGTCAAAAAACCCCAAAAAGATAGGTTCAACTTCACTGTAGTACAGTATAT
ACTTTTTACGATGTATTTTTTTGTACCAAAATTTTACAGTGTGTTGCCTCAATTGCGCCA
TTAGATTTTAGCAACTGTTTGACTGAGTGTTTAGGAATATATGCATAAGAAAATGCAGCT
TAAAAATTGTGGAATATTTCAACGAATCAAAAAATTTGTGGGCAAGTGATATTGGTTTGG
TTATAGTTATATCTAGTTTTGACAATGGTTATATACGACTATTACATCCATCGTTGCCGG
>TR18|c0_g1_i1 len=323 path=[938:0-45 939:46-69 974:70-117 973:118-141 972:142-157 975:158-169 967:170-234 962:235-240 957:241-293 922:294-322] [-1, 938, 939, 974, 973, 972, 975, 967, 962, 957, 922, -2]
GACGGTTCTTAGTCACTCCTCGGAAGACATTCATTTCATCTGGTTTGCGAGCATTGAACT
CATTGAATATCTGTTGGTTGAAACTTAAAATTGTTTACTCAAGAATAGGATGAATTTCTA
GCAAATGTATTTGTATAATTGCACCTAAAGGCTTCTCTCCTCTCAAAATGCGGGGAAGAA
AGGAAAAACAAGGGCTAAAAAATACCAATCTACTATTCCACACATTCAATAATTTACTAT
TCCACTTACTTGGCACATGACGAATGCATTGAATATCAAAGTATTCTTCACTTGAAAACC
ATGGGCTTTAGTATCTTGCTTAG
>TR18|c0_g1_i2 len=321 path=[938:0-45 939:46-69 974:70-117 973:118-141 972:142-157 975:158-169 964:170-239 958:240-292 918:293-320] [-1, 938, 939, 974, 973, 972, 975, 964, 958, 918, -2]
GACGGTTCTTAGTCACTCCTCGGAAGACATTCATTTCATCTGGTTTGCGAGCATTGAACT
CATTGAATATCTGTTGGTTGAAACTTAAAATTGTTTACTCAAGAATAGGATGAATTTCTA
GCAAATGTATTTGTATAATTGCACCTAAAGGCTTCTCTCCTCTCAAAATGTGGGGAAGAA
AGGAAAAACAAGGGTTGAAAAATACCAATTTCTATTTCACACATTCAATAATTTACTATT
CCACTTACTTGGCACATGACGAATGCATTGAATATCAAAGTATTCTTCACTTGGAAGCCA
TGGGCTTTTGTATCTTGCTTG
>TR18|c0_g1_i3 len=266 path=[938:0-45 939:46-69 974:70-117 973:118-141 972:142-157 968:158-178 963:179-184 959:185-237 927:238-265] [-1, 938, 939, 974, 973, 972, 968, 963, 959, 927, -2]
GACGGTTCTTAGTCACTCCTCGGAAGACATTCATTTCATCTGGTTTGCGAGCATTGAACT
CATTGAATATCTGTTGGTTGAAACTTAAAATTGTTTACTCAAGAATAGGATGAATTTCTA
GCAAATGTATTTGTATAATTGCACCTAAAGGCTTCTCTATTCCACACATTCAATAATTTA
CTATTCCACTTACTTGGCACATGACGAATGCATTGAATATCAAAGTATTCTTCACTTGGA
AGCCATGGGCTTTTGTATCTTGCTTG
>TR19|c0_g1_i1 len=592 path=[1212:0-242 1213:243-266 1216:267-454 1207:455-471 1208:472-591] [-1, 1212, 1213, 1216, 1207, 1208, -2]
GCCAGAGCGATGTACAAAAGTCTCGGGATCATTGGGAAGTTCATAATGGATAATCAAATC
AACATTGGGAATATCAAGTCCACGAGATGCAACATCAGTTGCAACAAGCACTGTAAATTT
TCCTTGTCTGAAACCATTCAATGTTCTTTCTCTCTGGTGCTGAGATATATCACCATGCAG
TGCTTCAGAAGTGATACTATTTGTTAATGCCAATGATACTTCATCAGCATCTCTTTTTGT
CTGCGTAAAAACTATAGTCTTCCCACCCTTTGCATAAACGGTAATAAGATCAGAAAGAAT
GGTTCGCTTTGAAGTGGAAGTGGCCGATATAGCATATAGTTTTATCCCTTCAGCAAGCTT
TTCTTCTTCATCACCAACCAAATCAATTGTCAATGGATTGTTCAAGTATTTCCTGGCCAA
TTTCTTCACCCAACTAGGCATGGTTGCAGAAAAAAGCATGCTCTGTCTCTTTGCTGGAAG
CTTTTCCAAAATGACTTCTACATCCTCTTCAAACCCAACAGCAAGCATCTGATCAGCTTC
GTCGAGTACCAAATACTCAACTTCACTCAACTTGAGTGTGTTCCCGTTGATG
>TR20|c0_g1_i1 len=652 path=[1390:0-276 1391:277-290 1400:291-337 1398:338-382 1395:383-421 1389:422-651] [-1, 1390, 1391, 1400, 1398, 1395, 1389, -2]
ATTTGTGTATAGATCTATCCAATGTTGACTTTTCATTTTCCAATACAAATTGTTAGTATT
ATAAGATATATATTTGGAAAAACAAAACTAATTGTATCTTTAAAATCGCAAAGGATTTTA
TATTTAGGGCCAAAACAAATGTTCTAAAGGGATATTATAATTAGGAACAGAAAGAGTACA
TTTTATGAGTAAAAGAAAACTTTTTTATTGAACTGACATGTTAATTTGTTTTTATGATAA
TTAGAAGTTGAGGTAAAAAAGTAAAAACCAGATAAAGGAACACACAGGATCAATACTTAT
ATCATACACTAAAGAAGTTAAGAAAGCTCTAAAAAGTTGTATTATATTACATATAAGCCC
TTTTTTGCTAAAGCTTATGCTAGCGCACCCTAAGTTTTAATTCAGTAATCGGTTGAACAA
AGCTGCTAGCTTTCTGTTTTTATAAATTAGCAAGACCTTTCAGAAACCATGCCAAATTGC
TAATACCTTTGAATATTGATAAGTGTGTTACTTGTGTTTTTGTAAGTTTAAACTGTATTT
TGCTTGTGTGCTATATATGAGCTTGTTGTTTCATATGTTCCTATTTTCCTTTGGTGCCAG
GTTAAGTCGGATGTGGGAAGTGATGTTTGATTGCCACAAGCTCCAATTTCAG
>TR20|c0_g2_i1 len=496 path=[1380:0-121 1396:122-135 1399:136-182 1398:183-227 1394:228-265 1375:266-495] [-1, 1380, 1396, 1399, 1398, 1394, 1375, -2]
CGATCTTTGGGACGGAAAGAGTACATTTTATGAGAAAAATAAAAACTTTTTTATTGAACT
AACATGTTATTTTGTTTTTATGATAATAGAAGTTCAGGGAAAAAAGTAAAAACCAGATAA
AGGAACACACAGGATCGAAACTTATACCATACACTAAAGGAGTTAAGAAAGCTCTAAAAA
GTTGTATTATATTACATATAAGCCCTTTTTTGCTAAAGCTTATGCTAGTGCACCCTAAGT
TTTATTCAGTAATCGGTTGAACAAAGCTGCTAGCTTTCTGTTTTTATAAATTAGCAAGAC
CTTTCAGAAACCATGCCAAATTGCTAATACCTTTGAATATTGATAAGTGTGTTACTTGTG
TTTTTGTAAGTTTAAACTGTATTTTGCTTGTGTGCTATATATGAGCTTGTTGTTTCATAT
GTTCCTATTTTCCTTTGGTGCCAGGTTAAGTCGGATGTGGGAAGTGATGTTTGATTGCCA
CAAGCTCCAATTTCAG
>TR21|c0_g1_i1 len=311 path=[1313:0-191 1336:192-240 1334:241-253 1332:254-277 1326:278-286 1327:287-310] [-1, 1313, 1336, 1334, 1332, 1326, 1327, -2]
GGCATTTGGGTTGCCTTCATTTGCAGCCTCCAACACCTTCATTGTTGGCTTTGAGGGGGT
GGATTTAGTCCCACATCAGATAGATAAGACTCTTGATAAGAGTTTATAAAGACGGGGCAC
TTCTCATCTTACAAGCCGCTTTTCCAAGGATGAGTTAGGCCCCCAAGGATGAGTTAGGCC
CAATAGAAAATCTAAGAGAAATAAATAATTTTCTATTGACTGTTATTTATTGGATATTAA
GCACCCACTGCTCAGTATAAATTTTTTGAATTCCTTTTTGAGGCAAAGGAAAATAATTTT
TTTTACATAAT
>TR21|c0_g2_i1 len=593 path=[1328:0-191 1337:192-240 1335:241-253 1333:254-277 1320:278-286 1321:287-310 1322:311-592] [-1, 1328, 1337, 1335, 1333, 1320, 1321, 1322, -2]
GGCATTTGGGTTGCCTTCATTTGCAGCCTCCAACACCTTCATTGTTGGCTTTGAGGGGGT
GGATTTAGTCCCACATCAGATAGATAAGACTCTTGATAAGAGTTTATAAAGACGGGGCAC
TTCTCATCTTACAAGCCGCTTTTCCAAGGATGAGTTAGGCCCCCAAGGATGAGTTAGGCC
CAATAGAAAATCCAAGAGAAATAAATAATTTTCTATGTACTGTTATTTATTGGATATTAA
GCACCCACTGCTCAGTATAAATTTTTTGAATTCCTTTTTGAGGCAAAGGAAAATAATTTT
TTTTACATAATATATGACTTTCCTAATGTATGTAAAGGTTGCAGGCATATGCTTCTTTTG
ATTTAATTGATGATGAACTTGATAGTTTAGATATTTCTGGATGCTGTCATCTTAGTTGCC
ACTTTGCATTCATTGTGTGGATGTATTTGGTTTAATATCTGTGGAAAATTGAAGCGCTGT
TTAATAATTTCCTACCCATACCCTTGTTTAAATTTTAGGTTTTGATATAACATCAGGTCA
TTAATTCTTCTCTGCAACAGGGACAAAGTTCTTTGCAGTGTGTGAGCCTGGCG
>TR22|c0_g1_i1 len=434 path=[1438:0-102 1439:103-123 1448:124-167 1447:168-169 1444:170-253 1435:254-277 1446:278-346 1443:347-370 1426:371-433] [-1, 1438, 1439, 1448, 1447, 1444, 1435, 1446, 1443, 1426, -2]
AAGCTATGTTTTGCCAACCAGGATGGAATATGCAGTTATTTTTAATTTGTGTATGTGGCT
ATATAATTTCATGTTTATTGATTAATTAATAATTTTGTGAAGCTTGGAAGGGAGCCATTT
ATAAATGACCTCAATAAGAAAACACAAGCATACATTTCTGGCCCGTATGTCGACGATGTC
GAAAGATTGAGGGCTGAGAAAGCCAGAACAGTGGGAACTTCATCGCGTCAGCAAGACAGA
AAAGATTCTTTTAGGATGGTTGTCATTTGATGATGACAACGACCAAGTGCAGCTATGTAT
TGACGAAGGAACCAAATAAGATCAGCAATTTCTGATCTTTTGCAAAGCACAGTAGTGGCA
ACTTCATCGCGTCAACAAGACAACAAAGATTCTTTTAGCATGGTTGACACTTGACGATGG
CGACCAAGTGTACA
>TR22|c0_g1_i2 len=388 path=[1427:0-102 1428:103-121 1447:122-123 1444:124-207 1435:208-231 1446:232-300 1443:301-324 1426:325-387] [-1, 1427, 1428, 1447, 1444, 1435, 1446, 1443, 1426, -2]
AAGCTATGTTTTGCCAACCAGGATGGAATATGCAGTTATTTTTAATTTGTGTATGTGGCT
ATATAATTTCATGTTTATTGATTAATTAATAATTTTGTGAAGCATACATTTCTGGCCCGT
ATGTCGACGATGTCGAAAGATTGAGGGCTGAGAAAGCCAGAACAGTGGGAACTTCATCGC
GTCAGCAAGACAGAAAAGATTCTTTTAGGATGGTTGTCATTTGATGATGACAACGACCAA
GTGCAGCTATGTATTGACGAAGGAACCAAATAAGATCAGCAATTTCTGATCTTTTGCAAA
GCACAGTAGTGGCAACTTCATCGCGTCAACAAGACAACAAAGATTCTTTTAGCATGGTTG
ACACTTGACGATGGCGACCAAGTGTACA
>TR22|c0_g1_i3 len=426 path=[1421:0-122 1422:123-161 1444:162-245 1435:246-269 1446:270-338 1443:339-362 1426:363-425] [-1, 1421, 1422, 1444, 1435, 1446, 1443, 1426, -2]
CCTTTGTTCCTTTGTTTTAACAACAGGGAACACTGCAATGAGCAACATGTTGAAGATTAT
TTTTATTCCTTGGTCGTCATTATTTACCATGTGTGTTGTTTGGTCGATCACAAGATTCAT
GTATTTTATGGTTACAACGGCATACATTTCTGGCCCGTATGTCGACGATGTCGAAAGATT
GAGGGCTGAGAAAGCCAGAACAGTGGGAACTTCATCGCGTCAGCAAGACAGAAAAGATTC
TTTTAGGATGGTTGTCATTTGATGATGACAACGACCAAGTGCAGCTATGTATTGACGAAG
GAACCAAATAAGATCAGCAATTTCTGATCTTTTGCAAAGCACAGTAGTGGCAACTTCATC
GCGTCAACAAGACAACAAAGATTCTTTTAGCATGGTTGACACTTGACGATGGCGACCAAG
TGTACA
>TR22|c0_g1_i4 len=523 path=[1431:0-122 1445:123-212 1448:213-256 1447:257-258 1444:259-342 1435:343-366 1446:367-435 1443:436-459 1426:460-522] [-1, 1431, 1445, 1448, 1447, 1444, 1435, 1446, 1443, 1426, -2]
CCTTTGTTCCTTTGTTTTAACAACAGGGAACACTGCAATGAGCAACATGTTGAAGATTAT
TTTTATTCCTTGGTCGTCATTATTTACCATGTGTGTTGTTTGGTCGATCACAAGATTCAT
GTACTTTATGGTTACAACAAGTGTGATTTCTTTGATTAAGAACACAAGAGGGCACATGTT
GAAGTCAACGGCTTGGAAGGGAGCCATTTATAAATGACCTCAATAAGAAAACACAAGCAT
ACATTTCTGGCCCGTATGTCGACGATGTCGAAAGATTGAGGGCTGAGAAAGCCAGAACAG
TGGGAACTTCATCGCGTCAGCAAGACAGAAAAGATTCTTTTAGGATGGTTGTCATTTGAT
GATGACAACGACCAAGTGCAGCTATGTATTGACGAAGGAACCAAATAAGATCAGCAATTT
CTGATCTTTTGCAAAGCACAGTAGTGGCAACTTCATCGCGTCAACAAGACAACAAAGATT
CTTTTAGCATGGTTGACACTTGACGATGGCGACCAAGTGTACA
>TR22|c1_g1_i1 len=380 path=[358:0-379] [-1, 358, -2]
TATACAAGGTCAGCAATTTCTGATCACTTGCGAAGCACAACCGTGGGTGGGAACTTCATC
GCGTCAACAAGACAAAAAATGTTCCTTTAAGCATGGTTGACAGTTGATGATGGCGACCAA
GTGCAGTTATGATGGAAAAAAAACCAGTAATTGATCAAATTTGAATCATATGCCGTTGTT
GCGATACGAATGTCTAATTTGTAATTGGCCCATTACTCACTAATTAGGCCAACCAGGTTA
GAATAACCTATATGTAAACACATTAGCAAAGTAGGCATTATATGCCGCTGTTGCGATGTG
GAATTTTGAGATGCATTTGCAAGGTGATAATATGCAACCATACAAACATATTATTGTACA
TGTACTTCAGACAAGTGGCG
>TR23|c0_g1_i1 len=1024 path=[2346:0-197 2347:198-221 2348:222-242 2394:243-280 2393:281-354 2388:355-382 2369:383-386 2387:387-406 @2392@!:407-644 2376:645-662 2386:663-748 2382:749-772 2389:773-828 2385:829-852 2381:853-999 2335:1000-1002 2336:1003-1005 2337:1006-1008 2338:1009-1011 2339:1012-1014 2340:1015-1017 2341:1018-1020 2342:1021-1023] [-1, 2346, 2347, 2348, 2394, 2393, 2388, 2369, 2387,…
AATGAATTGAGTTCCCATGGTAAAGGGAAAATGACATGACATGAAATAATTTTCTTTTGG
CTTACAAAAGATATACTACTAGTCTACTACCCTGTTCCATAAATAAATAAATTTAAGACA
AAACTATGAATTTGGAATATCATTTCCATGCTAATTATGTTAATGCTGATTAAGCTTAGA
GAGGACAAAAATGGTAGCCGAGGAAGTGAGTAGAGCTGCAGCAAAACAAGCAAGATCAAG
GCCCGTGACCATGGGAACATCATTGAACTTCTCTATTAGTCCCACTTGAAGAATCATCAT
CACTGCATGCCCAATTTTTGACTTTGCTTGCTCAATTGATTGCACTCCAACCCACCTTGG
TGGCGACTTCATTATATAGAGGAAACCAGATGATTCTTTTTGTTTACTAGTAGTCCATGA
TCCAACAAACATGACATACAAACCCACCCCAAACATGAGTAAGGCTGTTCCTACCAGGAA
CATATCTATGGCTTCGATAAGCAGATGAACCAGATGTCCCTGATCCAACGGTTGAGACAA
CATATGGAGATAATGCGCGTATGACTCAATGACGAGAACACAACCCTCAAGAAAACACAA
TACTGAACCAAGTAAAGATCCAGCTACGGCGAACAATGTAAAAAAATCTGCAATCCATGA
TGGCCTTTTCAATGAGCATTTGGGGATGTAAATTCCGCGTGATCTTCCTATTAATCACAG
CACCCCGGAAAAGAACCACCAGCATAGCATTGCGAATACTTGCTATGATCTCAACTAATA
ATTCTGACAATCCTTCAGGAACCAGTACTGGCCGTGATACGGTTAAATGATTGGTGGTAG
TCATGGTTGCCTTCATTACCACCACCGGCTTCCTTTCTCCTTTCTCAGCTGAAGCAGCTA
TGAAACTATCTTCCCTTAAACATGCCCTACTTTGATACCTTAAACATTTCGTATACGAAG
AAGAAGAAGAGGAAGAGGAAGAAGAAGAAGAAGAAGAAGAAGAAGAAGAAGAAGAAGAAG
AAGA
>TR24|c0_g1_i1 len=267 path=[653:0-82 675:83-116 674:117-123 673:124-147 665:148-149 666:150-266] [-1, 653, 675, 674, 673, 665, 666, -2]
GAGAGAAGGTACCCGCACAGGCAATCTTGTTCCAGACCCCGAGAGAGAAGGTACCCGCAC
AATTGTTCCATCATTTGAGTTTCCTAATTTGACGACCGTCAAATTTTCGGAACTTCCAAA
ATTCGCAGGCTTCTATCCAACAGCTTATACACTAAGTTGTCCAGCATTGAACGACCTGTC
TATTGAGCTTTGTGACAGACTGGAACCATTCAGAAAAGAAACCACAGATACACAAACAAT
GTCAACCCTCTTTTCTGAAGAGGTAAT
>TR24|c0_g2_i1 len=267 path=[667:0-82 668:83-116 669:117-123 670:124-125 671:126-149 672:150-266] [-1, 667, 668, 669, 670, 671, 672, -2]
GAGAGAAGGTACCCGCACAGGCAATCTTGTTCCAGACCCCGAGAGAGAAGGTACCCGCAC
AATTGTTCCATCATTTGAGTTTCTTAATTTGACAACCGTCAAATTTTCGGAACTTCCAAA
ATTCTCTGGCTTCTATCCAACAGCTTATACACTAAGTTGTCCAGCATTGAACGACCTGTC
TATTGAGCTTTGTGACAGACTGGAACCATTCAGAAAAGAAACCACAGATACACAAACAAT
GTCAACCCTCTTTTCTGAAGAGGTAAT
>TR25|c0_g1_i1 len=384 path=[2138:0-86 2139:87-104 2140:105-128 2199:129-215 2204:216-257 2213:258-260 2202:261-319 2215:320-321 2216:322-323 2217:324-334 2149:335-359 2150:360-377 2151:378-383] [-1, 2138, 2139, 2140, 2199, 2204, 2213, 2202, 2215, 2216, 2217, 2149, 2150, 2151, -2]
ATCCTCTCCAGCCACAGCACCTCTCTTCTTCATGATAAACAGCTGGTCTTTGCACAGCAA
TTCACTCAGCCCGGTTATCTTGTACTCTTGGTTAGATGGGCTAGCTGTGATCCTCAAATT
CTTCAGAGTCCTTTTAGCCTTATTCCAGTCAAGACTGAAAGGATCTCTCGCATTTTGATT
GGCAATTAGGAAGTCAACCACAGGCCCAGGACGTACAATCATGGTTGTCGACACATCTAT
GTTCAGAGACAATCCACTTTGAGTGGTTCTGAAGCTGGAATGCAGCCCATTACATCCAAG
TACACCACCTCCAACATCATTGAAATTATTTGGGTTGTCGTGAAAGAAATTTTGGCGCAC
AAGCAGACAGCCCTGTTTAGCAGC
>TR25|c0_g1_i2 len=644 path=[2106:0-128 2107:129-146 2186:147-164 2212:165-245 2205:246-299 2213:300-302 2207:303-339 2182:340-363 2206:364-365 2201:366-376 2195:377-401 2187:402-419 2177:420-443 2090:444-643] [-1, 2106, 2107, 2186, 2212, 2205, 2213, 2207, 2182, 2206, 2201, 2195, 2187, 2177, 2090, -2]
GCGCTTGACAAAATAATCATAAACAGTGATCTCTTCAGTATCATCTTCTCCGGGAACAGC
ACCTCTCTTCTTCAGAGTAAACAGCTGGTCTTTGCACGGAAATTCGCTCAGCCCGGTTAT
CTTGTACTCTTGGTTAGATGGGCTAGCCGTGATCCTCAAATTCTTAAGAGTCCTTTTAGC
CTTATTCCTGTCAAGACGGAAATGATTTCTCACATTTTGATTGGCAATTAAGAATTCAAC
CACAGGTCCAGGACGTACAATCGTGGTCGTTGACACGTCTATGTTCAGAGACAATCCACT
TTGTGTGGCTCTGAAGCTGGAATGCAGCCCTTTGCAACTACGTACACCACCTCCAACATC
ATTGAAATTATTTGGGTTGTCGTGAAAGAAATTTTGGCGCACAAGCAGACAGCCCTGTTT
GGCAGCATGTTGTCTCAAGATAATATCAAGAACCCTAATGGCTTCTTGATAACTCTCAGT
TGCATGCCCCTTTAAGGCATCGGCAATGGCCTGCAGAGGAATTTTCGAAGCAAGGCTGAT
TTCAACTTTATAAGTCTTCGAACGGTATGATTTTCTTATCCTCTTCTTATCAGGGCTGGT
GTTCGCATTGTTCCTGTTTGAAGTGACTTCTTCAACAACAACAG
>TR25|c0_g1_i3 len=644 path=[2161:0-128 2162:129-146 2163:147-164 2209:165-170 2199:171-257 2204:258-299 2213:300-302 2207:303-339 2182:340-363 2206:364-365 2201:366-376 2195:377-401 2187:402-419 2177:420-443 2090:444-643] [-1, 2161, 2162, 2163, 2209, 2199, 2204, 2213, 2207, 2182, 2206, 2201, 2195, 2187, 2177, 2090, -2]
GCGCTTGACAAAATAATCATAAACAGTGATCTCTTCAGTATCATCTTCTCCGGGAACAGC
ACCTCTCTTCTTCAGAGTAAACAGCTGGTCTTTGCACGGAAATTCGCTCAGCCCGGTTAT
CTTGTACTCTTGGTTAGATGGGCTAGCCGTGATCCTCAAATTCTTCAGAGTCCTTTTAGC
CTTATTCCAGTCAAGACTGAAAGGATCTCTCGCATTTTGATTGGCAATTAGGAAGTCAAC
CACAGGCCCAGGACGTACAATCATGGTTGTCGACACATCTATGTTCAGAGACAATCCACT
TTGTGTGGCTCTGAAGCTGGAATGCAGCCCTTTGCAACTACGTACACCACCTCCAACATC
ATTGAAATTATTTGGGTTGTCGTGAAAGAAATTTTGGCGCACAAGCAGACAGCCCTGTTT
GGCAGCATGTTGTCTCAAGATAATATCAAGAACCCTAATGGCTTCTTGATAACTCTCAGT
TGCATGCCCCTTTAAGGCATCGGCAATGGCCTGCAGAGGAATTTTCGAAGCAAGGCTGAT
TTCAACTTTATAAGTCTTCGAACGGTATGATTTTCTTATCCTCTTCTTATCAGGGCTGGT
GTTCGCATTGTTCCTGTTTGAAGTGACTTCTTCAACAACAACAG
>TR25|c0_g1_i4 len=644 path=[2161:0-128 2162:129-146 2163:147-164 2209:165-170 2199:171-257 2204:258-299 2213:300-302 2202:303-361 2215:362-363 2216:364-365 2179:366-425 2143:426-443 2144:444-643] [-1, 2161, 2162, 2163, 2209, 2199, 2204, 2213, 2202, 2215, 2216, 2179, 2143, 2144, -2]
GCGCTTGACAAAATAATCATAAACAGTGATCTCTTCAGTATCATCTTCTCCGGGAACAGC
ACCTCTCTTCTTCAGAGTAAACAGCTGGTCTTTGCACGGAAATTCGCTCAGCCCGGTTAT
CTTGTACTCTTGGTTAGATGGGCTAGCCGTGATCCTCAAATTCTTCAGAGTCCTTTTAGC
CTTATTCCAGTCAAGACTGAAAGGATCTCTCGCATTTTGATTGGCAATTAGGAAGTCAAC
CACAGGCCCAGGACGTACAATCATGGTTGTCGACACATCTATGTTCAGAGACAATCCACT
TTGAGTGGTTCTGAAGCTGGAATGCAGCCCATTACATCCAAGTACACCACCTCCAACATC
ATTGAACTTCTTTGGGTCGTTGTGAAAGAAATTTTGGCGCACTAGCAGACAGCCCTGTTT
AGCAGCATGTTGTCTCAAGATAATATCAAGAACCCTAATGGCTTCTTGATAACTCTCAGT
TGCATGCCCCTTTAAGGCATCGGCAATGGCCTGCAGAGGAATTTTCGAAGCAAGGCTGAT
TTCAACTTTATAAGTCTTCGAACGGTATGATTTTCTTATCCTCTTCTTATCAGGGCTGGT
GTTCGCATTGTTCCTGTTTGAAGTGACTTCTTCAACAACAACAG
>TR26|c0_g1_i1 len=286 path=[653:0-220 654:221-285] [-1, 653, 654, -2]
AAGTGAGAAAAACAAGGTTGTCAACAAAGTTGTCATCAAATGGATGTCAAAATATCATTA
CTCAAACATAAATAAATTGATGGCCCGTTTTGATACTTTCTCTCGACATCACTAGCACCA
AATGTGTACACCAAGTTAGCTTAACATGATACCATGTTATATTTTTGTTTAGGGGCATAT
TATATTATATATTATATTAATTTACATTGAAGCCATATATTAATGGTAACATGCGTAGGA
TTTGACACTTGGATTATCGTTGGTGAGGCCACATCCTATCTTTAAT
>TR26|c0_g2_i1 len=284 path=[655:0-220 656:221-283] [-1, 655, 656, -2]
AAGTGAGAAAAACAAGGTTGTCAACAAAGTTGTCATCAAATGGATGTCAAAATATCATTA
CTCAAACATAAATAAATTGATGGCCCGTTTTGATACTTTCTCTCGACATCACTAGCACCA
AATGTGTACACCAAGTTAGCTTAACATGATACCATGTTATATTTTTGTTTAGGGGCATAT
TATATTATATATTATATTAATTTACATTGAAGCCATATATTGATGGTAACAAGCGCAGGA
TTTGACACTTGGATTATCTTTGGTGAGGCCACATCCTATTTTTA
>TR27|c0_g1_i1 len=645 path=[1294:0-392 1295:393-416 1296:417-644] [-1, 1294, 1295, 1296, -2]
TATATAATCTATTTCATTCATGCAACTAAAGTAAACTATGGTTAAAATTGCAAAGTTTGT
TTGCGTTCTGATTATCTTTCTTTCCTTATTTCTTTTTGAAATCACAGTCGACGGGGCTTA
TTATGCCTACCCTTGGTGTGTTAGAGATATTGATTGTCCAAAGGAAAAGTGCAAGCATCC
TTTTAATCCGAGGTGTCTTAATCATGAATGTGTATGTCGTTTATGGGGTTTATAATTTAT
GCATTCATCCCTCAAAAAAAAAAAGTTTATTTGAGTAACAGTCCCAAAATAGTACGCAGA
AGTCCAACTAGAATATTTCTTAAGATGTCATTTAGTTATTTTGTTGTCAGTTAATGACTT
TTTTATTCTTTTAATAATTTCACGAATGTTGTGCTATGAATTTGTACCCCAATATGATTG
TGATAAAAGGAAATAGGGTAGAAAAATATACTATATAGATTGTACTTCTTATTCTTTCTT
AATTTTCAACCCTACATCCTAACTATTTTTTTTTTTAAAATACTTTTCCTCCAACCTGTG
GCTCTGATTTACAATCAGTCACAACCGATGTTTGAGGTACTAGCTTATATGCTAAATAAG
AGATATGGGTCCTACTAGAACATTTTTTTTTTAACTAAACTTTTG
>TR28|c0_g1_i1 len=699 path=[2647:0-40 2648:41-51 2649:52-66 2650:67-90 2651:91-698] [-1, 2647, 2648, 2649, 2650, 2651, -2]
TCCTTGTATGCTCCTACAAAAAAACGTGGTTCTTCTCAATCATCATCAAATAATTCAGAT
GAAGAAATGAAACAGGTAATGTCCAAGAACATAGAGAAGATTAATTCTGAGCCAGAAGTA
CTTGTGATTATGGCTGGAGAAGATAAACCAACTTACATAGCCAAACCAATTATTATCACT
ACTTCTTTACCTTACTGCACTTGTGGAGCTGAATCAACTTCAACAACATCTTCATCAACC
TTAACCAATGACCAAACATTAACTAATTAAGTTGTTGTAAGCAACAAAATTTTGATATAG
TATAGAGAGCGCTTCCTTTATCATATTCTAGTGGTTTTGTGAGCACTTGAATATGATCAC
TTAAGATGAGTTTTTTTTTTTCTTTCAATTTTTCTTTTTGCATGAAGTTTTGCTTTTGAT
AATGAAGGGATGGCGACTTACTTTGCTACTAACTATGTTTGTTTGTTTTTGTTTAATTAA
GTTTGAGGATGTTGTTAATATATTTATTTAGTTATGCAAATTAATCACCATAGTAACAAA
TAACTAAGTGATTTTGCGTAAGTGGTTAATGAGTTATAGCTAAAGATATATTATTCAAAA
GAGCTCGAGTTTAAATCGTGGTTGTGACTTCGCTTGCTTGTTGGTTAAACTAGGATTATG
AGAGCCACGTTCTTCTAAAAATCGGAAAGTCAAAAGAAA
>TR28|c0_g2_i1 len=924 path=[2675:0-98 2676:99-122 2704:123-143 2699:144-169 2709:170-205 2708:206-260 2698:261-265 2705:266-276 2701:277-291 2696:292-315 2695:316-923] [-1, 2675, 2676, 2704, 2699, 2709, 2708, 2698, 2705, 2701, 2696, 2695, -2]
AGACGGCATACGAGATAAGGCCACGTGACTGGAGTTCAGACGTGTGCTCTTCCGATCTGA
AAGAGTTAGAAATTAAAACAAAGAGAGAGAAAAATGAGGCCAATCAACACTTTATCATCA
TCATCAACAACTCAAACCAATGAGATTAAGATATGGCAATCTCCAATTCCATATCTATTT
GGAGGCTTAGCTATAATGCTAATTTTAATTTCAGTTGCATTGGTGATCCTTGTATGCTCC
TACAAAAAACGTGGTTCTTCTCAATCATCATCAAATAATTCAGATGAAGAAATGAAACAG
GTAATGTCCAAGAACATAGAGAAGATTAATTCTGAGCCAGAAGTACTTGTGATTATGGCT
GGAGAAGATAAACCAACTTACATAGCCAAACCAATTATTATCACTACTTCTTTACCTTAC
TGCACTTGTGGAGCTGAATCAACTTCAACAACATCTTCATCAACCTTAACCAATGACCAA
ACATTAACTAATTAAGTTGTTGTAAGCAACAAAATTTTGATATAGTATAGAGAGCGCTTC
CTTTATCATATTCTAGTGGTTTTGTGAGCACTTGAATATGATCACTTAAGATGAGTTTTT
TTTTTTCTTTCAATTTTTCTTTTTGCATGAAGTTTTGCTTTTGATAATGAAGGGATGGCG
ACTTACTTTGCTACTAACTATGTTTGTTTGTTTTTGTTTAATTAAGTTTGAGGATGTTGT
TAATATATTTATTTAGTTATGCAAATTAATCACCATAGTAACAAATAACTAAGTGATTTT
GCGTAAGTGGTTAATGAGTTATAGCTAAAGATATATTATTCAAAAGAGCTCGAGTTTAAA
TCGTGGTTGTGACTTCGCTTGCTTGTTGGTTAAACTAGGATTATGAGAGCCACGTTCTTC
TAAAAATCGGAAAGTCAAAAGAAA
>TR28|c0_g3_i1 len=1106 path=[2657:0-322 2707:323-348 2710:349-384 2708:385-439 2706:440-458 2702:459-473 2697:474-497 2665:498-1105] [-1, 2657, 2707, 2710, 2708, 2706, 2702, 2697, 2665, -2]
TGCAAAACATTTACTTTTTTTTCTTAAACCTTATCTCATACAAACCACTTTTGACATACA
ATATCACTAATGCATTTGCACTACTCACATCTACAAGCATCTAGCTAAGCACAAAAAGGA
ATCTTCCTTAATACCAAAAGGGTACTTTTGTAAACAAATTTTTTGTCATTTTTACTATAA
ATTCTTGAACCCCCACTTCACTTCTTTTCACTTCCATCCATAAAGAGAGAGAAAGAGTTA
GAAATCAAAACCAAGAGAGTAGAAAAATGAGGCCAATTAACACTTTATCATCATCATCAC
CATCAACAACTCAAACCAATGAGATTAAGATATGGCAATCTCCAATTCCTTATCTATTTG
GTGGCTTAGCTATAATGCTAATTTTAATTTCAGTTGCATTGGTGATCCTTGTATGCTCCT
ACAAAAAACGTGGTTCTTCTTCTCAATCATCATCAAATAATTCAGATGAAGAAATGAAAC
AGGTAATGTCCAAGAACATAGAGAAGATTAATTCTGAGCCAGAAGTACTTGTGATTATGG
CTGGAGAAGATAAACCAACTTACATAGCCAAACCAATTATTATCACTACTTCTTTACCTT
ACTGCACTTGTGGAGCTGAATCAACTTCAACAACATCTTCATCAACCTTAACCAATGACC
AAACATTAACTAATTAAGTTGTTGTAAGCAACAAAATTTTGATATAGTATAGAGAGCGCT
TCCTTTATCATATTCTAGTGGTTTTGTGAGCACTTGAATATGATCACTTAAGATGAGTTT
TTTTTTTTCTTTCAATTTTTCTTTTTGCATGAAGTTTTGCTTTTGATAATGAAGGGATGG
CGACTTACTTTGCTACTAACTATGTTTGTTTGTTTTTGTTTAATTAAGTTTGAGGATGTT
GTTAATATATTTATTTAGTTATGCAAATTAATCACCATAGTAACAAATAACTAAGTGATT
TTGCGTAAGTGGTTAATGAGTTATAGCTAAAGATATATTATTCAAAAGAGCTCGAGTTTA
AATCGTGGTTGTGACTTCGCTTGCTTGTTGGTTAAACTAGGATTATGAGAGCCACGTTCT
TCTAAAAATCGGAAAGTCAAAAGAAA
>TR29|c0_g1_i1 len=567 path=[1360:0-200 1361:201-201 1362:202-224 1363:225-225 1364:226-242 1371:243-393 1342:394-471 1343:472-566] [-1, 1360, 1361, 1362, 1363, 1364, 1371, 1342, 1343, -2]
TTTTTTTTTCTATTCAAATCCCTTAAACATTCATTGAAGCTTATAAAAAATGAATCAAGT
ACAAGCGGTATATATATCCATCACATGACTCTAAAAAAATTACATAAATAGAATAGAATA
TACAATTAAATTGGAAATGATAGTCACCCATCACATCACCATAACGAATGAAATAATGAT
TATATTATGAGAATTAATTTTTACTTATTGGTCCTCGATCATGCTAGCTAGTGCCTGCGA
TTGCGAAGGTTATTGTTGGCAGCGACATGAGCAACAGTATGGTCAGAGTCGAGGGGCTGG
AAATGGTGATCATCAGATTCGCGAGTTCTTCTGCGAAAGGAATTATTATCAGCTGATCCC
AATAACAAACGTTTTGAGCTATCTGAATGTTGTAATGAGCTGTTCGTGTGATCAAACCTT
TGCTTTCTGTTGATTGCGCCAATGATATATGGAATCAAACCTTCCATTGCTATTATTTGC
TTGATAATTATTACTACTATCTCTTCAATAAATGATCACACCAAATTGATTTTGAAAGCT
TTCAATCTATGAGATCGGAAGAGCACA
>TR30|c0_g1_i1 len=337 path=[964:0-107 965:108-112 978:113-141 973:142-154 981:155-189 976:190-221 971:222-245 952:246-336] [-1, 964, 965, 978, 973, 981, 976, 971, 952, -2]
CCCAGCCAAGCAATTATGAAGTACTAGTCATGGAAACTGACAGCTACAAAAGAACCATAA
ATTGAACATACATTTTTATTCTGAAATCTCAAAGAGTTCACAAAAACAGATTATGCTCTC
TGATTTATTTGGTTGAAACTTAACATAAATTTGATCTCACTTGTGCTTACTACATAATGG
AAAACTAAAAAATTTCCATCTGTTAAGCATACAACATGATTGCAATATTTAAAAGAATAA
ATAAATCAAACACCAAAGTTAAACCTTCCAAAGAGTAGGAAGCTCACGAGTCCTCTTTGC
GCTACTATGATTGGAATCACTCTCTCTCTCCCCAAAA
>TR30|c0_g2_i1 len=337 path=[941:0-107 942:108-112 982:113-136 985:137-141 984:142-154 980:155-189 975:190-221 970:222-245 957:246-336] [-1, 941, 942, 982, 985, 984, 980, 975, 970, 957, -2]
CCCAGCCAAGCAATTATGAAGTACTAGTCATGGAAACTGACAGCTACAAAAGAACCATAA
ATTGAACATACATTTTTATTCTGAAATCTCAAAGAGTTCACAAAAACAGATTACGCTCCC
TGATTTATTTGGTTGAAACTTAACATAAATTTGATGTCACTTGTGCATACTACATAATGG
AAAACTAAAAAATTTCCATCTGTTAAGCATACAACATGATTGCAATATTTAAAAGAATAA
ATAAATCAAACACCAAAGTTAAACCTTCCAAAGAGTAGGAAGCTCACGAGTCCTCTTTGC
GCTACTATGATTGGAATCACTCTCTCTCTCCCCAAAA
>TR31|c0_g1_i1 len=334 path=[852:0-77 853:78-101 875:102-154 874:155-178 876:179-187 870:188-232 849:233-237 850:238-254 851:255-333] [-1, 852, 853, 875, 874, 876, 870, 849, 850, 851, -2]
ATTGTGCTGGAAGTGTGCCTGAATTGGGGAAGGGGGAAACTGAAATTGAGTAACTTGTTC
CTGAGAGTTTGGGATGCAAATGAACTTGGACAAATTTTCCTTGGATCGAGACTGATTCAC
GCTTGACAGCTCTCTCTTTGGATGAGCACCAATTTGGATTTTAATAAATAACGATAATGA
AAAAAATGAAAAATAACAAAAATAAAAAAATATGCAGACTCTGGACTTATCTAAAAAATA
ATTGATAAAATAAAACTGATAAAAAGAAATAATGACTAAAAATAAAAAGGAACTAAAATT
TAAAATTAGTTAATTAATTAAAAAAAAATAAAAA
>TR32|c2_g1_i1 len=514 path=[1363:0-38 1364:39-62 1382:63-83 1386:84-107 1391:108-125 1389:126-149 1392:150-163 1390:164-187 1393:188-198 1383:199-266 1378:267-301 1348:302-325 1349:326-513] [-1, 1363, 1364, 1382, 1386, 1391, 1389, 1392, 1390, 1393, 1383, 1378, 1348, 1349, -2]
GCCATATGAAGAAATATTTCCTTTTCCATTTCCTCTAGCACATCAAAACTTAATCGCAAC
ACATCCATGATATCTCTGTTTGGAGTTTCTCTCAATCTCGCCAATGCGCTTTTCCATTCA
GGGATGCCTCGACCAAACAAAAATCTGCCCAATACTTTAATTGCAAGTGGTAGCCCATTA
GCATAACTTAGTATGTCAATGGCCAACTTATCATAACTACTTATAACATGATCAAGTTTG
AAAACTTTTCGACTAAATAACTTAAGAGAGTCAGACTCATTCAAGAGTTGAACTTTGTAA
ACAACATCCACCCCAAACTCTTTCAAGACATGCTCATCTCTAGAAATTATAATGATTCTA
CTCCCCGAACCTAACCACTCACGACCCACAGCTAATTTATCGAGTTGTTCAACATGATCA
ACATTGTCAAGAATTATAAGGGACTTTACACGATGTAGTCTACTTCGTATCAAGTTAGAT
GTGTTGTAAAGATTACATATCTGAAGGTGTTCTT
>TR33|c0_g1_i1 len=256 path=[744:0-202 745:203-255] [-1, 744, 745, -2]
AAACATTTAATACAAACAATATCTTACTCTGCCTAATATGCTGATCTCACGCAGAAACAA
GATACCTGCTATAGCTGCAAGCCCAACAAGTAATTTAAATCAGCTTTGCGATGGACAAAC
TCACAAACATGCATGTTTGAAAAAAAGAAAACTACCAATCAATTACAAAATAGTTGATGT
TGTTTAGAGAGCTGGATAAAAGGAAGGTGACCCAGATGAGGAAATTGAAGATTGAGGCTA
AAAATAGAAGCTTTTA
>TR33|c0_g2_i1 len=327 path=[740:0-202 741:203-247 742:248-271 743:272-326] [-1, 740, 741, 742, 743, -2]
AAACATTTAATACAAACAATATCTTACTCTGCCTAATATGCTGATCTCACGCAGAAACAA
GATACCTGCTATAGCTGCAAGCCCAACAAGTAATTTAAATCAGCTTTGCGATGGACAAAC
TCACAAACATGCATGTTTGAAAAAAAGAAAACTACCAATCAATTACAAAATAGTTGATGT
TGTTTAGAGAGCTGGATAAAAGGCACATATAAGTATCGATGGAATGTAAATAACACATTG
TTTTTATCGCCAATTCTAATATATTTGATCACAATTTGTTGAGTATTTAAACTTTTGTTA
ACAAAACACAAATTAAAGCAGATAAAA
>TR34|c0_g1_i1 len=517 path=[1157:0-38 1174:39-47 1173:48-71 1172:72-218 1162:219-242 1171:243-350 1165:351-377 1166:378-516] [-1, 1157, 1174, 1173, 1172, 1162, 1171, 1165, 1166, -2]
GTCCGGAATTTTTCCTGATAATCTCCAGGCACGGGCATCCAACTCATGTAGCAAGGTCAG
ATTACAGAAAGAAGGCGGTAACACAAAAGAGCCAGTGTTCTCCACTGATATTGGAACTAA
ATGAGGCCTCTTTGCCATTCTGAGTGTTCTCAAGCTTGAGAGCATACCGAAACTTTCAGG
CAAGTCTACCATAGCTGTTTCCTCCATCTTTAAATGACACAGAGACTTCAGGTTTCCTAT
AGAAGCTGGAAGCTGTTTAAGCATTCTACATCTGCTCAATGTTAAGTTAACAAGATTTTC
CAATAATCCAATCGACACTGGCAATTCTCTGATATTTCCATTGATTATGTTCAGCGTATT
AAGAGATGTTAGGTGGCCAATGGATTCTGGTAATGATTCAAGATTGCTACAATTCCCAAT
CTCAAGTTTCCTAAGTTGTTTCAACTCTCCAATCTGATCTGGCAGAGATCTGATATAAGT
TCCATCCAAGTCAAGTTCAATAATTGAGGCCAGAGTT
>TR35|c0_g1_i1 len=793 path=[1747:0-350 1748:351-372 1749:373-792] [-1, 1747, 1748, 1749, -2]
AGACGGCATACGAGATACATCGGTGACTGGAGTTCAGACGTGTGCTCTTCCGATCTCTTC
TCTCAAAAAATCTTGATTTCACATGGCGAGTGATGCTGATACTCAGGCCTTGGCTCGTAG
AGATCGTCAGTTACAAATCGAGAATTCCATCATCCAGAACATTACTATTGTACAGGCGAC
AGGAATTTACAAAAATCGGCATCTGGTTGAGGAGGTCAGAAGTGCGTTGAAGGAACTTAA
ACTAGCTCTGGCATACGTGGATGACCTTGAATTGAATGAAGTGGTCAACCAATTCCATTG
TTGCCTAGACCCGAATTACCCGGGGCAAACCATTCGTCACCGAGTCGAGGTTACCCGGGT
CGTATTCCCGAGGAGGATTTGCAATCACTTCACCAAAGGACCAGGATCAGTGCTGTTGAG
GATCGTCTCGTTTTCTGGGAAAAATTGTTGAGTAGTGCTGAGAGTGAAATGTTCCTTAAT
GGTTATTCGTATTTGCTTGACTAATGATGATTTGGGAATGCTCTTTAATCATTTGGGTGG
GTTGATTTGATCCTGATTTTGAATGAATGTACTTGGTAGTGGAGTGGGTATTATTAGACC
TTAAATGAATGTAATAGAATATTTTCTGATCTGATATCATTGTTCCTAGGTTTTAACTTT
ACCATAAAATTGATTTGACAGACATTTTATGTTCTGAATAAGATAAGATGTGTTGCTTTG
TTGCAGCACATATCCACGTTTCATTTTTAATAATACAAGTGTGGATTAATGCACCACTTT
ATGAAAAAAAAAA
>TR35|c0_g2_i1 len=872 path=[1743:0-350 1750:351-451 1746:452-871] [-1, 1743, 1750, 1746, -2]
AGACGGCATACGAGATACATCGGTGACTGGAGTTCAGACGTGTGCTCTTCCGATCTCTTC
TCTCAAAAAATCTTGATTTCACATGGCGAGTGATGCTGATACTCAGGCCTTGGCTCGTAG
AGATCGTCAGTTACAAATCGAGAATTCCATCATCCAGAACATTACTATTGTACAGGCGAC
AGGAATTTACAAAAATCGGCATCTGGTTGAGGAGGTCAGAAGTGCGTTGAAGGAACTTAA
ACTAGCTCTGGCATACGTGGATGACCTTGAATTGAATGAAGTGGTCAACCAATTCCATTG
TTGCCTAGACCCGAATTACCCGGGGCAAACCATTCGTCACCGAGTCGAGGTGCTCCAATG
CAAGTTGAATACTTCTCTAGATAACCTAAGAGCTGGACTTGCAGCAAACAGTGTCTCATT
TGATCAGATTTACCCGGGTCGTATTCCCGAGGAGGATTTGCAATCACTTCACCAAAGGAC
CAGGATCAGTGCTGTTGAGGATCGTCTCGTTTTCTGGGAAAAATTGTTGAGTAGTGCTGA
GAGTGAAATGTTCCTTAATGGTTATTCGTATTTGCTTGACTAATGATGATTTGGGAATGC
TCTTTAATCATTTGGGTGGGTTGATTTGATCCTGATTTTGAATGAATGTACTTGGTAGTG
GAGTGGGTATTATTAGACCTTAAATGAATGTAATAGAATATTTTCTGATCTGATATCATT
GTTCCTAGGTTTTAACTTTACCATAAAATTGATTTGACAGACATTTTATGTTCTGAATAA
GATAAGATGTGTTGCTTTGTTGCAGCACATATCCACGTTTCATTTTTAATAATACAAGTG
TGGATTAATGCACCACTTTATGAAAAAAAAAA
>TR36|c0_g1_i1 len=599 path=[1502:0-82 1525:83-131 1524:132-155 1523:156-271 1521:272-349 1519:350-384 1518:385-598] [-1, 1502, 1525, 1524, 1523, 1521, 1519, 1518, -2]
GGCAACATAAAAAAGGTCTTAAATGTGATTATAAATGTCATACACAGATCAGTGCATTTA
GAACTCATAACAAGCAAAAAGCATAACTTTCATGTACCAGTAAAATAATGGTATATAAAA
TCTATGTACCACAGACGATTCAGATTGAAGCCGTGTCCGGTTTCCGACATGTGTGTCTGA
CACCAACACAATATCGACACATGTTACATTACGTCAACTTTCATTTTCTCAAATTAATAT
CAACATCAGCGTGTCAGTGTCGGTGTCGTGCTAGTGTCCATGTTCGTGCTTCAGAGATTA
AGATTCCTGTTTTGAAACCTCTCTTTTATCCTTTTTCAAAATTCCAATTGTGATGAGCTT
TCCCTTGGAGTTAATTAAATGAGGTGTCTTATTAAGGGTTACTGAAAATTATAATAAGAC
TAGTGATGAAGCTGAGAGAAATTTAAAATATTTAAAAGGCAAAAGGCACATTATGATAAA
TTATGTTCATCAAGTCATGACAGGAAGAAAATTACGACAATAGAATATTGCTTACCCACA
AAAAAGACGACCGAGTAAGAGAATCCATATTGAATGAACATCATATGCACATGCATAAA
>TR36|c0_g2_i1 len=438 path=[1506:0-110 1522:111-188 1520:189-223 1515:224-437] [-1, 1506, 1522, 1520, 1515, -2]
TTCCAAACCAAAAATTTCCTAGGGGGTAAACCGGAAATGGCATATTTTACAGGGGGAAAA
GCACTATTAACCCTAATATCAACATCAACGTGTCAGTGTCGGTGTCGTGCTAGTGTCCAT
GTTCGTGCTTCAGAGATTAAGATTCCTGTTTTGAAACCTCTCTTTTATCCTTTTTCAAAA
TTCCAATTGGGATGGGCTTTTCCTTGGAGTTAATTAAATGAGGTGTCTTATTAAGGGTTA
CTGAAAATTATAATAAGACTAGTGATGAAGCTGAGAGAAATTTAAAATATTTAAAAGGCA
AAAGGCACATTATGATAAATTATGTTCATCAAGTCATGACAGGAAGAAAATTACGACAAT
AGAATATTGCTTACCCACAAAAAAGACGACCGAGTAAGAGAATCCATATTGAATGAACAT
CATATGCACATGCATAAA
>TR37|c0_g1_i1 len=327 path=[1746:0-67 1757:68-88 1760:89-103 1758:104-159 1755:160-210 1732:211-234 1733:235-326] [-1, 1746, 1757, 1760, 1758, 1755, 1732, 1733, -2]
GCTTGTGCAAGGAGTTGGTAGATGGTGTTGTTCTTGTAAGCCGTGATGCAATTTGTGCAT
CGATAAAGATTTAGTGAAGCGGGTTGGAGAGAGAGCTGGGAGTGGTAGGAAGAACCAATT
ACATTGCTATTTAACCCGTTAACTCCAGATTTTTTTTTTTTATCTGGTGCCATTAAATCA
CAACAGGATGATTATAGGTTCGATTCCCCACGGTGCTGATTTCGGTGGGTTAGTCCATAC
AGAGAAAACTCTGGCTTTTAACCAACCCTCGCAAGGTGGCCGGTGGGATTGGACCCCTCG
GATTAGTCGGTTCTTGCGACAGATACT
>TR37|c0_g1_i2 len=811 path=[1750:0-67 1761:68-499 1756:500-572 1760:573-587 1758:588-643 1755:644-694 1732:695-718 1733:719-810] [-1, 1750, 1761, 1756, 1760, 1758, 1755, 1732, 1733, -2]
GCTTGTGCAAGGAGTTGGTAGATGGTGTTGTTCTTGTAAGCCGTGATGCAATTTGTGCAT
CGATAAAGGTGAGATGCCCTTTCCCTTGTGAAAGTTTGCATTTAGAATCTCTGGTGTTGT
AAACAGTTTCCACACGCACACACACCACCATTATCTATGGCAACTACTTCTCTAGTTTTA
TGAAATGTAAAATTGAGAATTTCATAATGTCTTGTCAAATGAATTTAAATCTATATACTC
ATTGTTTTGATGCTGGATTAAATTTTCATTTCCATCTATCTTTCTTGACAGTTTACAGCT
GATCATAAGTTTAAGTGCAGAGTAATCAAATTGGTTAAGAAATCAATTTGCTTGACTCAC
ATGTGAGTCTGCAAACAATAACAAATTTGGAATTGATTGATGGAGGAGTATTTTTCATAT
AATCATTCGAACTAGAACTTTTCCAAATCCGAACTTTTTTTTGTTGTGTAATCAAAGAAT
TATTTAATGCTTCATTGGTTTATATATACTTGGTGATTGATGATGTTTTTTACCTCTCTG
TATTATGGCTAGATTTAGTGAAGCGGGTTGGAGAGAGAGCTGGGAGTGGTAGGAAGAACC
AATTACATTGCTATTTAACCCGTTAACTCCAGATTTTTTTTTTTTATCTGGTGCCATTAA
ATCACAACAGGATGATTATAGGTTCGATTCCCCACGGTGCTGATTTCGGTGGGTTAGTCC
ATACAGAGAAAACTCTGGCTTTTAACCAACCCTCGCAAGGTGGCCGGTGGGATTGGACCC
CTCGGATTAGTCGGTTCTTGCGACAGATACT
>TR37|c0_g1_i3 len=742 path=[1750:0-67 1761:68-499 1743:500-518 1758:519-574 1755:575-625 1732:626-649 1733:650-741] [-1, 1750, 1761, 1743, 1758, 1755, 1732, 1733, -2]
GCTTGTGCAAGGAGTTGGTAGATGGTGTTGTTCTTGTAAGCCGTGATGCAATTTGTGCAT
CGATAAAGGTGAGATGCCCTTTCCCTTGTGAAAGTTTGCATTTAGAATCTCTGGTGTTGT
AAACAGTTTCCACACGCACACACACCACCATTATCTATGGCAACTACTTCTCTAGTTTTA
TGAAATGTAAAATTGAGAATTTCATAATGTCTTGTCAAATGAATTTAAATCTATATACTC
ATTGTTTTGATGCTGGATTAAATTTTCATTTCCATCTATCTTTCTTGACAGTTTACAGCT
GATCATAAGTTTAAGTGCAGAGTAATCAAATTGGTTAAGAAATCAATTTGCTTGACTCAC
ATGTGAGTCTGCAAACAATAACAAATTTGGAATTGATTGATGGAGGAGTATTTTTCATAT
AATCATTCGAACTAGAACTTTTCCAAATCCGAACTTTTTTTTGTTGTGTAATCAAAGAAT
TATTTAATGCTTCATTGGTTGGAGAGAGAGCTGGGAGTGGTAGGAAGAACCAATTACATT
GCTATTTAACCCGTTAACTCCAGATTTTTTTTTTTTATCTGGTGCCATTAAATCACAACA
GGATGATTATAGGTTCGATTCCCCACGGTGCTGATTTCGGTGGGTTAGTCCATACAGAGA
AAACTCTGGCTTTTAACCAACCCTCGCAAGGTGGCCGGTGGGATTGGACCCCTCGGATTA
GTCGGTTCTTGCGACAGATACT
>TR38|c0_g1_i1 len=1400 path=[3346:0-69 3347:70-102 3403:103-132 3401:133-168 3402:169-220 3392:221-299 3400:300-373 3397:374-397 3391:398-601 3380:602-625 3384:626-858 3371:859-882 3390:883-950 3383:951-974 3399:975-1196 3335:1197-1213 @3389@!:1214-1344 3369:1345-1399] [-1, 3346, 3347, 3403, 3401, 3402, 3392, 3400, 3397, 3391, 3380, 3384, 3371, 3390, 3383, 3399, 3335, 3389, 3369, -2]
TTTTTTTTTTAACAAGAAAAAATTCACATTTTAATCTCATATATTCCATTGTAGTGAATT
GTGATCCACAACAACACTACAATTATCGCATCACCGCAGAACAACATCTATTCAACATTG
AATTGGATCCTTAGTGATCAATCAATAATAATTATAACAAATCATTCATCAAGTAAAAAT
CCCCTACAAACGAATAACATTTTCAGAGTTTGATGATCGATAGGTCAATCCAATTAGTGC
TAATGATCGTGGCTTTAGCCCTATACAGATCCACATCTTTGTTTGATATATCAACTTGAA
AAAATTGCTTATAAAATAAAACTGTACAACATTATGAATTTAATTAATTAATCAGATCGA
TTAATCAATAATCACTGTCGCAACCAATGACTTTGCAATAGCCAACAATTCTTAAGTTGA
GACTGTGCGGTTTCTTCAAAGCTCTTCACTCTCACCAAACAAAAATGGGTCGAGAAAACA
CCCATTCCTGAACCCGGTCCAGACCCAACCCGGCTCGTTTTCAACAAATAACAAACCGGG
TCACACCCAACACCTTTTCCTTGAACCACAACCCCCCACATCTTCGTCGTTCTTTCTTTC
AATCCTCTTTCACCACCGTCCTCCGCCTCATCTTCCCCCAATTCCTCCACAAATATAACC
CCCTCCGGCATCGGAGTTTCACCGGTCTCCCATCTCTCCTTCACAGCCTCCCAATCCTCC
ACCTTCTCCGTCGCTAACTTCGTATTGTCTTTCTTCTTTGCATAAACTTGCACCAACAAC
GGTGCTTCCTTCAAATTCTTCACAATCTCCACCACCGATTCCCTCATCCACCTATCAAGC
TTCTCTTGAGCCTGAACAGCTTCATTCGTTGTTCCTCCCCTGTTCTTCCCATTACGTTCC
ACAATCATCTTATTCGCCGTCACAGTCGTCGCCGTCGCCACCGCAGAGATCCTCCCTTTC
TTCACCGTCGATCGAGTCCAATCACCGATCGCAACAGAACACGTCACTACTGATCGGTTA
ACATCACAACATCTCTTCTGAATACCACCAACTCCGGCGGTTAAACGATTGTTTCCGATA
CCTAGAGACGACGAAGACGCCATCGAGGATGGCCGGAGAAGAAGAAACTATAGGAACAAC
AATGAATAAGACTGAGAGGAACAAGAAATAAATAATATATAAGATAATGAGAAAAAACGG
AAGCGGAAGCGGAAAAAGGTAAGTGAAATTGTGCTGTTTCAGTTTTATTATTTAAGGATA
AAATAGAAGAACAAGTTTGTGAAAGAGAAGCAGAACACACATAACAAACTTAACAGAGAG
GATGTGACAAAGATTGTTGTTGAAGTGATGACGCGTTCAAATTTAATGGCGGATAATAAA
TAAGAGTAGTGAGATCGGAA
>TR39|c0_g1_i1 len=304 path=[1083:0-130 1084:131-303] [-1, 1083, 1084, -2]
TTGATATTGAAAATGAGAAAATCATTCAAGATTTCTATAATATGAAAAATCGTAAAGAAA
CTGTTTAAAGTTACAAACCAATCTTTTCCCTCCATGTAAACCAAAACTGAGTCTGAAAAG
CAAAAACAATTTAAAACATAAAGTTGCAATACAAATTCACATATCAGCTTATGTAGTTAT
TTAATATTCATATTCTTCCATGTTTGTACCAATTCTTGTAGTATTAGGAAATAGGGTAAA
GTAAAGGCTAATGTTAAAAGAGCCTTACTGAGTTTATATATGTATATGTATGTATGCATG
TATG
>TR39|c0_g2_i1 len=510 path=[1085:0-336 1086:337-509] [-1, 1085, 1086, -2]
GAAAGACATGGTTATGGCGTCGTTTGATTCATAGTCGATCCCACTTAATGGGATAAGACT
TTTATTTTTGAAGAATTAGCGGGATAAGACTTGGTTGTTGCTGTTGGAAGGTATTGATAA
GAAACAAATTACTCTATTTATTAGTATCAAATTATTTTCACACATCAATCTGATCTGAAA
AACAATCCTAAGAAAATAATTTTGAACATTTTCTAAATTCAAAATATTGTTGTTTAAAAT
ATTGTGCTTTAAAGTATTGATAAGTATTGTTTAAAGTTACCAAACAATCCTTTTCCTTAA
TGTAAACAAAGACCGAGTCTGAAAAGCAAAAACAATTTAAAACATAAAGTTGCAATACAA
ATTCACATATCAGCTTATGTAGTTATTTAATATTCATATTCTTCCATGTTTGTACCAATT
CTTGTAGTATTAGGAAATAGGGTAAAGTAAAGGCTAATGTTAAAAGAGCCTTACTGAGTT
TATATATGTATATGTATGTATGCATGTATG
>TR39|c1_g1_i1 len=232 path=[419:0-231] [-1, 419, -2]
TATTGCAACTTTATGTTTTAAATTACTATTGCTTTTCAAACTGAGTCTTGGTTTATATTG
AGGAAAAGGATTGTTTTGTAACTTTAAACCGTTTCTTTATTTTCTTTTATGTATTTGAAT
CCATTGTATTTCATTTAGAAATTTGATGCTATACATTACATATGCTCCTCTCAAGGTCTC
AGGTTCGTTCTTCCTCGTGGGATAGTTTGACTTATTCAAAAAATATTTGATA
>TR40|c0_g1_i1 len=424 path=[1549:0-195 1581:196-269 1577:270-285 1570:286-320 1579:321-333 1575:334-357 1568:358-379 1483:380-403 1484:404-423] [-1, 1549, 1581, 1577, 1570, 1579, 1575, 1568, 1483, 1484, -2]
GATCTGTTATGCTAAAGAGGTAAACCCAACACATTGAATTACCTTAGAAGCATTAAACAA
TAATTTCAGTTTTATGAATGATTTCTTGCAACTCCTAAATGCTAAAATTATTTGATTGAA
GCAAACAAGTCATGGAACTTTTACTATAAATTCATCAAATAATTTTCTATTTATTAGATA
CACAAGAGAATATATAATGGCTTTACTTCTCAAGTTCCTTTATGCTTTGATTATTTTTAT
TTCTCTACTCTTTGTTGTAACCAATGGCGCTCAATTTCTCTGCGGTAATGATAGTGAATG
TCCAAGAGATTTGTGTGTCCGTAATAGTCTAACTGTGCGGTGTGTTAATTACATATGTCA
GTGCAGATAATGTTAGCAATGTAAATTGTTAAGTAAATATAAGTTACTACTATTTCTAAG
AATA
>TR40|c0_g2_i1 len=308 path=[1535:0-42 1536:43-64 1537:65-68 1538:69-90 1539:91-113 1540:114-133 1541:134-307] [-1, 1535, 1536, 1537, 1538, 1539, 1540, 1541, -2]
TAAATTGTTAAGTAAATATAAGTTACTACTATTTCTAAGAATACTATGCGGTGTGTTAAT
TACATATGTCAGTGCAGATAATGTTAGCAATTAAATTGTTAAGTAAATATAAGTTACTAC
TATTTCTAAGAATAATAGACTAGATACTTCTATGTATATAGTCTATCTATACATAATATA
AGTATATACTATATCGTCTATACATAATACAATAATACAAGTTACTTCTAAGTATCTAGT
CTATAATAAAGACTAAATATATTAATTATTCATTGTATCTAATACTCCCTCCGTTGTAAC
CAAAAAAA
>TR40|c0_g3_i1 len=470 path=[1475:0-195 1582:196-268 1584:269-284 1576:285-319 1586:320-332 1569:333-352 1585:353-356 1583:357-378 1578:379-401 1573:402-421 1566:422-443 1513:444-447 1514:448-469] [-1, 1475, 1582, 1584, 1576, 1586, 1569, 1585, 1583, 1578, 1573, 1566, 1513, 1514, -2]
GATCTGTTATGCTAAAGAGGTAAACCCAACACATTGAATTACCTTAGAAGCATTAAACAA
TAATTTCAGTTTTATGAATGATTTCTTGCAACTCCTAAATGCTAAAATTATTTGATTGAA
GCAAACAAGTCATGGAACTTTTACTATAAATTCATCAAATAATTTTCTATTTATTAGATA
CACAAGAGAATATATATGGCTTTAATTCTCAAGTTCCCTTATGCTTTTATTATTTTTATT
TCTCTTCTCTTTGTTGTAACCAATGGCGCTCAATTTCTCTGCGGTGATGATAGTGATTGT
CCAAGAGATTTGTGTGTCCGTAATAGTCTAACTATGCGGTGTGTTAATTACATATGTCAG
TGCAGATAATGTTAGCAATTAAATTGTTAAGTAAATATAAGTTACTACTATTTCTAAGAA
TACTATGCGGTGTGTTAATTACATATGTCAGTGCAGATAATGTTAGCAAT
>TR41|c0_g1_i1 len=259 path=[926:0-177 927:178-181 928:182-195 929:196-210 930:211-258] [-1, 926, 927, 928, 929, 930, -2]
AATGGGATGAAATGATGATGCTTATGGTGAATATGAAATATGAAATGAAAAGGTTAGTAG
CATAAGGCAATATCAAAGGAAATAAAGCAAGAGAAGTACTAGGACATAAAGGATAGAAAG
TAAAGGCAAAAGAGTGCAAATATAGCTAAAATTTATTCATAAAATGCAAGAACCAAGTGA
CCTATAATTCTCACATTCCAATTACATTTTAGAGGTCTAGAAACAAGTTTTGGAATGGGA
ATTAAGGCTACTTGATTTA
>TR41|c0_g2_i1 len=242 path=[945:0-177 946:178-181 947:182-195 948:196-210 949:211-211 950:212-241] [-1, 945, 946, 947, 948, 949, 950, -2]
AATGGGATGAAATGATGATGCTTATGGTGAATATGAAATATGAAATGAAAAGGTTAGTAG
CATAAGGCAATATCAAAGGAAATAAAGCAAGAGAAGTACTAGGACATAAAGGATAGAAAG
TAAAGGCAAAAGAGTGCAAATATAGCTAAAATTTATTCATAAAATGCAAGAACCAAGTGA
CCTATAATTCTCACATTCCAATTACATTTTAAAGGTTTAGAAACAGGTTTTGGAATGGGA
AT
>TR42|c0_g1_i1 len=443 path=[1012:0-56 1022:57-89 1024:90-114 1023:115-138 1021:139-311 1010:312-335 1011:336-442] [-1, 1012, 1022, 1024, 1023, 1021, 1010, 1011, -2]
AGCATAATGAGAAATTCTATAATTTATTTCGGGTGCATAGTGGTACTATGTTTGATTGGT
GGAACCCATTCAGCCAGGTTACAAATCAAGACGACGAAGCCAGTTGAGTGCACCACTAAA
TCGAAGAAAGGCGACAATTTACAAATTCATTATCGGGGAACCTTAGAAGATGGAACTGAA
TTTGACAGTAGCTATCGACGTGGTGCCCCATTTTTCTTCAAAATTGGCTTTGGAAATGTA
ATCAAGGGTTGGGATCAGGGATTACTGGATATGTGTGAAGGTGAGAAACGACGACTTACA
ATTCCACCAGAACTGGCATACGGAGAAACTGGCTTCGAAGGTTTAATTAAGCCCGGTGCA
ACAATAATCTTTGATACCGAGCTGATACGAATTAACGGACGTGACGAACTGTAAACGTTT
TGATTATCAAAAAATCAGTAAGA
>TR43|c1_g1_i1 len=273 path=[501:0-272] [-1, 501, -2]
GTCGTCGCAGACAAAATCATATACTCTAAAATTTTGTATGCTTTGGTAGTCATGCTCCTG
ATGCAAAAACACATATCCAGCACTAGCATGAGACATATCAAAGGAAAAAAATCCCTAATA
CCGTAACATATACACACAGATATGTAAAAAATTAATGATCATATCACACAGCCGTTTTCC
ACAGGTCACAACACATCATATATTCATAGTCGGTCTCTCTTGTAACGCCCACACAATATC
AAAGAAAAGAAAAATAGATTCACAATCCAATCT
>TR44|c0_g1_i1 len=550 path=[1267:0-109 1268:110-135 @1282@!:136-344 1263:345-368 1280:369-383 1278:384-407 1275:408-479 1249:480-549] [-1, 1267, 1268, 1282, 1263, 1280, 1278, 1275, 1249, -2]
AGCAATTATTGAATAATATTAATGTACGAGTACCAGCAACATACACTATGTCACACTTTT
TAACACATTTTTTTATTGATTAAAATTTACATGGATTCCACAAAATTTATACAAAATTCA
TATGATATGATGAGACTAATGTGAATTTTAATCAATAAAAATAGTGTTGAAAATAGAAGC
AGTCATTTCCACAGTTAATTTTCATGGTGATTTACACAAACCATATGAATTGGTTGTGTG
TGAGTCTTCATCGAGGTCTTTATCGGATGTACGGTTCATTGAATCCGTGAAATAATCGTT
GATACACGGTCCATGAATCCAATGGTGGAATTTTTAATAAGTAAAGATTAAATGATATTT
TTAATAGGTTGGTTCTCTCTACTATGGTCTTAACTGCTTTACAAAGAATGTGTTTTGCTT
ATATTTTGTTAATTTGCTTTAAGCTTGTGTGATTTGCAGTGGAAAATTTTGATTATAAAG
AACTGTCTACAGCACTTGAGCAACTTTCGAAATTCAAGAACTCAGCAAATAATAGGGTTG
TTGAGTCAGG
>TR44|c0_g1_i2 len=458 path=[1267:0-109 1268:110-135 @1282@!:136-344 1283:345-366 1260:367-387 1261:388-457] [-1, 1267, 1268, 1282, 1283, 1260, 1261, -2]
AGCAATTATTGAATAATATTAATGTACGAGTACCAGCAACATACACTATGTCACACTTTT
TAACACATTTTTTTATTGATTAAAATTTACATGGATTCCACAAAATTTATACAAAATTCA
TATGATATGATGAGACTAATGTGAATTTTAATCAATAAAAATAGTGTTGAAAATAGAAGC
AGTCATTTCCACAGTTAATTTTCATGGTGATTTACACAAACCATATGAATTGGTTGTGTG
TGAGTCTTCATCGAGGTCTTTATCGGATGTACGGTTCATTGAATCCGTGAAATAATCGTT
GATACACGGTCCATGAATCCAATGGTGGAATTTTTAATAAGTAAATATTAAATGATATTT
TTAATAGTGGAAAATTTTGATTATAAAGAACTGTCTACAGCACTTGAGCAACTTTCGAAA
TTCAAGAACTCAGCAAATAATAGGGTTGTTGAGTCAGG
>TR45|c0_g1_i1 len=261 path=[558:0-171 559:172-195 560:196-199 561:200-233 562:234-260] [-1, 558, 559, 560, 561, 562, -2]
GCCAGAACATTCTGTTGTCGGTTTTTCTGTTGAGCTCCTGCATTTCTTCCTCTCTGGAAA
GGAAAATAAGAAAAGAAAAAAGTGATGACTGCTATGATATATTATATGTCAATGCTTTGA
TTTCGGTATTTACTCAAAAATAAGAACAATGTTCAAATATCATATGAATGTATTGCATAA
AGATTTTCCAGCCAATTGTGATATTGTGATATGTACCTTTCACGAAGAAAAAACATCTCG
TCATGAATGGAAGTAACAGTA
>TR45|c0_g2_i1 len=254 path=[553:0-171 554:172-195 555:196-199 556:200-226 557:227-253] [-1, 553, 554, 555, 556, 557, -2]
GCCAGAACATTCTGTTGTCGGTTTTTCTGTTGAGCTCCTGCATTTCTTCCTCTCTGGAAA
GGAAAATAAGAAAAGAAAAAAGTGATGACTGCTATGATATATTATATGTCAATGCTTTGA
TTTCGGTATTTACTCAAAAATAAGAACAATGTTCAAATATCATATGAATGTATTGCATAA
AGATTTTCCAGCCAATTGTGCATGTGTACCTTTCACGAAGAAAAAACATCTCGTCATGAA
TGGAAGTAACAGTA
>TR46|c0_g1_i1 len=2029 path=[4434:0-177 4435:178-182 4436:183-193 4446:194-206 4442:207-365 4420:366-389 4445:390-503 4426:504-527 4441:528-568 4444:569-592 4447:593-665 4440:666-689 4443:690-1376 4417:1377-1400 4439:1401-1703 4423:1704-1727 4424:1728-2028] [-1, 4434, 4435, 4436, 4446, 4442, 4420, 4445, 4426, 4441, 4444, 4447, 4440, 4443, 4417, 4439, 4423, 4424, -2]
TTTTTTGCAAAACCAAACAATGGAATGTGGCTCCATTCCATCCCATTCCATTCCATTCCA
CCACTCACCACCAATCCAAACATAGCCTTAACTCAACAACTCAGTTACATTACAAAGCTG
TTTTCCAAACGCAAAAGCAGCCAGCCCCCAAAGCATTATTGCAACAAGTATCTAGCTAAC
TACTGAAGCGGTGGGTGGGATTTGATCTAAACTGAGTTAGAGTTAGAATAGAAGAATGTC
GAACATAGACATTGAAGGGATCTTGAACCAACTACCAAACGATGGTCGTGTTCCTAAGAC
CAAAATTGTTTGTACTTTGGGTCCTGCTTCGAGATCTGTTGAGATGATTCAAAAACTTCT
TAAAGCCGGCATGAATGTTGCTCGTTTCAATTTTTCACATGGTACTCATGAATATCATCA
GGAAACCCTCGATAATCTCAAGTCTGCTATGCATTCTACTGGTATTCTCTGTGCCGTCAT
GCTCGACACCAAGGGGCCTGAGATTCGGACTGGCTTTCTGAAAGATGGAAAACCTATTCA
ACTCAAAGAAGGACAAGAAATCACCATAAGTACTGATTATGAAATCAAGGGAGATCCAGA
GATGATATCAATGAGTTACAAGAAACTGCCTGTCCACTTGAAGCCTGGAAATACCATTCT
ATGCTCGGATGGAACAATCAGTCTCACTGTTTTGTCCTGTGATCAAGAAGCCGGTACTGT
TAGATGTCGCTGTCAAAACTCTGCAATGTTGGGTGAGAGGAAAAATGTCAATCTCCCTGG
TGTTGTGGTGGATCTTCCCACTCTTACTGACAAGGATAAGGAAGATATTCTTGAATGGGG
TGTCCCTAACAATATTGATATGATTGCTCTTTCATTTGTTCGTAAGGGCTCTGATCTTGT
TAATGTCCGCAAGGTTCTCGGGCCACATGCTAAGCATATTCAGTTGATGTCAAAGGTTGA
GAATCAGGAGGGAGTCATGAACTTTGATGAGATCCTGCGTGAGACTGATGCGTTCATGGT
GGCCCGTGGTGATCTTGGAATGGAAATCCCAGTTGAGAAGATTTTCCTGGCACAGAAAAT
GATGATTTATAAGTGTAATCTTGTTGGCAAGCCTGTGGTGACTGCTACCCAGATGCTTGA
ATCCATGATCAAGTCTCCTCGGCCAACCCGAGCCGAAGCAACTGATGTAGCCAATGCAGT
TCTTGATGGAACCGACTGTGTCATGCTTAGTGGTGAAAGTGCTGCTGGAGCATACCCTGA
ACTTGCTGTCAAAATCATGGCTCGCATTTGTGTTGAAGCAGAATCATCCCTTGATTATGG
TGCTATATTCAAAGAGATGATAAGGTCTACTCCATTGCCTATGAGTCCATTGGAAAGTCT
TGCATCATCTGCTGTACGCACAGCCAATAAGGCCAGAGCGAAACTCATTGTCGTGCTGAC
ACGAGGTGGGAGTACTGCCAAGTTAGTTGCTAAGTATAGGCCAGCAGTTCCAATCTTGTC
TGTGGTAGTTCCGGTTTTGACCACAGACTCATTTGATTGGACCTGCAGTGATGAGGCACC
AGCAAGGCACAGCTTAATATACAGAGGCTTGATTCCTATATTGGCAGAAGGATCTGCAAG
AGCTACTGATGCAGAATCTACAGATGCAATTCTGGAAGCTTCTCTTAAGTCAGCAACACA
AAAGGGGCTTTGTAAACCTGGTGACGCCGTTGTTGCTCTTCATCGTATTGGAGCTGCTTC
TGTTATAAAGATCTGCATAGTGAAGTGATGCACAATGTGTTATTAGCTGGCCTTAGATGC
AGGAAGGGTTGTGTTATGTTTCAGCTTTTGTACTAATGAAGTTAAACTTTGTGCTGTTTG
TCCACCATATAATGGAGGATTTAGCTGTTAGCAGGTTTTGGTATATTTTGCTCTGAATGA
ACTCGGTTTTGGTATTTTCTGTAATATTGAGTACTTCTAAATGAGATTCTCATGAAAATA
ACCTGCATTTCTTGCATTTTAAATGACATTTTTGTGGATAAAAAAAAAA
>TR47|c0_g1_i1 len=286 path=[548:0-142 549:143-165 550:166-285] [-1, 548, 549, 550, -2]
ATTTCTTATGTCTTAGTTCAAACGGTTGAGCTACCCAACCCAATGGATTGTAAGACCATT
GAAAGATAGAACTATCTAGTTTTCCACACGAGCTGATGTTAATGTTATTGCCTATTATTT
TTTATTTTTGTTTTTCAAAAAATATTTCTTATGTCTTAGTTCAAACGGTTGAGCTACCCA
ACCCAATGGATTGTAAGACCATTGAAAGATAGAACTATCTAGTTTTCCACACGAGCTGAT
GTTAATGTTATTGCCTATTATTTTTTATTTTTGTTTTTCAAAAAAT
>TR47|c1_g1_i1 len=667 path=[1289:0-666] [-1, 1289, -2]
GAGATGAGAAACAAGCTGCACATAGATCCTCTCTCACTGACTTTTCACATGCAAAAATGG
TGAATTGAATTTTTGGGTGTTATGGTTTTCTACTCAAAATTAATATTTTAACAACAAGAA
ATTAACCCTGCTAAAACCAAGTTGTTGATTCCTCCATGGTAGGTGAAATTGTGATTATGC
TTTTTAATAATGATTTTGACATTAGTAAAAAATAAATAAATAAACAATGATTTCAATTTC
TAATAGATAAAGAGATGATGAGATTGAGATGAAGAAATCAGCAAAAGCACGAGGATGAAG
AAATCCATAAAAAAAATTGAAAAACAATTGACTCAGATATAATGTTTAGTTAATTTATGT
TAAGTTTATTAATTTTTATTTGACCAGGTTATCTAATTATTCACAAAGAATTGTCATCTT
CTAAAATTTGTTAAGTTTTTCTACAAAGGATTTCTTCAGAGGAAAGAGGGAGGTGCATTA
GTAATGATACAAATAACATTAAAAAACTAAACTCAAATTTTTTTATTTTTGTAAACAACC
TGTTGCAATTGACAGCTGCCATGAAAAAGAAAACTTTCCTATGGGGGAAAGAAGTTTTCT
TTCCCAGGCTAAATGCCACCTATTTTAAGTGATTAATGATAAAAGTACTACTCCAAAAGC
AGGTGTC
>TR48|c0_g1_i1 len=336 path=[627:0-335] [-1, 627, -2]
GCCATTGATCAGTTCGTTGAAACCGCGCATGAGGAACATCGACATTATTTGCTTCCTTTT
CCTGCATAAGAGTGAAGGGAATGATTATCTATGACGCACAGAGACAGACACCGTAAAAAC
TTTAAAAAGTTAATTAATCGAATTTAATCGCATGTTATAAAGTTAGTTATGATTAATTGA
AAGAAATGTCTTTCACAGAATCAGAGGTCGGTGCTAAGGAGACAAGTATGAATAATTAGA
ATTGGAAATAGAATGAAATAGTGACCTGATTGGGGAGTCTCATGCAATTTTGAATGGAGA
TGAGTCTATGGCAAAGATCGGGGCGAGGCATGGATT
>TR49|c0_g1_i1 len=325 path=[719:0-50 720:51-66 721:67-71 722:72-95 723:96-104 724:105-122 725:123-324] [-1, 719, 720, 721, 722, 723, 724, 725, -2]
GTTCTATTATTTTCTAAGTCATTTTAAAATTTCGTTCGTCACTCAAAAAAAGTTATAACA
CGACATATATTCTAGGGATTTTCTAACCTATTGATCGAGTTTTTTTGGTTATTTTCTTCA
ACCATAATTACCTCTTTTTTTGTTATTTATTTATACCCTTGAGTTTTAAATAATTTATTT
TGCTGTTGTTTTGGACGCCTACTTATATATATATATTTCATATATAAGGAATTATATATG
TGTACCTACATTTCTTGGAAACTATGGTATATAAAGAGACAATATTTCATATTTGAGTCT
TTGTTATGAAGTTTTTTTTTTAGTT
>TR49|c0_g2_i1 len=324 path=[712:0-50 713:51-66 714:67-71 715:72-95 716:96-104 717:105-121 718:122-323] [-1, 712, 713, 714, 715, 716, 717, 718, -2]
GTTCTATTATTTTCTAAGTCATTTTAAAATTTCGTTCGTCACTCAAAAAAAGTTATAACA
CGACATATATTCTAGGGATTTTCTAACCTATTGATCGAGTTTTTTGGTTATTTTCTTCAA
CCATAATTACCTCTTTTTTTGTTATTTATTTATACCCTTGAGTTTTAAATAATTTATTTT
GCTGTTGTTTTGGACGCCTACTTATATATATATATTTCATATATAAGGAATTATATATGT
GTACCTACATTTCTTGGAAACTATGGTATATAAAGAGACAATATTTCATATTTGAGTCTT
TGTTATGAAGTTTTTTTTTTAGTT
>TR49|c0_g3_i1 len=326 path=[705:0-50 706:51-67 707:68-72 708:73-96 709:97-105 710:106-123 711:124-325] [-1, 705, 706, 707, 708, 709, 710, 711, -2]
GTTCTATTATTTTCTAAGTCATTTTAAAATTTCGTTCGTCACTCAAAAAAAAGTTATAAC
ACGACATATATTCTAGGGATTTTCTAACCTATTGATCGAGTTTTTTTGGTTATTTTCTTC
AACCATAATTACCTCTTTTTTTGTTATTTATTTATACCCTTGAGTTTTAAATAATTTATT
TTGCTGTTGTTTTGGACGCCTACTTATATATATATATTTCATATATAAGGAATTATATAT
GTGTACCTACATTTCTTGGAAACTATGGTATATAAAGAGACAATATTTCATATTTGAGTC
TTTGTTATGAAGTTTTTTTTTTAGTT
>TR49|c0_g4_i1 len=325 path=[698:0-50 699:51-67 700:68-72 701:73-96 702:97-105 703:106-122 704:123-324] [-1, 698, 699, 700, 701, 702, 703, 704, -2]
GTTCTATTATTTTCTAAGTCATTTTAAAATTTCGTTCGTCACTCAAAAAAAAGTTATAAC
ACGACATATATTCTAGGGATTTTCTAACCTATTGATCGAGTTTTTTGGTTATTTTCTTCA
ACCATAATTACCTCTTTTTTTGTTATTTATTTATACCCTTGAGTTTTAAATAATTTATTT
TGCTGTTGTTTTGGACGCCTACTTATATATATATATTTCATATATAAGGAATTATATATG
TGTACCTACATTTCTTGGAAACTATGGTATATAAAGAGACAATATTTCATATTTGAGTCT
TTGTTATGAAGTTTTTTTTTTAGTT
>TR50|c0_g1_i1 len=308 path=[2935:0-59 2951:60-277 2943:278-283 2944:284-307] [-1, 2935, 2951, 2943, 2944, -2]
GAAGGTGGTGCTGGAGGAAAGAAAAAGGGAAATTTCGTTAAGGATTTCTTGATCGGAGGT
ATTTCCGCTGCCGTCTCCAAGACTGCTGTCGCCCCAATTGAGAGAGTCAAGCTCTTGCTC
CAGACCCAGGATGCCAACAAGAAGATCTAATCCGGAGAAATCAAGAGATACACCGGTATC
GTTGATTGTTTCGGCAGAGTCTCTAAGGAGGAAGGAATTGGTGCTCTCTGGAGAGGAAAC
ATGGCTAACGTCATGAGATACTTCCCAACCCAGGCCTTGAACTTCGCCTTCAAAGATACC
TACAAGCG
>TR50|c0_g2_i1 len=1071 path=[2931:0-255 2932:256-279 2933:280-303 2953:304-387 @2952@!:388-594 2940:595-638 2941:639-1070] [-1, 2931, 2932, 2933, 2953, 2952, 2940, 2941, -2]
GTGAGGGAACCAGCGTCCAAACCGGAAACTTCATGCTCGACTTCATGATGGGAGGTGTCT
CAGCCGCCGTTGCTAAGACCCTTGTCGCCCCCATCGAGCGAGTTAAGATTCTCCTCCAAA
TCCAAGACGCCCACAAGAAGATTGAATCCGGTGCTCACAAGAAGTACACCGGTATCGGCG
ACTGTTTCGTCCGTGTCTTCAAAGAGGAAGGTATCAGCGCCTTCTGGAGAGGTAACTTGG
CCAACGTCATCAGATATTTCCCAACCCAGGCCTTGAACTTCGCCTTCAAAGATACCTACA
AGCGTGTGTTCAACCCATACAACCCAAAGACTCAACCAGGAATGTTCTTCCTTGGTAACC
TTCTCTCTGGTGGTTTGGCAGGTGCCACCTCCCTCATGTTCGTCTACCCACTCGATTTCG
CAAGAACTCGTTTGGCTGCCGATATTGGCAAGGGTGCCAGCGAAAGACAATTCAACGGTC
TTATCGACTGCGTCGCTAAAATCTCCAAATCTGACGGTATCAAGGGTCTCTACCAAGGTT
TCGTCATCTCCGTCGTCGGTATCTTCATGTACCGTGCTGCTTTCTTCGGTGGTTACGATA
CCCTTAAGAGACTCGTCATGACTGACAAGACTGGCTTCCTCATGAAATTCCTTATTGCCC
AAGTTGTTACCGTCACCGCCGGTCTCCTTTCTTATCCATTCGACACAATCCGTCGTCGTT
TGATGATGCAATCTGGTCGTGGTGACCTCCTCTACACTGGTACCATTGACTGCGGTATGA
AGATCTTCAAGAAGGAAGGTATTAAAGGATTCTACAAGGGTGCCCTCTCCAACATCATCA
GAGGTTCATCTGGCTCCCTCGTCCTCGTCTTCTACGACTACCTCCAGGTTTGGGTCCTCA
AATTCACCAACCCAGATCTCAAACTGAAGACTACCGCCTAAAAAGGCCCTCTTCAGTCGA
AATGACGCCTCTCCTCCAAATGAACATATATCAGATTAAGCGATCTATATATTATTAACC
TCTCCCAAATCTCTTCCATTAATAGCGCAGGTTTAAAAGACAAAAATCTCA
>TR51|c0_g1_i1 len=905 path=[1814:0-263 1815:264-287 1816:288-904] [-1, 1814, 1815, 1816, -2]
AAATAATAATAGAAGAAAAGAATTTCTTAATATGTGTTTGTGTGCATGCTTCCATAGGTC
ACCCTATCATGAGTAAATGACATTTTTATAAAATTGAGTTTACAGAAAAAGCAGTGGCTT
TTCAAGAGGTGTCTCAAAGTATAGAGGTGTTGCAAGGCACCATCATAATGGTAGATGGGA
AGCAAGGATAGGGAGAATTTTTGGAAACAAATATCTCTATCTTGGAACCTATAGTACACA
AGAAGAAGCTGCACGTGCTTATGATATAGCAGCAATTGAGTATAGAGGAATTCATGCTGT
GACCAATTTTGAATTGAGTAGCTACATAAAATGGTTAAAGCCAGAAAGTACTGCAGAGGA
AAAACATGAATCACAAATATTACAAAACAAGTTTAAAAATGTGACATCCCCTAATAACTC
TACTCTATTACAAGAGTCAAAGTTATTGGCCCTTCAAAAGAGATTTTTCATTCCAAACGA
CCTGAATCCCACTGAAAAGCAAGAATCATCACTTGAAAACAAAAACAATCATTTCTTGAG
CAACAAGTCAACTTCTCCAACTGCCCTTAGCCTTCTACTTCGCTCTTCGTTGTTTAGAGA
ATTACTTGAAAAGAATTCAAATCTATCTGAGGATGACGTTACAAAAGAGCAACAACAAAT
ATCTAGTGATGATGAACTTGGAGGAATCTTCTATGATGGTATCGACAATATTTTTGACTT
GGATCCCAACAGATGCAACATAGAATTGCAAGAAAGAGACTTGCATTCAATATTTTGTAC
ATAGTTCTAGTTTATATCTCTAATACTTAAATTTTGGACAATAAAATAATGACTTTCATT
AAAAGGACATATAATTGATGCTAGGATATGTAAATGAAAATCACGATACGTTGAAAGCAT
ACGTG
>TR52|c0_g1_i1 len=322 path=[2743:0-63 2785:64-85 2794:86-87 2792:88-92 2790:93-170 2788:171-210 2733:211-234 2734:235-321] [-1, 2743, 2785, 2794, 2792, 2790, 2788, 2733, 2734, -2]
CATGCTCACAAGAGAAGAAGCTGTTTGTCATGGAGCTCAATGAATTTTCTGATAAGGACC
TGTCAACATTTTCAGTATTCTTTGCTGCGATTCCCCCTTTGGGAGCTGCTGATAACTGAG
GCAATATCCACACCGATTTCATCAAGCACATCGTGCAGAATTTTCCGCGCTTCAGTATCC
ATTGGTAGTCACAATCTGGCAATTTCAGTTAAGCAAGAGCACCATTAACTGACACTTCCT
TTGCTTGTGCCACTTCTCTATACTTCCATACCAGTTCCACTGGAAACATAGTGCTGCAAT
ACGCATTATTCCAACAGCAATA
>TR52|c0_g1_i2 len=297 path=[2743:0-63 2785:64-85 2794:86-87 2792:88-92 2790:93-170 2788:171-210 2795:211-232 2796:233-260 2730:261-296] [-1, 2743, 2785, 2794, 2792, 2790, 2788, 2795, 2796, 2730, -2]
CATGCTCACAAGAGAAGAAGCTGTTTGTCATGGAGCTCAATGAATTTTCTGATAAGGACC
TGTCAACATTTTCAGTATTCTTTGCTGCGATTCCCCCTTTGGGAGCTGCTGATAACTGAG
GCAATATCCACACCGATTTCATCAAGCACATCGTGCAGAATTTTCCGCGCTTCAGTATCC
ATTGGTAGTCACAATCTGGCAATTTCAGTTACGCAAGAGCACCATTAACTGACCTGAAAA
GGTAACAACCAAATTATAGCAGGTAATTACAGTGTAAAACACAACAAACCCACAGAT
>TR52|c0_g2_i1 len=258 path=[2748:0-106 2749:107-146 2750:147-168 2751:169-170 2752:171-257] [-1, 2748, 2749, 2750, 2751, 2752, -2]
TGCTATTGTCCGCTCGAAATGCAACTTCAGCTATGAAAATGCACAATTTCCAGAAGGGGC
AAAGGGCTTTGTTTTGATCTGCTGCATCGTGCAGAATTTTCCGCGCTTCAGTATCCATTG
GTAGTCACAATCTGGCAATTTCAGTTACGCAAGAGCACCATTAACTGACACTTCCTTTGC
TTGTGCCACTTCTCTATACTTCCATACCAGTTCCACTGGAAACATAGTGCTGCAATACGC
ATTATTCCAACAGCAATA
>TR52|c0_g3_i1 len=814 path=[2766:0-102 2793:103-104 2791:105-109 2789:110-125 2787:126-149 2783:150-668 2773:669-750 2774:751-813] [-1, 2766, 2793, 2791, 2789, 2787, 2783, 2773, 2774, -2]
GAACCATATAACTACAGCCAAAATTTATGGGTTTCTTAGAGCCGCCAAACGCTTCTCAAG
GTCATCAACGCCCGAGCTGCCAACATTTTCAGTATTCTTTGCTGCGATTCTCCCTTTGGG
AGCTGACGATAACTGTGAGGCAATATCGACACCGATTTCATCAAGCACTTGATTTGTAAG
CTCTTCAGTTTCCTCTTCAGCTTCATCATCATCCAAGGCATCATCTATGACATCTGACAT
CATTTCAGTAGTCATATCCATCTGTGCCGATTGTTTCTGGAATTCCTGCATAACTTTGGC
TTGCTTTGCTGGTTCCATTTGCTTATTCATAGCTGACATTGCCTTAGTAGCGCCTTTCAT
GCCAACAGCAACAGAAGAATGTGCATGCATTGCCTGCGTGTGAGTTGCTATGCCTCTCAT
CTGAGCCCGACTACCCTGAAGATTAGCAATCTGTTGCCTAAGCCTTATCAGCTGACGAGC
TAGTATTTTAGTCGCTCCCTCGTTTCCTGTCTTAGCAGTTCTCTTAATCTCAGCAACTAA
TTTCTTTTCTTCCAATTGTAATGATCCAATTTCCCTCTCAATACCTCTAGTGGCGTTAGT
CATTTCACGTTTACTCTCACGAAGAGCCTCTTTGGCGGTGGGTTTCTTGGTGAAGATGTT
CATCGTGCGCTATTGTCAACAACGAAGGATCTTAGTTTGCTTTTGTTTCTTTATATATAC
TCCTTGTTACTTTCCTACTACTTTCTCTTTTTTTCTTCACGTTGGTTCGTTGAAACAAAC
CGTGTTGTACTCGTAAAACTTTTTATTCATCTAT
>TR52|c0_g3_i2 len=770 path=[2766:0-102 2793:103-104 2791:105-109 2789:110-125 2787:126-149 2783:150-668 2736:669-706 2737:707-769] [-1, 2766, 2793, 2791, 2789, 2787, 2783, 2736, 2737, -2]
GAACCATATAACTACAGCCAAAATTTATGGGTTTCTTAGAGCCGCCAAACGCTTCTCAAG
GTCATCAACGCCCGAGCTGCCAACATTTTCAGTATTCTTTGCTGCGATTCTCCCTTTGGG
AGCTGACGATAACTGTGAGGCAATATCGACACCGATTTCATCAAGCACTTGATTTGTAAG
CTCTTCAGTTTCCTCTTCAGCTTCATCATCATCCAAGGCATCATCTATGACATCTGACAT
CATTTCAGTAGTCATATCCATCTGTGCCGATTGTTTCTGGAATTCCTGCATAACTTTGGC
TTGCTTTGCTGGTTCCATTTGCTTATTCATAGCTGACATTGCCTTAGTAGCGCCTTTCAT
GCCAACAGCAACAGAAGAATGTGCATGCATTGCCTGCGTGTGAGTTGCTATGCCTCTCAT
CTGAGCCCGACTACCCTGAAGATTAGCAATCTGTTGCCTAAGCCTTATCAGCTGACGAGC
TAGTATTTTAGTCGCTCCCTCGTTTCCTGTCTTAGCAGTTCTCTTAATCTCAGCAACTAA
TTTCTTTTCTTCCAATTGTAATGATCCAATTTCCCTCTCAATACCTCTAGTGGCGTTAGT
CATTTCACGTTTACTCTCACGAAGAGCCTCTTTGGCGGTGGGTTTCTTGGTGAAGATGTT
CATCGTGCGGTATTGTCAACAACGACTTTCCTACTACTTTCTCTTTTTTTCTTCACGTTG
GTTCGTTGAAACAAACCGTGTTGTACTCGTAAAACTTTTTATTCATCTAT
>TR53|c0_g1_i1 len=368 path=[3296:0-76 3297:77-111 3314:112-311 3285:312-312 3286:313-367] [-1, 3296, 3297, 3314, 3285, 3286, -2]
GTTGCTGCAGTTTGCTCATGGGTTAGACATCTAGTGACCAAAGCATGGATTTTCTTTATA
TCTGATCAGGTTTGATGATTCTGCCTCACCCTTAATTTTAAATTCCATTCATTTGGGAAA
CACTGATTATTTGTTGGATCTTTCCATCCTCCACATATGCACAATTTTGATCACAAAACA
TGTACCATAATCCATAAATTGTTAATCAGCTTCGTGGATGATATACTTATTATAATCCAT
TTATTTCAAAAATGACTCTTTAATTTATATTATCTCATTTGGAATAGTTTGATGGTGTTG
ACTTGAGACCTTGTAGGGTGTTTCTGCTCAAGATCTCGGGTTCGATTCTTTCCGGTGCCA
ATTTGGAT
>TR53|c0_g2_i1 len=888 path=[3149:0-82 3336:83-83 3326:84-90 3313:91-114 3334:115-143 3351:144-159 3349:160-160 3346:161-176 3344:177-184 3342:185-188 3339:189-212 3330:213-308 3352:309-332 3353:333-379 3341:380-404 3345:405-423 3343:424-447 3340:448-491 3317:492-518 3337:519-569 3327:570-593 3315:594-603 3299:604-627 3283:628-887] [-1, 3149, 3336, 3326, 3313, 3334, 3351, 3349, 3346, 3344, 3342, …
TTGAGCTTAATTAGCATTAGCCATTTAACCGCATTGGATAATAACCCAATTGGGTTGGCC
TGATGGTGTTGACTTGAGACCTTGGAGTGTGTTTCTCTCAAGGTCTCATGTTCGATTCTC
CCCGATGCCAATATTGGTGGGATGTTTTGCCTTAAAAAAAAACTGCATTGGATAACTCTT
CATTTTCCACGTTCTGATTGTTTGTTATCAATTTATTGGAGTACGGCTATTCGAAATGGT
GCTTACAAAAGAAGACATCTGCTATAGGCAATTGGGTCACATAGATCCAAGTCTTTTGGT
AATTGGTACTGTCAATGATCCATTGGCCCCTATGTAAGGGTGTGTTTGTGTGTATGTATA
GTGGTGCTTCTATAATACTTCTCTTAATTATTTGTTTGGAAAAATGGTCCAAGGATGGTA
TCAACCAAGTTTTGGTATCTTTCACCTCTCCAAGTAGTAAGATAATGCTGGACAACATGG
AATTCAGTGGCTAATATTGTAGGTTGTCTATTATTTTGAATGTTTTTACTTATTTGTAAC
TTTAAACTGAATGCAACTTGATTTATTGTGCGCAATAACTCATTTGGGGTTGGCTTATGA
GGTATAAATATATGTAGTTGGGGGAACTAATGAAAAATTTGGTTTTTCATAGTTCTCGAC
TTTGTTTTATTATTGTTATCTCTTTTTCCGACTCTCTTATCGATGCAATATACCAAGCTA
CCAAAAAAAGAGAAAAGATCAAGTGCAGAACACAATGGGCCCCATTGCCAAAGATCAAGA
GCAAAAGAACAAGCTCACAAAATATAGAAAGCTTGAAACCGCCTGCTTACTAATCCAACT
AAGATTGCAGAACACCAAAACTAATATTTAGGTGGGTTTGAAACTGAG
>TR53|c0_g2_i2 len=847 path=[3208:0-82 3209:83-83 3210:84-107 3351:108-123 3349:124-124 3346:125-140 3344:141-148 3342:149-152 3339:153-176 3330:177-272 3352:273-296 3353:297-343 3329:344-363 3345:364-382 3343:383-406 3340:407-450 3317:451-477 3337:478-528 3327:529-552 3315:553-562 3299:563-586 3283:587-846] [-1, 3208, 3209, 3210, 3351, 3349, 3346, 3344, 3342, 3339, 3330, 3352, 3353, 3329, 3345, …
TTGAGCTTAATTAGCATTAGCCATTTAACCGCATTGGATAATAACCCAATTGGGTTGGCC
TGATGGTGTTGACTTGAGACCTTGACCGATGCCAATATTGGTGGGATGTTTTGCCTTAAA
AAAAAACTGCATTGGATAACTCTTCATTTTCCACGTTCTGATTGTTTGTTATCAATTTAT
TGGAGTACGGCTATTCGAAATGGTGCTTACAAAAGAAGACATCTGCTATAGGCAATTGGG
TCACATAGATCCAAGTCTTTTGGTAATTGGTACTGTCAATGATCCATTGGCCCCTATGTA
AGGGTGTGTTTGTGTGTATGTATAGTGGTGCTTCTATAATACTTAATTATTTGTTTGGAA
AAATGGTCCAAGGATGGTATCAACCAAGTTTTGGTATCTTTCACCTCTCCAAGTAGTAAG
ATAATGCTGGACAACATGGAATTCAGTGGCTAATATTGTAGGTTGTCTATTATTTTGAAT
GTTTTTACTTATTTGTAACTTTAAACTGAATGCAACTTGATTTATTGTGCGCAATAACTC
ATTTGGGGTTGGCTTATGAGGTATAAATATATGTAGTTGGGGGAACTAATGAAAAATTTG
GTTTTTCATAGTTCTCGACTTTGTTTTATTATTGTTATCTCTTTTTCCGACTCTCTTATC
GATGCAATATACCAAGCTACCAAAAAAAGAGAAAAGATCAAGTGCAGAACACAATGGGCC
CCATTGCCAAAGATCAAGAGCAAAAGAACAAGCTCACAAAATATAGAAAGCTTGAAACCG
CCTGCTTACTAATCCAACTAAGATTGCAGAACACCAAAACTAATATTTAGGTGGGTTTGA
AACTGAG
>TR54|c0_g1_i1 len=243 path=[949:0-105 950:106-116 1002:117-129 997:130-143 1004:144-148 1000:149-161 995:162-203 993:204-242] [-1, 949, 950, 1002, 997, 1004, 1000, 995, 993, -2]
AACTCACTAAGTTTGTTTATATTGCGATCTACTTTCTTTCACTATTTTTCATTGCAATGA
ATGATGCTGGTAAGTCGTTTTTTCATTATTTTACAATTTTATTCTTTACTTCTTACCTAA
CCTTTTATCCCCTTTAATTAGTAACATTTTTATCTTCTCTTTGATCATTACAGCAATTTT
GGAATGTCGTGAGGACTCTCATTGTGTAACAAAAATTAAGTGTGTGCTTCCACGAAAACC
GGG
>TR54|c0_g2_i1 len=243 path=[969:0-105 970:106-116 971:117-129 972:130-143 973:144-148 999:149-161 994:162-203 958:204-242] [-1, 969, 970, 971, 972, 973, 999, 994, 958, -2]
AACTCACTAAGTTTGTTTATATTGCGATCTACTTTCTTTCACTATTTTTCATTGCAATGA
ATGATGCTGGTAAGTCGTTTTTTCATTATTTTACAATTTTATTCTTTACTTCTTACCTAA
CCTTTTATCCCCTTTAATTAGTAACATTTTTATCTTCTCTTTTATCATCACAGCAATTTT
CGAATGTCGTGAGGACTCTCATTGTGTAACAAAAATTAAGTGTGTGCTTCCACGAAAACC
GGG
>TR54|c0_g3_i1 len=243 path=[963:0-105 1003:106-129 998:130-143 1005:144-148 1001:149-161 996:162-203 987:204-242] [-1, 963, 1003, 998, 1005, 1001, 996, 987, -2]
AACTCACTAAGTTTGTTTATATTGCGATCTACTTTCTTTCACTATTTTTCATTGCAATGA
ATGATGCTGGTAAGTCGTTTTTTCATTATTTTACAATTTTATTCTTCACTTCTTACCTAA
CCTTTTATCCCCTTTAATTAGTAACATTTTTATCTTCTCTTTGATCATTACAGCAATTTT
GGAATGTCGTGAGGACTCTCATTGTGTAACAAAAATTAAGTGTGTGCTTCCACGAAAACC
GGG
>TR55|c0_g1_i1 len=476 path=[1036:0-70 1057:71-263 1055:264-346 1054:347-370 1058:371-371 1059:372-396 1050:397-416 1051:417-475] [-1, 1036, 1057, 1055, 1054, 1058, 1059, 1050, 1051, -2]
GAAGTTTCTTAGCATCTCAGCCGAAATATTATTGAACACGGTCACACTCAAATATCTCAA
GGGGCCATTCTGCAACATCCAGGGAGAAACAACAATAAAATTAGAAGATATTAAATTAGA
AGCTGCCAAATTCAAATTTAAAATTACATGCTTGAAGGACACCAAAGAATTAAATTTAAA
CTCCTAAAACATATAACTAATTATAAGAAAAATTGACTTGTGTAGGAAAGAGACAATCAA
CCTATCAAGCATGGGCACTTCTCTTTTTTGAATAAACATGTTTGGAACTCGTATGATGTG
TCAAACACTCTTAACCGGGTGTCCAGTTAAAATATTGTTTCTAATCATCTTGGCCATGCA
CCAAATACAGCTGAGACACAAACACCTCTTAGACACACAGCCTCAACAATAGCTCAACAC
CTAAAGGACACAACCCTTAGGTTTGCAGGATTTGGCATTGTAGCATAGATGATCGT
>TR55|c0_g1_i2 len=304 path=[1040:0-70 1056:71-91 1055:92-174 1054:175-198 1058:199-199 1059:200-224 1050:225-244 1051:245-303] [-1, 1040, 1056, 1055, 1054, 1058, 1059, 1050, 1051, -2]
GAAGTTTCTTAGCATCTCAGCCGAAATATTATTGAACACGGTCACACTCAAATATCTCAA
GGGGCCATTCTATCAAGCATGGGCACTTCTCTTTTTTGAATAAACATGTTTGGAACTCGT
ATGATGTGTCAAACACTCTTAACCGGGTGTCCAGTTAAAATATTGTTTCTAATCATCTTG
GCCATGCACCAAATACAGCTGAGACACAAACACCTCTTAGACACACAGCCTCAACAATAG
CTCAACACCTAAAGGACACAACCCTTAGGTTTGCAGGATTTGGCATTGTAGCATAGATGA
TCGT
>TR56|c0_g1_i1 len=613 path=[1325:0-155 1326:156-172 1340:173-207 1339:208-231 1338:232-576 1324:577-612] [-1, 1325, 1326, 1340, 1339, 1338, 1324, -2]
GTTTGTTCCACCCATAGACCCAACCAACACAATATGCTTCACTCCTGCAGCCTTAGCTGT
TCATGGAGATAAAACAATGTTAATATCATAAGCATTAGTGAGTAATGACCTTGGTTAGGA
ATTTTTTTAAAGTTTACCAGGAATTTTTAGTTGGGAATCTTAGGCCCCGCTTACTTCCTA
AATTGCTAGCAAGGTGGAAGACTTGCGTCGTGAATAATTGCGATAAAGGGAAGACGGAAA
GCAAGGTAGGAAGAATGTGTTTTCAGAATTAATGAAAAGAGTGTTTTGACAGATATGTTT
TAAAATACTAGATATGTTTTAAATAAAATAAAATAAAATGGTGAGAAAAACATTTGATCT
ATAGTCTAATATATAAGCGTTGAAATGAAAATGAAAACAGAAAACATGGTAAGTAAACAG
ATCATTATATTATTGTGTTTGGTGTGATTTTTTTTCAATTTTGTTCCGTTTAAAAACATT
CCAAATGGGGGTGAGAATCCAAGAATCCTAAGAAGATTGAAAACTTCAAGTAAACATTCT
TTAAGATATCCAAAAGTATTATACACATTTAAGGCATGCATGGAGTCTTACCAGCATCTA
TTTGATTTTTCTG
>TR56|c0_g1_i2 len=609 path=[1325:0-155 1326:156-172 1340:173-207 1339:208-231 1338:232-576 1336:577-608] [-1, 1325, 1326, 1340, 1339, 1338, 1336, -2]
GTTTGTTCCACCCATAGACCCAACCAACACAATATGCTTCACTCCTGCAGCCTTAGCTGT
TCATGGAGATAAAACAATGTTAATATCATAAGCATTAGTGAGTAATGACCTTGGTTAGGA
ATTTTTTTAAAGTTTACCAGGAATTTTTAGTTGGGAATCTTAGGCCCCGCTTACTTCCTA
AATTGCTAGCAAGGTGGAAGACTTGCGTCGTGAATAATTGCGATAAAGGGAAGACGGAAA
GCAAGGTAGGAAGAATGTGTTTTCAGAATTAATGAAAAGAGTGTTTTGACAGATATGTTT
TAAAATACTAGATATGTTTTAAATAAAATAAAATAAAATGGTGAGAAAAACATTTGATCT
ATAGTCTAATATATAAGCGTTGAAATGAAAATGAAAACAGAAAACATGGTAAGTAAACAG
ATCATTATATTATTGTGTTTGGTGTGATTTTTTTTCAATTTTGTTCCGTTTAAAAACATT
CCAAATGGGGGTGAGAATCCAAGAATCCTAAGAAGATTGAAAACTTCAAGTAAACATTCT
TTAAGATATCCAAAAGTATTATACACATTTAAGGCATATTTAGGAATCAAGACTGGAAAA
AAAAAAGAT
>TR57|c0_g1_i1 len=476 path=[1942:0-72 2020:73-112 2031:113-125 2025:126-126 2016:127-152 2029:153-154 2023:155-179 2015:180-194 2035:195-291 2028:292-391 2014:392-425 2007:426-475] [-1, 1942, 2020, 2031, 2025, 2016, 2029, 2023, 2015, 2035, 2028, 2014, 2007, -2]
CCATTCTTGGAGAGAACATTAGAGTGTGGCGTTTTGTTCGGTCCACTCTTGGAGAAATAG
TTCAAACAGAAACAGCCATACCAGCATAGCATAATCACAATATGCATATGAAGAAGTCTG
TGGCAGAAAATGATCAATTTTGAAAAAAGCAATCCGGTTCGTCATAATAACCAAATGTTC
ATTCATTAGGCACGGACACGTGAGGACTAAGTTTTGTGTAACTTTGGTTTATCTGTTGAA
TTATTAGTTGACACATTTTTAAATTATATCAAGTTTCATTATGTTTTGTATTTCTAGTTT
CATTATTTATTGATCTGTTTGAGAATTGCTGAAAGGATAGGCACTCTTTGCTTATAGTAT
GCTGGTACAGTTGGATATTTCGAATATTGCGCGCAATGAATAAATTTTGTTACTGATGTT
GGTCAGTTAGTTTGGCGAGAAGTTTGCTTTTCTTTAAGCAAGGTCTTAGATTTGAG
>TR57|c0_g1_i2 len=585 path=[1991:0-181 2033:182-221 2027:222-234 2018:235-235 2030:236-236 2024:237-288 2015:289-303 2035:304-400 2028:401-500 2014:501-534 2007:535-584] [-1, 1991, 2033, 2027, 2018, 2030, 2024, 2015, 2035, 2028, 2014, 2007, -2]
TGAGGGAAGAATCTCAAAGTTGTTAGGAGAGCTTCTCTTCTAGAGCAGCCTTTCATTAAG
GATTACAGTGTTTCAGTGAAAGACTTGGTGAGGCAAAGTATAGCTTTCTCTTCTAGTCTC
TAGAACATTAAAGTGCGGCATTTTGTTTGGTTCACTCTCGGAGAAATAGTTCAAACAGAA
ACAGCCATACCAGCATAGCATAATCACAATATGCATATGAAGAAGTCTGTGGCAGAGCGT
GATCAATTTTGGAAAAAGCAATCCGATTCGTCATAATAACCAAATGTTCATTCATTAGGC
ACGGACACGTGAGGACTAAGTTTTGTGTAACTTTGGTTTATCTGTTGAATTATTAGTTGA
CACATTTTTAAATTATATCAAGTTTCATTATGTTTTGTATTTCTAGTTTCATTATTTATT
GATCTGTTTGAGAATTGCTGAAAGGATAGGCACTCTTTGCTTATAGTATGCTGGTACAGT
TGGATATTTCGAATATTGCGCGCAATGAATAAATTTTGTTACTGATGTTGGTCAGTTAGT
TTGGCGAGAAGTTTGCTTTTCTTTAAGCAAGGTCTTAGATTTGAG
>TR57|c0_g2_i1 len=476 path=[1961:0-72 1962:73-112 1963:113-125 1964:126-126 1965:127-127 1966:128-152 1967:153-154 2034:155-291 2028:292-391 2013:392-425 1971:426-475] [-1, 1961, 1962, 1963, 1964, 1965, 1966, 1967, 2034, 2028, 2013, 1971, -2]
CCATTCTTGGAGAGAACATTAGAGTGTGGCGTTTTGTTCGGTCCACTCTTGGAGAAATAG
TTCAAACAGAAACAGCCATACCAGCATAGCATAATCACAATATGCATATGAAGAAGTCTG
TGGCAGAGTGTGATCAATTTTGAAAAAAGCAATCCTATTCTTCATAATAACCAAATGTTT
ATTCATTAGGCACGGACATGTTAGGACTATGTTTTGTGCAACTCTGGTTTATCTGCTGAA
TTATTAGTTGACGCATTTTTAAATTATTACAAGTTTCATTATGTTTTGTATTTCTAGTTT
CATTATTTATTGATCTGTTTGAGAATTGCTGAAAGGATAGGCACTCTTTGCTTATAGTAT
GCTGGTACAGTTGGATATTTCGAATATTGCGCACAATGAATACATTTTGTTACTGATGTT
GGTCAGTTAGTTTGGCGAGAAGTTTGCTTTTCTTTAAGCAAGGTCTTAGATTTGAG
>TR58|c0_g1_i1 len=853 path=[2091:0-168 2092:169-192 2098:193-297 2086:298-321 2100:322-399 2095:400-423 2099:424-619 2083:620-675 2084:676-852] [-1, 2091, 2092, 2098, 2086, 2100, 2095, 2099, 2083, 2084, -2]
AGACGTGTGCTCTTCCGATCTGCACCGTGTTCATTTCTGTTTTCAGCGTTCCGAATCTAA
ATTTCTAGGGTTTTCAGAATCAATCGAGCAATTCAACAATGGCGATGAGGAGATTCTACA
GCGAGATCAAGGGAAAGAAGGTAACCGAACTCCCCGAACACGTGAAACCGATGCTTTCAT
TCAATTACATCAAGAATTCCATCAAGAAAGGTTTGGATAATTACGGTGAAAAATACATCG
AAACTGATTCTCTTACACCTCTCTACCATGTTCTTTATGGTGGTATGGCTTTTTCTTACC
TTGTTGCTCTTCCCAATGAGCGTCGTCATCTCGCTCATAAGGAACATGCTGAATCTCATC
ACTGATTCAGATTCAGGATCCTGGTTGTTGATTGGAGATGCTTTGTTTGCTCGATCTTTT
TGTTTTAAAAATTGAAAAATGAAGGCAGAAATATACTGCCAGCTTCAATGTATTCATCGT
GTAGACGATAAAATAAGATATATTCGATACAGCCTCAAATTTCTTGTGCTTTAAATTCTG
TTGGATATGTGAAAAACATACTTGTTCGCTTCGGTCCTTGTGATTTGATGATTTCATCTT
GCAACTGCTTATTTAATTGGTTTCATTTACACACTGTCGAAGACAACGTTTATCAAAACA
AAATTGAATGTCTGTGGTTTCTTACTATTTGCATTAGAATCTTAGACCATCATTTGGACC
ATTTGCACAACTGAAAATATGTATATGGGATTATGTTTTTCCAGACACTTTGTTATTTTT
AAATGAAACTGGCTTGGGGACCTGCATTACGCCCCCTATGGAAATAGAAATTCAGTCCAC
ACAAATATTAAGC
>TR59|c0_g1_i1 len=461 path=[1001:0-136 1002:137-160 1008:161-302 999:303-337 1000:338-460] [-1, 1001, 1002, 1008, 999, 1000, -2]
AGCAGATAGTATTTCTTTTTCAGCTCTTGTCACATTTATAAGCAAATATTTCTTTTTTAG
ATTCATTGAATAATTGGTGTATCTTAACTATAATATAATCCAGATACATTAGTTATGTAA
TGAACCTGAAAAAGAAATAGTTGTTTATAAATGTGGCCGGAGTAAGAAATGCAATAATGT
TGTCCATAGACATTTTTTTTTGAGAGATGTTGTCCAAAGACACGACCCTTTACTAAAATA
GTTTTGTTAACTATTGGTACATTTTCTATCATTATTAATTAAAGTAGAATATGATGTTTT
GAAGTAGTGTGCATATGCATAGTAATAATTAGGGGTATTACTGGAAAAATATAATTAATA
CCACACTGAAAAGTGAGAATTACATTCATTTTGAAACAATATTTTTTTTGCTAAAGTACA
CTCATTTTGAAACGGAGGTAGTGTGATGATTTATTTTAGAA
>TR60|c0_g1_i1 len=895 path=[2546:0-77 2579:78-78 2577:79-88 2574:89-111 2572:112-132 2559:133-167 2573:168-211 2570:212-235 2563:236-355 2528:356-386 2569:387-402 2562:403-508 2482:509-552 2483:553-894] [-1, 2546, 2579, 2577, 2574, 2572, 2559, 2573, 2570, 2563, 2528, 2569, 2562, 2482, 2483, -2]
ACATGTTTATGTTATCAATGAGATAAGTACTCATCATTTCCCTAAATACATGTGAAGGTT
TTGGCATGGTTTGATTTCCCTTGAAGGGCGGCTGCATTCCCCCATACATAAGCCACTACT
GTCCTGGACCATTTTGTGCTATCAATAAGATAAGTGTACCTCACATGTGTAGAAGGTGCA
TAATGTAATGTAATCATGCTCTTGGATAAATAACTATGTTTAAGTGCACATGCTTTTCCT
ATGCTAACCTTGGTTCATATCACCTAATAATGGGAGTAGTAATGATTATTATGTGTTATT
TGTGCCTAGGACGGTGACAGGTATGTTGAAGTGTTATGTGTGTGTGGGACAGATAACTTT
GTATGTGGTGCAGTCTACAAACCGCCCTATTATTGATAAATAGGTGATTAGAGTGTTTAC
ATATACTTGCACAAGAAGAAAATTGCTGCACCCAATCAGCATGAAAAATAGGTTATAATT
TAAAACATAATCATTATTAGAGGTTTAGTAGGCTGGCCTATCGGGTGATACTTGCTGATA
ATGTGTATGTATGCAGCATAAAGATTAGGATGTTCTAGGCTTCTATGGCATGCAACATTT
CTTGCGCGTAAAGCCATAAACCTTTAACCAAATAATTCTCTTCCTAATATATCCACTTTT
ATCTGGTGATGTAACTTTGTCATCAGTTTGTATCCAATGTCCTTATGACTGTACTATAAA
TATCCAATCTTTGACTTCATTTGTATCCACCAAGTTTTCATTTTTTGAGTGATCACATAT
CCATAATTCACAGAGATGTCTAAGAGAGGTACACTCATCTTAACAATTCTTTTCTTAATA
TGGACAAAAAAAAGATTTTACAATCAACCTATTGGGAACTCTTCTTATCTTAAAA
>TR61|c0_g1_i1 len=397 path=[853:0-149 854:150-169 855:170-396] [-1, 853, 854, 855, -2]
GGCGAAGCTTTCCGCGAGGTTCTTGTTGAATGGCGGCCCCTGAAGGGAGGTAATCCTCAA
TGTTGGGTCGATCGAGATCTAACTCGGAACTTGAAGACTTGAGTACTCCAGAGCTATTCA
TCAGTCTCAAGCGGTGTAGTTGTTGTTACTATAGATCTGGAATTCTACGGCGGAAGCTCT
GCTCTGCGCTTCGCTTCTGACGATGGTGCGTAGAAGAAGAAACACTTTAACTAACCAACT
AACTCCAATAGGAGTGAGTGAAGCTTCAATTTCATCGCACCTCTCTCTCTCTCTCTCTCT
ATATCAGAATATGCCTTTAGCGTGCGTTTGGTATAGGTGATTTAGGAGAGAAAGAAGGTT
CAAGAGAAAATAAGTATTTCTCTAGTAAACTAAATAA
>TR61|c0_g2_i1 len=429 path=[856:0-149 857:150-201 858:202-428] [-1, 856, 857, 858, -2]
GGCGAAGCTTTCCGCGAGGTTCTTGTTGAATGGCGGCCCCTGAAGGGAGGTAATCCTCAA
TGTTGGGTCGATCGAGATCTAACTCGGAACTTGAAGACTTGAGTACTCCAGAGCTATTCA
TCAGTCTCAAGCGGTGTAGTTGTTGTTACTGAAAAATGGATTGAATCCTCAATCAAATAA
CTATAGATCTGGAATTCTACGGCGGAAGCTCTGCTCTGCGCTTCGCTTCTGACGATGGTG
CGTAGAAGAAGAAACACTTTAACTAACCAACTAACTCCAATAGGAGTGAGTGAAGCTTCA
ATTTCATCGCACCTCTCTCTCTCTCTCTCTCTATATCAGAATATGCCTTTAGCGTGCGTT
TGGTATAGGTGATTTAGGAGAGAAAGAAGGTTCAAGAGAAAATAAGTATTTCTCTAGTAA
ACTAAATAA
>TR61|c1_g1_i1 len=319 path=[613:0-318] [-1, 613, -2]
GATTGAATCCTCAATCAAATAACTGAAATATGAATGATGTTTAATTTCAAATGGAATAGT
CACCTAGTTAATGATTTGATTTCTAAAACTAACATAAACCAATTAAAGACTCTGACTTTC
AGCTCCTTTTCACAAATCATATACTATGTTTTAAAGATAAGATAAAATGTTGAAATCAAT
ATTATTACTTGTCCCAATCATTATCCACAAACGAGATAAGGGAGTATTTAACTAAAAAAA
TAAAGCATCAATTTAGTCTTGAAACTATTACTCTCTCCAATTTAGTCCTTAAAGTATATA
AATACAGTAACTAGTATAT
>TR61|c2_g1_i1 len=274 path=[503:0-273] [-1, 503, -2]
ATCAGGTTCAAGAAATATAGAAGAAGATTTTTCGATCTACTGGGCCAGCCACTCTTCTCT
TTCTCTCTCTCTCTCTCTATATCTATATGTATATATATGAGATATATTTCTCTCTCTATA
ATAACAAAAAACACACAGAAAGAGAGAGAAAAAATATTTAGAGAGAGAGAGAGAGATCCA
AGATAGATAAGAAATCTTCACACAAACATTAACAAACGACCTTCTAAGAACAGTGACATG
AAATTTGTCAACATCCGGTCTCTTTTTAAGATCG
>TR62|c0_g1_i1 len=257 path=[1377:0-83 1418:84-98 1405:99-101 1427:102-125 1430:126-137 1429:138-144 1428:145-150 1421:151-168 1431:169-169 1432:170-172 1330:173-192 1331:193-207 1332:208-216 1333:217-226 1334:227-256] [-1, 1377, 1418, 1405, 1427, 1430, 1429, 1428, 1421, 1431, 1432, 1330, 1331, 1332, 1333, 1334, -2]
TATCCCATTTCCATTCTGGTACATCTAACGGTGTCATCAACCTAGCAGGTTTCTGATGCT
CTACCTTCGACTTCTGACAAATCAAACAAGAGTACACAAATTATGCTACATCACGTTTCA
ATCCAGACCACCAAAACAACTTCTTTAAGTCATGATACATCTTTGTAGCTCCCGGATGAA
TACTTAAGCTACTCCTATGACTCTCTTCAAGAATCATCTTCTTTATCTCATCATTATCTG
GAATACATATCCTACCT
>TR62|c0_g2_i1 len=257 path=[1301:0-83 1302:84-91 1303:92-120 1417:121-125 1402:126-137 1423:138-144 1410:145-145 1397:146-168 1420:169-169 1407:170-172 1394:173-192 1320:193-207 1321:208-216 1322:217-226 1323:227-256] [-1, 1301, 1302, 1303, 1417, 1402, 1423, 1410, 1397, 1420, 1407, 1394, 1320, 1321, 1322, 1323, -2]
TATCCCATTTCCATTCTGGTACATCTAACGGTGTCATCAACCTAGCAGGTTTCTGATGCT
CTACCTTCGACTTCTGACAAATCAGACAAGAGTACACAAATTGTGCTACATCACGTTTCA
ATCCAGACCACCAAAACAACTTCTTCAAGTCATGATACATCTTTGTAGCTCCCGGATGAA
TACTTAAGCTACTCCTATGACTCTCTTCAAGAATCATCTTCTTTATCTCATCATTATCTG
GAATACATATCCTACCT
>TR63|c0_g1_i1 len=319 path=[297:0-318] [-1, 297, -2]
GGCAGTTTGATTTTATAGGTGGCATCATATATTTTGTCCTAGTATTTTCAATGTTTCCAC
AAGTGAGTTCCTCCATTTCTTTGGTGTTATCGTGTTTTATTTTATTATTATTTGTATGTT
CTCAATGCCAATTTAGTCAGTGGATTACTTTTGGTTCCGAGTATGCACAGATAAGCTTTA
TGCTTATCTTATAAAACAATATCATTTGTTACTAATATCCAACTGTTTTCTTTTGCTTAA
TTTGTAGTGTGAACTGAATCACATCCTCCAAGATGATTCATTTTCTGGTCAAATAAGGAG
TTTCCTTGGTACTGTGTGG
>TR64|c0_g1_i1 len=534 path=[2548:0-442 2549:443-458 2550:459-508 2551:509-533] [-1, 2548, 2549, 2550, 2551, -2]
GCGGCAATGTTGGGTGCATCACCTGCAAATAGAATCAGTATGAAACCGGTAATCTTTAAT
CCTTCAATTGATATTCTTTTCAGTGATAAGAAAAGCTGAGATTGGAAACTAAAATGTTGA
AAATTAGATGTCATGGACTAATTATACATATAAAAAAAGCAGGCAACCTTACAATTATCT
CAGGTTAATTGTGGTGGTTAGCTACCCTAATTAAAAGAAAAAATTGAGGTGTAGGAAAAA
AAGAGATAGCATTTTCAAAGGCTGCTGTACTGACATTATGAGACTCATGTAGTTATGATT
GAGCACCTGAGATTTCTTAGAATATTCATTTGTTATGAATCCTGTGATTTTGGATTCCGT
TTTTCTAAACAGTACGTAAATTTTCATTTAAAATTCTGGCGTAATAGGGAAATAACTAAC
CATATGCGGAGGAAATAAAAAAATAGATAACCATGGATCAGGTAAAAAGGTTACTGTAAA
ACATTTTACAGAGGAAATTTTTGTACTCTTCAATCTCACTCTTTTGGATTTAAA
>TR64|c0_g2_i1 len=1233 path=[2562:0-442 2566:443-459 2569:460-509 2560:510-534 @2567@!:535-1020 2556:1021-1044 2557:1045-1232] [-1, 2562, 2566, 2569, 2560, 2567, 2556, 2557, -2]
GCGGCAATGTTGGGTGCATCACCTGCAAATAGAATCAGTATGAAACCGGTAATCTTTAAT
CCTTCAATTGATATTCTTTTCAGTGATAAGAAAAGCTGAGATTGGAAACTAAAATGTTGA
AAATTAGATGTCATGGACTAATTATACATATAAAAAAAGCAGGCAACCTTACAATTATCT
CAGGTTAATTGTGGTGGTTAGCTACCCTAATTAAAAGAAAAAATTGAGGTGTAGGAAAAA
AAGAGATAGCATTTTCAAAGGCTGCTGTACTGACATTATGAGACTCATGTAGTTATGATT
GAGCACCTGAGATTTCTTAGAATATTCATTTGTTATGAATCCTGTGATTTTGGATTCCGT
TTTTCTAAACAGTACGTAAATTTTCATTTAAAATTCTGGCGTAATAGGGAAATAACTAAC
CATATGCGGAGGAAATAAAAAAAATAGATAACCATGGATCAGGTAAAAAGGTTACTGTAA
AACATTTTACAGAGGAAATTTTTGTACTCTTCAATCTCACTCTTTTGGATTTAAATCTCT
CTTTTGGAGTTCATTTAATGCAAATTTGTTTCTCTATCTATGTTTCGTTTTTGATAATTA
CCATTTTAGTTGAAAAAAAAAAGATACTAAATTTTTTAAAGCATCTTTTAGGGGGGGGGG
GTTTATCCCTCTGGCAATCTCATAATACCAGTATTCGAGAACACCAATACCAAATAGCAT
GGTGCAGACACAGAAACTAGCAAGAAGAAATGCTTGAGAACTTTCATGTGAAACAGAAGA
GCTTCTACTATTTCAGTGACATTTCTGTTCCAGCACTATCCTGTTGGTGTATATGATTCT
GAATATTATTTGAAAAGATCTAAAGAGTTCAAACACTAATCTGAATATATTGACTAAGCT
TAACTAGTGGGTCTAACGGGTTAAATACAAAATTATTAATAATTGCATAACATGTGCCTA
CAGCTATACAACAACAACCACCAAGCTTTATCCCACTAATAATTACATAATATGTGCCTA
CAACTATAATTACTTATTTACAAATCTGCATGACATAAACAAACTACCATACCAAATTAC
CAACTCATATTCTACCATTATGTACTCTGTTTTTTATTTGAAACATTTTAATAATTATGA
TGTTTGCATTTCTCTGTTTCTTGTAGTCAACACCTTGTTTGCCAACCCTGTCGTCTGATG
ATGATACAGATGCTTTGAGATCATTAAGAATAG
>TR65|c0_g1_i1 len=468 path=[1183:0-90 1242:91-112 1249:113-125 1248:126-148 1247:149-186 1234:187-286 1243:287-288 1238:289-339 1226:340-385 1224:386-467] [-1, 1183, 1242, 1249, 1248, 1247, 1234, 1243, 1238, 1226, 1224, -2]
GAAAAAGGCATGATTGGAAGGTATCATGATGCACAATCGGAAGATTCATTATGAGACAAT
TGGCCCTGAGATTTGGAGAGACTCTGGAGGGGAGGGAGAATCGATGCTTTGGTTGCAGGG
ATAGGAACTAGAGGAAGAATAACAGGTGTTGGGAAGTTCCTTAAGGAGAAACACCCAGAG
ATCAAGTTATGAATAGTTAACAAGTTTTTTTACTCTTAATTTGCATTTATGTTAACTTTA
TGATTTATGTTGCTTTCCCCCTATAGGTGTATGGTGTAGAACCAACTAAAAGTCCAGTTT
TGAATGGAGGAAAGTCAGGCAAACATCGAATCCAAGGGATCGGTGCTGGTATCATTACTC
CTGTGTCCTGGAAGTTGATCTCCTAGATGAAGTTATTCAGGTTTCAAGTGAAGAAGCGAT
AGAAACTGCTAAGATGCTTGCCTTGAAAGAAGGTTTACTGATGGGAAC
>TR65|c0_g1_i2 len=342 path=[1211:0-90 1212:91-107 1241:108-120 1235:121-154 1246:155-160 1243:161-162 1238:163-213 1226:214-259 1224:260-341] [-1, 1211, 1212, 1241, 1235, 1246, 1243, 1238, 1226, 1224, -2]
GAAAAAGGCATGATTGGAAGGTATCATGATGCACAATCGGAAGATTCATTATGAGACAAT
TGGCCCTGAGATTTGGAGAGACTCTGGAGGGAGAATCGATGCTTTGGTTGCAGGGATAGG
ATCTGGAGGAACAATAACAGGTGTATGGTGTAGAACCAACTAAAAGTCCAGTTTTGAATG
GAGGAAAGTCAGGCAAACATCGAATCCAAGGGATCGGTGCTGGTATCATTACTCCTGTGT
CCTGGAAGTTGATCTCCTAGATGAAGTTATTCAGGTTTCAAGTGAAGAAGCGATAGAAAC
TGCTAAGATGCTTGCCTTGAAAGAAGGTTTACTGATGGGAAC
>TR65|c0_g1_i3 len=387 path=[1183:0-90 1242:91-112 1249:113-125 1248:126-148 1247:149-186 1244:187-207 1238:208-258 1226:259-304 1224:305-386] [-1, 1183, 1242, 1249, 1248, 1247, 1244, 1238, 1226, 1224, -2]
GAAAAAGGCATGATTGGAAGGTATCATGATGCACAATCGGAAGATTCATTATGAGACAAT
TGGCCCTGAGATTTGGAGAGACTCTGGAGGGGAGGGAGAATCGATGCTTTGGTTGCAGGG
ATAGGAACTAGAGGAAGAATAACAGGTGTTGGGAAGTTCCTTAAGGAGAAACACCCAGAG
ATCAAGTGTATGGTGTAGAACCAACTAAAAGTCCAGTTTTGAATGGAGGAAAGTCAGGCA
AACATCGAATCCAAGGGATCGGTGCTGGTATCATTACTCCTGTGTCCTGGAAGTTGATCT
CCTAGATGAAGTTATTCAGGTTTCAAGTGAAGAAGCGATAGAAACTGCTAAGATGCTTGC
CTTGAAAGAAGGTTTACTGATGGGAAC
>TR66|c0_g1_i1 len=934 path=[2811:0-69 2812:70-105 2813:106-113 2814:114-115 2815:116-933] [-1, 2811, 2812, 2813, 2814, 2815, -2]
CTCCGCTGCAAACTGACTAAATTGCAAAACCCCTTTACCCTTTTATCTTTTATATTACTG
TTTAATTTACTGTTTCTGTTCCCAAATAAGTAATGTGAATTGCCTAGTTAGAACGACAAT
CATTGTGGATATGATACTCTACTTACACTTTATTATTTGGTAAACACTTTGGTAGACTTG
CCTAAATCCCACCATCAAGGATCCATGGACTGGTGAATCAAGAACAATACTTTGTAATCT
TTTTTCTTCAATTCTATTTGTGGAACTCTTTGTAGTTCAGTTGCATCCGTTGCAAGATCT
TCAAAGCCTGAATCAATAATCTCTAACACGTCTTGAAAACCAAATAACACCTTCTTCTGC
TTGTTTCCATTATCATAGTTCTTCATATCATGAACAAGTAAAGTTCCAGGAAATTAACGA
ACATATTCACCACGATTGTAAGGTTTCAGGATCAAACCAGTGTTGCGATAATAATTGTTG
GAACAGAGGAATTGATTTTGTGATTTTGAGAGAAAATATAGAAGAGAAGAGATTAGAGAT
AGCTTTAGAGAGTAGATAACTTCTATATTATTTTGCCAAAGTCTCGAATACAAATAAATA
CACATGAGATCTCAACTATTTATAAACTACATTATTTGTAGTGCAAGTTAATTGGGATCC
AAGTTATCTCTTATAAATACTTTTCTAACAATTTTTCTAACTAACAAACTTCCCAGACTG
AATTATTAAACTTCTTCTAATAGTTTTTTGTTTTAACGTGAACGTAAGAGGTGCAACTAG
AAATTCGAACTAATAGCAGGTCTGTTGATTAAAAATAAAAGATATTACTAGGCTAAGACA
GCCCAAGGAGGGAAGACTTGGTGTACCCAAATCATCTGACAGACTGTAACAGTAAGTTGG
AGGTGCAGAAAATAGAATGCTTCAAATCTATTTT
>TR66|c0_g2_i1 len=288 path=[2830:0-77 2831:78-78 2834:79-213 2835:214-221 2827:222-223 2828:224-245 2829:246-287] [-1, 2830, 2831, 2834, 2835, 2827, 2828, 2829, -2]
ATTTAACCAATCCATGAATAAATTGACTATTAATTAGTTCCAACAAATAAATAGAGGGGA
TTCGAAGAATCCTAACCACCGCTAACATTATGCAATCAAAAACATGTTACTTCTAAACTC
TCGCTCTGAGCAAACAAGTCGAATTGCACAAACTCTCCCTTTCTCTTTTATTTAATGGTT
TATTTATTTTTAAATAAGTAATGTGAATTGCCTAGTTAGAACGAGAATCCATGTGAATAC
ATACTCTACTTATCATTTTATTACTTGGTAAACGATTTGGTACATTTT
>TR67|c0_g1_i1 len=258 path=[618:0-48 619:49-72 620:73-73 621:74-97 626:98-189 624:190-213 625:214-257] [-1, 618, 619, 620, 621, 626, 624, 625, -2]
TTGGGGCCATTCTGGTTATCCCATGTGGCAGCCTACAGAAAGTTGGCATTGGAAACCATT
TCCGGGGGTAATATATTTGTTCAGAATTCGAGAGTGTGAAGTTTTTGTTCACATAAACAA
CCTTTCTCTTTGGCTTGTTATGTAGAGATTATGGTTGCAGTTTGACATGTGATCACTTGA
TGTTGCAGATACATCCAGATGCATGGGGCTGCCCGGTGTTACCTCCACCTCAACCTCCTT
GCTATTCCTACTCTCAGG
>TR68|c0_g1_i1 len=785 path=[1806:0-118 1807:119-142 1808:143-182 1809:183-207 1813:208-358 1796:359-396 1811:397-617 1799:618-784] [-1, 1806, 1807, 1808, 1809, 1813, 1796, 1811, 1799, -2]
CAAATTCCTCAAAGAACTCGCAGGTATTGTGTCACAACCTTTAGTATTTTTAAGTATGAA
CTTAAATTTGTATGTGCTCTTCTGAGAACTGAGTCAAGTATGCAAAATGGTCCTAACATG
TGTGCTGCATAAAAGTTGTTAGATTGAGCTGTTTCCTGCAACAATCGAAAAATGAAGAAG
TGAAGATTTTAGCTAATGACAGAACTGGGATCTACTTGTTTTGTTTGTTCATATGATGCA
TGTTTCTCATACTGAGGATATGTTGTTTTCCCTCCTGCCACCATTTAAGCAGGCTATTGT
GCTATGAGACTCCTTTCAAAGGTCAAAATTAAGAAACCAAGGTTTAAATGCTCAGTCACA
TATCCCTCCCTTCTAACGCTAACAAGCGATTAGTTTTAATTAAATCAGTGCAAAAAGAAT
ATATTGGGAAGCTCAAAATACCTTACCAAATAAATACAAGCAACCTTTGTTAAGATTTGT
TTCAAAAGGTGTGCTTCAAACTGCGACTGTAATAAACTAGCTGCCAAAAAAAATTATTTT
GTTTGTAAATATTGCTCATGTGGTAGAAATCATGTGGAAGAAGTAGAAGACATAATTACC
TTCTTATTTGTCTCAAGGTTTCTAAGGTTGCTTTTTAATTGCATGTTTTGTGATTTGTGT
CCGGGAGTGGGTGAGTAAGTGTATTTTATATTACTGAAATGAAAAATCTTTTCAATTTTT
CAGTTGAACTCACCTTTTTCATCAAGGAAGCTCGCACAACATGATAAGAAGCACCATGAT
GATGA
>TR68|c0_g2_i1 len=248 path=[1800:0-80 1801:81-247] [-1, 1800, 1801, -2]
TTGTTTGTAAATATTGCTCATGCGGTAGAAATTATGTGGAAGAAGTAGAAGACTTAGCTT
ACCTTCTTATTTGTCTCAAGGTTTCTAAGGTTGCTTTTTAATTGCATGTTTTGTGATTTG
TGTCCGGGAGTGGGTGAGTAAGTGTATTTTATATTACTGAAATGAAAAATCTTTTCAATT
TTTCAGTTGAACTCACCTTTTTCATCAAGGAAGCTCGCACAACATGATAAGAAGCACCAT
GATGATGA
>TR69|c0_g1_i1 len=421 path=[937:0-400 938:401-420] [-1, 937, 938, -2]
GTATTCAGTCATTGAGTAAGGAAATATGGGCCTTTGGGCGGAGAGGAATCAGTCCCATGA
AAGTGCTGCTGGATCTCTACCATTCTTTTTTCTATTTCTACTCTCTTTTCCATAGCTGTA
TAGGTCTGTTCATGGACAGTTGACATATATCCCACTCATATAGCAATAGTGAGTATAGTT
GGAGTAATTCTATTAAATTATTGCTCTATTTGTTGGTCATATAACACTGTTTATGACAAA
GAGCACGAATATGTGAACTTGGCTATTAATTTTCGTTAAGGAAATCTCTATGTCTGTAGA
ATATGCCCCCATTACATTTCATTTTTCTTTATTGCCTGGTTTGGTTCTCACTCTTGACAG
CGCACAAATTTTTTATTCTGATTGTTATAACTCTTGTAATCAGAAACATGCTATAGCGAA
G
>TR69|c0_g2_i1 len=471 path=[939:0-400 940:401-470] [-1, 939, 940, -2]
GTATTCAGTCATTGAGTAAGGAAATATGGGCCTTTGGGCGGAGAGGAATCAGTCCCATGA
AAGTGCTGCTGGATCTCTACCATTCTTTTTTCTATTTCTACTCTCTTTTCCATAGCTGTA
TAGGTCTGTTCATGGACAGTTGACATATATCCCACTCATATAGCAATAGTGAGTATAGTT
GGAGTAATTCTATTAAATTATTGCTCTATTTGTTGGTCATATAACACTGTTTATGACAAA
GAGCACGAATATGTGAACTTGGCTATTAATTTTCGTTAAGGAAATCTCTATGTCTGTAGA
ATATGCCCCCATTACATTTCATTTTTCTTTATTGCCTGGTTTGGTTCTCACTCTTGACAG
CGCACAAATTTTTTATTCTGATTGTTATAACTCTTGTAATCGGAAACATGCTATAGCGAA
GATTTAATAGGAGTTTAAATAATTGGTATTTCAGGAAAAGAAGAGTGTACG
>TR70|c0_g1_i1 len=671 path=[1539:0-85 1544:86-155 @1547@!:156-453 1529:454-474 1543:475-583 1537:584-607 1538:608-670] [-1, 1539, 1544, 1547, 1529, 1543, 1537, 1538, -2]
CTCAGATCTCTACATTTATTATTTTTGTCGTTGACTCTATATAGATTTTTTCTGATAAGT
CACCTATTGTCATTCTGGTATCCTTGTAGTAAGAAGTATGGCTGCCTAAGAATGCTACGT
AGCTCGACACTATGTATAAAACACTATTAAATACAGACGGTGTCATTTTTTTTTAGTTGT
TGATGCTGCACACATAAATTCCATATAAGCTATTAGGACTATTAAGGAGGGATCCTCCCC
TGTGTGCCTTTGAATGAGAAATTTGGATACTCCACAAAAAAGAACAGTACCAAATGTGAA
CCTTTGGACCCTCTACCGAAACTGAGTATTAACATTTACAAACATTTGCTGGTTACAGAA
ATTGATTAAAATTTATTGTAAATTTGTAATATAATGGTCCCACCTCTGTAGTTAATGATC
TATGTACACTAGCCCAGTATTCAGTATCCTTGGGGTCATATGCTCAAACTTACTAATGTT
TTTCCCTCGTCGTTCTGAACTTAAAAAATAGACAGAGTGCTTCCACACATGATTTATTAT
CCGTTAGATACATAGATTCTTTGACTTTTTTAATTTGATTATTGGAACATGGGTTCTGTA
TGGTGCAGGCTAAAGAAACATACTCAAAAGCCTTGTATGATTCTGTGACTGATCAATATG
ATGTGCTGGAG
>TR71|c0_g1_i1 len=250 path=[1057:0-54 1058:55-56 1059:57-61 1060:62-85 1061:86-86 1062:87-89 1069:90-90 1065:91-204 1033:205-249] [-1, 1057, 1058, 1059, 1060, 1061, 1062, 1069, 1065, 1033, -2]
CTAAAATATGGTTTTGGTCCCTGCAAATATGCCTCGTTTTGGTTTTAGTCCCTGTAAATT
TTTTTTGTTGTTTTTGGTCCCTGCAAATATGTCTCGTTTTGGTTTTGGTCCCTGACCCCA
CTTTTGTGATGATATGCACATGTGGCACATGATGAGCGAGCCCATTTATTAGAAAAATAG
TCCCTGCAAAATCTTTTGATTTTTAAAAAGGTCCCTGCAAAATATTTTACTTTTGAAAAT
AGTCCCTGGA
>TR71|c0_g1_i2 len=233 path=[1016:0-53 1017:54-54 1073:55-101 1076:102-125 1075:126-148 1074:149-162 1072:163-207 1041:208-232] [-1, 1016, 1017, 1073, 1076, 1075, 1074, 1072, 1041, -2]
CGTTTTGGTTTTAGTCCCTGTAATTTTTTTTTTGTTTTTGGTCCCTGCAAATATGCAACA
TTTTGGTCCCTGGTCCCATTTTTGTGATGATTTGCACACGTGGCACATGATGACTGAACC
CATTTATTAGAAAAATGGTTCCTGCAAAATCTTTTGATTTTTAAAAAGGTCCCTGCAAAA
TATTTTACTTTTGAAAATAGTCCCTGGAGGGACTATTTTCAAAAACAAAATAT
>TR71|c0_g1_i3 len=381 path=[1052:0-51 1076:52-75 1075:76-98 1074:99-112 1072:113-157 1066:158-187 1022:188-189 1023:190-220 1069:221-221 1065:222-335 1033:336-380] [-1, 1052, 1076, 1075, 1074, 1072, 1066, 1022, 1023, 1069, 1065, 1033, -2]
CTCGCTTTGGTTTTGGTCCCTGGACCCACTTTTGTGATGATTTGCACACGTGGCACATGA
TGACTGAACCCATTTATTAGAAAAATGGTTCCTGCAAAATCTTTTGATTTTTAAAAAGGT
CCCTGCAAAATATTTTACTTTTGAAAATAGTCCCTGGAAATATGTCTCGTTTTGGTTTTA
GTCCCTGTAATTTTTTTTTTGTTTTTGGTCCCTGCAAATATGTCTCGTTTTGGTTTTGGT
CCCTGACCCCACTTTTGTGATGATATGCACATGTGGCACATGATGAGCGAGCCCATTTAT
TAGAAAAATAGTCCCTGCAAAATCTTTTGATTTTTAAAAAGGTCCCTGCAAAATATTTTA
CTTTTGAAAATAGTCCCTGGA
>TR72|c0_g1_i1 len=313 path=[853:0-128 864:129-169 860:170-183 862:184-203 844:204-204 858:205-267 852:268-312] [-1, 853, 864, 860, 862, 844, 858, 852, -2]
GCCTGCGGCTCCAACGTCGCCGCGTGCTGCGAGACTGGCGACTCCGAGGGCAACGCCATC
AACCTCGAGGCCAACTGCGTCTCCATCCCTCTCTAAGCGCCTTCGCCTTGAGCGCCAGAG
AACCCGATCAGCCAACCTCTCGAGACACTTTTACTTTCGGCCGATTTGGGGGATGACGAC
TTTTTGAACGGCCTCTGCCCTTTTAAACACCTTTTGCATTTCGGGCACGTCGCATGGGGA
GTTGGAACTATTAGATTCGTTTGGTAGATATTTTACGTGGAATTGATTGAGGACTTTATA
CCTTTGAAAAAAA
>TR72|c0_g2_i1 len=316 path=[835:0-128 836:129-172 859:173-186 863:187-205 861:206-206 857:207-270 850:271-315] [-1, 835, 836, 859, 863, 861, 857, 850, -2]
GCCTGCGGCTCCAACGTCGCCGCGTGCTGCGAGACTGGCGACTCCGAGGGCAACGCCATC
AACCTCGAGGCCAACTGCGTCTCCATCCCTCTCTAAGCGCCTTCGCCTTGAGCGCCAGAG
AACCCGATCGCCAGCACCTTTTTTGGGAACCTTTTACTTTCGGCCGATTTGGGGGATGAC
GACTTTTGAACGGCCTCTGCCCTTTTAGACACCTTTTGCATTTCGGGCATGTCGCATTGG
GAGTTGGAAACTATTAGATTCGTTTGGTAGATATTTTACGTGGAATTGATTGAGGACTTT
ATACCTTTGAAAAAAA
>TR73|c0_g1_i1 len=544 path=[1454:0-58 1471:59-93 1475:94-110 1474:111-133 1473:134-170 1476:171-172 1464:173-209 1438:210-543] [-1, 1454, 1471, 1475, 1474, 1473, 1476, 1464, 1438, -2]
TTTACGTGGCAACATCATGAATTCTCATTGGATGTCAGTGTAAAACTATTTTACACTAAC
GGTGCATATTCATTAATCTTGTTGTGGATGCATGCTTTTTTTTATTTTTAATATTTTTAA
AAAAATGTAGTATAGATGGCCAAGAAAGTCAAACTTTTAAGATTTTCAAATTACGGTTGA
CAATAGGCGATGCATGTTATGATGTATCAAATTGATTTTGATCTACAATTTGAACTCATG
AGATTGAATTGAACCTTCATCATGTAAATATTTTGGTCTATTCTGGATGGATTATTTCTC
CAAGATGATAATAGATCAGTAGCTGGAAATTGTGATCATGGCTATATTTATGTAGTTTTT
GTGCTAATTGATAGAATACATGTTAATTGTCATTAGAAGATGTCAATGTCAAAGGGGCTT
CTTTTTTATGCTTTTGTTCTTACTGATCCGTTTGAATCTTGATTTGGATAGGTTAATTAG
AAAAGCAAAATGGTGAAGATTTGCTGCATTGGTGCTGGATATGTCGGTGGTCCAACAATG
GCAG
>TR73|c0_g1_i2 len=594 path=[1431:0-108 1471:109-143 1475:144-160 1474:161-183 1473:184-220 1476:221-222 1464:223-259 1438:260-593] [-1, 1431, 1471, 1475, 1474, 1473, 1476, 1464, 1438, -2]
ATGAGAATGGGATATGCACCGTTAGTGTAAACTAGTTTTACATAATCAGAATCAAATTGA
GTTAACGTGAATTCTCGTTGGATGTTAGTGTAAAACTATTTTACACTAACGGTGCATATT
CATTAATCTTGTTGTGGATGCATGCTTTTTTTTATTTTTAATATTTTTAAAAAAATGTAG
TATAGATGGCCAAGAAAGTCAAACTTTTAAGATTTTCAAATTACGGTTGACAATAGGCGA
TGCATGTTATGATGTATCAAATTGATTTTGATCTACAATTTGAACTCATGAGATTGAATT
GAACCTTCATCATGTAAATATTTTGGTCTATTCTGGATGGATTATTTCTCCAAGATGATA
ATAGATCAGTAGCTGGAAATTGTGATCATGGCTATATTTATGTAGTTTTTGTGCTAATTG
ATAGAATACATGTTAATTGTCATTAGAAGATGTCAATGTCAAAGGGGCTTCTTTTTTATG
CTTTTGTTCTTACTGATCCGTTTGAATCTTGATTTGGATAGGTTAATTAGAAAAGCAAAA
TGGTGAAGATTTGCTGCATTGGTGCTGGATATGTCGGTGGTCCAACAATGGCAG
>TR73|c0_g2_i1 len=496 path=[1459:0-53 1460:54-70 1461:71-84 1473:85-121 1465:122-161 1447:162-495] [-1, 1459, 1460, 1461, 1473, 1465, 1447, -2]
TCTTCCGATCTATTTTACACGGTGCATATTTATTAATCTTGTTGTGGATGCATGCTTTTT
TTTATTTTTAAAAAAATGTAGTATAGATGGCCAAGAAAGTCAAACTTTTAAGATTTTCAA
ATAACGGTTGACAATAGGCCGATGCATGTTATGATGTATCAAATTGATTTTGATCTACAA
TTTGAACTCATGAGATTGAATTGAACCTTCATCATGTAAATATTTTGGTCTATTCTGGAT
GGATTATTTCTCCAAGATGATAATAGATCAGTAGCTGGAAATTGTGATCATGGCTATATT
TATGTAGTTTTTGTGCTAATTGATAGAATACATGTTAATTGTCATTAGAAGATGTCAATG
TCAAAGGGGCTTCTTTTTTATGCTTTTGTTCTTACTGATCCGTTTGAATCTTGATTTGGA
TAGGTTAATTAGAAAAGCAAAATGGTGAAGATTTGCTGCATTGGTGCTGGATATGTCGGT
GGTCCAACAATGGCAG
>TR74|c0_g1_i1 len=281 path=[867:0-87 868:88-280] [-1, 867, 868, -2]
ATTTGATATTGATCTTGAAAGACGTTGAGCATGTTCCCATATGCTAAGAGAATACGAAAT
CGATTCCTATTAAGATATGTCATAATCATATTGAGGTTTCTTGCAAGAACTGTCTTTGTA
AGTTAGGCATACTAACAACAATTATAGAAAATATCCCTTAAGCCATGCAACAAATGAAGC
ACCATAATTGACCCGTGCGATAGCACGGGGCGGCGAACTAGTATATATATATATATATAT
ATGGGGGGGGATATATTGACTCAGACTTACTCCAAATAGAT
>TR74|c0_g2_i1 len=399 path=[869:0-174 870:175-198 871:199-205 872:206-398] [-1, 869, 870, 871, 872, -2]
CTATTTCATACCCTCCTCCACACTTTTTTTTGTCACGTTTTTTTTAACAAAACTTTCAAC
AAAATCTCAGTCTATTTCATAAAAAAAAATGTGACACTTGGTAAATCGCATGCAAGTATT
GTGGACCATAATCAAGGTTTCTTGCAAAACAAATATGATAAGCTATGTTTTTTTTTAAAC
TCACCTATTAAGATATGTCATAATCATATTGAGGTTTCTTGCAAGAACTGTCTTTGTAAG
TTAGGCATACTAACAACAATTATAGAAAATATCCCTTAAGCCATGCAACAAATGAAGCAC
CATAATTGACCCGTGCGATAGCACGGGGCGGCGAACTAGTATATATATATATATATATAT
GGGGGGGGATATATTGACTCAGACTTACTCCAAATAGAT
>TR75|c0_g1_i1 len=275 path=[579:0-147 580:148-171 581:172-193 582:194-217 583:218-274] [-1, 579, 580, 581, 582, 583, -2]
GGGCAGCCATGCAGGTTACTTACCTTTTTCCTTTTGAGTTGTTTATCTCTGGTTGCGATC
GATGTTTACCTCTAATTAATATCAAATTGAAATTATTCCTTGTATTGCTACCAAGTACTG
ATTTTGGCACCTAGTTGGGTAATATTTTGCTTTTCCCTGGTTGTTTTCTCATTTAACAAA
AATATTTACTTTGTCGTATGAAGAGACTGAATTTTTATCCACTTGAAAATGGTTCACTTT
ATGAATTTTACAAACATAAATGGCCATTAGAAAAC
>TR76|c0_g1_i1 len=676 path=[1381:0-158 1382:159-182 1387:183-536 1385:537-560 1386:561-675] [-1, 1381, 1382, 1387, 1385, 1386, -2]
TGAAGAGTGGTATCTTAAGAATATTAGACAATTATTTGATTATTTTTTTTTCGAGTATTA
TTAATCGTTTTTCTGACTTTTTTTGAATTAATTAGATTATTTTTTGGTTTCTTTCTCTTT
CTCCATTAAGATTCAAACAATAGACTATAATTTAGAGGAGTTTTTTCATTAGGCAGAGAC
GACTGGGACGGCAATTGGTCTGAGTTTCTTTGCGACCTCAGTGGCGATTCTGTTCAAGTC
GGTTTATCCTTCCTTGGTAACGATTCTGGATCCCTTCTTGGTTGGGTTCTTCTTGTCAGC
CTTCAAGACTCCGATTCTGGTCAACTCTTAGAGAGCGAATCTGATGACGCTTCCTCCAGC
AGCAGAGTGGTTCTCTGGGGTAACTCCGTTTCTGATCTTTCCTCCGAAGATGTGTCTCAA
TCCATTGACTCCCAAATTTCCTCTAACGAAGATCTTTCTGGCGATGGCAGCGACTCTAAC
ATAGACCCAATCTGGATCATATGGGGCCAACTCTTATCTGACTCCGGTCTTAACCCAACT
GAACTTTTCGGGGATCTTCAACTTGTTGCTGGCTCTCAAGTAGTGAGCATAAGCTCTGAT
GAACTCACTAGCTGGGACGTCCTTGACGCTGTAGAAATTTTACTCTTTGTTTCCAATCAT
TCAGAAAAGAGATCGG
>TR77|c0_g1_i1 len=322 path=[840:0-76 841:77-86 842:87-92 843:93-116 844:117-321] [-1, 840, 841, 842, 843, 844, -2]
ATCTAATGCTTCAAATTCAAGCTTCAATTTAGAATGAATTTGTAGGCAAAATCAATTTTA
CTCAAGAACATACAAACTTGTCAATGAATTCTATGCCTCTAAAATCAAATGTGGCTCATC
CAAAAGTGGAATCAAACATACACTCAATCATTTCCATTTTCTTACAGTATTACCGTGTCT
GTGTTTCATAAAGAAAATAAACAATTGATATTCCAATGTATGATGATTTGTTATGCATTT
GTATGTAAAGTTATAACAGTTGATTTTGATTTTTCGCATTAATGGTCAAGATTACTTACT
TTACGTAAAGTGATAAGTGAGG
>TR77|c0_g2_i1 len=322 path=[845:0-76 846:77-86 847:87-92 848:93-112 849:113-116 850:117-321] [-1, 845, 846, 847, 848, 849, 850, -2]
ATCTAATGCTTCAAATTCAAGCTTCAATTTAGAATGAATTTGTAGGCAAAATCAATTTTA
CTCAAGAACATACAAACTTGTCAATGAATTCTACGCCTCTAAAATCAAATGTGGCTCATC
CAAAAGTGGAATCAAACATACACTCAATCATTTCCATTTTCTTACAGTATTACCGTGTCT
GTGTTTCATAAAGAAAATAAACAATTGATATTCCAATGTATGATGATTTGTTATGCATTT
GTATGTAAAGTTATAACAGTTGATTTTGATTTTTCGCATTAATGGTCAAGATTACTTACT
TTACGTAAAGTGATAAGTGAGG
>TR77|c0_g3_i1 len=334 path=[835:0-98 836:99-104 837:105-124 838:125-128 839:129-333] [-1, 835, 836, 837, 838, 839, -2]
AAACATTATGTTTAGACCCAGAGAGCTATAAATCCTAGCTTCAAGTTAGAATCCTAGGCA
AAATCAATTTTACTCGAGAACATACAAACTTGTCAATGAATTCTACGCCTCTAAAATCAA
ATGTGGCTCATCCAAAAGTGGAATCAAACATACACTCAATCATTTCCATTTTCTTACAGT
ATTACCGTGTCTGTGTTTCATAAAGAAAATAAACAATTGATATTCCAATGTATGATGATT
TGTTATGCATTTGTATGTAAAGTTATAACAGTTGATTTTGATTTTTCGCATTAATGGTCA
AGATTACTTACTTTACGTAAAGTGATAAGTGAGG
>TR77|c0_g4_i1 len=334 path=[851:0-98 852:99-104 853:105-128 854:129-333] [-1, 851, 852, 853, 854, -2]
AAACATTATGTTTAGACCCAGAGAGCTATAAATCCTAGCTTCAAGTTAGAATCCTAGGCA
AAATCAATTTTACTCGAGAACATACAAACTTGTCAATGAATTCTATGCCTCTAAAATCAA
ATGTGGCTCATCCAAAAGTGGAATCAAACATACACTCAATCATTTCCATTTTCTTACAGT
ATTACCGTGTCTGTGTTTCATAAAGAAAATAAACAATTGATATTCCAATGTATGATGATT
TGTTATGCATTTGTATGTAAAGTTATAACAGTTGATTTTGATTTTTCGCATTAATGGTCA
AGATTACTTACTTTACGTAAAGTGATAAGTGAGG
>TR77|c0_g5_i1 len=322 path=[855:0-76 856:77-112 857:113-116 858:117-321] [-1, 855, 856, 857, 858, -2]
ATCTAATGCTTCAAATTCAAGCTTCAATTTAGAATGAATTTGTAGGCAAAATCAATTTTA
CTCAAGAACATACAAACATGTCAATGAATGCTACGCCTCTAAAATCAAATGTGGCTCATC
CAAAAGTGGAATCAAACATACACTCAATCATTTCCATTTTCTTACAGTATTACCGTGTCT
GTGTTTCATAAAGAAAATAAACAATTGATATTCCAATGTATGATGATTTGTTATGCATTT
GTATGTAAAGTTATAACAGTTGATTTTGATTTTTCGCATTAATGGTCAAGATTACTTACT
TTACGTAAAGTGATAAGTGAGG
>TR78|c0_g1_i1 len=671 path=[1360:0-525 1361:526-564 1362:565-588 1363:589-670] [-1, 1360, 1361, 1362, 1363, -2]
CCCCGATCATCGCAGTATAACAAAACGAATCCCTATCATTCTCAGGCATTTTATCAAACA
CTTGACATGCAAGATTCAAACATCCACATTTCGAATACATATCAACCAATGCAGTTCCCA
CAAACCTATTCATCTTAATCTTATTCCTTAACACAAAACAATGAACCCAAAAACCTTGAC
TAACAGCACCTAAATTCGAACAAGCACTAATCAACGCAACAATCGTAACTTCATTAGGCC
TTATTTTCGTAACTTGCATATCACGAAACAAATACAACGCTTCTAACGAAAAATCAGCAT
CATCGAAACTATTCGAGTAACTATGATAACTCGAACTACGCGCGTAACCATTCAAAATAA
CATTCCACGTCGCCAAATCAGGTTCATTAATTCCATCAAAAATATATCTCGACACACACA
TTTTCCCATATTTAGCGTAAAAATTAAGCAATGAAGCTTGAACAAAATTATCATAAGGTG
GTTGAAGGAATTTAAAAACATGGGTATGAAGTAATGGACCATAATGAAACCATGATTTGT
TAGAACAACAAGCTTTGAAAAGTGATGGAAAAGTGAAACTATTAGGTTGAAGATTTTTAT
TTATGAGAATTTTGTTATAAAGTGAGAATGCTAAATGGATTTTATTTTGATTAGTTTGAT
TAATCAAAGAT
>TR79|c0_g1_i1 len=377 path=[923:0-123 924:124-143 925:144-147 934:148-162 933:163-188 931:189-265 929:266-289 910:290-376] [-1, 923, 924, 925, 934, 933, 931, 929, 910, -2]
GATCTCAACTCAAGAAGAGGCCAAATCAATAGTTTTGGTGACAAACCAGGTGGACTCAAG
GTAAGTCACAAAACCCCGTTCTCCATGTTCATTTATTAAATTTGAAGGTATGATTTGAAA
GCTATGTAGCACGACACTTCATATTAATGACGTATCTGGTGTCCAATACTTGTAGTTACA
TTCAATTTCATCCATTTTTAAAATTGTTATTGATGTCAATGTGTCAGTATTTGTGTCAGT
ACTTCATAGCATGAAAGTGCTTGTGCCGTACTAATTAGAACTGAACATTGTTTTCTTCCT
TTTGGTGAAAACAGGTGGTTGATTCATTAGTACCTCTTGCTGAGATGTTTCAGTATGTCA
GTACACTAAGAGGGATG
>TR80|c0_g1_i1 len=655 path=[1418:0-122 1419:123-146 1422:147-326 1416:327-350 1421:351-571 1413:572-595 1414:596-654] [-1, 1418, 1419, 1422, 1416, 1421, 1413, 1414, -2]
ATTTTTCAAACTCCCTTAAAACCAAATTAGTATCATTTGGAGAAAATCTGCACAGAAAGA
GCATTTTTAGAAGCATGTACATTGGTATATATAATAATCATATATACTCTTGAATGGCCA
AATGGTTTATTGAATCGGTGAGGAATCCCTCAGCACAATCAATTATCTATATGTAAAGTT
TAGTCTTTTATATTTGACACTACATAAATAGAGAAACAGATTATATGACAGCTAAACAAG
TAAAAACACAATATATTCACCACTTCTCTAAAAAGGAGGTACCTTCCAACAAATATAAAG
CGGTATTTTTAGTTTATCGATTTCACACCTCAAACGTAGCTGCAAAAAGTTTAATAGGCC
TAATCAAAGATATTCAAGAGCATATTCTCCAAAAGCTTCACAAGATTATACATTAAAAAT
AAAAGGTTGCCCTTGGAAACAATACACATAGATTGTTAGTTGGGCAAGAAAAATGGGTAT
ATTAATAAAATCATTTTGTATCCGTTGATGGGGCAATTTGTATTTTGTAGGAAAAGGTGT
GTCAAAGAGCTTTAGAAATAATTTGTATTTAACCCATTCAAGATGATAATAATATACAAA
CACAAAAGTAACATAAATCAAAAAAATTAAACTACTGTCCCAAAAAGTCTATTTA
>TR81|c0_g1_i1 len=367 path=[1254:0-55 1255:56-79 1256:80-119 1257:120-120 1258:121-135 @1263@!:136-353 1243:354-366] [-1, 1254, 1255, 1256, 1257, 1258, 1263, 1243, -2]
GTAGCAGACCCATAACCCTCCTGCACCACATTGGGACCCTTCCTATTCCATCCTTGCCGA
ACAAGATCAACTCCTGAATATTAAAACAACCGGCCATAAATGTTGGAATTGGGAAAAAAA
ATTAATATCTTAATAAACGGAAAAAAAAATGATAAAGAAAAAATGCTATAAATAAGATGT
TCAGCAGTTAGGCAATGACTTTTTGTCAAAGCATAAAACTACTGCTAGAGATTAAATTGT
CAAGAATTAAGTAAAAGGGTGATATTATCAGAAACTTCCATAACTAATTTACAAATTAAA
AGCTATTACAGTCATGGTACTGTCAGCACAGCATGCCAAAATCCAACATATACAAGATCG
GAAGAGC
>TR81|c0_g1_i2 len=564 path=[1254:0-55 1255:56-79 1256:80-119 1257:120-120 1258:121-135 @1263@!:136-353 1261:354-563] [-1, 1254, 1255, 1256, 1257, 1258, 1263, 1261, -2]
GTAGCAGACCCATAACCCTCCTGCACCACATTGGGACCCTTCCTATTCCATCCTTGCCGA
ACAAGATCAACTCCTGAATATTAAAACAACCGGCCATAAATGTTGGAATTGGGAAAAAAA
ATTAATATCTTAATAAACGGAAAAAAAAATGATAAAGAAAAAATGCTATAAATAAGATGT
TCAGCAGTTAGGCAATGACTTTTTGTCAAAGCATAAAACTACTGCTAGAGATTAAATTGT
CAAGAATTAAGTAAAAGGGTGATATTATCAGAAACTTCCATAACTAATTTACAAATTAAA
AGCTATTACAGTCATGGTACTGTCAGCACAGCATGCCAAAATCCAACATATACACAATAT
CTTTCTAAACTGAAAGGTAAACAATTTAGAATTGCAGGCACTAAACGACCAAATGGACAA
TGTCCCTATAACAGCGCTTGCTTATTTGTTTTTTATCTAATATTACTTTTAGTCTTCAAC
ATTGATGATTTTCTTGTCCATATCATAATATTAAGATTACTATTCTTATATACCATGTCT
ATGAGACAGCAGCTGTAATCATAG
>TR82|c0_g1_i1 len=5011 path=[10219:0-333 10229:334-444 @10228@!:445-2952 10222:2953-5010] [-1, 10219, 10229, 10228, 10222, -2]
GGGGCAGGAGTTTGCAGGCCATTCGTGTGGCTATCACCGCGAACGATTGCCGACGTTTTA
CGTTAACAGCCATGCTTGCGCGACCGCCTCACGCCATGACCGGCAGCCCACCCAACCGCA
TTGAGGCTGCCGACGTCGCAGTCGGGCTTGGGCTTGCTCGCGCCAAGGATCATGCCGCAG
TTCGTGCGTTGGCACGGGCAAGCGAGGTGGGAAGCTGGCAGTCTCTGCTCGCCCTATCCG
TCGGCACCTTGGCCTGGGGTACGATCACGCATGATCGCCGGCTTGCCGAGGCAGGTCGGC
ACATGCTGCGGGCTGGCATCCTGGCCAGCCTCGTCAAGACAAGTCTGAAGCGGACGGTGC
ATCGGACACGCCCGAATGTTCTCATGGATGAGGGGATCTACGCGCGCGGTCGGCCAGGGA
CGAACGTTGGGCCGTGGCAGTCCTTCCCCTCGGGTCATTCCGCCCTGAGTGCTGCCGTCG
CCTGTGCCACGGCTCGTGCCTACCCGGAGATCAAGGGGCCCGCGTACGCCGCCGCTGCCG
GGGTCACAACCGCGCAGGTTGTGCGCGGTGCGCATTTCCCCGCCGACGTGCTGATGGGAG
CCCTCATAGGGATTGCCGCGGAGGCCGCCGTCCACAAGCTCACGCACCGACGCCGACGAC
TTGGGATGAGGAAGTCTTCGGTCGCATGAGAGCCCAGCGCGTGTGAGGAGCCGACATCGG
GTTCAAGGAAGGCGAGCCGCCGCTCTCGACCCTATGCGGGCCCGGATGTCGTTCGCCCTC
CGGTGTTCGAAGAACGCGAGGCGAGCGTCTCGGGAGGGTCGGAGGTCGCCGATCTGCTCC
ACAGAGACGATGGGATGCTCGGCCACGCTACGGGCGGTTAAGCCAGGCGTCGTAAAGCGC
GCACCGCATTCTGGCCTCGGCGAGGTCATGTGAGGGCGGAGCGGTACGTGTCGAACAACA
AGCGCGAGGCGCTCCGCCAAAAAGCCTTGGCTGAAATCGCCCTCCTCGACACGCCGCCCG
AGCGCGAGTTCGATGTGTTGGCAAAGCTCGCACAACGGATGCTTGGCACCGGCATGTCCT
CAATCACCCTGGTCGCCCCGGAGCGACAGTGGTTCAAGGCACGTTGCGGGCCTCTGGCAC
CTCAGACCCCGCGGGCTCAGGCGTTCTGCCCTGTCGTGGTCGAGACCGAGGCTCCACTCA
CCGTGGCGGACGCTCGCCTCGACCCTCGCTTCGCCGAAAGCCCGTTTGTCACGGGCGCAC
CGAACATCCGCTACTATGCGGGCGTGCCGGTTCGCATCCAGCAGCCCGATGGGGACTGGG
TGACGATCGGCACGCTCTGCGTCCTCGACGAGCGGCCGCGCGAGCCAACGCCGACCGACT
TGGAGGTCTTGGAAGAGTTGGCCTGCGTCGCCGAGGCTTTGATCGAAGCTCGAGCCGTCG
CTCTTCGCGCTGCCGGAGCGGCTGAGGAGCGTCGTCTGGCCGTCGAGCGGCTGGAGCGTG
AACGCCGCCAGTTCAAGCAGGCCGAGCGCATGGCCAACATGGGATCGTACCGGTACGACA
TCGAGAAGCAGTCGACCGCTTGGTCGGATGGCGTCTTCGCCATCCACGAACGGCCGGTGA
GCAGCGGCGTGCCGAACAGCGAGGTCTTGAACTACTTTCCTGAGCCCGACCGCACCACGT
TCGTCGCCGCGGTGATGCGCACGCTGAACACAGGCGAGCCCTTTGAGATGGACGCCGACT
TCGTGACCGCCAAAGGCAACCCGCGGCGCGTACGATGCTCCTGCGAGATCGAGTTGGTTA
AGGGCAAGCCCGTTGCCCTCATCGGCCTGATCCAGGACATCACGGAACGACACGACTTGG
AGCAGCGACTACGCCACCAAGCCTGCACTGACGACCTGACCCAATTGGCCAACCGAGCCG
AGTTTCACCGTGTGCTCGATGCACGGTTGCGGGAGGCGCGCCTCGCGGACGGCGACGTGG
CGGTCCTTTTGATCGACCTCGATGGCTTCAAGGGCGTTAACGACGTCCTCGGCCATGCCG
CGGGTGACGCGGTGTTGCGCCGTGTCGCCGATCGCTTGCGCGCCTCCTGCAACGACGGGG
GTGTTCCGGCGCGTCTGGGGGGCGACGAGTTTGCAATCGTGATGTCTGCCGATCTTGATC
GCGTGGGACTCGATCGGAAGGTGCGGCGCCTCCTGCACGACCTTGAGATCGTTGTGGACG
GACAGGGGCTCATCGCCCGCGTAACGGGAACGATCGGCATCGCGTGGTCGAGCGCAGCCG
CGCAGGACCGCGACGTTCTCCTTCGCCAGGCCGATGCTGCGCTTTACGCCGCCAAGCGCA
CACGGAAGGGAACGGCGCAAACCTTCCGAGCCGGTACGGACGATCGGCAGGTTGGTTGAG
CGTGTGACCGCTGTGACGAGCGATGTCACACCGTTACGAATATACCTTAAAAACCCGCCC
GTTCCCGAGACGGTTTTTGGGGCGACGCTTATGGGTTGGGTAGGTTCGAAAACGGAACGT
CCGCTCGTAGTCGCAGCGTCAAGGTCCGCTAAACAACCTCTGCGGACCTCTCAAGCTTCT
GGCGACCGCAGGCTCAACTTCTGGAGGCTCATGAGCACCAGGATCGCTGCGATGACGACG
AATGGCAGAGCAACGATCAGAGCTGCCAACGCCTCACTGCCGATCAGCACAGCCAGCGCG
TCCCTCAAGGCCAACAGGAGAAGGACCAGCGAAGTAAGGACCAGCAGGAGCGCCCCGCCG
AACAGCGCCACAAGCGCTGCCAACGCACGCAGGTTGCCGCGGATTTCCGTTCGAGCCAGA
CGGAGCAGCATGCCGAGATGAGTGCTGGCCTCGCGGATCGCCCCGAGCATCAAGACGGCC
GTCGTACGAGGATCTCCGTCCCGCCGACCATCTCGGGCCGCCTGTTCGCTCACGGGTTTG
TCCTCAGCCGCACTGCAGGCTCCTTGCCACTCTACGGATGGGAAATCACGCTTTGCCGGA
TCAGGCACTGACGGTCCGTGGCTGGTGTGAGGTGAGCGGCGCTACGAGAGCTGAGGTGCA
GCCCTAACGGGCCTCGTCATGCGGAGGCAAGCGGGCTGCTTTGCTCGACGATCTCAAGCG
CGCGCAGCACAGCCATAGCTGCCGCGTCCGCATCGAGACGGCCTGCATCCGTGGCCGGCA
TTATCGCCACGGCCTCGATCGTGTTCCCGGCAGCCAGTCCGACCACCACCTTGAAGGCTC
GCCCCTCCGGCCCGTCCGCATCCTCCAGCAACGCCACAACGTAGCCGGCGGCGGTCCCAT
AAACGTGGACCGGGTGGTGCTCAGTCGGCGCCTCAGCCGAGGCGGGCGCCTCGGCTTCGC
GACCGCGACCGCCGAAGTTTGGGCGGATGATGTTCGTCATAGCCATCGCTCGTCAATGTC
GGTCGCGTTGTAGTCCGCGAGCGGCTGGTGCTCATCGCCTTCCGCGAAGATGGCCACATC
GTCGGGTCCAATGTCGTGCTTGGCGATGCGATCCCAGCGCCGATGGATCATCACCGGTCC
GCCCCAGATCCGGAAGGCGTTCCAGTAGCGGTCGTCCTTGAAGCCGATGTAGTGGACGCA
GCGGGGAGGAAGCATCCCGCAGCCTACGAGCAGGGCTTAAGCTGCGCGAGAGGTTCTTGC
CGCCGCCGCTCGCCCTGCGACCATGAGGACGCGCCCTGGGTCGCGGTCCCGCCTCAACTC
CGCTCCAGACGCATCCCGCCCGTGCCGGGCCGAGGGGAAAGCATGTTCGGGGCAGAGGTT
TTTATAGCGCTCGCAGGGATCGTCGGAGCCATCGCCTTCATGCTGGCGGGACGGCCCACT
TTCGATCGCTTCCTGCCCTGGTGAGGCAGCGGCATGACCCGGCGAATCAACCTTAACGGA
TGGCTAACCACATCCGAACAGGGCACGGAAACCATCGCGGATGCGAGCGTTAGCTGGGCA
CTCCAACCCAGGCAGGCGCAGGAATCCCGCGATGACCGTCACCGTCTTTGATCCGATCCG
CGGCCAGATGGTCACGATACATGTGCCCGCCCCACAGCCGCGCTGACCCCGCCACTTCGC
CCCGCCCTGGCCACGACGATGATCGGTCTTCCTCTTTATCGCCTGCTTATTGCGGTCGGC
TTGGTGCTTTCGAGCGCGGCGGCCACCACTCGCCTTGGCCACGCCGAGCCGAAGACGGCC
TGCGAGGGCCGGCAGCCTGTGGGAGCCTGCCACGGCACGAGTGCCTCGCGCTAAATTCGG
ACCCGCGGCATGACGTCGGGCCAAAGTATGCCGACTGCGGTCCGAATTAGGCGCACAGGG
AAAGGCACAAGGCTGAGGACCGGTTCAAGCCAGGAATTTACTTCTCCAACTGGCAGATTT
GGCTATTTCGACTTTCATCGCTGGGTGATGAGCTTGGGGCGTGGCAACGCAGGTCCAAGT
CAATGCTCAACAAACTTGCCGTCGCTCAGGAGGTCCGAAAACCGCCTGCACGCGGAGACG
CAGGTCAGGAGCGATACTAAGCGCCGCGAGCGTAACGCGCCGCGCCGTGACGATCTCGCC
CGTGCCGCCTACTATGCACTTGCTGGCCCTTTCGGCTGTGACGACCTTCGCTTGATCCCT
ACTGCCTAGCCGCCGGGGACACCTTCGGTCGCGAGTGGCGGGTCGTGGCACGTGCGGCCG
GCATTCCGGATGCGGTCTGGAACATGGATGCGCGGGCCGGTGCCATCACGGAAGCCGAGG
ATGCGGGCGCCGATCTCGACGATGCCCGAACCGCAGCAGCTCACACACAAGCTTCGACTA
CGGCGCGCTACTCGCGCGGCGCAGTCGGCAAATCACGCAAGGTGGCGACGCTTCGCATCG
CCCATCGAGGCGTGAAGAACGGCGCCTGAACAGACCATAGGGAACGCGAGGTCAGCGGTA
GAGCGTTAAAAAGGCTGACACTTCAGCAGGTTAGGTGGAGCGGGCGATCGGGATCGAACC
GACGACATTCAGCTTGGGAAGCTGACATGAA
>TR83|c0_g1_i1 len=265 path=[681:0-60 682:61-90 688:91-96 690:97-114 689:115-117 687:118-161 665:162-264] [-1, 681, 682, 688, 690, 689, 687, 665, -2]
GCCTATTATACTCGAGCAAATACTCAGGATTACAAGTGTAATCTGTCAGTTTTTCCATCT
CGACAGCTTCCATCACATGTTGGACTGAACTTTTCTTCTTCTTAGCAATCAATTTCTCAC
CTGCTCTGCGAGTGGAAACCTGAAGCTGATAATAATTTGAAGAATGATGATTTAAAATAG
AAATCACAACTGATTCAAGATAGTTCCAAACATTGTCAACAAAGTTAACTGGCATATAAG
AAATGCCCTTAACTTTTCTCTGCAG
>TR83|c0_g2_i1 len=227 path=[676:0-58 677:59-76 678:77-79 679:80-123 680:124-226] [-1, 676, 677, 678, 679, 680, -2]
TAATCTGTCAGTTTTTCCATCTCAACAGCTTCCATAACATGTTGGACTGAACTTTTCTTC
TTCTTAGCAATCAATTTCTCACCTGCTCTGCGAGTGGAAACCTGAAGCTGATAATAATTT
GAAGAATGATGATTTAAAATAGAAATCACAACTGATTCAAGATAGTTCCAAACATTGTCA
ACAAAGTTAACTGGCATATAAGAAATGCCCTTAACTTTTCTCTGCAG
>TR84|c0_g1_i1 len=312 path=[680:0-103 681:104-127 683:128-234 678:235-258 679:259-311] [-1, 680, 681, 683, 678, 679, -2]
TCCGATCTTTTTTTTTTTTGACAGAAAGATTGAGGAGCTTATATCTTTCATCCATCACAT
ACTGAAGCATTTTATCGCTAGTTCCTCTTGTTTGGTTACATAATTATATAAAGGGCTGTT
CTCAATATCTCTTCAGAACCCACCTGTTACTTGGCATTTGGCAAAATATGCATCCTATGC
ATTTTCTGCTTTGGGAAGGGAAAAAAGATACATGATTTGCTTGACGAAAAAAGTGTTCCA
TCACCCAAGTGGAATGATATTGTGATAGTTATACTAACTCAGTTAGATACTGTTATCTTT
TTCCGATATCGG
>TR85|c0_g1_i1 len=302 path=[591:0-200 592:201-215 593:216-301] [-1, 591, 592, 593, -2]
CGATCTTGTTGTCAGTCGCGGATAGCAGATTGTTAAAATTCCGCTATGCAATAGTGCTAT
AGCCGCTATTTGACAACATTTGTACTAATAGTGTATCCCATAACAAAACAATAAAATGAA
TTTAACCCATATGTAATACTTTCTGTGTGCTCTTCCCTAAACCATACCGTGATGGGAGCA
TCATTAGGTTGCCTTTTTTTTGAGTTCTATGATTCTGTTGAATAGCAAAATAAAAAAATA
AAACTTTTTTTCTCCCTGTGCAGTAGACAATGGTGCAGTAGACAATGGTGCACTAGAAAA
AG
>TR85|c0_g2_i1 len=303 path=[594:0-200 595:201-216 596:217-302] [-1, 594, 595, 596, -2]
CGATCTTGTTGTCAGTCGCGGATAGCAGATTGTTAAAATTCCGCTATGCAATAGTGCTAT
AGCCGCTATTTGACAACATTTGTACTAATAGTGTATCCCATAACAAAACAATAAAATGAA
TTTAACCCATATGTAATACTTTCTGTGTGCTCTTCCCTAAACCATACCGTGATGGGAGCA
TCATTAGGTTGCCTTTTTTTTTGAGTTCTATGATTCTGTTGAATAGCAAAATAAAAAAAT
AAAACTTTTTTTCTCCCTGTGCAGTAGACAATGGTGCAGTAGACAATGGTGCACTAGAAA
AAG
>TR85|c1_g1_i1 len=273 path=[523:0-129 524:130-272] [-1, 523, 524, -2]
AATTGTAGTTTTGATGATGATTTTCATATATGGTATCTTTTTGTGAATAATCTCTTTGTC
GCTTTCTGATGTTGTCAAATAGCGGCTATAACATTATTGGAATTTGAACAATATGCTATT
TCGCACATAGTGCTGTCAAATAGCGACTATAGCAGCACTATCGTGTTGCAGCATAGAGGA
ATTTGAAGAAATCACCATTTTCCACAATCCGCAATTGACAACACTGCTGCTTTATCTATT
GTTATTCTTTTTTTTTTTTCTTCTTGGAAAAAG
>TR86|c0_g1_i1 len=478 path=[1123:0-318 1124:319-368 1125:369-386 1126:387-477] [-1, 1123, 1124, 1125, 1126, -2]
GGAAAGATAAATATTTCAACTTTTAAAACATTAATAACACACAATTAGGGAAAATAACTA
AACTTAAGCCTATACTATACATTTTGCAAAACAAATTAGGGAAACTTAAACTATTTTAAT
AGTGAGTTTGATGTTGCTGCCAATATAGACCAAATAATACACGGTTGGTGCAAGTTGCAT
GATGCACAACACACATAAGACAAACTGTTTATGTCATCTACATAATGATATTTGTCTTGA
GTACATTATTTGATACAAAAATATCTGCAATGATCCAATGAATATATAGGAATTTTCAAG
TGAGGAGGCATTACCTATATAAGCCGCATGCATATCTGCGGATAAATAAATTGATAAATC
ATAAATGACCTGTTGCATACTCACACACACACACACACATATATATATGTATGTATGTAT
ATATATATATGAGGAAGCTTCTTCAAGTTACAGATATAGTTGAGTTGAAACTTGAAAG
>TR86|c0_g2_i1 len=468 path=[1127:0-318 1128:319-366 1129:367-384 1130:385-467] [-1, 1127, 1128, 1129, 1130, -2]
GGAAAGATAAATATTTCAACTTTTAAAACATTAATAACACACAATTAGGGAAAATAACTA
AACTTAAGCCTATACTATACATTTTGCAAAACAAATTAGGGAAACTTAAACTATTTTAAT
AGTGAGTTTGATGTTGCTGCCAATATAGACCAAATAATACACGGTTGGTGCAAGTTGCAT
GATGCACAACACACATAAGACAAACTGTTTATGTCATCTACATAATGATATTTGTCTTGA
GTACATTATTTGATACAAAAATATCTGCAATGATCCAATGAATATATAGGAATTTTCAAG
TGAGGAGGCATTACCTATAAGCCGCATGCATATATGCGGATAATTAAATTGATAAATCAT
AAATGACCTGTTGCATACTCACACATATTTACATATGGGGAATTAGTCACTTTAGTCCCT
GAATGGGGAACGATTCGTCAATTTAGTCCCTGAATGCAGATAATATGC
>TR87|c0_g1_i1 len=511 path=[1026:0-284 1027:285-308 1028:309-510] [-1, 1026, 1027, 1028, -2]
GTAATAAAAGTAGCACATCATACCAAAAGTTTTATAATATGATAAGATGAAAAATTAACA
CACCAACAACAATTAACTACAAACACATTGCAAGAAATAAAATACACTGAAAGCAACATA
ATTCAAACATAGGATAGAAGACAATACCATGGGTCTCATAACATAGTTTTAAAATTAAGG
TCAATTTGGAATTTTCCTGCTAAAATCCAATATAGCGGGTCAGAATCCGCTACTGCAAAC
CAATATAGCAGCTATAGCGGGCGCTATCTGGAACCGTGCCGCTAGGACACCCACCGTAGC
GGTTTCTTGTTGCTACGCCTCTATAGCGCGCTATTGACTAATCTGACGGGCACCATCTTA
AATGAGGCTGCCATGATCTACCATTCAAATCTAAACTCAGTGGATATATGGTAGGCTTGG
TGGCGGGGTGAGACCGTGGTGGAGTTAAGGAGTGGAGTGATAAGGTGGTTAAGAGTTCTA
TCCCCACACATAACATAACACTAACATTTGT
>TR87|c1_g1_i1 len=333 path=[795:0-83 796:84-107 811:108-175 805:176-200 812:201-267 808:268-306 803:307-332] [-1, 795, 796, 811, 805, 812, 808, 803, -2]
GAGTTAAGGAGTGGAGTGATAAGGATGTCGAGGGTTCTAGCTCCACTCCCCATATAATAC
TTACAATACTAATACTTGCCGTTTCAGTAAAAGATGATAGAAATGTATGTGATAGTTATA
TTTATATTGAGTAGATGTAAATACTTGCTATACTTAATTGAGTACGTAGAAAATCACTCT
ATATTGGTATCATCTGTTAGGAATATATTTGGTATTACATGATGGGGTAGTTAGGATCTA
TTTAATATATGATGTGGTATTTTAAGCTCAGCATTTTATTGTTTTTAAGCGGTTGCGCCG
GCAACTATAGTGGTGTGAAGCGGAAAAATCAGG
>TR88|c0_g1_i1 len=834 path=[1724:0-283 1725:284-307 1727:308-507 1722:508-531 1723:532-833] [-1, 1724, 1725, 1727, 1722, 1723, -2]
GTACGGGATGCTTTTTCATTCAAACACCGTCGTGTATATCTTATTAAGTACACATGATAT
CAATGGAAAACAAACTGCACCGTCATTGAAGTTACGTTGCTCTAACAGTTATGTCCTATT
TGACATTTGTGATACAAGTTTGGTAAATGAAAAGAAGTTTCGACATGATGAGAGGTGCAA
CGAACACGGTGATTATTGAGGAAAAACAGTGAGCATGCATTAAATGCTACGACCTGCTAT
TGTTAGTAGTTGAAACCAATTAAAGTGATAGAGGGGCCAACATAATAGTATAACATATAT
CCTCTTCCGGGTTATAAAAGCCTCATGTTAGCTTATGCATACTACACCAACCAGGATAGA
TATCAAATAGAAAGTGTGAGTGATTTGATATAGTAAAGATGTTGCTAGGGAACAAGAAAG
TAGCTTTATTGTTATTGTTTTGTGTACATGTTTTCGTGGCCAATGTGGTTGCAAGGAATG
TAAAGAATGAAGATGAGAAAAACCTTGTAGGGTTTGGCAAGGGAGGTGGGTTTGGAGGTG
GGTTTGGTGGTGGAGGAGGAGCTGGTGGTGGCGGCGGTGGTGGTTTTGGTGGAGGAGGAG
GGTTTGGTGGTGGTGCAGGAGGTGGACATGGAAGTGGAGGTGGAGGAGGGTTTGGTGGCG
GTGGAGGTGCCGGAGGAGGGCATGGGATTGGAGGTGGGATTGGTAAAGGTGGCGGACTTG
GTGGTGGGATAGGAAAAGGTGGGGGGGCTGGTGGAGGTGGTGGATTTGGAAAAGGTGGAG
GACTTGGAGGTGGTCATGGTGGCGGCTTCGGAAAGGGTGGAGGACTTGGAGATG
>TR89|c0_g1_i1 len=1135 path=[2757:0-198 2758:199-222 2759:223-238 2760:239-276 2830:277-393 2780:394-417 2839:418-600 2836:601-624 2843:625-631 2842:632-655 2841:656-710 2834:711-734 2826:735-772 2837:773-820 2832:821-833 2824:834-861 2816:862-885 2814:886-1134] [-1, 2757, 2758, 2759, 2760, 2830, 2780, 2839, 2836, 2843, 2842, 2841, 2834, 2826, 2837, 2832, 2824, 2816, 2814, -2]
GTTGAGTTTGTTTCATGTCTCAATCTCAGGTTTTTTTTTTGCATCCACATTTTTATCATT
TTCATAACCAATACTATGAAGGTTAGTAAGTACAAAGAAGCAACATTAAAATGATGAGTT
GGACGAGTTTTAAGTGAAATTACATATGATATGAGTTCTTTTTAGACTTATCTCAATGGC
TAATGAAACAATTTCTACAACACAAAATACACGAAGGTGGAGAAAATCCAGGTTAGAGAA
AGAAAAATTTATCTATGAAACATTCTATTTCAGCAAAAGTTCGCATCATATCAATGGCTA
GTAATTAGTAACAAGAGGGAAAATAAGTCTATCATTCACTTTTAGCCCATGGATGATGTG
TTGGTGTTTGATTTCATCAACTTGCTTCAGCCTGATATGTTTTCCACGGCTAACCATGGA
GGGCATCTAATGGAGAACGATATTTACAATCAGGCTAACCTTCGAGCTAGATAGGTATAT
ATAGAGATGAGGCCACTTGAAGCAGTAGGGCACATTGGCATGCGGCAAGTTCCACCATAG
AGAAGTACTGTGCAGGCAAGCAACATGCCTTGCGCTTGAGGATACGCTTGCAACTCAGTA
GAAGGAGTTCAACACTCATACCTGCTAAGACTTGATAAACATGTGCCAGCCTCGATGGCT
TTTACAACACCTCGATTGACTGTAAGTTATGCCGGTGAAAAGCCATGGATTGTGAATCCC
TTTAACCAATATAACCCTTTGTTAGATCAAGCGATTCAATGGAGAACACAATAGTGAGTC
AAACTTTAAGAAAACATGAGAAATTGCCCCACCTCAAGTCCAGACTTAACCATGTGTCCA
AAACCTCCAGAAAATGTGTGGCCCCAGCCAGTCGTAGACGGGGTAAGACCTCTAAGACAA
CAAGTGTTGGATCCCAACCTCATAGCTGATACAATCAAGAGGTATTTTTGTATACAATTG
AAACTCATAGACAAAACTAGGTATAAGAAGTTGTGTCTAAAATGGGGTCGTTAGATTGGT
TCCTCTGTTTAGAGGTATAAAACTCCAAACTTTGCTACATTCTTGGGGGAAGTTGGCAAA
TAGGCTATGGAGCACATTAGAAGATTTATTGTGCAGTGCGGTGAGAGATCGGAAG
>TR89|c0_g1_i2 len=1042 path=[2737:0-198 2738:199-222 2739:223-238 2740:239-276 2830:277-393 2780:394-417 2839:418-600 2836:601-624 2843:625-631 2842:632-655 2841:656-710 2838:711-720 2764:721-734 2765:735-740 2766:741-768 2767:769-792 2768:793-1041] [-1, 2737, 2738, 2739, 2740, 2830, 2780, 2839, 2836, 2843, 2842, 2841, 2838, 2764, 2765, 2766, 2767, 2768, -2]
GTTGAGTTTGTTTCATGTCTCAATCTCAGGTTTTTTTTTTGCATCCACATTTTTATCATT
TTCATAACCAATACTATGAAGGTTAGTAAGTACAAAGAAGCAACATTAAAATGATGAGTT
GGACGAGTTTTAAGTGAAATTACATATGATATGAGTTCTTTTTAGACTTATCTCAATGGC
TAATGAAACAATTTCTACAACACAAAATACACGAAGGTGGAGAAAATCCAGGTTAGAGAG
AGAAAAATTTATCCATGAAACATTCTATTTCAGCAAAAGTTCGCATCATATCAATGGCTA
GTAATTAGTAACAAGAGGGAAAATAAGTCTATCATTCACTTTTAGCCCATGGATGATGTG
TTGGTGTTTGATTTCATCAACTTGCTTCAGCCTGATATGTTTTCCACGGCTAACCATGGA
GGGCATCTAATGGAGAACGATATTTACAATCAGGCTAACCTTCGAGCTAGATAGGTATAT
ATAGAGATGAGGCCACTTGAAGCAGTAGGGCACATTGGCATGCGGCAAGTTCCACCATAG
AGAAGTACTGTGCAGGCAAGCAACATGCCTTGCGCTTGAGGATACGCTTGCAACTCAGTA
GAAGGAGTTCAACACTCATACCTGCTAAGACTTGATAAACATGTGCCAGCCTCGATGGCT
TTTACAACACCTCGATTGACTGTAAGTTATGCCGGTGAAAAGCCATGGATTTTGAATCCC
TCAAGTCCAGACTTAACCATGTGTCCAAAACCTCCAGAAAATGTGTGGCCCCAGCCAGTC
GTAGACGGGGTAAGACCTCTAAGACAACAAGTGTTGGATCCCAACCTCATAGCTGATACA
ATCAAGAGGTATTTTTGTATACAATTGAAACTCATAGACAAAACTAGGTATAAGAAGTTG
TGTCTAAAATGGGGTCGTTAGATTGGTTCCTCTGTTTAGAGGTATAAAACTCCAAACTTT
GCTACATTCTTGGGGGAAGTTGGCAAATAGGCTATGGAGCACATTAGAAGATTTATTGTG
CAGTGCGGTGAGAGATCGGAAG
>TR90|c0_g1_i1 len=825 path=[1728:0-193 1729:194-217 1730:218-228 1731:229-252 1736:253-435 1734:436-459 1735:460-824] [-1, 1728, 1729, 1730, 1731, 1736, 1734, 1735, -2]
GTGTTTCTCAAGAGAAAAGAAAGAATTTTTTGTACACTCGAAGGAATCAATAGAAGTCTA
CAAAATGATCATATCGATCATCTCATTTTTCTTAGAGATGAACTCTGGAAAGAGCACAAT
GTTATTGTTGAATTAAACAAGAGGAGGTGTATTGGCTACATCATTATGATGCATGCTTTA
CAGATAAGACCTAAGAATAAAATCATGCGTTGAAAGATAACAATGGTCAGTGGATTTATG
AGAAAAGTGACATGCAAGACTTTATAGTATGCTTCTCCATGAACCTCTACTCGAATTCTA
AATTTGTCAATATTGATTTGCCTACTCTTTAATCTTGTCCTTAGGAAACCAAACACATTC
TTTTAGTATGGAAAGCTTAAAATCTCCCGGACTTGATGGTTTCCATCCCATATTCTTCAA
GTCTCAATTGAATACCGTCGGTGTAACACTTCATCAACTCATGGTTAATTGCTTCCTTGA
TCCGAATCATATTGATGATGTAGACAATACTAGTATTACTCTTATTCCTAAGCGTGATGA
TTCGAGTATGGTGAACCGATTTAGACTCATCACTCTCTTTAATGTGATTGTTTCTAACCT
TAAGAAGTTTTGGGTTAGAGCGATGAAAGCTGAATATCATTGTGGTGTGCATGTTTTACC
TCGAGTTGAAAACCAATTAATATTGGGCGCACAATCTCTCATGTTTTGCACCATGCTCAA
CATAATATATTTTTTTGATGATTAGAATCGAACTTGAGACCTTAAGGAGATGAACACACT
TTAAGTTCTCAAATCAACGTCATCAAATCAATTCAAATGAGATCG
>TR91|c0_g1_i1 len=715 path=[1537:0-340 1538:341-364 1542:365-378 1541:379-402 1534:403-430 1535:431-454 1536:455-714] [-1, 1537, 1538, 1542, 1541, 1534, 1535, 1536, -2]
TTTGTGGTTGGTTATAGAGCATAGACTAAGATACTTATATATTATCTATCAACAAAATTC
TCATGTTGATAATGGAATTCATAGTATAGTCTTTGTGGGATCTGAAATGAATTTTTATCA
ACTGAACCAAAATAGGTTTGTCGTACGTCTTTTTTTAGCAAATTTTATTGTACATCTTAA
CTTATCAGTCATTAGACAGTAAATGTAGAACTGAACTCAAACCCTAACTTTTGTAGATGA
TTGCTCTTTCAACCATCTAAAAATACGAGTTCTTACCAAAAAAATAGCTTTTAATAGTGT
ATCTTATCTAAAAATACACTACGAGAAGATAATTTCTGATAATGTATTTTGATATATTTA
AGCATATAATCAGAAGAAAGAAAAATTAAGCATATAAGAGGAGATGAACAATCTCCAATA
TTGTATATAGTGTGTTAAAAAGATGGTAATAGGCTGACCCGTTAAAAATTAGATGAATAT
TATTATTTTCACTTATAAAATTGCTCAAACACATACCCCAACGACATTTAATTGTCGTTC
AAGTTTTCAGCGACAGTTACTTGTCGATGAAAACCGAACGGCAGTTAACTGCCGTTGTAC
CAACACTGGTTCGAAAAAGAAAAGAAAAAAAAAAGCAGTTTAAAAAGTAAGAAGAGTAAT
TTGCTAGTTATGTTGGCTCCTTCCTCGTATAATTCATAATATGGGAGTGGTTTAG
>TR92|c0_g1_i1 len=1501 path=[3111:0-374 3112:375-398 3122:399-405 3126:406-422 3124:423-494 3120:495-518 3119:519-1500] [-1, 3111, 3112, 3122, 3126, 3124, 3120, 3119, -2]
AGGTTTTCAAGTTTGCCACTCCCTTGGAGGAGGCACGGGTTCTGGCATGGGAACTCTATT
GATATCAAAGATTAGGGAGGAATATCCAGACAGAATGATGCTTACTTTCTCTGTTTTCCC
ATCTCCAAAGGTATCTGACACAGTTGTTGAGCCATATAATGCTACACTATCTGTCCACCA
ACTGGTAGAAAATGCAGATGAGTGTATGGTTCTTGACAATGAAGCACTTTATGACATTTG
CTTCAGGACATTAAAACTCAGCACCCCTAGCTTTGGGGATCTGAACCATCTGATTTCTGC
AACTATGAGCGGGGTTACATGTTGTCTGAGGTTTCCTGGTCAATTGAACTCTGATCTCAG
GAAGCTGGCTGTCAATCTGATCCCATTCCCTCGTCTTCACTTTTTTATGGTTGGATTTGC
ACCTCTCACTTCTCGTGGGTCTCAGCAGTATGTATCCCTTACTGTCCCGGAACTGACTCA
ACAAATGTGGGACGCCAAGAATATGATGTGTGCTGCTGATCCCCGACATGGCCGATACTT
GACTGCATCTGCAATGTTCAGAGGAAAGATGAGCACCAAAGAGGTTGATGAACAAATCAT
CAATGTGCAGAACAAGAATTCTTCATACTTTGTTGAATGGATTCCCAACAATGTGAAGTC
TAGTGTGTGCGATATCCCACCCAAGAATTTGAAGATGTCGTCCACTTTTATTGGGAACTC
AACTTCAATTCAGGAGATGTTTAGGAGGGTCAGTGAGCAGTTTACTGCAATGTTCCGGCG
CAAAGCCTTTTTGCATTGGTATACTGGGGAGGGAATGGATGAGATGGAGTTCACGGAGGC
AGAGAGTAACATGAATGATTTGGTAGCAGAGTACCAACAATACCAGGATGCAATAGCTGA
GGAGGAAGATGATTATGAAGAAGAAGGTGAGGAACATTATGAGGAGCAGTAGCTGGATCA
AACTATCGGGGTAATGCCCTAATGGTTTTATTACTATACAAACTTTGCTCCTATCTGTGT
ATCTACTACAGCCATAAGCTTTTCTTTTATTCTTATTTTTTCATGCTTCTTTACATTTTG
CCAATTTCATTTGAAGTGTAATACTAGTATTTCTGAACTGTTTGAAAATCTGAATGCGTC
CTGTCAGACAGGGTTATTCTATACTTCTATTATTCCTATAAAGCTATGAATGTATTCATG
TATGTGTGTGAATTAGAGTTTTGTTTCCTACCTATTCGCTTTGTCTTTGAGAAAATGGTT
GCACTTGGAACTTTCCTATCTTTGCTTTACACTCGATACCATCAAGTCCCTTACTCCAAG
ACTCATGCTTCATTTGAAAGCTGGAAAAAAAAATGTATGGAAATAGTGTGCACGCCGTTT
GGTTGAGAAGATAATCAAAAAGTGGAACCTTTGTTTTTTTTTTTTTCTTTCTTTTTTAGT
GCTGTAATTTTTATTCTATTTTTTTGTTACTTCCATCCTTCCTTTTGCACTCTTGTCTAG
G
>TR92|c0_g2_i1 len=1502 path=[3106:0-374 3107:375-398 3123:399-405 3127:406-423 3125:424-495 3121:496-519 3105:520-1501] [-1, 3106, 3107, 3123, 3127, 3125, 3121, 3105, -2]
AGGTTTTCAAGTTTGCCACTCCCTTGGAGGAGGCACGGGTTCTGGCATGGGAACTCTATT
GATATCAAAGATTAGGGAGGAATATCCAGACAGAATGATGCTTACTTTCTCTGTTTTCCC
ATCTCCAAAGGTATCTGACACAGTTGTTGAGCCATATAATGCTACACTATCTGTCCACCA
ACTGGTAGAAAATGCAGATGAGTGTATGGTTCTTGACAATGAAGCACTTTATGACATTTG
CTTCAGGACATTAAAACTCAGCACCCCTAGCTTTGGGGATCTGAACCATCTGATTTCTGC
AACTATGAGCGGGGTTACATGTTGTCTGAGGTTTCCTGGTCAATTGAACTCTGATCTCAG
GAAGCTGGCTGTCAATCTGATCCCATTCCCTCGTCTTCACTTTTTTTATGGTTGGATTTG
CACCTCTCACTTCTCGTGGGTCTCAGCAGTATGTATCCCTTACTGTCCCGGAACTGACTC
AACAAATGTGGGACGCCAAGAATATGATGTGTGCTGCTGATCCCCGACATGGCCGATACT
TGACTGCATCTGCAATGTTCAGAGGAAAGATGAGCACCAAAGAGGTTGATGAACAAATCA
TCAATGTGCAGAACAAGAATTCTTCATACTTTGTTGAATGGATTCCCAACAATGTGAAGT
CTAGTGTGTGCGATATCCCACCCAAGAATTTGAAGATGTCGTCCACTTTTATTGGGAACT
CAACTTCAATTCAGGAGATGTTTAGGAGGGTCAGTGAGCAGTTTACTGCAATGTTCCGGC
GCAAAGCCTTTTTGCATTGGTATACTGGGGAGGGAATGGATGAGATGGAGTTCACGGAGG
CAGAGAGTAACATGAATGATTTGGTAGCAGAGTACCAACAATACCAGGATGCAATAGCTG
AGGAGGAAGATGATTATGAAGAAGAAGGTGAGGAACATTATGAGGAGCAGTAGCTGGATC
AAACTATCGGGGTAATGCCCTAATGGTTTTATTACTATACAAACTTTGCTCCTATCTGTG
TATCTACTACAGCCATAAGCTTTTCTTTTATTCTTATTTTTTCATGCTTCTTTACATTTT
GCCAATTTCATTTGAAGTGTAATACTAGTATTTCTGAACTGTTTGAAAATCTGAATGCGT
CCTGTCAGACAGGGTTATTCTATACTTCTATTATTCCTATAAAGCTATGAATGTATTCAT
GTATGTGTGTGAATTAGAGTTTTGTTTCCTACCTATTCGCTTTGTCTTTGAGAAAATGGT
TGCACTTGGAACTTTCCTATCTTTGCTTTACACTCGATACCATCAAGTCCCTTACTCCAA
GACTCATGCTTCATTTGAAAGCTGGAAAAAAAAATGTATGGAAATAGTGTGCACGCCGTT
TGGTTGAGAAGATAATCAAAAAGTGGAACCTTTGTTTTTTTTTTTTTCTTTCTTTTTTAG
TGCTGTAATTTTTATTCTATTTTTTTGTTACTTCCATCCTTCCTTTTGCACTCTTGTCTA
GG
>TR93|c0_g1_i1 len=250 path=[858:0-67 859:68-91 860:92-106 887:107-203 844:204-211 845:212-249] [-1, 858, 859, 860, 887, 844, 845, -2]
ACTTGATTGATGTTATTGTTAGCTTGCTGAGTGGGAGACTTGTGCGTGAGAGGATAGGTC
CTGCAATGTTGAGTGCTGTTCAAAGTCAGGTACTTTTGTTTTGTTCACAAGGATTTTATC
AATGAGATAGAATTTTGGCTTCAATATTCCGTGTTCCAGTATTTTTCTGACACTTTTTTT
GATCAGATGGGTGCTGTTGAAACAAGCTTTGATGAGGTTCAAAACATCTTTGATATTGGT
GGTTCCAAAG
>TR93|c0_g2_i1 len=277 path=[876:0-67 877:68-91 888:92-106 894:107-128 891:129-152 885:153-156 892:157-184 889:185-204 883:205-212 852:213-276] [-1, 876, 877, 888, 894, 891, 885, 892, 889, 883, 852, -2]
ACTTGATTGATGTTATTGTTAGCTTGCTGAGTGGGAGACTTGTGCGTGAGAGGATAGGTC
CTGCAATGTTGAGTGCTGTTCAAAGTCAGGTACTTTTGTTTTGTTCAAAAGGATTTTATT
AAGGAGATAGAGTTTTAGCTGCAATGTTCAGTGTTTCATAGGATTTTTCTTACACTTTTT
TTATCAGATGGGTGCTGTTGAAACAAGCTTTGACGAGGTTCAAAACATCTTTGACATTGG
TGGTTCCAAAGGGTTATCCGTAGATTCGGTTTCGAAG
>TR93|c0_g3_i1 len=277 path=[862:0-67 863:68-91 864:92-106 886:107-128 895:129-152 893:153-156 890:157-184 896:185-204 897:205-212 857:213-276] [-1, 862, 863, 864, 886, 895, 893, 890, 896, 897, 857, -2]
ACTTGATTGATGTTATTGTTAGCTTGCTGAGTGGGAGACTTGTGCGTGAGAGGATAGGTC
CTGCAATGTTGAGTGCTGTTCAAAGTCAGGTACTTTTGTTTTGTTCAAAAGGATTTTATT
AAGGAGATAGAGTTTTAGCTGCAATGTTCAGTGTTTCCTAGTATTTTTCTTACACTTTTT
TTATCAGATGGGTGCTGTTGAAACAAGCTTTGACGAGGTTCAAAACATCTTTGACATTGG
TGGTTCCAAAGGGTTATCCGTAGATTCGGTTTCGAAG
>TR94|c0_g1_i1 len=270 path=[762:0-170 763:171-197 764:198-221 765:222-269] [-1, 762, 763, 764, 765, -2]
TCTTATTTACTTTGGTCCAGAGTCTGATCTCAATATAACATACGCTGCCATTTGGAAGAA
GAAAGACGGCCTTATCTTTGGATATTCTGGCACTGAAAAGAGTGAAGTGGGATGCAAGAA
GATGACAGGAAAACATTCGAAGATCTTGAAGCCTGACGTGTTGAAAGAAAACTGTGAATA
CAATGGCTTGGGTGCTCATAATGGACTTACCCTCAAGTGGGACTGCGATATCAATGGTAT
TGAGGCGGAAGTCTATACAAATCCAAATAC
>TR94|c0_g2_i1 len=302 path=[752:0-170 767:171-197 769:198-209 768:210-221 766:222-269 747:270-301] [-1, 752, 767, 769, 768, 766, 747, -2]
[truncated: 763,098+ more rows]
