# Supplementary material for: Transcriptome analysis of microRNA156 overexpression alfalfa roots under drought stress
Source: Sci Rep. 2018 Jun 19;8:9363. doi: 10.1038/s41598-018-27088-8 (PMC6008443; doi:10.1038/s41598-018-27088-8)
Supplement: Supplementary file 7 — Supplementary file S2.c2 [file 41598_2018_27088_MOESM7_ESM.xlsx]

## Sheet: Trinity.fasta_S2.c2
Title: Transcriptome analysis of microRNA156 overexpression alfalfa roots under drought stress
Authors: Muhammad Arshada, Margaret Y. Gruber, Abdelali Hannoufa
Supplementary file S2_c2: De novo assembly data
>TR39349|c1_g1_i2 len=2098 path=[4681:0-116 4682:117-140 4709:141-272 4695:273-296 4696:297-337 4697:338-361 4724:362-450 4727:451-484 4715:485-509 4726:510-550 4725:551-574 4723:575-667 4728:668-684 4729:685-728 4720:729-754 4716:755-773 4710:774-1458 4645:1459-1482 4702:1483-1600 4700:1601-1624 4701:1625-2097] [-1, 4681, 4682, 4709, 4695, 4696, 4697, 4724, 4727, 4715, 4726, 4725, 4723, 4728, 47…
GTCTTGCTTCGCATTAAGGTTATCTGCAATTGCATTATGCTAAAAAAGAAAGTGCATAAA
ATCATTCATTTTCATGAACTAGTGGAAAATTTCAAAAGCTATACACAGTTACAGAAAAAA
TGAATAGGGTGCTATTTGAAAAGTTCACCCTCATCTATTTTGTAAGTGAAAAAATAACAA
CTCATTCCATACATCTGGAACCCCTGGAAGACACCAATGACTACAATCTTGAATTCTTGA
GGATTGTGTTTTTCTCCCATAAATGGATGGGTGACCATCTATCCTAAATTCTGACAAACT
AGTTATATTCAACCATGTCACGGGAGTTTTCATCTGCTTTACTGTCTCTTCTATGATTAT
ATTCTTCTCAGGATAAATGGTATTTAAGGTTTCATTAAGAGGATGAGTGGCCTCTGTACA
ATGTCCTCCTGAATTCCAATTACCTCCCCTGTTGCAGAATGTATCAGAGTCGCTAACTAT
TTTGGATTTTTAGAAATGATTTTGTACTGCCAAATATAGACAACTTTTTTCACGACAATC
CAAGTGGTTAACGTGGTTTAAGTGAGTGATTAATTCCGTTCAGTAGATGGTTAATGGATA
TATCAGGTGTCAAAATTCATTAACCATTTATTTGAAATGCTTTGACCACTTGGATTGTTG
TCAAAAAAGTTGTCTAATTTTTGTTATTCCAATAACAAAACCGTTGGATTTTGGAGCCTA
AAACTATTGCAGAGTGGATATCAGAAACAAACCTGAAATGAGATGGTGCTGAACTTCGAA
AGAAAACTTGGGTTTTCTTAGAATTTATGTGTTTGTCCACCCATGAAGCCCAAGTCATCA
TAGCTTTCGAAAAAGCTGTAGAAACATTTAGCCGGGGATGAACTAGAGTTCCTTCTTGAT
AGTAATAAATCCCAGCTTTGGTTTTGTGATGTGACCACCAATGTGCTGTGTTGAAAACCA
AAATATCAGCTCCTCTCCATCTTGACGAACCATGATCAATCGCATCAATTCGCAAAGTTG
GTCTTCGTTTCTGCCCTACTCTTGCTTTGCTTTCATGAACTAAGAAATGACTCACATAGT
ATTCAACTGTACATTGATAGTCCAGAAACCTGAAACTATAGTTCCCTCTCTCTTTGGTAA
TTTTCCTTCCACGTGCCTCATACACTCTCTTTGGATCTTTAACAGCACTCAATAACATGC
ACAACATTGATTCCCATTGGTTCCTATTAATGGAATCACCCACAAAAACTAGCCTTTTTC
CTCTTATAAACTCCAACATTTTTGTTGCATTGAACCTTGGAAGGTCACAATCTTTGGGTT
GCCATCTCCACTTAGTAAAGTTTCTATCCAATCTTCCATTCCCCTCACAATCAAAACCTT
CATCTATAAAAGGACAAGAATCTCTAGCATAAATAGGATAACTTTCATCAAAAACCCAAT
ACCCTTTTGTTAAATCACACTCTTTTACTATCTTCTTCACCTCAACCTTCTTAAAAATCA
AAACTTTACTCTTATTACTCACTAAAGCACTCACTTCAACCTTTGTTCTATTACCATGCA
TTGAAGTAAAATTAACACTTGAAGTAGCACCAACATGGTTGTTTTCTATAGCTTCAGATT
TGGATCCTGAAACATTCTTTTGGCTTCTAGAAAGACGGTTATCTATTAAAGATGGAATTT
TTTGTAGAGTGAAGTTTTGGGTGGTCAATGAATGAACAGTTAAAGGTTGAAGATTTACAG
AGACAGTGTTTGGTGAAGGTGTAGTGGTTGATTTGGTGAGCCAGATAGTGAAAGATGAAA
GGAAGAAGATGGAAGAAAAGAGTGTGAATGTGAAGAGTAAAAGTCTAGTGGGTTTGAAAG
AGAAACTTCTTTGTCTCTCCATTGATGATGAAAAATGAAAGTTAGTTTGCTACAAACAAG
TCAATGGTAGCAGTTAAGAGTTTTTTTGTAGCATTATGGTTCATGCACGATTTGATAATG
GAAGAATAAGGAAGTTGCAGAGGAATAATTAATTAATTAATTGATTACAATAATATATAG
TTTCCTGTTTTGAAAGAACTTAATATAGAAGCTTTTAAGATTTTCACATATTTGCTGG
>TR39350|c0_g1_i1 len=1164 path=[4307:0-351 4420:352-471 4404:472-513 4417:514-582 4412:583-606 4402:607-765 4332:766-789 4419:790-871 4421:872-900 4422:901-901 4408:902-963 4398:964-985 4386:986-1009 4316:1010-1027 4317:1028-1163] [-1, 4307, 4420, 4404, 4417, 4412, 4402, 4332, 4419, 4421, 4422, 4408, 4398, 4386, 4316, 4317, -2]
ATGTTAATATTAACCATTTACACTAAAGTTAGCTGTTTCGATCCATTCGAATTAAGATAA
AAATCCTGTTTTGAAAAATAGTTTTTTTGTTATAACAAAAAACCAACCTATATAACTGTA
TATTCCAAACCGTAAGTTAAATTGTTGGGACAACTACGATCCTCACACAGAACAAGGCGA
TGACTTTAAAGACACTAGCAACTTCTCCTATTACCGGTTTTGCTCTTTTCGTCCTTTTCC
TTGCTCTTCTTCTCCGATTTTCCATCACTTCACAGAAATTGTTCACTACTGAAGAGCTTG
CATTGTTCAATGGAACTGATCCAGGGTTGCCAATCCTTATAGGAATTCTTGGGTCTGTGT
TTGATGTAACTAAGGGAAAATCACATTATGGTCCAGGAGGAGGTTATCATCACTTTGCTG
GAAGGGATGCTTCTCGCGCTTTCTTCTCTGGAAATTTCACAGGAGATGGACTTACTGACT
CATTGCGCGGACTGTCTAGCACTGAGGTCAAGAGTGTAGTTGACTGGAGGGGTTTCTACT
TAAGATCTTACAAGCCTGTTGGCAAGTTAGTTGGTCGATACTACGATAGCCGAGGGAATC
CTACAAAATATTTGAAAGGGGTCGAAGCTAAGGCGGCAAGAGGTGCTCAGCTTCTAGAAA
AGCAGAAGATTGAAGAGGCTAAACAACCTCAATGCAGTTCAAAATGGAGCCAAGATGAGG
GCGGTGAGGTATGGTGTGATGTTGGCTACCCTAGGTTGGTTAAGAGGCCACTAGAAATTG
CTTTGACCGGGAAGATGAGTAAGCGTTGTGCTTGCTTTGAAGAGTCTCAGTTAGGGCAAC
CTGGGTTAGAGGTATATGAAGGTTGTGACTACAATGCAAACAGATGCAAAGTTTAATCAG
GACTCTAATACAAATAGGATTTTTTATTTTTTTTGAGGTATATATGTATTTTGAATATGT
ATATTAAGGCTTATTTTAATGAAGCTGGTAATTGAGGTGTTTGTTTGTTACTTTGTGTTT
GTGACTCACAATATCACTTCATATTGAGTCGGTATTTCTGGTGAATTGCCACACGTGATG
TAAAGAATGATTTGTAGAAGAGTGCCTCCGGTGCTTGGAATTCGTTCACAGCTATAAAAT
TTGATTTGATTTACAAAAAAAAAA
>TR39350|c0_g1_i2 len=1133 path=[4307:0-351 4420:352-471 4405:472-513 4417:514-582 4412:583-606 4402:607-765 4332:766-789 4419:790-871 4400:872-900 4422:901-901 4409:902-962 4397:963-984 4385:985-1008 4368:1009-1026 4369:1027-1132] [-1, 4307, 4420, 4405, 4417, 4412, 4402, 4332, 4419, 4400, 4422, 4409, 4397, 4385, 4368, 4369, -2]
ATGTTAATATTAACCATTTACACTAAAGTTAGCTGTTTCGATCCATTCGAATTAAGATAA
AAATCCTGTTTTGAAAAATAGTTTTTTTGTTATAACAAAAAACCAACCTATATAACTGTA
TATTCCAAACCGTAAGTTAAATTGTTGGGACAACTACGATCCTCACACAGAACAAGGCGA
TGACTTTAAAGACACTAGCAACTTCTCCTATTACCGGTTTTGCTCTTTTCGTCCTTTTCC
TTGCTCTTCTTCTCCGATTTTCCATCACTTCACAGAAATTGTTCACTACTGAAGAGCTTG
CATTGTTCAATGGAACTGATCCAGGGTTGCCAATCCTTATAGGAATTCTTGGGTCTGTGT
TTGATGTAACTAAGGGAAAATCACATTATGGTCCAGGAGGAGGTTATCATCACTTTGCTG
GAAGGGATGCTTCTCGCGCTTTCTTCTCTGGAAATTTCACAGGAGATGGACTCACTGACT
CATTGCGCGGTCTGTCTAGCACTGAGGTCAAGAGTGTAGTTGACTGGAGGGGTTTCTACT
TAAGATCTTACAAGCCTGTTGGCAAGTTAGTTGGTCGATACTACGATAGCCGAGGGAATC
CTACAAAATATTTGAAAGGGGTCGAAGCTAAGGCGGCAAGAGGTGCTCAGCTTCTAGAAA
AGCAGAAGATTGAAGAGGCTAAACAACCTCAATGCAGTTCAAAATGGAGCCAAGATGAGG
GCGGTGAGGTATGGTGTGATGTTGGCTACCCTAGGTTGGTTAAGAGGCCACTAGAAATTG
CTTTGACCGGGAAGATGAGTAAGCGTTGTGCTTGCTTTGAAGAGTCTCAGTTAGGGCAAC
CTGGGTTAGAGGTATATGAAGGTTGTGACTACCATGCTAACAGATGCAAAGTTTAATCAG
GATTCTAATACAAATAGGAATTTTTTTGTTGTTGAGGTACATATGTATTTTGAATATGTA
TATTAAGGCTTATTTTAATGAAGCTGGTAATTGAGGTGTTTGTTTGTTACTTTGTGTTTG
TGACTCATGATTGTAAAATATTATGTAGCATCAATGTTTTTTATTCTCAATGGATTGAAA
TTTGCAACACAATCATAATTTAATGAAACATTGCCTTTGTTGTCAAAAAAAAA
>TR39350|c0_g2_i1 len=270 path=[4351:0-45 4352:46-68 4407:69-251 4297:252-269] [-1, 4351, 4352, 4407, 4297, -2]
CTCTCTTCGCTGGATTGCAAATCCTCTCTTCGCTGGATTGCAAATCCTCTCTTCGCTGGA
TTGCAAATCATTTTCCTCTTCCTTGCCATTCAATGAACTGATAATGTCGGCCATGTCTCT
AGATTCTTGAATGCACGATAGATTTGCATCTGGATGTGAAGCTGGAAAACATACTGTGTA
TTTGCAGATTTCGTGATTTGCAGATTTCGTGATTTAGTAGTGTACGATCCCGGTTCCTCA
AGTACAAAGAAATTGTTCACTACTGAAGAG
>TR39350|c0_g2_i2 len=530 path=[4351:0-45 4352:46-68 4407:69-251 4319:252-269 4416:270-298 4411:299-332 4401:333-365 4390:366-389 4364:390-529] [-1, 4351, 4352, 4407, 4319, 4416, 4411, 4401, 4390, 4364, -2]
CTCTCTTCGCTGGATTGCAAATCCTCTCTTCGCTGGATTGCAAATCCTCTCTTCGCTGGA
TTGCAAATCATTTTCCTCTTCCTTGCCATTCAATGAACTGATAATGTCGGCCATGTCTCT
AGATTCTTGAATGCACGATAGATTTGCATCTGGATGTGAAGCTGGAAAACATACTGTGTA
TTTGCAGATTTCGTGATTTGCAGATTTCGTGATTTAGTAGTGTACGATCCCGGTTCCTCA
AGTACAAAGAAACAAGTTACCCAGCTCCTATATGGAGTCGAATGAAGATGTTGTTGGTGA
TAATGTCGGCCATGAAGTGATGCAAACTTACCATCAAGCATTGGGTGAGATAACACATGA
GAACGGCAGGGGTAATCTTGTTGTCGAAGGGGATAATGACTGTGATGGGGGTTTGTGTGG
CGAAGAACAGGATGGTGATGATGAAGAATTTATGGTTGAAGAGGGTGATGAACAGGTTGA
ATCTGAAGGAGGTGAATACGATGAAAATGATGATGATGATGATGATGATG
>TR39350|c0_g3_i1 len=369 path=[4309:0-67 4406:68-108 4418:109-137 4413:138-171 4403:172-204 4391:205-228 4295:229-368] [-1, 4309, 4406, 4418, 4413, 4403, 4391, 4295, -2]
GTACAAAAAGTGTATTATTACGGTTTGAAAATTTCTTAATTGGCAGTATCGGAGAAGTTG
CTAGTGTCTTTAACGACATCAATTGTAGAAACAAGTTACCCAGCTCCTATATGGAGTCGA
ATGAAGATGTTGTTGGTGGTAATGTCGGTCATGAAGTGATGCAAACTTACCATCAAGCAT
TGGGTGAGATAACACATGAGAACGGCAGGGGTAATCTTGTTGTCGAAGGGGATAATGACT
GTGATGGGGGTTTGTGTGGCGAAGAACAGGATGGTGATGATGAAGAATTTATGGTTGAAG
AGGGTGATGAACAGGTTGAATCTGAAGGAGGTGAATACGATGAAAATGATGATGATGATG
ATGATGATG
>TR39350|c0_g3_i2 len=675 path=[4298:0-351 4299:352-373 4406:374-414 4418:415-443 4413:444-477 4403:478-510 4391:511-534 4295:535-674] [-1, 4298, 4299, 4406, 4418, 4413, 4403, 4391, 4295, -2]
ATGTTAATATTAACCATTTACACTAAAGTTAGCTGTTTCGATCCATTCGAATTAAGATAA
AAATCCTGTTTTGAAAAATAGTTTTTTTGTTATAACAAAAAACCAACCTATATAACTGTA
TATTCCAAACCGTAAGTTAAATTGTTGGGACAACTACGATCCTCACACAGAACAAGGCGA
TGACTTTAAAGACACTAGCAACTTCTCCTATTACCGGTTTTGCTCTTTTCGTCCTTTTCC
TTGCTCTTCTTCTCCGATTTTCCATCACTTCACAGAAATTGTTCACTACTGAAGAGCTTG
CATTGTTCAATGGAACTGATCCAGGGTTGCCAATCCTTATAGGAATTCTTGGTATCGGAG
AAGTTGCTAGTGTCTTTAACGACATCAATTGTAGAAACAAGTTACCCAGCTCCTATATGG
AGTCGAATGAAGATGTTGTTGGTGGTAATGTCGGTCATGAAGTGATGCAAACTTACCATC
AAGCATTGGGTGAGATAACACATGAGAACGGCAGGGGTAATCTTGTTGTCGAAGGGGATA
ATGACTGTGATGGGGGTTTGTGTGGCGAAGAACAGGATGGTGATGATGAAGAATTTATGG
TTGAAGAGGGTGATGAACAGGTTGAATCTGAAGGAGGTGAATACGATGAAAATGATGATG
ATGATGATGATGATG
>TR39351|c0_g1_i1 len=1172 path=[3252:0-77 @3261@!:78-280 3264:281-296 3246:297-321 @3263@!:322-793 3225:794-829 @3260@!:830-934 3232:935-1013 3266:1014-1014 3254:1015-1078 3239:1079-1171] [-1, 3252, 3261, 3264, 3246, 3263, 3225, 3260, 3232, 3266, 3254, 3239, -2]
CGAAGACATTGGTCACATGTTGGACGATCTCCCGTAGATAAGCCTCTATATAAATACTCT
TAAGGAATTCTGTGGTTGTGTCTCTATGCACACACATGAGTGATGCCTAGTAACTCTTAG
CGTGGAGACCAGTGACTTGGTACGCAGCTTCATGTGAATAATGTACGTAAGCAAAATATA
ATCTGCATCTCGTTTCACAACTAGCAGGCTCTTGTAGGAACCCTTGAACTTGACAGGAAG
AACAAGCTTCTATAACTTCCCTATTCAGTATCCTAATAGGACTGTAATAATTACTTTGAA
ATTATGCACAATAACCCAATCAAATTCCTGGAAATATTCACCTACCAAAATTATATAAAA
TATCATTTTGTGTGAACCTATGAACCTAAGAAGGCTACTCAAAAATTTGGACAAAGACAT
ACCATAGATATTACAGAACCAGAAAAGGTCAAAAACAGAATTGCTACAGCGGAAAAAGAT
AAGATACTGTTCTTTTCTTCCTAACTTGGTAATCCGATAAATTCCCAACTTATTTAAATA
CTCCTTAGTGCTGTTCATAAATCATACTTATGTTATGAGTTTGCCATCAAACTATCATTC
CGCTTGTGAAATAACTATAAATACAAATTAATATTAAATAATAAAGTTCCATATTCCAAT
TTCTAGGTGTAGCTGTTTCAGTGCATCACAAAGCATGCCAGGAGGTCCAAGTTTGCAGTG
ATATTACATATAACACACCTCTATCCTCCTAATGAATGAGATGGCAAAAGCAAGACAAAC
AGTTTTTGCATTCTGATAAGCTCATCGAAATTGTTTAAAGTTGTTCTTCCCAATTGAAAA
TTCAATATCTAAATGCAGGTCAAGATAGGAAAGGCAAAGTTGACGATGCATGTGCCCTAA
GTTTCTATAGATGGAATGCAGGGAATCCAAGTAATGCTCACTAACTATAAACCTCAGTTT
ATCAGAACTTTACCATCATCCTAGCAAATTAGTATCCGAAAAAAATAAGAAAACACACAT
GTAAAAATGAGCTCAAACAAATATTTCACCACTCACTTCATTAGGATATCATAGTATTCC
GGATCCAAGGAAGAAAGCATCCCATCCACATCTTTTATAGCCATTATTGCTCTATGCACA
ACGATCCAATGTGCCGACTTGCAACGCTCATC
>TR39351|c0_g1_i2 len=397 path=[3252:0-77 @3261@!:78-280 3220:281-303 3221:304-396] [-1, 3252, 3261, 3220, 3221, -2]
CGAAGACATTGGTCACATGTTGGACGATCTCCCGTAGATAAGCCTCTATATAAATACTCT
TAAGGAATTCTGTGGTTGTGTCTCTATGCACACACATGAGTGATGCCTAGTAACTCTTAG
CGTGGAGACCAGTGACTTGGTACGCAGCTTCATGTGAATAATGTACGTAAGCAAAATATA
ATCTGCATCTCGTTTCACAACTAGCAGGCTCTTGTAGGAACCCTTGAACTTGACAGGAAG
AACAAGCTTCTATAACTTCCCTATTCAGTATCCTAATAGGATTCATTAGGATATCATAGT
ATTCCGGATCCAAGGAAGAAAGCATCCCATCCACATCTTTTATAGCCATTATTGCTCTAT
GCACAACGATCCAATGTGCCGACTTGCAACGCTCATC
>TR39351|c0_g1_i3 len=1450 path=[3222:0-355 @3261@!:356-558 3264:559-574 3246:575-599 @3263@!:600-1071 3236:1072-1107 @3260@!:1108-1212 3232:1213-1291 3266:1292-1292 3254:1293-1356 3239:1357-1449] [-1, 3222, 3261, 3264, 3246, 3263, 3236, 3260, 3232, 3266, 3254, 3239, -2]
GGCCAGGATTGCATCAATAGCACCAATGGCACCCAAGCAATGTCATGGAAGTATTTCCCC
ATTTACTCTGTATTGGGTTGGAAAATGCGAATGCCACATTGAAAAGCATTTTCTCTGTAT
TATTTTACTGTACACTTCAAATATCCTGCAGCAAACAGCCACTGCTTTTTTGTGTTGAGG
TAACAAGGCAATTTTATAGTAAGTTGTTTGGAGATTGCAGGATATGGCCGATAGTGCTGT
TTCCTCTACTGGTTATAAAGGTTCCAATAACAAAAGGACGGTAAAATGTTCTAGATTTGT
AGAATAAATATTTCAGATCTGATTGAGACACTCACTCTTAAGGAATTCTGTGGTTGTGTC
TCTATGCACACACATGAGTGATGCCTAGTAACTCTTAGCGTGGAGACCAGTGACTTGGTA
CGCAGCTTCATGTGAATAATGTACGTAAGCAAAATATAATCTGCATCTCGTTTCACAACT
AGCAGGCTCTTGTAGGAACCCTTGAACTTGACAGGAAGAACAAGCTTCTATAACTTCCCT
ATTCAGTATCCTAATAGGACTGTAATAATTACTTTGAAATTATGCACAATAACCCAATCA
AATTCCTGGAAATATTCACCTACCAAAATTATATAAAATATCATTTTGTGTGAACCTATG
AACCTAAGAAGGCTACTCAAAAATTTGGACAAAGACATACCATAGATATTACAGAACCAG
AAAAGGTCAAAAACAGAATTGCTACAGCGGAAAAAGATAAGATACTGTTCTTTTCTTCCT
AACTTGGTAATCCGATAAATTCCCAACTTATTTAAATACTCCTTAGTGCTGTTCATAAAT
CATACTTATGTTATGAGTTTGCCATCAAACTATCATTCCGCTTGTGAAATAACTATAAAT
ACAAATTAATATTAAATAATAAAGTTCCATATTCCAATTTCTAGGTGTAGCTGTTTCAGT
GCATCACAAAGCATGCCAGGAGGTCCAAGTTTGCAGTGATATTACATATAACACACCTCT
ATCCTCCTAATGAATGAGATGGCAAAAGCAAGACAAACAGTTTTTGCATTCTAACAAGCT
CATCAAAATTGTTTAAAGTTGTTCTTCCCAATTGAAAATTCAATATCTAAATGCAGGTCA
AGATAGGAAAGGCAAAGTTGACGATGCATGTGCCCTAAGTTTCTATAGATGGAATGCAGG
GAATCCAAGTAATGCTCACTAACTATAAACCTCAGTTTATCAGAACTTTACCATCATCCT
AGCAAATTAGTATCCGAAAAAAATAAGAAAACACACATGTAAAAATGAGCTCAAACAAAT
ATTTCACCACTCACTTCATTAGGATATCATAGTATTCCGGATCCAAGGAAGAAAGCATCC
CATCCACATCTTTTATAGCCATTATTGCTCTATGCACAACGATCCAATGTGCCGACTTGC
AACGCTCATC
>TR39351|c0_g1_i4 len=675 path=[3222:0-355 @3261@!:356-558 3220:559-581 3221:582-674] [-1, 3222, 3261, 3220, 3221, -2]
GGCCAGGATTGCATCAATAGCACCAATGGCACCCAAGCAATGTCATGGAAGTATTTCCCC
ATTTACTCTGTATTGGGTTGGAAAATGCGAATGCCACATTGAAAAGCATTTTCTCTGTAT
TATTTTACTGTACACTTCAAATATCCTGCAGCAAACAGCCACTGCTTTTTTGTGTTGAGG
TAACAAGGCAATTTTATAGTAAGTTGTTTGGAGATTGCAGGATATGGCCGATAGTGCTGT
TTCCTCTACTGGTTATAAAGGTTCCAATAACAAAAGGACGGTAAAATGTTCTAGATTTGT
AGAATAAATATTTCAGATCTGATTGAGACACTCACTCTTAAGGAATTCTGTGGTTGTGTC
TCTATGCACACACATGAGTGATGCCTAGTAACTCTTAGCGTGGAGACCAGTGACTTGGTA
CGCAGCTTCATGTGAATAATGTACGTAAGCAAAATATAATCTGCATCTCGTTTCACAACT
AGCAGGCTCTTGTAGGAACCCTTGAACTTGACAGGAAGAACAAGCTTCTATAACTTCCCT
ATTCAGTATCCTAATAGGATTCATTAGGATATCATAGTATTCCGGATCCAAGGAAGAAAG
CATCCCATCCACATCTTTTATAGCCATTATTGCTCTATGCACAACGATCCAATGTGCCGA
CTTGCAACGCTCATC
>TR39352|c1_g1_i1 len=2863 path=[7260:0-552 7261:553-585 7390:586-602 7386:603-626 7377:627-720 7322:721-791 7389:792-793 7385:794-817 7376:818-1119 7291:1120-1171 7292:1172-1195 7375:1196-1393 7391:1394-1417 7393:1418-1487 7364:1488-1509 7373:1510-1709 7327:1710-1733 7362:1734-2066 7295:2067-2090 7296:2091-2099 7297:2100-2123 7388:2124-2527 7392:2528-2552 7394:2553-2597 7380:2598-2666 7371:2667-…
GTGACAGTGCTACATTTTAACTACACGATTCTCCATTTTCTTTTTGGCTGCTATCTCATG
TAATACTACATATGGACCTCTCAAAGGAGGCAACTTGAGGAAGATAATATTATTTAAACT
GGAAGATAATGCCGTCAACAAACTATGTGGACCAAACTGGAAATTGAGAAGAAGCATGCA
TGCGTTGAAATACTATATAGCGAAACATAAATCCATAGTTTCATATTAACAATGGGAGCC
CCTAATATGGAACCAAAAAAACAAGGGTCTATTGGTGGACCTATGCAAATGACCTTCTAC
AATCTGTTATTCTCACCTAAGTTAATAATTTTAATTTTATTGGAATGTCCTCATATATCC
TGACGTTTACGGTACAAATTAAATATGAATAGAAACACACCAGTGATGAATGATGATGAC
GGTCTAAATCCAACTCAATAGACTTGTGCAGAAGTTCATCAAAAAATAAAATTATGCAGA
AAATCTTCGATACATATTTCCTCTATCTTAATAATTAAAGAATCGAACCTTATTATCAAA
AAAAGGATCGAAGAAAAAAAACAAAAAAAGTTGTAAAATTATGTCGAGGTTGTTATGGCT
CTTCTGCAGATCTTTAAAATATTTTATATATAAATAGCTACCGTTGTTACAGAAGACATT
GCACTACAATAAGAGAAGACAACTATTAATTTTCAAGCATGTCCCTATGTAGCCACAACA
AGGTAAATTACACCCCACAAAATGGCCTTGTTAAAAAGTAAGATTTGCGGCCATTAAAGA
TTCCCTGTCATCTCACCATGCATGCATTTGATGAAGAAATCCAATTCTGACAGGCAAACA
TTTCCCTGAAGCAAAGATGGTTGCTGATAAACAAAGAATGAAAAGTGCCGGTGATCAGGA
TCATTTCTGGGCTTTGCCATCTCAATCAATCTCTCGTACCTTTCTCTATCATAGCAAAAG
ATTGCATTCTCTCCAGAAGTGATCAACCCTCGTTCCCAAGCTGAGTTTAATACCTGCCAA
CTCAGGCCATCTGGATCAACCAATGACTCATTAGCTTCCTGGTTGGAAGGATTAAATCCT
AAGCAGACAAATTTCATGGTGACAGCGTGTTTTTTCAGAACCTCAAACACAGGAGAGTAT
CCATCCTGATTTGTGGGATTGTGATATCCTGCAGTCAATTCTGCTGCATGACTAGGAGTC
TTGTACCACCAGTATACGGCAGGAACCTTGACAATAATTTTTGTTCCCTCAAAAGCAAGG
TTTGCAAGAGACAAAACATTATCTGCATGGTCTACTAAAGTCTGGGAGTACCAATGTAAG
AAGAAGCGTCCATAATAGTTGTCATAATCACCTCGCTCACAAAAGAATCCAGTCTCATGT
GGCATAGAGTTGTAATGCCCAGCATTATCAGGTCCTCTAGCCCAAAAAGAGTGACCGCGT
AGTTTGGCAGCTCTGCGCAGACTATGTTGCAAGTATTTATCATAGCACAATACCAGGATA
CCTCCACCCCATCCTTTCTGAAAAGGAAGGGTATTTCAGCTCCCCAGATGCTCCCAGACC
AATTTCTACAGCATCAATCATACCTTCTGCAAACAGGTCATCAAACTCTGTCCGAAAGCT
TCTCATCATATCAAAATAGACCTCAATTCCAGTTCTTCCTTTGAGAACTCGCTCTTTGTC
AATTCCCCAAGATAGGCATTCAGTATTTCGTCGTCCTTCACGATCTGTGAAAAATATGTC
CTGGTTGTCTTTTCCAATATCCAAAACCCATTGTGGGAGGGAAATCAATGCATCACTAGA
ATCATTCCCTCCACATTCATGAAATGCCATAACAACCTGTATATTCAGCTTGAATTCTCT
AATTATACTAAAAAGCTCCCTATACCCAGACCACACATATTTCTGGGAGTTCCAGCCTTC
AACAATGCCCCACCAACAATCCACAACAACACCATCAATATTTAAGGACTTAATATGGAT
TAGCTCCTGCCTAATGCCTTCAGGATCCATCAACTGGCAAAATTTGTTAATAATACCAGC
TGGGAGTTTTATGTAAACAGGAACATACGGTGTGCAATTGAAGTCATTTTCATGCACCCC
TGAATGAATATCTTGCATAAGCTGATCAGCCTCCAAGCAGTCAGTTGAATTGATTGGGCT
TACACTTGCATAGTTTCCATTCTTTGAGTCCCTTTCTGCAATTAAAACAGAATCAATAGA
TGCAGGTGACACACATTCATCAACTCTAAGTCCCGGTGACTGATTCTCTAGTGTTTCCTT
AACCGAACAAGTTCTCAAAGTACCACCAGATGGTTGACTTTCAACTGACCTTGCGGCAAA
TGATCCCATGTTGGAAGGAGGGAGACACTGGCGATAGGTAGTTCCATCAGCATCAACAAT
CCAACCAGCTTCACGCGCGAGAGCAGCAAGTACATCATTCATATCAGCACGCGCCGGGAG
AGGGAAATTACCATACTGACGGAGTCCAGCTAACATTCTACTCGTGATAGCTCGACGGTG
TCGTTCCCTTAGCTTCGTTCGTTCCTTTTCTTTCTCTCGTTCTTTTTTTCCTTTTCCGGT
GGAATTTGTCCCCGCTGCTGTGGCGGCGAAGCCGCGTAGACGGCGGAGTTGTGGTTGGGG
TAAATAATCGGAGCTGTGGTCGCTTTGTGGGTCGAGATCTTGTGTGGAAGTAGCATCTTC
GGTTGTGTTCTTCATTTTCGTTCACAATTTTGTTACCGTTCTACCACCTTTTTACTCAAA
CTCATTCAAACTCGTTCAGCAACTCAACTCAATTTAACTCAGTGTTGTTCTCTCTGTCTT
AGTTTATTCTGAGGTAACTGAATTTTTGAGATCAGAAGAGCAC
>TR39352|c1_g1_i2 len=1605 path=[7287:0-92 7288:93-94 7368:95-240 7382:241-251 7373:252-451 7327:452-475 7362:476-808 7295:809-832 7296:833-841 7297:842-865 7388:866-1269 7392:1270-1294 7394:1295-1339 7380:1340-1408 7371:1409-1420 7358:1421-1444 7279:1445-1485 7280:1486-1509 7281:1510-1604] [-1, 7287, 7288, 7368, 7382, 7373, 7327, 7362, 7295, 7296, 7297, 7388, 7392, 7394, 7380, 7371, 7358, 7279, …
TGCCCAGCATTATCAGGTCCTCTAGCCCAAAAAGAGTGACCGCGTAGTTTGGCAGCTCTG
CGCAGACTATGTTGCAAGTATTTATCATAGCACTGCTCATATATGATTATATAGAAAATC
AGACTTCCTTACAAACGTATAGAATATAATAGCACATCTGTTATTTATGATTCAGAATAA
TGCAACGGTTTTGAAATGAGGCCAAAAGAACGAGGTACCTGAAACTCACCAATACCAGGA
TACCTCCACCCCATCCTTTCTGAAAAGGAAGGGTATTTCAGCTCCCCAGATGCTCCCAGA
CCAATTTCTACAGCATCAATCATACCTTCTGCAAACAGGTCATCAAACTCTGTCCGAAAG
CTTCTCATCATATCAAAATAGACCTCAATTCCAGTTCTTCCTTTGAGAACTCGCTCTTTG
TCAATTCCCCAAGATAGGCATTCAGTATTTCGTCGTCCTTCACGATCTGTGAAAAATATG
TCCTGGTTGTCTTTTCCAATATCCAAAACCCATTGTGGGAGGGAAATCAATGCATCACTA
GAATCATTCCCTCCACATTCATGAAATGCCATAACAACCTGTATATTCAGCTTGAATTCT
CTAATTATACTAAAAAGCTCCCTATACCCAGACCACACATATTTCTGGGAGTTCCAGCCT
TCAACAATGCCCCACCAACAATCCACAACAACACCATCAATATTTAAGGACTTAATATGG
ATTAGCTCCTGCCTAATGCCTTCAGGATCCATCAACTGGCAAAATTTGTTAATAATACCA
GCTGGGAGTTTTATGTAAACAGGAACATACGGTGTGCAATTGAAGTCATTTTCATGCACC
CCTGAATGAATATCTTGCATAAGCTGATCAGCCTCCAAGCAGTCAGTTGAATTGATTGGG
CTTACACTTGCATAGTTTCCATTCTTTGAGTCCCTTTCTGCAATTAAAACAGAATCAATA
GATGCAGGTGACACACATTCATCAACTCTAAGTCCCGGTGACTGATTCTCTAGTGTTTCC
TTAACCGAACAAGTTCTCAAAGTACCACCAGATGGTTGACTTTCAACTGACCTTGCGGCA
AATGATCCCATGTTGGAAGGAGGGAGACACTGGCGATAGGTAGTTCCATCAGCATCAACA
ATCCAACCAGCTTCACGCGCGAGAGCAGCAAGTACATCATTCATATCAGCACGCGCCGGG
AGAGGGAAATTACCATACTGACGGAGTCCAGCTAACATTCTACTCGTGATAGCTCGACGG
TGTCGTTCCCTTAGCTTCGTTCGTTCCTTTTCTTTCTCTCGTTCTTTTTTTCCTTTTCCG
GTGGAATTTGTCCCCGCTGCTGTGGCGGCGAAGCCGCGTAGACGGCGGAGTTGTGGTTGG
GGTAAATAATCGGAGCTGTGGTCGCTTTGTGGGTCGAGATCTTGTGTGGAAGTAGCATCT
TCGGTTGTGTTCTTCATTTTCGTTCACAATTTTGTTACCGTTCTACCACCTTTTTACTCA
AACTCATTCAAACTCGTTCAGCAACTCAACTCAATTTAACTCAGTGTTGTTCTCTCTGTC
TTAGTTTATTCTGAGGTAACTGAATTTTTGAGATCAGAAGAGCAC
>TR39352|c1_g1_i3 len=2877 path=[7260:0-552 7261:553-585 7390:586-602 7386:603-626 7377:627-720 7330:721-794 7389:795-796 7385:797-820 7376:821-1122 7291:1123-1174 7292:1175-1198 7375:1199-1396 7391:1397-1420 7393:1421-1490 7374:1491-1492 7363:1493-1512 7382:1513-1523 7373:1524-1723 7327:1724-1747 7362:1748-2080 7295:2081-2104 7296:2105-2113 7297:2114-2137 7388:2138-2541 7392:2542-2566 7394:2567-…
GTGACAGTGCTACATTTTAACTACACGATTCTCCATTTTCTTTTTGGCTGCTATCTCATG
TAATACTACATATGGACCTCTCAAAGGAGGCAACTTGAGGAAGATAATATTATTTAAACT
GGAAGATAATGCCGTCAACAAACTATGTGGACCAAACTGGAAATTGAGAAGAAGCATGCA
TGCGTTGAAATACTATATAGCGAAACATAAATCCATAGTTTCATATTAACAATGGGAGCC
CCTAATATGGAACCAAAAAAACAAGGGTCTATTGGTGGACCTATGCAAATGACCTTCTAC
AATCTGTTATTCTCACCTAAGTTAATAATTTTAATTTTATTGGAATGTCCTCATATATCC
TGACGTTTACGGTACAAATTAAATATGAATAGAAACACACCAGTGATGAATGATGATGAC
GGTCTAAATCCAACTCAATAGACTTGTGCAGAAGTTCATCAAAAAATAAAATTATGCAGA
AAATCTTCGATACATATTTCCTCTATCTTAATAATTAAAGAATCGAACCTTATTATCAAA
AAAAGGATCGAAGAAAAAAAACAAAAAAAGTTGTAAAATTATGTCGAGGTTGTTATGGCT
CTTCTGCAGATCTTTAAAATATTTTATATATAAATAGCTACCGTTGTTACAGAAGACATT
GCACTACAATAAGAGAAGACAACTATTAATTTTCAAGCATGTCCCTATGTAGCCACAACA
ACAGGGTAAATTACACCCCACAAAATGACCTTGTTAAAAAGTAAGATTTGCAGCCATTAA
AGATTCCCTGTCATCTCACCATGCATGCATTTGATGAAGAAATCCAATTCTGACAGGCAA
ACATTTCCCTGAAGCAAAGATGGTTGCTGATAAACAAAGAATGAAAAGTGCCGGTGATCA
GGATCATTTCTGGGCTTTGCCATCTCAATCAATCTCTCGTACCTTTCTCTATCATAGCAA
AAGATTGCATTCTCTCCAGAAGTGATCAACCCTCGTTCCCAAGCTGAGTTTAATACCTGC
CAACTCAGGCCATCTGGATCAACCAATGACTCATTAGCTTCCTGGTTGGAAGGATTAAAT
CCTAAGCAGACAAATTTCATGGTGACAGCGTGTTTTTTCAGAACCTCAAACACAGGAGAG
TATCCATCCTGATTTGTGGGATTGTGATATCCTGCAGTCAATTCTGCTGCATGACTAGGA
GTCTTGTACCACCAGTATACGGCAGGAACCTTGACAATAATTTTTGTTCCCTCAAAAGCA
AGGTTTGCAAGAGACAAAACATTATCTGCATGGTCTACTAAAGTCTGGGAGTACCAATGT
AAGAAGAAGCGTCCATAATAGTTGTCATAATCACCTCGCTCACAAAAGAATCCAGTCTCA
TGTGGCATAGAGTTGTAATGCCCAGCATTATCAGGTCCTCTAGCCCAAAAAGAGTGACCG
CGTAGTTTGGCAGCTCTGCGCAGACTATGTTGCAAGTATTTATCATAGCACTGAAACTCA
CCAATACCAGGATACCTCCACCCCATCCTTTCTGAAAAGGAAGGGTATTTCAGCTCCCCA
GATGCTCCCAGACCAATTTCTACAGCATCAATCATACCTTCTGCAAACAGGTCATCAAAC
TCTGTCCGAAAGCTTCTCATCATATCAAAATAGACCTCAATTCCAGTTCTTCCTTTGAGA
ACTCGCTCTTTGTCAATTCCCCAAGATAGGCATTCAGTATTTCGTCGTCCTTCACGATCT
GTGAAAAATATGTCCTGGTTGTCTTTTCCAATATCCAAAACCCATTGTGGGAGGGAAATC
AATGCATCACTAGAATCATTCCCTCCACATTCATGAAATGCCATAACAACCTGTATATTC
AGCTTGAATTCTCTAATTATACTAAAAAGCTCCCTATACCCAGACCACACATATTTCTGG
GAGTTCCAGCCTTCAACAATGCCCCACCAACAATCCACAACAACACCATCAATATTTAAG
GACTTAATATGGATTAGCTCCTGCCTAATGCCTTCAGGATCCATCAACTGGCAAAATTTG
TTAATAATACCAGCTGGGAGTTTTATGTAAACAGGAACATACGGTGTGCAATTGAAGTCA
TTTTCATGCACCCCTGAATGAATATCTTGCATAAGCTGATCAGCCTCCAAGCAGTCAGTT
GAATTGATTGGGCTTACACTTGCATAGTTTCCATTCTTTGAGTCCCTTTCTGCAATTAAA
ACAGAATCAATAGATGCAGGTGACACACATTCATCAACTCTAAGTCCCGGTGACTGATTC
TCTAGTGTTTCCTTAACCGAACAAGTTCTCAAAGTACCACCAGATGGTTGACTTTCAACT
GACCTTGCGGCAAATGATCCCATGTTGGAAGGAGGGAGACACTGGCGATAGGTAGTTCCA
TCAGCATCAACAATCCAACCAGCTTCACGCGCGAGAGCAGCAAGTACATCATTCATATCA
GCACGCGCCGGGAGAGGGAAATTACCATACTGACGGAGTCCAGCTAACATTCTACTCGTG
ATAGCTCGACGGTGTCGTTCCCTTAGCTTCGTTCGTTCCTTTTCTTTCTCTCGTTCTTTT
TTTCCTTTTCCGGTGGAATTTGTCCCCGCTGCTGTGGCGGCGAAGCCGCGTAGACGGCGG
AGTTGTGGTTGGGGTAAATAATCGGAGCTGTGGTCGCTTTGTGGGTCGAGATCTTGTGTG
GAAGTAGCATCTTCGGTTGTGTTCTTCATTTTCGTTCACAATTTTGTTACCGTTCTACCA
CCTTTTTACTCAAACTCATTCAAACTCGTTCAGCAACTCAACTCAATTTAACTCAGTGTT
GTTCTCTCTGTCTTAGTTTATTCTGAGGTAACTGAATTTTTGAGATCAGAAGAGCAC
>TR39353|c0_g1_i1 len=1228 path=[3552:0-40 3660:41-42 3667:43-107 3647:108-131 3671:132-139 3666:140-192 3646:193-216 3669:217-264 3635:265-373 3644:374-556 3519:557-580 3633:581-598 3653:599-601 3643:602-625 3632:626-631 3664:632-655 3652:656-730 3642:731-754 3672:755-758 3581:759-765 3663:766-782 3651:783-799 3641:800-826 @3668@!:827-1022 3662:1023-1074 3650:1075-1115 3628:1116-1177 3564:1178-1…
GAATGGGTTGATGCTTGGTATAATGATGGATGGTGGGAAGGCATGGTTGTTGAATTGGTG
AATAGCGAAGAGTGTTACGTTCGTTTTAGGAACAATGAAGTATTAAAAGTTGAATCTTCG
AAGTTAAGGCCGCATCAGGATTGGATTGATGGAAAATGGATTATGTCTTCCAAGGAGTCA
AGTGAGCCAGTGAGGAAATTTGGAGATGTGATACATGAAACCAAGAATCTAGCTGGAACA
AAATTAATTTTGAAAGGTCCAATTCGTGAGAGTGCAAAGCATAATAAAGATACGATAAGT
ACTGTATATACTGGAAGCAAGTTTGATTTGCATTTCTATAAAGGGGCCAACGTAGAAGTT
AAAAGTGATGAACAAGGCTATGAAGGTTCATGGTATCCTGCAATTGTTGTTGATTTATAT
CAAAATGGAAAGTACTTGGTGGAGTATGTAACTTTGAAAACAGATGACTTAACTCAACAG
CTGAAAGAAGTGGTAGATGTTTCGGATATCAGACCGCGTCCACCAGATATCGATCATTTT
TGTCGATATGTGAGGCAAGAATGGGTTGATGCTTGGTATAATGATGGATGGTGGGAAGGT
GTGGTATCTAGTGTTGGTCATGGTTTAAATGGATTCAAGTATGAGGTTTACTTTTGGACT
TCAAATGAGGTGCTGGAATTTGAACATAATCATCTGAGGCCTCATCAATATTGGATTGAT
GGAAGATGGGTGCTTGCTTCTTTGGGTTGAAGACTTGATGAATGGTGGATTATTACTTGA
GAGGTTCATGATCCTGCCACTTTGTTATCTTCACTGAAATTGCTTTCCACTACTCAAGCT
TCCTATTTTCTATTAACTATTAAGTATATATTTCAGGCTTTAGGTAGTTGTATTTTCCCT
GAATGAGTTTTCATTTTATGGAAATTCATTGTGTAAAAAGATATAGTTTTCCTAGTTATT
GTCTTCCATTTACTTCATAGTACATCACCTTTGATGTACAGTACATTTACTTTCAGAATT
AAAATCCTTCATTCTTCATCTTTTGTATTTATTTTTTGGTTAAAGTGAATTGTTACTGTC
TGGTTTAACTTGGTAACTCATGCCAAATGTACAAAGATCGTTTTATATGTTGTTCGCAAT
ATATGGATTCCTGTTAAGTTCATGGTTAATGTAAAAGAGTTGCACTGGCTCAACATACCA
TTATTCATCATTCAGTTCTATAGAAAAT
>TR39353|c0_g1_i2 len=530 path=[3611:0-67 3663:68-84 3651:85-101 3641:102-128 @3668@!:129-324 3661:325-376 3650:377-417 3629:418-479 3531:480-529] [-1, 3611, 3663, 3651, 3641, 3668, 3661, 3650, 3629, 3531, -2]
AATGTGAATGTTTGGCTCTTATTGATCTCATTATGGTTTCTTTCAGGGTTGAAGACTTGA
TGAATGGTGGATTATTACTTGAGAGGTTCATGATCCTGCCACTTTGTTATCTTCACTGAA
ATTGCTTTCCACTACTCAAGCTTCCTATTTTCTATTAACTATTAAGTATATATTTCAGGC
TTTAGGTAGTTGTATTTTCCCTGAATGAGTTTTCATTTTATGGAAATTCATTGTGTAAAA
AGATATAGTTTTCCTAGTTATTGTCTTCCATTTACTTCATAGTACATCACCTTTGATGTA
CAGTACATTTACTTTCAGAATTAAAGTCCTTCATTCATCATCTTTTGTATTTAGTTTTTG
GTTAAAGTGAATTGTTACTGTCTGGTTTAACTTGGTAACTCATGCCAAATGTACAAAGGT
CGTTTTATATGTTGTTCACAATACATGGATTCCTGACAAGTTCATGGTTAATGTAAAAGA
GTTGCACTGGCTCAACATACCATTATTCATCATTCAGTTCTATAGAAAAT
>TR39353|c0_g1_i3 len=1240 path=[3594:0-47 3649:48-112 3639:113-120 3670:121-144 3666:145-197 3646:198-221 3669:222-269 3665:270-331 3654:332-355 3634:356-381 3644:382-564 3519:565-588 3633:589-606 3653:607-609 3643:610-633 3632:634-639 3664:640-663 3652:664-738 3642:739-762 3672:763-766 3601:767-790 3602:791-807 3603:808-838 @3668@!:839-1034 3661:1035-1086 3650:1087-1127 3629:1128-1189 3531:1190…
GGTTACAAGAAGTTGATGCATGGTGTAATGATGGATGGTGGGAAGGCATGGTTGTTGAAT
TGGTGAATAGCGAAGAGTGTTACGTTCGTTTTAGGAACAATGAAGTATTAAAATTTGAAT
CGTCGAAGTTAAGGCCGCATCAGGATTGGATTGATGGAAAATGGATTATGTCTTCCAAGG
AGTCAAGTGAGCCAGTGAGGAAATTTGGAGATGTGATACATGAAACCAAGAATCTAGCTG
GAACAAAATTAATTTTGAAAGGTCCAATTCCTAGTGAGAGTGCAAAGCATAATAGAGATA
TGATAAGCACTATATATAATGGAAGCAAATTTAATTTACATTTCCATAAAGGGGCAAATG
TAGAAGTTAAAAGTGATGAACAAGGCTATGAAGGTTCATGGTATCCTGCAATTGTTGTTG
ATTTATATCAAAATGGAAAGTACTTGGTGGAGTATGTAACTTTGAAAACAGATGACTTAA
CTCAACAGCTGAAAGAAGTGGTAGATGTTTCGGATATCAGACCGCGTCCACCAGATATCG
ATCATTTTTGTCGATATGTGAGGCAAGAATGGGTTGATGCTTGGTATAATGATGGATGGT
GGGAAGGTGTGGTATCTAGTGTTGGTCATGGTTTAAATGGATTCAAGTATGAGGTTTACT
TTTGGACTTCAAATGAGGTGCTGGAATTTGAACATAATCATCTGAGGCCTCATCAATATT
GGATTGATGGAAGATGGGTGCTTGCTTCTTTGGGTTGAAGACTTGATCAATGGTGGATTA
TTACTTGAGAGGTTCATGATCCTGCCACCTTGTTATTTATCTTCACTGAAATTGCTTTCC
ACTACTCAAGCTTCCTATTTTCTATTAACTATTAAGTATATATTTCAGGCTTTAGGTAGT
TGTATTTTCCCTGAATGAGTTTTCATTTTATGGAAATTCATTGTGTAAAAAGATATAGTT
TTCCTAGTTATTGTCTTCCATTTACTTCATAGTACATCACCTTTGATGTACAGTACATTT
ACTTTCAGAATTAAAGTCCTTCATTCATCATCTTTTGTATTTAGTTTTTGGTTAAAGTGA
ATTGTTACTGTCTGGTTTAACTTGGTAACTCATGCCAAATGTACAAAGGTCGTTTTATAT
GTTGTTCACAATACATGGATTCCTGACAAGTTCATGGTTAATGTAAAAGAGTTGCACTGG
CTCAACATACCATTATTCATCATTCAGTTCTATAGAAAAT
>TR39354|c0_g1_i1 len=1126 path=[2675:0-115 2719:116-139 2714:140-184 2724:185-208 2718:209-221 2722:222-227 2717:228-248 2726:249-254 2725:255-300 2723:301-324 2721:325-346 2708:347-388 @2698@!:389-544 2629:545-593 2630:594-1125] [-1, 2675, 2719, 2714, 2724, 2718, 2722, 2717, 2726, 2725, 2723, 2721, 2708, 2698, 2629, 2630, -2]
CTTAAATCCTCAGTGGTTTGTTGCGAGGCTCCATCGTCTTGTGCTGTAATTAGTTCTTTC
CTTGATGGTTCCTAAAACAATGAATATGATTAAGATGAGAAACACTAACTTACTGTGTAC
ACAAAAGGGAAATTACAAAGCAGTCAACTCAGAACCTCAATAGAAGTAAAAAACAAAAGC
ATCGTCATTTAAACACCGAGCATACGTGTATAAAAACATTGGTATTGCATACGTGTATAA
AAACATTGGTATTGCTAATATAGAATATGAATATCTGATATGTCACTGCATATAATTTTA
GCATGAGGAACATTATGATATTATATAAAAATAGCAGAAAAGGGTCAATATTGTCAAAAT
TGATCATATTTTTCGTTAATTTAGTGACTCTGACTCCTCATATATGGATTCTCATAGAAA
TTTTAAGCGCAAAGTGAAAGGTTAGTGAATTCACACCAGAGGCATAAGTATTGTAGGAGA
CAAGAGTAAGGCCTAAAAACTAACAGTCCATGGACAAAAAGTGTCTAACCAAAATAGTTT
AGTTCAAGTCGGCATGAAAAGTAACCAAAAAACTTCAATCAAGGCAACGAAATAGTCATA
GAAATTCTGTGATGCTACATGAAAACTACTACGAAAAGAATAAAGCATAATCATTGACCA
AAACAAAAAATTGATAATTGAAAAAACCAAAGCAAAACAAGGTAAACCACATAATATATT
AAATATTATATGCTCAAATTTATATTCCAGAATAAATTCGATCCAATTTCACTGATGGGA
ACCACATAATGAATTTGAGCCACAACTTAATAAAAGATTCAAACACTTTCACAACAACAA
AAAAAAGTAAAAGAAAATAAAAAATTCAACGTAGCCATTGAGAATTTCAGCAATTCCTCA
ATTCAATTGACATCAAAAACAAAAATTTGAACAAACCCATTAACAATTAACTGCTTAAGA
AAAATGGGTTGGAATTAGATTTACAAAACAACATGTCTTTTCAATTTTCGTTTTCACTAC
AGAAACTCAATCATATGAAACCTTCATGGCACGTACCTCAGTTTCATGCTGTATTGCAGT
GGTGAATTCTGGTGGAGAAGAAGGGGGAGATGAAGAGTCATTGGCA
>TR39354|c0_g1_i2 len=1100 path=[2675:0-115 2719:116-139 2714:140-184 2724:185-208 2718:209-221 2726:222-227 2725:228-273 2723:274-297 2721:298-319 2709:320-361 @2698@!:362-517 2637:518-567 2638:568-1099] [-1, 2675, 2719, 2714, 2724, 2718, 2726, 2725, 2723, 2721, 2709, 2698, 2637, 2638, -2]
CTTAAATCCTCAGTGGTTTGTTGCGAGGCTCCATCGTCTTGTGCTGTAATTAGTTCTTTC
CTTGATGGTTCCTAAAACAATGAATATGATTAAGATGAGAAACACTAACTTACTGTGTAC
ACAAAAGGGAAATTACAAAGCAGTCAACTCAGAACCTCAATAGAAGTAAAAAACAAAAGC
ATCGTCATTTAAACACCGAGCATACGTGTATAAAAACATTGGTATTGCTAATATAGAATA
TGAATATCTGATATGTCACTGCATATAATTTTAGCATGAGGAACATTATGATATTATATA
AAAATAGCAGAAAAGGGTCATTATTGTCAAAATTGATCGTATTTTTCGTTAATTTAGTGA
CTCTGACTCCTCATATATGGATTCTCATAGAAATTTTAAGCGCAAAGTGAAAGGTTAGTG
AATTCACACCAGAGGCATAAGTATTGTAGGAGACAAGAGTAAGGCCTAAAAACTAACAGT
CCATGGACAAAAAGTGTCTAACCAAAATAGTTTAGTTCTAAGACCATGGCAAAAGTAACC
AAAACACTTCAATCAAGGCAACGAAATAGTCATAGAAATTCTGTGATGCTACATGAAAAC
TACTACGAAAAGAATAAAGCATAATCATTGACCAAAACAAAAAATTGATAATTGAAAAAA
CCAAAGCAAAACAAGGTAAACCACATAATATATTAAATATTATATGCTCAAATTTATATT
CCAGAATAAATTCGATCCAATTTCACTGATGGGAACCACATAATGAATTTGAGCCACAAC
TTAATAAAAGATTCAAACACTTTCACAACAACAAAAAAAAGTAAAAGAAAATAAAAAATT
CAACGTAGCCATTGAGAATTTCAGCAATTCCTCAATTCAATTGACATCAAAAACAAAAAT
TTGAACAAACCCATTAACAATTAACTGCTTAAGAAAAATGGGTTGGAATTAGATTTACAA
AACAACATGTCTTTTCAATTTTCGTTTTCACTACAGAAACTCAATCATATGAAACCTTCA
TGGCACGTACCTCAGTTTCATGCTGTATTGCAGTGGTGAATTCTGGTGGAGAAGAAGGGG
GAGATGAAGAGTCATTGGCA
>TR39355|c0_g1_i1 len=570 path=[1955:0-184 1985:185-259 1983:260-270 1980:271-274 1965:275-288 1966:289-289 1967:290-301 1987:302-313 1986:314-391 1984:392-398 1982:399-492 1954:493-569] [-1, 1955, 1985, 1983, 1980, 1965, 1966, 1967, 1987, 1986, 1984, 1982, 1954, -2]
TAAAGAATTCGACTTCAGGGAAACAAAATTTGTGAAATAATATCTATATATAAACTGATT
TCATTCACAATGTGTATGCTCAATAAACTAATCTTGGCAATCTAACTAGGTGAAGCCATT
TAATTTAACAACACCTTAATTTGGAAATAAAGTTAGATGAATAAATTGAATCCCTTGTCA
CAAAAGAGAAAGAAAACAAAAAAAAAATGTCTACTGAAATGTCATGAGACAGCTTTCGGG
GCATACAGCTTGCAACTGGCTTCTGATATTAACCAGATCAGTTGATATATCACTCGAACA
CACTATCTGGATCTCTTCTAAAACTTTGGCATTTTTTAAAACAAACTTAATAAATTGGAT
GTGTTGTTTAAGTCCACGAAAATCTGAAACGCAAAATGATTTGAGAGAATATTTGAAACA
GCAAGGCACTGAAAGTAATGGCCAGTCGTCTTCAAGATGTATGAATAACACAGATCCCAC
GTGAAAATGAAGATCTTTCAGATTAGGAGTCTTTAGGAGAATGTCCATTACTACTTCACT
GGTGAAAGTGTTGGTCCTCAGAAGCAGATG
>TR39355|c0_g1_i2 len=409 path=[1937:0-113 1938:114-127 1939:128-128 1979:129-189 1942:190-190 1943:191-237 1982:238-331 1954:332-408] [-1, 1937, 1938, 1939, 1979, 1942, 1943, 1982, 1954, -2]
TGAAGCCATTTAATTTAACAACAGAGAAAGAAAATAAAAATAAAAATGTCTACAGAAATG
TCATGAGACAGCTTTTGGGGACTACAGCTTCCAACTGGCTTCTGATATTAACCAGATCAG
TTGATATATTGCTCGAACACACTATCCTGATCTCTTCCAAAACTCTAGCATTTTTTAAAA
CAAAATTAATATATTGGATATGTTGTTCAAGTCCTCGAAAATCTGAAACGCAAAATGATT
TGAGAGAATATTTGAAACAGCAAGGCACTGAAAGTAATGGCCAGTCGTCTTCAAGATGTA
TGAATAACACAGATCCCACGTGAAAATGAAGATCTTTCAGATTAGGAGTCTTTAGGAGAA
TGTCCATTACTACTTCACTGGTGAAAGTGTTGGTCCTCAGAAGCAGATG
>TR39355|c0_g1_i3 len=283 path=[1973:0-63 1974:64-64 1975:65-104 1984:105-111 1982:112-205 1954:206-282] [-1, 1973, 1974, 1975, 1984, 1982, 1954, -2]
GACCGCTCAAACATACTATCCGGATCTCCTCTAAAACTCTGGCATTTTTTAAAACAAAAT
TAATAAATTTGATATGTTGTTCAAGTCCACGAAAATCTGAAACGCAAAATGATTTGAGAG
AATATTTGAAACAGCAAGGCACTGAAAGTAATGGCCAGTCGTCTTCAAGATGTATGAATA
ACACAGATCCCACGTGAAAATGAAGATCTTTCAGATTAGGAGTCTTTAGGAGAATGTCCA
TTACTACTTCACTGGTGAAAGTGTTGGTCCTCAGAAGCAGATG
>TR39356|c0_g1_i1 len=455 path=[2032:0-43 2363:44-90 2339:91-103 2405:104-114 2412:115-158 2409:159-203 2404:204-209 2352:210-242 2418:243-252 2417:253-255 2416:256-279 2414:280-298 2411:299-322 2419:323-335 2401:336-370 2392:371-381 2381:382-405 2420:406-408 2311:409-450 2104:451-451 2105:452-454] [-1, 2032, 2363, 2339, 2405, 2412, 2409, 2404, 2352, 2418, 2417, 2416, 2414, 2411, 2419, 2401, 2392…
CCGCGCCTGCCACTACCGCACCTGCTTCGGCTGCTGAGTCTGCTTCTGCCACTGCGCCTG
CCACTGCTGTACTTCCAAATCTTCTTCTCTGTCACGCTGAAAAGTGACAATTAAAAGTGT
TACTTTTTCTGCCTTCAGGACAACAAATCATCAATTGAAGATAAGGCGAAGAAGCACTGA
TCTAACTCCAACTGTCCACTTCTAAATAACGGACAGTGATGAGTTCTCATCTGCCTTACA
AGTTACAATGCCTTCTCTGTGAACTTTTCTTTTAAGATTAGTGGCTGAAAAAATCAGTTA
GGCTGACTTACTAAAACATGTTTGATTTGACAATCATTTTGTCTATCACATGACCTCTTC
ATCTAGCTGATGGTCTCCAATTGTAAAGCCAAATTGTTATACTTATTTAGCTACCATCTC
AGAGTATGTATGGGATACTAAATTGTGATGTCCAA
>TR39356|c0_g1_i2 len=590 path=[2081:0-58 2340:59-92 2391:93-104 2399:105-148 2377:149-156 2389:157-181 2375:182-228 2357:229-241 2330:242-252 2413:253-262 2409:263-307 2385:308-357 2417:358-360 2416:361-384 2414:385-403 2411:404-427 2419:428-440 2401:441-475 2392:476-486 2381:487-510 2420:511-513 2312:514-557 2170:558-558 2171:559-589] [-1, 2081, 2340, 2391, 2399, 2377, 2389, 2375, 2357, 2330, 2…
GAATAGTTGACTTCTTGCGACAAAACTCACCGTCGGTGGAAATTAACATCACAACAAAGC
ACATGAGTGATTTTAATATTAAGCAGGTTGTAGAATCTATAAAGGACGCAAATATTATCA
ACTACAGCTCACAGTTTACCGCGCCTGCCACTACCGCGGCTGCTTCGGCTGCTGAGTCTG
CTTCTGCCACTGCGCCTGCCACTGCTGTACTTCCAAATCTTCTTCTCTGTCACGCTGAAA
AGGACAACAAATCATCAATTGAAGATAAGGCGAAGAAGCACTGATCTAACTCCAACTGTC
CACTTCTAGATAACAGACAGTGAAGAGTTCTCATACTGCCTTACAAGTTACAATGCCTTC
TCTGTGAACTTTTCTTTTAAGATTAGTGGCTGAAAAAATCAGTTAGGCTGACTTACTAAA
ACATGTTTGATTTGACAATCATTTTGTCTATCACATGACCTCTTCATCTAGCTGATGGTC
TCCAATTGTAAAGCCAAATTGTTATACTTATTTATCTACCATCTCAGAGTATGTATATGG
GATACTAAATTGTGATGTCGAAATCCTATACTCTTACAATTGTATGTGTG
>TR39356|c0_g1_i3 len=559 path=[2244:0-58 2380:59-92 2400:93-104 2390:105-136 2376:137-148 2358:149-156 2332:157-160 2407:161-181 2398:182-228 2415:229-241 2406:242-252 2413:253-262 2409:263-307 2404:308-313 2352:314-346 2418:347-356 2417:357-359 2416:360-383 2414:384-402 2411:403-426 2419:427-439 2401:440-474 2392:475-485 2381:486-509 2420:510-512 2311:513-554 2104:555-555 2105:556-558] [-1, 224…
GAATAGTTGACTTCTTGCGACAAAACTCACCGTCGGTGGAAATTAACATCACAACAAAGT
ACACAAGTTCTTTTAATATTAAGCAGGTTGTAGAATCTATAAAGGGCGCAAATATTATCA
ACTACCGCTCACAGTTTACCGCGCCTGCCACTACCGCACCTGCTTCGGCTGCTGAGTCTG
CTTCTGCCACTGCGCCTGCCACTGCTGTACTTCCAAATCTTCTTCTCTGCCACGCTGAAA
AGGACAACAAATCATCAATTGAAGATAAGGCGAAGAAGCACTGATCTAACTCCAACTGTC
CACTTCTAAATAACGGACAGTGATGAGTTCTCATCTGCCTTACAAGTTACAATGCCTTCT
CTGTGAACTTTTCTTTTAAGATTAGTGGCTGAAAAAATCAGTTAGGCTGACTTACTAAAA
CATGTTTGATTTGACAATCATTTTGTCTATCACATGACCTCTTCATCTAGCTGATGGTCT
CCAATTGTAAAGCCAAATTGTTATACTTATTTAGCTACCATCTCAGAGTATGTATGGGAT
ACTAAATTGTGATGTCCAA
>TR39356|c0_g1_i4 len=555 path=[2092:0-58 2379:59-92 2400:93-104 2390:105-136 2376:137-148 2358:149-156 2332:157-160 2407:161-181 2398:182-228 2415:229-241 2406:242-252 2413:253-262 2409:263-307 2404:308-313 2395:314-346 2418:347-356 2417:357-359 2416:360-383 2414:384-402 2411:403-426 2419:427-439 2382:440-474 2365:475-485 2344:486-509 2421:510-512 2189:513-554] [-1, 2092, 2379, 2400, 2390, 2376,…
GAATAGTTGACTTCTTGCGACAAAACTCACCGTCGGTGGAAATTAACATCACAACAAAGC
ACATGAGTGATTTTAATATTAAGCAGGTTGTAGAATCTATAAAGGGCGCAAATATTATCA
ACTACCGCTCACAGTTTACCGCGCCTGCCACTACCGCACCTGCTTCGGCTGCTGAGTCTG
CTTCTGCCACTGCGCCTGCCACTGCTGTACTTCCAAATCTTCTTCTCTGCCACGCTGAAA
AGGACAACAAATCATCAATTGAAGATAAGGCGAAGAAGCACTGATCTAACTCCAACTGTC
CACTTCTAAATAACAGATAGTGAAGAGTTCTCATCTGCCTTACAAGTTACAATGCCTTCT
CTGTGAACTTTTCTTTTAAGATTAGTGGCTGAAAAAATCAGTTAGGCTGACTTACTAAAA
CATGTTTGATTTGACAATCAATTGGTCTATGGCATGACCTCTTCATCTAGCTGATGGTCT
CCAATTGTAAAGCCAAATTGTTATACTTATTTAGCTACCATCTCAGAGTATGTATGGGAT
ACTAAATTGTGATGT
>TR39356|c0_g2_i1 len=229 path=[2205:0-58 2341:59-92 2378:93-104 2360:105-136 2335:137-160 2176:161-181 2177:182-228] [-1, 2205, 2341, 2378, 2360, 2335, 2176, 2177, -2]
GAATAGTTGACTTCTTGCGACAAAACTCACCGTCGGTGGAAATTAACATCACAACAAAGT
ACACAAGTTCTTTTAATATTAAGCAGGTTGTAGAATCTATAAAGGGCGCAAATATTATCA
ACTACCGCTCACAGTTTGCCGCGCCTGCCACTACCGCACCTGCTTCGGCTGCTGAGTCTG
CTTCTGCCACTGCGCCTGCCACTGCTGTACTTCCAAATCTTCTTCTCTG
>TR39357|c0_g1_i1 len=601 path=[1581:0-267 1582:268-291 1673:292-319 1669:320-330 1675:331-354 1672:355-374 1679:375-381 1663:382-399 1671:400-407 1678:408-409 1677:410-433 1676:434-455 1674:456-479 1670:480-508 1651:509-527 1579:528-546 1580:547-600] [-1, 1581, 1582, 1673, 1669, 1675, 1672, 1679, 1663, 1671, 1678, 1677, 1676, 1674, 1670, 1651, 1579, 1580, -2]
GGGAAATTCATTTTAAATTAGTAAAACCATTTTAAACTACCTTCTACCAGTTCTTGCAAG
TACTTGAGTAGGAAAATTATTTCGTAGACCACATATGCAGAAGTAACAAATCTTTTATTT
ACTATAAGTCTATAACACAATATGTAATATAGTGTTTTCACTATGTCTTTTTTATTAAAC
TGATATAAAGGGTTTGGTCCTATCAAATTTGTAGGTCATTCTATTTAGAATGTGGTCCCA
AGAAGTTTGTTACTGTACTTACGTGACTGACTGGAAATGTGGTCCCAAGAAGAAACAAAT
ATGACTGAACTTCATGTTGTAAGTTGTAACCAAACAACACATTTCCTTGACCCCAAAAAC
AGAACAATCTTTTCAATTTTTTTCCCCAACTCCTATCCTATTTCTAACAGATTATAAGCT
ATTATTGTTACTTTCAGTTTTGAAGTTTATTTTCCTTTTTAAGTACCATAACCCTTTTTA
CTTCCTCCTACCTTTATTCACCACAAAAAACTCTCTTTTCTTGAGTTTGGATTCACACTC
AAACAAGAGAGAAGAACAAATTCAACAGTTTCATAGTCTCCATTTAAAGCTGTTTTCTAG
T
>TR39358|c0_g1_i1 len=866 path=[3996:0-43 3997:44-55 3998:56-79 3999:80-99 4056:100-138 4075:139-182 4062:183-254 4054:255-264 4067:265-266 4060:267-325 4052:326-357 4009:358-376 @4070@!:377-500 4058:501-689 4076:690-698 4049:699-792 4003:793-865] [-1, 3996, 3997, 3998, 3999, 4056, 4075, 4062, 4054, 4067, 4060, 4052, 4009, 4070, 4058, 4076, 4049, 4003, -2]
GTTTATAACAATTAAAATTTCACATCAAATTTCTTTCATTTGGATGTTCCTATATCTATA
AGTTACATTCATAAAATTTCTTCATTCCAGAACCTAGAACACCCAAAACGTGAGAAAAAA
ACATCCTCTTCATTCCAATTTCTTCTTCATTATTCTTCCTATTGCTATCGATCACACGAA
CCCAGAACGTGAGTCCAAAAATGTATTCTTCATTCTAATTTCTTCTTCATTTTTCTTACC
ATTTTGATTGTTTAATTCTCTCTTCCAGAACTGCTGCCGTTTCCAATTATCATGAGAATC
GCTGCCGTTTGTTTGATTCCAAACATCGTGAGAATCGTCGTTGTTTCCAAAACCGCATCA
GGTATCGTGACTTAATTTTTCTTCTTGATTTGATTTTCCACTTTCGTTTATTTCTGATAA
CTATTAGATTGACATGGGTATGTTACATCGGCTGTGAATTAAGAATTTTTCTGAATGTTG
GGGATCTTTAATAGAATGTCTAACTTATGTTGGCATTTTTCTATCAATGTGTTGTAAAAA
GTGCAAAAATGTGCTGTTAGCTCGTTTCGGGCAGTTTTTGGCAGTTTCGTGAGAGGTTTT
TCCCTGTGACATTTTTATAAAAGTAAACCCTTCAAACCAAGGTCCTATTTGATAATCTTT
TAAAAGGTTTTCTTGAGAATGAAGCAAGTATTTAACATATTGGTAAAGCATGGCATATGA
GAGAACGATATGATATAAGTCGGGTAGCAAACTAAGCTTTAAGTAAGGGGATGAATGTAG
AGCCTCGACATAGTTGGTCGAGAAATAGAATGCTATGCATGTGTCCTAATGCAACCTTTA
TCATAATGGTTGAAAATTGAACTTTC
>TR39358|c0_g1_i2 len=269 path=[4022:0-91 4076:92-100 4069:101-104 4064:105-107 4057:108-131 4048:132-195 3965:196-268] [-1, 4022, 4076, 4069, 4064, 4057, 4048, 3965, -2]
TCTTGTGTAGTCTTTTATGAATGTAAACCCCTCAAACCAAGGTCCCATTTGATTATCTTT
TAAAAAGGTTTTTCTTGAGAATGAAGCAAGTATTTAACATAATTAGTAGTGCATGGCATA
CGAGAGAATGATATGATATAAGTCTGGTAGCAAGCTAATCTTTAAGGAAGGGAATGAATG
TAGAGCCTCGACATAGTTGGTCGAGAAATAGAATGCTATGCATGTGTCCTAATGCAACCT
TTATCATAATGGTTGAAAATTGAACTTTC
>TR39358|c0_g1_i3 len=868 path=[3977:0-46 3978:47-58 3979:59-82 3980:83-102 4063:103-142 4075:143-186 4068:187-241 4061:242-252 4071:253-262 4066:263-264 4059:265-323 4051:324-355 4074:356-378 @4070@!:379-502 4058:503-691 4076:692-700 4049:701-794 4003:795-867] [-1, 3977, 3978, 3979, 3980, 4063, 4075, 4068, 4061, 4071, 4066, 4059, 4051, 4074, 4070, 4058, 4076, 4049, 4003, -2]
GGGGCTTATAACAATTAAAATTTTACATCAAATTTCTTTCATTTGGATGTTCCTATATCT
ATAAGTTACATTCATAAAATTTCTTCATTCCAGAACCTAGAACGTCCAAAACGTGAGAAC
AAAAACATCCTCTTCATTCCAATTTCTTCTTCATTATTCTTCCTATTGCTATCGATCACA
CGAACCCTGAGTCCAAAAACATCCTCTTCATTCTAATGTCTTCTTCATTCTTCTTACCAT
TTTGATTGTTTAATTCTCTCTTCCAAAAATACCGCCGTTTCCAACTATCATGAGAATCAC
CGCCGTTTGTTTGATTCCAAACATCGTGAGAATCGTCGTTGTTTCCAAAACCGCATGCAT
CAGGTATCGTGACTTAATTTTTCTTCTTGATTTGATTTTCCACTTTCGTTTATTTCTGAT
AACTATTAGATTGACATGGGTATGTTACATCGGCTGTGAATTAAGAATTTTTCTGAATGT
TGGGGATCTTTAATAGAATGTCTAACTTATGTTGGCATTTTTCTATCAATGTGTTGTAAA
AAGTGCAAAAATGTGCTGTTAGCTCGTTTCGGGCAGTTTTTGGCAGTTTCGTGAGAGGTT
TTTCCCTGTGACATTTTTATAAAAGTAAACCCTTCAAACCAAGGTCCTATTTGATAATCT
TTTAAAAGGTTTTCTTGAGAATGAAGCAAGTATTTAACATATTGGTAAAGCATGGCATAT
GAGAGAACGATATGATATAAGTCGGGTAGCAAACTAAGCTTTAAGTAAGGGGATGAATGT
AGAGCCTCGACATAGTTGGTCGAGAAATAGAATGCTATGCATGTGTCCTAATGCAACCTT
TATCATAATGGTTGAAAATTGAACTTTC
>TR39358|c0_g1_i4 len=1184 path=[3996:0-43 3997:44-55 3998:56-79 3999:80-99 4056:100-138 4075:139-182 4062:183-254 4054:255-264 4067:265-266 4060:267-325 4052:326-357 4009:358-376 @4070@!:377-500 4041:501-1183] [-1, 3996, 3997, 3998, 3999, 4056, 4075, 4062, 4054, 4067, 4060, 4052, 4009, 4070, 4041, -2]
GTTTATAACAATTAAAATTTCACATCAAATTTCTTTCATTTGGATGTTCCTATATCTATA
AGTTACATTCATAAAATTTCTTCATTCCAGAACCTAGAACACCCAAAACGTGAGAAAAAA
ACATCCTCTTCATTCCAATTTCTTCTTCATTATTCTTCCTATTGCTATCGATCACACGAA
CCCAGAACGTGAGTCCAAAAATGTATTCTTCATTCTAATTTCTTCTTCATTTTTCTTACC
ATTTTGATTGTTTAATTCTCTCTTCCAGAACTGCTGCCGTTTCCAATTATCATGAGAATC
GCTGCCGTTTGTTTGATTCCAAACATCGTGAGAATCGTCGTTGTTTCCAAAACCGCATCA
GGTATCGTGACTTAATTTTTCTTCTTGATTTGATTTTCCACTTTCGTTTATTTCTGATAA
CTATTAGATTGACATGGGTATGTTACATCGGCTGTGAATTAAGAATTTTTCTGAATGTTG
GGGATCTTTAATAGAATGTCTTACTTATGTTGGAATTTTTCTATCTAAATCTTTGATAAT
TTTGACTAGTCAGACAATCAAAATGTAAAATAGGAAAGGAATATAAGAGTGTAAAATAAG
AAGTTCATGATTGAATCATTTATCCTGCTGTTATTACTAATTTTGGCTAGCTGACACTAC
TTATTTTCAAAGTTTTTTTTCTTTTCCAAAACAAATCACTTGGATTCATTTGAATTTTAG
TACTTGAGGAGTGGCCACATTAGTTGTGTGTGTGTACATTGTATCCCAACATTTGTAAGA
CTTCTTTTGAGACTTTTCACTTATTTAAGATAAGATTTGATGTGTGAGACTAGAGGTAAA
GAAATAAAGTAATAAACTTTAGATGTCTTGTTGCCTAAGAACAACAATACTATCCCTTAT
ATTATAACTAGTTGTAAAATCAATCTTTGAGCTGTAGAAAACACATTATGCAATCACTTC
TGTAGAATCGTATACTAAACTGGATTTACAGCCTTGTTAAATTTTATCATAGTGTCGCAA
GTGGAAGTATCAAAAAAAGTTTGATAAATATTGTGGGTCACCAATGTCCACGTAGAAACT
ACTTCCTTTGTTCGGATATAGTTGATTTTATCACAAATGTTAATGTATAATTTTGATCTT
AAATATATTTGATAATCTTTTAGAAAAATTTATAAAAATTTAAT
>TR39359|c0_g1_i1 len=984 path=[2135:0-274 2136:275-298 2142:299-381 2133:382-405 2144:406-600 2127:601-628 2141:629-731 2139:732-755 2140:756-983] [-1, 2135, 2136, 2142, 2133, 2144, 2127, 2141, 2139, 2140, -2]
TCTCCCGAACTTTCCTTCTCTACTGTACTAACTTACATCACTTTCTGTAAACTAATTCAA
GTGCTTATAATCCATCAAACTGTACTGAACTATAAAACCTCACTACTAGATTAAGCAACA
AACATAAACTAAACTAAACTACTTCTACTTTCAGATTTTGCACAAGTAACTAACTTCAAC
AACTATAGAGGCATATTTTCTCCAATTTTTGACTCTATTTCATTTGTAATCATGTTGAAG
CCTACGATGGGTAATTGGATGGTACTGATTAAAAATGGATTTGGAGGAGGAGGAAAATCA
GCATATACAACCTCAACAGTACCAAAGATGAAAGCATATGCTCCACCAGCATCTGATTAT
GGACACATTCATCACGGACAACAACATGGGAAAGCATCTTCCAAGTCAACAAAACAAGAC
TTCGTACCAGTTTACGCTGCTGTTGGAATGATAGCTTTGTCAACAATGTTGGGTATCCAC
ACAGCGTGGCAGAACCTAAGGAATAACCCAACCGTACGTGTGAAGAAACAAAGGAGAGAG
ACTGTTCCGGAAGTTGTGGAGCCCGATCATGTTATGGAAGAATCTGATAGATTCTTTAAG
AGCTCGTTCTTTAGGAAAATTGCACATGTTCAGGAACGTAGTTATCCTGATCATAACCAA
GTTTCTAGTCCAATTCACAGAGATGCTTTTGCTTATCAACCTCGTGCTGAGACTCTTAAG
TCTGTTGGTGTTAATCCATCTCATGTGTGACTGTCACTCTAATTAATTACTGAAGTTTCT
GGTTTTGTAAAATTATTTCCTTTTAATGTTGTTATTGTAGATAAATAAATCAATCAATGG
ATACTTTTGGTTTGGTATATAAGTTAGTTTATGACTCTTCACAAAAATATGGGGTTCAAC
CCTCTCTATCAATCGAGATATGTTCGTTCGGTGAGTTTAGCTCAGTTGGTTAGAACAATG
TATATAAAATATGCAAGGTCCGGG
>TR39360|c0_g1_i1 len=367 path=[1965:0-53 1966:54-63 2143:64-82 2125:83-106 2191:107-130 2202:131-155 2061:156-179 2120:180-183 2157:184-215 2141:216-229 2224:230-244 2181:245-252 2209:253-256 2217:257-257 2145:258-292 2127:293-300 2101:301-320 2068:321-323 2034:324-347 1920:348-348 1921:349-366] [-1, 1965, 1966, 2143, 2125, 2191, 2202, 2061, 2120, 2157, 2141, 2224, 2181, 2209, 2217, 2145, 2127, …
AGAGTCACACTACACTGCAGTTAAAAGAATGTTCAGATACCTTGTAGGCACTCCAAGTGT
CGGTTTATGGTACAAAAAGGGATCACATTTCAATCTTATGACATAGTATGATGCTGACTA
TGCCGGAGACAAAATAGAAAGAAAAAGCACAAGTGGTGCATGTCAACTGCTAGGAGAAGC
TTTAATCAGCCGTTGTTGTTGAAAACAAAATACTATAGCATTATCCACCACAGAGGCTGA
ATACATTTCCACTGCAAACTGCTGCTCTCCGCCTTACGTAAACAAAACTCTCACCGGCCA
TCAATCAAGTGACCTCAACATTACAATGATGATAAATGAATGGGTATGTAGACAGGTTAC
AAAATAA
>TR39360|c0_g1_i2 len=393 path=[1869:0-81 1870:82-102 1871:103-112 2158:113-131 2142:132-215 2193:216-216 2094:217-224 2060:225-228 2119:229-240 2156:241-250 2140:251-274 2199:275-289 2085:290-297 2050:298-345 1980:346-365 1981:366-368 1982:369-392] [-1, 1869, 1870, 1871, 2158, 2142, 2193, 2094, 2060, 2119, 2156, 2140, 2199, 2085, 2050, 1980, 1981, 1982, -2]
AGCTCCAAGAGCCTGTTGGTTTATGTGCTATTTTTCAAACTGCACCAAAAGAGTCACAGT
ACATTGCAGTTAAAAGAATTTTCAGATACCTTGTAGGCACTCCAAGTGTCGGTTTATGGT
ACAAAAAGGGATAACATTTCAATCTTGGCATACTGTGATGCTGACGATGCCGGAGACAAT
AGAAAGAAAAAGTACAAGTGGCGCATGTCAACTGCTAGGAGAAGCTTTAGTCAGCTGGTG
TTGTTGAAAACCAAATACTATAGCATTATCCACCACAGAGGCTGAATACATTTCCACTAC
AAACTGCTGCTCTCAGCCTTACATAAACAAAACTCTCACCGGCCATCAATCAAGTGACCT
CAACATTACAATGATGATAAATGAATGGGTATG
>TR39360|c0_g2_i1 len=233 path=[1922:0-47 2099:48-71 2066:72-75 2124:76-87 2096:88-97 2063:98-107 2121:108-121 2092:122-136 2058:137-205 1913:206-208 1914:209-232] [-1, 1922, 2099, 2066, 2124, 2096, 2063, 2121, 2092, 2058, 1913, 1914, -2]
TGATGCTGACTATGCCGGAGACAAAATAGAAAGAAAAAGCACAAGTGGTGCATGTCAACT
GCTAGGAGAAGCTTTAGTCAGCTGGTGTTGTTGAAAACAAAATACTATAGCATTATCCAC
CACAGAGGCTGAATACACTTCCACTGCAAACTGCTGCTCTCAGCCTTACGTCAACAAAAC
TCTCATCAATCAAGTGACCTCAACATTACAATGATGATAAATGAATGGGTATG
>TR39361|c0_g1_i1 len=435 path=[1298:0-145 1346:146-150 1357:151-169 1362:170-199 1360:200-201 1356:202-225 1350:226-245 1363:246-269 1361:270-293 1359:294-297 1348:298-327 1364:328-386 1320:387-434] [-1, 1298, 1346, 1357, 1362, 1360, 1356, 1350, 1363, 1361, 1359, 1348, 1364, 1320, -2]
AGACAATCGAACCTAAGACCTTGAGGAGGAGCACACTCCAAGGTCCCAAGCCAACACCAC
CAGGCGAACCCAAGTGGGTTCTATAGGACTCAAAATATATTTTTAGATGCTTGCACTGGT
ATGACTTAAATGATTAATGTGCTAAATCGATTTTTCTGCAGTAGTATATATTCCTAGTAT
GCTAAGGTATATATCACCTATGATCAATTCAGATCAACATTATCACTGTCCTGAAGGGGA
GGAGTACAAATCCCCTTTGAGACAATTGTAAGATGCTCATTAGTGCCACTTTAAATAATA
TAATTTCTCCTTTTCCCAATTTTTGCTTAAGAAAAATCAACATTATCATTCACATCTTAT
TGCTAAGGAAGCAAGGAAATGTGAGCAGCCATGAAACATGTATAGAAAAATTTATGTTCA
CCATTTGTTCAATTA
>TR39361|c0_g1_i2 len=321 path=[1256:0-55 1347:56-76 1358:77-95 1353:96-119 1360:120-121 1356:122-145 1350:146-165 1363:166-189 1361:190-213 1359:214-217 1348:218-247 1364:248-306 1315:307-314 1316:315-320] [-1, 1256, 1347, 1358, 1353, 1360, 1356, 1350, 1363, 1361, 1359, 1348, 1364, 1315, 1316, -2]
GTGGGTTTTATAGGACTCAAAATCTATTTTTGGATGCTTGCACTGGTATAACTTAATGAT
TAATGTGCTAAATCGATTTTTCTGCAGTAGTATATAATATGCTAAGGTATATATCACCTA
TGATCAATTCAGATCAACATTATCACTGTCCTGAAGGGGAGGAGTACAAATCCCCTTTGA
GACAATTGTAAGATGCTCATTAGTGCCACTTTAAATAATATAATTTCTCCTTTTCCCAAT
TTTTGCTTAAGAAAAATCAACATTATCATTCACATCTTATTGCTAAGGAAGCAAGGAAAT
GTGAGCAACCATGAAAGATCG
>TR39361|c0_g1_i3 len=232 path=[1328:0-42 1329:43-66 1363:67-90 1361:91-114 1359:115-118 1340:119-144 1336:145-203 1337:204-211 1338:212-231] [-1, 1328, 1329, 1363, 1361, 1359, 1340, 1336, 1337, 1338, -2]
TGCTAAGGTATATATCACCTATGCTCAATTCAGATCAACATTAACACTGTCCTGAAGGGG
AGGAGTACAAATCCCCTTTGAGACAATTGTAAGATGCTCATTAGTGCCACTTTAAATAAA
TATCTCCTTTTCCCAATTTTTGCTTAAGAAAAATCAACATTATCATTCACATCTTATTGC
TAAGGAAGCAAGGAAATGTGAGCAACCATGAAGCATGTATAGAAAAATTTAT
>TR39362|c0_g1_i1 len=2894 path=[6315:0-433 6316:434-457 6317:458-475 6327:476-520 6337:521-605 6335:606-629 6331:630-986 6300:987-1008 6336:1009-1030 6334:1031-1054 6330:1055-1265 6285:1266-1289 6325:1290-1766 6282:1767-1790 6333:1791-2093 6313:2094-2120 6324:2121-2497 6297:2498-2521 6298:2522-2893] [-1, 6315, 6316, 6317, 6327, 6337, 6335, 6331, 6300, 6336, 6334, 6330, 6285, 6325, 6282, 6333, 63…
ATCAATTTCATAACACTGGTCCATCGTAACTGAATCCTTTACATGAGAATAATAACTATT
TTCTATTCTTTGTTTCAGCGATTTTTACATGAGAATATTTCTATTTTGCATATCTATAGT
TTTTCATCATTTTCATATATAATTAAACAACTATTTAACACTTTCTGGTATCGTAGAAAA
GAACATTTTAGCATATAACAATCGTTTCATTCGTATTAAACGATGTTTTTGCTGATTCCG
AAATGCATATATAGTTATGCTTTAAGGATTGATATATAGGAAAATGACCAAATAAAAATG
ATTGTTAATCTATTAGTTTAGAAAGCAAATGTACCAAAATCCTTCAACTTGTGAATGCAC
CGTATCCTTTTTTATATACTTCAATGGACTAAGGGAACCTCCTCCATGCCAAGTCCCACA
CAACACACTCCTTCTTTACCCTTACCTTTCCCCACAGTGCCAACCTAAAAAAGATTTTGA
TCACCCACGCAGGGACAGACAGAGCCAAGCTTTTCCACTAATAAAGCATTATTTACTCTT
CATTTACTGCATTTGTGGATGCTACAAATTTAATTTTTACCTCCATGTCTAGATTGGAAT
ATCCTCGGCTAACATTTTAACGTCAAACCAACGACTAAGTTATCCCATAAGTAAGAAGAT
AACTAATCCTTTAAAGTCACTAGCATATGAATGATAAGAATAAGAGTATCATCCAACAAA
CCAGTATGTCTCGAATGTGTCTCAAAATATTTGATCACAGTGAAGCTGCGCTATTCAGGA
AAAATTTAAACCCTTCAGATGCATCTCTCAAATTTTCATCCCTTGTATATCAGTGTCAAC
TTTGCAACTGCATTAAGTCCAACAAATCACGACTGCAGAAAGTTAGGGGCCCTGGCCCTC
CAGCTCCTAACATGCATACGTCCCTCATATAAAGCATCAACACTTTAACATTTTCCTTGC
TTCTTATTATTGAATCGAACAATTGGCCGCTTTTAATCTTCAGGGTTAGAGCTAATTTGG
CATGAAGTGTCACGCCAAAAAGTTTAACACAATTGCTTCACCCAGACTGTCAATAAAATT
TGTATTGACACTAGTCAAAACAGTTTGCTTAAACTAACTTATAGCCTCTTCTTCAGAGTT
ACCCTTCGCCTTCATATGTAATGTAATCATCATTAAAGCATCATGAATATCATCAATATT
TGGATGTGATGGATCTCCTCCAACAAAACAATGGAGTTTGTTTCCAATCTGCATCCAACT
ATAAGCAGTTTGTTTCTTAACTCCTTGCTCTTTCATCAGAACTCTCATCCTATTGACATC
CTTCCACTTGCCAGCAGCAGCGTATATGTTAGACATCATCACATAAGCACCAGAATTATA
AGGATCCAGATTCAAAATGCTCCTAGCAGCCAGTTCCCCCAATTTCACGTTTGAATGAAT
ATTACAGCCAACAAGAAGAGCACCCCAGATGCTGGCATCTGCCTCAAATGGCATCTCTTG
GATTACTTTGCAAGCTCTCTGCAATTGACCTGCTCGACTGATAACATCAACAACACAAGA
ATAGTGTTCAGACCTTGGCAGAATACCATATTTATGGACCATCAGGTCAAAAAGATTCAC
TGTCTCATCAACCTTCCCAGCACGACAACAGGCAGATAGCAAATTCAGGAAAGTAATGCC
ATCAGGTGTAACACCGTCTGTTACCATATGGTCAAAGTGGTAGCGGGCTCTGTCATATAG
ACCATGCTGTGCAAATGCAGCAATGATTGTATTCCATGAAACAATGTCTGGATGAGAAAT
TTGATCGAAGGCTAACTCAGAGATGACAATTTCACCACATTTGCTGTACATAGTAACCAA
GGCATTACTCACAGACAAATCTGAATTGAAGCCATGCTTAATTGCAAGAGCATTTGTTTG
TCGTCCTTCGTCAAGTAATGCAAGACTAGCACAGGCAGTAAAAAGTGACACAAAAGTCAA
GTCATCAGGTTGCATGCCAGTCCTGACCATCTGTGAAAATAAATTTAGTGCCTCTTCCCC
TCTTCCATTCTGGGCAAAACCAGTTATCATTATATTCCAAGAAGCACGGTCTCTGCATGA
AATCTGTTGAAACAAGTTCCAAGCCTCATCAATTTTCCCTTGTTTACAAAACCCAGTAAT
CATAGCAGTAATCGCAACAACATTCTTCTGCGGCATTCTCACAAACACTTCCCACGCTTC
CTCATACAAACCATTCTCAACTAAACCACTAATCATCACCGTCCACGAAACCTCGTTCCT
ACTTGGCATTGCATCAAAAAGCGCCCTTGCCTGCCTAACCCCACTCCCACCTTCCATCTT
CATATACCCATCAATCATCACAGTATAAGAAACCACATTGGGACGCGGCATTTCTTCAAA
CACCTTCTTTGCTTCCTCCACACGTCCCATTTTTACAAAACCTGACATCATAGCATTGTA
CGACGCAGTGTTTTTCTCCGGCATTGCTGTAAAGTAACTAGATGCATCATTGATGTTATC
GTTTTGAATGCAAGCGGTTATAATGGAGTTCCATGAAACAATGTTTTTGATTGGCATTGA
ATTGAAGAGTGATTTGGAGTGTTGTAGAAAGCCGTTTTGCCAGTATGCGGTGAGCATGGA
GTTATATGTGACGATATCTTTTTTGGACGTTTTGTCGAACAGTTGGCGTGCGGCAGCGAT
GTTACCCGCGCGTGAGAGTGCCGTAATGTTGAGGTTGGCGAGATACACATCTTGTTGAGT
TGAGAAGAGTCTTGTTGCGAGTAGAAGGAATGAAGGTTGTTTTAGAGAAATCGAAACCAA
ACTATTGTGCATGGAGGAGTGCTACAGGTGTGGCAACGCATGAATCTCGTAAACATAAGA
GGTTTAATTGAGAG
>TR39362|c0_g1_i2 len=2912 path=[6315:0-433 6316:434-457 6317:458-475 6327:476-520 6337:521-605 6335:606-629 6331:630-986 6308:987-1026 6336:1027-1048 6334:1049-1072 6330:1073-1283 6285:1284-1307 6325:1308-1784 6282:1785-1808 6333:1809-2111 6305:2112-2138 6324:2139-2515 6297:2516-2539 6298:2540-2911] [-1, 6315, 6316, 6317, 6327, 6337, 6335, 6331, 6308, 6336, 6334, 6330, 6285, 6325, 6282, 6333, 63…
ATCAATTTCATAACACTGGTCCATCGTAACTGAATCCTTTACATGAGAATAATAACTATT
TTCTATTCTTTGTTTCAGCGATTTTTACATGAGAATATTTCTATTTTGCATATCTATAGT
TTTTCATCATTTTCATATATAATTAAACAACTATTTAACACTTTCTGGTATCGTAGAAAA
GAACATTTTAGCATATAACAATCGTTTCATTCGTATTAAACGATGTTTTTGCTGATTCCG
AAATGCATATATAGTTATGCTTTAAGGATTGATATATAGGAAAATGACCAAATAAAAATG
ATTGTTAATCTATTAGTTTAGAAAGCAAATGTACCAAAATCCTTCAACTTGTGAATGCAC
CGTATCCTTTTTTATATACTTCAATGGACTAAGGGAACCTCCTCCATGCCAAGTCCCACA
CAACACACTCCTTCTTTACCCTTACCTTTCCCCACAGTGCCAACCTAAAAAAGATTTTGA
TCACCCACGCAGGGACAGACAGAGCCAAGCTTTTCCACTAATAAAGCATTATTTACTCTT
CATTTACTGCATTTGTGGATGCTACAAATTTAATTTTTACCTCCATGTCTAGATTGGAAT
ATCCTCGGCTAACATTTTAACGTCAAACCAACGACTAAGTTATCCCATAAGTAAGAAGAT
AACTAATCCTTTAAAGTCACTAGCATATGAATGATAAGAATAAGAGTATCATCCAACAAA
CCAGTATGTCTCGAATGTGTCTCAAAATATTTGATCACAGTGAAGCTGCGCTATTCAGGA
AAAATTTAAACCCTTCAGATGCATCTCTCAAATTTTCATCCCTTGTATATCAGTGTCAAC
TTTGCAACTGCATTAAGTCCAACAAATCACGACTGCAGAAAGTTAGGGGCCCTGGCCCTC
CAGCTCCTAACATGCATACGTCCCTCATATAAAGCATCAACACTTTAACATTTTCCTTGC
TTCTTATTATTGAATCGAACAATTGGCTTGAATTTTTATATTCCCCGCTTTTAATCTTCA
GGGTTAGAGCTAATTTGGCATGAAGTGTCACGCCAAAAAGTTTAACACAATTGCTTCACC
CAGACTGTCAATAAAATTTGTATTGACACTAGTCAAAACAGTTTGCTTAAACTAACTTAT
AGCCTCTTCTTCAGAGTTACCCTTCGCCTTCATATGTAATGTAATCATCATTAAAGCATC
ATGAATATCATCAATATTTGGATGTGATGGATCTCCTCCAACAAAACAATGGAGTTTGTT
TCCAATCTGCATCCAACTATAAGCAGTTTGTTTCTTAACTCCTTGCTCTTTCATCAGAAC
TCTCATCCTATTGACATCCTTCCACTTGCCAGCAGCAGCGTATATGTTAGACATCATCAC
ATAAGCACCAGAATTATAAGGATCCAGATTCAAAATGCTCCTAGCAGCCAGTTCCCCCAA
TTTCACGTTTGAATGAATATTACAGCCAACAAGAAGAGCACCCCAGATGCTGGCATCTGC
CTCAAATGGCATCTCTTGGATTACTTTGCAAGCTCTCTGCAATTGACCTGCTCGACTGAT
AACATCAACAACACAAGAATAGTGTTCAGACCTTGGCAGAATACCATATTTATGGACCAT
CAGGTCAAAAAGATTCACTGTCTCATCAACCTTCCCAGCACGACAACAGGCAGATAGCAA
ATTCAGGAAAGTAATGCCATCAGGTGTAACACCGTCTGTTACCATATGGTCAAAGTGGTA
GCGGGCTCTGTCATATAGACCATGCTGTGCAAATGCAGCAATGATTGTATTCCATGAAAC
AATGTCTGGATGAGAAATTTGATCGAAGGCTAACTCAGAGATGACAATTTCACCACATTT
GCTGTACATAGTAACCAAGGCATTACTCACAGACAAATCTGAATTGAAGCCATGCTTAAT
TGCAAGAGCATTTGTTTGTCGTCCTTCGTCAAGTAATGCAAGACTAGCACAGGCAGTAAA
AAGTGACACAAAAGTCAAGTCATCAGGTTGCATGCCAGTCCTGACCATCTGTGAAAATAA
ATTTAGTGCCTCTTCCCCTCTTCCATTCTGGGCAAAACCAGTTATCATTATATTCCAAGA
AGCACGGTCTCTACACGAAATCTGTTGAAACAAGTTCCAAGCCTCATCAATTTTCCCTTG
TTTACAAAACCCAGTAATCATAGCAGTAATCGCAACAACATTCTTCTGCGGCATTCTCAC
AAACACTTCCCACGCTTCCTCATACAAACCATTCTCAACTAAACCACTAATCATCACCGT
CCACGAAACCTCGTTCCTACTTGGCATTGCATCAAAAAGCGCCCTTGCCTGCCTAACCCC
ACTCCCACCTTCCATCTTCATATACCCATCAATCATCACAGTATAAGAAACCACATTGGG
ACGCGGCATTTCTTCAAACACCTTCTTTGCTTCCTCCACACGTCCCATTTTTACAAAACC
TGACATCATAGCATTGTACGACGCAGTGTTTTTCTCCGGCATTGCTGTAAAGTAACTAGA
TGCATCATTGATGTTATCGTTTTGAATGCAAGCGGTTATAATGGAGTTCCATGAAACAAT
GTTTTTGATTGGCATTGAATTGAAGAGTGATTTGGAGTGTTGTAGAAAGCCGTTTTGCCA
GTATGCGGTGAGCATGGAGTTATATGTGACGATATCTTTTTTGGACGTTTTGTCGAACAG
TTGGCGTGCGGCAGCGATGTTACCCGCGCGTGAGAGTGCCGTAATGTTGAGGTTGGCGAG
ATACACATCTTGTTGAGTTGAGAAGAGTCTTGTTGCGAGTAGAAGGAATGAAGGTTGTTT
TAGAGAAATCGAAACCAAACTATTGTGCATGGAGGAGTGCTACAGGTGTGGCAACGCATG
AATCTCGTAAACATAAGAGGTTTAATTGAGAG
>TR39363|c0_g1_i1 len=413 path=[2958:0-41 2959:42-120 2960:121-412] [-1, 2958, 2959, 2960, -2]
GAAGTCTAGTCGTGTTGCGGCAGTATAAGGATTTCCTTTCCAATAAGCATAAGGTTCTCT
GTCTTTCCATTTTACTCTTTTGTTCCCCTTTTTTATATCCTTCAGAAGATGTTCCCAAGG
CTTTATATTAATCTCAGCCCTGAATTAACAATTCCATGCAAGATTAATCAGTTGAATGAA
TACAAATCAGCCTGTGTACATCGGTGTGGAGTTTTAAGCTGTTCAGACTTCAAATCCAAG
AAACTAACATAACCGTTGATTTACTAATATTTGCACATGACTCAATTGTGGGATTTGACA
AAGTGAAGTTGTGAAGTTTGGCTACATGAAGTGCAATTATGAAAAGGATAATGCTTAATT
ATGCATACCGACTAATTTTCATGCACAAACTAAGAAAAGAAAAAAAATACTAA
>TR39363|c0_g2_i1 len=902 path=[2863:0-41 3007:42-120 3025:121-344 3035:345-368 3037:369-440 3033:441-455 3036:456-464 3038:465-470 3039:471-472 3040:473-494 3041:495-518 3030:519-539 3010:540-563 3026:564-592 3018:593-611 3008:612-635 2981:636-678 2870:679-901] [-1, 2863, 3007, 3025, 3035, 3037, 3033, 3036, 3038, 3039, 3040, 3041, 3030, 3010, 3026, 3018, 3008, 2981, 2870, -2]
GAAGTCTAGTCGTGTTGCGGCAGTATAAGGATTTCCTTTCCAATAAGCATAAGGTTCTCT
GTCTTTCCATTTTACTCTTTTGTTCCCCTTTTTTATATCCTTCAGAAGATGTTCCCAAGG
CCTTATATTAATCTCAGCCCAACCCCAGAAGGACCAGTCAGGGAAAACAATATCCTGTGT
CCACCGATCAGCACAGTAACCAAAAACAGGTGGTGGGCCCAAGCCCATGGGCACAACAGG
CTTATCATTACAATCAAACATGAGTTCCAAGTCTGGAATTTTACCAGGGTACTTTCTCAG
TAATTGCAGAATCCCCCAAACGGTGAAAACATCACGTGTTTGTATCGCTTCTTTGTTCTT
GTATTTCTCTATATACCCTTTTCCATTTTTCACCACCAACCTAAAATGCGCCGTTTTCTT
TGCTTTCTCCACCATTTCTCTCGTTATTCCTTTTTTCTTCCATGGTTTTAGATCCTCGTG
AATCCATTTGAAATACTCCGGACATACCATGTTGTTTTTCGTTGTTTTTAACGTTGTTGT
CGTCGGATAATTACTGCTTGAACATGTTTGGTTCTTGATGGTACAATTCAGTATTGTTGG
TTGAAACTTTTTGCTCTGTTTTATTTTTTCATTCTTCGTAGGAACATTTGCTGCTACTAA
GGTTTGGTTTGCAACAGTGTTTGTTGTTGTTGTGGGTTTGATATTAGTTGTTGTAGAAAG
CGTAGACCTGAGGGAAGAGATGAAAGCAGCGGTGATGAGGATGAGGAGAAAGAGAAGAGA
AGTGTAAAGAGTGGCAGGAGTCTTTCTGAGAAGAAGGTGTTGTTTCTTGAATTTCTTCAT
GAATGAATTCTGATGGAGGGTGGAAGCTCTAGGTAGCTGTTTTCAGTTAGAAGAAGGTCA
CT
>TR39364|c0_g1_i1 len=3417 path=[7741:0-1177 7742:1178-1201 7757:1202-2188 7749:2189-2212 7750:2213-2251 7751:2252-2275 7756:2276-2428 7736:2429-2452 7759:2453-2658 7733:2659-2682 7755:2683-2877 7725:2878-2901 7726:2902-2953 7727:2954-2977 7760:2978-3105 7758:3106-3128 7753:3129-3207 7740:3208-3416] [-1, 7741, 7742, 7757, 7749, 7750, 7751, 7756, 7736, 7759, 7733, 7755, 7725, 7726, 7727, 7760, 775…
GCTCTTCCGATCTCCCTTCTCCAAGCTTCGAGAGACACCCATTCTATTCCTGCATCTCTC
CCGAAACCCCACCCTAAAACGAAAACTAAACTAAAACCCAACGCAACTCAATAATCAAAC
TTTCTGCTATCGTCTTAACCTTCAATGGCAACTAGAAGAACTACAAAACTAACCAAATCA
GTTTTCGCCGCCGTAACTGCTTCTAGAACCAGAACCCCTCTCACTCGTTCTCTTTCCGCT
CCACTCTTCAACGGTAGCTTCCTTCACCCTTCACAAAACGCGAGAAAACCTCTTTCACGT
TCTCAGATTATCGACCGAACCACCAATGTCGCCTCCGCGAAGTTCCTCTCCCACTCTTTC
ACTCGAAATTTTCACGCCTCTACTCCTTCTTACCGCTCCGCCGGAGCTTCTCAGATATCA
CAGACGGAGTTCACAGAAATGGCTTGGGAGGGTGTTATTGGTGCCGTTGATGCTGCACGA
GTCAATAAACAACAAATTGTGGAGTCCGAGCATTTAATGAAAGCCCTCCTGGAGCAAAGG
GATGGTTTGGCTCGAAGGATATTTACAAAGGCAGGATTGGACAATACGTCAGTTCTACAA
GCTACTGATAACTTTATAGCTCAGCAACCTAAGGTTACAGGTGACACTTCTGGTCCTGTA
ATTGGCTCGCATTTTAGCTCGATCTTGGACAACTCTCATAGGCACAAGAAAGAAATGGGT
GATGAGTATGTGTCTGTGGAACACCTTTTGCTAGCATTTCATTCAGATAAGAGGTTTGGG
CAACAGTTATTTAAGAATCTTCAGCTTAGCGAGAAGACTTTGAAGGATGCTGTACAGGCT
ATTCGTGGAAGTCAAAGAGTAACCGATCAAAATCCTGAGGGGAAATATGAAGCATTGGAC
AAGTACGGGAACGACCTGACGGAACTTGCTAGGCGTGGCAAGCTTGATCCTGTCATAGGC
CGAGATGATGAGATTCGGCGCTGTATCCAGATATTATCAAGAAGAACGAAGAATAATCCA
GTTATTATTGGTGAACCTGGTGTGGGGAAAACTGCAATTGCTGAAGGATTAGCACAACGT
ATAGTGCGTGGAGATGTTCCAGAGCCATTGATGAACAGGAAGTTGATCTCCCTTGATATG
GGTTCATTGCTTGCTGGTGCCAAGTTTCGTGGAGATTTCGAAGAAAGGTTGAAAGCTGTC
CTGAAGGAAGTTACAGCATCAAATGGGCAAATAATTTTGTTTATTGATGAAATACACACT
GTTGTAGGGGCAGGGGCTACAAGTGGTGCAATGGATGCTGGGAACTTGTTGAAGCCAATG
CTTGGAAGAGGCGAACTTCGATGTATAGGAGCAACTACATTGAATGAATATAGAAAATAC
ATTGAGAAGGATCCTGCACTTGAACGTAGATTTCAACAAGTATTTTGCTGTCAACCATCT
GTTGAAGATACAATATCTATTCTCCGCGGGTTGCGTGAGCGCTATGAATTACATCACGGA
GTCAAAATATCAGATAGTGCACTTGTTTCAGCTGCAGTTCTTGCAGATCGATACATCACG
GAACGCTTCCTACCAGACAAAGCTATCGATCTTGTCGATGAAGCTGCTGCAAAGCTGAAG
ATGGAGATCACCTCTAAACCAACAGAATTGGATGAGATAGATAGAGCTGTCTTGAAGCTG
GAGATGGAAAAACTCTCTTTGAAAAATGACACCGACAAGGCATCTAAAGAAAGACTAAGT
AAGCTTGAAAATGATCTGAGTTTACTTAAACAGAAGCAAAAAGAATTGGCAGAACAATGG
GACAGCGAAAAAGTTTTGATGACTCGAATAAGATCAGTCAAAGAAGAGATTGATAGAGTC
AACCTAGAGATGGAAGCTGCTGAGCGTGATTATGACCTGAACCGTGCTGCTGAGCTTAAG
TATGGAACTTTGATGTCCCTTCAGCGCCAATTGGAAGAAGCTGAAAAAAATCTAGCTGAG
TTCCAAAACTCTGGACAATCTTTTCTTCGTGAAGAGGTCACCGACCTTGATATTACAGAG
ATTGTAAGCAAATGGACTGGTATACCACTATCAAACCTCCAACAAACTGAGAGAGAAAAG
TTAGTTTTTCTAGAACAGGTTCTTCATAAAAGGGTGATTGGTCAGGATATTGCTGTAAAA
TCTGTGGCCGATGCAATTCGCCGTTCAAGGGCTGGATTGTCCGACCCAAACAGGCCAATT
GCAAGTTTTATGTTCATGGGCCCAACTGGTGTTGGAAAAACCGAGCTTGGCAAAGCTTTG
GCCAATTACTTGTTTAACACAGAAAATGCTCTTGTTAGAATCGATATGAGTGAGTATATG
GAGAAACATGCTGTTTCACGTTTAGTTGGGGCACCTCCTGGTTATGTTGGTTATGAAGAA
GGTGGACAGCTAACTGAAGTGGTCCGCAGGAGACCCTACTCTGTGGTACTATTTGATGAA
ATAGAGAAAGCACATCACGACGTCTTTAATATCTTGTTACAATTGTTGGATGACGGACGG
ATTACTGATTCTCAAGGAAGGACTGTTAGCTTCACAAATTGTGTTGTGATTATGACTTCA
AACATCGGCTCCCATCACATACTTGAAACCCTAAGTAGTACACAAGATGACAAAATTGCA
GTTTATGATCAGATGAAAAGGCAAGTTGTTGAGTTGGCTAGGCAAACATTTCGTCCAGAG
TTCATGAATCGCATTGACGAGTATATAGTTTTCCAGCCTTTGGATTCCAGTGAGATAAGC
AAAATAGTGGAGCTTCAGATGGAAAGAGTGAAGGGCAGGCTCAAACAGAAGAAAATTGAT
CTTCATTATACTGAAGAAGCTGTTAAACTTCTTGGTGTGTTGGGTTTTGATCCTAACTTT
GGGGCAAGACCAGTTAAAAGAGTAATACAACAATTGGTTGAGAATGAAATTGCAATGGGA
GTTCTAAGGGGAGACTTCAAAGAAGAGGATTCAATTATTGTTGATGCCGATGATACTCCA
TCAGGCAAGGAACGTCCCCCCTTAAATAAATTGATTATTAAGAAGCAGGAGAGCCTTGTT
GCGGATGCCATGGTTGCCAATGACTAATGTCACACATTTCAGATTCTCACTTAGATAAAA
GCAGAGTCCATGCTGTTAGGAATTCATCAGTCTGCACTGATCAATTGTTCAACTTCTTGG
ATTATAATCTTGGTCCTTCTATTTTATAATGTGATTATTATCGTTCGGGGTGCTAACTGT
ATTATAAGGGTAAAGAAATGTTGCATTTTTTGAAATAAAACCACAAGTCTTATAATTAGA
CTATTTTAATGTGAAACAAAACATAAAAATAATTTAAAGATGAAAGTGTTAGATAGAAGT
AAAATTACGAAGTAACACTTCAAAGTAAAATTATGAAGTAACATTTCAATAGATTGG
>TR39364|c0_g1_i2 len=3443 path=[7741:0-1177 7742:1178-1201 7757:1202-2188 7749:2189-2212 7750:2213-2251 7751:2252-2275 7756:2276-2428 7736:2429-2452 7759:2453-2658 7733:2659-2682 7755:2683-2877 7725:2878-2901 7726:2902-2953 7727:2954-2977 7760:2978-3105 7745:3106-3126 7746:3127-3205 7747:3206-3442] [-1, 7741, 7742, 7757, 7749, 7750, 7751, 7756, 7736, 7759, 7733, 7755, 7725, 7726, 7727, 7760, 774…
GCTCTTCCGATCTCCCTTCTCCAAGCTTCGAGAGACACCCATTCTATTCCTGCATCTCTC
CCGAAACCCCACCCTAAAACGAAAACTAAACTAAAACCCAACGCAACTCAATAATCAAAC
TTTCTGCTATCGTCTTAACCTTCAATGGCAACTAGAAGAACTACAAAACTAACCAAATCA
GTTTTCGCCGCCGTAACTGCTTCTAGAACCAGAACCCCTCTCACTCGTTCTCTTTCCGCT
CCACTCTTCAACGGTAGCTTCCTTCACCCTTCACAAAACGCGAGAAAACCTCTTTCACGT
TCTCAGATTATCGACCGAACCACCAATGTCGCCTCCGCGAAGTTCCTCTCCCACTCTTTC
ACTCGAAATTTTCACGCCTCTACTCCTTCTTACCGCTCCGCCGGAGCTTCTCAGATATCA
CAGACGGAGTTCACAGAAATGGCTTGGGAGGGTGTTATTGGTGCCGTTGATGCTGCACGA
GTCAATAAACAACAAATTGTGGAGTCCGAGCATTTAATGAAAGCCCTCCTGGAGCAAAGG
GATGGTTTGGCTCGAAGGATATTTACAAAGGCAGGATTGGACAATACGTCAGTTCTACAA
GCTACTGATAACTTTATAGCTCAGCAACCTAAGGTTACAGGTGACACTTCTGGTCCTGTA
ATTGGCTCGCATTTTAGCTCGATCTTGGACAACTCTCATAGGCACAAGAAAGAAATGGGT
GATGAGTATGTGTCTGTGGAACACCTTTTGCTAGCATTTCATTCAGATAAGAGGTTTGGG
CAACAGTTATTTAAGAATCTTCAGCTTAGCGAGAAGACTTTGAAGGATGCTGTACAGGCT
ATTCGTGGAAGTCAAAGAGTAACCGATCAAAATCCTGAGGGGAAATATGAAGCATTGGAC
AAGTACGGGAACGACCTGACGGAACTTGCTAGGCGTGGCAAGCTTGATCCTGTCATAGGC
CGAGATGATGAGATTCGGCGCTGTATCCAGATATTATCAAGAAGAACGAAGAATAATCCA
GTTATTATTGGTGAACCTGGTGTGGGGAAAACTGCAATTGCTGAAGGATTAGCACAACGT
ATAGTGCGTGGAGATGTTCCAGAGCCATTGATGAACAGGAAGTTGATCTCCCTTGATATG
GGTTCATTGCTTGCTGGTGCCAAGTTTCGTGGAGATTTCGAAGAAAGGTTGAAAGCTGTC
CTGAAGGAAGTTACAGCATCAAATGGGCAAATAATTTTGTTTATTGATGAAATACACACT
GTTGTAGGGGCAGGGGCTACAAGTGGTGCAATGGATGCTGGGAACTTGTTGAAGCCAATG
CTTGGAAGAGGCGAACTTCGATGTATAGGAGCAACTACATTGAATGAATATAGAAAATAC
ATTGAGAAGGATCCTGCACTTGAACGTAGATTTCAACAAGTATTTTGCTGTCAACCATCT
GTTGAAGATACAATATCTATTCTCCGCGGGTTGCGTGAGCGCTATGAATTACATCACGGA
GTCAAAATATCAGATAGTGCACTTGTTTCAGCTGCAGTTCTTGCAGATCGATACATCACG
GAACGCTTCCTACCAGACAAAGCTATCGATCTTGTCGATGAAGCTGCTGCAAAGCTGAAG
ATGGAGATCACCTCTAAACCAACAGAATTGGATGAGATAGATAGAGCTGTCTTGAAGCTG
GAGATGGAAAAACTCTCTTTGAAAAATGACACCGACAAGGCATCTAAAGAAAGACTAAGT
AAGCTTGAAAATGATCTGAGTTTACTTAAACAGAAGCAAAAAGAATTGGCAGAACAATGG
GACAGCGAAAAAGTTTTGATGACTCGAATAAGATCAGTCAAAGAAGAGATTGATAGAGTC
AACCTAGAGATGGAAGCTGCTGAGCGTGATTATGACCTGAACCGTGCTGCTGAGCTTAAG
TATGGAACTTTGATGTCCCTTCAGCGCCAATTGGAAGAAGCTGAAAAAAATCTAGCTGAG
TTCCAAAACTCTGGACAATCTTTTCTTCGTGAAGAGGTCACCGACCTTGATATTACAGAG
ATTGTAAGCAAATGGACTGGTATACCACTATCAAACCTCCAACAAACTGAGAGAGAAAAG
TTAGTTTTTCTAGAACAGGTTCTTCATAAAAGGGTGATTGGTCAGGATATTGCTGTAAAA
TCTGTGGCCGATGCAATTCGCCGTTCAAGGGCTGGATTGTCCGACCCAAACAGGCCAATT
GCAAGTTTTATGTTCATGGGCCCAACTGGTGTTGGAAAAACCGAGCTTGGCAAAGCTTTG
GCCAATTACTTGTTTAACACAGAAAATGCTCTTGTTAGAATCGATATGAGTGAGTATATG
GAGAAACATGCTGTTTCACGTTTAGTTGGGGCACCTCCTGGTTATGTTGGTTATGAAGAA
GGTGGACAGCTAACTGAAGTGGTCCGCAGGAGACCCTACTCTGTGGTACTATTTGATGAA
ATAGAGAAAGCACATCACGACGTCTTTAATATCTTGTTACAATTGTTGGATGACGGACGG
ATTACTGATTCTCAAGGAAGGACTGTTAGCTTCACAAATTGTGTTGTGATTATGACTTCA
AACATCGGCTCCCATCACATACTTGAAACCCTAAGTAGTACACAAGATGACAAAATTGCA
GTTTATGATCAGATGAAAAGGCAAGTTGTTGAGTTGGCTAGGCAAACATTTCGTCCAGAG
TTCATGAATCGCATTGACGAGTATATAGTTTTCCAGCCTTTGGATTCCAGTGAGATAAGC
AAAATAGTGGAGCTTCAGATGGAAAGAGTGAAGGGCAGGCTCAAACAGAAGAAAATTGAT
CTTCATTATACTGAAGAAGCTGTTAAACTTCTTGGTGTGTTGGGTTTTGATCCTAACTTT
GGGGCAAGACCAGTTAAAAGAGTAATACAACAATTGGTTGAGAATGAAATTGCAATGGGA
GTTCTAAGGGGAGACTTCAAAGAAGAGGATTCAATTATTGTTGATGCCGATGATACTCCA
TCAGGCAAGGAACGTCCCCCCTTAAATAAATTGATTATTAAGAAGCAGGAGAGCCTTGTT
GCGGATGCCATGGTTGCCAATGACTAATGTCACACATTTCAGATTCACTTAGATAAAAGC
AGAGTCCATGCTGTTAGGAATTCATCAGTCTGCACTGATCAATTGTTCAACTTCTTGGAT
TATAATCTTGGTCCTTCTATTTTATATATTACGGGTCTATTGAAATTTAGGACCTTCTTT
TCAATTTTCTTAGAGTCTGCTGATCCAACCACTTGATCTACGTTTGGCATTGGTCTTAAT
AAAAGGTTTTTGTATATAAAAAAACGGTTAGCTAACGGCTTGTATGTTTTGTTCTAATTT
TTGGAGGTGCCAAAATTGATTGTACTCCCTCCGTTCCTTTTTAAGTGTCACTTTTGGAGA
AATTTTTTGTTCCTAAAAAAAAA
>TR39365|c0_g1_i1 len=1165 path=[3870:0-72 3995:73-189 3852:190-205 3853:206-226 3854:227-248 3970:249-312 3848:313-321 3849:322-323 3992:324-414 3968:415-421 4011:422-460 4051:461-487 4047:488-517 4042:518-535 4031:536-541 3985:542-559 4053:560-575 4050:576-599 4046:600-600 4041:601-624 4060:625-631 3982:632-693 4045:694-694 4040:695-711 4034:712-779 4027:780-803 4016:804-901 3997:902-934 3975:9…
TGAGGATCATGAACATGATGATGATGATACTTCTTGCAGAAGAACAGTTTCTCTTCCTCC
TGTTATTCACAAGGTACTTTGTTTCAACTTTTTTCTTCTTCTTAGCTTTGCTTTTATCTT
CTCTTTGTTTTGGTTCTTTTTTAGAGTGATGTTTCTTCATACTAAGGTTCTTTAAGGTTT
GTGTTTTTTTGTTGCTATGTCTATAGTAGACATGTTCCACCAACACTCAAACCAATCCTT
ATGGTGGTGTAGTTTGCTTTTTTGGGATTTTGTTTTTCAATAAATAGTACCCTTTTGTTG
GTTTTCAAATTTTAATATTATTTTCCAAAAAAATTGGAGCTTGATCTCTCTTTGTTTCCT
CTAATTTGAATTATGCAGTTGAAAAGCTGTTCAACTTTGTATTAGCTAGAAGACCAAATT
ACTAATCTAAAATGAATGATCTCTAGCTGATATTTGTTATCAAGGATCAGTGGTTTGAAT
TTCTGACAGTATATTTGATTCTTTGATTTTTAATTCATTTGGTAAATGTGTCTTCATGCA
GATATTTAATCTATAAGAATATATTTTTGCATTGTTTTATTCATTCATTACATAAATACC
AGTATGTCAAAAACTATAGTACTTTGTCGGTAAAGATGAATGGGAGAATCTGATTTTTGA
GAAAACAGATAAAAATTAGTTGGCCACTATTAATCAGTTCAATTGTATTGTAGTTTGGTT
AATTTTGAGTAAAAAATCATTTTAGTCCTTGAATGTATGAGACGGTTATCAAAATTACAC
GAACATACTTGAATGTATCTTTTAATAGTCAATTTGGTTCTCGTATGTGTCTTTCATCGG
TTAGTTTAGTCATAAGATGTGTTTTCTGTTAGTTTCATGGCAAGTGAAGTTACGAACAGA
AGACACACTCGCTGACAATTTTGTAATTTTGATACATTCGAGAACTGTAGCGACACCACC
TCACATATTTAGTGATTAAAATGACGGTTTACTCGGTGAATTTCAAGATAACTATGATTT
TGTTATGCAGCTAAATTATATTTTATTGCTTGCATCACTTATTGTGTCTATTTCATTTTG
TATTTATAGGATGATGATGATTCAATGGGTATAACTGAAGAAACATCACATGTTCCTCCT
AGGAAGAAACAAAATCTTCTCCTAG
>TR39365|c0_g1_i2 len=1180 path=[3870:0-72 3995:73-189 3793:190-206 3794:207-227 4026:228-249 4013:250-313 4058:314-322 3969:323-346 4012:347-361 3991:362-429 3968:430-436 4011:437-475 4051:476-502 4047:503-532 4042:533-550 4031:551-556 3985:557-574 4053:575-590 4050:591-614 4046:615-615 4041:616-639 4060:640-646 3982:647-708 4045:709-709 4040:710-726 4034:727-794 4027:795-818 4016:819-916 3997:9…
TGAGGATCATGAACATGATGATGATGATACTTCTTGCAGAAGAACAGTTTCTCTTCCTCC
TGTTATTCACAAGGTACTTTGTTTCAACTTTTTTCTTCTTCTTAGCTTTGCTTTTATCTT
CTCTTTGTTTTGGTTCTTTTTTAGAGTGATGTTTCTTCATACTAAGGTTCTTTAAGGTTT
GTGTTTTTTTTGTTGCTATGTCTATAGTAGACATGTTCCACCAACACTCAAACCAATCCT
TATGGTGGTGGAGTTTGCTTTTCTGGGATTTTGTTTTATAATGAATAGTATCCTTTTGTT
GGTTTTCAAATTTTAATATTATTCTGTAATTTGTTTTCCAAAAAATTTGGAGCTTTTGAT
CTATTTTTGTTTCCTTTACTTTGAACTATGCAGTTGAAAAGATTTTTAACTTTGTATTAG
CTAGAAGACCAAATTACTAATCTAAAATGAATGATCTCTAGCTGATATTTGTTATCAAGG
ATCAGTGGTTTGAATTTCTGACAGTATATTTGATTCTTTGATTTTTAATTCATTTGGTAA
ATGTGTCTTCATGCAGATATTTAATCTATAAGAATATATTTTTGCATTGTTTTATTCATT
CATTACATAAATACCAGTATGTCAAAAACTATAGTACTTTGTCGGTAAAGATGAATGGGA
GAATCTGATTTTTGAGAAAACAGATAAAAATTAGTTGGCCACTATTAATCAGTTCAATTG
TATTGTAGTTTGGTTAATTTTGAGTAAAAAATCATTTTAGTCCTTGAATGTATGAGACGG
TTATCAAAATTACACGAACATACTTGAATGTATCTTTTAATAGTCAATTTGGTTCTCGTA
TGTGTCTTTCATCGGTTAGTTTAGTCATAAGATGTGTTTTCTGTTAGTTTCATGGCAAGT
GAAGTTACGAACAGAAGACACACTCGCTGACAATTTTGTAATTTTGATACATTCGAGAAC
TGTAGCGACACCACCTCACATATTTAGTGATTAAAATGACGGTTTACTCGGTGAATTTCA
AGATAACTATGATTTTGTTATGCAGCTAAATTATATTTTATTGCTTGCATCACTTATTGT
GTCTATTTCATTTTGTATTTATAGGATGATGATGATTCAATGGGTATAACTGAAGAAACA
TCACATGTTCCTCCTAGGAAGAAACAAAATCTTCTCCTAG
>TR39365|c0_g1_i3 len=839 path=[3822:0-90 3823:91-97 4025:98-136 4051:137-163 4047:164-193 4030:194-217 3985:218-235 4053:236-251 4050:252-275 4046:276-276 4041:277-300 4060:301-307 4028:308-308 4018:309-330 3956:331-368 4040:369-385 4034:386-453 4027:454-477 4016:478-575 3976:576-608 3952:609-638 4014:639-673 3996:674-700 3950:701-754 3868:755-784 3869:785-838] [-1, 3822, 3823, 4025, 4051, 4047,…
AAAAAATTTGGAGCTTTTGATCTATTTTTGTTTCCTTTACTTTGAACTATGCAGTTGAAA
AGATTTTTAACTTTGTATTAGCTAGAAGACCAAATTACCAATCTAAAATGAATCATCTCT
AGCTGATATTTGTTATCAAGGATCAGTGGTTTGAATTTCTGACAGTATATTTGATTCTTT
GATTTTTAATTCATCTGGTAAATGTGTCTTCATGCAGATATTTAATCTATAAGAATATAT
TTTTGCATTGTTTTATTCATTCATTACATAAATACCAGTATGTCAAAAACTATAGTACTT
TGTCGGTATCGATGAATGGGAGAATCTGCTTACTGAGAAAACAGATAAATTAGTTGGCCA
CTATTAATCAGTTCAATTGTATTGTAGTTTGGTTAATTTTGAGTAAAAAATCATTTTAGT
CCTTGAATGTATGAGACGGTTATCAAAATTACACGAACATACTTGAATGTATCTTTTAAT
AGTCAATTTGGTTCTCGTATGTGTCTTTCATCGGTTAGTTTAGTCATAAGATGTGTTTTC
TGTTAGTTTCATGGCAAGTGAAGTTACGAACAGAAGGCACACTCGGTGACAATTTTGTAA
TTTTGATACATTCGAGAACTGTAGCGACACCACCTCACAAAATTAGTGATCAAAATGACG
GTTTACTCGGTGAATTTCAAGATAACTATGATTTTGTTATGTAGCTCAGTTATATTTCAT
TGCTTGCATCATTTATTGTGTCTATTTCATTTTGTATTTATAGGATGATGATGATTCAAT
GGGTATAACTGAAGAAACATCACATGTTCCTCCTAGGAAGAAACAAAATCTTCTCCTAG
>TR39365|c0_g1_i4 len=1046 path=[3893:0-72 3894:73-93 4026:94-115 4013:116-179 4058:180-188 3969:189-212 4012:213-227 3991:228-295 3968:296-302 4011:303-341 4051:342-368 4047:369-398 4042:399-416 4031:417-422 3985:423-440 4053:441-456 4050:457-480 4046:481-481 4041:482-505 4060:506-512 3982:513-574 4045:575-575 4040:576-592 4034:593-660 4027:661-684 4016:685-782 3997:783-815 3975:816-845 3951:846…
TGAGGATCATGAACATGATGATGATGATACTTCTTGCAGAAGAACAGTTTCTCTTCCTCC
TGTTATTCACAAGTAGACATGTTCCACCAACACTCAAACCAATCCTTATGGTGGTGGAGT
TTGCTTTTCTGGGATTTTGTTTTATAATGAATAGTATCCTTTTGTTGGTTTTCAAATTTT
AATATTATTCTGTAATTTGTTTTCCAAAAAATTTGGAGCTTTTGATCTATTTTTGTTTCC
TTTACTTTGAACTATGCAGTTGAAAAGATTTTTAACTTTGTATTAGCTAGAAGACCAAAT
TACTAATCTAAAATGAATGATCTCTAGCTGATATTTGTTATCAAGGATCAGTGGTTTGAA
TTTCTGACAGTATATTTGATTCTTTGATTTTTAATTCATTTGGTAAATGTGTCTTCATGC
AGATATTTAATCTATAAGAATATATTTTTGCATTGTTTTATTCATTCATTACATAAATAC
CAGTATGTCAAAAACTATAGTACTTTGTCGGTAAAGATGAATGGGAGAATCTGATTTTTG
AGAAAACAGATAAAAATTAGTTGGCCACTATTAATCAGTTCAATTGTATTGTAGTTTGGT
TAATTTTGAGTAAAAAATCATTTTAGTCCTTGAATGTATGAGACGGTTATCAAAATTACA
CGAACATACTTGAATGTATCTTTTAATAGTCAATTTGGTTCTCGTATGTGTCTTTCATCG
GTTAGTTTAGTCATAAGATGTGTTTTCTGTTAGTTTCATGGCAAGTGAAGTTACGAACAG
AAGACACACTCGCTGACAATTTTGTAATTTTGATACATTCGAGAACTGTAGCGACACCAC
CTCACATATTTAGTGATTAAAATGACGGTTTACTCGGTGAATTTCAAGATAACTATGATT
TTGTTATGCAGCTAAATTATATTTTATTGCTTGCATCACTTATTGTGTCTATTTCATTTT
GTATTTATAGGATGATGATGATTCAATGGGTATAACTGAAGAAACATCACATGTTCCTCC
TAGGAAGAAACAAAATCTTCTCCTAG
>TR39366|c0_g1_i1 len=1104 path=[3910:0-95 4622:96-119 4666:120-161 4677:162-215 4619:216-223 4574:224-239 4664:240-257 4646:258-278 4699:279-315 4663:316-334 4645:335-357 4448:358-359 4563:360-375 4610:376-395 4713:396-399 4717:400-407 4603:408-420 4659:421-431 4638:432-478 4601:479-490 4702:491-493 4657:494-510 4691:511-512 4685:513-536 4704:537-552 4710:553-560 4694:561-576 4689:577-584 4684:5…
TATTCTATGGTATGGAGAAGGTCTCCATCAATTGTCTTATGTTCGCGGTGAATCAAGATT
TTCAGACCACAGACCTGTTTATGGCATATTTTGGGCCGAGGTTGAGTCACCTCACGGAAA
ATTGAAGAAAAGTATGAGCTGTTCTCAGTCAAGAATTGAGTTGGAAGAACTTCTGCCATA
TTCCGGTGGATATACTGAACTAAACTTTTTCTAAAGAAGGGAAGGTTGAACAAGAGACGT
GTCCATCCATATTCAAAAAATGGTCCCCTTTTACCAATAGGGATTTTACTTTGAAGAAAT
ACTTTCATGGAGGGAGGGAGATAGATAGGGACAACCCATTTCCCATATACCGAAAAAGTT
TATAATCTCTAGTTTTTGGTGCTTTGCCTAACATATGATATGATCAATGCATCACATCAT
CTTGATACCAAATTAACAAACACTTGAGTTTCCACTTTAACAATCATTAGGTAGTTGATG
AAGAGGATTTTTTTTATTCAAGATTTTTTAATTATTTTTAGGGAATATTTATGATGACTG
AATGTAGTTGAAACTGAAAGATTGTCAGAATAATCATTTGTGCACTAACTTTTTTTTTTA
ATGTAATGTAAAGAGAATGAGAGTTTTGATGTATAGTGGATTGCTGCAACAGTATAATTG
AGTAAAGAAAAGGAACAAAAAAGAAATTGAAGTTCATTATATAGATTCCAAAAACTCTCT
TGTGCTGAGTTCTCTGTCTATGTCTGCATGATAATTTTTGTACTGATAAAGTTGGTTTTG
ACATCAAAATCAAATAGTAAACTCTTCTTTTTACTAATAAGGAACAGTATTTGAGTATTT
AAGAAACCAAAAGAGGCATGCAAATTTGGCGGGAATAATTGTTGGAGGCTCTAATACAAT
AAGGCCCTACTCTTTGAAGATGCTATTTACATGCCTTTCAATTGCTGCTGCTGTTGTTTA
CTTTTGACTAGGTGGACTTTAGCTACTTTACCTTATCATCTGTTTTGTTGTTTTGTGTGT
ATCTATTTAAGATCCCTAAGAAAAGTAGAAACAATAACAGTTGCAGAAAAAGACTAATGC
TAAATCATTATTTGAGTAATACTA
>TR39366|c0_g1_i2 len=230 path=[4083:0-34 4624:35-72 4649:73-78 4579:79-93 4620:94-96 4688:97-136 4573:137-139 4647:140-148 4615:149-155 4567:156-157 4513:158-181 3966:182-197 3967:198-205 3968:206-221 3969:222-229] [-1, 4083, 4624, 4649, 4579, 4620, 4688, 4573, 4647, 4615, 4567, 4513, 3966, 3967, 3968, 3969, -2]
TCCACTTTAACAATCATTAGGTAATACTACATTTTTGTTATTAATTATTAAATTATTAAT
GCTTAATAACAATATTTACATGCTTACTAATGATCAGTTATTTTTTTATTATGCAGGTAG
TTGATGAAGAGGATTTTTTTATTCAAGATTTTTTAATTATTTTTAGGGAATATTTATGAT
GACTGAATGTAGTTGAAACTGAAAGATTGTCAGAATAATCATTTGTGCAC
>TR39366|c0_g1_i3 len=1188 path=[3910:0-95 4622:96-119 4666:120-161 4677:162-215 4619:216-223 4574:224-239 4664:240-257 4646:258-278 4699:279-315 4663:316-334 4645:335-357 4564:358-470 4701:471-475 4708:476-486 4713:487-490 4717:491-498 4682:499-499 4673:500-522 4658:523-569 4637:570-593 4600:594-600 4553:601-602 4656:603-626 4703:627-642 4633:643-660 4689:661-668 4684:669-675 4626:676-699 4585:7…
TATTCTATGGTATGGAGAAGGTCTCCATCAATTGTCTTATGTTCGCGGTGAATCAAGATT
TTCAGACCACAGACCTGTTTATGGCATATTTTGGGCCGAGGTTGAGTCACCTCACGGAAA
ATTGAAGAAAAGTATGAGCTGTTCTCAGTCAAGAATTGAGTTGGAAGAACTTCTGCCATA
TTCCGGTGGATATACTGAACTAAACTTTTTCTAAAGAAGGGAAGGTTGAACAAGAGACGT
GTCCATCCATATTCAAAAAATGGTCCCCTTTTACCAATAGGGATTTTACTTTGAAGAAAT
ACTTTCATGGAGGGAGGGAGATAGATAGGGACAACCCATTTCCCATATACCGAAAAAGGT
TAGTTTTTCTTCTCTCTTTCATGCTTTTCTTTGTGTTCTGCTTTTGCCTCATTTCTTTGT
CTAATTTTGCCTTCACTTTATCTTTTTCAGTTTATAATCTCTAGTTTTGGTGCTTTGCCT
AACATATGATATGATCAATACATCACATCATCTTGATACCAAATTAACAAACACTTGAGT
TTCCACTTTAACAATCATTAGGTAGTTGATAAAGAGGATTTTTTTATTCAAGATTTTTTA
ATTATTTTTAGGGAATATTTATGATGACTGAATGTAGTTGAAAGATTGTCAGAATAATCA
TTTGTGCACTAACTTTCTTTTTTAATGTAATGTAAAGAGAATGAGAGTTTTGATGTATAG
TGGATTGCTGCAACAGTATAATTGAGTAAAGAAAAGGAACAAAAAAGAAATTGAAGTTCA
TTATATAGATTCCAAAAACTCTCTTGTGCTGAGTTCTCTGTCTATGTCTGCATGATAATT
TTTGTACTGATAAAGTTGGTTTTGACATCAAAATCAAATAGTAAACTCTTCTTTTTACTA
ATAAGGAACAGTATTTGAGTATTTAAGAAACCAAAAGAGGCATGCAAATTTGGCGGGAAT
AATTGTTGGAGGCTCTAATACAATAAGGCCCTACTCTTTGAAGATGCTATTTACATGCCT
TTCAATTGCTGCTGCTGTTGTTTACTTTTGACTAGGTGGACTTTAGCTACTTTACCTTAT
CATCTGTTTTGTTGTTTTGTGTGTATCTATTTAAGATCCCTAAGAAAAGTAGAAACAATA
ACAGTTGCAGAAAAAGACTAATGCTAAATCATTATTTGAGTAATACTA
>TR39366|c0_g1_i4 len=325 path=[4027:0-67 4699:68-104 4663:105-123 4645:124-146 4448:147-148 4563:149-164 4610:165-184 4713:185-188 4717:189-196 4603:197-209 4659:210-220 4638:221-267 4601:268-279 4702:280-282 4709:283-291 4714:292-298 4718:299-300 4721:301-324] [-1, 4027, 4699, 4663, 4645, 4448, 4563, 4610, 4713, 4717, 4603, 4659, 4638, 4601, 4702, 4709, 4714, 4718, 4721, -2]
TTTAACTTGAATTAGAAATCTTACATGCGCCTGTTACTGTTTCAGAAAATGGTCCCCTTT
TACCAATAGGGATTTTACTTTGAAGAAATACTTTCATGGAGGGAGGGAGATAGATAGGGA
CAACCCATTTCCCATATACCGAAAAAGTTTATAATCTCTAGTTTTTGGTGCTTTGCCTAA
CATATGATATGATCAATGCATCACATCATCTTGATACCAAATTAACAAACACTTGAGTTT
CCACTTTAACAATCATTAGGTAGTTGATGAAGAGGATTTTTTTATTCAAGATTTTTTAAT
TATTTTTAGGGAATATTTATGATGA
>TR39367|c0_g1_i1 len=1428 path=[3336:0-187 3347:188-341 3353:342-365 3355:366-368 3357:369-370 3293:371-392 3349:393-394 @3346@!:395-757 3352:758-1155 3351:1156-1191 3348:1192-1277 3354:1278-1278 3356:1279-1284 3309:1285-1308 3310:1309-1427] [-1, 3336, 3347, 3353, 3355, 3357, 3293, 3349, 3346, 3352, 3351, 3348, 3354, 3356, 3309, 3310, -2]
ATATATAGAGTTAGACATTGCAAATTGCAATGCAAGAAAGTGAAGCTTGGTTAAATTGCA
TGTTTTGTTTTATTAGTTCCTTCTTATTGGGGTATGCATGCATTGCATTAATTCCCAAAT
GGTCAGGTGGGGTACAATTGGTGTTTGTCTTGTCTGTTGGATTTGGAGGCACTTCACACC
CTTTCATGCCAAATAGTTGCCTCTTTACTAGACCAAGGTGGATTAGTCCTTTGACCACAT
CCTCAAAGCTAGTTCTTTAAGAACCCATCATTCAACAATTTTTATAAACCAAACAAGTTA
CACACAAGTTGAAAGCTTTAAGCTTAAGAAAACAAGTAATCCTATGGGAAGATCAAAGTC
AAAGAGAAGTAGTGGGCTATCATCAAACAAAGGATTTGGAGGAGTCCTTAGAGAGCAAAG
GGCAAGGCTATACATAATTAGGAGATGTGTGATCATGCTCCTTTGTTGGCATGAGTAGTA
GTGTATGTATATATATAAATATGTGAGTGAGGGACTTGAACTACAATTTAGCTTGCTTCA
ATTTCCTTGGCAAATGGAAACTAACTATATCAATGCATCATACGTATGTCCAAATGCCAT
TTTGTTGGTTGATGTCAATCTATGTATCTTATATTTTGTATCCCTCACCCTCCTCTTTGT
AATATAAAAACCATGTGAATCATGTTCAAAAATACTCATGATGAGTGATATGTATATATG
TATATCTCATTATAAGTCACTTGTCTACATATTCTACACTTAGCAACATATACGGTATAT
TAGGCAAAGCCATGTTTAGATTGTTATAAGCATAACTTATTGAAACAGCTTATGGCATGT
CAATAAGTTGTTTTCAACTTGTTTTCATAAACTCTTCACTTATCTCATCGTACGCATGAT
TCTCGGACGCAGAAAAAGAAAACTAGTAGAAAATGTAAATATGGCTTTACGGTTAAGTCC
TACTGCAGAGAGATAATTTCAACAGATAATCAAACTATCGTGGAAGGAAACTTGAGGAAG
GCGATCATGGCTGTTTGGAATACAAAGGTACGGCGATTACTAAGACGGGATGAACCGTGT
AAGAGAGGCATTTTAAATGGAGCATACAACTTAGTTTGTCCATTATGCTTCCAGGTTGCA
GAAACGGGAACACATGTGAGTTTCTCATTTTCATTTTCAAAGGAGGTGTGGAGAAAAGTG
GGAAGTTGTCTAGGCATCTCAGTGATATTTGATTTCGTTAAAGAACGTTTCGTTCAGTTT
AGAAGGTTGTTGAGGGGAGAATTCACAAAAAACAATGGGAAAGCTTGATATGGTCAGCAA
CTACTTGGTGTTTATGGTTAATGAGAAATGCTATTTTGTTCAAATGTACTCTATCCGTTT
CAAATTAGGTGTCATTTGTTAGTTTTACATGGTTATCAAGGAAATGAT
>TR39367|c0_g1_i2 len=810 path=[3336:0-187 3347:188-341 3353:342-365 3355:366-368 3357:369-370 3293:371-392 3349:393-394 @3346@!:395-757 3283:758-809] [-1, 3336, 3347, 3353, 3355, 3357, 3293, 3349, 3346, 3283, -2]
ATATATAGAGTTAGACATTGCAAATTGCAATGCAAGAAAGTGAAGCTTGGTTAAATTGCA
TGTTTTGTTTTATTAGTTCCTTCTTATTGGGGTATGCATGCATTGCATTAATTCCCAAAT
GGTCAGGTGGGGTACAATTGGTGTTTGTCTTGTCTGTTGGATTTGGAGGCACTTCACACC
CTTTCATGCCAAATAGTTGCCTCTTTACTAGACCAAGGTGGATTAGTCCTTTGACCACAT
CCTCAAAGCTAGTTCTTTAAGAACCCATCATTCAACAATTTTTATAAACCAAACAAGTTA
CACACAAGTTGAAAGCTTTAAGCTTAAGAAAACAAGTAATCCTATGGGAAGATCAAAGTC
AAAGAGAAGTAGTGGGCTATCATCAAACAAAGGATTTGGAGGAGTCCTTAGAGAGCAAAG
GGCAAGGCTATACATAATTAGGAGATGTGTGATCATGCTCCTTTGTTGGCATGAGTAGTA
GTGTATGTATATATATAAATATGTGAGTGAGGGACTTGAACTACAATTTAGCTTGCTTCA
ATTTCCTTGGCAAATGGAAACTAACTATATCAATGCATCATACGTATGTCCAAATGCCAT
TTTGTTGGTTGATGTCAATCTATGTATCTTATATTTTGTATCCCTCACCCTCCTCTTTGT
AATATAAAAACCATGTGAATCATGTTCAAAAATACTCATGATGAGTGATATGTATATATG
TATATCTCATTATAAGTCACTTGTCTACATATTCTACATTTTGAGACTAAAGAATGAAGT
TACAATAGCAACATATACGGGTAAATTGGG
>TR39368|c0_g1_i1 len=1884 path=[4041:0-689 4042:690-713 4070:714-1170 4051:1171-1194 4069:1195-1302 4071:1303-1324 4046:1325-1326 4068:1327-1341 4066:1342-1365 4064:1366-1584 4062:1585-1608 4063:1609-1883] [-1, 4041, 4042, 4070, 4051, 4069, 4071, 4046, 4068, 4066, 4064, 4062, 4063, -2]
GTGGTGGCGGCGGGGTTAAACCTATTTGTGTAGGACGTGTAGGAGGTGGAGGTGGAGGTG
GTGGGGCTGAACCTATTGGAGCAAATCCTGGAGGAGGCGGTGGGGGTGGAGGTAATGGGA
CTGAACTTGTATGGACAGGTCCTGCTAGAGGAGATGAATGAAATGTTGAAGCACTGCTAG
CATTGCTGGTCATGGGCGGGGGAGCGGGTGGAGGTGGACCAGAAGCATTATCAGTGTTAA
AACCTAGAGGGGAACCACCAGCATGATGAGGTGGTGAAACATTATCAGTCAATAACTGAT
CAGGCATTCTAGAAGAGAGATTTACACAATTTTCACCATTGTTTTCAAAAGCTAAATGAT
CCAAATCAGGGGTGTCGGATGTCAATAATTTTGAAGGAACGACAGAAGATTTGGGAGTAA
CATCAAAGGCCTCATCTGAACTATCAGCAATACTTGATCCATTATTTTCTTCTTCAGAGT
CAGCTGGCGACGAAAACCAACTTCCTTTACCTTGCAACCTCGTAAACTCTTTTGCTTCAT
TTAAGACAGTAAGCTGTCGAAGCAGCCACACTGCCGCAGCATCACCACTGTCAACCCATT
CCACTCCACTAAAAAGTTCTTGAACTCTTGAAAATGCTTCAATAGGTAATCCACCTTTCT
CCTCACCATTCAAAATGGCTGTTTCCGTCGGAGCTCTCTGAGGACTTATGTTTTCAACCT
CCCCAAATAAAACCTCAGCCCTGAAGCCTTTCGGATATCGCTCCTTCGAATCCCAAAGAA
TGTCCAAGTTTTCCGTGTTCAGCATCAGTATATTGGATCGAATAAACGCCGTATTGAACA
TCACACGAAACATCATCACTTCCCTTTCCGGATCCAAATCCAAATGGACACACTCCAAAA
CCACATCTCCTTGCACTAAACATTGAATATCAATCTTAATCACATCACAGTCTACCTGAC
TATAATGCCTCAAATGCTTCTTCTTCTTATGCATATTATAAATCATCTGAGTAGAAAGTC
CGCCTCTACTAAGCAAATTCCTCCCAAAAATCCTAAACATCGGTCTACATCCATTAGACG
AATCAAAACTAGGAATGCCCCTAAGAATAACACAATCCAAAGACAATGCTCTCTCAGGAG
GAGGCCACTCCGGCGCAATATTCCTCCTCGCAACATATTGAATATACCGAAGCTGTGAAG
GCTGAGGATTCAAAGGTGACAACAATTGCAACAAACCCTTTGGTGCTTCTCTATGAACCA
TTTCAAGTGTCCTACGTTCACCACTATGAACCCTTCTAAAAATCAACAAACTTGCCAACA
AAAAAGCCAAAAGTGGCCAACCTCCTCTTTCACAATGAAACAAAATCACATTTTGATGAT
TACCAAGCAAAAGCCAACTCTCACAAACACGAAGAAAATGCTGAACGAGTGAAAGTGGCA
AAAGAGGACAACCCTCATAGTTTTTTGGATAATCCATAACAATAACATCATAATCACGCA
TTAATTCAGCGAAATTGCTTCGCTTTTCGCCGTCGCGAAAATTGAACGCTAGAAAGGACG
ATTCTGGAAACTCTTCATGTAATTCTGTCACGATTTCGTGAAGATATAGCTGGTACATTC
CATCCGGTAATGCTTCAGTAGAGAAACACGAATCGAACACGTAAACTCTGTCAATGAATT
CGAGTAAACCATCTGGGGGTCTTTTGTAGAAGAATCTGCTGAGAAGAGACATGGTTTTTC
GCATGTGGGTCGTTTGAAGAAGAATGAAGCTCAGAAAAGTGAAGTTTATAGCTATGGAGT
TTAGAGAGAGAAAGAGAAAGAAAAAAAGAGAGTTTTGAAATTTGAATAATAGATTTTGCT
AATGATTATTTTTTTTCTTACATA
>TR39369|c0_g1_i1 len=1322 path=[3543:0-342 3544:343-366 3611:367-708 3612:709-765 3616:766-786 3580:787-809 3489:810-1321] [-1, 3543, 3544, 3611, 3612, 3616, 3580, 3489, -2]
CACCAAATGATACACACATACTTTTTTTTTTTTTTGACAAGAATAAAGAAATATAATTAT
TTGCAGCAAGTAGCATACAACAAATATAATTTGTCAGTCTATTTACAAAACCAAAACCCT
AAAACAAAAACATACCAAAAATACCATGGAGATGGATTAAGCACATTGATCACCGTCTAA
TAACATGCACCTCCCCTGACCGTTGATCAACATGCTTAATCCATCTCTTACTACCACCAC
GACCATGACCATCTTTTCCCAAATTACCCCCAACAGCTGAAACATGTGCTATGTCAAGTC
CCTTCCCAACAGGAAGAAACACCGACCTAACAACACGACGTGACCTTAATCCTCCTTCCT
CAACAATAATATCCTCCCATTTAAAATTCCCACTCCTAAAATTAACATTCTTACATATCA
AAACTGCACCCTTAACACTTAACTTAGCCACCTTCAAAACCTTCATCAAATCCTTAATTC
CCTCACAATCTACCACCACGAAATCTATCTCTTCAATGAAATCTTTCATAACTTCTTCTG
CTTCTCCTACAATGATTTCTGTTGATGTTCCTTGTTCACCCATTTTTTTAGAGTACTCTA
GTTTTGATATCTCGTTTGGAACTATGCATACGTGTCTCCCATTTGTGTGCTTTTTTGCTA
TTGATAAACCTAAGCTTGTTTCGATTACACCTCCTTCTGACCATGTTTCCACTATCATTT
TTGCGTTCCATCCTGCTGCCATGGCTGAAATCAGCTCCGCCATGCCGGATCCACGTAAAA
CCTTGCAAGATTGAACTGTGTCGATGTATGCTTTTGATGCTGTTTCAGGGGACCAGACAA
GTTTCATTTTCTCTTCGGATGATGTTTTTGATTTGGTTTTAGGTTGTGTTGTATTGTGGG
GTCTGAAAATTGAGATGAGGAAAAAATGTTGATAAGTTATAAGAGTGTTGAAATGAATAT
AAGAAGCCAGCATGCATTTATTAACGCGGCTAGAAGAGATGAGGACCGAGTAGTTTAATT
TGTTGAGAAAGAGCATAGAGTTGACATTGGATAAATCCAACGTGTTGGTGAGATATGGAT
AAACTTTCGCCTTTCTGTTTTGTTCAAAGTCTTTCTTTCTTTTTTGGTAAAAATAAAATT
AGTCTTTCTTTCTCTTTCTTTGACGACTTTGTTGCAATGTTGTCAAGCTACCCTTACTTT
CTCTCTCTTAGTCATGCGTGTACATTTAAGCCAGCCATGTAGGGATCTTGTCAGCTAACA
TCCAGTTCAATGTATGTAGACATAAATACCCTTTGAGAAAGAAATAAATGTGGGGATCGG
AT
>TR39369|c0_g1_i2 len=1516 path=[3543:0-342 3544:343-366 3611:367-708 3612:709-765 3616:766-786 3608:787-818 3606:819-859 3614:860-878 3587:879-887 3576:888-902 3594:903-920 3585:921-986 3574:987-1003 3475:1004-1515] [-1, 3543, 3544, 3611, 3612, 3616, 3608, 3606, 3614, 3587, 3576, 3594, 3585, 3574, 3475, -2]
CACCAAATGATACACACATACTTTTTTTTTTTTTTGACAAGAATAAAGAAATATAATTAT
TTGCAGCAAGTAGCATACAACAAATATAATTTGTCAGTCTATTTACAAAACCAAAACCCT
AAAACAAAAACATACCAAAAATACCATGGAGATGGATTAAGCACATTGATCACCGTCTAA
TAACATGCACCTCCCCTGACCGTTGATCAACATGCTTAATCCATCTCTTACTACCACCAC
GACCATGACCATCTTTTCCCAAATTACCCCCAACAGCTGAAACATGTGCTATGTCAAGTC
CCTTCCCAACAGGAAGAAACACCGACCTAACAACACGACGTGACCTTAATCCTCCTTCCT
CAACAATAATATCCTCCCATTTAAAATTCCCACTCCTAAAATTAACATTCTTACATATCA
AAACTGCACCCTTAACACTTAACTTAGCCACCTTCAAAACCTTCATCAAATCCTTAATTC
CCTCACAATCTACCACCACGAAATCTATCTCTTCAATGAAATCTTTCATAACTTCTTCTG
CTTCTCCTACAATGATTTCTGTTGATGTTCCTTGTTCACCCATTTTTTTAGAGTACTCTA
GTTTTGATATCTCGTTTGGAACTATGCATACGTGTCTCCCATTTGTGTGCTTTTTTGCTA
TTGATAAACCTAAGCTTGTTTCGATTACACCTCCTTCTGACCATGTTTCCACTATCATTT
TTGCGTTCCATCCTGCTGCCATGGCTGAAATCAGCTCCGCCATGCCGGATCCACGTAAAA
CCTTGCACTGATGTAGGTCAGAAAATTATTATTAACAACAGTAACGGTTATTTTTACAAC
ATGCGATGAGATTTTGACTATGTTTTGTAAAGTCAAACTCTTATCGCTAAGCTGAGAAAA
TTTTATTTATTCAAGATTAATATGGAAATGAAAAAGAAGATTAATTCATGCATGTATGTG
TGTAAGGATTTGGTTGCTTACAGATTGAACTGTGTCGATGTATGCTTTTGATGCTGTTTC
AGGGGACCAGACAAGTTTCATTTTCTCTTCGGATGATGTTTTTGATTTGGTTTTAGGTTG
TGTTGTATTGTGGGGTCTGAAAATTGAGATGAGGAAAAAATGTTGATAAGTTATAAGAGT
GTTGAAATGAATATAAGAAGCCAGCATGCATTTATTAACGCGGCTAGAAGAGATGAGGAC
CGAGTAGTTTAATTTGTTGAGAAAGAGCATAGAGTTGACATTGGATAAATCCAACGTGTT
GGTGAGATATGGATAAACTTTCGCCTTTCTGTTTTGTTCAAAGTCTTTCTTTCTTTTTTG
GTAAAAATAAAATTAGTCTTTCTTTCTCTTTCTTTGACGACTTTGTTGCAATGTTGTCAA
GCTACCCTTACTTTCTCTCTCTTAGTCATGCGTGTACATTTAAGCCAGCCATGTAGGGAT
CTTGTCAGCTAACATCCAGTTCAATGTATGTAGACATAAATACCCTTTGAGAAAGAAATA
AATGTGGGGATCGGAT
>TR39370|c0_g1_i1 len=275 path=[605:0-64 611:65-132 610:133-156 609:157-178 601:179-274] [-1, 605, 611, 610, 609, 601, -2]
AAAAAAAAAAAAAAAAAAAAAAATAGATATTTGCAAGGACTAAAACCAGAACGCTTGATA
TTTGCAGAGATCATTTGCATATTTAAGCCTGAATTAAATTAATCATCTATTCAAATGAAT
TAACTATAATTTTGAACATGATTAACAAGGCGTTACACGGGTGTACAAAAAGTGGGTGTC
CATGAAATAGTATTGTTGTCAATGACAATGAGTATCATTATTTTTGTTATTTGATGTTGA
CATTAAGTGATCAGGTTTCCGACTGGAATTTGGTA
>TR39370|c1_g1_i1 len=282 path=[681:0-109 682:110-114 695:115-132 701:133-151 697:152-183 692:184-207 680:208-281] [-1, 681, 682, 695, 701, 697, 692, 680, -2]
AAATATGATGTCATATAGAAACCTAGTAATGAGTTATTGCTTGCACTCGGAAAAAAAAAT
GCAATAATTTTTTTTTTTTGGTACAAAAAAATGCAATATATCTTGTGCCAAAAAAATTCA
TAGTTCTGGTTTATTTATATTGGCGCTGGCTCCCAATAATTGTATTTATTTTATTTCACA
TTTTTTAATTTCATGGACTTGTAATTATGGTTTTGTATTCCGAGATGTTGATAATGAAAT
GAAATAAAGCAACAAGCAAGATTATAATTAAAAAAAAAAAAA
>TR39370|c1_g2_i1 len=281 path=[670:0-109 699:110-114 694:115-131 700:132-150 696:151-182 691:183-206 669:207-280] [-1, 670, 699, 694, 700, 696, 691, 669, -2]
AAATATGATGTCATATAGAAACCTAGTAATGAGTTATTGCTTGCACTCGGAAAAAAAAAT
GCAATAATTTTTTTTTTTTGGTACAAAAAAATGCAATATATCTTGTGCCAAAAAATTCAT
AGTTCTGGTTTATTTATATTGGCGCTGGCTCCCAATAATTGTATTTATTTTATTTCACAT
TTTTTAATTTCATGGACTTGTAATTATGGTTTTGTATTCCGAGATGTTGATAATGAAATG
AAATAAAGCAACAAGCAAGATTATAATTAAAAAAAAAAAAA
>TR39370|c1_g3_i1 len=281 path=[687:0-109 702:110-150 698:151-182 693:183-206 663:207-280] [-1, 687, 702, 698, 693, 663, -2]
AAATATGATGTCATATAGAAACCTAGTAATGAGTTATTGCTTGCACTCGGAAAAAAAAAT
GCAATAATTTTTTTTTTTTGGTACAAAAAAATGCAATATATCTTGTGCCAGAAAATTCAT
AGTTCTGATTTATTTATATTGGCGCTGGCTCCCAATAATTGTATTTATTTTATTTCACAT
TTTTTAATTTCATGGACTTGTAATTATGGTTTTGTATTCCGAGATGTTGATAATGAAATG
AAATAAAGCAACAAGCAAGATTATAATTAAAAAAAAAAAAA
>TR39370|c2_g1_i1 len=808 path=[1765:0-29 1766:30-53 1774:54-430 1771:431-454 1776:455-585 1761:586-609 1775:610-683 1764:684-807] [-1, 1765, 1766, 1774, 1771, 1776, 1761, 1775, 1764, -2]
GAAGTCATTCTCAGTCAGCCCACCTACATGCACATGGATCACTTCAAATGATGCCCTATT
GTGGATATAATAATATATACAAATGAAATATCAGGTTTGACCAAAAAAGAACAAGTGTTC
GGTAGAAAAACTAGAAAAATACATTAAATAACAACAAAGGAATTCCTGGGTAGAATTTAA
GCAAAGAGTTGGAAAGACTGTCAAGGCTGAATCAACCAGAAAATCACCATTAATCACAAA
TGGTTAACCTATATTAATAAAATGTAATATATACTATAATACTACAACTATTACCAGTGC
AATTAAGTTTAATACGTAGCTAAGTTCGCATTTTGTAAGATAAGCTCATAGAAACCGGAT
CAAGACACTGTAAATTGGGTATACAATGTATTATTCTTCAAAAAATATTGTTGTTTCTAA
TTATTAGCATGTAGTGCCAATGTGGTAGATTTACATGTAATGATAATGTCTGAAATTGAA
AAAGATAACTGAGAGTATTCAAGAGACCCTTCACTCCCCCTTACTATCCTCTATCGTTTC
CCCATCTCCTTTCTATAACCAAAATGGAACAACTTTATCTCCTGAGACCCCCTTTTATTT
CCTTCACATAAATAACTCAAATTCCCTTGATTGCTTCACAGCAATCTGTTCCATCAGTTT
ATTCAGTTTTCCTTGATTTCCTCTATCCCATTCCTAGTACAGACTTTAGTAATAGGTGGT
TTCATAACATAATCGTGCGTGTGTGTGTGTGTGTGTGTGTAAGATACAAAAAAAGATATT
GCAATAGCTACGGCATGAAGCAACAATA
>TR39370|c3_g1_i1 len=893 path=[3465:0-225 3466:226-247 @3492@!:248-397 3453:398-447 3454:448-471 3485:472-667 3474:668-693 3475:694-892] [-1, 3465, 3466, 3492, 3453, 3454, 3485, 3474, 3475, -2]
ATTTTTTATTCTGCAAAATGAAATTACAAATAAACAAAAAAAATAAAAAATGAAATTACA
AACACAATTTATAAGCCAAATTTATTTATGGGAGATAGAAGAGAGAAATAAACATGCGCA
GCTTCAAAGCAATGAATCGAATTCTTCACAATCTTCGCCACCCTCTACTTCCCCTCTCAA
CCACACTTCCATCACCATCACTCTTTTCCCAATTCCCACCAAAACGATTCATGGATTCCA
ATACGCATCACAATCAAATCCCAGTTTCATCACTTACAACATTTTCCACTGCCAACAAAG
ATTCAAACGATCTTTCAACAAAGACATGTGTACCTTGTAATGCAAAGGATTTGCAACCTA
TGACCCAAGATGCAGCCAATGCTTTGATTTCACAGGTTTCCGACTGGAATTTGGTAAACG
AAGGTGGTACTTTGAAATTGAGCAGGTCATGGAAAGTTAAATCTTTTAACAAAGGATTGG
AATTTTTCAGAATTATAGCTGATCTTGCTGAAGCTGAAGGTCATCATCCTGATCTTCACC
TTGTTGGCTGGAATAATGTTACTATAGAGATTTGGACTCATTCTGTTGGTGGGCTGACTG
AGAATGACTTCATACTTGCTGCTAAGATCAATGAGCTCAATGTGCATGGCTTACTAAGAA
GGAAAGCTAATGACTGAATCATCAATATGAAGAGGAAAGTGTAAATATTCTAGTTAGCAA
GTTTTTTCCTCCATCTTTTCATTTATAAAACAAGTATCGTCTAGAATTATTATCTTTAGT
TCCAATTATATTGTTTTTCACTTTTTTTTTCCATCCTAGTTGAACTATACAAATGTATTT
TTCATGTGAAAATGGTTTAAAATGAAAGATTCTTCCGCTTAAAAAAAAAAAAA
>TR39370|c3_g1_i2 len=981 path=[3456:0-225 3494:226-335 @3492@!:336-485 3453:486-535 3454:536-559 3485:560-755 3474:756-781 3475:782-980] [-1, 3456, 3494, 3492, 3453, 3454, 3485, 3474, 3475, -2]
ATTTTTTATTCTGCAAAATGAAATTACAAATAAACAAAAAAAATAAAAAATGAAATTACA
AACACAATTTATAAGCCAAATTTATTTATGGGAGATAGAAGAGAGAAATAAACATGCGCA
GCTTCAAAGCAATGAATCGAATTCTTCACAATCTTCGCCACCCTCTACTTCCCCTCTCAA
CCACACTTCCATCACCATCACTCTTTTCCCAATTCCCACCAAAACGGTAAAATTTCTTCA
AATTCTCTTTCTTTCTCCGCTTTTCATTCATCACTGTTCTCTAAACCCCATCCATTTTCT
GTATCACATTTCAGATTCATGGATTCCAATACGCATCACAATCAAATCCCAGTTTCATCA
CTTACAACATTTTCCACTGCCAACAAAGATTCAAACGATCTTTCAACAAAGACATGTGTA
CCTTGTAATGCAAAGGATTTGCAACCTATGACCCAAGATGCAGCCAATGCTTTGATTTCA
CAGGTTTCCGACTGGAATTTGGTAAACGAAGGTGGTACTTTGAAATTGAGCAGGTCATGG
AAAGTTAAATCTTTTAACAAAGGATTGGAATTTTTCAGAATTATAGCTGATCTTGCTGAA
GCTGAAGGTCATCATCCTGATCTTCACCTTGTTGGCTGGAATAATGTTACTATAGAGATT
TGGACTCATTCTGTTGGTGGGCTGACTGAGAATGACTTCATACTTGCTGCTAAGATCAAT
GAGCTCAATGTGCATGGCTTACTAAGAAGGAAAGCTAATGACTGAATCATCAATATGAAG
AGGAAAGTGTAAATATTCTAGTTAGCAAGTTTTTTCCTCCATCTTTTCATTTATAAAACA
AGTATCGTCTAGAATTATTATCTTTAGTTCCAATTATATTGTTTTTCACTTTTTTTTTCC
ATCCTAGTTGAACTATACAAATGTATTTTTCATGTGAAAATGGTTTAAAATGAAAGATTC
TTCCGCTTAAAAAAAAAAAAA
>TR39370|c3_g1_i3 len=809 path=[3465:0-225 3466:226-247 @3492@!:248-397 3495:398-442 3497:443-466 3498:467-480 3477:481-516 3493:517-517 3491:518-541 3487:542-731 3496:732-748 3462:749-749 3463:750-773 3464:774-808] [-1, 3465, 3466, 3492, 3495, 3497, 3498, 3477, 3493, 3491, 3487, 3496, 3462, 3463, 3464, -2]
ATTTTTTATTCTGCAAAATGAAATTACAAATAAACAAAAAAAATAAAAAATGAAATTACA
AACACAATTTATAAGCCAAATTTATTTATGGGAGATAGAAGAGAGAAATAAACATGCGCA
GCTTCAAAGCAATGAATCGAATTCTTCACAATCTTCGCCACCCTCTACTTCCCCTCTCAA
CCACACTTCCATCACCATCACTCTTTTCCCAATTCCCACCAAAACGATTCATGGATTCCA
ATACGCATCACAATCAAATCCCAGTTTCATCACTTACAACATTTTCCACTGCCAACAAAG
ATTCAAACGATCTTTCAACAAAGACATGTGTACCTTGTAATGCAAAGGATTTGCAACCTA
TGACCCAAGATGCAGCCAATGCTTTGATTTCACAGGTTCTTGTTACTATCAATAATAAAA
ATGTTTCACAGACGTTCAATTTTGGTACACATGCCATAACAGGTTAATCAAGTGTAAAAA
TGTGGTTAATTTGGTTGAGTAGATTGTTAATTTAATCCGAGTTGAAAAGTGTGGTTAATT
AACCACAGTTTTAAAGGTAAACTGAAAGAAGACTTAAATATGCAAATGATCCCCGCAAAT
ATCAAACATTTTGGTTTTAGCACCGGTAAAATCTATTCATATTGAAAATTAATCCTTATA
ATATTCGTTTTAGTCCACACTTTGAGAGACTAAAATCAATATTCTACATATTATAAGGAC
CAATCCCAATATGAATCAATTTTGCAAGGACGAAAGTCTAAAACAAAACAACAAGGATCA
AAAGCAAAAAAAAAAAAAATAGATATTTG
>TR39371|c0_g1_i1 len=834 path=[2801:0-62 2826:63-216 2780:217-240 2819:241-303 2840:304-347 2839:348-373 2837:374-386 2829:387-404 2822:405-423 2815:424-510 2751:511-534 2832:535-606 2821:607-706 2767:707-746 2768:747-833] [-1, 2801, 2826, 2780, 2819, 2840, 2839, 2837, 2829, 2822, 2815, 2751, 2832, 2821, 2767, 2768, -2]
ACATGGTCCTCATAATGCCAGCTTCTACAAGCTCTGGGATGAACTTAGAAAGGTTTCTCT
TTCGCCCATGATTCTGTTATTGACTATGATAAATGGACATTTAAGTTTTCTTACCTTTTG
AAATGCACATTTTTTCCAAACAATTACCTTGGGGATTGTATTGGGTTTATTTGTCATTTT
TCATTTTTTCAATTGTATTTTGTAATCGCTATTTTCTGGTTTAGGTCTTAAGTTTCTCAT
TTTCTACACTGAAATATCGTAGACATGAATTTCATTATCAGGGATGATCAAAATTTAAAA
TATTGAAGTTCCCAGATTGTTTATTGCAGCTGATATATAGGTGTATTGTTTTTTGAGCAT
TTTTTATTAGCCAAGAGTCCTAAAAAAAGTACAAGTAATGACACTAATGAAACAAATAAA
AGAAAATAAAATAATAGGCAGATTGAACTTTATTTTCCTTGCAACTTACTTCCAGCTGCT
AGTCAAGATATTTACAGAACCCTCATTATTTCGAATTCTATTTTGAGTAAATGGGTTTTC
TTTTAGAGGTGAAACATTTTACTGTAGGACTATTTTCAGTAGAACGATTATTGAAAAGTT
AAACCATAGTTTTACCTTTGCTTATGAATATTCTAAACACATGTTTATAGCTGTTAATTC
TAAGCAGATAACTGTTTTTTCCTTTCTTAGCAAGTTATTAGATTTGCCTATTTGTTGTTC
CTTTATGCATGTCACTAATCATGCACAGGAATGTGAAGAGTTGATGGCTAAGGGGATAAC
TGGCTCTGGGGAGGGTTTTGATCTCCCAGGAAAGCGCTTGGGTGGTAATGCTCG
>TR39371|c0_g1_i2 len=801 path=[2753:0-62 2838:63-246 2820:247-270 2840:271-314 2839:315-340 2837:341-353 2829:354-371 2822:372-390 2815:391-477 2751:478-501 2832:502-573 2821:574-673 2767:674-713 2768:714-800] [-1, 2753, 2838, 2820, 2840, 2839, 2837, 2829, 2822, 2815, 2751, 2832, 2821, 2767, 2768, -2]
ACATGGTCCTCATAATGCCAGCTTCTACAAGCTCTGGGATGAACTTAGAAAGGTTTCTCT
TTCTCCCATGATTCTTTTATTGACTATGATAAATAGACATATAAGTCTTCTTACCTTTTG
CCATACACATTTTTTTTTCAGACAATTGCCTTGGGGATTGTATGTGGGCTTTATTTGCCA
TTTTTCATTTTTTCAATTGTAATTTTTAATCGCTATTTTTTTATCGTAGACATGAATTTC
ATTAACATGGATGATCAAAATTTAAAATATTGAAGTTCCCAGATTGTTTATTGCAGCTGA
TATATAGGTGTATTGTTTTTTGAGCATTTTTTATTAGCCAAGAGTCCTAAAAAAAGTACA
AGTAATGACACTAATGAAACAAATAAAAGAAAATAAAATAATAGGCAGATTGAACTTTAT
TTTCCTTGCAACTTACTTCCAGCTGCTAGTCAAGATATTTACAGAACCCTCATTATTTCG
AATTCTATTTTGAGTAAATGGGTTTTCTTTTAGAGGTGAAACATTTTACTGTAGGACTAT
TTTCAGTAGAACGATTATTGAAAAGTTAAACCATAGTTTTACCTTTGCTTATGAATATTC
TAAACACATGTTTATAGCTGTTAATTCTAAGCAGATAACTGTTTTTTCCTTTCTTAGCAA
GTTATTAGATTTGCCTATTTGTTGTTCCTTTATGCATGTCACTAATCATGCACAGGAATG
TGAAGAGTTGATGGCTAAGGGGATAACTGGCTCTGGGGAGGGTTTTGATCTCCCAGGAAA
GCGCTTGGGTGGTAATGCTCG
>TR39371|c0_g1_i3 len=800 path=[2753:0-62 2838:63-246 2825:247-306 2818:307-340 2837:341-353 2833:354-365 2828:366-370 2822:371-389 2815:390-476 2751:477-500 2832:501-572 2813:573-686 2770:687-712 2771:713-799] [-1, 2753, 2838, 2825, 2818, 2837, 2833, 2828, 2822, 2815, 2751, 2832, 2813, 2770, 2771, -2]
ACATGGTCCTCATAATGCCAGCTTCTACAAGCTCTGGGATGAACTTAGAAAGGTTTCTCT
TTCTCCCATGATTCTTTTATTGACTATGATAAATAGACATATAAGTCTTCTTACCTTTTG
CCATACACATTTTTTTTTCAGACAATTGCCTTGGGGATTGTATGTGGGCTTTATTTGCCA
TTTTTCATTTTTTCAATTGTAATTTTTAATCGCTATTTTTTTATCGTAGACATGAATTTC
ATTAACAGGGATGATCTAAATATAAAATACTGAAGTTCCCAGATTGTTTATAGCAGCTGA
TATATAGCTGTATTGTTCTTTGAGCATTTTTTATTAGCCAAGAGTCCTAAAAAAGTACAA
GTAATGACACTAATGAAACAAATAAAAGAAAATAAAATAATAGGCAGATTGAACTTTATT
TTCCTTGCAACTTACTTCCAGCTGCTAGTCAAGATATTTACAGAACCCTCATTATTTCGA
ATTCTATTTTGAGTAAATGGGTTTTCTTTTAGAGGTGAAACATTTTACTGTAGGACTATT
TTCAGTAGAACGATTATTGAAAAGTTAAACCATTGTTTTACCATTGCTTATGAATATTCT
AAACACTTGTTTACAACTGTTAATTCTAAGCAGACAACTGTGTTTTCCTCTCTTAGCAAG
TTACTAGATTTGCTTATTTGTTGTTCCTTAATGCATGTCACTAATCATGCACAGGAATGT
GAAGAGTTGATGGCTAAGGGGATAACTGGCTCTGGGGAGGGTTTTGATCTCCCAGGAAAG
CGCTTGGGTGGTAATGCTCG
>TR39372|c0_g1_i1 len=573 path=[1601:0-112 1602:113-131 1603:132-136 1682:137-155 1685:156-210 1674:211-231 1680:232-239 1690:240-263 1687:264-346 1694:347-357 1672:358-370 1693:371-381 1689:382-447 1686:448-463 1670:464-487 1668:488-572] [-1, 1601, 1602, 1603, 1682, 1685, 1674, 1680, 1690, 1687, 1694, 1672, 1693, 1689, 1686, 1670, 1668, -2]
GTCGCATATTTTCTGGCTTCACAGCTGCACTGGCTTGCTCAGCAGCATAGCAAGATGGAT
TTTGAGGTACTGTTAAGAAAAGAGATAAGTGTTGGAAAATTGAAAAAGTAATTCAAGTCA
GACGTGATACAGACCTGTAGTAAAAAAACAAGCAACTGGATTGCACACTCGGTTTAACTA
TACAACCACTTTCCAGCTTATCATTACCTCTCTGCAAGAAAAATTATAGTAGTTTCCGTG
GTATTCTTAAATAGTCTTTCTACTCTTACGAAGAAAGACACCGATTTTTCAGCTCAAAGA
GGAAGTAAAAATAGAATTCCACCCATTTACTTTCTAAACAATTGCAGCATAGTGTAGTGA
AAGGGAGGCTTTACAGAAATATCAAATAGTTATAATAAAATGCAATGGAGTCAGAAATCA
ACCAATCCCACCACACTCTTCAAAATAGGCATTTTCAGCTAGCTGTCTAAAATTTCATTA
GACAAGAAGATAAACTGTAGTTTATAACCAAGAGATGGATACTTGGCGCAATGGTAAAGT
TGTTGTCACGTGACTGAAAGGTCACGGGTTCAA
>TR39373|c0_g1_i1 len=358 path=[4851:0-333 4852:334-357] [-1, 4851, 4852, -2]
AGAACCCATAAAATCCGACCCTTTTTTAACATATTTACCACTAACAATTAAAGCGTGCGT
TAAAATCATGAACATATCATACTTTTCTACTTAACTTTACAATTTCAATTTCAATTTCAA
TGGCAGTTATATCACTCTCTCTTCTTCCACCACCACCTTCATCTCATTCATGCTTCTGTA
CCGGAGGAATTCATCTCCGTTCCCACAACAATTTCCTTTCCATTCATCCTTCTCCTTCCA
CTTTCTCCAACTCTAATACTAAATTCTCTTCTGCTACTAGACCAAAACGCTTTCTCACTG
TTTTCGCTGCTTCTTCTGATTATTACTCTACTCTTGGCGTTCCCAAATCCGCCACTGG
>TR39373|c0_g2_i1 len=2257 path=[4856:0-333 4857:334-357 4858:358-381 4875:382-763 4870:764-787 4873:788-1029 4864:1030-1053 4876:1054-1170 4867:1171-1215 4872:1216-1820 4861:1821-1844 4862:1845-2256] [-1, 4856, 4857, 4858, 4875, 4870, 4873, 4864, 4876, 4867, 4872, 4861, 4862, -2]
AGAACCCATAAAATCCGACCCTTTTTTAACATATTTACCACTAACAATTAAAGCGTGCGT
TAAAATCATGAACATATCATACTTTTCTACTTAACTTTACAATTTCAATTTCAATTTCAA
TGGCAGTTATATCACTCTCTCTTCTTCCACCACCACCTTCATCTCATTCATGCTTCTGTA
CCGGAGGAATTCATCTCCGTTCCCACAACAATTTCCTTTCCATTCATCCTTCTCCTTCCA
CTTTCTCCAACTCTAATACTAAATTCTCTTCTGCTACTAGACCAAAACGCTTTCTCACTG
TTTTCGCTGCTTCTTCTGATTATTACTCTACTCTCGGCGTTCCCAAATCCGCCACTGGTA
AAGAAATCAAAGCCGCTTATCGAAGGTTAGCTCGTCAGTATCATCCTGATGTGAACAAGG
AACCTGGGGCAACTGACAAGTTTAAAGAGATTAGTAATGCCTATGAGGTGCTATCAGATG
ACAAAAAGAGGGCTTTGTATGATCAATATGGCGAGGCAGGAGTTAAGAGTTCAGTCGGAG
GAGGATCAAGTGCCTATGCGACAAATCCATTTGATTTATTTGAGACATTTTTTGGGCCAA
ATATGGGCGGCTTTTCTACCATGGATCCATCTGGATTTGGCACTCGGCGTCGTAGTACTG
TTACTAAGGGTGAAGACATTCGGTATGATTTCTCCTTGGAGTTTTCTGAGGCAATTTTTG
GAACAGAGAAAGAATTTGAGCTTTTCCATTTAGAAACATGTGATGCCTGTACTGGTACTG
GTGCAAAGTTAGGCTCCAAGATGAGAGTATGTTCCACTTGTGGTGGCAGGGGTCAGGTGA
TGAGGACCGAACAAACACCTTTTGGGTTGTTCTCACAGGTTTCAGTATGTCCAAATTGTG
GAGGTGACGGGGAAGTCATATCTGAAAGTTGCCGTAAATGCAGCGGGGAAGGACGCATAC
GGGTTAAGAAAAATATTAAAGTTAAAGTTCCTCCTGGGGTTAGCGCAGGCAGTATTTTAA
GAGTCACTGGAGAGGGTGATGCTGGACCAAGAGGGGGTCCTCCAGGAGATCTTTACGTAT
ATCTTGATGTGCTTGAGATACCAGGAATTCAAAGAGATGATATTAATCTCCGCTCGACAA
TATCAATCAGTTATCTAGAAGCTATACTGGGGTCTGTAGTGAAGGTAAAGACGGTTGAAG
GCACTTCTGAACTACAAATCCCTGCTGGTACCCAACCTGGAGATGTCCTCGTCCTTGCAA
GGAAGGGTGTACCGAAATTAAACAGACCGTCAATACGTGGTGACCACTTATTTACTGTTA
AAGTTACAATACCAAAACGTATTAGTTCAAAGGAGCGTGAGGTGCTTGAAGAACTTGCTT
CTCTAGGCAACCCAAGCAGTCATTCAAAATCCCGTCCTAGGACCCAACCTTCCACCGGAA
GTAAGGAAAGTCCTGCAGTTCAAATGGCCGAAAGTCCAACAGCAACAGTCACAGAAAAAC
CAGAGAAATCAGAAGATGAAGATGACTTATGGAATAAACTAAAAAACGTGGCTGGGTCTG
TAGCAAATGGAGCTCTAAAGTGGTTTAAAGACAATCTCTAGTTCAATGGAATTATTAGGT
GGTCAAGATTCTCCAGAATATAGTTTACCTGATTAGGGCTAGTGTTGTAATGATTCGAAC
AGCTGCTGGCCGAAAGGGGAGAGACTATATGAACTTTTTCTTCAAATGCTATAACTGAAA
ATTGTTTGAGCAACGCAGCAAAATGAAACAAACGATGCGTGTATTCTTTTATTTGTTGCA
CTTGTAAATTTTGGCACGGGGCAGTTTATACAGAATAACTTGTTGAAGAATATTTTGGCC
CCCCTTGAAGAGGTTGCACTAGAGAAAACTAGATTATATTTCATAGGTAGTCTAAGCTCC
ATTTCAGTGAATCACTTAAAATTAGAAGTTATTGCTTAAAATCCTTATGCATAAGTGAAG
TTTAATTTCATAGATCCTTCTTCAAAACGTTACTCTACAAATTTACCTCATTCGTTTGTT
GCATAGCTGCTTTCATTCTTTTGACCATGAGGTGATCCCATAACATTTGGGTTTGAGAGG
AATACTTCATGTGTTGACCTCAAGCTGCTTCTAATGCAGTGCATTTACTTTCATAGTCAT
AGTCTCGTAAAGTTCCGTTTGTCAATCAAATTATATGATACTACAAGGTTTGCTTTCATT
TCTTATGGTTTACTTTGTTGCCTTATGTTAAGACGAG
>TR39374|c0_g1_i1 len=2736 path=[6266:0-169 6267:170-193 6401:194-250 6432:251-274 6426:275-361 6420:362-385 6439:386-401 6441:402-409 6298:410-425 6419:426-433 6411:434-703 6283:704-727 6399:728-1003 6370:1004-1027 6371:1028-1069 6372:1070-1093 6410:1094-1425 6358:1426-1442 @6430@!:1443-1970 6434:1971-2005 6438:2006-2025 6437:2026-2049 6436:2050-2093 6427:2094-2117 6421:2118-2122 6414:2123-2134 …
CTCTTCCGATCTAATCACCATATTTGAGTTCTTTAGCCACGACCCCTAGACTAGATGCAC
CGCACGTGCCCTATCCAGCCCGATAACAGTAACAACATCATCATCATGTGAATTTGTGTT
TCAATTCATTCATTCATTCATTCAAAGTTTAAGGATATGGCTTCAGCTTTATCCTCTATC
ATCAACCAACCTCACACTGCTCAACGCCTTAAACTTCATTCTCCATCTTGTCTCAGATTC
TTCAAACACAATAAACACTATGCTTTTTTCCCTCCTCACAAACCATCCTCATCTTCACGC
CCTCTCATCAACGTTTCCAGAACCTTCTCATCGCTTTCCAACAAACCTGAAAACCCTTCC
CTTCGCCACTTCATCGCTCAAGCTTCTCTCACCGCTTCCCAACTTCAACAGCCCCACCTT
GTGGCGGATACTGAAGCTCCTTCAACTGGTCGAATATATCATGAGACCTATGGATGTCAA
ATGAACGTTAATGATATGGAGATTGTCCTGTCTATAATGAAAAATGCAGGCTATAATGAA
ATTGTGACTGTTCCTGAGAATGCAGAGATAATATTCATCAACACTTGTGCCATAAGAGAT
AATGCAGAAATGAAAGTGTGGCAGAGGCTTAATTACTTTTGGTTTCTTAAAAGGAATTGG
AAGGCTAATGTCGCTACTGGAAGGTCACAATCCCTACGTCCTCCGAAAGTAGTTGTTTTG
GGATGTATGGCTGAGAGGTTAAAGGAAAAGATACTCGATTCAGACAAAATGGTTGATGTT
GTATGTGGGCCTGATGCTTATAGGGATTTGCCACGATTACTGGAAGAGGTTGAGTATGGT
CAGAAAGGAATTAACACTCTTCTTTCGCTTGAGGAGACTTATGCTGATATTAATCCAGTT
CGGATCTCCCAGAATTCAATTAGTGCTTTTGTTTCGGTGATGAGGGGATGCAACAATATG
TGTTCGTTTTGTATTGTACCTTTCACTAGAGGCAGAGAGCGATCACGACCTGTGGATTCA
ATAGTGAGAGAGGTGGGAGAGCTTTGGAAAGAGGGTGTGAAAGAAGTAACCCTTCTTGGC
CAGAATGTGAACAGCTACAATGATGCATCTGTGGTTGGAAAAGAGGCTGAAGCAGGGTCC
AACTGGAAACTTAGTGAAGGATTTTCCAGCATATCAAAGGTCAGAACCACAGGCTTAAGG
TTTTCTGATCTGTTGGATCGACTCTCATTAGAATTTCCCGAGATGCGTTTCAGATTCACG
TCTCCACACCCTAAAGATTATCCAGATGAACTGCTTTATATTATGCGGGAAAGACATAAT
ATATGCAAATTGATACATTTACCTGCACAATCAGGAAGTAGCAAAATGCTTGAGAGAATG
AGGCGAGGATATACTCGAGAGGCTTACTTGAGTCTTGTGCAAAAAATTCGAAGTATTATT
CCAGATGTGGCCCTAAGCAGTGATTTCATTTGTGGTTTTTGTGGAGAAACGGAGGAGGAT
CATTCTGACACATTGACTCTAGTAAAAGAAGTCGGTTATGATATGGCATACATGTTTGCT
TATAGCATGAGGGAGAAAACACATGCCCACAGAAACTATGTCGATGATGTTCCTGAGGAA
ACTAAGCAGAGGAGGCTAACTGAACTTATTGAGACTTTCCGTGAGAGCACAGGAAAGTGT
TACGACGAACAGGTTGGAACTACACAGCTTGTATTAGTTGAAGGACCCAATAAAAGAGCT
CCAGATACTGAACTAATTGGCAAGAGTGACAAGGGCCATCGGGTAATATTTGTCAATCTG
CCAATCTCAGACAGGGAAGATGTTAATACAAAGCGAAATCCTGTGGTTGGCGATTATGTT
GAAGTTCAGATAACAAGATCTACAAGGGCATCACTCTTCGGCGAAGCACTTGCTATTACT
AAATTGAGTTCATTTTACAATAATCTGGAGAGAGAAGCTGTTGCATGCAGCGTGTAAAAG
TACAACCTTGCTGCATAAACAGTTTGTCGTCGCAATTTCTTGATATAGTCATCGTAATTT
ACCTCTTGCGGCATTGACTAAACCACATTTTATGGGAAAAACACTGCAACTATGTAATGA
AGTGAGATTATAAAGTTTTCCGCGAAAATGGTTCGAGTCTGCATCAAACTATACAACGTA
GCACTGAGAACCTTATTGACAACCTGCAATGCAACATCAAAACCAAATAGCCTAGGGGAG
GATTGCTGTGATTTTTGTCTTTAAATATGTTGATATAAGTGGGCTTTGATGAAGCACACG
GAAGATTTAATGTGGCCTTTGAACCATTTGATTAATTTATTTCTTTAAATAGTACACCAT
GGTTCTTAGGAGTCTGATGTTATCACTCAATAAACTATCATATCAAGTAGTTTTCCTAGT
TATCTATCTGGCCACTTGTTCCTATGTTATGTCTCAAAGCTGCATGATGGAAAAAGATTA
GAAAACATTTGGATAATCTTATTTGAGGTTATCTTGTGCAGAACATTATGTAAGTGTTTA
AAAAATCTTACAAAAATAATTTTCTGATATGATTATAAACAGCTTTCAGCTTATTTTCAC
AAACTCCTCAAGATAACTTCATTTTATTAGCTGTTTTTAGTTTATGCTCTGTTTGTTTAT
CTCTATTCGTTCATCAATTGTAGAAACAATTTACACATAAACTCTTGTATGCTGCTTCTA
CCCCAATTCTTGTCATGGATTGTATGCTATTTTTAT
>TR39375|c0_g1_i1 len=1988 path=[4991:0-371 5059:372-396 5071:397-420 5065:421-421 5056:422-459 5077:460-468 5076:469-564 5070:565-576 5079:577-579 5013:580-603 5069:604-615 5063:616-639 5054:640-960 4954:961-984 5062:985-1192 5039:1193-1216 5053:1217-1440 5042:1441-1464 5043:1465-1469 5044:1470-1493 5068:1494-1610 5080:1611-1614 4998:1615-1634 4999:1635-1638 5000:1639-1639 5001:1640-1678 5002:16…
TCTTCCGATCTAAAAAAGCGCAGGGACCAATGCCAAAATCTGATTAAAGTGCATGGACCA
ATGACACATTTAAAACTTTTTTTTTAAGGAACTTTGTAGTAATAATTATGTGCAGGAGAA
AAAGACAGACAAAGAAAAAGACACAAAAATAGTAGAAGAAAAAAGAAAAAGGAAAATATG
AAACGTGTCGTAAATTGGTAGTTGATGGTGACAATGAAGCATTACTTTTAGCATTTGTAT
CCAACAAGTTCATCGTGAAAACAATATGAAAAGTTACCAATGTTGTTCTCCTTCTTATCA
CACTGTCCTTCGTCAAAAAAACCGAACAAAGCCACCAAATTTTCCATACTCTCAAAATGG
GTCGTCGCCAAAACGACTCAGATTTCGGTAAATTCACCCTCCTCATCTTTTTCATGATTG
GCACAATCTCCTGTTCTGCGGTGTACCTTTTCCTTACCATGGTCTTCAGACAGAGCAGTA
CTGAATCCGTGTCAACAATGTACGAGGTTTTGGATGAAAAGAATGGTTTTGAAGGAAAAT
GTTGTAGAGGGGTTGAGCATTTGGAACTATGGGGTGAAGCAGTGAAATGGGGTGATGATT
TTAAGGTGAATTCTTCTGAGGAATGTTGTAGGGCTTGTAAGGATATGTGTCGTGGTGATG
GTCGTGGTTGTTTGTGTAATTCTTGGGTTTGGTGTGGTGATAGAAATGCTTGTGGACCTA
GATTTGGTGAGTGTTGGTTAAAAAGACAAAAAGATGCTTTAAACCCTGATCGATTTGGCT
CGGGAGATAGAGTTATGTGGACTTCTGGATTTGTCTTTGATAAGGGCGAGGGAGTTGTTG
GGTTGGAGACTGACTACGGGATTCTTCGCATACAACTTTTGCCACACTGTGCTCCACATT
CTGTTTCCTACATTCTTGAACTGTTGGCATTGCCAAATTGTGTTGGTTGCCAGATTTATC
GTGCTGAAACCCGGGGAATTCTTTGGGATGAAGAGGGAAACCACATAAAAAAGGCTACAT
TTGGACCTCCATTTGCATTAGTTCAAGGAACATTGGAATCCCATGGGTTTGAATTCAAGG
ATATTCCAAAAGAACACTGTCCTGCCATAAAAAGAGGATCTGTGGCATGGGTTGGTTCTG
GTCCAGATTTCTTCATCAGCCTTGCTAATCACAAGGAATGGAGAGATTCATACGCTGTCT
TTGGCTATGTTCTATCCGAAGATATGGAAATTTTAGAGAAAATTTCTCATCTTCGAACTA
GATCAGAGATTTGGAGTAACATTGCTGTCTCTCTCTTAAAAAAGCCGATTTTCTTACGGT
TCCGAAGAATAAACACATGAGCCACGAGGTGCCGAATCTGTTAGATTGTTCCGTTCATTA
TCTCAAAACTTGTTTTTCCCTTTATTAAGTGATAATGCTATCAATCAAGGCGACATAGGA
AAGGATCTCGTCTCAAGTTCCTTCTCTACAGACTTGAATGCATAAATGGGATTCAAATAA
ATTTAGGTGTTACAACACAAAAGTTATAGGTGATTGCAAAACAAATAGAGTTGAATATGC
TTCAACTAGTTTGATAGGTATGTGACTTTGAGGATTTTTCTTGATTTGTTTATCTTTCTT
TTCCTTTAAAGAAACTGATATAGATGTAAAGAAAAGGAATGCATACAGGAAATGAAAAAA
AAAAAAAGTTTCAAAGATACCAGAAGCATTATGAGCTATAAAAATTAGTGGATATTTCAT
AATTATGTGGACATCGACTTTTATTGTCTATAATATTCACCATATCTTTCATAATGCTCA
TCAACTCTATCTTGATAAGGCTTAGTCAAAAGAGTCCTGTTTTTTAGCATTGTTTGTTAG
TTGATTTAGTCAAGTTTTGTAGTCAAGTTTATTTCCTTATTTTTAGCTAGAACGTGGGCT
GTAGGTTGTTACAGCACGTCTGTTTTCCTCTACTTATTTGTTTCAGTTTCACATTGAATA
ATAACAAG
>TR39375|c0_g2_i1 len=396 path=[4956:0-42 4957:43-46 4958:47-47 4959:48-86 4960:87-395] [-1, 4956, 4957, 4958, 4959, 4960, -2]
GATTTTTCTTGATTTGTTTATCTTTCTTTTCCTTTAAAGAAACTGATAAAGATGTAAAGA
AAAAGAATGCATACAGGAAATGAAAAAAAAAAAAAGTTTCAAAGATACCAGAAGCATTAT
GAGCTATAAAAATTAGTGGATATTTCATAATTATGTGGACATCGACTTTTATTGTCTATA
ATATTCACCATATCTTTCATAATGCTCATCAACTCTATCTTGATAAGGCTTAGTCAAAAG
AGTCCTGTTTTTTAGCATTGTTTGTTAGTTGATTTAGTCAAGTTTTGTAGTCAAGTTTAT
TTCCTTATTTTTAGCTAGAACGTGGGCTGTAGGTTGTTACAGCACGTCTGTTTTCCTCTA
CTTATTTGTTTCAGTTTCACATTGAATAATAACAAG
>TR39376|c0_g1_i1 len=294 path=[760:0-99 761:100-293] [-1, 760, 761, -2]
GGCAGCTGATCTTTAAATGAAGTTCTTGCTCTTCCAATTTTTGCAGGAAACAGAGATGAT
GTTGTCCCTCCAAGAAACTTCATAGTTGTTTAATTGCTGTTGGAAGAAAAATCAGTTGAT
TCTTTATTGTCTCTTACTCCTCCATGCTCGGCAGCGGCTGGGGTTCGAGATGGAGGGAAA
ACGAAGTCAAAATGAGGTAGCTGCCGCCAGGCTTCCTCTTGCTGGTGATTTGTTTTTTTT
TTTTTTAAGATGGTGATTTGTTTTCAATTGTGGTTGTTGGGAGAAATTGGGTTA
>TR39376|c0_g2_i1 len=363 path=[758:0-168 759:169-362] [-1, 758, 759, -2]
CAACAACAACAACAACAACAGTGATTCAATGATTTCACATCAACAAATATGTTATTAATA
GTCTCAATTGCACATTCAATCACAATTGAAGTTATGAAAAAATCCCAAATCAACAACCCT
AAATAATGAGATTTTTAGATTGGTACCTTCATAGTTGTTTAATTGCTGTTGGAAGAAAAA
TCAGTTGATTCTTTATTGTCTCTTACTCCTCCATGCTCGGCAGCGGCTGGGGTTCGAGAT
GGAGGGAAAACGAAGTCAAAATGAGGTAGCTGCCGCCAGGCTTCCTCTTGCTGGTGATTT
GTTTTTTTTTTTTTTAAGATGGTGATTTGTTTTCAATTGTGGTTGTTGGGAGAAATTGGG
TTA
>TR39376|c1_g1_i1 len=1271 path=[3382:0-572 3436:573-608 3431:609-632 3440:633-648 3435:649-672 3430:673-728 3446:729-838 3352:839-862 3445:863-1136 3448:1137-1160 3451:1161-1164 3452:1165-1176 3454:1177-1234 3400:1235-1270] [-1, 3382, 3436, 3431, 3440, 3435, 3430, 3446, 3352, 3445, 3448, 3451, 3452, 3454, 3400, -2]
GTGTGCTCTTCCGATCTCACAAAAAGCACAAAATGGATACAAAAAGGCAAGCATTGCTCC
TTTTGTTAGTCTTGACAATATTTCCCTTCACTATCAAAGCATCATCAAGTGATGGTGGCA
TTGCCGTCTACTGGGGCCAAAACGTAAAAGAAGGCACCTTGACATCAACATGTGACACTG
GTAATTTCGAGATTGTACTCTTGGCTTTCCTCAATGTCTTTGGAGGAGGAACTGTCCCAA
GTTTGAACTTAGCAAATCATTGTGGTCATGCCGAGAGCCCTTGTACAAAACTCGAATCCG
AAATAAAACACTGTCAAGAAAAAGGGTTCAAGGTTTTACTTTCCCTCAGAGCATTAGGAG
CCCTTAGCTCACCAGAAGAAGCTAAAACTGTTTCTGATTACCTCTATACTAACTTTCTTA
GTGGTCAATTTGGTCCACTTGGAAGTGTTACCTTAGATGGTGTTGATTTTAACATTGAAG
GAGGTACAAATCTTTACTGGGATGACCTTGCTAGGGACCTTGACAATCTAAGACAACAAA
ACAGGTACCTCTCTCAAAAAAAAAAAATCTCTTGCAGGTACTTTTACTTGTCTGCGGCAC
CCCAATGTTATATGCCAGATTACTACCTTGACAAAGCTATCAAAACTGGGTTGTTTGATT
ATGTACTTGTTAAATTCTACAATAACCCTCCATGTCAATATGATAAAAAAAACTCAGATG
CTACATTGCTCTTAAAATCATGGAATGCTTGGACATCTTTAGTTCTACCAAATAATACCG
TTTTCATGGGACTACCAGCATCACCTGATGCAGCTCCTAGTGGTGGTTATATACCACCAG
ATGATCTCATTTCTAAGGTTCTTCCTTCCATTAAACCAACTTCCAACTATGGAGGAATTA
TGCTTTGGGATAGATTTCATGATGTTGGAAATAATGATTACAGCTATCAGATAAAGGAGC
ATGTCAAACGATCTGTTCTTCGTTTTAAGACACAAGTTTCAGAGGCAATAGCTGGATGTA
TCTCGGCTGCTTTGAACTCCATGTTTCCGAATTAAATCATATTATACGCGTAGTTCACTA
TATATATGTATGAGTATGGAATAAGACAAAACTCAGATCCTGTACGACCAACTTTACCAT
GGTTAAGAAAGAAAAATGATCAGGATCACTATTATGTTAAGTACCTTAATGTATATTATG
TACCTAGTTACGCTTTGATTCCCTCCGTTTTCATGTAACCCTTGGGAATCAAAGCGTCTT
ATCTTATGTAT
>TR39376|c1_g1_i2 len=1286 path=[3382:0-572 3436:573-608 3431:609-632 3440:633-648 3435:649-672 3430:673-728 3446:729-838 3352:839-862 3445:863-1136 3447:1137-1144 3438:1145-1179 3433:1180-1191 3428:1192-1249 3414:1250-1285] [-1, 3382, 3436, 3431, 3440, 3435, 3430, 3446, 3352, 3445, 3447, 3438, 3433, 3428, 3414, -2]
GTGTGCTCTTCCGATCTCACAAAAAGCACAAAATGGATACAAAAAGGCAAGCATTGCTCC
TTTTGTTAGTCTTGACAATATTTCCCTTCACTATCAAAGCATCATCAAGTGATGGTGGCA
TTGCCGTCTACTGGGGCCAAAACGTAAAAGAAGGCACCTTGACATCAACATGTGACACTG
GTAATTTCGAGATTGTACTCTTGGCTTTCCTCAATGTCTTTGGAGGAGGAACTGTCCCAA
GTTTGAACTTAGCAAATCATTGTGGTCATGCCGAGAGCCCTTGTACAAAACTCGAATCCG
AAATAAAACACTGTCAAGAAAAAGGGTTCAAGGTTTTACTTTCCCTCAGAGCATTAGGAG
CCCTTAGCTCACCAGAAGAAGCTAAAACTGTTTCTGATTACCTCTATACTAACTTTCTTA
GTGGTCAATTTGGTCCACTTGGAAGTGTTACCTTAGATGGTGTTGATTTTAACATTGAAG
GAGGTACAAATCTTTACTGGGATGACCTTGCTAGGGACCTTGACAATCTAAGACAACAAA
ACAGGTACCTCTCTCAAAAAAAAAAAATCTCTTGCAGGTACTTTTACTTGTCTGCGGCAC
CCCAATGTTATATGCCAGATTACTACCTTGACAAAGCTATCAAAACTGGGTTGTTTGATT
ATGTACTTGTTAAATTCTACAATAACCCTCCATGTCAATATGATAAAAAAAACTCAGATG
CTACATTGCTCTTAAAATCATGGAATGCTTGGACATCTTTAGTTCTACCAAATAATACCG
TTTTCATGGGACTACCAGCATCACCTGATGCAGCTCCTAGTGGTGGTTATATACCACCAG
ATGATCTCATTTCTAAGGTTCTTCCTTCCATTAAACCAACTTCCAACTATGGAGGAATTA
TGCTTTGGGATAGATTTCATGATGTTGGAAATAATGATTACAGCTATCAGATAAAGGAGC
ATGTCAAACGATCTGTTCTTCGTTTTAAGACACAAGTTTCAGAGGCAATAGCTGGATGTA
TCTCGGCTGCTTTGAACTCCATGTTTCCGAATTAAATCATATTATACGCGTAGTTCACTA
TATATATGTATGAGTATGGAATAAGACAAAACTCAGATCCTGTACGACCAACTTTACGAT
GGTTATAGATCGTTAGATTAAGAAAGAAAAATGATCAGGATCACTATTATGTTAAGTACC
TTAATGTATATTATGTACCTAGTTACGCTTTGATTCCCTCCGTTTTCATGTAACCCTTGG
GAATCAAAGCGTCTTATCTTATGTAT
>TR39376|c1_g1_i3 len=1324 path=[3382:0-572 3436:573-608 3431:609-632 3440:633-648 3435:649-672 3430:673-728 3446:729-838 3352:839-862 3445:863-1136 3448:1137-1160 3451:1161-1164 3452:1165-1176 3453:1177-1207 3432:1208-1290 3426:1291-1314 3394:1315-1323] [-1, 3382, 3436, 3431, 3440, 3435, 3430, 3446, 3352, 3445, 3448, 3451, 3452, 3453, 3432, 3426, 3394, -2]
GTGTGCTCTTCCGATCTCACAAAAAGCACAAAATGGATACAAAAAGGCAAGCATTGCTCC
TTTTGTTAGTCTTGACAATATTTCCCTTCACTATCAAAGCATCATCAAGTGATGGTGGCA
TTGCCGTCTACTGGGGCCAAAACGTAAAAGAAGGCACCTTGACATCAACATGTGACACTG
GTAATTTCGAGATTGTACTCTTGGCTTTCCTCAATGTCTTTGGAGGAGGAACTGTCCCAA
GTTTGAACTTAGCAAATCATTGTGGTCATGCCGAGAGCCCTTGTACAAAACTCGAATCCG
AAATAAAACACTGTCAAGAAAAAGGGTTCAAGGTTTTACTTTCCCTCAGAGCATTAGGAG
CCCTTAGCTCACCAGAAGAAGCTAAAACTGTTTCTGATTACCTCTATACTAACTTTCTTA
GTGGTCAATTTGGTCCACTTGGAAGTGTTACCTTAGATGGTGTTGATTTTAACATTGAAG
GAGGTACAAATCTTTACTGGGATGACCTTGCTAGGGACCTTGACAATCTAAGACAACAAA
ACAGGTACCTCTCTCAAAAAAAAAAAATCTCTTGCAGGTACTTTTACTTGTCTGCGGCAC
CCCAATGTTATATGCCAGATTACTACCTTGACAAAGCTATCAAAACTGGGTTGTTTGATT
ATGTACTTGTTAAATTCTACAATAACCCTCCATGTCAATATGATAAAAAAAACTCAGATG
CTACATTGCTCTTAAAATCATGGAATGCTTGGACATCTTTAGTTCTACCAAATAATACCG
TTTTCATGGGACTACCAGCATCACCTGATGCAGCTCCTAGTGGTGGTTATATACCACCAG
ATGATCTCATTTCTAAGGTTCTTCCTTCCATTAAACCAACTTCCAACTATGGAGGAATTA
TGCTTTGGGATAGATTTCATGATGTTGGAAATAATGATTACAGCTATCAGATAAAGGAGC
ATGTCAAACGATCTGTTCTTCGTTTTAAGACACAAGTTTCAGAGGCAATAGCTGGATGTA
TCTCGGCTGCTTTGAACTCCATGTTTCCGAATTAAATCATATTATACGCGTAGTTCACTA
TATATATGTATGAGTATGGAATAAGACAAAACTCAGATCCTGTACGACCAACTTTACCAT
GGTTAAGAAAGAAAAATGATCAGGATCACTATTATGTATATTATGTACCTAGTTACACTT
TGATTCCCACCGTTTTCATGTAAACCTTGGGAATCAAAGCGTCTTCTCTTATGTATGTAC
TGGAAGTCACTTTGAAATTTGAATAAAATTGGATTGCGCGTTTTCAACTTAAAAAAAAAA
AAAA
>TR39377|c0_g1_i1 len=679 path=[1919:0-102 2061:103-142 2075:143-182 2083:183-206 2086:207-219 2073:220-236 2058:237-251 2081:252-275 2078:276-294 2057:295-331 2082:332-371 2077:372-406 @2071@!:407-528 2084:529-533 2054:534-545 2041:546-579 2063:580-624 2051:625-639 2038:640-654 1948:655-678] [-1, 1919, 2061, 2075, 2083, 2086, 2073, 2058, 2081, 2078, 2057, 2082, 2077, 2071, 2084, 2054, 2041, 2063…
GGTCAAATTTGGAATAGTACTAAGAAAAAAAAAAAGTTGAACTTAGTATATAAATCCAAG
ACATTTTGGAAGAATAAAAAGGTCAAATTTGGAATAGTACTAATATGAAAAGCATAATAA
CCTTGATTGAACACAACCAGAACAAAGTCACAAGGTACAGTGGAAAGTGGCATTGGTTGG
TTGCGGTGGATGGATGAGACGAGTAGGAAAAAAGATATATCCCCCAATACGACAAAGGAA
GCAAGAGATGATATTTGGCGTTGTCAAATCAAACTTTGACGTACATTATCATCAAGTATC
AACAATACAACCAAAAATACTTTATTAATATTTTATTTTATTTTACTTATTTCTCAATAC
CAAAGGATATGACCAACAATTTTCTGGACAAATTTTCATATGCATCACACTCCAAGATGC
AAGGAAATTTCGTTTATTAATTTCATAAAATAATATATAAAGTATAAAACAAAAAATGAA
AGCATCCAAAATGAGAAAAAGGCAATGCTAGTGTCAGCAAAAGAAAAAAGGTTATAGAGG
AATCAGATAAGGTTAGAAAAGAAAAATTACTGCAAAAGAACCGCATAAAGAAAAAGAAAG
GAAAATCCAGTGAAAGGAATAAATACCAAATTAATGGAATCTTGTTTTCAACGTTAAATC
AGAGCTCAATTTTTCCAGC
>TR39377|c0_g1_i2 len=608 path=[1932:0-71 2075:72-111 2083:112-135 2086:136-148 2073:149-165 2058:166-180 2081:181-204 2078:205-223 2057:224-260 2082:261-300 2077:301-335 @2071@!:336-457 2084:458-462 2054:463-474 2041:475-508 2063:509-553 2051:554-568 2038:569-583 1948:584-607] [-1, 1932, 2075, 2083, 2086, 2073, 2058, 2081, 2078, 2057, 2082, 2077, 2071, 2084, 2054, 2041, 2063, 2051, 2038, 1948, -…
GGATATGATCATCAGCGTTCTTGTCGTACACTGAACTGTATGCTGCCCTCCTTGATTGAA
CACAACCAGAACAAAGTCACAAGGTACAGTGGAAAGTGGCATTGGTTGGTTGCGGTGGAT
GGATGAGACGAGTAGGAAAAAAGATATATCCCCCAATACGACAAAGGAAGCAAGAGATGA
TATTTGGCGTTGTCAAATCAAACTTTGACGTACATTATCATCAAGTATCAACAATACAAC
CAAAAATACTTTATTAATATTTTATTTTATTTTACTTATTTCTCAATACCAAAGGATATG
ACCAACAATTTTCTGGACAAATTTTCATATGCATCACACTCCAAGATGCAAGGAAATTTC
GTTTATTAATTTCATAAAATAATATATAAAGTATAAAACAAAAAATGAAAGCATCCAAAA
TGAGAAAAAGGCAATGCTAGTGTCAGCAAAAGAAAAAAGGTTATAGAGGAATCAGATAAG
GTTAGAAAAGAAAAATTACTGCAAAAGAACCGCATAAAGAAAAAGAAAGGAAAATCCAGT
GAAAGGAATAAATACCAAATTAATGGAATCTTGTTTTCAACGTTAAATCAGAGCTCAATT
TTTCCAGC
>TR39378|c0_g1_i1 len=307 path=[1890:0-79 2077:80-186 1917:187-201 1918:202-206 1919:207-211 1920:212-214 1921:215-224 1922:225-284 1923:285-306] [-1, 1890, 2077, 1917, 1918, 1919, 1920, 1921, 1922, 1923, -2]
AGAAATACTTCATGCTCGTTATGGACATTGCATAAAACATCATGTTGGTGTGTTGGCTGA
AAAATCTCTCATAAACCATTTGGAATATGACGGTTATGGGACATTACATGTTGAAGGGTT
GGCTAAAGGGTTGGTAAAATCTCTCATATACCAATGTGATGTTTGTGTGACATTACACAA
CTTGATAGAGGACATGGCTAAAGAAGTCGTCCGACAAGAATCACCCAAGAATCCTGGAGA
ACGCAGCAGGTTGTGGTTTCAGGATGATATAGTTCAAGTTTTAAAAGAAAATATGGGAAG
TAGGAAC
>TR39378|c0_g2_i1 len=251 path=[2011:0-31 2123:32-38 2119:39-47 2110:48-55 2125:56-76 2122:77-134 2104:135-158 2082:159-168 2057:169-228 1971:229-250] [-1, 2011, 2123, 2119, 2110, 2125, 2122, 2104, 2082, 2057, 1971, -2]
TGTTGGCTGAAAAATCTCTCATAGACCATTGGGAATATGACGGTGTTGACACATTACATT
ATGTTGGAGTGTTGGATGGAAAATCTCACACATGCCAATATGATGTTTGTGTGACATTAC
ACGACTTGATAGTGGGCATGGCTAAAGAAGTCGTCCGACAAGAATCACCCAAGAATCCTG
GAGAACGCAGCAGGTTGTGGTTTCAGGATGATATAGTTCAAGTTTTAAAAGAAAATATGG
GAAGTAGGAAC
>TR39378|c0_g3_i1 len=292 path=[2017:0-79 2076:80-139 2114:140-147 2094:148-170 2118:171-172 2107:173-186 2085:187-191 2060:192-196 2102:197-199 2080:200-209 2055:210-269 1866:270-291] [-1, 2017, 2076, 2114, 2094, 2118, 2107, 2085, 2060, 2102, 2080, 2055, 1866, -2]
AGAAATACTTCATGCTCGTTATGGACATTGCATAAAACATCATGTTGGTGTGTTGGCTGA
AAAATCTCTCATAAACCATTGGGAATATGGCAGTGTTATGATATTTCATATTGCTAATCT
GTTGGATGGAAAATCTCGCACATGCCAACTTGTGACATTACACGACTTGATAGAGGACAT
GGCTAAAGAAGTCGTCCGACAAGAATCACCCAAGAATCCTGGAGAACGCAGCAGGTTGTG
GTTTCAGGATGATATAGTTCAAGTTTTAAAAGAAAATATGGGAAGTAGGAAC
>TR39378|c0_g4_i1 len=229 path=[1980:0-31 2096:32-38 2070:39-68 2109:69-89 2127:90-97 2124:98-131 2121:132-145 2116:146-150 2101:151-155 2079:156-158 2054:159-168 1930:169-228] [-1, 1980, 2096, 2070, 2109, 2127, 2124, 2121, 2116, 2101, 2079, 2054, 1930, -2]
TGTTGGCTGAAAAATCTCTCATAGACCATTGGGAATATGGCAGGGTTATGATATTTCATA
TTGCTAGTCTGTTGGATGGAAAATCTCGCACATGCCAATATGATGTTCCTGTGACATTAC
ACGACTTGATAGAGGACATGGCTAAAGAAGTCGTCCGACAAGAATCACCCAAGAATCCTG
GAGAACGCAGCAGGTTGTGGTTTCAGGATGATATAGTTCAAGTTTTAAA
>TR39378|c0_g5_i1 len=251 path=[1846:0-31 2099:32-38 2120:39-68 2112:69-126 2092:127-129 2066:130-131 2105:132-145 2083:146-150 2058:151-155 2100:156-158 2078:159-168 2053:169-228 1915:229-250] [-1, 1846, 2099, 2120, 2112, 2092, 2066, 2105, 2083, 2058, 2100, 2078, 2053, 1915, -2]
TGTTGGCTGAAAAATCTCTCATAGACCATTGGGAATATGGCAGGGTTATGATATTTCATA
TTGCTAGTCCGTTGGATGGAAAATCTCTCACATGCCAATATGATGTTCTTGTGACATTAC
ACGACTTGATAGAGGACATGGCTAAAGAAGTCGTCCGACAAGAATCACCCAAGAATCCTG
GAGAACGCAGCAGGTTGTGGTTTCAGGATGATATAGTTCAAGTTTTAAAAGAAAATATGG
GAAGTAGGAAC
>TR39378|c1_g1_i1 len=404 path=[5654:0-91 5655:92-96 6648:97-98 6524:99-99 6385:100-109 6636:110-120 6513:121-122 6371:123-133 6616:134-144 6493:145-153 6348:154-177 6593:178-183 6466:184-186 6683:187-198 6574:199-230 6882:231-231 6833:232-255 6779:256-264 6719:265-281 6653:282-296 6536:297-299 6717:300-321 6650:322-332 6532:333-341 6397:342-360 6237:361-377 5706:378-403] [-1, 5654, 5655, 6648, 6…
AAGCCATTCTATCCCACTCTGTTACTCTTGCAATTGATTTATATTTGAAATACATCATTT
CAATATTCCCAGTTCCCGTATTATCTCTTAAAACGTTAACTATATCATCGCGAAACCACA
ACCTACTGCGTTCTCCAGGCTTGTTGGGAGATTCCTGTCGGACGACTTCTTTACCCATGT
CCTCTATCAAGTCATGTAATGTCACATTAGTGTCATATTCCCAATGGCCTATGAGAGATT
TTTCAGCCAACACTCCAACATGATGTTCTATGCAATGGCCATAATGAGCATGAAGTATTT
TTTTAACCTTTGTCCATTTACACCCTTTGAAGCAACAAGCAATGTCTAGAAAGACACTCT
GATCCTTTTCCTTCAAAGCATCATAGCTTACTTGAAGTATCCTT
>TR39378|c1_g2_i1 len=361 path=[6178:0-91 7114:92-96 7086:97-120 7058:121-122 7029:123-133 6998:134-144 6966:145-153 6930:154-162 6889:163-177 6840:178-183 6786:184-186 6722:187-198 6655:199-205 6540:206-206 6249:207-281 6402:282-296 6651:297-299 6533:300-300 6398:301-303 6238:304-316 5501:317-340 5502:341-341 5503:342-360] [-1, 6178, 7114, 7086, 7058, 7029, 6998, 6966, 6930, 6889, 6840, 6786, 67…
AAGCCATTCTATCCCACTCTGTTACTCTTGCAATTGATTTATATTTGAAATACATCATTT
CAATATTCCCAGTTCCCGTATTATCTCTTAAAACGTTGACTATATCATCGCGAAACCACA
ACCTACTGCGTTCTCCAGGCTTGTTGGGAGATTCTTGTCGGACGACTTCTTTACCCATGT
CCTCTATCAAGTCATGTAAGGTCACATTAGTGTCGTATTCCCAATGGCCTATCAGAGATT
TTTCAGCCAACACTGCAAGATGATGTTCTATGCAATGGCCATAATGAGCATGAAGTATTT
CTCTGACTTCTGTCCATCCACACCCTTTGAAGCAACAAGCAATGTCTAGAAAGACACTCT
G
>TR39378|c1_g2_i2 len=383 path=[5741:0-30 5742:31-34 5743:35-44 5744:45-46 5745:47-86 5746:87-105 5747:106-113 7114:114-118 7086:119-142 7058:143-144 7029:145-155 6998:156-166 6966:167-175 6930:176-184 6889:185-199 6840:200-205 6786:206-208 6722:209-220 6655:221-227 6540:228-228 6249:229-303 6402:304-318 6651:319-321 6533:322-322 6398:323-325 6238:326-338 5501:339-362 5502:363-363 5503:364-382] […
TTGAGATTTGTCATCTTCTTGCAAGCCATTCTATCCCACTCTGTTTCTCTTGCCGTTGAG
TCAAATTTGAAATATATCATTTCAATATTCTCAGTTCCCGTATTATCTCTTAAAACGTTG
ACTATATCATCGCGAAACCACAACCTACTGCGTTCTCCAGGCTTGTTGGGAGATTCTTGT
CGGACGACTTCTTTACCCATGTCCTCTATCAAGTCATGTAAGGTCACATTAGTGTCGTAT
TCCCAATGGCCTATCAGAGATTTTTCAGCCAACACTGCAAGATGATGTTCTATGCAATGG
CCATAATGAGCATGAAGTATTTCTCTGACTTCTGTCCATCCACACCCTTTGAAGCAACAA
GCAATGTCTAGAAAGACACTCTG
>TR39378|c1_g3_i1 len=580 path=[5525:0-96 5526:97-97 5527:98-136 6388:137-155 6715:156-169 6905:170-237 6773:238-278 6819:279-367 7167:368-368 6702:369-408 7151:409-421 7171:422-423 7193:424-430 6577:431-473 6446:474-479 6287:480-488 6546:489-496 6418:497-500 6261:501-510 5263:511-579] [-1, 5525, 5526, 5527, 6388, 6715, 6905, 6773, 6819, 7167, 6702, 7151, 7171, 7193, 6577, 6446, 6287, 6546, 6418,…
AAATGAAGATGGCAATTCTTCTATGGAAGTATCATATATCTCAATATCTTTTATATTTGT
CATCTTGCATAATAATTCTGGAAAATTCTTGAGACTCGGAGTGTGAGAGATATTAAATTT
CTTAAGAGAGGGAAGCTGTAAGGGTGGAAAATGCTCAAGCATGCTGCAACCAGATGCATT
TAAGATTTCAAGTTTATTTAGATGTCCAATCGAATTGTGAATTGTAATTAAACTATCACA
ATATTGAAATGAGCACTTTTCTAAATTTGGAAGACCTGAGACATCAGGTATATGGGTTAA
ATAATCACAATAGTCCAATATCAAGACTTTCATATAGTTGAACCTCTTGCTCGAAATACA
AGATAGAGATTTCAAAGGACCATATTTCCATTTCCAATATCTCAAACTACTTGGAAGATA
CCCAGGACCCCTAGAAAAGTTATTACAATCATCAATGATAAGTGTTTTGAGATTTGTCAT
CTTCTTGCAAGCCATTCTATCCCACTCTGTTACTCTTGCAATTGATTTATATTTGAAATA
CATCATTTCAATATTCCCAGTTCCCGTATTATCTCTTAAA
>TR39378|c1_g3_i2 len=494 path=[5525:0-96 5526:97-97 5527:98-136 6388:137-155 6715:156-169 6905:170-237 6773:238-278 6865:279-357 7146:358-367 7167:368-368 6703:369-371 6600:372-408 7154:409-421 7176:422-423 6580:424-430 6740:431-441 6665:442-458 6551:459-469 6416:470-470 6260:471-476 5716:477-485 5717:486-493] [-1, 5525, 5526, 5527, 6388, 6715, 6905, 6773, 6865, 7146, 7167, 6703, 6600, 7154, 717…
AAATGAAGATGGCAATTCTTCTATGGAAGTATCATATATCTCAATATCTTTTATATTTGT
CATCTTGCATAATAATTCTGGAAAATTCTTGAGACTCGGAGTGTGAGAGATATTAAATTT
CTTAAGAGAGGGAAGCTGTAAGGGTGGAAAATGCTCAAGCATGCTGCAACCAGATGCATT
TAAGATTTCAAGTTTATTTAGATGTCCAATCGAATTGTGAATTGTAATTAAACTATCACA
ATATTGAAATGAGCACTTTTCTAAATTTGGAAGACCTGACACATCAGATATATGGGTTAA
ATATTTACAAAAGTCCAATGTCAAGACTTTCATAAAGTTGAACTCCTTGCTCGAAATACA
AGATAGAGACTTGAAAGGACAATTTGTCCATTTCCAATATCTCAAACTACTTGGAAGATA
CCCAGGACCCCCAGAAAAGTTAGCATATTCAATGATAAGTGTTTTGAGATTTGTCATCTT
CTTGCAAGCCATTC
>TR39378|c1_g4_i1 len=265 path=[5815:0-45 5816:46-55 5817:56-56 5818:57-59 5819:60-71 5820:72-95 6939:96-96 6902:97-109 6861:110-111 6815:112-125 6760:126-157 6692:158-164 6586:165-173 6457:174-181 5429:182-185 5430:186-195 5431:196-264] [-1, 5815, 5816, 5817, 5818, 5819, 5820, 6939, 6902, 6861, 6815, 6760, 6692, 6586, 6457, 5429, 5430, 5431, -2]
GTCCAATGTCAAGACTTTCATATAGTTGAACTCCTTGCTCGAAATACAAGATAGAGACTT
CAAAGGACAACTGCTCCATTTCCAATATCTCAAACTACTTGGAAGATACCCAAGACCACT
AGAAAAGTCACCATGTTCAATAATAAGTGTTTTGAGATTTGTCATCTTCTTGCAAGCCAT
TCTATCCCACTCTGTTACTCTTGCAATTGATTTATATTTGAAATACATCATTTCAATATT
CCCAGTTCCCGTATTATCTCTTAAA
>TR39378|c1_g3_i3 len=541 path=[5525:0-96 5526:97-97 5527:98-136 6388:137-155 6715:156-169 6905:170-237 6773:238-278 6819:279-367 7167:368-368 6702:369-408 7151:409-421 7171:422-423 7193:424-430 7158:431-441 7181:442-469 7199:470-470 7216:471-476 7231:477-485 6654:486-493 6538:494-497 6405:498-516 6245:517-540] [-1, 5525, 5526, 5527, 6388, 6715, 6905, 6773, 6819, 7167, 6702, 7151, 7171, 7193, 715…
AAATGAAGATGGCAATTCTTCTATGGAAGTATCATATATCTCAATATCTTTTATATTTGT
CATCTTGCATAATAATTCTGGAAAATTCTTGAGACTCGGAGTGTGAGAGATATTAAATTT
CTTAAGAGAGGGAAGCTGTAAGGGTGGAAAATGCTCAAGCATGCTGCAACCAGATGCATT
TAAGATTTCAAGTTTATTTAGATGTCCAATCGAATTGTGAATTGTAATTAAACTATCACA
ATATTGAAATGAGCACTTTTCTAAATTTGGAAGACCTGAGACATCAGGTATATGGGTTAA
ATAATCACAATAGTCCAATATCAAGACTTTCATATAGTTGAACCTCTTGCTCGAAATACA
AGATAGAGATTTCAAAGGACCATATTTCCATTTCCAATATCTCAAACTACTTGGAAGATA
CCCAGGACCCCCAGAAAAGTTATAATCTTCAATGATAAGTGTTTTGAGATTTGTCATCTT
CTTGCAAGCCATTCTATCAAAATATATCATTTCTCTTACCGTTGAGTCATATTTGAAATA
T
>TR39378|c1_g3_i4 len=494 path=[5034:0-96 5035:97-97 5036:98-155 6715:156-169 6905:170-237 6773:238-278 6865:279-357 7146:358-367 7167:368-368 6703:369-371 6600:372-408 7154:409-421 7176:422-423 6580:424-430 6740:431-441 6665:442-458 6551:459-469 6416:470-470 6260:471-476 5716:477-485 5717:486-493] [-1, 5034, 5035, 5036, 6715, 6905, 6773, 6865, 7146, 7167, 6703, 6600, 7154, 7176, 6580, 6740, 6665…
AAATGAAGATGGCAATTCTTCTATGGAAGTATCATATATCTCAATATCTTTTATATTTGT
CATCTTGCATAATAATTCTGGAAAATTCTTGAGACTCGAACACTTAGAGATATTGAATTT
CATAAGACTGGGCAGCTGTAAGGGTGGAAAATGCTCAAGCATGCTGCAACCAGATGCATT
TAAGATTTCAAGTTTATTTAGATGTCCAATCGAATTGTGAATTGTAATTAAACTATCACA
ATATTGAAATGAGCACTTTTCTAAATTTGGAAGACCTGACACATCAGATATATGGGTTAA
ATATTTACAAAAGTCCAATGTCAAGACTTTCATAAAGTTGAACTCCTTGCTCGAAATACA
AGATAGAGACTTGAAAGGACAATTTGTCCATTTCCAATATCTCAAACTACTTGGAAGATA
CCCAGGACCCCCAGAAAAGTTAGCATATTCAATGATAAGTGTTTTGAGATTTGTCATCTT
CTTGCAAGCCATTC
>TR39378|c1_g5_i1 len=351 path=[5051:0-45 5052:46-55 5053:56-56 5054:57-59 6523:60-71 6639:72-72 6380:73-96 6511:97-109 6622:110-111 6361:112-118 6762:119-129 6697:130-157 6592:158-158 6465:159-164 6749:165-173 6573:174-181 6439:182-256 6281:257-264 6543:265-269 6411:270-271 6255:272-295 5362:296-306 5363:307-317 5364:318-326 5365:327-335 5366:336-350] [-1, 5051, 5052, 5053, 5054, 6523, 6639, 638…
GTCCAATGTCAAGACTTTCATATAGTTGAACTCCTTGCTCGAAATACAAGATAGAGACTT
CAAAGGACAACTTATCCATTTCCAATATCTCAAACTACTTGGAAGATACCCAGGACCCCC
AGAAAAGTTATAATCTTCAATGATAAGTGTTTTGAGATTTGTCATCTTCTTGCAAGCCAT
TCCATCCCACTCTATTTCTCTTGCCGTTAAGGAATCTTCCAAATATATCATTTGAATATT
CTCAGTTCCCGTATTATCTCTTAAAACGTTAAGTATATCATCGCGAAACCACAACCTACT
GCGTTCTCCAGGCTTGTTGGGAGATTCTTGTCGGACGACTTCTTTACCCAT
>TR39378|c1_g3_i5 len=494 path=[5457:0-96 5458:97-136 6392:137-155 6526:156-169 6642:170-237 6773:238-278 6865:279-357 7146:358-367 7167:368-368 6703:369-371 6600:372-408 7154:409-421 7176:422-423 6580:424-430 6740:431-441 6665:442-458 6551:459-469 6416:470-470 6260:471-476 5716:477-485 5717:486-493] [-1, 5457, 5458, 6392, 6526, 6642, 6773, 6865, 7146, 7167, 6703, 6600, 7154, 7176, 6580, 6740, 66…
AAATGAAGATGGCAATTCTTCTATGGAAGTATCATATATCTCAATATCTTTTATATTTGT
CATCTTGCATAATAATTCTGGAAAATTCTTGAGACTCAAACAGTAAGAGATATCAAATTT
CTTAAGAGAGGGAAGCTGTAAGGGTGGAAAATGCTCAAGCATGCTGCAACTTTGTGCATT
TAAGATTTTAAGTTTATTTAAGTGTCCAATCGAACTGTGAATTGTAATTAAACTATCACA
ATATTGAAATGAGCACTTTTCTAAATTTGGAAGACCTGACACATCAGATATATGGGTTAA
ATATTTACAAAAGTCCAATGTCAAGACTTTCATAAAGTTGAACTCCTTGCTCGAAATACA
AGATAGAGACTTGAAAGGACAATTTGTCCATTTCCAATATCTCAAACTACTTGGAAGATA
CCCAGGACCCCCAGAAAAGTTAGCATATTCAATGATAAGTGTTTTGAGATTTGTCATCTT
CTTGCAAGCCATTC
>TR39378|c1_g3_i6 len=285 path=[5039:0-39 5040:40-62 5041:63-72 5042:73-73 5043:74-76 6638:77-88 6515:89-89 6373:90-113 7151:114-126 7171:127-128 7193:129-135 6577:136-178 6446:179-184 6287:185-193 6546:194-201 6418:202-205 6261:206-215 5263:216-284] [-1, 5039, 5040, 5041, 5042, 5043, 6638, 6515, 6373, 7151, 7171, 7193, 6577, 6446, 6287, 6546, 6418, 6261, 5263, -2]
GTTAAATATAGAGAATAGTCCAATGTCAAGACTTTCATATAGTTGAACTCCTTGCTCGAA
ATACAAGATAGAGACTTCAAAGGACAACTTATCCATTTCCAATATCTCAAACTACTTGGA
AGATACCCAGGACCCCTAGAAAAGTTATTACAATCATCAATGATAAGTGTTTTGAGATTT
GTCATCTTCTTGCAAGCCATTCTATCCCACTCTGTTACTCTTGCAATTGATTTATATTTG
AAATACATCATTTCAATATTCCCAGTTCCCGTATTATCTCTTAAA
>TR39378|c1_g6_i1 len=420 path=[5462:0-39 5463:40-62 6393:63-72 6527:73-73 6643:74-76 6775:77-88 6714:89-112 6629:113-113 6369:114-126 6496:127-163 6608:164-174 6345:175-175 6691:176-181 6806:182-190 6748:191-214 6926:215-254 6881:255-273 6832:274-281 6778:282-286 7162:287-288 6652:289-312 6535:313-323 6400:324-334 6240:335-343 6531:344-352 6396:353-367 6236:368-373 6529:374-376 6394:377-388 6234…
GCTAAATATTGAGAATTGTCCAATGTCAAGACTTTCATATAGTTGAACTCCTTGCTCGAA
ATACAAGATAGAGACTTCAAAGGACAACTGCTCCATTTCCAATATCTCAAACTACTTGGA
AGATACCTAGGGCCCCCAGATAAGTTAGCATATTCAATGATAAGTGTTTTGAGATTTGTC
ATCTTCTTGCAGGCCATTCTATCCCACTCTGTTTCTCTTGCCGTTGAGTCAAATTTGAAA
TATATCATTTCAATATTCTCAGTTCCCGTATTATCTCTTAAAACGTTAAATATATCATCG
CGAAACCACAACCTACTGCGTTCTCCAGGCTTGTTGGGAGATTCTTGTCGGACGACTTCT
TTACCCATGTCCTCTATCAAGTCATGTAAGGTCACATAAGTGTCATATTCCCAATGGCCT
>TR39378|c1_g7_i1 len=314 path=[5926:0-26 5927:27-45 5928:46-69 6716:70-81 6940:82-100 6904:101-108 7030:109-113 7001:114-115 6971:116-116 6937:117-126 6899:127-150 7152:151-161 7173:162-170 7194:171-179 6576:180-203 6442:204-215 6660:216-222 6545:223-246 6415:247-247 6258:248-248 6537:249-272 6403:273-281 6243:282-298 5130:299-313] [-1, 5926, 5927, 5928, 6716, 6940, 6904, 7030, 7001, 6971, 6937,…
TGTCATCTTCTTGCAAGCCATTCTATCAAAATATATCATTTCTCTTACCGTTGAGTCATA
TTTGAAATATATCATTTCAATATTCTCAGTTCCCGTATTATCTCTTAAAACGTTAACTAT
ATCATCGTGAAACCACAACCTACTGCGTTCTCCAGGCTTGTTGGGAGATTCTTGTCGGAC
TACTTCTTTACCCATGTCCTCTATCAAGTCATGTAAGGTCACAAAAGTGTCATATTCCCA
ATGGCCTATGAGAGATTTTTCAGCCAACACTCCAACATGATGTTCTATGCAATGGCCATA
ATGAGCATGAAGTA
>TR39378|c1_g7_i2 len=297 path=[6132:0-91 7030:92-96 7001:97-98 6971:99-99 6937:100-109 6899:110-133 7152:134-144 7173:145-153 7194:154-162 6576:163-186 6442:187-198 6660:199-205 6545:206-229 6415:230-230 6258:231-231 6537:232-255 6403:256-264 6243:265-281 5130:282-296] [-1, 6132, 7030, 7001, 6971, 6937, 6899, 7152, 7173, 7194, 6576, 6442, 6660, 6545, 6415, 6258, 6537, 6403, 6243, 5130, -2]
AAGCCATTCTATCCCACTCTGTTACTCTTGCAATTGATTTATATTTGAAATACATCATTT
CAATATTCCCAGTTCCCGTATTATCTCTTAAAACGTTAACTATATCATCGTGAAACCACA
ACCTACTGCGTTCTCCAGGCTTGTTGGGAGATTCTTGTCGGACTACTTCTTTACCCATGT
CCTCTATCAAGTCATGTAAGGTCACAAAAGTGTCATATTCCCAATGGCCTATGAGAGATT
TTTCAGCCAACACTCCAACATGATGTTCTATGCAATGGCCATAATGAGCATGAAGTA
>TR39378|c1_g7_i3 len=307 path=[5515:0-32 5516:33-34 5517:35-74 6940:75-93 6904:94-101 7030:102-106 7001:107-108 6971:109-109 6937:110-119 6899:120-143 7152:144-154 7173:155-163 7194:164-172 6576:173-196 6442:197-208 6660:209-215 6545:216-239 6415:240-240 6258:241-241 6537:242-265 6403:266-274 6243:275-291 5130:292-306] [-1, 5515, 5516, 5517, 6940, 6904, 7030, 7001, 6971, 6937, 6899, 7152, 7173, …
ATCTTCTTGCAAGCCATTCTATCCCACTCTGTTTCTCTTGCCGTTGAGTCAAATTTGAAA
TATATCATTTCAATATTCTCAGTTCCCGTATTATCTCTTAAAACGTTAACTATATCATCG
TGAAACCACAACCTACTGCGTTCTCCAGGCTTGTTGGGAGATTCTTGTCGGACTACTTCT
TTACCCATGTCCTCTATCAAGTCATGTAAGGTCACAAAAGTGTCATATTCCCAATGGCCT
ATGAGAGATTTTTCAGCCAACACTCCAACATGATGTTCTATGCAATGGCCATAATGAGCA
TGAAGTA
>TR39378|c1_g8_i1 len=264 path=[5531:0-37 5532:38-43 5533:44-46 6647:47-58 6521:59-65 6383:66-66 6635:67-89 6509:90-90 6367:91-91 6614:92-115 6489:116-124 6695:125-156 6590:157-159 6461:160-181 6306:182-237 5600:238-263] [-1, 5531, 5532, 5533, 6647, 6521, 6383, 6635, 6509, 6367, 6614, 6489, 6695, 6590, 6461, 6306, 5600, -2]
TTGTTGGGAGATTCTTGTCGGACGACTTCTTTACCCATGTCCTCTATCAAGTCATGTAAG
GTCACATAAGTGTCATATTCCCAATGGCCTATGAGAGATTTTTCAGCCAACACTCCAACA
TGATGGTCTATGCCATGGCCATAATGAGCATGAAGTATTTTTTTAACCTTTGTCCATTTA
CATCCTTTGAAGAAACAAGCAATGTCTAGAAAGATACTCTGATCCTTTTCCTTCAAAGCA
TCATAGCTTACTTGAAGTATCCTT
>TR39378|c1_g9_i1 len=228 path=[6105:0-29 6106:30-30 6107:31-53 6108:54-54 6109:55-55 6110:56-79 6634:80-88 6372:89-105 6769:106-120 6705:121-123 6602:124-124 6476:125-184 6326:185-201 4985:202-227] [-1, 6105, 6106, 6107, 6108, 6109, 6110, 6634, 6372, 6769, 6705, 6602, 6476, 6326, 4985, -2]
ATGTCCTCTATCAAGTCATGTAAGGTCACATAAGTGTCATATTCCCAATGGCCTATGAGA
GATTTTTCAGCCAACACTCCAACATGATGTTCTATGCAATGGCCATAATGAGCATGAAGT
ATTTCCCTGACTTCTGTCCATTTATACCCTTTGAAGCAACAGGCAATGTCTAGAAAGACA
CTCTGATCCTTTTCCTTCAAAGCATCATAGCTTACTTGAAGTATCCTT
>TR39378|c1_g10_i1 len=375 path=[5773:0-45 5774:46-55 6390:56-56 6645:57-59 6519:60-71 6381:72-72 6632:73-95 6506:96-96 6363:97-109 6611:110-111 6485:112-125 6693:126-157 6587:158-164 6458:165-173 6677:174-181 6564:182-185 6430:186-204 6271:205-228 6542:229-240 6407:241-275 6247:276-285 6534:286-296 6399:297-298 6239:299-309 6530:310-320 6395:321-329 6235:330-338 6101:339-353 6102:354-359 6103:36…
GTCCAATGTCAAGACTTTCATATAGTTGAACTCCTTGCTCGAAATACAAGATAGAGACTT
CAAAGGACAACTTCTCCATTTCCAATATCTCAAACTACTTGGAAGATACCCAAGACCACT
AGAAAATTGACCATATTCAATAATAAGTGTTTTGAGATTTGTCATCTTCTTGCAAGCCAT
TCTATCAAAATATATCATTTCTCTTACCGTTGAGTCATATTTGAAATATATCATTTCAAT
ACTTCCAGTTCCTGTATTATCTCTTAAAACGTTAACTATATCATCGCGAAACCACAACCT
ACTGCGTTCTCCAGGCTTGTTGGGAGATTCTTGTCGGACGACTTCTTTACCCATGTCCTC
TATCAAGTCATGTAA
>TR39379|c0_g1_i1 len=980 path=[4386:0-223 4387:224-268 4388:269-274 4462:275-341 4487:342-367 4485:368-440 @4482@!:441-632 4488:633-663 4490:664-703 4478:704-721 4474:722-724 4467:725-823 4381:824-839 4455:840-949 4419:950-979] [-1, 4386, 4387, 4388, 4462, 4487, 4485, 4482, 4488, 4490, 4478, 4474, 4467, 4381, 4455, 4419, -2]
CGATCTCTTCTATATACAATGATGAAATTGATTTTGATTTCTCTTGCATTGATACTAATT
GGCACCCTTGAAGCCCATAAATTCGATCATGTCAGAAAATATCTAGCACAACACGACAGA
AGTGGCAAACCAATCTACAAACGTGATACTCAACCTTGGCTTAAGAATAGTAATACCATC
GGTCTTGGTTACAATCCTTTGTACGGCAGTCCTGTTTGTTATACTGGTGTTTGTCAAGGT
GACGGCTTTAAACATGCCGTTTTCAAATTGAACTATGTTCAACCAGCAATTGGATCATGT
ACCAATGATCTCATTCCAGATTTTGTTGAATTACAATGTATTCCAAGTGCTGACATACAA
ACATCAACTGAAACAATTTCAACTTACGAACATCTATCAGATTCAACATTTAAACGAATT
GAATTCTACGTTGCTACACGATATCGACGATATGCTGCTAGTTATTTCTATTCGAAAGAA
ACACGTTCAATGATCGATACAATGACAAAACAAGATTCAACCGCAATGTACACTCGAGGT
GATGTGACATTCGGTAAATTACGTATGTTCGAACCATTCATGGAACTTTCGGATACATTT
CGTTATGTTATCGAACAAATGCCATGTTGTAATGAATATAGTCAAGAAATCGATGATTAT
ATTAAAGAATTCGTTATCGATTATTTTGGTCTAACCTATGTTTCGGAATTAATTCTCGGT
GGTATTGCTCAACAGACGATGTTTGTTCGTAATAAAGAATTACATGAATTAAAAATGAAA
GGTGAAGATGTTGTACGTGCAGCAAGTATTGGATTTTATTTGAATTTCAATATTCAACCA
GTTCCACCTTATAATGATGTTAAACAAAAAGAATTTATGCAATCAGTTCAAAGTCGACAT
TCGACGAAATTAGGTGGCGATCCAGCAGCACAAACCATGGACGATTGGATTAAATCTGTT
CCTTCGAATCCTGTTATTAT
>TR39379|c0_g1_i2 len=1542 path=[4386:0-223 4387:224-268 4388:269-274 4462:275-341 4487:342-367 4485:368-440 @4482@!:441-632 4488:633-663 4490:664-703 4458:704-823 4434:824-839 4435:840-848 4483:849-908 4480:909-932 4477:933-949 4378:950-979 4452:980-1266 4395:1267-1290 4396:1291-1541] [-1, 4386, 4387, 4388, 4462, 4487, 4485, 4482, 4488, 4490, 4458, 4434, 4435, 4483, 4480, 4477, 4378, 4452, 4395,…
CGATCTCTTCTATATACAATGATGAAATTGATTTTGATTTCTCTTGCATTGATACTAATT
GGCACCCTTGAAGCCCATAAATTCGATCATGTCAGAAAATATCTAGCACAACACGACAGA
AGTGGCAAACCAATCTACAAACGTGATACTCAACCTTGGCTTAAGAATAGTAATACCATC
GGTCTTGGTTACAATCCTTTGTACGGCAGTCCTGTTTGTTATACTGGTGTTTGTCAAGGT
GACGGCTTTAAACATGCCGTTTTCAAATTGAACTATGTTCAACCAGCAATTGGATCATGT
ACCAATGATCTCATTCCAGATTTTGTTGAATTACAATGTATTCCAAGTGCTGACATACAA
ACATCAACTGAAACAATTTCAACTTACGAACATCTATCAGATTCAACATTTAAACGAATT
GAATTCTACGTTGCTACACGATATCGACGATATGCTGCTAGTTATTTCTATTCGAAAGAA
ACACGTTCAATGATCGATACAATGACAAAACAAGATTCAACCGCAATGTACACTCGAGGT
GATGTGACATTCGGTAAATTACGTATGTTCGAACCATTCATGGAACTTTCGGATACATTT
CGTTATGTTATCGAACAAATGCCATGTTGTAATGAATATAGTCAAGAAATCGATGATTAT
ATTAAAGAATTCGTTATCGATTATTTTGGTCTAACCTATGTTTCTGAATTAATTCTCGGT
GGTATTGCACAACAGACAATGTTTATTGGTAATAAACAACGATATGAATTAGAAATGAAA
GGTGAAGATATTGTACAAGCTGCAAGTATTGGATTTTATTTGAATTTCAATATTCAACCA
CTTCCTCCCTATAATGATATCAAACAAAAACAATTTATGGAATTCGTTCAAACTCAACAT
TCGACAAAACTAGGTGGTGATCCATCGGCACAAACCATGGACGATTGGATAAAATCCGTT
CCTTCGAATCCTGTTATTATGAACTATGGTGTCAAAGATCTTGCAACAATCTTAACACAA
AAACATTTTCCTGCCGATCATCATATTTATAACAAATCGAAAATACTCGATCGAGTTATT
CAACGATATTTAGATCGACATGTACCACTCTGTATCAATAATTGTACGGATTCAACGCAT
GGTGTTTGTGATGTTGCTAATAATCCACCGTTTCTACTTGGTACATGTGTTTGTCGACCT
GGATGGAAAGGTGTTGATTGTTCACAAAAAGAACATAACGAACCGAAAACAACAACACCA
TCATCAGTTACGATTGCTCCGTATTATCCTCCGAATTGGGATATTCAACGACAAGATGGT
ATCGGTGAAGTGACAAAAACTACGATCTTAAGTTCGTTGAGATCATTAATTAATACATAT
GGCAAAGAAAAAAAATCTGAAATTGCTATGGATTTAAAATTATGGCTCGATAAATCCTAT
TCGGGTACAACATGGGCTGTCGTTATCGGTGAAATCAATCATTGTGGTAGTGCTTTTTCA
TATGCAGCAAATACTTGTTTAGTAGCTCAAGAGAAATCGTTG
>TR39379|c0_g1_i3 len=980 path=[4438:0-223 4471:224-268 4411:269-274 4461:275-341 4487:342-367 4484:368-440 @4482@!:441-632 4488:633-663 4490:664-703 4478:704-721 4474:722-724 4467:725-823 4381:824-839 4455:840-949 4419:950-979] [-1, 4438, 4471, 4411, 4461, 4487, 4484, 4482, 4488, 4490, 4478, 4474, 4467, 4381, 4455, 4419, -2]
CGATCTCTTCTATATACAATGATGAAATTGATTTTGATTTCTCTTGCATTGATACTAATT
GGCACCCTTGAAGCCCATAAATTCGATCATGTCAGAAAATATCTAGCACAACACGACAGA
AGTGGCAAACCAATCTACAAACGTGATACTCAACCTTGGCTTAAGAATAGTAATACCATC
GGTCTTGGTTACAATCCTTTGTACGGCAGTCCTGTTTGTTATACAGGCGTTTGTCAAGGT
GACGGATTTAAACATGCCGTTTTCAAATTGAACTACGTTGAATCAGCCGTAGGTTCATGT
ACTAATGATTTGATTCCGAATTTTGTTGAATTACAATGTATTCCAAGTGCTGACATACAA
ACATCAACGGAAATGATTTCAACATCGGAACATCTATCCGATTCAACATTCAAACGAGTT
GAATTCTACGTTGCTACACGATATCGACGATATGCTGCTAGTTATTTCTATTCGAAAGAA
ACACGTTCAATGATCGATACAATGACAAAACAAGATTCAACCGCAATGTACACTCGAGGT
GATGTGACATTCGGTAAATTACGTATGTTCGAACCATTCATGGAACTTTCGGATACATTT
CGTTATGTTATCGAACAAATGCCATGTTGTAATGAATATAGTCAAGAAATCGATGATTAT
ATTAAAGAATTCGTTATCGATTATTTTGGTCTAACCTATGTTTCGGAATTAATTCTCGGT
GGTATTGCTCAACAGACGATGTTTGTTCGTAATAAAGAATTACATGAATTAAAAATGAAA
GGTGAAGATGTTGTACGTGCAGCAAGTATTGGATTTTATTTGAATTTCAATATTCAACCA
GTTCCACCTTATAATGATGTTAAACAAAAAGAATTTATGCAATCAGTTCAAAGTCGACAT
TCGACGAAATTAGGTGGCGATCCAGCAGCACAAACCATGGACGATTGGATTAAATCTGTT
CCTTCGAATCCTGTTATTAT
>TR39379|c0_g1_i4 len=385 path=[4423:0-126 4474:127-129 4467:130-228 4381:229-244 4455:245-354 4419:355-384] [-1, 4423, 4474, 4467, 4381, 4455, 4419, -2]
CATTCCGTTATGTTATCGAACAGATGCCATGCTGCAGCGAATTCAGCCAAGAAATCGATG
ATTATATCAAAGAATTTATCATCGACTATTTCGGTCTTACATACGTTTCGGAATTAATTC
TCGGTGGTATTGCTCAACAGACGATGTTTGTTCGTAATAAAGAATTACATGAATTAAAAA
TGAAAGGTGAAGATGTTGTACGTGCAGCAAGTATTGGATTTTATTTGAATTTCAATATTC
AACCAGTTCCACCTTATAATGATGTTAAACAAAAAGAATTTATGCAATCAGTTCAAAGTC
GACATTCGACGAAATTAGGTGGCGATCCAGCAGCACAAACCATGGACGATTGGATTAAAT
CTGTTCCTTCGAATCCTGTTATTAT
>TR39380|c0_g1_i1 len=976 path=[2488:0-309 2489:310-333 2606:334-444 2580:445-467 2608:468-480 2607:481-492 2605:493-516 2601:517-525 2593:526-549 2585:550-639 2610:640-663 2611:664-707 2612:708-731 2613:732-737 2603:738-761 2549:762-765 2599:766-807 2590:808-896 2569:897-943 2520:944-975] [-1, 2488, 2489, 2606, 2580, 2608, 2607, 2605, 2601, 2593, 2585, 2610, 2611, 2612, 2613, 2603, 2549, 2599, 2…
GGGGCGGGAACTGCTGGAATCTGAACAGGAATTTGATTGTTGTGAGGCATGATGAGTAAC
GCAGGATTCAATAACCAACGTAAAGTGTTGACCAGCTAATTCACCCAAATACGGAGTTAT
ATTTGTTCCACTCTTTACACCTATTCATCAGTTGGTTTTCGTAGCTAAACTCGTCGTACC
AAATAGCACTCAACTTTCAATATTAACCAAAATGGACTAAGTAAAAATATCCAAACACAA
CAATCATGTCATTGATTCCAAACCAAACCATATTTCAATATTAACCAAATATAAGGCATC
CATCTACATATAAACTAAAACCCTTGATTGAAAATGAACAAAAATTGTCAAAATACATGA
TACATTGTAGATGGATTAGAAAATAACAAAAAACTAAATTGTTGACAATAAGAGCATAAT
CAGAGGTACAATAAGAAGAAATCAGCAGGATTAAACCTGCAAACAGATATAATCATCAAA
CACTCTTCAATTTTTTCATCTTGGAAGGTGGCCAATTACCCTTCTTTCTCAACTTCCTCT
TTTGAACAAGTCTCTTTCTCCTCAACCTTATCTTCTTATCAAGCTTCATCTTCAACCTCT
GCTCTTCCCTCTCCTTCAATTTTGATTCCAAAGGAAGCTTATCTACAGAAACAGCATCAC
TCTCTTTCTTGCTTTCACTTTCAGACCCATCTGCAACATTGGATTCAGCAGTAGCAGATG
CAATAAAAATTGCATTTTCCCTCGGTTTCACAACAAAGGGTGCCGAGATTCGAAGTCCCT
TCAATGAGTTTGTGGGCAAACCAACGTGCACTCTTGAAATTGGGGTTGTGGAGGGAATTG
GGAAAATGGAGGAAGAAGAAAGAGGGGTGAGTGTGATGGAATTGAAGCAGAGAAGTGCCA
TTGTGTTGTGTTGTGTTGTGTTGTGGTTTGTTTCAATTGAAGATTTTGTTGAGACAAATA
GGAATTGTTAGATCGG
>TR39381|c0_g1_i1 len=3573 path=[8090:0-180 8091:181-213 8151:214-237 8168:238-280 8176:281-304 8160:305-379 8173:380-403 8177:404-423 8158:424-463 8172:464-520 8166:521-544 8157:545-937 8109:938-961 8171:962-1011 8165:1012-1035 8156:1036-1082 8087:1083-1101 8088:1102-1106 8143:1107-1633 8044:1634-1657 8175:1658-1747 8142:1748-1793 8179:1794-1808 8154:1809-1853 8139:1854-2868 8082:2869-2892 8083:…
GAAAATGTTGGAGAATGGAATGTTATTATTATATTATTAAAAAAACATTTAAGAATAGTG
TTTTTAATAATTAATTAAAAGCATAAGACTATTGAATACTGTTTAAGGTGTTTGGAACGT
TTTCTTATACAAATCAAAGAAGAGAGTGGAGGAAACAAGTGTTTGAGAATGAGCATAGTT
GTTGAAGTTATGGTGGCTCTTATAGCAGTTTTGGCGACACTGATCCATTTTTTACATGTT
TTGGTTTTGAGACCAAGATCATTAAGAGCAAAGCTTCATAGACAGGGTATTCATGGACCT
TCTCCTGATTTTTACTTTGGTAATATCAAAGAAATGAAGACACTTTTACTCCAACAACAA
AAACAAGTCAAACAAAACAAACAAGAACATGAAGATGAAGATGTTTGTGCTTCTATATCT
CATACTTGGACTTCAACTTTGTTTCCTCATATTCACAAGTGGAGAAAGCAATATGGTCCC
ACATTCTTGTACTCTACTGGGAGTATACAATGGTTATTGGTAACAGATGTGGAAATGGTG
AAGGAAATCCTCTTAAACACCTCTTTCAATCTAGGGAAACCTTCTTATCTTTCCAGAGAT
ATGGGTCCACTCCTTGGCCAAGGTATAGTATCATCAAGTGGGCCGATTTGGTCTCATCAG
AGGAAGATAATCGCGCCTGAATTGTACCTAGACAAGGTCAAGGCAATGGTTGATCGAGTA
ATTGACTCCACAAACATACTGATAAGATCTTGGGAGAGTAGAATAGAAAGAGATGGAGTA
GTTTCAGAGATTACAGTTGATGAAGATCTGCGAAGCTTGTCAGCTGACATAATTGCTAGA
GTTAGTTTTGGGAGCAATTATGTCGAAGGAAAAGAAATATTCACAAAGCTTAGAGATCTT
CTAAAACTCCTCTCCAAGATATATGTTGGAATTCCGGGCTTTAGATACTTGCCAAACAAA
AGCAATAGACAGATATGGAGATTAGAGAAAGAGATAAACTCAAATATATCCAAGCTCGTA
AAACAACGCCAAGAGGAAGGTCGTGAACAAGATCTCTTGCAAATGATACTTGAGGGTGCA
AAAAATTGTGAGGGAAGTGATGGCTTCTTTTCAAATTCAATCTCACAAGACAGGTTCATT
ATAGATAACTGCAAAACTATATTCTTTGCTGGACATGATACTACTGCAATTACAGCAGCT
TGGTGCTTAATGTTGTTAGCTAAATACCAAGATTGGCAAGATCGTGCTCGTGCAGAGGTG
CTTGAAGTATGTGGAAATGGTAATCCAGATGCAAGTATACTTAGAACCATGAAAACGTTA
ACCATGGTGATTCAAGAGACTTTGAGGCTTTATCCACCAGCAGTATTTATCACCAGAACA
TCATTCCAAGATATTAATTTAAAAGGTATCAAAGTTCCAAAAGGAATTAATATGCAGATT
CCAATTGCGATATTGCAACAAGACATTGATATCTGGGGGCCTGATGCACACGAGTTCAAT
CCTGAAAGATTTGCAAATGGTGTGCTTGGAGCCTGCAAGATTCCACAAGCTTATATGCCA
TTTGGAATCGGTTCCCGTGTTTGTCCTGGACAGCATTTATCCATGATAGAATTGAAGGTG
TTTTTGTCGCTCATCCTGTCAAAGTTTCGCGTCTCCCTTTCGTCAAGTTACTGTCATTCA
CCGGCCTTTCGTTTGCTGATAGAACCCGGTCATGGAGTTGTTCTCAAAATGACAAGAATT
TAGTTGAGAAACAATTTAACTAAAATGATTCTCCCCTTGTTCATTGGGGTTCCTTTTTCA
CTGTTCTTGCGAATGTTGAGTAATAAGACTATCGATTTTATTTCAAATGGATAATGAGAA
CATTATTTCTACCTATGACTTATGAACCATTTGCACTCTCTTTTGAATTCTCACTTTGAA
TAGTGTTTTCATCATATTTGAATCATAGGCTAGTAACATTATAACAATACAGAGATGTCC
AATCATAATATTTTTCTTGATTATTTAATGGAAAAAGGAATAGAGGACAATAAGTTGAGA
ATAAGATGGGTGATGAAGGAATAAAACGTGGTTACTTGAAAATTGGTAATTCAAGGTAGT
GCTAATAGTAGCCAAAAGTCACTCATGAGTATGCTCATTTTTGCTGCATTAGTTTGAAAA
TGTCCATTTGGCATTTATGAAAATTGGACTATATGATTGGTCATCACATCATATTCTTTT
TGATGGATGTAGATGGTGTATAGGTGATGGAAAGAAGGTAAAAGTAACGAGTGATCCTTG
TCTACGGTCTGCTGGTTCGAGTTGGGTGGATTCCCTGCAAAAGAATGAGGTTTATGATAT
GGCTGTTGCGACTTGATGATGCAAGGAGATAGAAAGTGAGATGTGCTGAAGATCCGTAAT
CTATTCACACCTGATAATCTATTCCCACCTGATGTTAGTCACTCAATTCTGTCTATTCCA
TTACTTTTGGAGGATCATGAAGATGTGTTGATTTGGAATGAGGATAAGAATGGCATTTAC
ATGGTTAGATCCGGTTGTTGTTATGTGATTCGTATGTCGATGAAGGAAAAGAGGCGTCAG
GTCCAGGGAGATTGGGATAGTGTGTGGAGAGCACAAGTTCCTCCAAAAGTGCGGAATCTA
ATTTGGGGGATTTGTAGAAGTTGTTTGCCGACTCGAGATAGGCTAAATGCACGCCATGTT
TCCTGCCCTTTACATTGTGAGCTGTGTGAAAATTATGTTGAATCAGATTGGCATATCTTT
TTTTATTTCCATACCAGTGCAGATTGTTGGAAAGTAGCAGGGTTGGCTGCAACTCCAAAA
TCTCAGTTGGCTCGCTTCGATTCGGTTGGAGCAATTCTATTGGATGTTTATGCGCATGAT
CCAGAGAGCATTGTTAGTCGAATGTTGATTATTATATGGGGAATTTGGAAGAATCAAAAT
GATTTTATTTAGAATCAAAATCAGAAGTAGTAAAGCGTAGGACAGATTGTTAACATTGTG
CAAATGATGCATGCTGAATGGCGGATGGTGCAGAACACGACTCAGAATGTTATAACAGCA
GACAGCCGCGACAGGAACAGACAAGTACTAGTGCAGCGTGATTTCCGTTTCAGCATTGAT
GCTAGTTTCTTTCGGAATTGTGACAGAACGGGTTATGGAGGCTGCATTCGTAGTAGGGAA
GGTGACTTTGTGAAGGCTTGGACAGGTTGGATACAGCCTGAGATGCAAGTTCAGGAGGGA
GAGGCCGTTGCATTGCTGACTGTCATGAGGTTGGATCGGACAATGGGAGTATCAAGTGTG
ACGTTTCTATGCGATTCAGAAGTGGATGCAATTCATGCGAGCACTGAAGGTTTATCTGAG
TTTAATGTTTGTGTCAATAGTATTCGGAATATTTTACCTTTGAATTGTACCTTTGAAGTT
AACTTTATCCGGAGGCAAGTGAATATGATAGCTCACTTCTTAGCTAGAGCCTCCATTTCT
TATGCTAGCCACCAAGTCTATGATTATGTTCCTCCTTGTATTCACTCTTTATTGATTAAA
AATAAAAGTTAATTTTGTTTGGTTAAAAAAAAA
>TR39381|c1_g1_i1 len=917 path=[895:0-916] [-1, 895, -2]
TTTTTTTTTTGATTTGTAATATGTTTCCACCTGTATTATTCACTAAATTTTGTCTTTTCC
ATTATTCTTGGAGGATCATGAAGATATGTTAATTTGGAATGAGAAGAGTGACATTTACAC
AGTTGAATCTAGTTATAGTCATGTAATGTATATGGCAGTGAATGAGTCGAGGGAGATTCA
GATAGTGTATGGAGAGCACAGTTCCTCTGAAAGTGCACAATCTAATGTGGAGGATTTGTA
CATGTTGTTATACACATCATGTGTTCCTACCCTTTACATTGTGAGCTGTGTGACAGTCTA
CTTTGCAGACAGTCTACCTTGTAGACTATGCAAAACTTGTGAGCAGTTCGTGGTAAAATC
ATCTCGAGTCGAGAGATAGCAGATAGAGTATAAACAAACACTACCAAGCACCCAACATAG
AGAAGTATTCCCATGTGACCTTGCCAAATTTCCTATCTTTTGTATGAGGTCCTCCGCTGT
TGCAGTACATGACACATAAAAATGCCCTGTGGGAGTGCGCTGGATTTGAATGTTCCCCCG
ATCACCTCTACTTGCCTGACCAAGAACAGTTATAGGAGTTCCAACACGAAGTACGTGTTC
GGTCCTTTCCATTCGAATGGCCTCAAAATGATTTAAGACCCAAACTTTGGTTCTTCTTCA
CTTTTTCTCTTGTTTCCCCAAAAGTTAAACCCCTCTCTCTTCAAGTTTCTTCTCTCACTT
CTTTTCATCCATGATTTATCTTGGTCATCTCCTTCTCTATATTCTAAAATTGGTGTGAGG
TTGTTTATTCAAGTAAGATGATGGGATGGAAATCAATGATGGAGACATGCAACGGAAGTG
GTAGTGGTTTTTCTCTTATTCCCTTTCTCCTCCCTTCTCTTTTTTTTTTTTTTTTTTTGT
TTGTTTAATTTGTGGGG
>TR39382|c0_g1_i1 len=3107 path=[6415:0-1408 6416:1409-1432 6425:1433-1941 6413:1942-1965 6427:1966-2581 6426:2582-2627 6424:2628-2680 6422:2681-2702 6411:2703-3106] [-1, 6415, 6416, 6425, 6413, 6427, 6426, 6424, 6422, 6411, -2]
AAAGTGAAAATACAGTGCAGTTAAAAATTTAGTGGCAGGGACAGTTGTGAAATTTTGGTA
GGCATTTGTTTTCTCATATATATATTTGATTTTCTAAAAAAGTAACACAAGAAGAGTCCA
AAAGAGGCAAAAACTTTAGGATGTATCAAAACGAGGAAACCCTAAGCAGGAAGGAGAGGG
CAAAGGAATGGTCACCCTTTGGAACCTTGGCTGTAGTAAAGGGTCGTGTATTCGCAGGCC
CTGTCAATTCCTTACGGCCCCCACAATTTGAAATACGCTTGTATAGGACGCAACACAATA
TTTTACTCCAATCTTAAACCCCACCTTATTCCTCTACTGAAGGGTAATTAAGTTCTATAC
TCACTTATGGTAGATATTATTCCATTTTCCATCTGTGGTATATGAAGTTGGTCAGAGAGT
TTTTAAGTTTTTGGTAAATTTGGTGCCTAAGATTACGATGTTTAACTGTTCTCTTCTGCT
TATTGCTCCTCTCTCTCTCTCACTTCTCTCTCTCTTTCACTCTCACTGACAGATCTTAAG
CCACCAACTAATCTCTTCCCTCATTTATTACTTACTAGTATCACACACTCTCTCTATATC
CTATCAGATCCTATAGTTGAGTTTTTCTCTCTATATAAACACCATTAAACCTTCTTCTTT
CTCACTTATCTCTACTTTCTTCTCAACCCTTCTTTCATTTCTCATATGGAAGATTTTTTT
TCTGTTAGCTTTACTCAATAAAAAAATTTCTCAGATTTCTTAACTTTTTAGATATTTTTT
ATTTATTTTTTTGCTTTTTTCTTACTACCGATAGTACTTCAATGGTTTTTATTTTTTTGT
ATACATATGAGATATGTAGAGTTATTACTCAATAATACTGCTAAGTGGGTTCACTACTAA
GTAGTGAGTATTATTGTTCTTTCTTCTTTCTTTGTCTACCCACCACCTATGCTTTACTTT
TGCCTCACTAGATTTAATTTAGATAAGATTTAGGGTTAGGGTTAGGGCTGTTTTTATACT
TTTTGTCCTTTCTCTTTATCTACTTCTACTTTTTTTTGTTTTTTTATACTTGCTCTCTTG
TATGATATCATGGTCACACAGATCTAAAGTGAAGAAAACAGTCAGTGTTTGCTAGTGGAG
CATCATCAAGATTCACAAGCTTTAAAGGGCTTCAAATCAATTAGCCCTTCTTTATGTTAT
GAGAATCTTGATGATGCTGCAGCAGCAATTGATGACTAATACTACCAGAATCTGATAACT
GTGCTACACCACCACCAGCTTGGAGTTATTAAAAGAGGTGAATGAACTCAATATAGTTAT
GTTATTTTGTTAATTACTATGGTTAGATCTTGATCCAGTTATTAAGCCACTTTTTAATTT
TGCGTATGTTGTAGCTGATAACATTTTCAAGCCCTTGTGGAAGAAAAAAAATTAATCAAT
GAAGTGAAAGTGAACTATATGTTTTGAGAAATTGAAAAGAAGAATTTTTAATGCATAAAT
AATGATGCCGTTGACCTATCTGGTAATGTGCTGTAATCCTCTATAGTGTAATTTTGAGGT
TTATTAATGGAGCTGAGTGCTTTCTGCCATTTGTAGTACTGAAAACCCCCTCCCCCCCCT
GTAAAACTCAGAAGGTATGTCTGTACTATGATGCAACTTTGTCTGCACCATAGATCATTG
TGATTTGTGAATAAATGAGTAAGTGCTTTTACTTCATGGATATTTGTGGTAAAAGTATTT
ATCTTTTCTCCTATTTTCTCCTGTTTATTTATCTAAATTATTTACATTTTCTTTTTATTC
TTGTGGAAAAGAATAGCCTATATCTCTCTTTTCAGTTTGAGAGCATGACCAATTTATTAC
TTTTATAAATGTGTATGTTGCATTTTCGGTAGTTCTGAAATTTTGTCAAAGAATAATGCA
CATTAGTGTTGTTTTATTCCTCAGAACATATCAAGTTATATTTTATCTTGATGGTGCTGT
GTTTTTGTTTCTTCCCAGATACTTGGTTGTTTTAAAAAAAATAATAATACTACATATATT
TTTACTTTGATTTTAGAACTGGATTTTATGTAATATGTTCCTAAAAAATTGAACATATAT
ATACACCAGGGAACTTCTGCAGTTTGGCCACTGTCTGCTATTAATCACATCAGCAACAAA
AACTTATTGTTGCTTTAAATATAGTTCCAACTTATTTATATTTCTTTAAGTTGTAATTTG
ATTTAACAATATAGACTTATTTCATAGTTTCAAAACTAGTATTTAACTTCTCTTTGATTA
GTAGTTACTTTCTAATGCAGCATGGCTCTTTATTCAAGCAGAGTTGTAAAAAGATGAGTT
TAAACTCTCACATAACTTTCATATTAAAATGTTTCTTGTGTTTTTATGAAAAGAATATTA
GACATAGTTAACAATGAATAAACACATTATGATTCACTTAGTTATGTTTCCAATGTGTAC
GAATGCAACACATGATAGTTTTTTATGGGTCTCTTTGGTTAGCTGAAAAATATAATAGTT
TTCTTGACTCAAAAGTTTGTTAATTAGCATCAAATTTTACATTTTCCATGTAACTATATA
TTTCAAACTCTTATTTTAATGATTCATTAGTGAAAGTCACCAATAGTAGTTCATTCAATA
TTATTACATTTGAATTATGAAAGACAAAGGAAAAGTATAGTAGTTAATATATACTCTATT
TTCATTAAAGACTGAATAGTACACATTTTCATTATATATGCTACAGTGTCGACCCCATAA
TCGAATAAATGATGTTGGAGTCGTACCATGCATATGCTGCTAAAGGGAAAAATTAAATTA
TCAGCCAAGTATCCTTGAAGATCTTGCTGGTTTCTTCATGTGAGCATGTGAAAGCTAGAT
TTTTTAAGGTTATTTTTTGGGTTTGGGGAGTCGTTGGTGACCTTGAGTTGTGTTTGTTTC
ATTGGTGCTATTTTGTACTTGTACTTTTATTTTCCATTCTTTCATATCTATTTTGGTTCA
TCAGTTGCAAAAAAAATAAATTAAAAATCTTGCTAGTTTTTCTTTATCATATAAATTGGG
ATAGGACATCTCTCCTTATCTTTACTCAAGTGGTTTCGGACTTTCGG
>TR39382|c0_g1_i2 len=3078 path=[6415:0-1408 6416:1409-1432 6425:1433-1941 6413:1942-1965 6427:1966-2581 6404:2582-2601 6405:2602-2654 6406:2655-2673 6407:2674-3077] [-1, 6415, 6416, 6425, 6413, 6427, 6404, 6405, 6406, 6407, -2]
AAAGTGAAAATACAGTGCAGTTAAAAATTTAGTGGCAGGGACAGTTGTGAAATTTTGGTA
GGCATTTGTTTTCTCATATATATATTTGATTTTCTAAAAAAGTAACACAAGAAGAGTCCA
AAAGAGGCAAAAACTTTAGGATGTATCAAAACGAGGAAACCCTAAGCAGGAAGGAGAGGG
CAAAGGAATGGTCACCCTTTGGAACCTTGGCTGTAGTAAAGGGTCGTGTATTCGCAGGCC
CTGTCAATTCCTTACGGCCCCCACAATTTGAAATACGCTTGTATAGGACGCAACACAATA
TTTTACTCCAATCTTAAACCCCACCTTATTCCTCTACTGAAGGGTAATTAAGTTCTATAC
TCACTTATGGTAGATATTATTCCATTTTCCATCTGTGGTATATGAAGTTGGTCAGAGAGT
TTTTAAGTTTTTGGTAAATTTGGTGCCTAAGATTACGATGTTTAACTGTTCTCTTCTGCT
TATTGCTCCTCTCTCTCTCTCACTTCTCTCTCTCTTTCACTCTCACTGACAGATCTTAAG
CCACCAACTAATCTCTTCCCTCATTTATTACTTACTAGTATCACACACTCTCTCTATATC
CTATCAGATCCTATAGTTGAGTTTTTCTCTCTATATAAACACCATTAAACCTTCTTCTTT
CTCACTTATCTCTACTTTCTTCTCAACCCTTCTTTCATTTCTCATATGGAAGATTTTTTT
TCTGTTAGCTTTACTCAATAAAAAAATTTCTCAGATTTCTTAACTTTTTAGATATTTTTT
ATTTATTTTTTTGCTTTTTTCTTACTACCGATAGTACTTCAATGGTTTTTATTTTTTTGT
ATACATATGAGATATGTAGAGTTATTACTCAATAATACTGCTAAGTGGGTTCACTACTAA
GTAGTGAGTATTATTGTTCTTTCTTCTTTCTTTGTCTACCCACCACCTATGCTTTACTTT
TGCCTCACTAGATTTAATTTAGATAAGATTTAGGGTTAGGGTTAGGGCTGTTTTTATACT
TTTTGTCCTTTCTCTTTATCTACTTCTACTTTTTTTTGTTTTTTTATACTTGCTCTCTTG
TATGATATCATGGTCACACAGATCTAAAGTGAAGAAAACAGTCAGTGTTTGCTAGTGGAG
CATCATCAAGATTCACAAGCTTTAAAGGGCTTCAAATCAATTAGCCCTTCTTTATGTTAT
GAGAATCTTGATGATGCTGCAGCAGCAATTGATGACTAATACTACCAGAATCTGATAACT
GTGCTACACCACCACCAGCTTGGAGTTATTAAAAGAGGTGAATGAACTCAATATAGTTAT
GTTATTTTGTTAATTACTATGGTTAGATCTTGATCCAGTTATTAAGCCACTTTTTAATTT
TGCGTATGTTGTAGCTGATAACATTTTCAAGCCCTTGTGGAAGAAAAAAAATTAATCAAT
GAAGTGAAAGTGAACTATATGTTTTGAGAAATTGAAAAGAAGAATTTTTAATGCATAAAT
AATGATGCCGTTGACCTATCTGGTAATGTGCTGTAATCCTCTATAGTGTAATTTTGAGGT
TTATTAATGGAGCTGAGTGCTTTCTGCCATTTGTAGTACTGAAAACCCCCTCCCCCCCCT
GTAAAACTCAGAAGGTATGTCTGTACTATGATGCAACTTTGTCTGCACCATAGATCATTG
TGATTTGTGAATAAATGAGTAAGTGCTTTTACTTCATGGATATTTGTGGTAAAAGTATTT
ATCTTTTCTCCTATTTTCTCCTGTTTATTTATCTAAATTATTTACATTTTCTTTTTATTC
TTGTGGAAAAGAATAGCCTATATCTCTCTTTTCAGTTTGAGAGCATGACCAATTTATTAC
TTTTATAAATGTGTATGTTGCATTTTCGGTAGTTCTGAAATTTTGTCAAAGAATAATGCA
CATTAGTGTTGTTTTATTCCTCAGAACATATCAAGTTATATTTTATCTTGATGGTGCTGT
GTTTTTGTTTCTTCCCAGATACTTGGTTGTTTTAAAAAAAATAATAATACTACATATATT
TTTACTTTGATTTTAGAACTGGATTTTATGTAATATGTTCCTAAAAAATTGAACATATAT
ATACACCAGGGAACTTCTGCAGTTTGGCCACTGTCTGCTATTAATCACATCAGCAACAAA
AACTTATTGTTGCTTTAAATATAGTTCCAACTTATTTATATTTCTTTAAGTTGTAATTTG
ATTTAACAATATAGACTTATTTCATAGTTTCAAAACTAGTATTTAACTTCTCTTTGATTA
GTAGTTACTTTCTAATGCAGCATGGCTCTTTATTCAAGCAGAGTTGTAAAAAGATGAGTT
TAAACTCTCACATAACTTTCATATTAAAATGTTTCTTGTGTTTTTATGAAAAGAATATTA
GACATAGTTAACAATGAATAAACACATTATGATTCACTTAGTTATGTTTCCAATGTGTAC
GAATGCAACACATGATAGTTTTTTATGGGTCTCTTTGGTTAGCTGAAAAATATAATAGTT
TTCTTGACTCAAAAGTTTGTTAATTAGCATCAAATTTTACATTTTCCATGTAACTATATA
TTAGTGAAAGTCACCAATAGTAGTTCATTCAATATTATTACATTTGAATTATGAAAGACA
AAGGAAAAGTATAGTTAATATATACTCTATTTTCATTAAAGACTGAATAGTACACATTTT
CATTATATATGCTACAGTGTCGACCCCATAATCGAATAAATGATGTTGGAGTCGTACCAT
GCATATGCTGCTAAAGGGAAAAATTAAATTATCAGCCAAGTATCCTTGAAGATCTTGCTG
GTTTCTTCATGTGAGCATGTGAAAGCTAGATTTTTTAAGGTTATTTTTTGGGTTTGGGGA
GTCGTTGGTGACCTTGAGTTGTGTTTGTTTCATTGGTGCTATTTTGTACTTGTACTTTTA
TTTTCCATTCTTTCATATCTATTTTGGTTCATCAGTTGCAAAAAAAATAAATTAAAAATC
TTGCTAGTTTTTCTTTATCATATAAATTGGGATAGGACATCTCTCCTTATCTTTACTCAA
GTGGTTTCGGACTTTCGG
>TR39383|c0_g1_i1 len=711 path=[1630:0-52 1631:53-112 @1635@!:113-382 1619:383-448 1633:449-604 1622:605-628 1623:629-710] [-1, 1630, 1631, 1635, 1619, 1633, 1622, 1623, -2]
TTTTTCACAACAAGTGGGTGTCGGGATTGCAGTCAGGCTTGAGACACAAGCTACGCGAAT
AATGAGACATTCGTGCGTGTCATTTATTTCTTCTTTTGGATCTTTTTGAGATAGAAATCT
AATTCTTTTCCTTCTAAGATATAACCATCAGCACGACCAGATTGACCAGGACGAGAGGAG
AGACGAGCATATAAACGACCAACGTTGAATTGATCCTTTAAGTGAGGGTCTAATTGTTGA
TCCTTGTTACGGGCAGCAATTTTGCGTAATACGTGTTTGGATTTTTTGGTGGCAGATTTG
TCTTCTTCCTTGTCAGATTTGTGTTTCTTACCGATCAAGGTGGCATAGTGTTGTTCATAC
CATTGACGGAAAGCAGTGGCATCAACTTGCACAATGGCACCTTTGACAAGAGTTTTGGTC
CGCACTAATTCGTTGTTGGAGGCGTTGTACACGACATCCAAGATACGAGCTTTACGAGTG
GTGGCTTCAGAACCCCAAGCAAAGTTTCCAGTATCAAGACGAAGAGCACGATATTTTAAG
TTTCCACCACGAGCACGGACAGTGTGGATACGTTTAGTTCCGATACGGGTGTTAGCGGCG
GGACGCCCCATTTCGAATTTACGTTTCTTTTGGTGGACATTACGACGACCACCGGTCAAT
CGACGCTTGTGACGAGAATCACGAGAAATACCCATTTTCTTTGTTGTGAGA
>TR39384|c0_g1_i1 len=1795 path=[4213:0-898 4217:899-1098 4206:1099-1116 4207:1117-1794] [-1, 4213, 4217, 4206, 4207, -2]
AAGAACTATTGGATAACTATGGCATTGAACCAAGTAACGTAGGTCAGCTTTATCGTGCAA
GAAAAAAGGTGAGACAAGACACAAAGGAGTTTCATGCACTTTCATATAATGACTTGCCAT
CTTGGGCTAACCTTGCTTTGGAGACAAATCCTGGATCTATTATAAAGCTTGAGTTGGAAC
CGAGAATCAACCAAAACCCTATATTTAAAAGGTTTTTTGTTTGCTTGAATGCAATGAAAA
ATGGATTTGTGAAGGGTTGCAGACCTTGGTTCGGCATTGATGGATGTCATCTAAAAGGAC
CATATGGGGGAGTTTTACTATCAGCTGTGGCAGTTGATGGAAACAAAGGTATGTTTCCAA
TTGCCTTTGCTGTTGTTGAGGTTGAGTGCAAGGACTCATGGATGTTTTTCCTCTCTTTGT
TGGGTAATGCATTGCATTCTGTTCCTGAATGGAAAGATAAGCATGTGACAATCATGTCAG
ATATGCAAAAGGGGTTGAGAAATGCAGTTGTGGAAGTGTTTCCCTATGCCAAACACCGGT
ACTGTTGTAATCATTTGCTAAACAATTTCAAACTCAAATTCAAAACATTGCTTCTTAGTA
CACAATTTTGGGCTGTTGCAATGGCGTATAATGAGTTCGTGTTTGAGAAAGCCATGGAAA
AACTAAAAAACATTAGTGTTGAGGCTGCAAATTGGATGTTGGATCCTGAAAGGCCAAAAA
GCATGTGGGCTAGATATACTATTGACTTTGAGTGTAAATCTGATCATGTAACAAACAATG
TCGCAGAGTCCTTTAATAGTTGGTTGGGAGATGATAGAAAGAAGACAGTTTTATCAATGA
TTGAGTCGATTACTTGCAGGTTGATGGCTAGATTTCAAAAAAGATATGAAAAAGGGTGTG
AATTTGATAACATTGTCACACCTAAGATTAGAAAGGTGCTTGATACAACAATGCAAGATG
GAAGAATGTGTAAACTCACATATGCAGGTGACGATGAGTTTGGAGTGAAAGACGGATATA
CTACTTTTGTGGTGAACTTGAGGGATAGAACATGCGGGTGTGATTATTGGAGGGTGACTG
GTTTACCATGCAAGCATGCATGTTCATGCATTGCATACAAAAGAGCAAATGTAGAGATGT
TTTGTGATAGTGCTTATACTAGTAAAGTCTATTCTTTATGTTACAACAACATCATACATC
CCATGCCTGAGTTAGATGTCAAAAATAGAGGCTCTTATGCACAAATTGATCCTCCTAAAT
TGAAGAGGTTACCAGGTAGACCAAGAGTTAATAGGAAGAGAAGTGTGATTGAAGGTCCAG
GTGGTTCACAGGATGCTAGAAGATCAAACACAGTCAGGTGTGGTAACTGCAAGGAGTTTG
GACATAACATACTAGGATGTCAGAGAGATAAAACTAAGAAACAGAAAAAGCTGAAGGTGC
GTCGTAAAGAACAAAGCTCAGATGGAAATAATGGAATTGCAACTTGCTCTAGTCAAGTCA
CTCATAATACATAGCTATTGCTGATGAAAATTATGTTTAGTGGTTTATTTAGGATGATTT
TGGAAATATTTATGTCACTGACATAAATGCACTAGAATTTTTGTTTGTTTTGGCACTAGT
ATTTTGGATACTATTATTTTGATGTGCTACTAGTATTTTGGAGCTATTGGTTTATTTAGA
TACTAGTATTTCAGCGAAGTTAATGGTTTATATAATTTGGAAGACTTATTAGTTGGTTTA
TGTAATTATTTGCTCAAATTTCATTGACTGTCGTATGAATTTGAAGAAATATTTT
>TR39384|c0_g2_i1 len=285 path=[4208:0-95 4209:96-115 4210:116-133 4211:134-157 4212:158-284] [-1, 4208, 4209, 4210, 4211, 4212, -2]
GCTGGTGATGATGAGTTTAGAGTAAAAGATGGGTTTACCACCTTTGTGGTGAACTTGAGG
GCTAGAGTATGTGATTGTGGTTATTGGAGGCTAACTGGTTTACCATGCAAGCATGCATGT
TCATGCATTGCATATAAGAGAGCTAATGTGGAGATGTTCTGTGATGATTCTTATTCTACC
ACAACTTACAGTTTGTGTTACTCAGAGATTATACATCCCATGCCTGAATTAGATTCCAAC
AATAGAGGCTCTTATGGGAAAATTGATCCTCCGGCAATGAAGAGG
>TR39384|c1_g1_i1 len=2223 path=[5373:0-1199 5425:1200-1221 5431:1222-1286 5428:1287-1310 5423:1311-1311 5433:1312-1335 5430:1336-1486 5422:1487-1606 5434:1607-1664 5432:1665-1677 5429:1678-1697 @5426@!:1698-2146 5394:2147-2161 5395:2162-2222] [-1, 5373, 5425, 5431, 5428, 5423, 5433, 5430, 5422, 5434, 5432, 5429, 5426, 5394, 5395, -2]
ATCTATTAAACACACAAATTCATGTGTCAAAATTAAATTAAATTTTACATTTTTATCCTA
TAATTTTTTGGCACAAAGGGTTCAAATCCCTAAATTTTGCATTACGCAGTGATCACTTCT
TCTTCTTCATGATCTTCGTCTCAACACTAACCCATTCTCTATCTCCACTAAACCCCCTTT
CTTCAAAAGTTTCAATTTTTCGTGCTTCTCATGGAAAATAAACCCGAAACCGAACCTGGG
TCTCGTTCAAACGACCATATGAACATGGAAAACATGAGCATTCAAGATTTGGTTTCAGTT
CTGCGTACAGCGTTTCTGACAGAACAATTTGATACTGTTGAAGAAATTTTAGTGAGTAGA
TATGAGAAACTCCAAACAGAGAATCAACATCTTCAACAGAAGTTTCAATTTGAGGAAGAA
TTGAGGAAGAAAGAGGAAATGTGTGAGAGAGGGAAAAAAGCACAGAATAATTATGAAAAA
TTGTTGAAAGAAGTTAAGAAAACTAGTTTAGGGTTTAGAGAAACAATTGCTGAGTTAGAA
AAGAAGAACAATGATTTGGAGTTGGAAGTTTCTGAGCTTAGAAAAAGAGTTGGTGTTTTG
GAGAACGAGAAAAATGCATTTGGGGTGAAAATTAGTGAGTTGGAGGAATCAATGAAGAAG
ATTAGTGAGGCTAGGGTTGATGCTGGGATTACTGCTGTTGAAGAAAAAGAGATTGAGAAT
[truncated: 777,329+ more rows]
