# Supplementary material for: Transcriptome analysis of microRNA156 overexpression alfalfa roots under drought stress
Source: Sci Rep. 2018 Jun 19;8:9363. doi: 10.1038/s41598-018-27088-8 (PMC6008443; doi:10.1038/s41598-018-27088-8)
Supplement: Supplementary file 8 — Supplementary file S2.c3 [file 41598_2018_27088_MOESM8_ESM.xlsx]

## Sheet: Trinity.fasta_S2.c3
Title: Transcriptome analysis of microRNA156 overexpression alfalfa roots under drought stress
Authors: Muhammad Arshada, Margaret Y. Gruber, Abdelali Hannoufa
Supplementary file S2_c3: De novo assembly data
>TR78066|c0_g2_i1 len=1000 path=[2157:0-238 2163:239-371 @2162@!:372-631 2150:632-654 2151:655-999] [-1, 2157, 2163, 2162, 2150, 2151, -2]
GGGAATACAATTTACTAACTTTTTGGTTACTGAAATACAAGTTTTTTATTTTTTGACAGT
TACTAAAATACATGTTACTAACTACTAATATATATTTATTGTACTAGCTTATGAGAAAGC
GGATTCGGATTGGCTGACTTTGTCGGCGAAAGGCACGGTACCTTTGGTTCAGCCTAGTCC
GTTGGATAAATCCTATGTCTCAGATCAAGCACTCACACACACGAGAACTGAACCATCTTG
CCGTTCAACTTCTGCACGCCATCGAATCTCAGCACACCGTCGAAGATCTACACGTTGTCG
ACCCGCCACTGTGAACCTACAGCTTGTTGCTTTTTCAAGGGTTGAAACGTGAAAAACTGA
AAATTGACTATTGGTAGTCTAGCACCTAGACACAGGAGAAGAAATAAAAAAGAGCAATGT
GGTTGTCAATGAAAGTGCACCCAAGTCCATGAGAGTGATTTTTGGGTTTGATGATTTCAT
TATATCCTTATTTTCTGGTGCTGTTTCAGCCTGGCCAATATAGTTATTGGTGCTGGAACT
ATTGCCTTGACTGCAACCTTGAAACAATTACGGTTGGTTCTTGGTCTTGCTGCTTTTGTT
TTCATTTCATGGTCTTACAGACCTCTATGGCAAGGTTACAGTGTCAAAACATTTGAACGG
TGAGTCTGCAGCGTTGGTAGGGTGACACAGGCAGTGCTCGATGACCGGCGCAACACCAAC
GGAGAGGTGGAAAAAGGTTGTCGCCATGCATGCCTTTTATTTTTGCGATCACTGATACAA
CAAGTGGCTTGATCCGAGACATAGGATTTATCCATTATCCAACATACTAGACTGACCCAA
AGACACCATGCCTTTCGTGCGCGGTCAAAGTTAGACAATCCGAATCCAAAAATAGTTATT
TTACCCTCTTTGTTTAGCATATGTAATAATTTATTTCAAGGTTTATGTATTATATTTCTA
AGACAACAAATTATATGACCCCATTCCATTATGATCCACA
>TR78067|c0_g1_i1 len=834 path=[3463:0-154 3464:155-155 3465:156-833] [-1, 3463, 3464, 3465, -2]
CACAATAATCAGAGGAGTCCGGTATCCCCGTCAGTTGGGTTCCCGCCAGTTGGAAATATA
TATATATAGGGGGCATATCACATGAGAATGCCTAACTTATGTGAGAATGATAGGAATGAA
CAGGAGCCATCAGATTAAAATGTGTGGTTGAGATTATAACCCCCACATTAAGTGAGTCAC
GTGTGAATCTTGTACCATTCTCATGTGCCAAGTCTCATTTCCTTCGTACTCTCTCTCTTG
ACCCATGAACTCCCACCGCTTCTCTTCCTTGGAACCGTCGGTTGCTGCCTTGCTGAACCA
TTTACCCATCAGCGGCCAGAACTCCGGCAGGCACACCCACCACCATCAGCGGCGATTTTG
ACGCCATTGTTACAATTGAAATCAATTATCCATTTCCCCCTCATTTGACAGTTCTGACGT
AATTATAGAACAATTCAATTGTTTGAATCCCTAAATATAGAACAATTCTTTATGGTGTCC
GTGGACAATAATTAAAGGTATGGGATTTGTGTATCCATGTCTTTAATTATGGATTTTTCA
CTCCAGTATCACCTAAGAGTTACTAAATAAAACATATGTTCCAAAAGAAAATGGACACGT
AGAATTGTAAGGGTGAAGACAATTGAGAGATTGAGAGATATAACGACAAGAATTGAGGAT
GTGCTTGGAGCGGCGGTTCCAGCAAGCCAGCAACCGTGTTGTTTTGGTAAAGGAAGAGGA
AAAGATGCAACTGGAAAAAGGAGACAAAAAGTACACGTGACTGACCACTTTAAACTTTTT
AATCACAGACGTTGATTTAAATCCAAGGGCCAAAAATCATTCCTATAGATCGGA
>TR78067|c0_g2_i1 len=732 path=[3475:0-52 3476:53-53 3477:54-731] [-1, 3475, 3476, 3477, -2]
GAGAATGATAAGAATGAATAGGAGCTGTCGGATTAAAATGTGTGGTTGAGATTATAACCC
CCACATTAAGTGAGTCACGTGTGAATCTTGTACCATTCTCATGTGCCAAGTCTCATTTCC
TTCGTACTCTCTCTCTTGACCCATGAACTCCCACCGCTTCTCTTCCTTGGAACCGTCGGT
TGCTGCCTTGCTGAACCATTTACCCATCAGCGGCCAGAACTCCGGCAGGCACACCCACCA
CCATCAGCGGCGATTTTGACGCCATTGTTACAATTGAAATCAATTATCCATTTCCCCCTC
ATTTGACAGTTCTGACGTAATTATAGAACAATTCAATTGTTTGAATCCCTAAATATAGAA
CAATTCTTTATGGTGTCCGTGGACAATAATTAAAGGTATGGGATTTGTGTATCCATGTCT
TTAATTATGGATTTTTCACTCCAGTATCACCTAAGAGTTACTAAATAAAACATATGTTCC
AAAAGAAAATGGACACGTAGAATTGTAAGGGTGAAGACAATTGAGAGATTGAGAGATATA
ACGACAAGAATTGAGGATGTGCTTGGAGCGGCGGTTCCAGCAAGCCAGCAACCGTGTTGT
TTTGGTAAAGGAAGAGGAAAAGATGCAACTGGAAAAAGGAGACAAAAAGTACACGTGACT
GACCACTTTAAACTTTTTAATCACAGACGTTGATTTAAATCCAAGGGCCAAAAATCATTC
CTATAGATCGGA
>TR78067|c0_g3_i1 len=1000 path=[3472:0-154 3473:155-155 3479:156-713 3467:714-759 3468:760-999] [-1, 3472, 3473, 3479, 3467, 3468, -2]
CACAATAATCAGAGGAGTCCGGTATCCCCGTCAGTTGGGTTCCCGCCAGTTGGAAATATA
TATATATAGGGGGCATATCACATGAGAATGCCTAACTTATGTGAGAATGATAGGAATGAA
CAGGAGCCATCAGATTAAAATGTGTGGTTGAGATTAAAACCCCACATTAAGTGAGTCACG
TGAATCTTGTGTCATTCTCATGTGCAAAGTCTCATTTCGTTCATGGATTCTCACTCTTAC
TCATGGATTTCCACCGCTTCTCTCTCTCTCTTCAGGATTGACTCTCTCCATCCCTCTCTT
TTGCATCAATCTCTCCCCCTCTCGCCGTGAGTCTCTCTTCCGCCATCAAAACCTCTCGAT
TTGAATCTCCCTTCTTCCTCATATCCTCTTGACAGGAAAGCTCCAATCTTGTTCCATAAC
TGAAAGTGTGTGATGATTACATTCATTCTCATGATGTTCAACAATCATATGAGAATCATT
AGTAGTACTTGCTGAGTAAATATTCCAAGTGATTTAATTAGTGGATAGGAAAGGGTTTAA
TGATGATGACAATGAAGAAAGGGTCTGGGTTAATTGGATGAGAAGGATGAAATATTCTTG
TAAGAATTAGATCTTAATTCTTGTAAGAATTGGATCTTAAGAATTGTAGTTTCATATTAC
ACCGTTGACATTAGATACAGTATGTACCATAGCCATCTCTCCTTTATGTAAGGACTGGAC
CTGAGTAATTTTCACTGAAGTCGATTCCAAAGAAGAATTTGGTTAATGAATTTGGGAATA
AAAGCATAATAACTTGTAAAATTATTTTGTTTTTTAAATTTTTTCTTTTAATTTTATGTA
ATTGGGATGATACAGAAAGCTATTGATGCAATTGTCAAATTTATTTAGCATTTGGAACAA
ATCTCAAACCGGTTTATTTGAATAAAAATAAGGATCCCCTATTTGAATAAAAATAGAGAC
CTTTATGGTTTCTGAAAAATCAGCGTTTAATGTACAGAAG
>TR78068|c0_g1_i1 len=234 path=[1065:0-74 1066:75-91 1067:92-98 1068:99-104 1069:105-112 1125:113-128 1119:129-150 1112:151-151 1123:152-152 1116:153-161 1109:162-205 1107:206-233] [-1, 1065, 1066, 1067, 1068, 1069, 1125, 1119, 1112, 1123, 1116, 1109, 1107, -2]
TCATTACTTAAATGATATACCTACAATTGAACCATAATCTTCAACAGCCTTATGTCTAAC
CATTGGGTGCTCATTTACATCTCTAAATATAAGCATCATCATTAAGGCAAGTACGTAATA
TTATTATCCGTTTAGGTTTGAAATGATAAAAACTGATGTGTGAGGTAAGTAATGACAGAT
CTGTCAGCTTTCAAAAGGACAATATCACCCTATGAATTTTAATTACATATAGTA
>TR78068|c0_g2_i1 len=238 path=[1083:0-42 1129:43-69 1128:70-93 1121:94-95 1126:96-102 1113:103-108 1118:109-116 1127:117-132 1122:133-156 1115:157-165 1108:166-209 1082:210-237] [-1, 1083, 1129, 1128, 1121, 1126, 1113, 1118, 1127, 1122, 1115, 1108, 1082, -2]
AAGTGGGTTTTAATGGTGGAGATTTTCAATGGAGAAAATTTGAGAAAATTTTCAATGGAG
AGGATCCAAATCCCTCATTTACATCTCTAAATATAAGCATCATCATTAAGGCAAGTACGT
AATATTATTATCCATTTAGGTTTGAAATGATAAAAACTGATGTGTGAGGTAAGTAATGAC
AGATCTGTCAGCTTTCAAAAGGACAATATCACCCTATGAATTTTAATTACATATAGTA
>TR78068|c0_g3_i1 len=234 path=[1092:0-74 1093:75-98 1094:99-104 1095:105-112 1120:113-150 1114:151-151 1124:152-152 1117:153-161 1110:162-205 1039:206-233] [-1, 1092, 1093, 1094, 1095, 1120, 1114, 1124, 1117, 1110, 1039, -2]
TCATTACTTAAATGATATACCTACAATTGAACCATAATCTTCAACAGCCTTATGTCTAAC
CATTGGGTGCTCATTCACATCTCTAAATATAAGCATCATCATTAAGGCAAGTATGTAATA
TTATTATTCGTTTAGGTTTGAAATGATAAAAACTGATGTGTGTGGTAAGTAATGACAGAT
CTTTCAGCTTTCAAAAGGACAATATCACCCTATGAATTTTAATTACATATAGTA
>TR78069|c0_g1_i1 len=440 path=[874:0-287 875:288-304 876:305-439] [-1, 874, 875, 876, -2]
AAGGATCATTACTCCAGTAAGTGATGTTTACGTTGAGTTGTTTGAGAATTGATTCCAAGA
GAGTCTTCTGTGAGTTTATTGGGTGTTTTGCACTCAGTATATTTGAACTTATATTGCAGA
TGATCGGACTATTTTCTAAAATCATAATAACTACTGTAATCATTTCCAACAATTTACGCT
CAAATCACCCACGACTAAGTATGTTATGCAATGGATGAAACTGCACCATCGGTTCATCAA
GCAACTTGTAATTCATGTAGTGCTAGTTTGGATAAACTTTCCAAAAAATACTTATAGGAA
AAGGAAAATTGAAATGATCTTGTAATAGCTATGAATCTTCTGAGTGCTAACTTCTTGTAT
AAGTTGAAATTAGCTTATGCACCTCAACTTTTTTAGAAGCGCTCTCATCTACGTTCTCCA
TGATCGAGCACTGATAAGAG
>TR78069|c0_g2_i1 len=441 path=[871:0-287 872:288-305 873:306-440] [-1, 871, 872, 873, -2]
AAGGATCATTACTCCAGTAAGTGATGTTTACGTTGAGTTGTTTGAGAATTGATTCCAAGA
GAGTCTTCTGTGAGTTTATTGGGTGTTTTGCACTCAGTATATTTGAACTTATATTGCAGA
TGATCGGACTATTTTCTAAAATCATAATAACTACTGTAATCATTTCCAACAATTTACGCT
CAAATCACCCACGACTAAGTATGTTATGCAATGGATGAAACTGCACCATCGGTTCATCAA
GCAACTTGTAATTCATGTAGTGCTAGTTTGGATAAACTTTCCAAAAAAATACTTATAGGA
AAAGGAAAATTGAAATGATCTTGTAATAGCTATGAATCTTCTGAGTGCTAACTTCTTGTA
TAAGTTGAAATTAGCTTATGCACCTCAACTTTTTTAGAAGCGCTCTCATCTACGTTCTCC
ATGATCGAGCACTGATAAGAG
>TR78070|c0_g1_i1 len=627 path=[1359:0-122 1360:123-145 @1367@!:146-342 1351:343-369 1365:370-510 1354:511-534 1355:535-626] [-1, 1359, 1360, 1367, 1351, 1365, 1354, 1355, -2]
GCCACACATTACAATCGGACGGTCCTGATTCGTTACAGCGTGAAACAGCGTGCTTTTTCT
ACAACACCAAATCCAAATCCCAGCGATTGTATCCAATAATTTATGTATGAATCAAATATT
TATTATCATCTTAATCAACTTTCATCGACGGAATATGCCCGCCGCTTAACCTGCCCGAGC
TGACCAGACATACTATTTACTACCAACGGGTCAACTAACACCAATGAAGGTAGTTAACGT
GCCAGGTGGAACGACACGTGGGATCGGCAGGTGTTGCTTTGCGTGTTTTAGACTCAATAA
CATAGCGGCAACAATAGAAATAGAAGATTAGTTGTTGTTGTTGTTGTTTCTTTGATTAAC
CAGAGGAGTCAACCCACGTGGCATGTTGGGACCATGGTAACATTCGAGTAATCTTGGTAA
TTAAGGTATAATAATAAGGTAATACAGGTTAATGGTTATGACGTACGAACATGACGAAGC
CGCTCTTATGGTCTTTTCCTTCGTCTCTTTGTTTCGGTTGGTTTTGTTGTATCCGTCTTC
TTGTATCAATGTATTGTATCTTCCACTCAATTTTAATATTAATTTGTTTGGATCACTCTT
TGTCTATAACCCTAAATTTACTCTTGT
>TR78071|c0_g1_i1 len=449 path=[1253:0-97 1258:98-146 1257:147-248 1244:249-306 1245:307-331 1246:332-448] [-1, 1253, 1258, 1257, 1244, 1245, 1246, -2]
AGAACAATAGCCGTCGTTGCATTTATCATGAGGCCACCAATCAATCGTAGCGCAAATGAA
GTTGTCATCTGTTTGAGCTTTTGCTTGAGCTCCATTTACTAGTAGCAAACCATGTTCAAT
ATCTTTACTTAGAGTAACTTGAAGAGAGGCCAAAAGGAGAAACAATGCAAGGTAGAGTCT
CATGATGACTGAATCAATTGCAGCAGCATCCAAGTCCAACACAGTAACTAATCCAAATTA
ACTAAAAATGAGTTGTTGTGCTGCCTGCTTCATTGGCATTGAAGAGTATGTTGTGTTGGC
TCAATAATGGTTGAATAACTGTGGCTGAGAAAGAGTATGTTGTTAATAATGACACAAATT
GGAAATTGAAAGGCCACAAATGTCTCTGATTAATGACTGTCTTTTTCTTTGTAGAGGAAG
TGTCAAAAACAAAATGAAAGTGTCCAACT
>TR78071|c0_g1_i2 len=445 path=[1250:0-93 1258:94-142 1257:143-244 1244:245-302 1245:303-327 1246:328-444] [-1, 1250, 1258, 1257, 1244, 1245, 1246, -2]
CAAAAGCCGAAGTTGCATGATTCAGGAGGCCACCAATCAATCGTTGCGCAAATGAAGTTA
TCATCTGTTTCAGCTTTTGCTTGAGCTCCATTTACTAGTAGCAAACCATGTTCAATATCT
TTACTTAGAGTAACTTGAAGAGAGGCCAAAAGGAGAAACAATGCAAGGTAGAGTCTCATG
ATGACTGAATCAATTGCAGCAGCATCCAAGTCCAACACAGTAACTAATCCAAATTAACTA
AAAATGAGTTGTTGTGCTGCCTGCTTCATTGGCATTGAAGAGTATGTTGTGTTGGCTCAA
TAATGGTTGAATAACTGTGGCTGAGAAAGAGTATGTTGTTAATAATGACACAAATTGGAA
ATTGAAAGGCCACAAATGTCTCTGATTAATGACTGTCTTTTTCTTTGTAGAGGAAGTGTC
AAAAACAAAATGAAAGTGTCCAACT
>TR78072|c0_g1_i1 len=767 path=[1626:0-235 1627:236-259 1637:260-533 1633:534-557 1638:558-630 1636:631-647 1631:648-766] [-1, 1626, 1627, 1637, 1633, 1638, 1636, 1631, -2]
GTGTATGTATATCAAAAGCAAAAACTATCAGAGGCATAGATTGTATCAGACGCAGAAAAG
TATCAGAAGCAGAAAGCATAAATTAACAGAAACAAAAACAAGGTGTGCAACTAAGGGTTC
TATGGTTTCTGTTGTTTCTTCATCATATCCAGAAGAGGAGAAATCCCAACATTGGCTTGA
TCTTGCTTCTTTGCCATTTCTTCTTGTTCCTTAGTTAGTTCAGCCTGCTGTCTCAGTGAT
TCTTCATGATGCTTCTACATTTTCCAGTCCAACTCTTCGTGCTTTTTGATTAGCTTAGCC
TGAATCTCACTCTGGTGTTTTTGTTCAATAATTACTTCCATAAGCTGAGTCTTCATGGCT
TCTGTAGTCAGCTTCTTGAAACTGAATCACTTCAGGGTCTTGACTTTTTAGTACAATCTG
ATCAGGCTTATTGAAGAACATTGAAAGCCAAGAACCTTAAAGTCTAGACTTGAGAACTTC
AGGAACTTCAGGAGGATCCTCTTCAACAAGTTCAGGATACTTGATCAGTTCAAATTATGA
TATTTTCTTGGAGATGTTTGTCTTCAATTCCACTTCTTCAATACTTCTGCAGAGATAAAG
TATATTCAATTCTTTATCTAGAGACAAAAAATAAAGTTGCATATTCTCTTTTGAGCATTG
CTATTTATGTAGAGAGTTTTTATCAAGAATTTATCAAGAAAAGGTCTTAACCAATTAAAT
TTGTTATTTGACAGAAATCAAAGGAGGTAATGGTATGTAATTAAGAA
>TR78072|c0_g2_i1 len=233 path=[1623:0-95 1624:96-113 1625:114-232] [-1, 1623, 1624, 1625, -2]
TATGATATTTTCTTGGAGATGTTTGTCTTCAATTCCACTTCTTCAATACTTCTGCAGAGA
TAAAGTATATTCAATTCTTTATCTAGAGACAAAAAAATAAAGTTGCATATTCTCTTTTGA
GCATTGCTATTTATGTAGAGAGTTTTTATCAAGAATTTATCAAGAAAAGGTCTTAACCAA
TTAAATTTGTTATTTGACAGAAATCAAAGGAGGTAATGGTATGTAATTAAGAA
>TR78073|c0_g1_i1 len=417 path=[891:0-263 892:264-278 @900@!:279-373 890:374-416] [-1, 891, 892, 900, 890, -2]
ATGATAATAAAGGTTCGGATTCAGATTCAGATGTACTTAACAACCAAGCCTACATTTCAT
CATGTAATATGAATGCCTTTTAGAGAATAAGGGGTGGTTGTAAATGCATCATACAATTGA
ACTAAAAGAAGTAAAATGATGGAAAGAAATCGGAAAAAACTTTATCATCGGCACGATTGT
ATTATCAATCCATTTTCTAAGCTAGAACTGATGAATTTTCCAATACCACAAGTCTACTAC
TTAATGCGTTAGTGATAAAAAAAAGTTTAGTACATCAACATTTCCCTCATGTAAAATATT
ATTTTTTTATGTAATGCATGGCTAAACAATTTCTACAAGCCAAATATCTTTTGGTTCACA
AAGACAGGGATCGGAAAAAAATCTGAGGTAGGGAACGTGACACAGATTAATGTGGCG
>TR78074|c0_g1_i1 len=679 path=[1599:0-137 1606:138-254 1609:255-278 1611:279-287 1578:288-301 1608:302-504 1610:505-588 1601:589-605 1574:606-678] [-1, 1599, 1606, 1609, 1611, 1578, 1608, 1610, 1601, 1574, -2]
GATGATGAGTGTTCTGCAACATTTATCGGTGTTAGACATTTATTACATCATTTTGGATTT
AGTGCAGTATATAAGGAAAGTTGAGAAAGATTGGATGAAATTAAAATGAAGTAGAAAGAG
TATGATAAGGGATTTAAGGAAGGGTCCTTAAAAAAAAGGGATTTAATGAAGAGATATTCA
ATATTGAGATTTTAGGTGATTTAAAAAGAACTTAAATCGATTTACTTATATTTCTTTCAT
TTTAGTCCTCCTACCACATCACACCTTATTTGCTATCTAAAAAAAAAAATGACAGCTCGA
TTATTTTCTTAGAATTAACGGTTAAATCTAACTCGATCGAAGTGACAAACAGATTTTAGA
GTGCTTTGTTTGTATAAAATCATGAAGTACATTCAAATTACCTTTATTAAATTTAAATTT
TTTTTCCAATACATACAAATTTCCATCTACGCACTCACACCTTTTCAGACAGTGACCAAG
TAGAAACAAACACCTCATCCGCTAAAATCGCTCAAACCATCTCAATAAATATCGCATACT
CATACACTACAATACATCACAGTTCACAACACAATTCAAACACAAAAAAGACGATGGAAG
GAATAGAACACAGAACAGTGGAAGTGAATGGAATCAAAATGCATATTGCTGAGAAAGGAA
AAGAAGGACCTGTTGTCCT
>TR78075|c0_g1_i1 len=281 path=[726:0-103 727:104-149 761:150-154 759:155-200 756:201-235 753:236-259 747:260-280] [-1, 726, 727, 761, 759, 756, 753, 747, -2]
GGAAAGAATGATGCTTTCGGGGATGCATACTGTCGCAGATATATTTTGTTGTCGCTGCGG
TCAGATAATTGGCTGGAAATACGTAATTCTTCCACCATCCTCTCTTATTTTTACAAATCT
ATATCTTCAAACTAGTGTTGTAGGTGAAATCTATTTGAATATCATTCTGCATCCAGTACT
TTTGATCCTTCTAAAATTGCATCTCTCTCATAGGAAACTGTGCAGGAGAAAAGCCAAAAG
TACAAAGAGGGAAAGTTTGTTCTTGAAAGAGGAAGGATCGA
>TR78076|c0_g1_i1 len=251 path=[476:0-119 477:120-134 478:135-250] [-1, 476, 477, 478, -2]
GTCGACTTTAAAATAAACCAATAAATAAATTTCTCTTTGAATTATCCAAATAGTAAATCA
AAGTTGTCTACATCAAAAATATAATTTTACTATGAACAGGACACTTGGACCCTTTTTTTT
CTACCCAAGACTAAACCTAGCTGGTCATTGTTCCGGATTCTTGTGAAAAGTTTACTCAAC
AAGGCTAATACCAGTGTCAGAATATATCAAGTCTCCAAATGTGCACCACCGTTTTACTTG
CGTCTTCATCT
>TR78076|c0_g2_i1 len=252 path=[473:0-119 474:120-135 475:136-251] [-1, 473, 474, 475, -2]
GTCGACTTTAAAATAAACCAATAAATAAATTTCTCTTTGAATTATCCAAATAGTAAATCA
AAGTTGTCTACATCAAAAATATAATTTTACTATGAACAGGACACTTGGACCCTTTTTTTT
TCTACCCAAGACTAAACCTAGCTGGTCATTGTTCCGGATTCTTGTGAAAAGTTTACTCAA
CAAGGCTAATACCAGTGTCAGAATATATCAAGTCTCCAAATGTGCACCACCGTTTTACTT
GCGTCTTCATCT
>TR78076|c1_g1_i1 len=306 path=[1243:0-100 1244:101-123 1245:124-305] [-1, 1243, 1244, 1245, -2]
ATATGTAAACATTCTTTGTCTCTGATAAAAAAGGTGCTTACATAGGGACGACGGAGGGAT
TAGAAAGAAAAGAGAACAAGAAATTTACCTTAAGGAGACAAATGATCGTCAATCCGTCTT
TCCTCCTTGACGGCGACGTCAGGGAGGTAAAGTGATACAATAGAAGAAGATGCAAGTAAA
GTGGTGGTGCACATCTGGAGGCTTGATATATTTAGACACTGGTATTAGCCTTGTTGAGAA
AACTTTTCACAAGCATCCAGAACTTTGACCAGCTAAGTGTAGTCTTGGGTAGAAAAAGAC
TAAGTG
>TR78076|c1_g2_i1 len=339 path=[1240:0-61 1251:62-96 1250:97-154 1230:155-155 1231:156-156 1232:157-338] [-1, 1240, 1251, 1250, 1230, 1231, 1232, -2]
AGAAATTTACCTTAAGGAGACAATTGATAGATATTGTAGGAGTGGGTGTGATCGTAAATA
TTGAACTTGTGAAGGTGTAGAGATATTGGAACAAAGAACGTTGCTTGGAGAGTTTAAGAA
TCGTTGTTGAGAAGATGATCGTCAATCCGTCTTTCCTCCTTGACGGCGACGTCAGGGAGG
TAAAGTGATACAATAGAAGAAGATGCAAGTAAAGTGGTGGTGCACATCTGGAGGCTTGAT
ATATTTAGACACTGGTATTAGCCTTGTTGAGAAAACTTTTCACAAGCATCCAGAACTTTG
ACCAGCTAAGTGTAGTCTTGGGTAGAAAAAGACTAAGTG
>TR78076|c1_g2_i2 len=401 path=[1223:0-100 1224:101-101 1225:102-123 1251:124-158 1250:159-216 1230:217-217 1231:218-218 1232:219-400] [-1, 1223, 1224, 1225, 1251, 1250, 1230, 1231, 1232, -2]
ATATGTAAACATTCTTTGTCTCTGATAAAAAAGGTGCTTACATAGGGACGACGGAGGGAT
TAGAAAGAAAAGAGAACAAGAAATTTACCTTAAGGAGACAAGAGTGGGTGTGATCGTAAA
TATTGAACTTGTGAAGGTGTAGAGATATTGGAACAAAGAACGTTGCTTGGAGAGTTTAAG
AATCGTTGTTGAGAAGATGATCGTCAATCCGTCTTTCCTCCTTGACGGCGACGTCAGGGA
GGTAAAGTGATACAATAGAAGAAGATGCAAGTAAAGTGGTGGTGCACATCTGGAGGCTTG
ATATATTTAGACACTGGTATTAGCCTTGTTGAGAAAACTTTTCACAAGCATCCAGAACTT
TGACCAGCTAAGTGTAGTCTTGGGTAGAAAAAGACTAAGTG
>TR78076|c1_g3_i1 len=246 path=[1237:0-62 1238:63-63 1239:64-245] [-1, 1237, 1238, 1239, -2]
GCATTTTTGGGGTCGGCCGCTATCCGCTATTAACTACTATGATGATCGTCAATCCGTCTT
TCCTCCTTGACGGCGACGTCAGGGAGGTAAAGTGATACAATAGAAGAAGATGCAAGTAAA
GTGGTGGTGCACATCTGGAGGCTTGATATATTTAGACACTGGTATTAGCCTTGTTGAGAA
AACTTTTCACAAGCATCCAGAACTTTGACCAGCTAAGTGTAGTCTTGGGTAGAAAAAGAC
TAAGTG
>TR78076|c1_g4_i1 len=336 path=[1233:0-151 1234:152-152 1235:153-153 1236:154-335] [-1, 1233, 1234, 1235, 1236, -2]
GTGATGATAATAAACTAGAGTAATGTGTCATGTACGTATTTTTTTTTGTATTTTTATCGT
TATAAAATTTATGTCTGCATGCCTATTTGTACCATGTTTGTTAGTTGGAGATGACCCTTA
CTTTTGGACAGATGATCGTCAATCCGTCTTTCCTCCTTGACGGCGACGTCAGGGAGGTAA
AGTGATACAATAGAAGAAGATGCAAGTAAAGTGGTGGTGCACATCTGGAGGCTTGATATA
TTTAGACACTGGTATTAGCCTTGTTGAGAAAACTTTTCACAAGCATCCAGAACTTTGACC
AGCTAAGTGTAGTCTTGGGTAGAAAAAGACTAAGTG
>TR78077|c0_g1_i1 len=652 path=[1440:0-41 1441:42-65 1442:66-91 1453:92-113 1451:114-171 1454:172-195 1452:196-267 1450:268-291 1431:292-651] [-1, 1440, 1441, 1442, 1453, 1451, 1454, 1452, 1450, 1431, -2]
TTTTTTTTTTTATAAAGAGGCATCAACGTTCTTCCCTCAAGTTACTCATAATAAGTCATA
ATAATCGATATCAATGTTAAAAAAGTATCCTAGTTAGCTGAGGCATCAACGTACACCGGT
TACTTTTTGTGATAAATATGTTGGACCACTACTTTCCAATCTGTATCAACAAGTTGACAA
ATCCTCACAACTAAAGGTCTTCCATTCTCCATTAGTAAGAAGATTAGCAACTACTAATAA
ATCCACGTTTAACTCTAAAGCTCGAAACTTCTCAACCTTCTTGCATACCTTAATCCTTCG
TAGATATACACACTACACTGCCGAACACTCTTCCCTATTACCACCACAAGTGAATTCTTC
TTGTTTCACTATGCTATGTGCTTACTAATAAATGAAATAAAAGTAATACTATTAGAATAG
AATCAGGAAAAAAAAACTTCATAAATAATAAATTATTTTTTCTAATAAATTTCAAACATA
CAAATTAGATTCGGAACCATTATATTTATTTATAAATTTCAAAATCAAATATCAAGTATT
ACTATGTACATTTTGTTAAAGTGTATGTTCTTATGAAAGAAAGTTGGTCGTTCCATTGTG
ATAAATAATCAATAGTAGTAAAGTAAAAAAAAAAAAAAAAAAAATAAATGGG
>TR78077|c1_g1_i1 len=270 path=[248:0-269] [-1, 248, -2]
ACAAAGTTTTACGTTAGTTCAAACTAACCTATAACTAAGAAATCGTTGTTAAAAAAAAAA
AAAAATTAACATGCGTCGCCACTCACCAGAACAAATTATTCACACCAAACTTCACCATAC
ATTGGACAATTAAAATGTTGCCACATTGAAAAAAAGCTGAACCTATGAAATTTTAAAGAG
CATAATGAACTTCTTAAAGAGAACATGTGAGCATTTTTCTTGATTAAACAACAAGAATTA
CTGTTGAAATTATACAAAAGCATAGTAAAA
>TR78078|c0_g1_i1 len=653 path=[1339:0-453 1340:454-472 1346:473-614 1338:615-652] [-1, 1339, 1340, 1346, 1338, -2]
GTACCCTTGTCCATTTCTATGTGTGCATCTGTAATATCCTCTGCAATCCAAACCAATAAA
ATTGTGAAAACATTTTTTATTTTCATTTTTTATAATTTGAGTTAGTTTTACTTGTTAACG
AGAAAAAAGAGACTCTTTAATTGAACAAATGTCTATCATTTCCGAAAACAATACAAATGT
TGAAATAACTATTTTCAATATTTCACGTCATCCTTAATAAGCACTTTGTCTTCTTTACTC
TCGTTAAAAGTCTCTTTTATCCTTATTATTAACAAATACTAGTGCAAATCTTGAGTAATG
AAATAGAAGGTATTTTCACAAAAATGTAAACAGCCTTAAATATTTAACAAAAAAGTAATA
ATCATTTTGTAACCAAAAAAATAGTTGAGCAATATTGATTTGGTTAACAGGGCTAAAAAC
AGGGAACTTACATTATAAGACCTGTGACACTAAGATGCTTACATGTTATTCCTATATCAA
ATTCAAAACGCTTATTGTACAAACTTTTCCACTAAAACAAATATTATTAATTTTACTTGT
TTAATTTATAACAACAAATAAAATTGAATGAAATGAAGAAAAAGCTTTCTAACCTTGAAA
ACTTAGCTCCAAGAATATCCTTTTGACCATATTTTCTCCAGCTATATTCATCA
>TR78078|c1_g1_i1 len=382 path=[719:0-381] [-1, 719, -2]
GGTCTTTTCAGGTGCCGGTGCACGGTTCTGAGGCTTCTGTTGAAGTGGAAGGTTCTGATT
CTCAGCCTGAGAAGGTATAATGAACGATTGTTGAATTTGCTGTTTTTTGAAGTTTTATTG
TTTGGTTGAATTATTTGGATATCTGATGGAGAGCGAAATTGAATGGGATGGAATAATGTA
GAGTGTGATGGAGTTGCCTTTCTGTTATTTGGATATTCGTTAGGATGGATCAGTATGTTT
AATGTCTGTTGGATGGTAAAAATGAGATTATTGGATGAAATTGCATTTGGTTTTATTTGA
TTCCATCACATGTTAATATCCAAATTATAGGAATGTGATATGTCAGGGTCCGTTTATTTT
GTGAAAACATTTTTTATTTTCA
>TR78079|c0_g1_i1 len=448 path=[1126:0-88 @1138@!:89-198 1139:199-229 1134:230-274 1135:275-447] [-1, 1126, 1138, 1139, 1134, 1135, -2]
GATCTTCCAGCCCTAACTATTTGGTTTTATCCCCTTTCACAAATTTCCAAATAAGACGAT
TGGTCATTTTCGAAGGCAATTTAGGGTTTCTCTTCGCATGCGTGATTCACTCTCATTCAA
TGCCAGCGCTTCTCAACTTTCTCTGCCTCCGATCTGACTTTTCCTGCAAAACATTGAACC
TGATTTCTGGATCCGGGTATAGGTTATGGATCTACACATCTAGTTTCTTCTACTAAATAA
TATTCATATGAATCTTCCCATCCCTCCAATGGAAGCATAAAAGAAAGTTGAAACCACAGT
TTCATTGTTTGAGTGTTATGAATTGGAGAAGTATTTTATTTATTTAAATATTTTTGGGTT
AATTATGTTTCTAGTCCCTATAAAATAACGACCTTGTAAGTTTAATCCCTACTTAATTTT
AATAGCATTTTTAGTCCCTAATTTTGTT
>TR78079|c0_g1_i2 len=310 path=[1126:0-88 @1138@!:89-198 1125:199-309] [-1, 1126, 1138, 1125, -2]
GATCTTCCAGCCCTAACTATTTGGTTTTATCCCCTTTCACAAATTTCCAAATAAGACGAT
TGGTCATTTTCGAAGGCAATTTAGGGTTTCTCTTCGCATGCGTGATTCACTCTCATTCAA
TGCCAGCGCTTCTCAACTTTCTCTGCCTCCGATCTGACTTTTCCTGCAAAACATTGAACC
TGATTTCTGGATCCGGGTACCTTATATATCTTCAATGCCCTTCTTTCTGGATTTTCTGTT
TGGGAATTTATTGCTTATTACCTCATTCCTTTCAATAAAGTACTTAAGGTATAGGTTATG
GATCTACACA
>TR78079|c0_g1_i3 len=421 path=[1126:0-88 @1138@!:89-198 1139:199-229 1130:230-247 1131:248-420] [-1, 1126, 1138, 1139, 1130, 1131, -2]
GATCTTCCAGCCCTAACTATTTGGTTTTATCCCCTTTCACAAATTTCCAAATAAGACGAT
TGGTCATTTTCGAAGGCAATTTAGGGTTTCTCTTCGCATGCGTGATTCACTCTCATTCAA
TGCCAGCGCTTCTCAACTTTCTCTGCCTCCGATCTGACTTTTCCTGCAAAACATTGAACC
TGATTTCTGGATCCGGGTATAGGTTATGGATCTACACATCTAGTTTCTTCCCATCCCTCC
AATGGAAGCATAAAAGAAAGTTGAAACCACAGTTTCATTGTTTGAGTGTTATGAATTGGA
GAAGTATTTTATTTATTTAAATATTTTTGGGTTAATTATGTTTCTAGTCCCTATAAAATA
ACGACCTTGTAAGTTTAATCCCTACTTAATTTTAATAGCATTTTTAGTCCCTAATTTTGT
T
>TR78080|c0_g1_i1 len=247 path=[554:0-79 555:80-107 556:108-140 557:141-164 558:165-246] [-1, 554, 555, 556, 557, 558, -2]
ATCTCTTTGATAGTCGAAGAAGTTCAGAATGAAAACTTTGACCTGAAGAGACGGATCGAG
ATCTGCCAGGCATATATCTTCTTATGTTTCCATTTTCGTGTATAGTTTCTATATCGAACG
GCAATCAGTTTCAGCAAAATTTATACAACTTTTCATGAACAGGAGGAGAACAAAATCTTG
GAGAAAAGCCACCGGCAAAAGATTGTGGAAGTTGAGAAACTTAGCCAAACAATTCATGAA
CTTGAGG
>TR78080|c0_g2_i1 len=247 path=[559:0-79 560:80-107 561:108-140 562:141-164 563:165-246] [-1, 559, 560, 561, 562, 563, -2]
ATCTCTTTGATAGTCGAAGAAGTTCAGAATGAAAACTTTGACCTGAAGAGACGGATCGAG
ATCTGCCAGGCATATATCTTTTTAAGTTTCCATTTTCGTGTATAGTTTCTATATCGAACG
GCAATCAGTTTCAGCAAAATTTATACAACTTTTCATGAACAGGAGGAGAACAAAATCTTG
GAGAAAAGCCACCGGCAAAAGATTGTGGAAGTTGAGAAACTTAGCCAAACAATTCATGAA
CTTGAGG
>TR78081|c0_g1_i1 len=595 path=[1332:0-226 @1337@!:227-370 1335:371-594] [-1, 1332, 1337, 1335, -2]
CTTAGCTTTGTGAGCTTCTTTATCTCTATTGGTATCTCAACCACTTGAGTTTGCCTTAGA
TCCAATGTTTCTAAGTTCAGTAGGTTACCAACAGATCTAGGAAGAACCGTAACTTTTGTG
TGACTTAGATTCAAGTACTTGAGATTGAGAAGATTACCCAAGTTCTTAGGAACATAATTC
AACAAAGAATTCTCAAAGTCAAGTACTTTTACAAACTTGAACTTGACAGATAAACTATCA
ATGAAATATTCAGGCAATTTTCTATTGTCAAAAACAAAGATAGCACGAATACCTGAGTTA
CTGTTGTTTCTCAACACATCAGAGAAAGTTGCTATAGAAAAGCGTCTGGTAATTCCAACT
GTGACTTGTTCATGATCTTCATGCATTATATGGCAAAAACTTAGATCTTTCATTTTTCCA
ATGATTATATGACGCAACAAATCATGGACTTTACAACTTTTGACTCTCCCATCGAAGTCA
ACACTAGAAACTTGAACCAAACTTGTTTGTATCAACTCTTTCAAGTACTCTTCAGCAACT
TCCTCCAAAGTTTTTCCCTCAACGCACGTAACAAATCCTTCAGCTATCCATTGCA
>TR78082|c0_g1_i1 len=509 path=[1145:0-99 1146:100-123 1163:124-303 1164:304-327 1165:328-352 1159:353-399 1150:400-508] [-1, 1145, 1146, 1163, 1164, 1165, 1159, 1150, -2]
ATCAGAATCAATTTGTTGAATGTTGGGAAAGATTTCCCTTAGGATGGCAGTATAGTTGGG
TGACTTAGCCTGCAGGAAAGAAAGTCTGGATTAGTTCTCAAAGTCATGTAACTGAAGAAT
ATTTAAGAATGAACATCATCGTGATAATTTAAGCATGTTATAAACAAAATCAACCAATAT
AGTATACAACATTTAAACAAACAAACGACTCTAAGTTAAGGAATGCCGCTTTGCATTGAG
AAAAACCACATTCATGATAAGCAGAAAGATGAAGGGAAAAAAACAGTTTGCCATCGACCT
CGTACGTAGTGATAATGGAGACTAATATGCTTTAAATGAATGAAAGTGCAAGATTATGCA
CACTTCATGGCTAAAATTTCCCCAACTAGATCAACTGATAGTGGAAACTTCCTCAAAAAC
AGAAGGAAAAAAAAAAACGATAGTTGAAACTGATGAAAATTCCACAAAAAGGCTAAATAA
AATCCATACACAAAGGTTATTTTCTAGGT
>TR78083|c0_g1_i1 len=729 path=[1612:0-613 1613:614-637 1614:638-656 1615:657-657 1616:658-680 1617:681-728] [-1, 1612, 1613, 1614, 1615, 1616, 1617, -2]
GAAGGGACCTTGTGAGTACTGATTGTTTGTTTATAGTAGATGCTTTAATTCGAACAATTC
GTCATTTGACACCAAATCAAGATATTGAATTACATTGTGCCATTGGGAAATTTATCTACA
ATGTCCAGAAACTTATGGTCATTTTCCCTTTTTATGAAAAGTTAGTTAGTGAAGGTCCAA
TACACATGTAATTTTCGTTAGTTAGGTCCTAATAAGCAGCTCATTTGTTTCAGCATTTCT
CTTAAAAAACATGTCCTAACATTTTGTTCGTCCCAAAAGTAGTACTATGAAGGTTTCTGT
TCATAGCCCTCCTGATGGTATTCTGATAGATGTTAGGATAATTAAGGTGAAGTTTGTGAA
CCTACAACACATGTAACTAATTCAATTTTTCCCTAATTAGCAGAAACCTTCATAGTACTA
ATTGATAAGGCGAAGCACGGGTTTCTGCTATCATAGAACAAATGTAACTTTGCATAGTAG
TTAGGCTCTAAGCTCATAGATATGTCAACCTGTAATTGATTGCTCAACACTAATTTCAAT
AACGTTCTCTGAATTTGGTTGCTTTAGTCTATGGTTTTAGCAGTTTTTGTTTTGTTTCTA
TTTTCTTATGATATGAAGTGATTTTGCTATTTGTGGATTTAGTTTCTGTTAAATTGGCGA
GACTATCAGTTGGAGGAGCAAAACAGGCTCGAAATGGAATTGAGGATGTGTTGTCATCTG
TAGAAGGAG
>TR78083|c0_g2_i1 len=704 path=[1607:0-613 1608:614-637 1609:638-656 1610:657-657 1611:658-703] [-1, 1607, 1608, 1609, 1610, 1611, -2]
GAAGGGACCTTGTGAGTACTGATTGTTTGTTTATAGTAGATGCTTTAATTCGAACAATTC
GTCATTTGACACCAAATCAAGATATTGAATTACATTGTGCCATTGGGAAATTTATCTACA
ATGTCCAGAAACTTATGGTCATTTTCCCTTTTTATGAAAAGTTAGTTAGTGAAGGTCCAA
TACACATGTAATTTTCGTTAGTTAGGTCCTAATAAGCAGCTCATTTGTTTCAGCATTTCT
CTTAAAAAACATGTCCTAACATTTTGTTCGTCCCAAAAGTAGTACTATGAAGGTTTCTGT
TCATAGCCCTCCTGATGGTATTCTGATAGATGTTAGGATAATTAAGGTGAAGTTTGTGAA
CCTACAACACATGTAACTAATTCAATTTTTCCCTAATTAGCAGAAACCTTCATAGTACTA
ATTGATAAGGCGAAGCACGGGTTTCTGCTATCATAGAACAAATGTAACTTTGCATAGTAG
TTAGGCTCTAAGCTCATAGATATGTCAACCTGTAATTGATTGCTCAACACTAATTTCAAT
AACGTTCTCTGAATTTGGTTGCTTTAGTCTATGGTTTTAGCAGTTTTTGTTTTGTTTCTA
TTTTCTTATGATATGAAGTGATTTTGCTATTTGTGGATTTAGTTTCTGTTAAATTGGCAA
GACTATCAGTTGCAAGAGCAAAACAGGCTCAAAATGGAATTGAG
>TR78083|c0_g3_i1 len=729 path=[1602:0-613 1603:614-637 1604:638-656 1605:657-680 1606:681-728] [-1, 1602, 1603, 1604, 1605, 1606, -2]
GAAGGGACCTTGTGAGTACTGATTGTTTGTTTATAGTAGATGCTTTAATTCGAACAATTC
GTCATTTGACACCAAATCAAGATATTGAATTACATTGTGCCATTGGGAAATTTATCTACA
ATGTCCAGAAACTTATGGTCATTTTCCCTTTTTATGAAAAGTTAGTTAGTGAAGGTCCAA
TACACATGTAATTTTCGTTAGTTAGGTCCTAATAAGCAGCTCATTTGTTTCAGCATTTCT
CTTAAAAAACATGTCCTAACATTTTGTTCGTCCCAAAAGTAGTACTATGAAGGTTTCTGT
TCATAGCCCTCCTGATGGTATTCTGATAGATGTTAGGATAATTAAGGTGAAGTTTGTGAA
CCTACAACACATGTAACTAATTCAATTTTTCCCTAATTAGCAGAAACCTTCATAGTACTA
ATTGATAAGGCGAAGCACGGGTTTCTGCTATCATAGAACAAATGTAACTTTGCATAGTAG
TTAGGCTCTAAGCTCATAGATATGTCAACCTGTAATTGATTGCTCAACACTAATTTCAAT
AACGTTCTCTGAATTTGGTTGCTTTAGTCTATGGTTTTAGCAGTTTTTGTTTTGTTTCTA
TTTTCTTATGATATGAAGTGATTTTGCTATTTGTGGATTTAGTTTCTGTTAAATTGGGGA
GACTATCAGTTGGAGGAGCAAAACAGGCTCGAAATGGAATTGAGGATGTGTTGTCATCTG
TAGAAGGAG
>TR78083|c1_g1_i1 len=311 path=[577:0-310] [-1, 577, -2]
AAATTAGTGTTGAGCAATCAATTATCAATTTTCTTTCTCATCAATTATCACAAAAGATTC
AATGATGATAACCTATATCAGAACCCACATGCATGCATTTGTTTAACTCATAAAAAAAGG
GTTCCAAAGGCTAAAACATAACCACAACAAAAAGCATACCAAAATGATAAACTTAGGCCA
AAAAATAACATCTTTCCTGAAAAATAATCAAGGAAAAATATAAGTCCATCACCAGCATCA
TCCACCAATATCATAAGCTGCATTGAGTTTCAGTTGCACATACAAGGAGAGGTTTGTTCA
CTACCTCAGAA
>TR78084|c0_g1_i1 len=2111 path=[4356:0-709 4357:710-733 4370:734-905 4360:906-925 @4368@!:926-1724 4355:1725-2110] [-1, 4356, 4357, 4370, 4360, 4368, 4355, -2]
ATCAAAGTAAAAGCTCAAAACCACAAGCAAAAGTTAAAGAGAGAAGAGAAACAAACACAC
CAAGAAATGTTTACCTAGTTTGACCCATCAATGACCTACTATGGGGGAGAGATATGATAA
CTACCAACTGCTACATCACCGCCTAGCATGCAACGCAAAACTGCAGCTCGCGATGGGACC
TTCACGCCTTGGGGCATAAAACTTAAACTCAGTTTTGATCATCCACTATTTCTCGCTCGA
AACACAACTTTTAGCACGTTTTTAAAATTTAATCTGTTAAACATGAAATGAAATTTTCCG
ATAGATACCCCGCATAAATATTGGAACGACCATACATGGACCATCAGGGCAAAAGGACAC
TTCAAGTCATCACTCCATGGTCATACGAAGAAATGACTTTGAGGGAGAAGGGTATCGACC
TAATCTAGTTTTGATTCAAAACACTCGGCTGAAAGTTGATCTTAAAATACCCAAAACTAT
GATCATATTGCACAATCAATTTACTAGGAAACCCATTGTTTAACTTCGACCAATTTGTCC
GTGCATAAAGAAATACTTGAAATATAAACATACATTTCAATAAGTATAAAAGCATAACAA
ATATTCATGATAAACAAGGGAAGTTAAATTGTACAAAATAAGGTGTAAACCATGAGGGGC
TACACAATGTTAATGGTGTTATGCCTGGTTACAACATAATCAAAAGGAAAAGAAAATTAC
AAAGCCTTTCAGGGTTAGGTTTCTTCTTCTTCACCTTGTTCCTCGAAGTCATAAGGGGTC
ACCGGCACTCTATCAACCACTTCCTTCAGAAAACGTATCCGTGAAGTGACCAGCTCGATA
CCAAGATTAATAGCCTTCACCTGGACCCAACATTATCAAAATCGTGGTGAGCAGCTCCAT
ATAAAAATTTTTCGACCTTTTCAACTTTAGCAATAAGCTCCACACAACTCATGTATACTG
GTTCATCAGGCTCATTTTTCCCTCGAATGTCCATAAAATTCAAAGAAAACTCTAACACTT
TCTTATCTACCTCGAGGGTCACCAGTTTGCTCCTTAAATCCTCAATGGACTTGTTGGAGG
CTTCAACACCTTTCTCTCGGGCCTCGATCTTCTGATCCTTATGGGCGCACTCGGTAACCA
AACCCACCTGGATCGTGTACTTCACTTTGTAATTGGTGAATCCATTTTAAAACTTAGAAC
TTGGCATCAAGTCCCCTCTTATCCTCAAGAAAACCTTTAGCTCGAGCTTTGTACTCACTC
TTAACATTATACAGGGCAATGGCGACACTGAGCATCTTCATCACTCCCAGAACACCTTCA
GTCATCGCTCGCCTCCTTTCAAGCGGTCCGAGGTCTTTTACGATTGAGGATTCAAAGTCG
TTTAGTCTTGGGATAATGTGAGGACCAAACTTCTCCGAGTTTGACAATATGCTCCGAAGA
CTGAAGTATCTCCAACTCTTCTGTGATCCTTTACCTCGGGTAGTTGATTTTATCTCGCAT
ATATCGCCTGCTGGTCGTCCACATTTATCACCACATGTTGCGATGATCTAGATCGGCGTA
GCTTTTTTCCATTAGCGAAGGGCAAACCTACCTGAGAATATGAACATGTGGCCCCCGAGG
TCATTGTGTTGATGTTGTGAGGATCTTTCCTTTTCACGCCAGTGGACTTATACCCAAACT
TCCTGATGAATTTCTTAAGATTTTCTTGCAAACCATCCATTACACCTACGAAGAAGAAAA
CATCAAGGAATTAGTGAAAATCAAAATAGAACACAAATAGAGCAATAACAAAACTTACCC
AACAACCCATTCGGGTCAGAAGACCTCACCATGTCATAGGTGTTAACAAAAGTCTCATGG
GTACAAGTTTTACCCTTGGAATAAAATAGTGGATCCCCATCTATCACAACGAGCATGGAG
AGCGTAAAGCTACTCACATAGATCTAGAGCTTATCATAGTGTGCAGACTCCAGCAAAGAC
AAACGCTCGTAAGAAAAAAGAAAATTCTATGGTTAATGCTTGTAGTGTTCATCATGAAGG
TGAGAAAAACACAAGAAGGGGGGTTGAATTGTGTTTTGAAAAATTCTTCGTTTCTCCTAA
AACTGAACACA
>TR78085|c0_g1_i1 len=279 path=[741:0-138 742:139-162 743:163-181 744:182-278] [-1, 741, 742, 743, 744, -2]
GATAATATAGAGAGGAAGAAGCGAGAGATGAGACAATAGCATTTCTTAAACAAACCGATG
GCTTGCTGAAGATTGAGGATATCTTACCGTTCTTTCCAGATTTTGCCCTGATTGATGACC
TCGTCTTCAAGGAAGCTATATGCTCATCATTGGAGGATTACAACAAACAAATTGAACAGT
TGAAGGAAGAGATGAATGACACAACCCATGGGGCTGATAACATCAGAAATGATATCAGTG
CACTTGCTCAAATATGCCACTGTTTCGATCAAGATGAAG
>TR78085|c0_g2_i1 len=279 path=[750:0-138 751:139-147 752:148-157 753:158-181 754:182-278] [-1, 750, 751, 752, 753, 754, -2]
GATAATATAGAGAGGAAGAAGCGAGAGATGAGACAATAGCATTTCTTAAACAAACCGATG
GCTTGCTGAAGATTGAGGATATCTTACCGTTCTTTCCAGATTTTGCCCTGATTGATGACC
TCGTCTTCAAGGAAGCTATCTGCTCATCATTGGAGGATCACAACAAACAAATTGAACAGT
TGAAGGAAGAGATGAATGACACAACCCATGGGGCTGATAACATCAGAAATGATATCAGTG
CACTTGCTCAAATATGCCACTGTTTCGATCAAGATGAAG
>TR78085|c0_g3_i1 len=279 path=[755:0-138 756:139-147 757:148-157 758:158-162 759:163-181 760:182-278] [-1, 755, 756, 757, 758, 759, 760, -2]
GATAATATAGAGAGGAAGAAGCGAGAGATGAGACAATAGCATTTCTTAAACAAACCGATG
GCTTGCTGAAGATTGAGGATATCTTACCGTTCTTTCCAGATTTTGCCCTGATTGATGACC
TCGTCTTCAAGGAAGCTATCTGCTCATCATTGGAGGATTACAACAAACAAATTGAACAGT
TGAAGGAAGAGATGAATGACACAACCCATGGGGCTGATAACATCAGAAATGATATCAGTG
CACTTGCTCAAATATGCCACTGTTTCGATCAAGATGAAG
>TR78086|c0_g1_i1 len=311 path=[903:0-175 904:176-183 905:184-209 906:210-310] [-1, 903, 904, 905, 906, -2]
GCAGCATTTTTGGAACTGTATCCCAATCATAGTTCAGCACCAAATGAGTCAAATTATGGA
ACGTATGAAAGGGAAAACCTCGAATAGCCCTGGATAGTCTTATGCGTAGAAACTCGACAT
TTGAAATTGCTTCCATTGGAATATAACATTCGGTAACATCTGCTCTGTTCAACATTGTTA
AGGTTTTCCAGTTCCAGCCTGCATAAGTGCCTTTGATTACTTCAAATAGGTAAAGATCTT
CAAGAATTGGACATCCTTCTATAAGATTCATGAGATCATCATCTTGTTCAAACCAAATGT
TTGTCAAGTGT
>TR78086|c0_g2_i1 len=323 path=[897:0-175 898:176-322] [-1, 897, 898, -2]
GCAGCATTTTTGGAACTGTATCCCAATCATAGTTCAGCACCAAATGAGTCAAATTATGGA
ACGTATGAAAGGGAAAACCTCGAATAGCCCTGGATAGTCTTATGCGTAGAAACTCGACAT
TTGAAATTGCTTCCATTGGAATATAACATTCGGTAACATCTGCTCTGTTCAACATTTTTA
AGGTTATCCTTTTCCAGCCTGAATAAGTGCAATCGAATACTTCAAATAGGTGAAGATCTT
CAAGAATTGGACATTGTTTTAAAAGTATCATGAGATCATTCTCTTGTCCAAACGTAATGT
TTGTCAAACGTAGGGTTTTGAGT
>TR78086|c0_g3_i1 len=311 path=[899:0-175 900:176-183 901:184-209 902:210-310] [-1, 899, 900, 901, 902, -2]
GCAGCATTTTTGGAACTGTATCCCAATCATAGTTCAGCACCAAATGAGTCAAATTATGGA
ACGTATGAAAGGGAAAACCTCGAATAGCCCTGGATAGTCTTATGCGTAGAAACTCGACAT
TTGAAATTGCTTCCATTGGAATATAACATTCGGTAACATCTGCTCTGTTCAACATTGTTA
AGGTGTCCCAGTTCCAGCCTGCATAAGTGCCTTTGATTACTTCAAATAGGTAAAGATCTT
CAAGAATTGGACATCCTTCTATAAGATTCATGAGATCATCATCTTGTTCAAACCAAATGT
TTGTCAAGTGT
>TR78087|c0_g1_i1 len=282 path=[1490:0-70 1491:71-94 1617:95-100 1641:101-122 1636:123-130 1643:131-166 1642:167-195 1638:196-218 1626:219-234 1612:235-238 1602:239-258 1534:259-281] [-1, 1490, 1491, 1617, 1641, 1636, 1643, 1642, 1638, 1626, 1612, 1602, 1534, -2]
GTCGAAAGCGAAAGACAAAATGGCATAAACTCAACACTCTTTGTGCGAATGACCAATTTA
ATTATAAACAATGGAGAGGCAAACATTGAAATGAGAGAAGCACAACTCAAGCATCCAACT
AACATTCGGCGAATAGAACTATCGGTTATTTTCAAGCTCCCGACTAGTATGATCACAAAT
ATACCAAAAACTGCCAGCAATAATCCAAACATTCTCACCACAAACAGATCAAACAATTCA
ATAGAGAATAAATATATGGCAATCCTGAGAACAGATCGGAAG
>TR78087|c0_g1_i2 len=503 path=[1490:0-70 1491:71-94 1617:95-100 1641:101-122 1636:123-130 1643:131-166 1642:167-195 1635:196-219 1624:220-338 1644:339-400 1601:401-459 1562:460-479 1563:480-502] [-1, 1490, 1491, 1617, 1641, 1636, 1643, 1642, 1635, 1624, 1644, 1601, 1562, 1563, -2]
GTCGAAAGCGAAAGACAAAATGGCATAAACTCAACACTCTTTGTGCGAATGACCAATTTA
ATTATAAACAATGGAGAGGCAAACATTGAAATGAGAGAAGCACAACTCAAGCATCCAACT
AACATTCGGCGAATAGAACTATCGGTTATTTTCAAGCTCCCGACTAGTATGATCACAAAT
ATACCAAAAACTGCCATCAATAATCCAAACATTCTCACCTATCAAAAAAAGTATAAAATA
ACACATCTGAGTAACACTTCAAAATATATGTGAAATTTATCATAAACTTTCCATATATAG
TATTAGAACAATAACAACCTTTTTTGGTTTCTCAGCATAGATTAAGAATAAGAAAATGTA
CACAAGCTGAAAAGCTGCTCCAATTGAATTAACAGTGGTAAGCAACAAATTATCATGTGA
TATAAGAGGAGTTCCATACCACAAACAGATCAAACAATTCAATAGAGAATAAATATATGG
CAATCCTGAGAACAGATCGGAAG
>TR78087|c0_g1_i3 len=403 path=[1490:0-70 1491:71-94 1617:95-100 1641:101-122 1636:123-130 1643:131-166 1642:167-195 1638:196-218 1631:219-219 1625:220-238 1644:239-300 1601:301-359 1562:360-379 1563:380-402] [-1, 1490, 1491, 1617, 1641, 1636, 1643, 1642, 1638, 1631, 1625, 1644, 1601, 1562, 1563, -2]
GTCGAAAGCGAAAGACAAAATGGCATAAACTCAACACTCTTTGTGCGAATGACCAATTTA
ATTATAAACAATGGAGAGGCAAACATTGAAATGAGAGAAGCACAACTCAAGCATCCAACT
AACATTCGGCGAATAGAACTATCGGTTATTTTCAAGCTCCCGACTAGTATGATCACAAAT
ATACCAAAAACTGCCAGCAATAATCCAAACATTCTCACCTTTTTTGGTTTCTCAGCATAG
ATTAAGAATAAGAAAATGTACACAAGCTGAAAAGCTGCTCCAATTGAATTAACAGTGGTA
AGCAACAAATTATCATGTGATATAAGAGGAGTTCCATACCACAAACAGATCAAACAATTC
AATAGAGAATAAATATATGGCAATCCTGAGAACAGATCGGAAG
>TR78088|c0_g1_i1 len=383 path=[770:0-242 771:243-266 772:267-382] [-1, 770, 771, 772, -2]
TGTGCTATGTCAGTGAGGGGAAAGGAAAGGATAGATCTGATCGGGAGCTTGTTACCCTAT
GGTTTAAATTTCTCTGGGAAACTTACAGGATAGTGCTTGAAATATTGCGGCACAACTCAA
AATTCGAAGCTTTATATGCTATGACAGCTCATCGAGCACTCCAGTTTTGTAAGCAGTACA
AAAGAAAAACAGAATTTAGAAGACTCTGTGAAATCTTAAGAAACCATTTGGCTTATCTTA
ACAAATATCCGGATCAACGTGACCGACCTGATCTTTCTGCTCCTGAAAGCTTGCAATTGT
ATCTTGATACTAGATTTGAGCAGCTAAAAATTGCCACCGAACTTGAACTCTGGCAGGAAT
CCTTTAGATCTGTTGAAGATATA
>TR78089|c0_g1_i1 len=336 path=[833:0-262 834:263-285 835:286-335] [-1, 833, 834, 835, -2]
AAGGAGGTAGTGGATTGGATGGTGAAGATTTGGCCATTAAGGACGATAGGACCATCGATA
CCATCTATGTTTTTGGATAAAAGACTCAAAGATGACAAAGAATATGGTGTTTGCATTTCA
GATCCAAATACTAAATTTTGCATCAATTGGCTAAATGATAAGCCAAAAGGTTCAGTTGTG
TATGCTTCATTTGGTAGCATGGCTGGTCTCAATGAAGAGCAAACACAAGAACTAGCTTTA
GGATTAAAAGATAGTGAAAGTTATTTCTTATGGGTTGTTAGAGAATGTGATCAAAGTAAG
CTTCCAAAAGGGTTTGTGGAATCATCAAAGAAAGGT
>TR78089|c0_g2_i1 len=337 path=[827:0-262 828:263-285 829:286-336] [-1, 827, 828, 829, -2]
AAGGAGGTAGTGGATTGGATGGTGAAGATTTGGCCATTAAGGACGATAGGACCATCGATA
CCATCTATGTTTTTGGATAAAAGACTCAAAGATGACAAAGAATATGGTGTTTGCATTTCA
GATCCAAATACTAAATTTTGCATCAATTGGCTAAATGATAAGCCAAAAGGTTCAGTTGTG
TATGCTTCATTTGGTAGCATGGCTGGTCTCAATGAAGAGCAAACACAAGAACTAGCTTTA
GGATTAAAAGATAGTGAAAGTTATTTCTTATGGGTTGTTAGAGAATCTGAACAAATTAAG
CTTCCAAAAGGGTTTATGGAAACATCATCAGAGAAAG
>TR78090|c0_g1_i1 len=456 path=[434:0-455] [-1, 434, -2]
TAAGTCACAGTGTTCTTGTTGCTTGCATTCCCTGTAGCCGACCCCTCTTAGTGGGATATA
GCTTGGTTGTTACTATTGCTTGCGTACAGCCAGAAAAAATCAATGGGTTTTAGTTTTTTT
CAATCTATATCCCCTAGCTTATGATGAGGTGAATGTATCTTACATAATGCCAAAAAATTA
AAGGGTTTGTACTCTTTTCATTTTATCCCCTAGCTTATGAATCATGATATGAGGTGAACG
TCTCCTACGTGAGATTTACTGGCTGAAGCTCATTGTAATTGATCTAGTAGTTTACGATGT
CACTAACTGGTTAGATAGTTAGGGATCTGGATTTCCTGCCATCACTGAATCCATACAGTC
ACGCATCAACAATTTTGGATTGCCCAATCTTGATTACAATGTAAAAATAAATTTGCAATG
TGAGCTGTCTGATCTTGATTAGATGGCATTCTATGG
>TR78091|c0_g1_i1 len=225 path=[714:0-43 727:44-63 729:64-87 728:88-156 726:157-180 721:181-224] [-1, 714, 727, 729, 728, 726, 721, -2]
CCAGTACTTCAGCCGCATAAAACATAGTTGGAGACGAGATTCATCAGAGTCGAACATGAC
ATGACATGACTCGAGGCTTGTTTACAAGTACTACATCTTCGGATCATTATTGTAAGCAAC
GCCTCTCAACGTTTACAGGTGTTAAACATACACTCTTGTTGTTGTATATGACTTACTTTG
GCATGTTACTACTATTTAATTTATTTTTTCATATTTTGACTTCAT
>TR78091|c0_g2_i1 len=240 path=[722:0-128 723:129-148 724:149-170 725:171-239] [-1, 722, 723, 724, 725, -2]
GCCACCAGTACTTCAGCCGCATAAAACCTGTAACAATAATATCAACCATTTAATTTATTT
TTAATTGATAAAGAAAGAGAAAAGTAAAGATATTCCTTAAAAAAATACATAGTTGGAGAC
GAGATTCATCAGAGTCGAACATGACATGATGACTCGAGGCTTGTTTACAAGTACTACATC
TTCGGATCATTATTGTAAGCAACGCCTCTCAACGTTTACAGGTGTTAAACATACACTCTT
>TR78092|c0_g1_i1 len=1341 path=[3092:0-424 3093:425-448 3116:449-596 3096:597-620 3117:621-636 @3115@!:637-880 3119:881-901 3073:902-903 3114:904-925 3111:926-1039 3077:1040-1063 3107:1064-1158 3103:1159-1182 3110:1183-1252 3106:1253-1276 3101:1277-1340] [-1, 3092, 3093, 3116, 3096, 3117, 3115, 3119, 3073, 3114, 3111, 3077, 3107, 3103, 3110, 3106, 3101, -2]
AGCTATGTCAAAGAATTGCCCTGATCTTGTGGTGTTTAGATTATGTATAATTGGGCAATA
TAGGCCAGATGCTTTGACTCAACAACCCATGGATGAGGGTTTTGGTGCTATTGTTATGAA
CTGTAAGAAGCTCACTCGACTTGCCGTGTCTGGTTTATTGACTGATCTAGCTTTTTGTTA
CATTGGCTTGTATGGGAAGATGATTAGGACACTATCAGTTGCATTTGCTGGAGACACTGA
CTCAGGGCTCAAGTATGTTCTAGATGGGTGTTCTAATCTGCAAAAGCTTGAAATCAGGGA
TAGTCCATTTGGTGATGGAGCTTTGCGTTCTGGTTTGCATCATTTTTACAACATGAGGTT
TCTCTGGATGTCTTCCTGTAAATTGACACGCCAAGCTTGCCAAGAAGTTGCACAAACACT
GCCCCGTCTCGTATTGGAAGTCATCAATACTGATGAAGACACAATTGATGATGTTGATAT
ACTTTATATGTACCGGTCTCTTGAAAAGCCACGGAGTGATGCTCCAAAAGTTGTCACCAT
CCTTCATTAGTTTTTGAAAATTCAACAATTTGTTAGCTTTGTCCTGTAACGGCTGCTAAG
TTAGATTATTTGCAGGGATTATTTTAAAACAAAACCGCCACTTGATTTCTTGACTAGAGA
TGCTATTCTGGAGTCTGCATAATGGAAGAGGGTGTGGTGGGAATTGATAAATGGGGAAGG
TCGCCCTAGATGATGCAGAAGATGAAATCCTGCAGGTATTGGAACATTCAGAGTGTTGTA
TAATTGTATTTAAAATGTATGTCTTTTTTCTTTTTATTCATTTCATCATGAAGAAACTAT
GAGAGTTGAGGATTGTAGAGAATTAGATTGTTCAAGCTGCTCTGTGTCTGAGGATTAGTT
AGTAAGCATTATTGGTCTCCTTGTGGTTAGACAAATAGATGGTCTATTGAGGATTAGGTT
CAGAGCCAAAGCATCGGAGAGTGACGACATTCTTCTACTTCTCAACCATACCAGCAGAAA
TGCAAAATTATTCACTTCTATAGTAAGGAATTGGCCTGTGTATTTTGATTCAGATGATAG
TTAGATTAAGCTGTAGGAGGTGTGAATCAAATCACAGAAATGATTTATATTAGCATTTCT
ATGTCTCTCCCAATCTCTTAACGAAAATGTGTTGTTGTAGCGTATCCTTTTTTAATTTTA
GCAATTTGGCAAGGTTAATAAATGCCAATTTATGGAAATGTATCTATGCACTTCTTGTTG
TGATTGTAGAATGATCAATTCATTCAGATGGTTCATTAATTATATAACATGAAAGCGGTG
CCTTTCTTCCAAAAAAAAAAA
>TR78093|c0_g1_i1 len=304 path=[760:0-90 761:91-114 781:115-143 785:144-167 783:168-187 780:188-206 770:207-209 771:210-233 772:234-303] [-1, 760, 761, 781, 785, 783, 780, 770, 771, 772, -2]
TGGTATTGTTAAACACATTTTGTTCCAACAGCAAGCACACAAGAAAGTACCATAGCAATA
TGTACCTCAACGTATAGAGGTTGATGTTGATAAAGCCAACACTTTGAATCCTCAAAAGAA
GCAACCAATGGTTAATTTTGAAAACCCATTAGAGGAGCAACCATTGGTTATAGTTGAAAA
GCTCTTAAAGGAGCAATCATTGGCTATTGTCGAGAAACCTATAGATGTGGTAGCCCCTAA
TGAAAAGTTGCAAGTGACACAACATGTGATGGAGACAACAATACAAATGAGAATCCAAAT
ACAA
>TR78094|c0_g1_i1 len=509 path=[1027:0-303 1028:304-328 1029:329-508] [-1, 1027, 1028, 1029, -2]
ATCGTAAGAAAAATAGAGTTTGTATAAAAAAAGAAACATCTTGCAATCCGATGAGAAAAA
AACACACACACACAAACACACAGACATATTAATGTTGAGGAAAGAAACCAAAACTTAACT
TAACTTAGGCGACACTCATTTTTATGATCATTCTAAAATGCGAATCCAGCTGGTGATTGG
AGGGTAATTGCATCATTAACTGTCGCCGAATTTACAATGAAATTATTGAAATGAAAAAAA
GGAAATAAAATTAAACAAAAAAAAATTATCAATCAATCAAACGCCAAAACTTCAACGTAA
AAAATTTAAAGCGCGCATTTCAATTGCATAAAAATGATAAAAGAAATCAATAGAAAAACC
AATTTTAGTGGTGAATGTAAAAAAAATATTTTTTTTTTGTTTCTGTAAGTGATAAATTAA
TCGAAATTCAACTTTTTTTTAATTTAATTTTTAGAAAGAGAAAAAAATAAAAAAAATAAA
CTTTTTAAGCACCACATCAAGCATATGAG
>TR78094|c0_g2_i1 len=511 path=[1030:0-303 1031:304-330 1032:331-510] [-1, 1030, 1031, 1032, -2]
ATCGTAAGAAAAATAGAGTTTGTATAAAAAAAGAAACATCTTGCAATCCGATGAGAAAAA
AACACACACACACAAACACACAGACATATTAATGTTGAGGAAAGAAACCAAAACTTAACT
TAACTTAGGCGACACTCATTTTTATGATCATTCTAAAATGCGAATCCAGCTGGTGATTGG
AGGGTAATTGCATCATTAACTGTCGCCGAATTTACAATGAAATTATTGAAATGAAAAAAA
GGAAATAAAATTAAACAAAAAAAAATTATCAATCAATCAAACGCCAAAACTTCAACGTAA
AAAAATTATAAAGCGCGCATTTCAATTGCATAAAAATGATAAAAGAAATCAATAGAAAAA
CCAATTTTAGTGGTGAATGTAAAAAAAATATTTTTTTTTTGTTTCTGTAAGTGATAAATT
AATCGAAATTCAACTTTTTTTTAATTTAATTTTTAGAAAGAGAAAAAAATAAAAAAAATA
AACTTTTTAAGCACCACATCAAGCATATGAG
>TR78095|c0_g1_i1 len=571 path=[549:0-570] [-1, 549, -2]
AGTGATCTTGGAAATGCGGATCTTTCTGGTACACTGGTTTCACAACTGGGTGATCTCTCA
AATTTACAGTACTTGTAAGTTGTGATTCAGATATGTTATTGTTGAGTAAATTTGACTGTT
TATGAGCATATTAAGATCAACCTTGTTTCTTGATTGATACTCTTGTATTTTAGAACTGTA
GAAAGTCTTAATCTATATAAGTGAGGACTGTATTGCTACCATATCTTTTATCATTGAAGA
CTGAATCATGAAACTTTATACATCTTCATAAGCTTTCCTTGATATCATCTGGGGTTTGAA
GATAGTTGTCTAAATTTTTGAAGGAAAGATTATAAGCTTCACTGTATACATGGCTATCTA
TTTTGGTTTGTCCGGTCACGTTCACAACATATCAGCTAGTTCATACAAATCACATGAATG
TGATTTTTCACCTTTCAATTATTTGTTGGACTTCTTTGTTTGTACAAATATGAACTTTCT
TCCCGTTTCAATGGCAGGGAACTTTATAGTAATAATATAACTGGAAAAATCCCAGAAGAG
CTAGGAAATTTGACAAACTTGGTGAGCTTGG
>TR78096|c0_g1_i1 len=252 path=[507:0-49 508:50-96 509:97-251] [-1, 507, 508, 509, -2]
GATCATAGCACAGTTGGCAATGTTCTACACATAAATCTGTTGTTACTTCTCTGTATGAGC
TATATATGTGTCCAATCGTGTATATATATAGTATACTGTAATGAACATATGATGGATTAA
TCTTGAGCTCGTATACAATAATATACTGAACAGAAAATGTCTACACAGGCTGTTCACTTC
GTGAACCGTCGTCATGTAGACTATAATACTCCTTTTGGTCACACCATTTAAATAAATTTT
CAAACTGTGTAC
>TR78096|c0_g2_i1 len=251 path=[504:0-49 505:50-95 506:96-250] [-1, 504, 505, 506, -2]
GATCATAGCACAGTTGGCAATGTTCTACACATAAATCTGTTGTTACTTCTTGTATGAGCT
ATATATGTGTCCTATCGTGTATATATATAGTATACTGTAATGAACATATGATGGATTAAT
CTTGAGCTCGTATACAATAATATACTGAACAGAAAATGTCTACACAGGCTGTTCACTTCG
TGAACCGTCGTCATGTAGACTATAATACTCCTTTTGGTCACACCATTTAAATAAATTTTC
AAACTGTGTAC
>TR78097|c0_g1_i1 len=249 path=[851:0-234 852:235-248] [-1, 851, 852, -2]
AATCAAATGCACAGAAAAAAGGAAGAAGAAGAAGACTAAAAACAACACAAACAAATGGAA
TTGGAAGTTTTTATGTTCGGATTTGAAAACGTCCATTTTTAACTGTCGTAATATATTTAA
CACCTTTGAATGGTTTGTATTTTTCTCCGTACATGTCAACCCGTTGAACACGTAGACCTG
ATATAGCCGTTTGATTTAATGTAAATCGAACGTTTAAAGTCGGATTGGATTCCGGCAGAG
GTTGACCTG
>TR78097|c0_g2_i1 len=434 path=[853:0-234 854:235-433] [-1, 853, 854, -2]
AATCAAATGCACAGAAAAAAGGAAGAAGAAGAAGACTAAAAACAACACAAACAAATGGAA
TTGGAAGTTTTTATGTTCGGATTTGAAAACGTCCATTTTTAACTGTCGTAATATATTTAA
CACCTTTGAATGGTTTGTATTTTTCTCCGTACATGTCAACCCGTTGAACACGTAGACCTG
ATATAGCCGTTTGATTTAATGTAAATCGAACGTTTAAAGTCGGATTGGATTCCGGTAGAG
GTTGACCTGTTGCAAGAGCAAGATTGCCACGTAATGATGGTAAACGTGATGAATTGCTTG
TTTGTGCCGTACTATCGATTTTGCCTATCTCCCAAACGAGCAGTTTTTTAACAGGATCAA
ATGAACATTTGCCTTGAGTTGGAGTTAGAGTACAATTGAGTACACTTTTCGGCATGGTAC
ATTCAATGACAACA
>TR78098|c0_g1_i1 len=284 path=[523:0-283] [-1, 523, -2]
CTCCTCTTTTCAAATCAGGCCTTAGATAATTTATCCACCTCAATCTACAGCTTTTGCCAC
ACCTTTGCAAACCTGACATATATGATAATTGTCCTATATATTAATTAATTAATTGTGCAC
TCACTATGTGATTGTGATGAATGAGACAATATAATATGATGACATTTAACATATAGTTAT
TGGTATATATGCAACTAATTTGTACCGGCTAATTTTGGAACTGAGCTCCAACATCCATGA
CCATGTTTGGTGATATAATTCAAAAGCTTTTCATCTTCTTCTGG
>TR78099|c0_g1_i1 len=706 path=[1748:0-376 1751:377-538 1747:539-705] [-1, 1748, 1751, 1747, -2]
GAACGTGCTGTCGAAGAACTCGACGGACGAACAATCTGCGGTCGTCGAGTTCGTGTCGAA
CACGCTCGACCAACAGGCAGCAAAAAAGGTGCGCCATTCGGCCGTGGTTATTTACGCCAA
CGTTCACCTGGATATCGTTCGCCGGACTCGAAACGAGATCACGATGATGATCGACGAGGT
CGACGTGAACGACGACGATCACCGAGTCGATCGCGATCACGTTCGTCGTCGCGGGAAGAA
CGACGATCGCGAAAACATCATCGACGTTCGCGATCACGTTCGCATTCTCGATCGAAAAAA
GAAAGCAAACGAAAACGTCGTTCGCCATCAAGTCGATCGCCGGTTGCTGAAAAAAAACGA
TCACGTCAACGAAGTTCATCACGTGAACGTTCATCATCACCAGTTGAAAAAACTCGCGAA
CGTACATCACGTTCTGCTTCCAAAGAGGATAATGATGATAAAAAAGATGGAAATAAAAAT
GATAATGATAAATCGATTAGTGAAAAAGCCGATCATGATGACAATGATGAAAGTCGTTCA
TCGCCAGCAGGTGGAGATGCTGAAATGAAGAATAATGATGACGACGATGACGATTAGATC
TTTTGTTGAACAAAATTTGATTGGATGAGCTGTTTTTTGTTTTGTTTTGTTTCATTTTTC
GTTGTATTCCATTGCTTATGCGTGACTGTGTGTGTTGTGTAAAAAC
>TR78099|c0_g2_i1 len=706 path=[1740:0-376 1750:377-496 1743:497-520 1744:521-538 1745:539-705] [-1, 1740, 1750, 1743, 1744, 1745, -2]
GAACGTGCTGTCGAAGAACTCGACGGACGAACAATCTGCGGTCGTCGAGTTCGTGTCGAA
CACGCTCGACCAACAGGCAGCAAAAAAGGTGCGCCATTCGGCCGTGGTTATTTACGCCAA
CGTTCACCTGGATATCGTTCGCCGGACTCGAAACGAGATCACGATGATGATCGACGAGGT
CGACGTGAACGACGACGATCACCGAGTCGATCGCGATCACGTTCGTCGTCGCGGGAAGAA
CGACGATCGCGAAAACATCATCGACGTTCGCGATCACGTTCGCATTCTCGATCGAAAAAA
GAAAGCAAACGAAAACGTCGTTCGCCATCAAGTCGATCGCCGGTTGCTGAAAAAAAACGA
TCACGTCAACGAAGTTCGTCACGTGAACGTTCAACGTCACCAGTAGAAAAAACTCGCGAA
CGCTCGTCCCGTTCGCCTTCGAAAGAGGATAACGATGATAAAAAAGATGGCAGCAAAAAC
GATAATGATAAATCGGTCAGTGAAAAAGCCGATCACGATGACAATGATGAAAGTCGTTCA
TCGCCAGCAGGTGGAGATGCTGAAATGAAGAATAATGATGACGACGATGACGATTAGATC
TTTTGTTGAACAAAATTTGATTGGATGAGCTGTTTTTTGTTTTGTTTTGTTTCATTTTTC
GTTGTATTCCATTGCTTATGCGTGACTGTGTGTGTTGTGTAAAAAC
>TR78100|c0_g1_i1 len=300 path=[747:0-158 753:159-224 751:225-267 738:268-291 739:292-299] [-1, 747, 753, 751, 738, 739, -2]
GGCTGTCCAAAATTACTTAATAATCAGCTGTCAGAGGGACAAAGGCAAACAGAACATTTG
GATATGCTTGATAACAAAGAAAGTACTACACAATACCAAATAACATCCTTCATCTCCAAA
GTTATAAATCCACACTTTGGATTTTCGATTTTTCGAAAAAAAGAAGATTCAGTTGGTTTA
GCGTTGCCTTTGTTGTCTCGTTTGTCATGTTTACAATATCTTGACCTAAGTTTCTGCAAT
CTTATTCAAATCCCTGATGCCATTGGGTGGTTACACTGCTTAGAAACGCTAAATTTGAGC
>TR78100|c0_g2_i1 len=300 path=[744:0-158 752:159-224 750:225-267 742:268-291 743:292-299] [-1, 744, 752, 750, 742, 743, -2]
GGCTGTCCAAAATTACTTAATAATCAGCTGTCAGAGGGACAAAGGCAAACAGAACATTTG
GATATGCTTGATAACAAAGAAAGTACTACACAATACCAAATAACATCCTTCATCTCCAAA
GTTATAAATCCACACTTTGGATTTTCGATTTTTCGAAAACAAGAAGATTCAGTTGGTTTA
TCGTTGCCTTTGTTGTCTCGTCTGTCATGTTTACAATATCTTGACCTAAGTTTCTGCAAT
CTTATTCAAATCCCTGATGCCATTGGGTGGTTACACTGCTTAGAAACGCTAAATTTGAGC
>TR78101|c0_g1_i1 len=427 path=[845:0-67 846:68-84 847:85-426] [-1, 845, 846, 847, -2]
AGTGTCGAAAGAAATACAAAATGAACATTTGCCTTTTGATAATAAAAAAAAAAACTCAAA
ACAAAAAACTCTCTTTTCAAATATGAAATTTACACGAAATGATTGTGTGTGTGCGTTGTC
TCGTTATTAAGTCGACTAAAATTATTATTTTTCTTCTCCTACCCCCTGTTTTGATTTATT
ATTATACATCAAAAAAAAAGAGAGAAATCTTTAGAAAACTTGGTCGTGTTTTGTTATGCC
AACGTTTTTCTTTTACAATAATTTTTTTTATATACCTCTGCCGTTCATTTTTTCATATTT
TCTTTTTGTTTTTTTGATAGAAACTAAGCCAAAATGAGACGTTTCCTTAAGTTTAAATTT
TTCCACATTTTTTTTTCTAATTAAAAAAAAAAATTTTTGTTTGAATCGTGAGCAAAGTAA
AAATCTG
>TR78101|c0_g2_i1 len=428 path=[848:0-67 849:68-85 850:86-427] [-1, 848, 849, 850, -2]
AGTGTCGAAAGAAATACAAAATGAACATTTGCCTTTTGATAATAAAAAAAAAAACTCAAA
ACAAAAAAACTCTCTTTTCAAATATGAAATTTACACGAAATGATTGTGTGTGTGCGTTGT
CTCGTTATTAAGTCGACTAAAATTATTATTTTTCTTCTCCTACCCCCTGTTTTGATTTAT
TATTATACATCAAAAAAAAAGAGAGAAATCTTTAGAAAACTTGGTCGTGTTTTGTTATGC
CAACGTTTTTCTTTTACAATAATTTTTTTTATATACCTCTGCCGTTCATTTTTTCATATT
TTCTTTTTGTTTTTTTGATAGAAACTAAGCCAAAATGAGACGTTTCCTTAAGTTTAAATT
TTTCCACATTTTTTTTTCTAATTAAAAAAAAAAATTTTTGTTTGAATCGTGAGCAAAGTA
AAAATCTG
>TR78102|c0_g1_i1 len=566 path=[1281:0-268 1282:269-292 1303:293-382 1302:383-428 1300:429-467 1297:468-491 1280:492-565] [-1, 1281, 1282, 1303, 1302, 1300, 1297, 1280, -2]
AGTAAACCAATACTTGTATATCCCAACAGTGGAGAGACTTATAATGCTGACAACAACACA
TGGGTGGTGAGTTCATGTTTCTCTCTTTCTCAGCTCATGTTCTAGTTTATCCGATTTCAA
TCTGATAGCAGTTTTATTTACAGCATAAAACCTCATTCCATTTCTAAGTTATTAATCTCA
AAATTTATCTTCAATAATCGGCAAAGCATACCTAAAAACATGAATCTTAATATAATTGAA
AGTAAGTCAACATGTACATATCAGACGTGGGAGTTGGCCTAGACGCAGTTACTTACTTTA
GCTGTCTGGTCTGAAATCAAGGCGATGATTATTTAATGATGATTTATTGAAGGTGGAATA
TATGTCAACCGATCTCAAATTGATGATTGAGATCGACTAATGCGTGTAACTGCATGTTTT
TTCTACTCCATTGGATATAAGTTTGTACATATCCGACATTTTAGAGTCGTATGAAATTGA
TGATATGAAGTTAATTTATGCAGAAATCAAGTGGGGAAGCAGAGGAAGATTTTGTCCCTT
ACATAGGAAAGTGGCGTTACGCCGGG
>TR78103|c0_g1_i1 len=271 path=[575:0-190 576:191-237 577:238-242 578:243-270] [-1, 575, 576, 577, 578, -2]
GGTGGTAGGTAGGGTTTTGGTTAACGGTGTCAGCAGTTATGGTTACCATGGTTTTAAATT
GCGGTCGCGGTTAAGTTGCGAACCTTTTATCTGCTGTGAAATGTGTGCAGTTGCGATATG
ATTGTAGACCACATTTTTAAACCCCTTGTGACTTGAGAAATATCACAAGCACCATATATA
AAATAGGTTTAAATATTTATTTATTTTTTGACAAAAAAATAGGTTTAGATATGATTTTAG
TCTATGCAATTATCGCGATTTTTGGTTTTAG
>TR78103|c0_g2_i1 len=235 path=[579:0-190 580:191-201 581:202-206 582:207-234] [-1, 579, 580, 581, 582, -2]
GGTGGTAGGTAGGGTTTTGGTTAACGGTGTCAGCAGTTATGGTTACCATGGTTTTAAATT
GCGGTCGCGGTTAAGTTGCGAACCTTTTATCTGCTGTGAAATGTGTGCAGTTGCGATATG
ATTGTAGACCACATTTTTAAACCCCTTGTGACTTGAGAAATATCACAAGCACCATATATA
AAATAGGTTTAGATATGATTTTAGTCTCTGCAATTATGGCATTTTTTAGTTTTAG
>TR78104|c0_g1_i1 len=455 path=[1145:0-305 1146:306-327 1147:328-454] [-1, 1145, 1146, 1147, -2]
TCCGATCTAAAAAATCAAAATTTTGGTTTGTGATTTTTGTTTATTCAAAAGATATGAGTG
AAGGTTGTTGGGTTCTCTTGATTTTCTTCTCACCCATGAAAGGAAGCTACCGCCATGGCT
ATGGCCATGGCTATGGATCCAAAAACGTTTATCCTTCAATTTGGTAAAAATCCTAAATAA
TAGATCAATTAAAACCGTAAATAAAAAAAATCCTTAATTAGTAAAAATCTCCAAATCAAC
ATCACGTGTCTATGCATCATGGGTCTCGACATCATCCATGAAACGTATTTTTCATGAGCC
AACTCGAAATCTTTGAAAAATTCAGAGAGAAAAATGGAAGAAGAAAAACAGGAATGATTT
TAGTTTGTTTATGAGGGTAAAATAGACAGTTCATGCAAAATGTAAGGGTCAGGGTATAAT
TGTTGGGGTGCAAGGTAAAATCTCCTATATGTGAG
>TR78104|c0_g2_i1 len=572 path=[1148:0-305 1150:306-444 1144:445-571] [-1, 1148, 1150, 1144, -2]
TCCGATCTAAAAAATCAAAATTTTGGTTTGTGATTTTTGTTTATTCAAAAGATATGAGTG
AAGGTTGTTGGGTTCTCTTGATTTTCTTCTCACCCATGAAAGGAAGCTACCGCCATGGCT
ATGGCCATGGCTATGGATCCAAAAACGTTTATCCTTCAATTTGGTAAAAATCCTAAATAA
TAGATCAATTAAAACCGTAAATAAAAAAAATCCTTAATTAGTAAAAATCTCCAAATCAAC
ATCACGTGTCTATGCATCATGGGTCTCGACATCATCCATGAAACGTATTTTTCATGAGCC
AACTCGGTAAGTGAAAGTAGGATCATGATTTTTGTGGAAAATTTAAAGTTGGATCATGTT
TTTTTGTCAAATAAAAATCTGGATCATGAGTTTAATGTTGTATTCGCAAACTTTTATTTT
CAGAAATCTTTGAAAAATTCAGAGAGAAAAATGGAAGAAGAAAAACAGGAATGATTTTAG
TTTGTTTATGAGGGTAAAATAGACAGTTCATGCAAAATGTAAGGGTCAGGGTATAATTGT
TGGGGTGCAAGGTAAAATCTCCTATATGTGAG
>TR78105|c0_g1_i1 len=530 path=[1100:0-167 1101:168-184 1102:185-208 1103:209-529] [-1, 1100, 1101, 1102, 1103, -2]
ATGTACTGATGGGCTTTAATTTGTACACATAGGCCCAAATGTTCAAGGCCCACTTAGAGG
GAGAGTTAGTTACACGAGAGAAAGAAAGTGGAGTTGGTTTTATAAAGGAATGAGAAGAGA
GAGTAAGGGGTATCTTAGATCATTATTCAGTTAGAACCTTAGGGTTTGGGCAGAGAGAGA
AATGTCTTTTCTCTGAGGAGAGCTTTTGCGTTGGGATTACGGGGGTTAATCTTCGGTAAT
ATTTTCCCTTTCAATCAATAATCCTAATTTTCTGTTCTCTGTTAATTTGGTTTCTATCAT
GTACATTTTCTATTTTGATTTTGGGCACAATAATTAAAGTATGGTAAAACACTGCTGGTT
TAGGGTATTCCACCTTTTATTATGCTCTAAATGAACAACCTTTCTGTTGATTATTTTTTG
TTAATAGTACACTGTTAAGTGTTGATTCATTTTAGTAAGGAATTATGAGGTCCATATTGT
CTGTGTAGGTCTGGTTCTAACTATTTTGACAACCTGGGTTTCGCCTCACT
>TR78106|c0_g1_i1 len=1527 path=[3041:0-44 3042:45-1526] [-1, 3041, 3042, -2]
GATTTCTTTATTCTACTAACCACAAAGATATTGGAACACTATATTTTATGTTCGGGGCCT
GATCTAGAATGGTTGGAACATCTTTAAGAATATTAATTCGAGCAGAACTAGGGTGTCCTA
ATGCCCTAATTGGAGATGATCAAATTTATAATGTAATTGTTACAGCTCATGCATTTATTA
TAATTTTCTTTATAGTAATGCCCATTATAATTGGAGGATTTGGTAATTGACTTGTTCCAT
TAATATTATCGGCCCCTGATATAGCTTTCCCTCGATTAAATAATATAAGATTCTGATTAT
TACCTCCCTCATTAACTTTATTATTAACTAGAAGACTCGTTGAGAGAGGAACAGGAACTG
GCTGAACTGTTTATCCACCCCTATCTACTACAATCTCACACTCTGGAGCATCTGTAGACC
TATCAATTTTTTCCCTACATCTAGCGGGAATTTCTTCAATTTTAGGAGCAGTAAATTTTA
TTTCAACAATTATTAACATACGAGCCCCCGGAATATCTTTTGATAAAATACCCTTATTTG
TTTGATCTGTATTAATTACAGCAATTTTATTATTACTTTCACTTCCCGTACTAGCCGGTG
CAATTACTATACTATTAACAGACCGAAATCTTAATACATCCTTCTTTGATCCAGCAGGAG
GAGGAGATCCTATTCTATATCAGCACCTATTTTGGTTTTTTGGTCATCCAGAAGTATACA
TTTTAATTTTACCCGGATTTGGAATAATTTCACATATTATTAGACAAGAAAGAGGAAAAA
AGGAAACCTTTGGGTCTTTAGGTATAATTTATGCAATATTGTCAATTGGATTACTAGGCT
TTATTGTTTGAGCACATCACATATTTACGGTTGGTATAGATGTAGATACTCGAGCATACT
TTACCTCAGCAACAATAATTATTGCTGTTCCTACAGGAATTAAAATTTTTAGTTGACTGG
CCACTTTACATGGAACAAAAATTTATTATTCCCCTGCACTATTATGAGCTCTAGGATTTG
TATTTTTATTTACAGTAGGAGGGTTAACAGGAGTAATTTTAGCAAATTCATCAATTGATA
TTGTATTACATGACACCTATTATGTCGTAGCTCATTTCCACTATGTATTATCCATAGGAG
CCGTATTCGCTATTATAGGAGGATTTATTTTTTGATATCCATTATTAACAGGAATAAACT
TAAATGAAAAATTTCTAAAAATTCAATTTAGAATTATATTTTTAGGAGTAAATTTGACGT
TTTTTCCCCAACACTTTTTAGGACTAGCTGGAATGCCTCGTCGTTATTCCGATTATCCAG
ATTCTTATTCTGCTTGAAATATTGTTTCATCTATTGGATCAACTATCTCATTCCTAAGAA
TTATTATATTTATTTTAATTGTTTGAGAAAGAATAATATATCAACATCAAATTATTTTTT
CATCTCAAATAAATTCTTCAATTGAATGAATACAAAAATTTCCCCCAGCTGAACATAGTT
ATGATCAACTTCCAATTTTAAATAAAT
>TR78106|c0_g2_i1 len=1520 path=[3039:0-37 3040:38-1519] [-1, 3039, 3040, -2]
GTGCTCTTCCGATCTCAAAGATATTGGAACACTATATTTTATGTTCGGGGCCTGATCTAG
AATGGTTGGAACATCTTTAAGAATATTAATTCGAGCAGAACTAGGGTGTCCTAATGCCCT
AATTGGAGATGATCAAATTTATAATGTAATTGTTACAGCTCATGCATTTATTATAATTTT
CTTTATAGTAATGCCCATTATAATTGGAGGATTTGGTAATTGACTTGTTCCATTAATATT
ATCGGCCCCTGATATAGCTTTCCCTCGATTAAATAATATAAGATTCTGATTATTACCTCC
CTCATTAACTTTATTATTAACTAGAAGACTCGTTGAGAGAGGAACAGGAACTGGCTGAAC
TGTTTATCCACCCCTATCTACTACAATCTCACACTCTGGAGCATCTGTAGACCTATCAAT
TTTTTCCCTACATCTAGCGGGAATTTCTTCAATTTTAGGAGCAGTAAATTTTATTTCAAC
AATTATTAACATACGAGCCCCCGGAATATCTTTTGATAAAATACCCTTATTTGTTTGATC
TGTATTAATTACAGCAATTTTATTATTACTTTCACTTCCCGTACTAGCCGGTGCAATTAC
TATACTATTAACAGACCGAAATCTTAATACATCCTTCTTTGATCCAGCAGGAGGAGGAGA
TCCTATTCTATATCAGCACCTATTTTGGTTTTTTGGTCATCCAGAAGTATACATTTTAAT
TTTACCCGGATTTGGAATAATTTCACATATTATTAGACAAGAAAGAGGAAAAAAGGAAAC
CTTTGGGTCTTTAGGTATAATTTATGCAATATTGTCAATTGGATTACTAGGCTTTATTGT
TTGAGCACATCACATATTTACGGTTGGTATAGATGTAGATACTCGAGCATACTTTACCTC
AGCAACAATAATTATTGCTGTTCCTACAGGAATTAAAATTTTTAGTTGACTGGCCACTTT
ACATGGAACAAAAATTTATTATTCCCCTGCACTATTATGAGCTCTAGGATTTGTATTTTT
ATTTACAGTAGGAGGGTTAACAGGAGTAATTTTAGCAAATTCATCAATTGATATTGTATT
ACATGACACCTATTATGTCGTAGCTCATTTCCACTATGTATTATCCATAGGAGCCGTATT
CGCTATTATAGGAGGATTTATTTTTTGATATCCATTATTAACAGGAATAAACTTAAATGA
AAAATTTCTAAAAATTCAATTTAGAATTATATTTTTAGGAGTAAATTTGACGTTTTTTCC
CCAACACTTTTTAGGACTAGCTGGAATGCCTCGTCGTTATTCCGATTATCCAGATTCTTA
TTCTGCTTGAAATATTGTTTCATCTATTGGATCAACTATCTCATTCCTAAGAATTATTAT
ATTTATTTTAATTGTTTGAGAAAGAATAATATATCAACATCAAATTATTTTTTCATCTCA
AATAAATTCTTCAATTGAATGAATACAAAAATTTCCCCCAGCTGAACATAGTTATGATCA
ACTTCCAATTTTAAATAAAT
>TR78107|c0_g1_i1 len=343 path=[321:0-342] [-1, 321, -2]
AATACATTAATCAATTTCCATTTGAGGCTTGTCTTGTCATGAAGCATCATTTAGCAGAAA
CAATTCAAAAGGTGATATTATAGTTAATCAACATTGTATGTTGATGCTGATGAGATTATC
CCAAATGTCTGACCTGTTTTCATTATGCATTTCTAGTGAAATTCCATCATACATTCAGAG
AAATATGTATTATATTATATATTATATATTCATCAGAGCATGCTACATTTAATTTTATTT
TCAAGTCACTTACAAATGAATTGAAGTGTTGGTTTCTCTTTTGAGGCTTTTTAAATAATG
AATCATTTTGGGGTTGGGTGTTTTATCTTGCTTCAGACACATG
>TR78108|c0_g1_i1 len=271 path=[689:0-80 690:81-104 696:105-164 695:165-188 697:189-225 698:226-245 687:246-249 688:250-270] [-1, 689, 690, 696, 695, 697, 698, 687, 688, -2]
GTATCATCTACGTGCAACTGTATAGAAAATCCTTTGAAGTAACTAAGATCAATTTAAGAG
GTTGACCTATCATAAGATATGTTTTTCCATATACCACGGCCGGAGATCAAACCCTGGACC
AATGATGCTTACATGGCACTCCTTACTTAGGATGAAAGTCAAATGATTATCAATCTATAA
CTAAATGAAAAACATCGCAAATAGCGCCACATTCAGATTGGATAATGAAGGAAAAAATTG
AAAATTGAGGATTTTGGTAAGGGTCAAAGTT
>TR78109|c0_g1_i1 len=270 path=[421:0-167 422:168-197 423:198-204 424:205-218 425:219-225 426:226-239 427:240-269] [-1, 421, 422, 423, 424, 425, 426, 427, -2]
ATATCAACAACTGATTTAAACTTCAATTGGTCTATTGAATAACATTCATCATGTCAAAAA
TTATTAATTATTTGGTATTTGTTTTGGTACTTATTTGTACTAGTGGCTTATTACAAGAAG
CTGTAGCCCGGTGGGGTGGTCGATATGGTGGTGGCTATAGATATGGTGGTAGATATGGTG
GTGGTTACAGATATGGTGGTGGTGGTTACAGATATGGTGGTGGTGGCTATAGATATGGTG
GTAGATATGGTGGTGGTTACAGATATGGTG
>TR78110|c0_g1_i1 len=281 path=[517:0-280] [-1, 517, -2]
GAGAATAAAAAATGATTATCGACATCTTTATTTGTACTATGTACCACCAAACATGAGTTT
TTATTTGCATATAATAAAAAAGACCAAAGGGAGTAAGCTAAATGTCAACTTGGAACTTGG
AAGAGTCTCAGCACAATTACAGGCAACTTCTAACACTGGCAGCATGCACGACAACACAAT
TGGAAGAGGAATTGTGGTGGCCACAAAGGAATTTGACTACACCAGTAACATAATTCCACA
GTGTTGGCACAAGAAACACCGGAATGATCTAACTAAGTGCA
>TR78111|c0_g1_i1 len=534 path=[512:0-533] [-1, 512, -2]
TCCGATCTGCTCGGAGGACGATCGCCGAGCAAGGCGAGGAGCAGCACACGGCGCGTCGCG
ACGGCTTCCTGCGCGCCCTTTCCGACCTCCGCTTGGAGGTGAGTGAGCACGCTCCAGGCC
TTCCTCGGCAACGGCAACGCAGCGGACAGCGCCGCTAGGCAGCTCCGCGGCGCCACCAAC
TTTGGCCAACTCGTTATTCTCATTTCGGAGTGGATTAACCGCTTCCGACACGAGTATTAG
GCCGGCGGCGCCAAACAAAATCATCATCAAAATCGCCATCCATCATCCACAAACCTCCCT
GCAAGCACGCCGGAGTCTGTGCTCATTAACGTTGGGGGTGATGTGAGGCGCGCGCTCGAC
TCTGCGCGTCCTCCACGTCACGGTCGTATCGACCGAGCAAATACACGCGCCATGCGCGTC
CTCCCCCACACCGACTTCGCGCCAGGAGCGGGTAGTGGACTGAAGTCACGCGCATCGCTT
GGGGCCTATGGAGCCCTCGACGCGCACGCTGCCTGAGGCCTACAGAGCCTCCAG
>TR78112|c0_g1_i1 len=655 path=[1283:0-517 1284:518-534 1285:535-654] [-1, 1283, 1284, 1285, -2]
AGTATTGATAGCAGCAAACTCTTGAGCAAATATACAATTCATACCCGAGGAAACCTGCAA
CCATTTTAAAAAAATAACAAAAATTTAGCTTAAACAAAGCATTATCATAGCCATAGTCAA
GCAATGCATTAACAAAAATAACATTTGCAGAACACCATGAATAGCCTAGCCTACCCCATT
CCACCTCTCTATTGCATCATCCATCATTTGACCACAAGTCACTATTTTTGACTAACTTCC
ATTTAATAAGTTTTATTTCCCTTACATATCATTTATTTCCAGTACTAATTCAACTGTTTT
TAAGCTAAAAATTGACCTCTATGATTAGTATATAATTAGAGTCAATTCCTCCATGTAATA
TTATCTAAGTTTGAAGTAAATTGCTTGTATCACATTTGAGATTTTGAGTAGATTATCTCT
AGACATCTAAGCCTCTAGGCATCTCACATAGTTTTGCTTAAGAACTTACGACGATTTCTC
AATTTTAGGAATTTTTTTATTTGAGAAAACATTTTTTTTGTTTCCATTCTGTGTTTTAAC
TTTTAATTTCAAAGTTGTCACCTTGTTTTCATTTTGTTTTCTGTATCCAAATATTTGTTC
AGGAAAGGGTGAAAACAATTTTGTTTGTTCATGCCCTTATTTTCTCGATAAAACA
>TR78112|c0_g2_i1 len=654 path=[1280:0-517 1281:518-533 1282:534-653] [-1, 1280, 1281, 1282, -2]
AGTATTGATAGCAGCAAACTCTTGAGCAAATATACAATTCATACCCGAGGAAACCTGCAA
CCATTTTAAAAAAATAACAAAAATTTAGCTTAAACAAAGCATTATCATAGCCATAGTCAA
GCAATGCATTAACAAAAATAACATTTGCAGAACACCATGAATAGCCTAGCCTACCCCATT
CCACCTCTCTATTGCATCATCCATCATTTGACCACAAGTCACTATTTTTGACTAACTTCC
ATTTAATAAGTTTTATTTCCCTTACATATCATTTATTTCCAGTACTAATTCAACTGTTTT
TAAGCTAAAAATTGACCTCTATGATTAGTATATAATTAGAGTCAATTCCTCCATGTAATA
TTATCTAAGTTTGAAGTAAATTGCTTGTATCACATTTGAGATTTTGAGTAGATTATCTCT
AGACATCTAAGCCTCTAGGCATCTCACATAGTTTTGCTTAAGAACTTACGACGATTTCTC
AATTTTAGGAATTTTTTTATTTGAGAAAACATTTTTTTGTTTCCATTCTGTGTTTTAACT
TTTAATTTCAAAGTTGTCACCTTGTTTTCATTTTGTTTTCTGTATCCAAATATTTGTTCA
GGAAAGGGTGAAAACAATTTTGTTTGTTCATGCCCTTATTTTCTCGATAAAACA
>TR78113|c0_g1_i1 len=485 path=[1077:0-119 1078:120-143 1085:144-253 1081:254-277 1084:278-378 1072:379-403 1073:404-484] [-1, 1077, 1078, 1085, 1081, 1084, 1072, 1073, -2]
GATCGCATGGGAAGTCGTGCTTATGTTTCGCAGTTTTCAGATGATGGTTCTCTTTTTATT
GCTGGATTTCAGGTTATCTCTACCACCATTCTGATTGTAGTTACTTATGTATAATTATGT
CTGAAGTGAAGCTGAAATATGAGGACACAACACTGACACGTCGACACCGATAGTATTTTG
AAAAATGGAAGAAATTGAAAGTAACTACATGTGTTGGTGTTGTGTTGGACACCGGACACA
CCCTTAATCGGAAGTGTCGGTGTTGAATATGAAGATGATTTTGTTAAAAGAAACAGTCTT
GTATTTCTGAAACTATAATTATGGGACCAAAGGGTCTTTAAATCGTTACTTGTGGTTTTT
TCTTTTGACAAAAAATCCTTACTCGCGGTTGTTTGTGCTTTGTATGAAAAAGGGAAGCCA
CATCAGAATATATGATGTTGACAAGGACTGGAAAGTTAAGAAAGACATCTCTGCCAGAAA
CTTAC
>TR78114|c0_g1_i1 len=231 path=[209:0-230] [-1, 209, -2]
GAATAGAGGTCTCAACAATCATTGATTGAGTATGCATTTGTCATCATAATAATATGGGAT
TCTTCTATTTATTATGTAGAATTCATATGGTTATTATCTGTGTATCAGTCAATCAGGTTC
TAAAATCTTTGTAACAATTCGTGATTCATTTCTCATTATTGTGAACCTCTCACAGTTTTT
TTTCTTTTCAATCATTAATTGAAAATCGCAACATTTGATTTAAAAAAAAAA
>TR78115|c0_g1_i1 len=458 path=[1599:0-101 1600:102-457] [-1, 1599, 1600, -2]
TTGTCCCTTTTAAATTTTCATCCTATAATTCTCTTTTCTTTATATATATATATATATGAG
AAGGGATCCATTGACTCCAAGAGTAAGTCTCTAGAGTTACTCCAAATCATATCCCTTGAT
CTTAATATGAATGAATGGTCTTAATTAATCATTAATATTATTACGGTGAGGATGTTTTAC
TCATTCTTTCTCTCCAAACTCACGGCCACCTGCATCCATGATCCTACAACTTTTTTTTTT
TAAAAACAAATCACTCCTTTCTTCTCCCAATTGTAACGAATGAAATTCATGCCATCAATT
GCAAAGATTTTTTTTCAATCAAAACTTATTACAAGTTAATGAATGGCCTTAATATTAACA
AATGAATCACAACCACCTGCATCAGTGATCCTAGAACGAATCACTATTGATATGTTTTCT
TTCCGATTCTCCTACTCTTTCAGATATGTGTATGATGT
>TR78115|c0_g2_i1 len=458 path=[1597:0-101 1598:102-457] [-1, 1597, 1598, -2]
TTGTCCCTTTTAAATTTTCATCCTATAATTCTCTTTTCTTTATATATATATATATATGAG
AAGGGATCCATTGACTCCAAGAGTAAGTCTCTAGAGTTACTCTTAATCTTGACCCTCAAT
TTTAATATTAATTAATGGTCATGATTAATTATTAATAATTCTTATGGTGGGATTGATTTT
TCTACACCCTCGCCTTAATTATTCAACTGGAAAACACCAATGAAGACGGCTCATATATTC
ATAGCCCTGATCTTCATAACTCTCTATCTCAAGGGATTAGGTTTTTGTTTTGTTTTTTTA
ATTTTATGAAGGGATTAGGTTATTATAATTTCACAGATGTAATTTGGTTATTCTTGATAT
ACCTTTTTTGATCAATGTCTAATGCATACCTATTTTGAAGAATAACAATAACCTTCATTT
TGGTATTTGGCAAACATCATACACATATCTGAAAGAGT
>TR78116|c0_g1_i1 len=546 path=[1082:0-92 1083:93-107 1084:108-545] [-1, 1082, 1083, 1084, -2]
GGACGGGGGAGTGTCCCATCCTAATGATCCTTTTGACTGTATTGTTGCTATTTTAGCATT
TCAATGAATGAGGCTTATTTCCTGTAAAAAAAAGAAGACAAAAGTTGCCATATTTGAAGA
AGCAACTACATAACACAGTTTACTAGGGGCCCTTTCCCCCTACCAACTGGATGATTAACA
CAACATAAAAAAGTGGCAACATGATTACCCATCTAACAAAGCACCTACACATCCTTAAGG
TTTCTTTTGCTTATTTCATAATCTTTTGAGTTAGTTTGTATATGTTGCACTTAAATTTCT
CTTGAGTTATTTCATAATCTATTCCATCTTTGTATAGAATTTGGACTCTTATTAACGACC
ATTAGTATATTTTGTTCTGTTATTAGTACCTCAAACATACGCTGACATTTGAATCCAACA
GTTAAAACAGGAATAGTTTCACTAGGCTGTTTGACGTCCACCAGTTTTGCAGGTTAACCA
AGCCAGAATGAAATGATGGAAGAGATGGTTGTACACCAAACCCGACAAATGAGTGAGAAC
AACCAG
>TR78116|c0_g2_i1 len=547 path=[1079:0-92 1080:93-108 1081:109-546] [-1, 1079, 1080, 1081, -2]
GGACGGGGGAGTGTCCCATCCTAATGATCCTTTTGACTGTATTGTTGCTATTTTAGCATT
TCAATGAATGAGGCTTATTTCCTGTAAAAAAAAAGAAGACAAAAGTTGCCATATTTGAAG
AAGCAACTACATAACACAGTTTACTAGGGGCCCTTTCCCCCTACCAACTGGATGATTAAC
ACAACATAAAAAAGTGGCAACATGATTACCCATCTAACAAAGCACCTACACATCCTTAAG
GTTTCTTTTGCTTATTTCATAATCTTTTGAGTTAGTTTGTATATGTTGCACTTAAATTTC
TCTTGAGTTATTTCATAATCTATTCCATCTTTGTATAGAATTTGGACTCTTATTAACGAC
CATTAGTATATTTTGTTCTGTTATTAGTACCTCAAACATACGCTGACATTTGAATCCAAC
AGTTAAAACAGGAATAGTTTCACTAGGCTGTTTGACGTCCACCAGTTTTGCAGGTTAACC
AAGCCAGAATGAAATGATGGAAGAGATGGTTGTACACCAAACCCGACAAATGAGTGAGAA
CAACCAG
>TR78117|c0_g1_i1 len=351 path=[682:0-224 683:225-248 684:249-350] [-1, 682, 683, 684, -2]
GTAAATTTTTTTTTATAGGGACTAAAAATGCTATTAAAATTAAGTAAGGACTAAACTTAC
AAGGTCGCTATTTTATAGGTACTAGAAACATAATTAACCCAAATATATTTAACATTTATT
TTTAAAACTGCAATTAAGCCATATTTATTTTGATTCGCTAAAAAAGTTAGTTCAAGCTTC
ACCACTCTTTAGCTCCACCATAAAATCTTCCATTTCCTATTTATTTTATTTTAAAGGCTA
AATTACACCAAGAGTCCTTTAAGTTTGAGGTTTGTAACAGATTAGTCATTTAAGTTATTT
TGATCACACATAAGTCCTTTAAGTTTGAGATTTGTAACATATTGGTCCTTT
>TR78118|c0_g1_i1 len=571 path=[549:0-570] [-1, 549, -2]
ATCCTCCCAAATACAAATCAACATTAACAAGATGTAGATGGTGAATTTGGTGGTGCTTGC
TGTTCTAGCGGCCGCACCACCCTTTTTCTTGTCGGTGCCGTTTTACAGATTCGAACCTTG
TTAAATTCGCCGCCATGCTTCGTTCTCCGGTGAAGGGGTGGGGTTGGGGGTTCGGTTTAT
GGGTTAGCTTTTGGGGATCCGACGGGATTTGTTCTAATTTTTGCGAAAGAACATGGTTCG
GTTTATGTGAAATCTTTGAATAATAGACCAGTACAAGCAAAGGAATAAAACAAATCAATT
ACAACGGGAGTATGGTTTGGCAAAGGAATCATTTTTCTTTGCGAAGGAATCAATTTTCAG
TACATAAGAGGTATTCTTTGATTTAATATTTGATGGTTTGGCAAAGGAGTCAATTACAAC
AGGAGTATGGATTTGTTCTAATTTTTGCGAAGGAATATGGTTTGGCAAACCAATGAAACA
AATCAATTACAACAGGAGTGAGTCAAAACTTTCAGATCAAAGACCAGTACAAGCAATGTT
CACAGCCGATATATATCAAAGTACTACAAAG
>TR78119|c0_g1_i1 len=632 path=[1327:0-143 1333:144-316 1330:317-340 1332:341-582 1326:583-631] [-1, 1327, 1333, 1330, 1332, 1326, -2]
GTTGTTTTAGAAGCAAAAGTAAACAATCAGCCTGTTGATAATCCAGGGAAAAGGCAACTT
CTGTGTGTGGTATAGTCTCTTAGCCTGCTTTTATTTGTTACTCTTAGGTGGTCTTGTCTA
CTCATGCCTTCAAGGGGAACAATGTGCGATACTGTATTTTATATCTACATTGCATATGAG
TTCAATTTTTTCCTTTCCATTTTCCTGTTTTTAGTTGTACCATGTATTTTCTTTTGAATA
ATATGCCCTTTTCTACTGTCATGCTTCGTGAACGTTCTTTTCTTGTGTATTGTCAGTAAA
GGTTGTCATTTACAATAGAAACGAAGACTATTCTGGCAACTTCTGAGGTGTATGTTTGTT
TTTCTTCAAAAAAATTCTAAAGAGATAATGCTATATGCGTGGTTCAAGTATTTAAAAAAT
CATTATTCATATATTCCTCATTTGAAGATGTTGTATTTCTCATCTCTCCATGCTTTTTTC
TTTTTTTGGTTTAGATTAAAACCTTTTTATTGGTGATATAAATATCTATTACTAACTCTC
ATGTTGCTTGTGGGCTTTAGGCAAATACACATGTAAATGTCCACCAAGATTTAAAGGATG
TCAAGCTCTGGCAAGTGCACACTCTCTTAAAA
>TR78120|c0_g1_i1 len=282 path=[570:0-46 571:47-83 572:84-281] [-1, 570, 571, 572, -2]
TATATTTTGTTGCAGAGTGCATGGTAAGTGCTTACGCTATAAAAAAATAAAAAATAAAAA
AAACTTAATTAAACAGGTCAGTAGATAACTTATAAACCCAGTCATGTTACAAAACCGACA
TCTACAACAATAAGAAAAAACCAATAATAACTAATGGAAGTTGAGAGAGTTGTGATTACA
AAAAATGATAAATACTAAATTCTCTTACCTGATTGTGCTTCCTGTGCGTACAGATATAAC
GGAATTTGCATAATCATGGCAGTATGCCCAATAATAAAAAAA
>TR78120|c0_g2_i1 len=269 path=[567:0-46 568:47-70 569:71-268] [-1, 567, 568, 569, -2]
TATATTTTGTTGCAGAGTGCATGGTAAGTGCTTACGCTATAAAAAAAGAACTTAATTAAA
CAGGTCAGTAGATAACTTATAAACCCAGTCATGTTACAAAACCGACATCTACAACAATAA
GAAAAAACCAATAATAACTAATGGAAGTTGAGAGAGTTGTGATTACAAAAAATGATAAAT
ACTAAATTCTCTTACCTGATTGTGCTTCCTGTGCGTACAGATATAACGGAATTTGCATAA
TCATGGCAGTATGCCCAATAATAAAAAAA
>TR78121|c0_g1_i1 len=444 path=[422:0-443] [-1, 422, -2]
CGCCATTGTTATTTGTTTCAGTTTGTGTCATCTTTTTATTTTATTCCTTTGGAAGAAAAA
AAAAAGAAGGGGCAAATCTATTTCTTTGTTTGGTCTTATCTCTCCTTGAAGAGTCTTGTT
TCTTTCATTGCTGAAATCTTTGAAGCCGTGTTACTATTTTATTTAATTCACCGTTCCATT
TCCTTGTTGTTCCTTGTTGTTCATCAAAGTTCATTTCATTGTTCAAACACATGAATTCCA
CTGATTCATCTCCTTGATTTGGATCCAGTTTTTGAAATCATATATTTGCATCTCGTTTTA
TTAATTATTACCTACTGTTCATTGCTGTTTCTTTCTCCAAAGTTATCATACAACTTGTTG
TGACTTGTTATTCCAAGGAAAAAAAAAGAGAGAAAAAAAATCAAAAGTTTCAATTTTTAT
TTTTTTTGTGCAATTTCATGGAAG
>TR78122|c0_g1_i1 len=249 path=[480:0-152 481:153-179 482:180-248] [-1, 480, 481, 482, -2]
GTTCAATGTTTACTTATAAGTAGATTTATTCGAACATAAATCACTTTACATTCAATGACT
CAACACCAAGTATAAGCTTACGAAATCATTTTGTTTTTTGTTTTTTTGGTATAACAAGGG
GGCCTAAGCCCAAGAAAATCAATCAATTTTTGTCACGGCAAAATCAAACATGTTATTGAT
ATTGGTGGGCAGAGCAGATGAAGGAGAAAATGAATCATAAAATAAAATTAAGGCATTATT
GAGATCGGA
>TR78122|c0_g2_i1 len=249 path=[483:0-152 484:153-179 485:180-248] [-1, 483, 484, 485, -2]
GTTCAATGTTTACTTATAAGTAGATTTATTCGAACATAAATCACTTTACATTCAATGACT
CAACACCAAGTATAAGCTTACGAAATCATTTTGTTTTTTGTTTTTTTGGTATAACAAGGG
GGCCTAAGCCCAAGAAAATCAATCAATTTTTGTGACCGCAAAATCAAACATGTTATTGAT
ATTGGTGGGCAGAGCAGATGAAGGAGAAAATGAATCATAAAATAAAATTAAGGCATTATT
GAGATCGGA
>TR78123|c0_g1_i1 len=343 path=[641:0-342] [-1, 641, -2]
ATTTTATGTTTTTTTTTGAAGAGAAAAAGAAAGTATAAAAAAAAAGAAAAGAAACAGAAG
CATAGAACAATGAGACATACGCCAAATACTGATATAACATCAAGGCAGCAATATTTATAT
ATATAAGGAGAGAGAGAGAAAGAGAAAGAAATGATTTCGGTTGTCGGCCGGCTTAAAATC
GTGATTTTTTTTTTTGGAATGTAATCATTTCGATGTTTGTTTTTTGTTATTTTAAAGACT
TAATGTCTAACAGAGGTAGAAGAGATAAAATAAGAAGAATAAAGAAGCAAAAAAAACGAA
AAAGAAAAGAGATAGAAGCTCCAACCCTGAGAGCAAAGCTATA
>TR78124|c0_g1_i1 len=341 path=[539:0-155 540:156-156 552:157-187 527:188-190 554:191-239 551:240-240 555:241-256 553:257-271 550:272-274 547:275-323 548:324-324 549:325-340] [-1, 539, 540, 552, 527, 554, 551, 555, 553, 550, 547, 548, 549, -2]
GAAGAGCATCAGCAAGATATTTCACTCCTGCATCACCGATACTATTCCATGAAAGATTTA
GTTGTGTGATATTTGGCATTGCTCGAAGAGCATCAGCAAGATATTCCGTTCCTTCATCAC
CGATACTATTGTGAGAAAGATCTAGTTGTGTGATATTAGGCATTCTTCGAAGAGCATCAG
CAAGATATTTCGTTCCTTCAGCACCGATACGATTGACAGAAAGATCTAGTTGTGTGATAT
TTGGCATTGTTCGAAGAGCATCAGCAAGATATTTCGTTCCTTCAGCACCGATACGATTGA
CAGAAAGATCTAGTTGTGTGATATTTGGCATTGTTCGAAGA
>TR78125|c0_g1_i1 len=528 path=[1042:0-285 1043:286-300 1044:301-527] [-1, 1042, 1043, 1044, -2]
GTGAAATTGGCACAGTTTTCAACATAATGAAACAATGAGTGGGATATACATAATTATACA
TCCTTTTTTAATATTGTAGCAAGAAACAACCTTCACTTCTTTAAAAGAGCCAAGTTGTAT
TAGCACTTCAAAAAAATTCAGGTTTTTGATAATGGCATGCATATAAAACTATACTTAGCA
ATCTTAATGCAAATTAATAACCGCAATGAACTAATGGTGGTTGTGTCAACATTTAGAAAT
AGTTTGAATACAATTCCCTAGAAGAACTTATAGGAACAAAAAAAAAATAGCAATGATCAC
AAGTTTTATATATAATAGCCTGTGGCAAAAGTAAAATTAGCTTAAGCATCTCAATTTCTC
AAAGGCCCTCTCATTTGACATATTCATATACAACTATAAGCTCATAAATACTTTTCGTAA
TGTAGACTTATTTTAATTGAGAAACTATCATCAGCACATGAAATAAGACAAACTTGAAAC
CTAAAATAGAATGGTTATTCCACTTGTAGTACTATTCAACTGTTAAAG
>TR78125|c0_g2_i1 len=527 path=[1039:0-285 1040:286-299 1041:300-526] [-1, 1039, 1040, 1041, -2]
GTGAAATTGGCACAGTTTTCAACATAATGAAACAATGAGTGGGATATACATAATTATACA
TCCTTTTTTAATATTGTAGCAAGAAACAACCTTCACTTCTTTAAAAGAGCCAAGTTGTAT
TAGCACTTCAAAAAAATTCAGGTTTTTGATAATGGCATGCATATAAAACTATACTTAGCA
ATCTTAATGCAAATTAATAACCGCAATGAACTAATGGTGGTTGTGTCAACATTTAGAAAT
AGTTTGAATACAATTCCCTAGAAGAACTTATAGGAACAAAAAAAAATAGCAATGATCACA
AGTTTTATATATAATAGCCTGTGGCAAAAGTAAAATTAGCTTAAGCATCTCAATTTCTCA
AAGGCCCTCTCATTTGACATATTCATATACAACTATAAGCTCATAAATACTTTTCGTAAT
GTAGACTTATTTTAATTGAGAAACTATCATCAGCACATGAAATAAGACAAACTTGAAACC
TAAAATAGAATGGTTATTCCACTTGTAGTACTATTCAACTGTTAAAG
>TR78126|c0_g1_i1 len=294 path=[543:0-293] [-1, 543, -2]
CCGACCGCAGACCGTCATTAAGGCTCTTTCCAAGCTCACGAGCAAAATTCGTGACAAGAC
CATCATCACCACCGGTGTTGGCCAGCACCAGATGTGGGCGGCTCAGTTCTTCCGGTTCAC
CCACCCACGATCTCTTGCCACTTCTGGCGGTCTTGGAACCATGGGTTACGGCCTGCCGGC
TGCCATTGGCGCCAAGGTTGGCCGTCCAGATGCGACTGTCATTGACATTGATGGTGACGC
TTCGTTCAACATGACTCTCACTGAGCTCTCCACTGCGGCTCAGTTCAACATTGG
>TR78127|c0_g1_i1 len=276 path=[254:0-275] [-1, 254, -2]
CGATCTGTGGACCTCCATCAGAACAAATCTCGGCAATACGAACTACACCTATTAGCAGTG
CAGGTAGATATTTAAATTTCCCCTGTAGCACCAATATGACTCATGTTCCTTTTGTTACAA
CTTCTTGCCTTCAATAGAGGAATGGAAATCGTACTATTCGTTGACTACACTGAGTTCATA
TGTTCATTAGTTGGCTTTATTTGCAAACAGAAAGACAGGAAAAGTCATGGATGCCACCAA
GCAGTGTGCTGTCTTTGCCACAAGAAAGAACTCAAG
>TR78128|c0_g1_i1 len=1373 path=[2846:0-39 2847:40-40 2848:41-1372] [-1, 2846, 2847, 2848, -2]
GGCGTGGCGGGCGATGACCTCGGCGAGCGCCCGGTCGGCGGGGTGGTTGTCGGGGCGGCC
GGCGAGTGCCGCCGTCAGGCGCCGCTCCAGCCGGGCCACGGCCGCGCCGCGGTGGCCCCC
CGCCTCGTCCACCGCATCGTCGGAGAGGCGGCAGAAGGCGTAGAGGCCGTAGGCCGAGAC
CCGCACCGAGGGCGGCAGCAGCATCGAGGCCGCGTAGAAGCTCTTCGAGCCGGCGCGGAT
CGCCGTCCGGCAGGCGGCCAGATCGTCGGTGAGGGTCGCCCCGATGGCGACGGAGGGGTC
AAGCGCGAACACGGGCATCCGGCACCACGGAATCGAGGACACGGGCCGAGGACAGCACCC
CCGGCAGGCCGGCGCCGGGATGCGTCCCCGCGCCGACGAGGAAGAGGTTGGCCACGTCCT
CGGAGCGGTTGTGCGGGCGGAACCACGCCGATTGCGTCAGCACCGGCTCCAGCCCGAAGC
CCGAGCCGCGGAAGCTCAGGAAGTCGTCGGAAAAGTCCTGCGGCGTCGTCACCCGCGAGG
TGACGAGGGCATCGGAGAGCCCCGGCAGCACCGCCTCTTCGAGGAAGCGGGCGATCCTCT
GCCGGTACGGTTCGGCGAGCCGCGCCCAGTCCTGGCCGCCGGCGAGGTTCGGCACCGGAG
CGAGGACGTAGAAGGCGTCGTGCCCGGGCGGGGCGAGCAGCGGGTCGGTCGCGGTCGGGC
GGTGGAGGTAGAGGCTGAAATCGTCCGCCAAGTGCTTGCGGTCGAAGATGTCCTGCAGCA
GGCCGCGGTAGCGCGGGCCCATCAGGATCATGTGGTGATCGACCTCCGGGTACTTTTTCC
GGGTGCCGAAGTACCAGACGAACAGGCCCATGGAGGACGCGGCCCGTGCGAGCCGCCGCG
TGCTCCAGCGCCGGGTCGTGCCGCCCAGAAGCGTGCCGTAGGTGAAGGCGGAATCGGCGT
TCGAGACGACGACGTCGGCGGGGATCGTCTCGCCGTCCGCCAGCACGACACCGGTCGCGG
CCTCGCCCTCGACGCGGATGCGCGACACCTCCGCGCCGCAGCGGATCGTCCCGCCCTGCC
CCCGGATCAGCCCGCAGAGCCCGTCCACCAGCCGCCCGGTGCCGCCCATGGCGAAATGGA
CGCCCCATTGCCGTTCCAAGTGGGCGATGAGGCAGTAGATCCCGCTGGCGCGGAACGGGT
TGCCGCCGATGAGCAGGGGGTGGAAGCTGAAGATGGTGCGTAGCCGCTCGTCGCGGATGA
ATCGGGCGACCACGTCGTAGACGCTGCGATGGCCGGAGAGCCGCAGGAGGTCGGGCGCGA
TGCGCAGCATCGAGCCGAGGCTGCCGAACGGGACATGGCCGAGTTCTTCGAAG
>TR78129|c0_g1_i1 len=380 path=[864:0-331 865:332-355 866:356-374 867:375-379] [-1, 864, 865, 866, 867, -2]
ATTCCATAGAAGAAAGTTCCTACTAACATATTTTCATGAACATGTTGCTGGTTGATGCAA
AGGGTGGACGTATCCACGCCACAGTTAGAAAAGATTTGCTGGCAAAGTTCAGGTCAATGG
TTGAGGAAGGTGGTACATATGAACTCCACAATGCAATCGTCGGTTTTAATGAAGGTCCAT
ATAAGCTAACTTCGCACAAACACAAACTTAGTATGTTGCATAACTCAAGTTTTACCAAAA
AAGACTTGCCTACTATTCCTATCAATGTTTTTCATTTCATGTCATTCAATGAAATTCTCT
CTTCAAATGTCGAGGACACATCTGCTGATGTTATTGGTCATGTAATTGAAAGGGGTGATG
TAAGGGAAACTGAAAAGGAG
>TR78129|c0_g2_i1 len=423 path=[860:0-331 861:332-355 862:356-374 863:375-422] [-1, 860, 861, 862, 863, -2]
ATTCCATAGAAGAAAGTTCCTACTAACATATTTTCATGAACATGTTGCTGGTTGATGCAA
AGGGTGGACGTATCCACGCCACAGTTAGAAAAGATTTGCTGGCAAAGTTCAGGTCAATGG
TTGAGGAAGGTGGTACATATGAACTCCACAATGCAATCGTCGGTTTTAATGAAGGTCCAT
ATAAGCTAACTTCGCACAAACACAAACTTAGTATGTTGCATAACTCAAGTTTTACCAAAA
AAGACTTGCCTACTATTCCTATCAATGTTTTTCATTTCATGTCATTCAATGAAATTCTCT
CTTCAAATGTCGAGGACACATCTGCTGATGTTATTGGTCATGTAATTGAAAGGGGTGATG
TAAGGGAAACTGAAAGGAGGGCAGGAAGAGCAAAGTGATTGATCTCACTTTGCAAGATCT
GGA
>TR78130|c0_g1_i1 len=1385 path=[2860:0-695 2862:696-988 2856:989-1012 2857:1013-1050 2858:1051-1074 2859:1075-1384] [-1, 2860, 2862, 2856, 2857, 2858, 2859, -2]
ACTGAAACTAACTTTATAAAAGAACAAAACAAATTTGGCTCCTCTAAAGTGAGAAAATAA
AGAAAATATATTTTAACACATTCATGATTTGTTATGTATGTGCATATAATATCAACTATC
AGTTTATACATCAATGGTTAATACTACTTAAATGAACCGATCCTAAGAAAACAGTGTTTT
TTGTTATGTTAGTTATGTCACACATTCTGTTAAATGAGCCGATCCTACGAAAACAATATT
TTTTATTCATCCATGAATAATCCAGCAGGCAGAAATTGTGCTAGTGCTACACATTCTGTT
AAAAAATATGAAGTGACAATAATTTAATTCCGGAGAATCATTCAGTAAAATGGTCACTGA
AGAATATAATTTTAAATCTTTGACACAGGTCAAATTACCTGTCCACAACAAGGTACCACT
TTATTCAACTTGTCTCTAAATAGTGTATATATTGTACGAGTAAGTTCCCAAAGTAATGGA
AAAAGTATAGCATGGTTTTATGAGCAGAAAACAGACAGAAAAGAACCATCATGCATGAAC
CTCGTAACATCCCATCCCATCTATTGTTACACAATAATGCATCCATATAAAAGTGCATTG
GGAAAATATATGGTACAAAGCAACAAGAAATCACCAAGAACAAGAAAAAGGGTTGGTTTA
GAGCTTCATCTCACTTGTTCAAAAAACGAGATTCTGGTAGTACTTATTGTACTTGTCAAG
ATAAGTCTTATTCAGTATTTGTCTTCACCAAAAACAAGTGAGAAACAGACACAATGAAAT
CCAGCAAAAACTATAAAGTAGTTAAATTAAAACAATATTTTATACTGTTACTATGCTAGG
CATGTACTCTGAACCAGTTCTAGTACTTGATTCTCTTACTCTACTACTACACACAACAAA
CAGCTGTCACCACTCCCCTAGACAAGCAATGACTCCAAAGGGATCACAACCAAACAAAAT
GCAGTCCATGCTTCAAGACAGATTCTTGGCATTCAAATGAGTCACAGTTTTCAATCACAA
CCGTCCAATCTCAAATTAACGGGTCAGTTTACACAATATCGAAATCAATTAAAGTTGATT
TCGTTATTGTGTAATATGTTAGGCCGCAAGTTAACAAGATCATTTTTTTAACAAGGAAAA
GTTAAGGCGAGATGGCTCTCGGAGGCTCACCAATCACCAAGGTTAAGATAGGCTCCAAAA
ACGCTTATTGAGATGCTTACATATTACTCATTTGTAAGTTTTTACTAATACTATACTGCT
GATAATCCAAAAAAATAATAAATACTATACTACTGTTCTCTTCTACTATGCAAAGTCATG
TTATGTATAAAAAATTGAAAAATGCACTAGAGAAAAAGAGAATACTAACCCTTTAACAAG
CTCAA
>TR78130|c0_g2_i1 len=726 path=[2853:0-695 2854:696-725] [-1, 2853, 2854, -2]
ACTGAAACTAACTTTATAAAAGAACAAAACAAATTTGGCTCCTCTAAAGTGAGAAAATAA
AGAAAATATATTTTAACACATTCATGATTTGTTATGTATGTGCATATAATATCAACTATC
AGTTTATACATCAATGGTTAATACTACTTAAATGAACCGATCCTAAGAAAACAGTGTTTT
TTGTTATGTTAGTTATGTCACACATTCTGTTAAATGAGCCGATCCTACGAAAACAATATT
TTTTATTCATCCATGAATAATCCAGCAGGCAGAAATTGTGCTAGTGCTACACATTCTGTT
AAAAAATATGAAGTGACAATAATTTAATTCCGGAGAATCATTCAGTAAAATGGTCACTGA
AGAATATAATTTTAAATCTTTGACACAGGTCAAATTACCTGTCCACAACAAGGTACCACT
TTATTCAACTTGTCTCTAAATAGTGTATATATTGTACGAGTAAGTTCCCAAAGTAATGGA
AAAAGTATAGCATGGTTTTATGAGCAGAAAACAGACAGAAAAGAACCATCATGCATGAAC
CTCGTAACATCCCATCCCATCTATTGTTACACAATAATGCATCCATATAAAAGTGCATTG
GGAAAATATATGGTACAAAGCAACAAGAAATCACCAAGAACAAGAAAAAGGGTTGGTTTA
GAGCTTCATCTCACTTGTTCAAAAAACGAGATTCTGATAGTACTTATTGTACTCGTCAAG
ATAAGT
>TR78131|c0_g1_i1 len=240 path=[452:0-161 453:162-176 454:177-239] [-1, 452, 453, 454, -2]
AGTATGGTGGGCTTGTCCCAAAGAAAAAGCCTTTGATATCCAAAGTAAGCCTATGATGAA
AAACAACATTTATTTATACAACAATTGAGTAATAATTCATCAATGTTTTACTTTCTTGTT
AACAAGTTCCAACAGAGTCTAATGCTTTTTCCATTTTTTTTTTGTGTTAAAAAGGATAAT
GAAAGGGCATTTTTTGATTCAGCAGACTGGGCATTATGCAAGCAAGGTGCTGGAATGAAT
>TR78131|c0_g2_i1 len=239 path=[449:0-161 450:162-175 451:176-238] [-1, 449, 450, 451, -2]
AGTATGGTGGGCTTGTCCCAAAGAAAAAGCCTTTGATATCCAAAGTAAGCCTATGATGAA
AAACAACATTTATTTATACAACAATTGAGTAATAATTCATCAATGTTTTACTTTCTTGTT
AACAAGTTCCAACAGAGTCTAATGCTTTTTCCATTTTTTTTTGTGTTAAAAAGGATAATG
AAAGGGCATTTTTTGATTCAGCAGACTGGGCATTATGCAAGCAAGGTGCTGGAATGAAT
>TR78132|c0_g1_i1 len=486 path=[976:0-432 977:433-456 978:457-485] [-1, 976, 977, 978, -2]
GTCGGGGTGTAGGTCAAGAAGTTGTCCGTTCTGATGAGGAATATATGGACACAGATGAAA
CAGAAACTGTGCATGGGAAGCCGAAACAGATTGCGAATTCTAAAACTGGTACCTCATTTC
ATTTTCTGTTGGTGAATGTTACAGATGAGGTGGTGCCAAACCGTATTGATACATTGGGAA
TGGCTCAGCAAACTGAGTCTAATTCTCCTACTCTAGAACCAGTTCAGCCCTTGGTCTCGG
CTGAGGTTGCATCTCCTGGTATGTCTACTGCAACAATTACTTCCTCTACATGAGAAGTTG
TTCCGGAAACGCAGAAAGTTCAGCAAACTAATATATGCCCGGTTTTACAAAAAGGTTTCA
GCTTGATTCGGCATATTTTGGTAAAAGAGACAGACAGACAATTCCAATGCTCCTTTCACA
CCATATCTAACAAAGAAACAGAAAAAAGAAATCAACAGAACCTACAAAACCCGTTCAAAG
GGTGAT
>TR78133|c0_g1_i1 len=276 path=[592:0-99 593:100-119 594:120-147 595:148-163 596:164-275] [-1, 592, 593, 594, 595, 596, -2]
TCTAGTGTGATCCAATGCATCAGTCACACTGTCACACTGCATGTGTTTCATTTTATTTTA
TTTTATTTTACTATTACTATTATTATTATGATCAAAATAGATCGGGTGTTGGTTTGAACT
TTGAAGATTCTGACCGGGCCTTTTTTTTTGCTTTTGTACCTGGTGAATGATTGCTGATTC
GTGGGATGTTATCTTTTGCTTCAGTTTATTTGGGTGGCTATGATAAGGAAGAGAAAGCAG
CTAGAGCTTATGATCTTGCTGCTCTCAAGTACTGGG
>TR78133|c0_g2_i1 len=279 path=[587:0-99 588:100-122 589:123-150 590:151-166 591:167-278] [-1, 587, 588, 589, 590, 591, -2]
TCTAGTGTGATCCAATGCATCAGTCACACTGTCACACTGCATGTGTTTCATTTTATTTTA
TTTTATTTTACTATTACTATTATTATTATGATCAAAATAGTAGATCGGGTGTTGGTTTGA
ACTTTGAAGATTCTGACCGGGCCTTTTTTTTTGCTTTTGTACCTGGTGAATGATTGCTGA
TTCGTGGGATGTTATCTTTTGCTTCAGTTTATTTGGGTGGCTATGATAAGGAAGAGAAAG
CAGCTAGAGCTTATGATCTTGCTGCTCTCAAGTACTGGG
>TR78133|c0_g3_i1 len=275 path=[597:0-99 598:100-119 599:120-147 600:148-162 601:163-274] [-1, 597, 598, 599, 600, 601, -2]
TCTAGTGTGATCCAATGCATCAGTCACACTGTCACACTGCATGTGTTTCATTTTATTTTA
TTTTATTTTACTATTACTATTATTATTATGATCAAAATAGATCGGGTGTTGGTTTGAACT
TTGAAGATTCTGACCGGGCCTTTTTTTTGCTTTTGTACCTGGTGAATGATTGCTGATTCG
TGGGATGTTATCTTTTGCTTCAGTTTATTTGGGTGGCTATGATAAGGAAGAGAAAGCAGC
TAGAGCTTATGATCTTGCTGCTCTCAAGTACTGGG
>TR78134|c0_g1_i1 len=315 path=[293:0-314] [-1, 293, -2]
AAGATGCCAAATGCTGCCAACTTGTACATTTCTCTATGCCCAACTTACTACGTATTACTC
TGTACTCAAATACAAGAAGAAAGAAAATGTAGTCGTATATGGCGACCACTGACCAAAATA
TAAGCAAAATATAAACAAAAAGAGAGTAATTTTGAAATGAAATGTTTTGATTATATAAAT
AAAATGAAACTGACCACTATTCTTAGGCCTTGTATGGATAAGTAACTTATTTTGTAGCTT
ATAGCAAAAGTGTTTATCATATAAGCGTTTATGTATAAGCTATTTTAAAAATAAATATAA
GATAAAGTCAAACTG
>TR78135|c0_g1_i1 len=318 path=[612:0-223 613:224-240 614:241-317] [-1, 612, 613, 614, -2]
GGATCCTAGCACTAATTGTAAAATTGTGGAAGGGCATGAAGAGCAAGAGATGTTATAACG
GGTGATATTCTCGACGATTTCTTGGGTTTGTTGATCTTTAGGGCAGACATTATGAGTGTT
GAAATTTGCAATGAGAAGATTCATTTCACTTCTGCAAAGAGGACAGCACATTTTTTCCTT
CTTTTTGCTGTGCCAGAATTTAATCAAACAATCACCACAAAAAACATGTCCACAATTTGA
CTTGACTTCTTTTTCAATGTCACAATAGCAGATAGCGCAGTGCTCGGCGTCTATCTTGGG
AGCGACGCTAACCTTCTG
>TR78135|c0_g2_i1 len=319 path=[609:0-223 610:224-241 611:242-318] [-1, 609, 610, 611, -2]
GGATCCTAGCACTAATTGTAAAATTGTGGAAGGGCATGAAGAGCAAGAGATGTTATAACG
GGTGATATTCTCGACGATTTCTTGGGTTTGTTGATCTTTAGGGCAGACATTATGAGTGTT
GAAATTTGCAATGAGAAGATTCATTTCACTTCTGCAAAGAGGACAGCACATTTTTTCCTT
CTTTTTGCTGTGCCAGAATTTAATCAAACAATCACCACAAAAAAACATGTCCACAATTTG
ACTTGACTTCTTTTTCAATGTCACAATAGCAGATAGCGCAGTGCTCGGCGTCTATCTTGG
GAGCGACGCTAACCTTCTG
>TR78136|c0_g1_i1 len=376 path=[873:0-35 874:36-36 875:37-62 876:63-63 877:64-375] [-1, 873, 874, 875, 876, 877, -2]
ATGTGAGTATGGGATGGGAGAGAATGTGTTTATTTTGCGTCTGTCTCTACCACATGATAT
GAAGTTTGTGGTATGTGATTTTATTTTGTGTTTTTGGTAAAAAGCCACTTGCTTTTTATG
TCGGAGAAGTAAAGATTCTTTAATGAGAGAGAACTTGACTAAGGAGAAGGGTATTTTGGG
TGGGTCCTACAAAGTTGTGATTAGTAGTGTTTCTTGAGAGGTGAAAGAAGATACAATAGG
GAAGGTACTTGTGCTTATTTTAAATTGGTTTAAATGCAGATTTACTCCCTTATTTTAATT
GAATCTGAATTTTGCTTCTGTAAGTTTAAATCTCGGTATTTTATCACTTCTATTTTGACT
GAATATGAATTTTGCC
>TR78136|c0_g2_i1 len=437 path=[883:0-97 884:98-98 885:99-123 886:124-124 887:125-436] [-1, 883, 884, 885, 886, 887, -2]
GGAAAAAAAGATTTAGAAATTTTGTGTTTTGGTTTTGTGGATCATAACATGTGATGTGAG
TATTGGATGGGAGGAATGGGAGAGAATGTGTTTATTTTGGACTGTCTCTACCACATGATA
TGAAGTTTGTGGTATGTGATTTTATTTTGTGTTTTTGGTAAAAAGCCACTTGCTTTTTAT
GTCGGAGAAGTAAAGATTCTTTAATGAGAGAGAACTTGACTAAGGAGAAGGGTATTTTGG
GTGGGTCCTACAAAGTTGTGATTAGTAGTGTTTCTTGAGAGGTGAAAGAAGATACAATAG
GGAAGGTACTTGTGCTTATTTTAAATTGGTTTAAATGCAGATTTACTCCCTTATTTTAAT
TGAATCTGAATTTTGCTTCTGTAAGTTTAAATCTCGGTATTTTATCACTTCTATTTTGAC
TGAATATGAATTTTGCC
>TR78137|c0_g1_i1 len=716 path=[1433:0-601 1434:602-625 1435:626-642 1436:643-651 1437:652-671 1438:672-686 1439:687-695 1440:696-715] [-1, 1433, 1434, 1435, 1436, 1437, 1438, 1439, 1440, -2]
GAGTTTTAGCAATTTTTGAGTTACTCCTTCTATCACATTATAAGTATTGTTTAAGACAAT
GCTCATTTCTTAATAAAATAATGTGCTTAGACTAAAATGCCTTTACTAAAGAGTAAGACA
TATTTTTTTGACGGATTTATTAGAGTAAGACATTACATTAATTAGAGTAGTTGAAAGTGG
TAGTGCAGTAGTTAGGACTTGGGAGGATAGACTGTTTAAATGAGATATTTGTTGAAAAAA
TAATTAATGTTGTCTTGGTATTCTAAAATATAAATAATCTGCGACGAAAAAATATTCTAA
ACAGAACACGTATAATGAGCCAGAGATAGTACTTTATTTCATGTTTGTGCAAAGTATATT
AGTTATTTTAACCCACATCTACAGGTATCTTTCGGGCAGGTCATTTTGCTAATCGTAGTT
TTAACATGACTTAGATGTTATGCTTATAATGTATGACTGATGTGCATTTAATCCACGGAT
GAAGATATTCTGAATCCTATTATCTTAATGTAATTTCCTTCCTTGTTTAAAAAGTTAATT
GGAAGTGTGATGTGTATTAAGATTCCACAAACATGGGTGTGGTTTGAGTCATTTATGACC
TTCTACACCTTTTTTAGCCGGAAAACATCCTAGTGAAGCTATGGAGAAGAAATATTTTTA
GCCAGAAAACATCCTAGTGAAGCTATGGAGAAGAAATATTTTTAGCCAGAAAACAT
>TR78137|c0_g2_i1 len=716 path=[1426:0-601 1427:602-625 1428:626-642 1429:643-651 1430:652-671 1431:672-695 1432:696-715] [-1, 1426, 1427, 1428, 1429, 1430, 1431, 1432, -2]
GAGTTTTAGCAATTTTTGAGTTACTCCTTCTATCACATTATAAGTATTGTTTAAGACAAT
GCTCATTTCTTAATAAAATAATGTGCTTAGACTAAAATGCCTTTACTAAAGAGTAAGACA
TATTTTTTTGACGGATTTATTAGAGTAAGACATTACATTAATTAGAGTAGTTGAAAGTGG
TAGTGCAGTAGTTAGGACTTGGGAGGATAGACTGTTTAAATGAGATATTTGTTGAAAAAA
TAATTAATGTTGTCTTGGTATTCTAAAATATAAATAATCTGCGACGAAAAAATATTCTAA
ACAGAACACGTATAATGAGCCAGAGATAGTACTTTATTTCATGTTTGTGCAAAGTATATT
AGTTATTTTAACCCACATCTACAGGTATCTTTCGGGCAGGTCATTTTGCTAATCGTAGTT
TTAACATGACTTAGATGTTATGCTTATAATGTATGACTGATGTGCATTTAATCCACGGAT
GAAGATATTCTGAATCCTATTATCTTAATGTAATTTCCTTCCTTGTTTAAAAAGTTAATT
GGAAGTGTGATGTGTATTAAGATTCCACAAACATGGGTGTGGTTTGAGTCATTTATGACC
TTCTACACCTTTTTTAGCCGGAAAACATCCTAGTGAAGCTATGGAGAAGAAATATTTTTA
GCCAGAAAACATTCTAGTGAAGCTATGGAGAAGAAATATTTTTAGCCAGAAAACAT
>TR78138|c0_g1_i1 len=371 path=[746:0-229 747:230-253 748:254-370] [-1, 746, 747, 748, -2]
ATCTCTTTATTTTCCAAATTTAAATTCGGTGTTCAGTGTTTACTTAAATATCCACGTTTG
TTTTCCGGTGGTCTAGTCACAACTGAAGGACCAACACGAGCAGATTGTGAACAAGCTACA
TTCAAGATGAAATTCGTTACTTACACCGGAGATCGACAGAAAACTCTTTATGAATTCTAT
GGACTTGATGCAGGTTATCTCGGAACATCGAAATTAACCATTGGTTGTGCAACTATGCTT
TTAAAAGAACAGGATCGTTTACCTGTCAAAGGAGGCGTGTTAACACCGGCAGCTGCATTT
GCTCAGACAAGTCTTATTGATCATTTAAATAAAGAAGGAATCGTATTTAAAAAGAAATAG
ACACGATTGTG
>TR78139|c0_g1_i1 len=252 path=[508:0-178 509:179-202 510:203-251] [-1, 508, 509, 510, -2]
AACAACGTATCAATGCTCGACATGTCTTCTTGGCTGTTAGCATTGATGAAGAATTGAAAA
AAACTTCTCCATGGTGTAACAATTCCACAAGGTGGAGTTTTACCACATATCAATGCATTC
TTATTCAAGGGCAAATCTGGCGGTGATGCACCAAGTCAAAGTGTATCGAAAACATCAACG
AAACCAACACCGAAGAAAACAGCTTCAGCTTCAAGTGGAAGTTCAGCTAGTTCTGCTTAA
AACGAAACGAAG
>TR78140|c0_g1_i1 len=414 path=[801:0-260 802:261-277 803:278-413] [-1, 801, 802, 803, -2]
ATATTTGCCGAGAAGCTAGTTTTCCATAAAAAAAAGCTTCAAATATCAACTTTGATGAAG
ATCAATTCTCTTCCTTCAAATGGTGGCAAAGCTAGCGAACATCACTTGCACTCAAGAGAA
ACTCACTCCCTTATCTAGTAGAAAAGGAATGGTCTCATCACGAATTATGGCTTATAGTTG
GAGGTCATTCAAGTCCCAACAAAGGGAACAGGGACAAAAAGGCAGCACTACGACCTTTTG
ATTGCCTTTAAAGACAAAAAACATAGTATGTTAAATGATTTGTCCTTCATGACGGCCAAG
TTATTACTGACCATCATTTGGAAATAGCGACCACAATGATTGTTACGATGAAAACTGCAA
ATTTGTTGGACCACGTTTCAAGGTGAAGACCGACTCAATTCAATTATGAAAGGA
>TR78140|c0_g2_i1 len=415 path=[804:0-260 805:261-278 806:279-414] [-1, 804, 805, 806, -2]
ATATTTGCCGAGAAGCTAGTTTTCCATAAAAAAAAGCTTCAAATATCAACTTTGATGAAG
ATCAATTCTCTTCCTTCAAATGGTGGCAAAGCTAGCGAACATCACTTGCACTCAAGAGAA
ACTCACTCCCTTATCTAGTAGAAAAGGAATGGTCTCATCACGAATTATGGCTTATAGTTG
GAGGTCATTCAAGTCCCAACAAAGGGAACAGGGACAAAAAGGCAGCACTACGACCTTTTG
ATTGCCTTTAAAGACAAAAAAACATAGTATGTTAAATGATTTGTCCTTCATGACGGCCAA
GTTATTACTGACCATCATTTGGAAATAGCGACCACAATGATTGTTACGATGAAAACTGCA
AATTTGTTGGACCACGTTTCAAGGTGAAGACCGACTCAATTCAATTATGAAAGGA
>TR78141|c0_g1_i1 len=315 path=[912:0-204 913:205-228 914:229-284 915:285-314] [-1, 912, 913, 914, 915, -2]
GTGTCAAGATATTAAGTATGCTGTAGATTGGGGCAATACACATCCAGAGAAGGTAATCCA
TATATTCCTTCCCCTAATACTATGATATTTTCTCATATAAAATGTCAATATATGTCTATA
AGTAAAGCTCAAATGATAGAAGGTCGGAGAGACATTTGATATGTTGTGACGCGAGTTCGA
ACTCGCGATTCTCCATTTCTTTGCATTTAATATGTGTTAATTTTGCCGCTAGAATCTTTA
ACACAAAAATGTCAATATAATATATTTTTGGTTAAATTACATTAGGAGTCCTTTTAAGTT
TGAAGTTTGTAACAG
>TR78141|c0_g2_i1 len=424 path=[916:0-204 917:205-228 918:229-284 919:285-423] [-1, 916, 917, 918, 919, -2]
GTGTCAAGATATTAAGTATGCTGTAGATTGGGGCAATACACATCCAGAGAAGGTAATCCA
TATATTCCTTCCCCTAATACTATGATATTTTCTCATATAAAATGTCAATATATGTCTATA
AGTAAAGCTCAAATGATAGAAGGTCGGAGAGACATTTGATATGTTGTGACGCGAGTTCGA
ACTCGCGATTCTCCATTTCTTTGCATTTAATATGTGTTAATTTTGCCGCTAGAATCTTTA
ACACAAAAATGTCAATATAATATATTTTTGGTTAAATTACATTAGAAGTCCTTTAAGTTT
GAGGTTCGTAACAGATTGATCCTTTAAGTTATTTTGGTCACACACAACTCCTTTAAGGCT
TCTGACAGATTGGTCGTTTAAGTTATTTTGTTCACACATAAGTCCTTTAAGTTTGTAAAC
GTTT
>TR78142|c0_g1_i1 len=357 path=[749:0-85 750:86-356] [-1, 749, 750, -2]
GCGGGATTAGAATCTGATGAGCTTGGTTTCACATAGTTGTAGGTTGTTGGTGTGTAAGGA
GCGTAGAGAGCTGGAATATTATTTTGATAGCTTGTAAAGGCAAAGTTCTTGACTGTACCA
ACAAGTCCGACATAATATTGGTTAGACGGATTCAAAGGAACTGCGAGAGTTGTAGCTGAG
GTAGTATAATTGAAGGAAGTGATTCCATCAGCTGTGACTGCACCTACTGGCCCACAATTC
ATAAGGGTGGTGAAGTTGTCTTGAGTGCTGGCAACAAGAATGGAATAAGAAACAGCTTGG
TTGGTGAAATCACTCGAAGCTGACACAACTGGACTCCAAGAAAATTGAACGGATTGA
>TR78143|c0_g1_i1 len=231 path=[1266:0-35 1310:36-81 1318:82-94 1317:95-118 1316:119-160 1320:161-173 1281:174-230] [-1, 1266, 1310, 1318, 1317, 1316, 1320, 1281, -2]
CTTAGAGTTAGTCAACTCCTTTTCAGGAAAAAATTGACATTTTGGTTTTCTAGGGAGTAA
TTTGATTGTTTAGTATTTACAGTTGTATCTGAGTTTAAGATGGTTAGATTGGTAATTGTT
GTTTTTCTAACAAGGGTCTGTTTATGATTGATGATATGTTAATTTGAATTGAGTAACTGA
TTATGTTGTAGATGTGTAATTGTTGTTTTGTTATTTGAATTTGGGTTTCTG
>TR78143|c0_g1_i2 len=421 path=[1319:0-109 1318:110-122 1317:123-146 1316:147-188 1313:189-246 1311:247-347 1305:348-362 1289:363-420] [-1, 1319, 1318, 1317, 1316, 1313, 1311, 1305, 1289, -2]
TAATATGATCAATTTAATTTTGTTTTGTTTTATATTATTTTATGTTTAGTTTAATGCATG
GATTTGTTTATATTATTTGAATAGAGCATTTGATTGTTTAGTATTTACAGTTGTATCTGA
GTTTAAGATGGTTAGATTGGTAATTGTTGTTTTTCTAACAAGGGTCTGTTTATGATTGAT
GATATGTTATTTTGAATTGAGCAACTGATTATGTTGGAAATGTGTAATTGTTGTTTTATT
ATTTGAATTTGGGTTTCTTCTAATGAATGATGATGACAAAAATAATTTGAATTGAGGAAA
TGATTGTTTAGTGTTTAAAGTTTTATTTGTGCTGAAGATGTTTTTTTTATGAGGGTTTGT
TTATGAATGATGATATGTTTATTTCAATGCTTGAATTTGTTTAGTTGTTATTTAATTTCG
G
>TR78143|c0_g1_i3 len=398 path=[1282:0-40 1310:41-86 1318:87-99 1317:100-123 1316:124-165 1313:166-223 1311:224-324 1305:325-339 1289:340-397] [-1, 1282, 1310, 1318, 1317, 1316, 1313, 1311, 1305, 1289, -2]
CGTGTGCTCTTCCGATCTAACTCCTTTTCAGGAAAAAATTGACATTTTGGTTTTCTAGGG
AGTAATTTGATTGTTTAGTATTTACAGTTGTATCTGAGTTTAAGATGGTTAGATTGGTAA
TTGTTGTTTTTCTAACAAGGGTCTGTTTATGATTGATGATATGTTATTTTGAATTGAGCA
ACTGATTATGTTGGAAATGTGTAATTGTTGTTTTATTATTTGAATTTGGGTTTCTTCTAA
TGAATGATGATGACAAAAATAATTTGAATTGAGGAAATGATTGTTTAGTGTTTAAAGTTT
TATTTGTGCTGAAGATGTTTTTTTTATGAGGGTTTGTTTATGAATGATGATATGTTTATT
TCAATGCTTGAATTTGTTTAGTTGTTATTTAATTTCGG
>TR78144|c0_g1_i1 len=477 path=[909:0-476] [-1, 909, -2]
AAAAGCTCTGACAGCAACGAAAGAAATAACAAAGGGAAATACCAGAGTCTATGACTCCTA
CCAGAGATAAGTCTCCTAACCAACAAAGTATCAAAAAGGTGAATAACGCTCTCCACTCCC
TATCACCTCATTACATACTCTCTCCTTTAACCACCTAGAGGATATTCGTGCCACCTTCCT
TTTCCAGACATACACTTTCCAAATAGCTGGCCTATGAGGGTCCACACCGTAACCACATGA
AAGTCAAATCAGGCCTACAAGTTCTATCAGAAAACCGTAACAAAAATTCATCAATGCAAA
ACAAACTCATCCAGGCCTAATACGTTTCAAATTCTATTACATATTGAGTTTAGTTCATAA
TGCATTGTGTAAGATTTGAAACAAACATTAGGAAATTTGTGCAACACTAAGCAGACATTA
TAACATCTAAACCATAACACAAATCTTAGAAAATCAAATGACAAACCATTTAATGCA
>TR78145|c0_g1_i1 len=481 path=[917:0-480] [-1, 917, -2]
GTTCGCGCGCTGCACGAGCGCAGCATAGGACGTGGGCATAGTGACGAACAGCCCCGCAGC
TTCGAAGAACGACCAGCCCTTGGGCATCGGCTTCAACTGCTCGCCTTTCGCGCAGACGAC
CTCAGCGTAGCCGCCCTGGGCAGCGCCGAAGACTTTATCGCCGACGGCATAGTGTGGGCC
TTGGGATGAGGGAGAGGTAGGGACGGCGGTGATGACGCCGCTGAATTCCGAGCCGCTGAT
CCAGGGGAGGGGAGGCTGGTGCTGGTATTTGCCGCGGATTTGCAGCAGGTCGAAGAAGTT
TGTTGCTGTGCTGTGGATGCGGATTGTGTATTGGTCGGGTGCTGGGGTTGGGTCGGGCAG
ATCGGTTACACGGAGGTCTTGGGGGCCCGAGACATATTCTTTCACTTGGATGCCGCGCAT
GGTGACACAGAGAGGATGTAAGACGATGTTGTAGTGATCGGGTTAAATGGCTAGAAGTGT
A
>TR78146|c0_g1_i1 len=441 path=[862:0-156 863:157-180 864:181-440] [-1, 862, 863, 864, -2]
GCCTATGGGATATTTTGCTAGGCTTCTTGTACATTAAACTAAGATCATGAAGATTGCCTT
GTGGTGTTAAATAGTTAGTTTTTAATTCACTTTATTGTAATTTGTTTTCTTGCTCCATTT
TACCCCTTTTCTTCATCTATAACCAACTTATATCTTCGGAATTTTTTATTAAATAAAGCG
ACACTAATGACCATTTTACAACTGTATTTAAGGGGATTTGAACTCAGTCTCTTGAGATTA
CAAATTCAAGCTTTTACCACTAAGTTGACGCGTCATGGACTAGATAAGTTGAAGGCTCGT
ACTATGAATCATTGTTGGCGAAAAATCATTTGATGTGATTTTTTTAATTAATGTATCTAT
ATGTTCGAAAAGCTACATGTCTTGTCTAATTATGCTCCCAGGCTCCCAACCTTTGTCTCC
TATGTACAATTTTTGCAGCCG
>TR78147|c0_g1_i1 len=224 path=[499:0-91 506:92-191 497:192-215 498:216-223] [-1, 499, 506, 497, 498, -2]
GAAAAAAATAGCGTACATTGATGAAAGTCCACATTATACAAGTGATGCAAAGGTGTGTAA
TATATTTCACTTCCTCTAGTTTTGGTTCTAAGGTCCTCTTCCATATTCTATAATATTGCT
TTTATTCCTGTTGAAAGAATGCTTATGATTTTGTTATCATTTTCACATGTCTTACAGAGA
ACAGTGGTGATTGCACCTTGCGAGTTAAATGGCTCAAAACGATC
>TR78148|c0_g1_i1 len=324 path=[681:0-112 682:113-137 683:138-156 684:157-169 685:170-323] [-1, 681, 682, 683, 684, 685, -2]
GGAGTTTTGAAAACTCCGACACGGTGGTGTCACCACCGGCCACCGTGCCGGAGTTGTGAA
TCTGGCCGGAGAAGAAGCAATTTCACGCAGAGAAAGAGCTTCTTGTTTTGTAACATTTTT
GTTTAAAAAGAAAACCAAACCTTAGGATTTTTTTTTTAGCAGCAACAACACTCTTATATA
TTGCCATGACCCATACCCATATCCATGACCCATGAACCAACCCATGGGTCTGCTCTTGAC
CCACTCCATTGAACCCTAGCCCAATTGCTGGCTTTCTTTCTTTTGTTTTCTGCTCTACTA
TTTGCATATCCCTGTGATGCTGCC
>TR78148|c0_g2_i1 len=325 path=[691:0-112 692:113-137 693:138-156 694:157-170 695:171-324] [-1, 691, 692, 693, 694, 695, -2]
GGAGTTTTGAAAACTCCGACACGGTGGTGTCACCACCGGCCACCGTGCCGGAGTTGTGAA
TCTGGCCGGAGAAGAAGCAATTTCACGCAGAGAAAGAGCTTCTTGTTTTGTAACATTTTT
GTTTAAAAAGAAAACCAAACCTTAGGATTTTTTTTTTTAGCAGCAACAACACTCTTATAT
ATTGCCATGACCCATACCCATATCCATGACCCATGAACCAACCCATGGGTCTGCTCTTGA
CCCACTCCATTGAACCCTAGCCCAATTGCTGGCTTTCTTTCTTTTGTTTTCTGCTCTACT
ATTTGCATATCCCTGTGATGCTGCC
>TR78148|c0_g3_i1 len=325 path=[686:0-112 687:113-137 688:138-156 689:157-170 690:171-324] [-1, 686, 687, 688, 689, 690, -2]
GGAGTTTTGAAAACTCCGACACGGTGGTGTCACCACCGGCCACCGTGCCGGAGTTGTGAA
TCTGGCCGGAGAAGAAGCAATTTCACGCAGAGAAAGAGCTTCTTGTTTTGTAATGTTTTT
GTTTAAAAAGAAAACCAAACCTTAGGATTTTTTTTTTTAGCAGCAACAACACTCTTATAT
ATTGCCATGACCCATACCCATATCCATGACCCATGAACCAACCCATGGGTCTGCTCTTGA
CCCACTCCATTGAACCCTAGCCCAATTGCTGGCTTTCTTTCTTTTGTTTTCTGCTCTACT
ATTTGCATATCCCTGTGATGCTGCC
>TR78149|c0_g1_i1 len=305 path=[565:0-304] [-1, 565, -2]
GTTCGTTTTGAATATGCTATTTGAATATCTTCGTGCATAACATTTGCACTTGATGACCCT
CTGGGTATCTTGCTATGAAGAGGCCATGAAACACTCCAGAGCGAGAATACTCGAGACCGA
GTCTTGCTTTAAAATGAGTGACAAGAGAAATAAACGCCATAGACTCCCACCCAGCGACCA
GTATGCGGCCGATCCAGCCATTCCAGGACCCAAACGCCGTAATTAAAACAAATGCAAGGC
TGCAGTTCGCAAGCCGAATGCTCCACCATGCTTTGAAGGGCTGCGAATGGGACTGCAGCG
GTAAT
>TR78150|c0_g1_i1 len=291 path=[606:0-159 607:160-192 608:193-290] [-1, 606, 607, 608, -2]
GAAGATGTTGCGCTTGGATATTCCTCATGATAACCATCCAACTGTAAGATATTTGAAACA
TTATTTAAATCCATTTTAATATGATCATACATCTCATCAATTTTTCTATGCTAAGAATTG
AGAGATCGTATTCATTACAATATGTGCGAGAGTAGAAGAACGTCTTCATTTCATTCTTCT
ACTCTCACGCTTATTTTATTTAGGAATTCACATGAGGTAATTAATATTTTCAGTTCAACT
TTGTTGGGAGGCTTCTTGGCCCAAGGGGTAATTCACTGAAGCGAGTGGAGG
>TR78150|c0_g2_i1 len=291 path=[603:0-159 604:160-192 605:193-290] [-1, 603, 604, 605, -2]
GAAGATGTTGCGCTTGGATATTCCTCATGATAACCATCCAACTGTAAGATATTTGAAACA
TTATTTAAATCCATTTTAATATGATCATACATCTCATCAATTTTTCTATGCTAAGAATTG
AGAGATCGTATTCATTACAATATGTGCGAGAGTAGAAGAATGTCTTCGTGTCATTCTTCT
ACTCTCACGCTTATTTTATTTAGGAATTCACATGAGGTAATTAATATTTTCAGTTCAACT
TTGTTGGGAGGCTTCTTGGCCCAAGGGGTAATTCACTGAAGCGAGTGGAGG
>TR78151|c0_g1_i1 len=395 path=[770:0-269 771:270-293 772:294-394] [-1, 770, 771, 772, -2]
TCTTCCGATCTGAACTGAACAATCCTGTTGTGCAGCGTCAGAGATTTGCTCAACAACTCA
AGGTATGATATAAATATTAGCTTACTAAATTAATTCTCTTCTGATTTTATTTTAAGGGAT
GTAAAGCCAATGTAAATCTTTTCTACATAAGCATCCAATCAAACCACTCTATGATATCAA
TTTGCTATTTTAGTTCTTAAAATATCTATACGCTGAGATGTGATTGAGTGCACACGCAGA
GTTATTTTATCCTAATAATGCATACAAATTCCATTTTCTTTAATGCATAATAGAATAACT
AATTGGTCTACGTTTCCTGCATATTAGGATCGGCAATCGGGGGATGATGAAGCGATGGCC
TTAGACGAGGAATTTTGCACTGCTTTGGAGTATGG
>TR78152|c0_g1_i1 len=285 path=[559:0-70 560:71-88 561:89-284] [-1, 559, 560, 561, -2]
GATCTCGCTGCCCGTGTTTTGTTGTTGGATTTCGCCTTCCTCTATATTTATGGTTATGTT
GCTGCTTTTTTTCTTGGTGATGATGTTTTGGTGGCGTAGTGATGCAGTGTCGATGGTGGA
GATGCGTGGTGGTGAAGTTTGGTGGGGGTGTTGTTGTGGGGTGGTGGTTGGTGTTTTAAG
TGAAGAGGTGGGTGCTTGTTGGGGTAATTTTCTTTAGAAGCAACCTCTGTTACGTGGGTC
CTTGTTCGTCGTCAATAACTCTTGTTTGTGCTTTTTGGATGGTTA
>TR78152|c0_g2_i1 len=284 path=[562:0-70 563:71-87 564:88-283] [-1, 562, 563, 564, -2]
GATCTCGCTGCCCGTGTTTTGTTGTTGGATTTCGCCTTCCTCTATATTTATGGTTATGTT
GCTGCTTTTTTCTTGGTGATGATGTTTTGGTGGCGTAGTGATGCAGTGTCGATGGTGGAG
ATGCGTGGTGGTGAAGTTTGGTGGGGGTGTTGTTGTGGGGTGGTGGTTGGTGTTTTAAGT
GAAGAGGTGGGTGCTTGTTGGGGTAATTTTCTTTAGAAGCAACCTCTGTTACGTGGGTCC
TTGTTCGTCGTCAATAACTCTTGTTTGTGCTTTTTGGATGGTTA
>TR78153|c0_g1_i1 len=1019 path=[2011:0-1018] [-1, 2011, -2]
GCGGTTTTTTGCGGTTTTGGTTTGGATTGGTTTGGTTTGCGGTTTTTCTAATAGGTTGGT
TCGGTTTTGAACACCCCTATTGGAAACGGTGATATATTACTTACAATATCCACATTTTTT
TTACACTACCAAAAAAATATCCACATTTTTTTGGTGACAACGTAAACACATCTTATGTTA
CATATATTGATATATTACTTGAGGAATGCTACCCACAGTCTCTCATACACTCTCCCTTAA
CCACTCGCTCAACTATTTGCCCACGTCATCATGTTTTTTAAATCCTCTACCTGTTAACCG
ATTTGGCCTGTTTAGAAAATTGTAACCCCTTTTTAATTATTATTTTTCTCAGATCTGGAA
TGATGAACTCCCAAAACTTGTTAAACAAAAAATTCTCACGCACAACAGTACCCTAAAATC
TAGACTTTTTCATTTTTCTTACACTCAAGGAATCACATGAAAGTGAAACATCCAAACTCG
TTGGAAACAAAGAAAACAGAACCATTCCAACAAATTCAATAGTGGGAGGACCCAAATTAT
CAAGACATAATTCCACACAGTGATAGTAAGGCCTTCTTCAAATGAAATGGCAGAATAAAA
AGACAAATTTACAAGGATTTTTTGTGTTCTACAACAAACCCAGGAGTCTATTATATTCTC
AGTAGAAGCTTCAATTTTACGGTCCTCAAAAGTTTCTTTTTTTCTTCTTCTCACATATAA
ACCGCCATAAATTAAATAGAATCTGAATCCATGGATGCCAATCCCAACATTTGATGGCGG
TGCAACTGGGGCGCCATGGATAGACTGATGAAGAAATGTTTCAGATGGCACAGAGAACAA
TGGTATTGACTGACTTTATTTTGCCGGTTACCGGTTAATGGGTTTTGAAAGAAGACTGAC
GTGGACCAATGAAAAAGAAAGTGACAAATAGAGAGTGTTTAAGAGACTGTAGATAGCATT
CCTCATATTACTTTTTACTTTGAATGGTTATATTATAATAACACTTTTTTTTTTTTTAT
>TR78154|c0_g1_i1 len=275 path=[554:0-134 555:135-158 556:159-274] [-1, 554, 555, 556, -2]
AGAGTGTTGTGGATGTAGGAGAGTTTTGGTGGCTGCTATTTTGTGATGAGTGATGTTTCA
ACTACATGCGATTCTTGTTTTTTGTTTTCAATGTTCAGAGTGATCATTGAATTTTATGGC
TGAAACCATTTCTAGAATTTTCAATGATACAGTTGATGCATTTATATGATGCTCAATCGA
ACTTGTATCTTGCAGTTTGATTTTGCTCCTTAAGGAGGGGATGATGTGACCTCTTAAATT
TAAGCATGTTAATTTGTCTAATCAGTAAAACCCCG
>TR78155|c0_g1_i1 len=371 path=[733:0-251 734:252-370] [-1, 733, 734, -2]
CCAGCGGCCTTCCATGAGCCGTTTGCATGCAGCGCCCATCGCGCGCCTCCTGCCCGTATT
CAGTGATTCGTTTTTGTGGGGCCATCGTATGCAAGATATTGACTTCGACGCAAGAAGGAA
TACAAAAACCGGAATTAGAACGCCGCATGGCATACGCTGCCGGCCAAACGGCCGGAGCGT
GTATGCGCAGAGAGGCCATCACAGGGAGCGGACCGGATGAGCGGCTGGCGTCGGGAACGG
GAAGCCCGCGATGCGCGGATCGAGGCGGGCCGGGCCCATGCCGCGGGCAAGGTCGTGGCG
GCCGCGGCCGTGGTCGATCTGCTGGAAGCGATCCTCCGGCCCGGCGACCGGGTCTGCCTG
GAGGGCGACAA
>TR78156|c0_g1_i1 len=691 path=[1416:0-263 1417:264-287 1420:288-403 1413:404-690] [-1, 1416, 1417, 1420, 1413, -2]
GTTTTATTTAAAGAATTTTACAGTAACTAAAAAAAGAAAGATATATAATGTTCCTCACAG
ATCTACGAGGGATATGGAAACGAAAGAAGAAAAAGAAAAAGAGCTAATAGGAGAAAAGAA
TAATAAGTTCAATGTCTTTTTAATGTTGAAATTGAGGTGAATTTATAATGAAATAATGCC
CAATGCAAGTGCAAATGATGTAAGAAAGATAATGACACTGACTTTTTCGTAATTTTCAAA
GCCTTTGCCCAAATCCCAAGCCATGTGACGAATACCATTCAACGAATGATACGCAATTGG
CCAAGCCATAAACAATTTCACTGAAATGATAAACCAACTAGGAATATCCATAGCATAGAT
ATAGTTTAAAATCTCCTGGCTATGACCAGTAGCAAGAATTGCTAATGGACCAGCTGTATA
GAGCATGCCGTTTAACATCAAACCGGTAATACGATGAAAACCAGATGAAAATACTTGAAA
TGGAAATCGATAGATTTGTAAATGTGGTGATAATGGTCGTTTGAATTTATTTTCATTTGT
ATTTACCCATTCGGTTGCTTTAGCACGATAGTTAGTGACTTCAGGTGTGAGCGTACTTGA
AGTAGCTTTATGTTGAGTGATTGCTAATGGACCAGCACGAGTTAGAGCTCGTGAGAGTAA
TTGGCGATTAAGATGAAGAAGTGCAATGGAC
>TR78157|c0_g1_i1 len=484 path=[1024:0-207 1025:208-231 1027:232-315 1022:316-339 1023:340-483] [-1, 1024, 1025, 1027, 1022, 1023, -2]
GTGGATTTGGTTGTTAGTTGCTTGGGGCTACACTGGACTAATGATCTGCCAGGAGCAATG
ATACAAGTAAATTTTCTTATACAATTGTGGTCATTGATGTGCTTATTGGCTTGATTTGTA
TTTGACTTCACCGTTTTCTGTTATTGTCTCAAAAAGAGCATCAAATGATGCTAGAAAAAT
GCATGGTGGCAATATTTATTCTATCACTTCCTTCTTCTATCTTAGATAAAGGTTGACCTC
GGCTATTCCAAATGCAATCTAGTGGAATTTGTGCACCTTAAGTGCAGCTGTATGTCTTTG
CTTTTAGCCGTACATACGAAACTTTTATATGCAAATCTCCTTTCTTTCACGTTATCCAAA
TTTCAGTTATGATGTCATATATTATTATTCTAATGTGATATTTCTGTTTGGCAGTCTATG
TTGGCATTGAAGCCTGATGGCCTATTTTTAGCAGCTATCCTCGGAGGAGAAACATTAAAG
GAAC
>TR78158|c0_g1_i1 len=467 path=[1012:0-165 1013:166-190 1022:191-322 1021:323-466] [-1, 1012, 1013, 1022, 1021, -2]
GGTAGATTGAAGTGACAGTTGAGAGAAGCAATAATTAATTAAAGGAAAAAAAATAGCATA
GATAATATGCTTCAATGCAATGTCCATTTTGTAATTTCATCACAATGGTCTGCATTCCCC
ATGTTTCCCTATGCTTTCCGTCCACAATTGAGCAGAATCATTTTTTGCTGTGGGACCCAG
CTATCTGCATCCTTCCTTCCCTTTTTGAGGTGGTTCCAAACAATGGAAAGATTCCCAATC
CTTCCACTTTCTATCCTTCTTCAATCTTTCCTTACACTTTCGCTCAAAACAAACAAGCCC
TTAAAGTTCAAATTTGATTCTTTCCTAACACACTATGCCAACCAATATATTATTGATAAT
ATGAGTTTAATTTCTATGCACTTTCAGTGTAAAAAGTATTATAGAAATTCAAAGGTGGGA
ATCAATTCCAATTAGGGTTTATGAAGTTTTAAAGAAACTAAAAACAT
>TR78159|c0_g1_i1 len=302 path=[928:0-46 929:47-47 930:48-97 931:98-98 932:99-119 933:120-301] [-1, 928, 929, 930, 931, 932, 933, -2]
GAACTATTATCACAAATTCCTGACATATCTGGTCTCCCAAATTTAGAAGAATTTTCAATT
CAAAGTTGTGAGGAACTAATTGCAATTGATAAATCGGTTAGTTTTTTGCGTAAGCTTAAA
ATCTTGAGAATAAGTTGCCCTAAAATCCAGAGTGTTCCACCACTCAATTGGGCTTCATTG
GTAGAACTCGATCTTTCACATTGCTATAGTCTAGAAAGTTTTCCTCTAGTGATGAATGGA
TTTGTTGGAGAACTTAAAATCTTGAGGGCTGCGAGTTGCACCGAAATCAGAATTATTCCA
TC
>TR78160|c0_g1_i1 len=402 path=[821:0-250 822:251-401] [-1, 821, 822, -2]
GCTGCTCTCTCTCCGACCATCCTTCCGGCGACCACCGTCGTTTAACCACCTCAGCCTTCT
TCTCATTTCGCGCCACCGCCACCTCAGCCCTCTTCTTCGATCACCACCACCCTTCTCTGA
TCACCCCACACCTCTCCTCAGAACCGCTCCGATCACAGCACCACCACCACCCCCCTCGAC
CTTCTTCTAAGATTCATCTCACCCACCGCAATTACGGTCATCACCGTTCTCACCACCACC
GCGGCCAGAAACCTCACCGGCCACCGTCTTTTTCTCCGAAACTCTCAGATCCGACCACCA
CCGTCTCCTGCAACCATCACTGCAATCAAACCTCTCAGTTCCCCCGCCTTCGCTGCAACT
AGATCATTTGTACTGCTGGTGGAAAATAGAGAGAGAAGATCG
>TR78160|c0_g2_i1 len=300 path=[819:0-250 820:251-299] [-1, 819, 820, -2]
GCTGCTCTCTCTCCGACCATCCTTCCGGCGACCACCGTCGTTTAACCACCTCAGCCTTCT
TCTCATTTCGCGCCACCGCCACCTCAGCCCTCTTCTTCGATCACCACCACCCTTCTCTGA
TCACCCCACACCTCTCCTCAGAACCGCTCCGATCACAGCACCACCACCACCCCCCTCGAC
CTTCTTCTAAGATTCATCTCACCCACCGCAATTACGGTCATCACCGTTCTCACCACCACC
GCGGCCAGAAAAGATCGGAAGAGCACACGTCTGAACTCCAGTCACGTGGCCTTATCTCGT
>TR78161|c0_g1_i1 len=257 path=[546:0-174 547:175-198 548:199-232 549:233-256] [-1, 546, 547, 548, 549, -2]
AGTTTTGATTTGATTATGGATTTTTGGATTATGAAAGAATATAGAAATAAAGAGTCATGG
ACTAAATTGTGCAATGTTAATGTTTCTTATGTGGAAGATTGGGGACAACTTTTATTACCC
TATGGCAAGGCTTTATATATTGCAGAGGATGACCAAGTGCTAATGTATTTTCATGAATCC
ACCAAATTGAAGTTGGTTGTTTATGATTCCATTAATGGTACTTTTAAGATTCCCGATATT
CAAAACATCAATACTTG
>TR78161|c0_g2_i1 len=257 path=[542:0-174 543:175-198 544:199-232 545:233-256] [-1, 542, 543, 544, 545, -2]
AGTTTTGATTTGATTATGGATTTTTGGATTATGAAAGAATATAGAAATAAAGAGTCATGG
ACTAAATTGTGCAATGTTAATGTTTCTTATGTGGAAGATTGGGGACAACTTTTATTACCC
TATGGCAAGGCTTTATATATTGCAGAGGATGACCAAGTGCTAATGTATTTTCATGAATCC
ACCAAATTGAAGTTGGTTGTTTATGATTCCATTAATGGTACTTTTAAGATTCCTGATATT
CAAAACATCAATACTTG
>TR78162|c0_g1_i1 len=273 path=[251:0-272] [-1, 251, -2]
TAATTAGTGATGGTTGATCTAAATATAAATTCTATGTGAATTTAGACTGCTTTGTCTTGT
CCTTTTAAGTATTGAATTGTATAAGTTGATGTAATGAAATATTAAAGGTAATTGGTTGAA
ATTGAGGATTAAAAACATACTTTGCGTATGAATGTTTCTTATGTATATATATTATATAGT
ATATTATACATATTATAAGTGAGAATATAGGGTCCTTCCTAGCGGACTCTCTGCTCTGTC
CCAAGGCGGTGACGTGCATGAAGGGCAAGTGAG
>TR78163|c0_g1_i1 len=377 path=[355:0-376] [-1, 355, -2]
GTTTCACAACCGGGTTCCAAAGTTTCTATACGAAAAAATAATGCAAAAAGAAAATGGCAA
CAAATAACATAAGACCCAATATTTAGATCTGGGCCTAGGCCAATACATACGGTACTTTGA
AAGAGGCTAGGTAACAATATAAACCTAGTTTCTCATAAGTCAAAGCCACCACCTTACTGC
AGTTCTTCTTCTTCATTTGTCGTTTCTCTCCTTCTCCCCCATTACCTCTCCTTCTTATGT
CGTTTTTCTTTGCAGTTCTTATCTCACTTGACTTCTTCTTTTTCTCTTCTTCGAAGAAGT
AGAGAAAAAATTGTAAGACAGATAAGATTTCCAGAGAAAATGGTTGAAGTGGCCGCTCCG
GCCTGCTTCATACCCGC
>TR78164|c0_g1_i1 len=312 path=[600:0-118 601:119-135 602:136-311] [-1, 600, 601, 602, -2]
AAAAAATCCAGAAAATAAAATTAAAAAGGCAAACCCAAAATCATAATCTTCATCATCATC
TTTTCATTCTCAACTCTATTATTGCATAATCCGAACTAAAAAATCAGTGGAACAAAAAAC
ACAAAATCCCACTCATTGTTAAACCCAAAATCAAAATCAAACCCAAAAAATAAAATTCTT
GCATTTCTTTTTCACAAGTACATTGTATATCTATTTCATTCCACAAATCTAATCAAAATC
AAAAATCAAAATCCCTCAAATTTCCCAATTTTCCTTTTCTCAAATTTTCGAAACGAAGAA
GAAGAAGAAGAA
>TR78164|c0_g2_i1 len=313 path=[597:0-118 598:119-136 599:137-312] [-1, 597, 598, 599, -2]
AAAAAATCCAGAAAATAAAATTAAAAAGGCAAACCCAAAATCATAATCTTCATCATCATC
TTTTCATTCTCAACTCTATTATTGCATAATCCGAACTAAAAAATCAGTGGAACAAAAAAA
CACAAAATCCCACTCATTGTTAAACCCAAAATCAAAATCAAACCCAAAAAATAAAATTCT
TGCATTTCTTTTTCACAAGTACATTGTATATCTATTTCATTCCACAAATCTAATCAAAAT
CAAAAATCAAAATCCCTCAAATTTCCCAATTTTCCTTTTCTCAAATTTTCGAAACGAAGA
AGAAGAAGAAGAA
>TR78165|c0_g1_i1 len=526 path=[1064:0-158 1065:159-185 1066:186-525] [-1, 1064, 1065, 1066, -2]
GGACGCCTGCCTTGCCGCTGACCCCGACTCGAAGGTCGCGTGCGAGACTGCCACCAAGAC
CGGCATGATCATGGTGCTCGGTGAGATCACCACGAAGACCGTCCTTGACTACCAGAAGAT
CATCCGTGGCGTTGTCAAGCGCATCGGCTTCGACAGCTCCGATAAGGGCTTCGACTTCAA
CACCTGCAACGTGCTCGTCGCCATCGAGCAGCAGAGCCCCGATATCGCTCACGGTGTCCA
CGTCGGCCGTGCTGCTGAGGACATCGGTGCCGGTGACCAGGGCCTCATGTTCGGCTATGC
GACCGACGAGTCGCCCGAGTTCATGCCCATGACCCACGTGCTCTCCACGCGCCTCGTTCA
GCGCCTCTCGGAGTGCCGCAACAAGCACATCCTGCCCTGGCTGCGCCCCGACGCCAAGAC
CCAGGTCACCGTCGAGTATAAGCGCGACAACGGCGCCATGGTCCCCCTCCGCGTCCACAC
CGTCGTCATCTCGACCCAGCACGCTGACAACGTCACCAACGAGCAG
>TR78165|c0_g2_i1 len=526 path=[1061:0-158 1062:159-185 1063:186-525] [-1, 1061, 1062, 1063, -2]
GGACGCCTGCCTTGCCGCTGACCCCGACTCGAAGGTCGCGTGCGAGACTGCCACCAAGAC
CGGCATGATCATGGTGCTCGGTGAGATCACCACGAAGACCGTCCTTGACTACCAGAAGAT
CATCCGTGGCGTTGTCAAGCGCATCGGCTTCGACAGCTCTGAGAAGGGCTTCGACTTCAA
CACCTGCAACGTGCTCGTCGCCATCGAGCAGCAGAGCCCCGATATCGCTCACGGTGTCCA
CGTCGGCCGTGCTGCTGAGGACATCGGTGCCGGTGACCAGGGCCTCATGTTCGGCTATGC
GACCGACGAGTCGCCCGAGTTCATGCCCATGACCCACGTGCTCTCCACGCGCCTCGTTCA
GCGCCTCTCGGAGTGCCGCAACAAGCACATCCTGCCCTGGCTGCGCCCCGACGCCAAGAC
CCAGGTCACCGTCGAGTATAAGCGCGACAACGGCGCCATGGTCCCCCTCCGCGTCCACAC
CGTCGTCATCTCGACCCAGCACGCTGACAACGTCACCAACGAGCAG
>TR78166|c0_g1_i1 len=316 path=[644:0-159 645:160-315] [-1, 644, 645, -2]
GGGGAGAGGAAGGATTAGAAGTAACACAGACACAGAAATCAAACTACACATATTCATTCT
TTCTTTCTTTCTTTGTGAGTTAAGAAAGAAAGAGAGAGAAGAAGGGAACTAAAGTAAGTA
ACTAAAGAGAAAGACAAGTTAGAAAGAAGAAAGGAAAGGGAAGGAAGTCAAAAGAGGTTG
AAACAACGGTGCCAATACGACAGACACATTAACATTGACTGAAGTCAATCACTCACGCGT
TGCTTCTATTCTACTGTGCTTGTGCTCTGGTCCCACCCCACCATTTAATTTGGTGCTTGA
ATTAATATCACCAAGT
>TR78167|c0_g1_i1 len=342 path=[705:0-227 706:228-341] [-1, 705, 706, -2]
ATCCGGATGAAGTTTTTTGACATCAACAACAATGCATGTGCAGCAGAAGGTGAGTGTTCA
TCAATCCAACCCTTGGAAACATTATCTCATAGGACACTGTCTACAGGAAAATTTCTAGTT
GCAGCCCGAAGTTATGTAGAAGTAGAGCTCTTCAAATTGGATGGTTGCAAGATCTCCCCC
ACACTCTGGGGAGTTTGAGGTATCCATACGGTCGTAGCCTTGTTGCCTATAGATCACAAC
AAAAATTATACAAGGTCAGGTCCAGCAGAAATTAACCATGATTATGTAGTGAAACCAAGA
GAGAGAAAAAAAGAAATAAGGAGTTTAAAAAGAAAAGATCGG
>TR78167|c0_g2_i1 len=292 path=[703:0-227 704:228-291] [-1, 703, 704, -2]
ATCCGGATGAAGTTTTTTGACATCAACAACAATGCATGTGCAGCAGAAGGTGAGTGTTCA
TCAATCCAACCCTTGGAAACATTATCTCATAGGACACTGTCTACAGGAAAATTTCTAGTT
GCAGCCCGAAGTTATGTAGAAGTAGAGCTCTTCAAATTGGATGGTTGCAAGATCTCCCCC
ACACTCTGGGGAGTTTGAGGTATCCATACGGTCGTAGCCTTGTTGCCTCATGTTGAGACA
TTCAGTTTTGTCAACTTTCAAGGATAGTGTATTTGCAGCGTGCAATGTCATG
>TR78168|c0_g1_i1 len=244 path=[457:0-85 458:86-97 459:98-243] [-1, 457, 458, 459, -2]
GGGAGAGATTTGGCAAAAGTGCCAAGCGATAAGCTACAAGTCCGACTCTCTACAAAATCT
TGAGCGTCCCAATGATTTTTTTTTTTCGACTTATCTTGTCATTCTAATACACCGTAAATG
TTCTCCAACTGTGAACTCTAAAAGGCTGCTCCTCTTATCAACATAAATCTTTTGCCTACT
CTAAGTTATTACGATCTTGGATCAATTTAACCTTTGAATGACATCTTGAATCAACTCTAA
TTTC
>TR78168|c0_g2_i1 len=245 path=[460:0-85 461:86-98 462:99-244] [-1, 460, 461, 462, -2]
GGGAGAGATTTGGCAAAAGTGCCAAGCGATAAGCTACAAGTCCGACTCTCTACAAAATCT
TGAGCGTCCCAATGATTTTTTTTTTTTCGACTTATCTTGTCATTCTAATACACCGTAAAT
GTTCTCCAACTGTGAACTCTAAAAGGCTGCTCCTCTTATCAACATAAATCTTTTGCCTAC
TCTAAGTTATTACGATCTTGGATCAATTTAACCTTTGAATGACATCTTGAATCAACTCTA
ATTTC
>TR78169|c0_g1_i1 len=254 path=[232:0-253] [-1, 232, -2]
CACCCCGTTGGAAGATATATTCAAGTCTCTTTTCTGGTATGTTGTAAGATCCCTAATACG
ACTAACTTCGTTATTATTCTGTTTGTTATGTACGACTAGAGTATGTTCTAGTATACTAAA
GTCTAAGCAGTTAAATTAGTGTTGATGCTTCATAGCAATTTTATTGTTTTCATGAGAAGA
TATTGTTTTCTTGGATTTGCAGTTTGCCATGCTTATTGTGCTTAAGGTGCATGAGGGATA
CATGTATACCAGAG
>TR78170|c0_g1_i1 len=354 path=[682:0-277 683:278-295 684:296-353] [-1, 682, 683, 684, -2]
GCCCTTTTGGAGAAAATAAGACAGGCTTTGGAGGATATTGTATTGAATGAAGTGGCCCTT
GCAGCATTTCTATTACTTTACTCATTGATGGTCTGTCTGATGGATTCGTTTGAATACACC
ACAAACTCACCATAGTAATCTTCTTTAGCATATCATTTTCTTCTTCTGAGATTGCCAAAC
TATTTAAAAGAGAATTACCTTGCTCAAGATCCTTAAATATCCAATCCGGAAAGTATGTTT
CAGTTGTATCAGACCCGCCAGTGTCATAATTCTTTTTTTCCTCCGGTCATTTCAAGAATC
AACATGCCATAACTGTATACATCAGACTTAGAAGAAACTCCACCAAAAGCTCGA
>TR78170|c0_g2_i1 len=353 path=[679:0-277 680:278-294 681:295-352] [-1, 679, 680, 681, -2]
GCCCTTTTGGAGAAAATAAGACAGGCTTTGGAGGATATTGTATTGAATGAAGTGGCCCTT
GCAGCATTTCTATTACTTTACTCATTGATGGTCTGTCTGATGGATTCGTTTGAATACACC
ACAAACTCACCATAGTAATCTTCTTTAGCATATCATTTTCTTCTTCTGAGATTGCCAAAC
TATTTAAAAGAGAATTACCTTGCTCAAGATCCTTAAATATCCAATCCGGAAAGTATGTTT
CAGTTGTATCAGACCCGCCAGTGTCATAATTCTTTTTTCCTCCGGTCATTTCAAGAATCA
ACATGCCATAACTGTATACATCAGACTTAGAAGAAACTCCACCAAAAGCTCGA
>TR78171|c0_g1_i1 len=381 path=[717:0-380] [-1, 717, -2]
GGGGTATTTTTCTTTTGAAGATCCTTTGAGTTATAGTAACCAAATATATCATTGCTTCCA
ATCACAACAGCAAATATGGATTTTGAGAGGTGTTTCTGAAGTGTAGATGCTTCTATTTGT
TGTGTTAATTTTTCATGCACTTGTGAATAATAGTCCACTTGCTTTGTCAAAGGTATTGAT
TGTCTAAAATTTTCATCTGTGCCATTAAATATTCCAGCACCTCCAGATGCAAAGTTAACA
CCATCCAAGAATGATACATTCTTCTTGTTGAATTTGATCTTAGATACTAGGGAGAGGTAA
GGCGGTGACGTGGCAAGGCCTAATTTTTCAGCAATCAAATCAGCAGCATTTTTGCCATTG
CTAAACCTCCCAGTTGGTTTC
>TR78172|c0_g1_i1 len=302 path=[599:0-186 600:187-301] [-1, 599, 600, -2]
GGGGCTCTTAACTTTTGCTGCATAATCCAGCTGGGAACAAAGAAGAAAAATTTCAATTAG
TCCAATCTTTCCACAGCCCTAAATTGATCAAGAGCTATCGGATTACGCAGCACCGTGGGT
TTTTATGTCGTTAACCACAGCGTGACCGCAATTGAGACAACATTAACTATCGTTGACCGT
GATTCTCGAATTTGGATTGCCTGCGGCTAGCAATCTCATGCATTCATGTAGTCAGCAAAT
TGGTTGTAAAGTTGGATCGAGATCTGACAATCTAGATTTCATTGCATATTTTGATTTTTT
TT
>TR78173|c0_g1_i1 len=628 path=[1231:0-250 1232:251-268 1233:269-627] [-1, 1231, 1232, 1233, -2]
CTTAGATTTTTTTTATAATTCTAATTTCTTTTTGACATCTCGAAGAAGTTCTTCGGCTTT
TTCTTTGCCAGCTTCGAGTGCTTCTTTGCCGTATTCTTGACCGACTTCGACAGCTTTAGC
AGCATATTCTTTTCCAACTTCGATAGCTTCTGGCACTTTTTCTTTTAAGATCTCGCCGGT
TGCTTTCAAAGTTTCAGTAGCAAATTCCTTTGCACTTTTGAGTGTTTCTTCAGCAACTTC
TCCAATTTTTTTCTTTTGCTACTTCTTTAAATACTTTACTTTGTTTCACTGCTTCTTCAG
CATATTCGATGGCGAGTTCTTTAGCTTTTTCAGCACCTTCAGCTAAATATTCATTACCCA
TTTCGGCAGCCTCAGCAGCTTTTTCTTTGAGAATTTCAGCATATTCAGATCCAGCAACGA
GAGCTTCAGCAGCTTTCTCTTTAAGTAATTCAGCACCAGCAGCAGCATTTGGAACAACAA
TGTCATTATAAACTTCTTGAGTCTTTTGAGCGCCAGCAGCTGCATATTCTTTGGCTAATC
TAGCTGCTTCAGTAGCTGCTTCTTGACTAGTTTGAGCGGCAATCGAAACTTTTTCTTTGA
CAACGTTTAATGTTTCAGTGGCAACAGG
>TR78173|c0_g2_i1 len=627 path=[1228:0-250 1229:251-267 1230:268-626] [-1, 1228, 1229, 1230, -2]
CTTAGATTTTTTTTATAATTCTAATTTCTTTTTGACATCTCGAAGAAGTTCTTCGGCTTT
TTCTTTGCCAGCTTCGAGTGCTTCTTTGCCGTATTCTTGACCGACTTCGACAGCTTTAGC
AGCATATTCTTTTCCAACTTCGATAGCTTCTGGCACTTTTTCTTTTAAGATCTCGCCGGT
TGCTTTCAAAGTTTCAGTAGCAAATTCCTTTGCACTTTTGAGTGTTTCTTCAGCAACTTC
TCCAATTTTTTCTTTTGCTACTTCTTTAAATACTTTACTTTGTTTCACTGCTTCTTCAGC
ATATTCGATGGCGAGTTCTTTAGCTTTTTCAGCACCTTCAGCTAAATATTCATTACCCAT
TTCGGCAGCCTCAGCAGCTTTTTCTTTGAGAATTTCAGCATATTCAGATCCAGCAACGAG
AGCTTCAGCAGCTTTCTCTTTAAGTAATTCAGCACCAGCAGCAGCATTTGGAACAACAAT
GTCATTATAAACTTCTTGAGTCTTTTGAGCGCCAGCAGCTGCATATTCTTTGGCTAATCT
AGCTGCTTCAGTAGCTGCTTCTTGACTAGTTTGAGCGGCAATCGAAACTTTTTCTTTGAC
AACGTTTAATGTTTCAGTGGCAACAGG
>TR78174|c0_g1_i1 len=295 path=[545:0-294] [-1, 545, -2]
TAAAAAAGTCCATGATGACCTCCTCATCTAGTCTCATCCGTTCAATAGTTTCTTCCTTGA
TGTAGTTTTTCTGCAATTAAAATTACAAGTGAGACTTTGGCTTGTTCAAAAAAACAATAA
TTACAAGTGAGACATTAAATGAACAGAAAGCTGATATGGAAGAAGAAATGCACAACTTTG
TCTTAAATAAGTACTGACTGTTGCTGTTTCATTGAGAGTATAACCTGTGTTAAAAGACGG
TCAACATATACAACCACTGTTTCTTCTAGACAAGCTTCAACAAATCTCCTAAAAG
>TR78175|c0_g1_i1 len=296 path=[1281:0-36 1282:37-39 1283:40-67 1321:68-107 1327:108-113 1325:114-143 1323:144-153 1320:154-225 1311:226-235 1255:236-295] [-1, 1281, 1282, 1283, 1321, 1327, 1325, 1323, 1320, 1311, 1255, -2]
CACCAATTTCTCCACAAGTTCAGACCGCCAAATTAATCCTAACAACAGTCGAAAACATAT
ATCAAATCATGACAGAGGAACTCATCTCCGCCAATTTTTCCCTAAGGTCAGATTGCCAAA
TTAATCCTAGACCCAGTCGAAAACGTATATCAAACCATGTATTAATTAGTTGACAGAAGA
TAAGTAGTACAAAAGACAGAGGCACTCATCTCCACCAATTTCTCCCCAAGTTCAGATTGC
CAAATTAATCCTAGCAACAGTCGAATATGAATGTCAAATCATGTATCCTTGTTAAT
>TR78175|c0_g1_i2 len=346 path=[1291:0-32 1292:33-45 1293:46-48 1294:49-75 1326:76-105 1324:106-117 1321:118-157 1327:158-163 1325:164-193 1323:194-203 1320:204-275 1311:276-285 1255:286-345] [-1, 1291, 1292, 1293, 1294, 1326, 1324, 1321, 1327, 1325, 1323, 1320, 1311, 1255, -2]
ACTCATCTCCACCAATTTCTCCCCAAGTTCAGACCGCCAAATTAATCCTCCGTCAATTTT
TCCCTAAGGTCAGATTGCCAAATTAATCCTAGACCCAGTCGAAAACATATATCAAATCAT
GACAGAGGAACTCATCTCCGCCAATTTTTCCCTAAGGTCAGATTGCCAAATTAATCCTAG
ACCCAGTCGAAAACGTATATCAAACCATGTATTAATTAGTTGACAGAAGATAAGTAGTAC
AAAAGACAGAGGCACTCATCTCCACCAATTTCTCCCCAAGTTCAGATTGCCAAATTAATC
CTAGCAACAGTCGAATATGAATGTCAAATCATGTATCCTTGTTAAT
>TR78175|c0_g1_i3 len=292 path=[1298:0-82 1299:83-102 1329:103-103 1327:104-109 1325:110-139 1323:140-149 1320:150-221 1311:222-231 1255:232-291] [-1, 1298, 1299, 1329, 1327, 1325, 1323, 1320, 1311, 1255, -2]
GACACTAGCAAGAAACCATCAGAGGACCATGCTATCCCAAATCCCAGCATAAAAACACAC
TAGAAAATTATCAGTTTAATCCTCCGCCAATTTTTCCCTAAGGTCAGATTGCCAAATTAA
TCCTAGACCCAGTCGAAAACGTATATCAAACCATGTATTAATTAGTTGACAGAAGATAAG
TAGTACAAAAGACAGAGGCACTCATCTCCACCAATTTCTCCCCAAGTTCAGATTGCCAAA
TTAATCCTAGCAACAGTCGAATATGAATGTCAAATCATGTATCCTTGTTAAT
>TR78175|c0_g1_i4 len=378 path=[1269:0-82 1322:83-188 1329:189-189 1327:190-195 1325:196-225 1323:226-235 1320:236-307 1311:308-317 1255:318-377] [-1, 1269, 1322, 1329, 1327, 1325, 1323, 1320, 1311, 1255, -2]
GACACTAGCAAGAAACCATCAGAGGACCATGCTATCCCAAATCCCAGCATAAAAACACAC
TAGAAAATTATCAGTTTAATCCTAGCAACAGTGGAAAAATTTCAAATCATGTATCCTTGT
TAATTAGTTAACAAAAGATAAGTAGCACACACGACAGAGGCACTCACCTCCGCCAATTTT
TCCCTAAGGTCAGATTGCCAAATTAATCCTAGACCCAGTCGAAAACGTATATCAAACCAT
GTATTAATTAGTTGACAGAAGATAAGTAGTACAAAAGACAGAGGCACTCATCTCCACCAA
TTTCTCCCCAAGTTCAGATTGCCAAATTAATCCTAGCAACAGTCGAATATGAATGTCAAA
TCATGTATCCTTGTTAAT
>TR78175|c0_g1_i5 len=466 path=[1269:0-82 1322:83-188 1329:189-189 1277:190-195 1326:196-225 1324:226-237 1321:238-277 1327:278-283 1325:284-313 1323:314-323 1320:324-395 1311:396-405 1255:406-465] [-1, 1269, 1322, 1329, 1277, 1326, 1324, 1321, 1327, 1325, 1323, 1320, 1311, 1255, -2]
GACACTAGCAAGAAACCATCAGAGGACCATGCTATCCCAAATCCCAGCATAAAAACACAC
TAGAAAATTATCAGTTTAATCCTAGCAACAGTGGAAAAATTTCAAATCATGTATCCTTGT
TAATTAGTTAACAAAAGATAAGTAGCACACACGACAGAGGCACTCACCTCCGCCAATTTT
TCCCTAAGGTCAGATTGCCAAATTAATCCTAGACCCAGTCGAAAACATATATCAAATCAT
GACAGAGGAACTCATCTCCGCCAATTTTTCCCTAAGGTCAGATTGCCAAATTAATCCTAG
ACCCAGTCGAAAACGTATATCAAACCATGTATTAATTAGTTGACAGAAGATAAGTAGTAC
AAAAGACAGAGGCACTCATCTCCACCAATTTCTCCCCAAGTTCAGATTGCCAAATTAATC
CTAGCAACAGTCGAATATGAATGTCAAATCATGTATCCTTGTTAAT
>TR78176|c0_g1_i1 len=367 path=[714:0-297 715:298-321 716:322-366] [-1, 714, 715, 716, -2]
GTGAAATAGAAGCTATAGCGGCACTATAACACTATAGCATAGCGGAATTTGAAGAAACCA
TTATATCCCGCGGTCCACAGTTGACAACATTGGTGGAACTGGAAGTGTGTTATTCTCACT
AACAGCGTTAACAGGTGTTTGTGTTGTGCTGTGAAACCTCGTGACAGGTTGATTGATGTA
ATTAATTTTCCGTTTATTTTTGCAGAAATAACTTATGGATAATTGTATATGAGTATTTTG
CCCTAAACATAAAAGACGCATCATTTACCTAAGTAGCAGAACAAAGAAAAGATAAGAAGG
AAGGAGTTTACCTTATTGAGTTCTTGGATTGAAGTTTCATAGTCATGAATAACAGAAGAA
GAGGTGC
>TR78177|c0_g1_i1 len=439 path=[935:0-63 936:64-87 942:88-327 933:328-353 934:354-438] [-1, 935, 936, 942, 933, 934, -2]
ATTTTTTTTTTTTTGAGAGGTAAAATTACTCTATTTGTATTTAACTATTCGCCATTTCTT
TTGATAAAATTTACCATATTATTTTAGAGGCTATGTGGTCACCACTTAGACGAAGACAAA
GTGTAATATAATATCTTAGATATGATGGAATTAAAAGGAAAAAATAATCAATATTATTTA
TACTAAAAAGAGTAAATAACATTTAACTTTTTTATTTTTTAAAGGGAAAATGACGGTTAT
TTTGAAATGTACTTTTTACAAATATGACATTCATCCTAAGATAGATTAGAGAGTAAGACT
ATTATTTTTCTTTTTGGATTGGATCCTTTGAAAAGAGAAGATTGAAAATTAAGAATGAAA
AAAATTCAATTAAGGAAGAATAGAATAGAAATAGAGGAAATTAATTAAAAACTGACGGGG
TTATCTGTAACGGGAGAAG
>TR78178|c0_g1_i1 len=290 path=[1860:0-76 1881:77-77 1879:78-192 1882:193-193 1883:194-217 1884:218-219 1885:220-220 1850:221-245 1851:246-254 1852:255-289] [-1, 1860, 1881, 1879, 1882, 1883, 1884, 1885, 1850, 1851, 1852, -2]
ATAACATTCTACATTTGACCATATACTCAAGAAAACAAAATAAAATTATTTGGACATACA
CAACAATAACGAAAATTATATGATAAATAAATTAGTCATATCATTCATCAATTTTAAATC
ATTTTATCTTTTAAAAGAAATATCGTTGATGTGAATGCGCTTAAATTTTTTAGATTTGGG
TTTGCCCTAAGCAGGTATTTCTCGATAAACACCCTACATAAAAATAAAAATATAAAATGA
TATAGAAAGTGATAGGATAAATGTGATACCTAATTAATGTTGATTGTCGC
>TR78178|c0_g1_i2 len=371 path=[1853:0-109 1854:110-133 1855:134-134 1856:135-138 1857:139-157 1881:158-158 1879:159-273 1882:274-274 1883:275-298 1884:299-300 1885:301-301 1850:302-326 1851:327-335 1852:336-370] [-1, 1853, 1854, 1855, 1856, 1857, 1881, 1879, 1882, 1883, 1884, 1885, 1850, 1851, 1852, -2]
ATATCCTTTAATCGGATTTCTTTTATGCCTGGTACCCAATCTATGGTTGTCTCCAAATAC
CCATTTGTTATATAACTAGAGTCTGCATGTCAAACACATAATTTACTTCAAGTTAGATAA
CATTCTACATTTGACCATACACAACAATAACGAAAATTATATGATAAATAAATTAGTCAT
ATCATTCATCAATTTTAAATCATTTTATCTTTTAAAAGAAATATCGTTGATGTGAATGCG
CTTAAATTTTTTAGATTTGGGTTTGCCCTAAGCAGGTATTTCTCGATAAACACCCTACAT
AAAAATAAAAATATAAAATGATATAGAAAGTGATAGGATAAATGTGATACCTAATTAATG
TTGATTGTCGC
>TR78178|c0_g2_i1 len=620 path=[1868:0-109 1869:110-133 1870:134-134 1871:135-138 1872:139-192 1873:193-193 1876:194-517 1834:518-552 1835:553-576 1836:577-619] [-1, 1868, 1869, 1870, 1871, 1872, 1873, 1876, 1834, 1835, 1836, -2]
ATATCCTTTAATCGGATTTCTTTTATGCCTGGTACCCAATCTATGGTTGTCTCCAAATAC
CCATTTGTTATATAACTAGAGTCTGCATGTCAAACACATAATTTACTTCAAGTTAGATAA
CATTCTACATTTGACCATATACTCAAGAAAACAAAATAAAATTATTTGGACATACACAAC
AATAACGAAAATTAAATGATAAATAAATTTATCATATCATTCATCAATTTTAAACCATTT
TATCTTAAAAAAAATGTTGTTTATCTGAGTGTGTGTAAAATTTTTAAATTTAGGTTTACC
TTAAGCAAGTATTTCTCGATAAACACCCGACATAAAAATATAAAATGATGGAAAAAGCTT
AATAGTGCGATGTGTGTTGTGCGAAATTCAACGAACAAATTATAACCATTAGATCATATA
CTTGCTTTTGATGATTTTTATTTACTTTTAAAATGTTAAAAATAGTTTGTCACCAGCACG
CCCATGTTTCGTGGCTAAAATGATATAGAAAGTGATAGGATAAATGTGATACCTAATTAA
TGTTGATTGTCGCTGTAATGTATAATCTATATAATAATTATTTTTTTTTGTTTTTCATCC
ATCTCTACTAGATCGGAAGA
>TR78179|c0_g1_i1 len=271 path=[497:0-270] [-1, 497, -2]
AAACATTAATGATTATAGACGAGTTCATCGTGACATTAGGTTTAGACAGTTTCTTAGCAT
AGTCAAAAACAAAAAACATTTAGAAAATATAATTTGAGAAGACATGGACATGGGTCAACT
CCTCCTGGTGCTGCCATGTGTGTACCTCAGATTCAAACTTTCTTGTTTCTTGTGCGTGCA
AATGTTTTTACAATAGTGTGTACCACTTTTAAAAAGAAAATACTATCTTTCTGTTGCTGT
AATCAAACAAGTATTTATGAAAACATGCAAG
>TR78180|c0_g1_i1 len=755 path=[1542:0-258 1543:259-282 1545:283-639 1540:640-663 1541:664-754] [-1, 1542, 1543, 1545, 1540, 1541, -2]
GTGTCATATATAGCAAGTCATTCAAATATGAATGATATGCAGCTTAAAATGAAAGCGATT
ATATCTAATTAGATTTTTTTTGGCAATTAAATGGTGGTAAGGAAAGCAAAGCACATAAAT
ATGATTAATTGGAACCGAATTCCATCATAAACTGTTCAAATGCTTTCAGATCCGAAATTC
CAACAGATTTTTGAATATTCTTCAAAGCAGATTCGAAATCGTCCTTCGTGATAGGAATAT
CTAGTTGCGCCTGCAAATCCTGAATATTTCCCATATTCGTAAAGTTCTTGAAACCTCCTT
CCTTCAGCAGTTTCTTTCTCATTGGCATCAAAGCGGCATCTCTGCATAAGTTTGCAATAT
CGTTACCAGAATAGCCATCAGTCTTAGAGACTAAAGCTTCGAAATCTATCGCTTCGTCAA
TTTTTACGCCATTCAAGTTAATTCTGAACAGCTCTCGTCTACCAAGTTCGGAAGGAAGTG
GAATATAAATTCGCTTTTCGAGACGTCGACGGAGAGCTTCATCAAGATCCCATGGTCTGT
TCGTTGCTGCTAGCACCATGACTTGCTTTCTTTGCTCTGCTTCAGTCTTCTCTCCAGCAC
TTGCTGAACTCACCACAGAGACACCATCCATTTGCACCAAGAGCTCAGCTTTGACCTTTC
TGGATGAATCACCTTCACCATCACTTCTCTTGGAAGCAAGGGAATCTATTTCATCAAAGA
AAATGGTACTCGGTGCGTAATATCTTGCCATATCG
>TR78181|c0_g1_i1 len=289 path=[962:0-80 979:81-177 976:178-225 965:226-288] [-1, 962, 979, 976, 965, -2]
TTGACTCATGATTTATAGGAAATAACACTTTATTTGAACAATAGAAGATTCACTGCAACC
CTGCAAAATCCATCTTCAAATTATAATTTTTGAGTTCACACATAACATAACTAGAAAGAA
AAAAAAAGGTAAGCTATTTTATATATGACTATAAGTGCTGCATGGCTATAAAATCATTAC
CCAATTTCTCTATTTATTTTGTTTATGTTTGTAATATAAGTTATTGATAAAATAAATATA
ATACACTAAGCATAAGCAGAATACATAGAAGACATAAATATTTATTGAA
>TR78181|c0_g1_i2 len=364 path=[962:0-80 979:81-177 977:178-225 975:226-288 961:289-363] [-1, 962, 979, 977, 975, 961, -2]
TTGACTCATGATTTATAGGAAATAACACTTTATTTGAACAATAGAAGATTCACTGCAACC
CTGCAAAATCCATCTTCAAATTATAATTTTTGAGTTCACACATAACATAACTAGAAAGAA
AAAAAAAGGTAAGCTATTTTATATATGACTATAAGTGCTGCATGGCTATAAAATCATTCT
CCAATTTCATTATTTATTATGTATATGTTTGTAATATAAGTTATTGATAAAATAAATATA
ATACACTAAGCATAAGCAGAATACATAGAAGACATAAATATTTATTGAAAATAATAAAGT
CAATAATAAGTCAATCTCCATATCAACCTTAGAGAAGGGTTGGCTTCACATGAACCATAA
GAGG
>TR78182|c0_g1_i1 len=263 path=[547:0-121 548:122-135 549:136-159 550:160-262] [-1, 547, 548, 549, 550, -2]
GATTTCATCATTTATCTTATTTTTACTTCATTTTGTTCTTTTGGTATGTTTGCATATGGA
TTTTCAAACATCAAATCTAAAATTCATATGAAAACATGAGTTGAAGACCATAGATTTGAA
AACTATGGGCTCATATCGAAATAAAACCATAGATTTGAAAATTCATATGCATATTGATCT
AAAGGACGAAATGACATGAAAAAAAGATAAAGGACGAAATAGTTATCTGAAATTAAGTTA
AGGTATGATGAAAGTAATTTTAC
>TR78183|c0_g1_i1 len=292 path=[564:0-169 565:170-193 566:194-291] [-1, 564, 565, 566, -2]
GATTGATTATCTACTTAGCAAGTTATAAGAAGTTAAAGTCCTACTTCCTTTCATATTATC
GCTAGCCTGTCTATTTTTCATCTTCAAAGTTGCCCTTTGGGAATGTTGTTATGCCTCTCC
AAGGTGGCAGTCATTTCTGTTATCTTTTGTATAGTTTTTGTGCGTGTTTTCATTCAATAA
ATCCTTTAAATCTACCTGGAACTTTGGTCGACATGAGGAATTGTTTAATAAAAGGATCGA
AGTCCAAGATGATTGGAATGAGATTCAAAATCCAATCCAAAATGCAACGGAA
>TR78184|c0_g1_i1 len=352 path=[785:0-123 786:124-159 787:160-162 788:163-186 789:187-351] [-1, 785, 786, 787, 788, 789, -2]
AAAGGAAACAAGGGGAGAAAATTGTACACAGAAATAAACTGTCGTAAAACTGAGTCTTTG
AACTTGAGCGAGCAATTACATTCTCCATATCTTGCTCCTCCATGACCAGTTTTCCACCTA
GAAAGCATACAATAACGTGATGTTTACTTTCTATGAATATTTGGGCCTACAAAATGAGCA
TTTGCGTTCAATTCCATGAATAGATTTCCGCCCTTCCTAATAGTAGTGCTCTTCCATACA
TGGTTTTAAGATTGTGGAACAGGATCTAGGCCTGCAATTTACACCAGTAGCCTTACACCC
AAGCTTCCCAATCATAACCCTTTGTTGGGCTTCTTCTCAGATCGGAAGAGCA
>TR78184|c0_g2_i1 len=352 path=[780:0-123 781:124-159 782:160-162 783:163-186 784:187-351] [-1, 780, 781, 782, 783, 784, -2]
AAAGGAAACAAGGGGAGAAAATTGTACACAGAAATAAACTGTCGTAAAACTGAGTCTTTG
AACTTGAGCGAGCAATTACATTCTCCATATCTTGCTCCTCCATGACCAGTTTTCCACCTA
GAAAACATACAATAACCTGATGTTTACTTTCTATGAATATTTGGGCCTACAAAATGAGCA
TTTGCGTTCAATTCCATGAATAGATTTCCGCCCTTCCTAATAGTAGTGCTCTTCCATACA
TGGTTTTAAGATTGTGGAACAGGATCTAGGCCTGCAATTTACACCAGTAGCCTTACACCC
AAGCTTCCCAATCATAACCCTTTGTTGGGCTTCTTCTCAGATCGGAAGAGCA
>TR78185|c0_g1_i1 len=364 path=[905:0-112 931:113-165 927:166-186 922:187-198 918:199-222 919:223-363] [-1, 905, 931, 927, 922, 918, 919, -2]
TTTTTTTTTAATTTATAATATAAACTGTTCAATAGAAACATAGAATACCCAAGTATAGAA
ATCATAGATTCCTAGTAATCCTACATTCCTAATTTCCCATGGTGCTAGCATTTTAAACAT
TACCATTCAAGTTTCCTTACAATCCACAGAGCACAAATGCAATAGGATTTCTTGATTTCC
TTTATAGCAAACCAACAAGTTCATATAATCTCTAATTCACCTAAAGGCACGACATAACAA
AGGGCAAAACCAATAACTTTAAACAAACATTAAAACATAGAAATCCTACCTTGAGTATCA
AATAACAAAATCATGCAGGATGTGCTTCCTCATTTCAACATTTTTTCAATTGTCGAGATC
GGAA
>TR78185|c0_g2_i1 len=365 path=[899:0-112 928:113-165 923:166-179 929:180-187 925:188-199 920:200-223 914:224-364] [-1, 899, 928, 923, 929, 925, 920, 914, -2]
TTTTTTTTTAATTTATAATATAAACTGTTCAATAGAAACATAGAATACCCAAGTATAGAA
ATCATAGATTCCTAGTAATCCTACATTCCTAATTTCCCATGGTGCTAGCATTTTAAACAT
TACCATTCAAGTTTCCTTACAATCCACAGAGCACAAATGCAATAGGGATTTCTTGATTTC
CTTTATAGCAAACCAACAAGTTCATATAATCTCTAATTCACCTAAAGGCACGACATAACA
AAGGGCAAAACCAATAACTTTAAACAAACATTAAAACATAGAAATCCTACCTTGAGTATC
AAATAACAAAATCATGCAGGATGTGCTTCCTCATTTCAACATTTTTTCAATTGTCGAGAT
CGGAA
>TR78185|c0_g3_i1 len=365 path=[889:0-112 924:113-179 930:180-187 926:188-199 921:200-223 898:224-364] [-1, 889, 924, 930, 926, 921, 898, -2]
TTTTTTTTTAATTTATAATATAAACTGTTCAATAGAAACATAGAATACCCAAGTATAGAA
ATCATAGATTCCTAGTAATCCTACATTCCTAATTTCCCATGGTGCTAGCATTTCAAACAT
TGCCATTCAAGTTTCCTTACAATACTCAGAGCACAAGTGCAATAGGGATTTCTTGATTTC
CTTTATAGCAAACCAACAAGTTCATATAATCTCTAATTCACCTAAAGGCACGACATAACA
AAGGGCAAAACCAATAACTTTAAACAAACATTAAAACATAGAAATCCTACCTTGAGTATC
AAATAACAAAATCATGCAGGATGTGCTTCCTCATTTCAACATTTTTTCAATTGTCGAGAT
CGGAA
>TR78186|c0_g1_i1 len=523 path=[1121:0-374 1122:375-427 1123:428-428 1124:429-522] [-1, 1121, 1122, 1123, 1124, -2]
AAAGATCACTCAGACAAGTGACAAACTTGTAGAAAATTGTGGCTGTTGAAACTAATTCCT
CTGTCTTATCGTAAGTTTTGATCAACATTACACTCTTAAAAAGACCATTGTGTGTACTAA
TTCGTGTGATAAAATCAACGTAATATACTGAAGTACCCTTATTAATATAGTTACGCAAAT
AGTTAAGTAAGTTGAGATACAATAAATAAATGTATATTTGTGAAAAAACGTAGTCAATGC
TTCATTGATATTTTTTAAAAAGACTGATAATGAGGTGGACAAATATTTCAAATGTGATAG
TTAATATGAAAACAAGGGAATACCATCTTGTGAATCAGTATGATGAATTTTACCTTCCAA
TCTGAGGGATAAATGTAAGAATATCCATCTTCATAGTCGACAAAAGATCGGTATCTGTCT
GGTATTTCTACAAAATAAGGACTAATTGAATTTCAAAATTTCAGAAGATTGTGACTCCTC
TTTACATATCCAAACAAAGATGTTATTATGAATACCTTCAGCT
>TR78187|c0_g1_i1 len=243 path=[441:0-242] [-1, 441, -2]
ACTGTATGAGGTGTATTAAGTGCACCATTTTGAGGTACTGAACTGCCATTTTGAGCCGGG
TCATCTGTAATACAGCAAAACATTAAAGCTTTAACAAGCATAATTTATTGATATACGATT
ATACTCAAATCAACACAAAATATTTACAAATGTAACAATATATATTAAACCTTCAAAAGA
ATCCTGCCTCTCCCCGAATTTCAATTGAGAGCCCTGCAAAAACCAATTGAAATAAATACC
ATG
>TR78188|c0_g1_i1 len=558 path=[1234:0-352 1235:353-376 1236:377-401 1239:402-455 1227:456-557] [-1, 1234, 1235, 1236, 1239, 1227, -2]
TCACTTTAATTTGTTGTATGTCTAAATCAAACCACACTCACCTATTTATAATAGCATGTA
GAATAAATGCTAATTAGTATGATTTGTTTATTGAAATCCTAATTTATGATTCTAAGTATT
GACAAGCATTGCCTCTGCGCAAAGTAGGAATGGGAACAATAAATTGTATATTTATCTCAT
GCTAAAATTGCTAAAAATGAGAACAATTCAGATCAATTTTTCATGCAAAATAACCAAGTA
AAGCATGATTGATAATCAGTGTATGTAATAAAATACTTGAACTCTGTTTTGACTCAATCT
GGGAAAGAATTGCGAGTTTGTTTTCTAAGTTGACATGAGTCTCAAGATAAAGTGGATAAA
TTGGCACCAGTATCTATTAGTTTTCAAGACTAGAATGACCTAATAAATCATGTATCAAAA
GGGAGAAATTATGGCCTTCAAATACGAGGATGGTTGTAGAGTTGGTAGAGGCCATTAGAC
TTACAGCTGATGCCAATCATCTGACCTAGATTCTGGCCGTATAGGAAAACATCTTTAGTT
CAAGATATGACATTCTAG
>TR78188|c0_g2_i1 len=557 path=[1228:0-352 1229:353-376 1230:377-401 1238:402-454 1233:455-556] [-1, 1228, 1229, 1230, 1238, 1233, -2]
TCACTTTAATTTGTTGTATGTCTAAATCAAACCACACTCACCTATTTATAATAGCATGTA
GAATAAATGCTAATTAGTATGATTTGTTTATTGAAATCCTAATTTATGATTCTAAGTATT
GACAAGCATTGCCTCTGCGCAAAGTAGGAATGGGAACAATAAATTGTATATTTATCTCAT
GCTAAAATTGCTAAAAATGAGAACAATTCAGATCAATTTTTCATGCAAAATAACCAAGTA
AAGCATGATTGATAATCAGTGTATGTAATAAAATACTTGAACTCTGTTTTGACTCAATCT
GGGAAAGAATTGCGAGTTTGTTTTCTAAGTTGACATGAGTCTCAAGATAAAGTGGATAAA
TTGGCACCAGTATCTATTAGTTTTCAAGACTAGAATGACCTAGTAATCGTGTATCAAAAG
GGAGAAATTATAGCCTTCAAATACGAGGATGGTTGTAGAGTTGGTAGAGGCCATTAGACT
TACAGCTGATGCCAATCATCTGACCTAGATTCTGGCCGTATAGGAAAACATCTTTAGTTC
AAGATATGACATTCTAG
>TR78189|c0_g1_i1 len=442 path=[1117:0-222 1118:223-238 1119:239-249 1120:250-315 1121:316-441] [-1, 1117, 1118, 1119, 1120, 1121, -2]
GCAAGAGTATCATTCCTATGGTGACCGTTACTTTATGAGATTCCAAATGGCGGTGTATAC
AGAGTCTCTGCTTTCACTCCCCAATGGCACTGGGCAAGCTTAAGATAACTAGTGATACCA
AACAAGAAGAATTTGATTGTGAAATATTCGTATTTACCATTTTATTGATATCTATCTTTT
CTTATGAACTCTTGGTATCATGAAGCATGGGAAGTGATAGGCAGAATAGTGAAATTGGAA
AAAGACATAAAATAATTGAGAGTAGAGTTGACCTTTATCAGCAGCTCAATTGGTATGAAT
CACAAAGCTATGCTGTTTCTTCCTTGCAACTCCTTAGTGAAGATGAAATTTGTTTAGTCA
TTCCCAGTAGGTTGTTTAATCTCTTATGCTTTGTTGATTTATGTTGTTTAAACAATTGAT
TTTAATTTGTTTTGAATGTTTG
>TR78189|c0_g2_i1 len=501 path=[1107:0-222 1108:223-238 1109:239-281 1132:282-297 1131:298-308 1130:309-374 1129:375-500] [-1, 1107, 1108, 1109, 1132, 1131, 1130, 1129, -2]
GCAAGAGTATCATTCCTATGGTGACCGTTACTTTATGAGATTCCAAATGGCGGTGTATAC
AGAGTCTCTGCTTTCACTCCCCAATGGCACTGGGCAAGCTTAAGATAACTAGTGATACCA
AACAAGAAGAATTTGATTGTGAAATATTCGTATTTACCATTTTATTGATATCTATCTTTT
CTTATGAACTCTTGGTATCATGAAGCATGGGAAGTGATAGGCAGAATAGTGAAATTGGAT
GTATGAACTCTTGGTACCGTGAAGCATGGGAAGTGATAGGCAGAATAGTGAAATTGGAAA
AAGACATAACATAATTGAGAGTAGAGTTGATCTTTATCAGCAGCTCAATTGCTATGAATC
ACAAAGCTATGCTGTTTCTTCCTTGCAACTCCTTAGTGAAGATGAAATTTGTTTAGTCAT
TCCCAGTAGGTTGTTTAATCTCTTATGCTTTGTTGATTTATGTTGTTTAAACAATTGATT
TTAATTTGTTTTGAATGTTTG
>TR78190|c0_g1_i1 len=255 path=[886:0-69 887:70-93 888:94-155 889:156-254] [-1, 886, 887, 888, 889, -2]
GATCTGTTAACACTACAAGTCAACGTACGATAATGACTATGATTACATTAGTTTGTTGTT
TGCTCGCCTTGTCAAGTGCAGCTTTTGGCCGTGCTGCTTACGGTTCATATTCATCATTTG
GTGGTGCATCTGGTGTTCCATCATTCGATAAAATTGTTCCACAAAAACCAACTTTACCGT
TAACATCATCATACGGACAAGTTCTTCCACAACAACCAGTTCTTACACAACAACAAATTA
TTCCACAACAATCGC
>TR78190|c0_g2_i1 len=255 path=[880:0-69 881:70-105 882:106-129 883:130-153 884:154-155 885:156-254] [-1, 880, 881, 882, 883, 884, 885, -2]
GATCTGTTAACACTACAAGTCAACGTACGATAATGACTATGATTACATTAGTTTGTTGTT
TGCTCGCCTTATCTGGTGCAGCTTTCAGTGCTTCAGCTTATGGTGGATATTCATCATATG
GATCACGACCAGTTGTTCCATCATTCGATAAAATTGTTCCACAAAAACCAACTTTACCGT
TAACATCATCATACGGACAAGTTCTTCCACAACAACCAGTTCTTACACAACAACAAATTA
TTCCACAACAATCGC
>TR78191|c0_g1_i1 len=233 path=[602:0-56 629:57-96 627:97-112 625:113-149 630:150-152 612:153-232] [-1, 602, 629, 627, 625, 630, 612, -2]
AGTTGGTCCCATATTAAAATTCGAAGCCAATAATTTATGAAAATTCGTGCACTGTAGCTG
TGTAGCAGAACTTTCAGAATTCATGTTTCTTTCTTTCCCTTTCTTTTGAAAATCTCTCTT
TCAAATCTAAACATATCAAAACTTCATACCTCTAATCGATTTCAGGTTCAATTTAGTAAT
GATTTGTAAAAGGAGGAATTAACTCATATCCATCAATGTTAAACCCAAAATTA
>TR78191|c0_g2_i1 len=234 path=[606:0-56 628:57-97 626:98-113 623:114-150 621:151-153 622:154-233] [-1, 606, 628, 626, 623, 621, 622, -2]
AGTTGGTCCCATATTAAAATTCGAAGCCAATAATTTATGAAAATTCGTGCACTGTAGTTG
TGTAAGCAGAACTTCCAGAATTCATGTTTCTTTCTTTCCCTTTCTTTTGAAAATTCCTCT
TTCAAATTTAAACATATCAAAACTTCATACCTCTAATCGATTTCAGGTTCAATTTAGTAA
TGATTTGTAAAAGGAGGAATTAACTCATATCCATCAATGTTAAACCCAAAATTA
>TR78192|c0_g1_i1 len=284 path=[262:0-283] [-1, 262, -2]
ATGCTATTGAAAGAGTCATGAGGTTCCTTAAGAAGACTATGACTCTAAGATTAAACTATG
AGGAGTAACCTATTGTACTTAAATGGTACATGATATAAAATAGAAAATCCTTCAGATGAG
TTTATAGCGACCAATGACTGCACATTGAGCATCACTGGAGGAGTTGTTTGTTGAAACAAA
CGATATTGACTCAGACCACTATGGAATGTATCTGGGACGAGAACACTAGAGAAAACTAGT
GAAGAAGCAAGTTGATAAGATACTTGCTAGATGAGAACCTTTAG
>TR78193|c0_g1_i1 len=233 path=[650:0-82 682:83-126 680:127-135 677:136-150 673:151-189 644:190-215 645:216-232] [-1, 650, 682, 680, 677, 673, 644, 645, -2]
GTCACCGCGACTTGAAGTTGGAGAACACATTATTAGATGGAAATCATGTCAAAATTTGTG
ATTTTGGATATTCTAAGGTTCAATGTATATACATTTTTTTAACAAAACGTATACTAAAAT
AAAACATTGAATGTTCTAACGAGTTTTAGTTTTAGTCATATCTACTGCATTCGAGGCCTA
AATCAATGATTGGAACTCCATCCTACATAGCACCAGAGATTTTTGCCCGTAAA
>TR78193|c0_g2_i1 len=233 path=[631:0-82 679:83-126 675:127-150 670:151-189 662:190-215 663:216-232] [-1, 631, 679, 675, 670, 662, 663, -2]
GTCACCGCGACTTGAAGTTGGAGAACACATTATTAGATGGAAATCATGTCAAAATTTGTG
ATTTTGGATATTCTAAGGTTCAATGTATATACATTTTTTTAACAAAACGTATACTAAAAT
AAAACATGGAATGTTCTAACGAGTTTTAGTTTTAGTCATATCTACTGCATTCGAGGCCTA
AATCAATGATCGAAACTCCATCCTACATAGCACCAGAGATTTTTGCCCGTAAA
>TR78194|c0_g1_i1 len=490 path=[1265:0-65 1304:66-118 1307:119-165 1301:166-181 1305:182-230 1300:231-285 1297:286-373 1270:374-489] [-1, 1265, 1304, 1307, 1301, 1305, 1300, 1297, 1270, -2]
TGTTAAATTTTTAAACTTTTTACTATTATTTTTCCAGAAATCACATCAATAAGTTGATAG
TGGAATGCTCAGAAACCCAATGACCCATCTGATTGTACTAACTTTTTATATGAGCTAAAT
AGATTAGACCAAAAAGACCCGTTTGTAATTTGGCTTGCTTTTTTTTTACAACTCATTACA
TACAAAATTATGGACTAATTATAATGGACCGACCTATTAGGCTCGATCTATCTTGACATA
TCTTATTCATACTGGACAGAGCTTAGACAAACATATATTTTATAGCTATGTTATTGTATT
GAATCAAATTGTAAAGACAAACAAATCTGCCAACTTCTTGATCATAGATGTGTGTATTGA
CTATTTAGTAATCACCATTGAATCTTATATCTTAAGACAACGATAAGTGTATGTATGATC
CAAGTAAAAGCTTGTATACTTGTAACCTTTTTTTATCTGTAACTAAATAAAAAAAAATAG
AAACAGAAAG
>TR78194|c0_g1_i2 len=345 path=[1281:0-65 1282:66-90 1307:91-137 1302:138-152 1305:153-201 1298:202-256 1280:257-344] [-1, 1281, 1282, 1307, 1302, 1305, 1298, 1280, -2]
TGTTAAATTTTTAAACTTTTTACTATTATTTTTCCAGAAATCACATCAATAAGTTGATAG
TGGAATCCACTAACTTTTTATATGAGCTAAATAGATTAGACCAAAAAGACCCGTTTGTAA
TTTGGCTTGCTTTTTTTTACAACTCATTACATACAAAATTATGGACTAATTATAATGGAC
CGACCTATTAGGCTCGATCTATTTTGACATATCTTATTCATATTGGACATAGCGTAGACA
AACATATATTTTATAGCTATGTTATTGTATTGAATCAAATTGTAAAGACAAACAAATCTG
CCAACTTCTTGATCATAGATGTGTGTATTGACTATTTAGTAATCA
>TR78195|c0_g1_i1 len=238 path=[490:0-112 491:113-140 492:141-237] [-1, 490, 491, 492, -2]
ACACCATTCTAAAAGGAGAATACCAAATTACAAATGGTTATGGTCCAGACAAAGCTTCCA
AGATCATGAGGGTAATTAAGATACCTTGTTGTCTTTTTTGAAAAAGAACAAGAGCCAGCA
TTCTAGATTTTAAGTGTATGTTTAAATGAACAATGATCTTGATAAAATTACGATGGAGCC
GTGATTCTACCGGTCTCAATATCAATACAAAATGCACTAAATTATCATTATGGCCGCG
>TR78195|c0_g2_i1 len=238 path=[487:0-112 488:113-140 489:141-237] [-1, 487, 488, 489, -2]
ACACCATTCTAAAAGGAGAATACCAAATTACAAATGGTTATGGTCCAGACAAAGCTTCCA
AGATCATGAGGGTAATTAAGATACCTTGTTGTCTTTTTTGAAAAAGAACAAGAACCAACA
TTCTAGATTTTAAGTGTATGTTTAAATGAACAATGATCTTGATAAAATTACGATGGAGCC
GTGATTCTACCGGTCTCAATATCAATACAAAATGCACTAAATTATCATTATGGCCGCG
>TR78196|c0_g1_i1 len=629 path=[1294:0-136 1299:137-459 1297:460-483 1298:484-628] [-1, 1294, 1299, 1297, 1298, -2]
CGATCTCGAATGGTGGCATTCAAAGCCAGTATCAAGTTTGAAAATTCGTGAACCTGTTAC
TGTTTCGAAGAATACATCGATTCAATCAGTGCTCGATATTATGCATCAAAAAGGTTTCGA
TCAAGTCCCAGTCATATCCGATGATGGAGCGTTTGTTGGCATGACAACAATGTGTGAAAT
CATGGCAAAAATGTCACGTGGAAATGTCAATGCACAAGATCCCATATCCAAAGTTGTCAC
TGATAAATTTCGAACAGTTCAATTAGACGATAGTTTAGCTAAACTAAGTCGAGTTTTAGA
AGTACATAATTATGTTATCATTAAATTTGCTCATACACATTATGATAATCAAGATAATCG
TCAAAATAAACCACATATCTTTGGTATTATAACAAGTATTGATTTACTTGATTATATTGT
GAAAAATAAAGGTGCAGACAACGAAACTGACAGTAGTTGCATGCAAAATGACTGTCATAA
GGAAGCAAAGAATGGTGAGACAATTGCCGAACAAAGTGAAGCTTTACATTGAAAATTCTG
AAGAGAAACAACAATTGCGATTTCGTTTTCATTTCGATCTGAAATCTCTTGTCTTTTGTT
TTGAAATAAAGAACATTCTTTAAAAAAAA
>TR78196|c0_g1_i2 len=530 path=[1292:0-37 1299:38-360 1297:361-384 1298:385-529] [-1, 1292, 1299, 1297, 1298, -2]
GTGCTCTTCCGATCTTTTCGATCAAGTCCCAGTCATATCCGATGATGGAGCGTTTGTTGG
CATGACAACAATGTGTGAAATCATGGCAAAAATGTCACGTGGAAATGTCAATGCACAAGA
TCCCATATCCAAAGTTGTCACTGATAAATTTCGAACAGTTCAATTAGACGATAGTTTAGC
TAAACTAAGTCGAGTTTTAGAAGTACATAATTATGTTATCATTAAATTTGCTCATACACA
TTATGATAATCAAGATAATCGTCAAAATAAACCACATATCTTTGGTATTATAACAAGTAT
TGATTTACTTGATTATATTGTGAAAAATAAAGGTGCAGACAACGAAACTGACAGTAGTTG
CATGCAAAATGACTGTCATAAGGAAGCAAAGAATGGTGAGACAATTGCCGAACAAAGTGA
AGCTTTACATTGAAAATTCTGAAGAGAAACAACAATTGCGATTTCGTTTTCATTTCGATC
TGAAATCTCTTGTCTTTTGTTTTGAAATAAAGAACATTCTTTAAAAAAAA
>TR78197|c0_g1_i1 len=753 path=[1611:0-134 1612:135-752] [-1, 1611, 1612, -2]
AAAATAAAAATTTATATTATTTTTGCTATAATGTTGGCATCATTAAAAAAACAATTATAA
TTTGTTAAAATATGAGTGCAAAATTTATATTCCTATTGTTCTGATCGGCCAGAAGGTCAA
TTCAACGATGTCACGAGGACTAAACGCCCACCTGACTAAGACGCATCGTTTGAAGGAACA
CGCCAATATCACTGCACGTCACCTCACCAAAGCACACATCCGTGCATCAGACACCACCGT
ACTGGAGCACTTCTGCCGCAGTTGCTTACATCGGTTTCTCAACGGACAGATTATTTGGGG
CTAGACGAAGGGGATCGTTCACTAATCACCACACACTAACGATCCTCCACCGTAATCATT
TTTTGTTATGCGCTGCTTTGCCGTAACCGTTTTCTGTTACACGTTCCCCCACCACTAGAG
ACAAATGAACTCTTGACGAATCTGGCGAATCTACTCCAACAACAGAACAACAGACTACAA
CGCGTTGAAAAGAATCTAGAGAAGATTCAGACGGAAGTTACTATAAGAAGGATGACTGCT
TCCAGAGTGCCACCGCAGAAGCCACCGAAATGGTCATTTCAGCAGGAGAAGAAGGAAACT
CTGAGGGAGTACGTTGAGAGGTCCACGCGTGAAGGCGTGGAGGTTCATGACGCGCAAGAC
AATCCTAAATGCTTTACAAAGGGGGGTACGGTCTCCATGAGCTTAACTCACTTGATAGAG
ACATAATAATAATGATAATATACAAAGAAAGCG
>TR78197|c0_g2_i1 len=716 path=[1613:0-97 1614:98-715] [-1, 1613, 1614, -2]
AGACATGGTAAAAGCCTTAAATTGTGGAGTTCAAAATAAAGCCGGCCAAAAAAGTCAAAA
AGCCTACTAACCTATAAGGTCAATTCAACGATGTCACGAGGACTAAACGCCCACCTGACT
AAGACGCATCGTTTGAAGGAACACGCCAATATCACTGCACGTCACCTCACCAAAGCACAC
ATCCGTGCATCAGACACCACCGTACTGGAGCACTTCTGCCGCAGTTGCTTACATCGGTTT
CTCAACGGACAGATTATTTGGGGCTAGACGAAGGGGATCGTTCACTAATCACCACACACT
AACGATCCTCCACCGTAATCATTTTTTGTTATGCGCTGCTTTGCCGTAACCGTTTTCTGT
TACACGTTCCCCCACCACTAGAGACAAATGAACTCTTGACGAATCTGGCGAATCTACTCC
AACAACAGAACAACAGACTACAACGCGTTGAAAAGAATCTAGAGAAGATTCAGACGGAAG
TTACTATAAGAAGGATGACTGCTTCCAGAGTGCCACCGCAGAAGCCACCGAAATGGTCAT
TTCAGCAGGAGAAGAAGGAAACTCTGAGGGAGTACGTTGAGAGGTCCACGCGTGAAGGCG
TGGAGGTTCATGACGCGCAAGACAATCCTAAATGCTTTACAAAGGGGGGTACGGTCTCCA
TGAGCTTAACTCACTTGATAGAGACATAATAATAATGATAATATACAAAGAAAGCG
>TR78198|c0_g1_i1 len=300 path=[763:0-58 764:59-85 765:86-86 766:87-98 775:99-152 772:153-195 773:196-299] [-1, 763, 764, 765, 766, 775, 772, 773, -2]
GTTGGCGATGGTGCCGTAGTTGACGCCGATGTTGTAGGTGGCGGAGGAGAAGTTGGAAGT
TGAGAGAAGGAGAAGAAGAAGAAGAAGTAAGTGAAAAGGAACTGCCATTTTGATTTTTGA
GTGAGGGGTGAGATTGAGGAAGGAAAGAAGTAAGTGGAAACTAGTAGAAAGTTAATTTTG
AGACAATTTTGATTGGATCAAACCGCCATTGTGGGGTCCAATGTGGAGTCAAACTAAACA
TTATTTCTAGGTTTTGCGAGGTTTACGTTGTCCTTCCTCCCTCAACTAGATATTTTGCGC
>TR78199|c0_g1_i1 len=273 path=[764:0-65 765:66-89 834:90-102 832:103-117 835:118-124 833:125-148 831:149-170 827:171-194 823:195-201 818:202-229 775:230-253 776:254-272] [-1, 764, 765, 834, 832, 835, 833, 831, 827, 823, 818, 775, 776, -2]
GCTCTTCCGATCTGATAATTTGGTAAAATTGCTATGACATTTGACTACTTCATTCAATTC
CTTAATCTGTGTGCAATTGGCTAAAGCGACACTCATTTTTTTTGAAACAGAGGGAGTATA
ATCGTTGCTAGGCTTCTTCAATTTACAATTCATTGAATTTGGATATTTTTGCTAATAAGT
TTTTTGTTTTCAGGTTAACTTGGCAGATTACATTGGAAGCTATTTATCTTTAGTCTTTAG
GCTAAACAGATTTTAGACCAACTTGAATCGGAT
>TR78200|c0_g1_i1 len=693 path=[1418:0-445 1419:446-469 1423:470-529 1422:530-553 1417:554-692] [-1, 1418, 1419, 1423, 1422, 1417, -2]
GCCGCCAACCATACTACTGTTATATTAGTACATTCTCCAAGAGAAAACAATTCAAGGATG
AATGCAACCCTTTTGTTGGTAACATTCTTCGGAATATTCGCATTTTCCGTTGCATCTGTA
ACAAACACAGGTTCCGCCGCTATCACATCGCAGGCAATCACCCCAGATAAAACTGAATAC
AGATCTAGCGTCGGCTCGGAGCAACATAAATTTGGCTATGAGCTAGCGGAAAATAAACAC
TTTCATCATACAACAACCGATGATGATGGCGTGAGATTGGGCTGTTATGGACATGTTCTC
GAAGGGAAGAAATATTCGACTCAATATGTTGCAGACATGAGAGGTTATCGTCCGGTATAC
ACGGCTGATTTGATAACGGTCTATCCAAAATCGGGAGGCGAAAAAAAGGCTTCGTTTATA
CGAGAATTCAGCGAGGACCAAATGTTAAGCCAAAACATTCGCTTTTTCTTTCCTGATGGT
TGTGTTTCGAAAAAGGAATTAGAGGAAGCAGCTTCAGTTACAAGACCTGTTTATGTTCCA
CCACCAACAACACCAAGACCAACGACAACTACTACGCGCCGAACAACGACTACAACTCGC
GAACCGAAATGTGTTTGCACTTGTACGTAAGACGTTTCATTTCCCGGTCAACTTTGTAAT
AGCAAGAAAATAAATCACATCGCAACATCAAAA
>TR78201|c0_g1_i1 len=318 path=[778:0-148 779:149-172 780:173-192 781:193-193 782:194-207 783:208-317] [-1, 778, 779, 780, 781, 782, 783, -2]
GTAATATGAATATCCTGAATCTTAGTGTCATTTTGTACCTCAACCATTTTGTTCAGGACT
TGAAATCAGTGTGAATCATGTTTTGTTCAGTGTAGTGCAACTGGAGTAGAACTTTGTAGG
AAAATTCTAGAGAAGGTGAAATGAATGCTCTTCAATGCAGTAATATTATATTTCCTTCCC
TTGTTAAAAAAAAATGATATTTCCTTCCAAATATTTCTCTGTGATGGTTTTGTGTTTGGT
AATATGTCGATAAGAAATTTGTATGACTAACATTATGCTATTATTGAATGTAGTATTCTT
TCGAAAGTAAAAAAAAAA
>TR78201|c0_g2_i1 len=322 path=[784:0-148 785:149-172 786:173-192 787:193-193 788:194-211 789:212-321] [-1, 784, 785, 786, 787, 788, 789, -2]
GTAATATGAATATCCTGAATCTTAGTGTCATTTTGTACCTCAACCATTTTGTTCAGGACT
TGAAATCAGTGTGAATCATGTTTTGTTCAGTGTAGTGCAACTGGAGTAGAACTTTGTAGG
AAAATTCTAGAGAAGGTGAAATGAATGCTCTTCAATGCAGTAATATTATATTTCCTTCCC
TTGTTAAAAAAAAAAAAATGATATTTCCTTCCAAATATTTCTCTGTGATGGTTTTGTGTT
TGGTAATATGTCGATAAGAAATTTGTATGACTAACATTATGCTATTATTGAATGTAGTAT
TCTTTCGAAAGTAAAAAAAAAA
>TR78202|c0_g1_i1 len=639 path=[1256:0-108 1257:109-109 1258:110-153 1259:154-154 1264:155-232 1262:233-256 1263:257-638] [-1, 1256, 1257, 1258, 1259, 1264, 1262, 1263, -2]
TGAGCCGTCTTGTTTCAATGTGTTGGATTAAATCCAATTTGATGAAGTGGAGACTTTTAA
TTTTTTTGCAGGTTTCGATTTGAATAAAAATTAGAAATAGTCAATCTTTACTTCATATAT
GCATCGCTGAGAAAATTAGAAATAGTCAATCTTTATTTGACAAATTTGGTCAAATAAAGG
AGAAACACTCATACATCATATGAAGATAAGGACTTCCATGCGTTCATATTAATCCTACAA
CATCATTAGTGATGCGAGGGGGGATGAGGACAAACAGTTTCAATAAGAAGAGGTTTGTTT
GACTAAGGTGAGTTTTTGAAGAGTAATATCTATGCTTTTAAGCTAGGCCCGACAAATCTA
CAAAAGATTCGATAGTGAAAAATTTGATAAGTGAGGAATTGGGAGATCATCAACAAAAAT
AAAAAGCAGAATGAGAAAGCACAAGTGGGAAGTGAGGAATTGATTTGCAGAAAAACTAGA
GAAAATAAGTTTATTCCCTGCAGAATGTAGGTTGAATTCGAAGAAGATGAAAAGGTAAAT
GTGTTTAGGAAAAGTAATAGACTAAGGAGAGGCACATATGTTATTTAAATGAGGCTTTTT
ACTCTTAACTGTCTATTTTGATCTAATGGTCAATAAATG
>TR78203|c0_g1_i1 len=411 path=[864:0-351 865:352-410] [-1, 864, 865, -2]
TACCACCAGCACCATTGCATGGTATTTGACCAGATCCACGATCACCAGTACCATAAGTAA
AACGGACTAAAACTTCTTTGTTAGTATCAGGAATTACTTGTTTAAGGATTCCTCCATAAC
CTAAATTAGATGCATCAGTTTCAACAATCTTAAAATATTTAGGATTGGCTAAAGATAAAC
AAGGTAAACATTTCACTTTGCTTTTAATTCTTTGAACAGCATGAGTATGATCATCTGTCT
AGGGTTTTGGGTTAGTTTTCAGCCTATTATATAAAATAGTTGTATCTTTAGACAAATATT
CATAGTAGTCTGAAATATAATTTAAACTACCCAAAAATCTTTGTAATTGTTTTTTATCTA
TTATGATATCTGGAAATTTAGAAGCAAATTCAATACTTCTATTGATAGGTA
>TR78204|c0_g1_i1 len=273 path=[952:0-51 953:52-75 979:76-108 977:109-151 975:152-152 973:153-272] [-1, 952, 953, 979, 977, 975, 973, -2]
TTGCATATACTATGGTTGTCCATCACCTTTCATGATTAATATTTCATACCTGTCCTGTGG
ATAAGTTATTGCTGCGCAACAGGCTTGTTAGGTCTCTCTTGAGAGATTATTATGCTGGGA
AACAACACGAGGGAATGTTAATGAACCTTATTTGCCATAGCAAGTGATCAACATCTGACA
TGGATGAAAAGAGATGGTTGGAGTCAAAGGATGAAATAATTGATTGAGGCATGTGAGGGA
AATTCCTTTCTTCCGGCACAGGTGAACAAGTCG
>TR78204|c0_g2_i1 len=380 path=[963:0-51 964:52-75 980:76-108 978:109-179 976:180-203 981:204-235 950:236-259 951:260-379] [-1, 963, 964, 980, 978, 976, 981, 950, 951, -2]
TTGCATATACTATGGTTGTCCATCACCTTTCATGATTAATATTTCATACCTGTCCTGTGG
ATAAGTTATTGCTGCGCAACAGGCTTGTTAGGTCTCTCTTGAGAGATTACTATGCTGGGA
AACAACACGAGGTGCACACATTTTGAATGCTTATCCCTGATGGATTAAAGTGGAATATAA
GATTTTATTGTATCTTATTCGTCCTTATTGGAATTGTTATTGATACAATGTGTTACGGGG
AATGTTAATGAACCTTATTTGCCATAGCAAGTGATCAACATCTGACATGGATGAAAAGAG
ATGGTTGGAGTCAAAGGATGAAATAATTGATTGAGGCATGTGAGGGAAATTCCTTTCTTC
CGGCACAGGTGAACAAGTCG
>TR78205|c0_g1_i1 len=243 path=[585:0-62 596:63-113 598:114-182 593:183-209 594:210-242] [-1, 585, 596, 598, 593, 594, -2]
GTATAAACTGTTTTCATAAGCTGTCTTGGAAAGCTTATCGAAATAAACCGAAAACAACTT
ATGGACATGTCATAAGTTATGTCCATAAACCCTTTTTAACAGTCTCACATGTGATTATAA
TAAGTTAATCGAAAAATACGAAATCAAGAGGCAAGTTGTGAGTAATCTTACAAATCCATC
CTCTGAGATATCAATGAGCTGATAATCAGTGCGATTAACATGAGGAACATCACAGTTATG
AGA
>TR78206|c0_g1_i1 len=262 path=[1029:0-87 1043:88-148 1037:149-171 1045:172-200 1040:201-205 1034:206-218 1013:219-261] [-1, 1029, 1043, 1037, 1045, 1040, 1034, 1013, -2]
ATGCATCAACAAAAAAAGCAGCAAAAGAGCTTAACTGGAAGTAAGTGTGGATTTTCTCAA
ACGAATGCTTTCGTGATATTTAGTTGTTCTTAAAACTCTCCTTTCTGTTTATTCAATTCT
TTTTATGGAAATTCAATGTTTTTGGTGTCTCCAAATTTTGCAAATATTATATCTTCTGAT
CAGAAATGTGGGCAAGTTTTCTTGAGTTAATTGTTTTCCCCTTTTCCTCACAAATTTATG
TTCCTTGTGCAGGGCTAAATAT
[truncated: 929,934+ more rows]
