# Supplementary material for: Transcriptome analysis of microRNA156 overexpression alfalfa roots under drought stress
Source: Sci Rep. 2018 Jun 19;8:9363. doi: 10.1038/s41598-018-27088-8 (PMC6008443; doi:10.1038/s41598-018-27088-8)
Supplement: Supplementary file 9 — Supplementary file S2.c4 [file 41598_2018_27088_MOESM9_ESM.xlsx]

## Sheet: Trinity.fasta_S2.c4
Title: Transcriptome analysis of microRNA156 overexpression alfalfa roots under drought stress
Authors: Muhammad Arshada, Margaret Y. Gruber, Abdelali Hannoufa
Supplementary file S2_c4: De novo assembly data
>TR108689|c5_g3_i4 len=1044 path=[12019:0-88 13021:89-106 13185:107-109 13108:110-121 13009:122-134 12896:135-136 13102:137-150 13000:151-164 12882:165-175 13095:176-188 12993:189-195 12876:196-209 13089:210-235 12984:236-285 12864:286-337 13076:338-349 12971:350-380 12852:381-437 13439:438-441 13386:442-465 13328:466-497 13580:498-518 13617:519-522 13430:523-588 13378:589-602 13323:603-655 13268…
TGCTCGTGCCTACACTTATGAACATCAGTATAACCTTCTCCTTGGTTTGGCTGCTAAAAT
GGCTGAAGAACCATTCAGACTTCTGGTGATCTTCACTGGAAAGTTGTATCTGTATATATA
AACAAAATGAATCAGGTGTGTTCTTTTTAATCTATTCCATAATAATATTGTGCTTTTATG
CACCTTTAGTACTCAATAATCAGTCACTTAATTATTTGGGCATCAATTAGCGTTAACCAC
AAGTCTAAATTTGATCATGAAAAAGTTATGAAGTGGGGGCACCTTTAGTATGATAAAGTG
AATGCATCAACTTTACTATCTTACAATATTTATATTTACCTTTCAAAATTCTTTATGTGA
AGGTTACTCTAAAAATGAAGATGAAGATTATGATGAACTAGACACACTAGATTAATTGGG
TCTATATGCTTCTGTGTTATAAAGATTATGAAGTTTGCTAATTTGCCTCTGACTGCAGCC
TGTTTTGGAATTATTTAGAAAACATTGCATGTGACATTGGAGAATTTGACCTTCAATTAG
AGCCATGAAAGTTATTGATGGAAAAGGATATCTTCAGATTGTCTCAAAAGAGAATACTGC
AGTCGAGAAAATTTAAAACGAGTATTTGCAGTATCCAGATAACATCAATATGTTTCTACC
TTTGAAACAGAACAATTTGTGAAGTTAGAGAAGCAATTTTGGACCTACTGAAACAATTGA
GTCTTTCTTGGTGGTAATTTGAAAGGATAAAGAGTTTTACAAGGTGACTCTCTTGGTGGT
TGCTTCAGCCACATGAAACGGTAGAGTTTTTATTGGTGGTTGCTTGAAAGGAGAAAGAGT
TTTACAAGGTGACCTTATATTAGCAAGACATTCTAAAGAATGCAAGAATTTTACAAACCA
TGAAAATCTGGTGTCAGGGAACGTTCACATGAAATAGAATGAAAATTGTATACATGCCCT
ATTATGGCCTCTGCAACATTTAACTTTCATTTCATCGATAACATTTAACTTGCATGTAAG
GGTTTCTCTACCCACTGTTTCATT
>TR108689|c5_g4_i3 len=271 path=[11965:0-52 11966:53-72 11967:73-73 11968:74-76 11969:77-88 11970:89-101 11971:102-103 12892:104-122 13642:123-123 13326:124-132 13271:133-172 13209:173-173 13146:174-187 13044:188-213 12944:214-214 12814:215-238 12302:239-241 12303:242-270] [-1, 11965, 11966, 11967, 11968, 11969, 11970, 11971, 12892, 13642, 13326, 13271, 13209, 13146, 13044, 12944, 12814, 12302, 1…
CTTATGATGTTTATGTCTTTGAAAAGTGATTTGATTCCTGAGTTTTGTGCAGGTGATCTT
CACTGGAAAGTTGTATCTGTATATATAAACAAAATGAATCAGGTTACTCTAAAAATGAAG
AGTAGGCACGTTGCTGGGACCATTAAGAAAAAGAAAAAGAATGTGGTGATTGAACTGATC
AAAGATATGCCCGCTTGGACGGGACGCCATTTGCTGGATGGCGGTGAGAATCGTCGCTAC
TTTGGATTGGAAAGCCAACCTTTGATCAGAG
>TR108689|c5_g3_i5 len=1652 path=[12372:0-120 @13119@!:121-694 11811:695-731 12903:732-930 13439:931-934 13386:935-958 13328:959-990 13580:991-1011 13617:1012-1015 13430:1016-1081 13378:1082-1095 13323:1096-1148 13268:1149-1151 13201:1152-1184 13583:1185-1188 12808:1189-1213 13038:1214-1214 12935:1215-1238 12804:1239-1323 13034:1324-1326 12930:1327-1400 12802:1401-1442 13031:1443-1452 12925:1453-…
TTACTATCAATTTGGTCCCTATCTTTAACCGCTTATTATTAATTTAGTCCCTAACATGTT
TTCAGAAGGACTAGTATGAGTAAAATTTGACAAAGTCAGGGACCTTTTTGAAATATTCAT
AATCTCAGTGACCTATTTGAGAGTTTCTTACAAAGTCAGGGAGACTGGGACTAATTTGAT
TGTTTACTCTAATAGGCCAATGACCAGCTTGGGAAATACATTTATGTTGTCACCACTAAA
GGGTGTCATGTTGCATGATATAAAAAGGATCTAGCATGCTATTTTTGTGCTGTAATGTTT
AGGCTGTACTTTCTACCTAATTTTCTAGGTTAAAGATTTGAAATATGCATTGCTATTTCC
CCAACTGCTTATATGTCAAAAGGAACTACATTTGTGTGGAAGGAAACTGCATTAGCTTTA
ATTCTTGTTGGAAGGTCCACCATGGAATTGTTTTTCCAAATAACTTGTTGTCCCTCATGT
GACTCTTTAACCTTGGTGATCGAGTGGTTCCTCTAGTTTCCACTTCTCCCATTTTTCCGT
CTCAGTTCTCCGTATAGGATTTGTTTAATTTACATCATCTAGCTTGTTTTATCTTTCTAG
TAATAAGGACTTCATAGTTTATGGTATTACCTAGTGCTAACTGCTAATATCTACGCTGTT
CTCACTCTCAGTACTTTTATTTACTTTCATCTAATGTATAATCCTGGCCCCATATAAGGT
TTACCATGAGAAAAAATGGTCCACCCCTGCACTTTAGTTTTGTGAGCCATTTGATATTGT
AAATATATATAATTGTTGGAAACTAGAGTAGAGAGCGTTGATAATTATGTATTAATGGTT
ACCTTACTTTACAAGAATATTGTTATATAGAAGATGAAGATTCTGAGGAACTAGACACAC
TAGATTAGTTGGGTCTATATGCTTCTGTGTTATAAAGATTATGAAGTTTGCTAATTTGCC
TCTGACTGCAGCCTGTTTTGGAATTATTTAGAAAACATTGCATGTGACATTGGAGAATTT
GACCTTCAATTAGAGCCATGAAAGTTATTGATGGAAAAGGATATCTTCAGATTGTCTCAA
AAGAGAATACTGCAGTCGAGAAAATTTAAAACGAGTATTTGCAGTATCCAGATAACATCA
ATATGTTTCTACCTTTGAAACAGAACAATTTGTGAAGTTAGAGAAGCAAGTATTATATTG
TATTTGTGTTGAATGTAAAGTTTATATGGCAAATTTACTTCAAAATTATTGAATTTATGC
ACTTCAATTAACACAGAACAATTTTATTTTTATTTTGTATGCAGTTTTGGACCTACTGAA
ACAATTGAGTCTTTCTTGGTGGTAATTTGAAAGGATAAAGAGTTTTACAAGGTGACTCTC
TTGGTGGTTGCTTCAGCCACATGAAACGGTAGAGTTTTTATTGGTGGTTGCTTGAAAGGA
GAAAGAGTTTTACAAGGTGACCTTATATTAGCAAGACATTCTAAAGAATGCAAGAATTTT
ACAAACCATGAAAATCTGGTGTCAGGGAACGTTCACATGAAATAGAATGAAAATTGTATA
CATGCCCTATTATGGCCTCTGCAACATTTAACTTTCATTTCATCGATAACATTTAACTTG
CATGTAAGGGTTTCTCTACCCACTGTTTCATT
>TR108689|c5_g3_i6 len=796 path=[11824:0-88 11825:89-106 13186:107-109 13109:110-121 13010:122-134 12893:135-155 13617:156-159 13430:160-225 13378:226-239 13323:240-292 13268:293-295 13201:296-328 13583:329-332 12808:333-357 13038:358-358 12935:359-382 12804:383-467 13034:468-470 12930:471-544 12802:545-586 13031:587-596 12925:597-643 12796:644-651 11836:652-674 11837:675-795] [-1, 11824, 11825, …
TGCTCGTGCCTACACTTATGAACATCAGTATAACCTTCTCCTTGGTTTGGCTGCTAAAAT
GGCTGAAGAACCATTCAGACTTCTGGTGATCTTCACTGGAAAGTTGTATCTGTATATATA
AACAAAATGAATCAGAAAACATTGCATGTGACATTGGAGAATTTGACCTTCAATTAGAGC
CATGAAAGTTATTGATGGAAAAGGATATCTTCAGATTGTCTCAAAAGAGAATACTGCAGT
CGAGAAAATTTAAAACGAGTATTTGCAGTATCCAGATAACATCAATATGTTTCTACCTTT
GAAACAGAACAATTTGTGAAGTTAGAGAAGCAAGTATTATATTGTATTTGTGTTGAATGT
AAAGTTTATATGGCAAATTTACTTCAAAATTATTGAATTTATGCACTTCAATTAACACAG
AACAATTTTATTTTTATTTTGTATGCAGTTTTGGACCTACTGAAACAATTGAGTCTTTCT
TGGTGGTAATTTGAAAGGATAAAGAGTTTTACAAGGTGACTCTCTTGGTGGTTGCTTCAG
CCACATGAAACGGTAGAGTTTTTATTGGTGGTTGCTTGAAAGGAGAAAGAGTTTTACAAG
GTGACCTTATATTAGCAAGACATTCTAAAGAATGCAAGAATTTTACAAACCATGAAAATC
TGGTGTCAGGGAACGTTCACATGAAATAGAATGAAAATTGTATACATGCCCTATTATGGC
CTCTGCAACATTTAACTTTCATTTCATCGATAACATTTAACTTGCATGTAAGGGTTTCTC
TACCCACTGTTTCATT
>TR108689|c5_g3_i7 len=1159 path=[12019:0-88 13021:89-106 13185:107-109 13108:110-121 13009:122-134 12896:135-136 13102:137-150 13000:151-164 12882:165-175 13095:176-188 12993:189-195 12876:196-209 13089:210-235 12984:236-285 12864:286-337 13076:338-349 12971:350-380 12852:381-437 13439:438-441 13386:442-465 13328:466-497 13580:498-518 13617:519-522 13430:523-588 13378:589-602 13323:603-655 13268…
TGCTCGTGCCTACACTTATGAACATCAGTATAACCTTCTCCTTGGTTTGGCTGCTAAAAT
GGCTGAAGAACCATTCAGACTTCTGGTGATCTTCACTGGAAAGTTGTATCTGTATATATA
AACAAAATGAATCAGGTGTGTTCTTTTTAATCTATTCCATAATAATATTGTGCTTTTATG
CACCTTTAGTACTCAATAATCAGTCACTTAATTATTTGGGCATCAATTAGCGTTAACCAC
AAGTCTAAATTTGATCATGAAAAAGTTATGAAGTGGGGGCACCTTTAGTATGATAAAGTG
AATGCATCAACTTTACTATCTTACAATATTTATATTTACCTTTCAAAATTCTTTATGTGA
AGGTTACTCTAAAAATGAAGATGAAGATTATGATGAACTAGACACACTAGATTAATTGGG
TCTATATGCTTCTGTGTTATAAAGATTATGAAGTTTGCTAATTTGCCTCTGACTGCAGCC
TGTTTTGGAATTATTTAGAAAACATTGCATGTGACATTGGAGAATTTGACCTTCAATTAG
AGCCATGAAAGTTATTGATGGAAAAGGATATCTTCAGATTGTCTCAAAAGAGAATACTGC
AGTCGAGAAAATTTAAAACGAGTATTTGCAGTATCCAGATAACATCAATATGTTTCTACC
TTTGAAACAGAACAATTTGTGAAGTTAGAGAAGCAAGTATTATATTGTATTTGTGTTGAA
TGTAAAGTTTATATGGCAAATTTACTTCAAAATTATTGAATTTATGCACTTCAATTAACA
CAGAACAATTTTATTTTTATTTTGTATGCAGTTTTGGACCTACTGAAACAATTGAGTCTT
TCTTGGTGGTAATTTGAAAGGATAAAGAGTTTTACAAGGTGACTCTCTTGGTGGTTGCTT
CAGCCACATGAAACGGTAGAGTTTTTATTGGTGGTTGCTTGAAAGGAGAAAGAGTTTTAC
AAGGTGACCTTATATTAGCAAGACATTCTAAAGAATGCAAGAATTTTACAAACCATGAAA
ATCTGGTGTCAGGGAACGTTCACATGAAATAGAATGAAAATTGTATACATGCCCTATTAT
GGCCTCTGCAACATTTAACTTTCATTTCATCGATAACATTTAACTTGCATGTAAGGGTTT
CTCTACCCACTGTTTCATT
>TR108689|c5_g3_i8 len=816 path=[12194:0-88 12195:89-106 12196:107-109 12197:110-121 12198:122-134 12900:135-154 13580:155-175 13617:176-179 13430:180-245 13378:246-259 13323:260-312 13268:313-315 13201:316-348 13583:349-352 12808:353-377 13038:378-378 12935:379-402 12804:403-487 13034:488-490 12930:491-564 12802:565-606 13031:607-616 12925:617-663 12796:664-671 11836:672-694 11837:695-815] [-1, …
TGCTCGTGCCTACACTTATGAACATCAGTATAACCTTCTCCTTGGTTTGGCTGCTAAAAT
GGCTGAAGAACCATTCAGACTTCTGGTGATCTTCACTGGAAAGTTGTATCTGTATATATA
AACAAAATGAATCAGCCTGTTTTGGAATTATTTAGAAAACATTGCATGTGACATTGGAGA
ATTTGACCTTCAATTAGAGCCATGAAAGTTATTGATGGAAAAGGATATCTTCAGATTGTC
TCAAAAGAGAATACTGCAGTCGAGAAAATTTAAAACGAGTATTTGCAGTATCCAGATAAC
ATCAATATGTTTCTACCTTTGAAACAGAACAATTTGTGAAGTTAGAGAAGCAAGTATTAT
ATTGTATTTGTGTTGAATGTAAAGTTTATATGGCAAATTTACTTCAAAATTATTGAATTT
ATGCACTTCAATTAACACAGAACAATTTTATTTTTATTTTGTATGCAGTTTTGGACCTAC
TGAAACAATTGAGTCTTTCTTGGTGGTAATTTGAAAGGATAAAGAGTTTTACAAGGTGAC
TCTCTTGGTGGTTGCTTCAGCCACATGAAACGGTAGAGTTTTTATTGGTGGTTGCTTGAA
AGGAGAAAGAGTTTTACAAGGTGACCTTATATTAGCAAGACATTCTAAAGAATGCAAGAA
TTTTACAAACCATGAAAATCTGGTGTCAGGGAACGTTCACATGAAATAGAATGAAAATTG
TATACATGCCCTATTATGGCCTCTGCAACATTTAACTTTCATTTCATCGATAACATTTAA
CTTGCATGTAAGGGTTTCTCTACCCACTGTTTCATT
>TR108689|c5_g4_i4 len=504 path=[12689:0-67 12690:68-80 13019:81-104 12904:105-124 13360:125-148 13306:149-183 13252:184-184 13355:185-196 13300:197-220 13559:221-238 12880:239-250 12996:251-282 11914:283-298 13167:299-322 13394:323-353 13573:354-354 13610:355-355 13642:356-356 13326:357-365 13271:366-405 13209:406-406 13146:407-420 13044:421-446 12944:447-447 12814:448-471 12302:472-474 12303:47…
ATATAGTATATGTATATGTGTAGCAAGCTGCTCTTAATAAAAGGCTAGGAAGGTCTGATC
GAGTTGGTAAGTTGTATTGGCCATCTTCCTGTTATCTAATCACAGTTATTTTCTGCTAAA
CATCGCATTTGTCCATTGCTATTCGGTACTGAGTTTTTAAAGGCTTCCAAATATAGGGTG
CATGCGTTCATGTTTGTACATTTTCATCTCAAATGTGAGATGTATAATAAAATCTCCCCT
CCTCATTCCTCCTCACCTTTAGTATGATAAGGTGAATGCATAACTTTGCTATCTTACAAC
ATTTATATTTACCTTTCAAAATTCTTTATGTGAAGGTTACTCTAAAAATGAAGAGTAGGC
ACGTTGCTGGGACCATTAAGAAAAAGAAAAAGAATGTGGTGATTGAACTGATCAAAGATA
TGCCCGCTTGGACGGGACGCCATTTGCTGGATGGCGGTGAGAATCGTCGCTACTTTGGAT
TGGAAAGCCAACCTTTGATCAGAG
>TR108689|c5_g3_i9 len=1652 path=[12484:0-120 @13119@!:121-694 11811:695-731 12903:732-930 13439:931-934 13386:935-958 13328:959-990 13580:991-1011 13617:1012-1015 13430:1016-1081 13378:1082-1095 13323:1096-1148 13268:1149-1151 13201:1152-1184 13583:1185-1188 12808:1189-1213 13038:1214-1214 12935:1215-1238 12804:1239-1323 13034:1324-1326 12930:1327-1400 12802:1401-1442 13031:1443-1452 12925:1453-…
AAGATAGGGACCAAATTGATAGTAAGTGGTTAAAATACAAGGACCTAATTGATAGTAAGT
GGTTAAATTTAGGGACAAGGTTGACAATTTAATAGTCGGGGACCTTTTTGAAATATTCAT
AATCTCAGTGACCTATTTGAGAGTTTCTTACAAAGTCAGGGAGACTGGGACTAATTTGAT
TGTTTACTCTAATAGGCCAATGACCAGCTTGGGAAATACATTTATGTTGTCACCACTAAA
GGGTGTCATGTTGCATGATATAAAAAGGATCTAGCATGCTATTTTTGTGCTGTAATGTTT
AGGCTGTACTTTCTACCTAATTTTCTAGGTTAAAGATTTGAAATATGCATTGCTATTTCC
CCAACTGCTTATATGTCAAAAGGAACTACATTTGTGTGGAAGGAAACTGCATTAGCTTTA
ATTCTTGTTGGAAGGTCCACCATGGAATTGTTTTTCCAAATAACTTGTTGTCCCTCATGT
GACTCTTTAACCTTGGTGATCGAGTGGTTCCTCTAGTTTCCACTTCTCCCATTTTTCCGT
CTCAGTTCTCCGTATAGGATTTGTTTAATTTACATCATCTAGCTTGTTTTATCTTTCTAG
TAATAAGGACTTCATAGTTTATGGTATTACCTAGTGCTAACTGCTAATATCTACGCTGTT
CTCACTCTCAGTACTTTTATTTACTTTCATCTAATGTATAATCCTGGCCCCATATAAGGT
TTACCATGAGAAAAAATGGTCCACCCCTGCACTTTAGTTTTGTGAGCCATTTGATATTGT
AAATATATATAATTGTTGGAAACTAGAGTAGAGAGCGTTGATAATTATGTATTAATGGTT
ACCTTACTTTACAAGAATATTGTTATATAGAAGATGAAGATTCTGAGGAACTAGACACAC
TAGATTAGTTGGGTCTATATGCTTCTGTGTTATAAAGATTATGAAGTTTGCTAATTTGCC
TCTGACTGCAGCCTGTTTTGGAATTATTTAGAAAACATTGCATGTGACATTGGAGAATTT
GACCTTCAATTAGAGCCATGAAAGTTATTGATGGAAAAGGATATCTTCAGATTGTCTCAA
AAGAGAATACTGCAGTCGAGAAAATTTAAAACGAGTATTTGCAGTATCCAGATAACATCA
ATATGTTTCTACCTTTGAAACAGAACAATTTGTGAAGTTAGAGAAGCAAGTATTATATTG
TATTTGTGTTGAATGTAAAGTTTATATGGCAAATTTACTTCAAAATTATTGAATTTATGC
ACTTCAATTAACACAGAACAATTTTATTTTTATTTTGTATGCAGTTTTGGACCTACTGAA
ACAATTGAGTCTTTCTTGGTGGTAATTTGAAAGGATAAAGAGTTTTACAAGGTGACTCTC
TTGGTGGTTGCTTCAGCCACATGAAACGGTAGAGTTTTTATTGGTGGTTGCTTGAAAGGA
GAAAGAGTTTTACAAGGTGACCTTATATTAGCAAGACATTCTAAAGAATGCAAGAATTTT
ACAAACCATGAAAATCTGGTGTCAGGGAACGTTCACATGAAATAGAATGAAAATTGTATA
CATGCCCTATTATGGCCTCTGCAACATTTAACTTTCATTTCATCGATAACATTTAACTTG
CATGTAAGGGTTTCTCTACCCACTGTTTCATT
>TR108689|c5_g3_i10 len=540 path=[12035:0-88 13116:89-321 13549:322-351 13587:352-371 13621:372-372 13647:373-375 13668:376-387 13687:388-400 13129:401-420 13034:421-423 12930:424-497 12802:498-539] [-1, 12035, 13116, 13549, 13587, 13621, 13647, 13668, 13687, 13129, 13034, 12930, 12802]
TGCTCGTGCCTACACTTATGAACATCAGTATAACCTTCTCCTTGGTTTGGCTGCTAAAAT
GGCTGAAGAACCATTCAGACTTCTGGTGAGTTTAGAATAGCAATGTTCCGTAATTTGAAC
ATTTTGGCTCTCTTAAAAGTGAGTTCAAACACACTTGGATTTTACCTGTCGTGTGTTGTA
AGATGTGTGTGATTTTGAAATTATATGTTTTCATGCTCTCTCTATTATGATCATAATCTA
GAATCGTTTTATATTGTAATAACAAAAAAAATAATTTTTTTCCTTTACATTTTTCTACAC
TTATGATGTTTATGTCTTTGAAAAGTGATTTGATTCCTGAGTTTTGTGCAGGTGATCTTC
ACTGGAAAGTTGTATCTGTATATATAAACAAAATGAATCAGTTTTGGACCTACTGAAACA
ATTGAGTCTTTCTTGGTGGTAATTTGAAAGGATAAAGAGTTTTACAAGGTGACTCTCTTG
GTGGTTGCTTCAGCCACATGAAACGGTAGAGTTTTTATTGGTGGTTGCTTGAAAGGAGAA
>TR108689|c5_g3_i11 len=472 path=[11824:0-88 11825:89-106 13186:107-109 13109:110-121 13010:122-134 12893:135-155 13617:156-159 13430:160-225 13378:226-239 13323:240-292 13268:293-295 13201:296-328 13583:329-332 12809:333-353 13033:354-355 12930:356-429 12802:430-471] [-1, 11824, 11825, 13186, 13109, 13010, 12893, 13617, 13430, 13378, 13323, 13268, 13201, 13583, 12809, 13033, 12930, 12802]
TGCTCGTGCCTACACTTATGAACATCAGTATAACCTTCTCCTTGGTTTGGCTGCTAAAAT
GGCTGAAGAACCATTCAGACTTCTGGTGATCTTCACTGGAAAGTTGTATCTGTATATATA
AACAAAATGAATCAGAAAACATTGCATGTGACATTGGAGAATTTGACCTTCAATTAGAGC
CATGAAAGTTATTGATGGAAAAGGATATCTTCAGATTGTCTCAAAAGAGAATACTGCAGT
CGAGAAAATTTAAAACGAGTATTTGCAGTATCCAGATAACATCAATATGTTTCTACCTTT
GAAACAGAACAATTTGTGAAGTTAGAGAAGCAATTTTGGACCTACTGAAACAATTGAGTC
TTTCTTGGTGGTAATTTGAAAGGATAAAGAGTTTTACAAGGTGACTCTCTTGGTGGTTGC
TTCAGCCACATGAAACGGTAGAGTTTTTATTGGTGGTTGCTTGAAAGGAGAA
>TR108689|c5_g3_i12 len=1126 path=[12058:0-52 13115:53-72 13017:73-73 13185:74-76 13108:77-88 13009:89-101 12896:102-103 13102:104-117 13000:118-131 12882:132-142 13095:143-155 12993:156-162 12876:163-176 13089:177-202 12984:203-252 12864:253-304 13076:305-316 12971:317-347 12852:348-404 13439:405-408 13386:409-432 13328:433-464 13580:465-485 13617:486-489 13430:490-555 13378:556-569 13323:570-62…
CTTATGATGTTTATGTCTTTGAAAAGTGATTTGATTCCTGAGTTTTGTGCAGGTGATCTT
CACTGGAAAGTTGTATCTGTATATATAAACAAAATGAATCAGGTGTGTTCTTTTTAATCT
ATTCCATAATAATATTGTGCTTTTATGCACCTTTAGTACTCAATAATCAGTCACTTAATT
ATTTGGGCATCAATTAGCGTTAACCACAAGTCTAAATTTGATCATGAAAAAGTTATGAAG
TGGGGGCACCTTTAGTATGATAAAGTGAATGCATCAACTTTACTATCTTACAATATTTAT
ATTTACCTTTCAAAATTCTTTATGTGAAGGTTACTCTAAAAATGAAGATGAAGATTATGA
TGAACTAGACACACTAGATTAATTGGGTCTATATGCTTCTGTGTTATAAAGATTATGAAG
TTTGCTAATTTGCCTCTGACTGCAGCCTGTTTTGGAATTATTTAGAAAACATTGCATGTG
ACATTGGAGAATTTGACCTTCAATTAGAGCCATGAAAGTTATTGATGGAAAAGGATATCT
TCAGATTGTCTCAAAAGAGAATACTGCAGTCGAGAAAATTTAAAACGAGTATTTGCAGTA
TCCAGATAACATCAATATGTTTCTACCTTTGAAACAGAACAATTTGTGAAGTTAGAGAAG
CAAGTATTATATTGTATTTGTGTTGAATGTAAAGTTTATATGGCAAATTTACTTCAAAAT
TATTGAATTTATGCACTTCAATTAACACAGAACAATTTTATTTTTATTTTGTATGCAGTT
TTGGACCTACTGAAACAATTGAGTCTTTCTTGGTGGTAATTTGAAAGGATAAAGAGTTTT
ACAAGGTGACTCTCTTGGTGGTTGCTTCAGCCACATGAAACGGTAGAGTTTTTATTGGTG
GTTGCTTGAAAGGAGAAAGAGTTTTACAAGGTGACCTTATATTAGCAAGACATTCTAAAG
AATGCAAGAATTTTACAAACCATGAAAATCTGGTGTCAGGGAACGTTCACATGAAATAGA
ATGAAAATTGTATACATGCCCTATTATGGCCTCTGCAACATTTAACTTTCATTTCATCGA
TAACATTTAACTTGCATGTAAGGGTTTCTCTACCCACTGTTTCATT
>TR108689|c5_g3_i13 len=1533 path=[12372:0-120 @13119@!:121-694 11811:695-731 12903:732-930 13439:931-934 13386:935-958 13328:959-990 13580:991-1011 13617:1012-1015 13430:1016-1081 13378:1082-1095 13323:1096-1148 13268:1149-1151 13201:1152-1184 12812:1185-1205 13033:1206-1207 12930:1208-1281 12802:1282-1323 13031:1324-1333 12925:1334-1380 12796:1381-1388 11836:1389-1411 11837:1412-1532] [-1, 1237…
TTACTATCAATTTGGTCCCTATCTTTAACCGCTTATTATTAATTTAGTCCCTAACATGTT
TTCAGAAGGACTAGTATGAGTAAAATTTGACAAAGTCAGGGACCTTTTTGAAATATTCAT
AATCTCAGTGACCTATTTGAGAGTTTCTTACAAAGTCAGGGAGACTGGGACTAATTTGAT
TGTTTACTCTAATAGGCCAATGACCAGCTTGGGAAATACATTTATGTTGTCACCACTAAA
GGGTGTCATGTTGCATGATATAAAAAGGATCTAGCATGCTATTTTTGTGCTGTAATGTTT
AGGCTGTACTTTCTACCTAATTTTCTAGGTTAAAGATTTGAAATATGCATTGCTATTTCC
CCAACTGCTTATATGTCAAAAGGAACTACATTTGTGTGGAAGGAAACTGCATTAGCTTTA
ATTCTTGTTGGAAGGTCCACCATGGAATTGTTTTTCCAAATAACTTGTTGTCCCTCATGT
GACTCTTTAACCTTGGTGATCGAGTGGTTCCTCTAGTTTCCACTTCTCCCATTTTTCCGT
CTCAGTTCTCCGTATAGGATTTGTTTAATTTACATCATCTAGCTTGTTTTATCTTTCTAG
TAATAAGGACTTCATAGTTTATGGTATTACCTAGTGCTAACTGCTAATATCTACGCTGTT
CTCACTCTCAGTACTTTTATTTACTTTCATCTAATGTATAATCCTGGCCCCATATAAGGT
TTACCATGAGAAAAAATGGTCCACCCCTGCACTTTAGTTTTGTGAGCCATTTGATATTGT
AAATATATATAATTGTTGGAAACTAGAGTAGAGAGCGTTGATAATTATGTATTAATGGTT
ACCTTACTTTACAAGAATATTGTTATATAGAAGATGAAGATTCTGAGGAACTAGACACAC
TAGATTAGTTGGGTCTATATGCTTCTGTGTTATAAAGATTATGAAGTTTGCTAATTTGCC
TCTGACTGCAGCCTGTTTTGGAATTATTTAGAAAACATTGCATGTGACATTGGAGAATTT
GACCTTCAATTAGAGCCATGAAAGTTATTGATGGAAAAGGATATCTTCAGATTGTCTCAA
AAGAGAATACTGCAGTCGAGAAAATTTAAAACGAGTATTTGCAGTATCCAGATAACATCA
ATATGTTTCTACCTTTGAAACAGAACAATTTGTGAAGTTAGAGAATTTTGGACCTACTGA
AACAATTGAGTCTTTCTTGGTGGTAATTTGAAAGGATAAAGAGTTTTACAAGGTGACTCT
CTTGGTGGTTGCTTCAGCCACATGAAACGGTAGAGTTTTTATTGGTGGTTGCTTGAAAGG
AGAAAGAGTTTTACAAGGTGACCTTATATTAGCAAGACATTCTAAAGAATGCAAGAATTT
TACAAACCATGAAAATCTGGTGTCAGGGAACGTTCACATGAAATAGAATGAAAATTGTAT
ACATGCCCTATTATGGCCTCTGCAACATTTAACTTTCATTTCATCGATAACATTTAACTT
GCATGTAAGGGTTTCTCTACCCACTGTTTCATT
>TR108689|c5_g5_i1 len=372 path=[12534:0-91 12535:92-96 12536:97-371] [-1, 12534, 12535, 12536, -2]
CACAAATTGATTTTGATTGAGTTTGTCAACTTTTTTTTTGTCGAACACAATTGATTTGTA
AACTTGATCTTAGTTAAAAGTGAATTTAATGTAAAATGATTTTGTTTGGATACATTTAAG
TGTTGAACAATAGACTTAACTGCAAACGTAGACCGTTTCTTTTCCCAACCTACGAGGTTC
TCACGCGCCTTATGCAGTTCGAATTTTAGTATCCGAACTGCATAAAAACCCTATAAAACC
TCCAAAAATAGGTTGAAATATTTTGGATTTTAGAATCCTAATAGAATGCACGAGAAACTC
ATAGGGTGGGAAAAGTAATGGCTGCAAAAGTAAAGTCTGCATGCTACAACTACAAATCCT
AATATCAGGTTA
>TR108689|c5_g6_i1 len=316 path=[12610:0-121 13459:122-133 13411:134-146 13359:147-148 13305:149-167 13250:168-168 13180:169-177 13096:178-217 12997:218-218 12879:219-286 12093:287-315] [-1, 12610, 13459, 13411, 13359, 13305, 13250, 13180, 13096, 12997, 12879, 12093, -2]
AGCGGTGAGCTTGTACCTGAAGATAATTTCTCGGGTACTATCTATAGTAGAGAATTACTT
GCCAGAGGTTGTGAGCTTCTGAAGCGCACACGCAAAGGCGATCTTCACTGGAAAGTTGTA
TCTGTATATATAAACAAAATGAATCAGGTTACTCTAAAAATGAAGAGTAGGCACGTTGCT
GGGACCATTAAGAAAAAGAAAAAGAATGTGGTGATTGAATTGATCAAAGATATGCCCGCG
TGGACGGGACGCCATTTGCTGGAAGGCGGTGAGAATCGTCGCTACTTTGGATTGGAAAGC
CAACCTTTGATCAGAG
>TR108689|c5_g7_i1 len=538 path=[12185:0-97 12186:98-116 12187:117-121 12907:122-210 12190:211-224 12191:225-248 12192:249-266 13006:267-447 13558:448-456 13593:457-486 12571:487-506 12572:507-507 12573:508-510 12574:511-522 12575:523-535 12576:536-537] [-1, 12185, 12186, 12187, 12907, 12190, 12191, 12192, 13006, 13558, 13593, 12571, 12572, 12573, 12574, 12575, 12576, -2]
TTCTGAAGCGCACACGCAAAGGTATATTTCTTATTGTGTGTTTGGATGTATGCTCACAAA
ATATTTTGGTTTAAGTGGTTTAGTAAAATTGATTTTAGTTAAAAGTGAATTTAATGTAAA
ATTTTCGAGGCAAAAGCTACAAAACCTACTTTAAAGCTTAAATCAATTATGGAGTAAAAG
TCGATTCAATTAGGGAGCCATCAAACACTAAAACCAATATCAAGTCTTAAGAATCACTTT
TTGCTCTCTTAAAATTGAATCCAAACAAGCACTTGGATTTTACTTGTCATGTGTTAAAAG
ATGTGTGTGATTTTGAATTTTTATGTTTTAATGCTCTCTCTATTATGCTCATAATTTGGA
ATCGTTTTATATGGACAAGATCCATTTATTGTAACAAAAAAAAAAAGTATTTGTTTCCTT
TCGATTTTTCTAGTCTTATGATGTTTATGTCTTTGAAAAGTGATTTGATTCCTGAGTTTT
GTGCAGGTGATCTTCACTGGAAAGTTGTATCTGTATATATAAACAAAATGAATCAGGT
>TR108689|c6_g1_i1 len=513 path=[491:0-512] [-1, 491, -2]
TTTGTTGATAACATATAGATTATTTGTATGCTTAATTCAGATTTGATGCATAACCACAGG
GCAGGAGGCGCGTATTGAGATTAAGTAAGTGGTTGTTTTTCTCAAAGGGATCCTTGTCCG
TCTTTTGATAGCATATAATGTTTTGATTGGCCCATTAAAGAAGACTTGAAAGTTATGATG
CCGACATAGGTTCTTAAGGACTTGAAAGTTTATCAACCTTTTTTCATATTTCTAGTGATA
ATGATTTGAAATTGTTGAAAAGCATGTATCAATTGGTTACCAATATTGTTAGGTAGAATA
TTCTGAAGAACTAGATTGAGATAGAGAATTAGTTGGGTCTACATGCGCTTCTGTGCCTTA
TATTGATTATGAAGTTTGCTAATGTAAGGTGTACCAATATGAGAAGAAAATGGTCCATAT
ATGTGTGTGATTGTTTAATAGATGGACAGTAGACTGTTGAAAAGTATAATGGCTACCCTA
CTTTCAAGAATATTGTTAGGTAGAAGATGAAGG
>TR108690|c0_g1_i1 len=1316 path=[2895:0-374 2896:375-410 2912:411-622 2904:623-646 2905:647-686 2906:687-710 2911:711-961 2899:962-985 2900:986-988 2901:989-1012 2902:1013-1315] [-1, 2895, 2896, 2912, 2904, 2905, 2906, 2911, 2899, 2900, 2901, 2902, -2]
TCATTTTTAATCAATCAATACTAAAATATATATATAAAGTCTAAAAATCAGAAAGAGACA
AGTTTGGTTGAGTCAATGATAATATAAATAAAGAACAAAGTAGAGTAGATAGAAAAGAGA
TAGAGAGAAAGAAGAAACAAAATGGATGTGAAGAAAATAGTTGTGGTGGTAGAAGATGTA
GATGCAGCTAGAACAGCCCTAAAATGGGCTCTAATAAACATCATTAGATATGGTGATATA
ATCACACTTCTTCATGTTTACAATTCTTCTAACACAAGAACAAGAAGTAGAAGCAGAAGC
AAAGCTCGTCTTCTTCGCCTTGACGGTTTTCGATTAGCACTATCATTCCAAGACATTTGT
AACGATTATCCCAATGATTGTGTTGCAGACAAAGGTTGAGATTATTGTGACAGAAGGGGA
GAATGAAGGAACAAAGATTGCAGCTACTGTGAGAGAAATTGGTGCTTCTATGCTTGTTGT
TGGACTCCATGATCATAGTTTTCTTTACAAATTAGCAATGGCCCATTCCCAGAATAGTAT
ATCAAGCAATTTCAACTGCAGAGTACTTGCCATTAAACAACCTACTCATCATGGTGACCC
ACTAAGTCCCATGATATCCTCAGCAGCTGTATTAGATAGTTCAACCAACTTGGACTTTTC
TCAGATTGACATTTCTACATTACTAGTCCCTCATAGTCCATCACCAAAAATTCCATACAG
AATCTGTCCAAATCCATCTGCAATTATTTGGAGATCAAGAAGAACAAGGAGAAGCTGATC
AAAGGACACAATATCTCACTTCAGCATTTTCTTTTTCTTCTCAATAACCTATAATTTATC
TTCACCTACCTACCACACATACAATGTATACAAAAGAAAAATGCAATAACATAGTAGTAT
AATTTTAAATTCTTCATTTTCTGATTGTGTAAAGGATTTGTTACAACATTTTACAATCTA
TTCATTGTTGTCATTTGTCAAAAATTATTATACGAATCTTGCACAGCGTAGATAACGCCG
AAGATGCTATGACATGTTTCACTGACGTAGCACAATTTTTCTTACTTGTTCACGTTACTC
CTGCTCCAATTATCACTACACAACAACCATATATAGAACATGTGTACCTTCCACAATAAT
TTCTTAGTGGAACTAGTATTATTAGTAAAAAATTGTTTGTGATTAAATTGTACAGACTTT
TTAAATTTTTCAGTGCTTTCCGACATCAATTAAAAAATTATTTCTCTCTTGTAAGTAGTA
CTGTATTCAATATTTGTTGCATTGTTGTTTTATATATTATGATATAATTTGGTAAT
>TR108690|c0_g1_i2 len=1303 path=[2908:0-374 2909:375-397 2912:398-609 2904:610-633 2905:634-673 2906:674-697 2911:698-948 2899:949-972 2900:973-975 2901:976-999 2902:1000-1302] [-1, 2908, 2909, 2912, 2904, 2905, 2906, 2911, 2899, 2900, 2901, 2902, -2]
TCATTTTTAATCAATCAATACTAAAATATATATATAAAGTCTAAAAATCAGAAAGAGACA
AGTTTGGTTGAGTCAATGATAATATAAATAAAGAACAAAGTAGAGTAGATAGAAAAGAGA
TAGAGAGAAAGAAGAAACAAAATGGATGTGAAGAAAATAGTTGTGGTGGTAGAAGATGTA
GATGCAGCTAGAACAGCCCTAAAATGGGCTCTAATAAACATCATTAGATATGGTGATATA
ATCACACTTCTTCATGTTTACAATTCTTCTAACACAAGAACAAGAAGTAGAAGCAGAAGC
AAAGCTCGTCTTCTTCGCCTTGACGGTTTTCGATTAGCACTATCATTCCAAGACATTTGT
AACGATTATCCCAATACAAAGGTTGAGATTATTGTGACAGAAGGGGAGAATGAAGGAACA
AAGATTGCAGCTACTGTGAGAGAAATTGGTGCTTCTATGCTTGTTGTTGGACTCCATGAT
CATAGTTTTCTTTACAAATTAGCAATGGCCCATTCCCAGAATAGTATATCAAGCAATTTC
AACTGCAGAGTACTTGCCATTAAACAACCTACTCATCATGGTGACCCACTAAGTCCCATG
ATATCCTCAGCAGCTGTATTAGATAGTTCAACCAACTTGGACTTTTCTCAGATTGACATT
TCTACATTACTAGTCCCTCATAGTCCATCACCAAAAATTCCATACAGAATCTGTCCAAAT
CCATCTGCAATTATTTGGAGATCAAGAAGAACAAGGAGAAGCTGATCAAAGGACACAATA
TCTCACTTCAGCATTTTCTTTTTCTTCTCAATAACCTATAATTTATCTTCACCTACCTAC
CACACATACAATGTATACAAAAGAAAAATGCAATAACATAGTAGTATAATTTTAAATTCT
TCATTTTCTGATTGTGTAAAGGATTTGTTACAACATTTTACAATCTATTCATTGTTGTCA
TTTGTCAAAAATTATTATACGAATCTTGCACAGCGTAGATAACGCCGAAGATGCTATGAC
ATGTTTCACTGACGTAGCACAATTTTTCTTACTTGTTCACGTTACTCCTGCTCCAATTAT
CACTACACAACAACCATATATAGAACATGTGTACCTTCCACAATAATTTCTTAGTGGAAC
TAGTATTATTAGTAAAAAATTGTTTGTGATTAAATTGTACAGACTTTTTAAATTTTTCAG
TGCTTTCCGACATCAATTAAAAAATTATTTCTCTCTTGTAAGTAGTACTGTATTCAATAT
TTGTTGCATTGTTGTTTTATATATTATGATATAATTTGGTAAT
>TR108690|c1_g1_i1 len=238 path=[1846:0-136 1847:137-153 1848:154-160 1849:161-161 1850:162-177 1851:178-237] [-1, 1846, 1847, 1848, 1849, 1850, 1851, -2]
AAAAAATGAAAAGTTATTCCTAGTAACTTTTCAAAAAAAAAAAAATTCTAAAAACAAAAA
ACTCAAATGTAAGAGTTTCAAATCTTAAAGAATTATTTTTATATTAGTAAATAAACGAAA
ATAGCTTCAGATTTTTTTAAAAATATCTATTCTGTAAAAAAATTGAAACAAACGCGCCCT
GCATCATGTAAAATTTGGAATTTATGCAGTTAGAGAGTTCACAATAAAGAAAAAAGAA
>TR108690|c1_g2_i1 len=262 path=[1835:0-136 1865:137-160 1873:161-161 1869:162-177 1864:178-237 1814:238-261] [-1, 1835, 1865, 1873, 1869, 1864, 1814, -2]
AAAAAATGAAAAGTTATTCCTAGTAACTTTTCAAAAAAAAAAAAATTCTAAAAACAAAAA
ACTCAAATGTAAGAGTTTCAAATCTTAAAGAATTATTTTTATATTAGTAAATAAACGAAA
ATAGCTTCAGATTTTTTAAAAAATATCTATTCTGTAAAAAAATTGAAACAAACGCGCCCT
GCATCATGTAAAATTTGGAATTTATGCAGTTAGAGAGTTCACAATAAAGAAAAAAGAAGT
CAAATCTCTAACTATATTGAAC
>TR108690|c1_g3_i1 len=749 path=[1798:0-136 1799:137-153 1800:154-155 1801:156-179 1871:180-180 1877:181-181 1876:182-241 1874:242-265 1870:266-329 @1866@!:330-635 1808:636-658 1809:659-748] [-1, 1798, 1799, 1800, 1801, 1871, 1877, 1876, 1874, 1870, 1866, 1808, 1809, -2]
AAAAAATGAAAAGTTATTCCTAGTAACTTTTCAAAAAAAAAAAAATTCTAAAAACAAAAA
ACTCAAATGTAAGAGTTTCAAATCTTAAAGAATTATTTTTATATTAGTAAATAAACGAAA
ATAGCTTCAGATTTTTTTAAAAATATCTATTCTGAAGAAAAAAAAATTGAAACAAACGCG
CCCTGCATCATGTAAAATTTGGAATTTATGCAGTTAGAGAGTTCACAATAAAGAAAAAAG
AAGTCAAATCTCTAACTATATTGAACCTTTTTTTTCAAAAAAGAATCTACACTTTCTATA
GCTCAATACTCAATAGATCAATGTTAGATAGTGTTTCAATTTTGGTTTTGCTATTAAAGC
TGATTTATGAAGCTTAAAGTTGGAATGATTTAATTTTCATCCAAAGAATTCAAGGTGCAA
AGATAACATTGTTGACATAAAGTTAACATGTTCGCGATCGTTGAATCGACATGAGCCAGT
ACTTGAGATCCCCAAATTTAATGTACATTTTTTATTTTTTTTTTATTAAATTTAAAATCT
GGATCGTCTAATCACAATTCGACTGTCATCGACATAGTGACTCTATAAACGGGCAATTGC
TGAATGCAATCCAAATTTAAATATTTGTGGAACTTGTGACACTGGAACTAGAAATAGACA
CCAAGAACATTTAGGTTTATTAATACTGCTATTAGAAATAACTGAGTTTTATAATTGCAT
TGCAGAGTCCCTCATAGTCCATCACCAAA
>TR108690|c1_g3_i2 len=482 path=[1805:0-62 @1866@!:63-368 1808:369-391 1809:392-481] [-1, 1805, 1866, 1808, 1809, -2]
AGCTCAATACTCAATAGATCAATTTTTTTTTTTTGAAGAAACTCAATAGATCAATGTTAG
ATAGTGTTTCAATTTTGGTTTTGCTATTAAAGCTGATTTATGAAGCTTAAAGTTGGAATG
ATTTAATTTTCATCCAAAGAATTCAAGGTGCAAAGATAACATTGTTGACATAAAGTTAAC
ATGTTCGCGATCGTTGAATCGACATGAGCCAGTACTTGAGATCCCCAAATTTAATGTACA
TTTTTTATTTTTTTTTTATTAAATTTAAAATCTGGATCGTCTAATCACAATTCGACTGTC
ATCGACATAGTGACTCTATAAACGGGCAATTGCTGAATGCAATCCAAATTTAAATATTTG
TGGAACTTGTGACACTGGAACTAGAAATAGACACCAAGAACATTTAGGTTTATTAATACT
GCTATTAGAAATAACTGAGTTTTATAATTGCATTGCAGAGTCCCTCATAGTCCATCACCA
AA
>TR108691|c0_g1_i1 len=2011 path=[5950:0-66 6090:67-140 6064:141-142 6031:143-164 6112:165-166 @6102@!:167-276 6131:277-277 6028:278-298 6111:299-301 6101:302-342 6086:343-366 6057:367-457 5721:458-481 6085:482-506 6118:507-530 6132:531-587 6055:588-604 6099:605-609 6139:610-633 6117:634-640 6018:641-657 6127:658-664 6124:665-676 6121:677-700 6133:701-721 6108:722-904 6140:905-920 6144:921-972 60…
GTCCAAGTGCCGTGGGAGGTAAACTCACTCCTCCAGCGCCAGAGCTTCCCGTGAATCTAC
ATGATCCATAACCTGAAACAATTTATGCAGTATTAAATGGTTAAATGCTCGCAAGGAAAC
ATTCAAGTGATTATAAACTTTGAATGGAACATAGAGACTTAAAATATCATTTACTTGTTC
ACACAAATTTATAAGATACATTGTTGAAAAAGTTGGCTACCATTGGAGAGAATCTTTTTA
TGACAAATTTTTACAGTATATCTTGTCATGCCAACAAAGGTGGTCCACAGTGGGTAAATA
CTTGAAAATCACTCGAAACTCCAAAGACGACTCATGTAAAAGCTCAAGGTCTTCCACATC
ATAATGAGTAAGGTGGTGACCTGATAAGTACTAGTTTGAAAAAAAAATAAGGGAAAACAA
ACGTGAGTGTATCAAAATTCAACTCATTTGTTTACCCTTGTGTTTGTCGAACCAACACTC
ATCAGGTCACAATCTCACTCATTAGTCATTAGAACAAGAATGACCGTGAGCTTCTGCTTA
CAAAGGGAAGCATTGGCCTTCAATGGTATTTTATGAGCTAATCCACCAGACCATTTATCA
AAGTGGTCAACTGTAGAACCCAGTTATCTTGTCAAGATAAATTTCATGTCTCTCTTCAAA
AATACTGGCAAATTATTCGATGTCTTTGAAAAGAGAAATAGACACGGTTTTAACTTAAAA
AAGTCATGAAATTTTAATAAGACAGAATTCACCCCCCACCAATAATTTCAGAATAATGCA
ATCAGTTCCAGGATGCCATAAGAAGACATTTCTAATAGCATAGTTATGTGAAGTTTCAAT
AAGTTTAATGCCTAGGCCATGCGCATCAGGATCACAAAAATACAACATTCCCAAATCTAA
AAAAATGCCTCATGAAACTGACGTCAGTATGCCACTAACAATATGTTTGGTATAATTACA
ATCTTAAAAAAAAATTGAAAGAATAACATGATAGATGATTGTAATTGTATAATATTTCAA
CCACACATAATTTATTTTTAGAAGCATCTTACAACTTCCTTGACTTAGAAAAGAAAATAA
ACCCTGCCGTACCCTTCCTTTCAAAATCCTCCATCCAAACATACTCTAATACAGATTTAC
GAGGAGACTAGACCTATAGAATCAGCAAGAATGCATGAGATGCATCCAAACAACATTAAT
ACTAATACTCACGCAACCATCTAGGATCTGGGCAATTTCTTCTAGACAAATTAATAGATA
ATTGAAGAGTGACACAATGACATTATAACTCCGGTTCAATATTATCAATCAATGAAACTA
GATTCAGCTATAAATATTTATTATATGATGATTGGAAAAATGAGGGAAGTACCTTCCATG
TATTTGAATATCCTAAGGAGTAAAGCTAATGCTAGTAAACAAAACAGGACCTATACTTGA
AATAGGGTCATTATAATTCAACAAAGTGGTTCATGAGATGGCATCAGTGTCGCTATAATC
ATATATTCTAGAGTTCAATTATCATTGCCCCCACTCTAAGTAAAAATGTTAAATGTTAGC
ACAAGATTGGGTGGGCTTGAGCATTGCATACGCTTCAAGCCCAAAGGGTGCTCACGTGAG
GCAGTGTTTTCACCCAACAGCGTAGGCTTTTTGGATAGTTAGCCGATGGCATGTTCAATC
TAAAAAGAACGCAGTTACACATATGTGACCATCTAAAGAAATAACATGGGATTTGGATTT
GTTGAGGTCACGCATTCACATGGGATTTGGATCACAATTGGACGTTGCAGACAACAAGTA
GATTTTTTTAAACTCTAAACTCTAAAATACTGAACTTAAAATCTAGAGCGTCCACTCTTA
ATTCTACGGTCACCTATGTGTTCACTGCGTAAATGTGAAATTTTGACCACATCAAATCCA
AATCCAATAAAACAAAAGTAAGAATTCGTATCAACTTACTTGGATCCTTGGAAGTGATTT
CGGCAGTACCATCAAAGTCACAAGTTCCAGA
>TR108691|c0_g1_i2 len=1072 path=[5950:0-66 6090:67-140 6064:141-142 6031:143-164 6112:165-166 @6102@!:167-276 6131:277-277 6028:278-298 6111:299-301 6101:302-342 6086:343-366 6057:367-457 5721:458-481 6085:482-506 6118:507-530 6132:531-587 6055:588-604 6099:605-609 6139:610-633 6117:634-640 6097:641-664 6124:665-676 6121:677-700 6133:701-721 6108:722-904 6140:905-920 6144:921-972 6047:973-982 60…
GTCCAAGTGCCGTGGGAGGTAAACTCACTCCTCCAGCGCCAGAGCTTCCCGTGAATCTAC
ATGATCCATAACCTGAAACAATTTATGCAGTATTAAATGGTTAAATGCTCGCAAGGAAAC
ATTCAAGTGATTATAAACTTTGAATGGAACATAGAGACTTAAAATATCATTTACTTGTTC
ACACAAATTTATAAGATACATTGTTGAAAAAGTTGGCTACCATTGGAGAGAATCTTTTTA
TGACAAATTTTTACAGTATATCTTGTCATGCCAACAAAGGTGGTCCACAGTGGGTAAATA
CTTGAAAATCACTCGAAACTCCAAAGACGACTCATGTAAAAGCTCAAGGTCTTCCACATC
ATAATGAGTAAGGTGGTGACCTGATAAGTACTAGTTTGAAAAAAAAATAAGGGAAAACAA
ACGTGAGTGTATCAAAATTCAACTCATTTGTTTACCCTTGTGTTTGTCGAACCAACACTC
ATCAGGTCACAATCTCACTCATTAGTCATTAGAACAAGAATGACCGTGAGCTTCTGCTTA
CAAAGGGAAGCATTGGCCTTCAATGGTATTTTATGAGCTAATCCACCAGACCATTTATCA
AAGTGGTCAACTGTAGAACCCAGTTATCTTGTCAAGATAAAGTTCATGTCTCTCTTCAAA
AATACTGGCAAATTATTCGATGTCTTTGAAAAGAGAAATAGACACGGTTTTAACTTAAAA
AAGTCATGAAATTTTAATAAGACAGAATTCACCCCCCACCAATAATTTCAGAATAATGCA
ATCAGTTCCAGGATGCCATAAGAAGACATTTCTAATAGCATAGTTATGTGAAGTTTCAAT
AAGTTTAATGCCTAGGCCATGCGCATCAGGATCACAAAAATACAACATTCCCAAATCTAA
AAAAATGCCTCATGAAACTGACGTCAGTATGCCACTAACAATATGTTTGGTATAATTACA
ATCTTAAAAAAAATTTGAAAGAAAGAATAACATGATAGATGATTGTATAATATTTCAACC
ACACATAATTTATTTTTAGAAGCATCTTACAACTTCCTTGACTTAGAAAAGA
>TR108691|c0_g1_i3 len=2007 path=[5950:0-66 6090:67-140 6064:141-142 6031:143-164 6112:165-166 @6102@!:167-276 6131:277-277 6028:278-298 6111:299-301 6101:302-342 6086:343-366 6057:367-457 5721:458-481 6085:482-506 6118:507-530 6132:531-587 6110:588-611 6139:612-635 6019:636-659 6127:660-666 6124:667-678 6121:679-702 6133:703-723 6108:724-906 6140:907-922 6144:923-974 6094:975-998 6134:999-1000 6…
GTCCAAGTGCCGTGGGAGGTAAACTCACTCCTCCAGCGCCAGAGCTTCCCGTGAATCTAC
ATGATCCATAACCTGAAACAATTTATGCAGTATTAAATGGTTAAATGCTCGCAAGGAAAC
ATTCAAGTGATTATAAACTTTGAATGGAACATAGAGACTTAAAATATCATTTACTTGTTC
ACACAAATTTATAAGATACATTGTTGAAAAAGTTGGCTACCATTGGAGAGAATCTTTTTA
TGACAAATTTTTACAGTATATCTTGTCATGCCAACAAAGGTGGTCCACAGTGGGTAAATA
CTTGAAAATCACTCGAAACTCCAAAGACGACTCATGTAAAAGCTCAAGGTCTTCCACATC
ATAATGAGTAAGGTGGTGACCTGATAAGTACTAGTTTGAAAAAAAAATAAGGGAAAACAA
ACGTGAGTGTATCAAAATTCAACTCATTTGTTTACCCTTGTGTTTGTCGAACCAACACTC
ATCAGGTCACAATCTCACTCATTAGTCATTAGAACAAGAATGACCGTGAGCTTCTGCTTA
CAAAGGGAAGCATTGGCCTTCAATGGTATTTTATGAGCTAATCCACCATAGACCATTTAT
CAAAGTGGTCAACTGTAGAACCCAGTTATCTTGTCACGATAAATTTCATGTCTCTCTTCA
AAAATACTGGCAAATTATTCGATGTCTTTGAAAAGAGAAATAGACACGGTTTTAACTTAA
AAAAGTCATGAAATTTTAATAAGACAGAATTCACCCCCCACCAATAATTTCAGAATAATG
CAATCAGTTCCAGGATGCCATAAGAAGACATTTCTAATAGCATAGTTATGTGAAGTTTCA
ATAAGTTTAATGCCTAGGCCATGCGCATCAGGATCACAAAAATACAACATTCCCAAATCT
AAAAAAATGCCTCATGAAACTGACGTCAGTATGCCACTAACAATATGTTTGGTATAATTA
CAATCTTAAAAAAAAATTGAAAGAATAACATGATAGATGATTGTATAATATTTCAACCAC
ACATAATTTATTTTTAGAAGCATCTTACAACTTCCTTGACTTAGAAAAGAAAATAAACCC
TGCCGTACCCTTCCTTTCAAAATCCTCCATCCAAACATACTCTAATACAGATTTACGAGG
AGACTAGACCTATAGAATCAGCAAGAATGCATGAGATGCATCCAAACAACATTAATACTA
ATACTCACGCAACCATCTAGGATCTGGGCAATTTCTTCTAGACAAATTAATAGATAATTG
AAGAGTGACACAATGACATTATAACTCCGGTTCAATATTATCAATCAATGAAACTAGATT
CAGCTATAAATATTTATTATATGATGATTGGAAAAATGAGGGAAGTACCTTCCATGTATT
TGAATATCCTAAGGAGTAAAGCTAATGCTAGTAAACAAAACAGGACCTATACTTGAAATA
GGGTCATTATAATTCAACAAAGTGGTTCATGAGATGGCATCAGTGTCGCTATAATCATAT
ATTCTAGAGTTCAATTATCATTGCCCCCACTCTAAGTAAAAATGTTAAATGTTAGCACAA
GATTGGGTGGGCTTGAGCATTGCATACGCTTCAAGCCCAAAGGGTGCTCACGTGAGGCAG
TGTTTTCACCCAACAGCGTAGGCTTTTTGGATAGTTAGCCGATGGCATGTTCAATCTAAA
AAGAACGCAGTTACACATATGTGACCATCTAAAGAAATAACATGGGATTTGGATTTGTTG
AGGTCACGCATTCACATGGGATTTGGATCACAATTGGACGTTGCAGACAACAAGTAGATT
TTTTTAAACTCTAAACTCTAAAATACTGAACTTAAAATCTAGAGCGTCCACTCTTAATTC
TACGGTCACCTATGTGTTCACTGCGTAAATGTGAAATTTTGACCACATCAAATCCAAATC
CAATAAAACAAAAGTAAGAATTCGTATCAACTTACTTGGATCCTTGGAAGTGATTTCGGC
AGTACCATCAAAGTCACAAGTTCCAGA
>TR108691|c0_g1_i4 len=1119 path=[5961:0-111 6090:112-185 6064:186-187 6031:188-209 6112:210-211 @6102@!:212-321 6131:322-322 6060:323-346 6101:347-387 6086:388-411 6057:412-502 5721:503-526 6085:527-551 6118:552-575 6132:576-632 6110:633-656 6139:657-680 6019:681-704 6127:705-711 6124:712-723 6121:724-747 6133:748-768 6108:769-951 6140:952-967 6144:968-1019 6047:1020-1029 6075:1030-1049 6044:105…
CCATGATCAGATAAGAATTTTAAAGAGGAACAATTAGTTCTAAATTTAATTAATCATGGA
TGTGTATAGATTGAGATAAGATTGTATACCTTCCCGTGAATCTACATGATCCATAACCTG
AAACAATTTATGCAGTATTAAATGGTTAAATGCTCGCAAGGAAACATTCAAGTGATTATA
AACTTTGAATGGAACATAGAGACTTAAAATATCATTTACTTGTTCACACAAATTTATAAG
ATACATTGTTGAAAAAGTTGGCTACCATTGGAGAGAATCTTTTTATGACAAATTTTTACA
GTATATCTTGTCATGCCAACAAATGTGGTCCACAGTGGGTAAATACTTGAAAATCACTCG
AAACTCCAAAGACGACTCATGTAAAAGCTCAAGGTCTTCCACATCATAATGAGTAAGGTG
GTGACCTGATAAGTACTAGTTTGAAAAAAAAATAAGGGAAAACAAACGTGAGTGTATCAA
AATTCAACTCATTTGTTTACCCTTGTGTTTGTCGAACCAACACTCATCAGGTCACAATCT
CACTCATTAGTCATTAGAACAAGAATGACCGTGAGCTTCTGCTTACAAAGGGAAGCATTG
GCCTTCAATGGTATTTTATGAGCTAATCCACCATAGACCATTTATCAAAGTGGTCAACTG
TAGAACCCAGTTATCTTGTCACGATAAATTTCATGTCTCTCTTCAAAAATACTGGCAAAT
TATTCGATGTCTTTGAAAAGAGAAATAGACACGGTTTTAACTTAAAAAAGTCATGAAATT
TTAATAAGACAGAATTCACCCCCCACCAATAATTTCAGAATAATGCAATCAGTTCCAGGA
TGCCATAAGAAGACATTTCTAATAGCATAGTTATGTGAAGTTTCAATAAGTTTAATGCCT
AGGCCATGCGCATCAGGATCACAAAAATACAACATTCCCAAATCTAAAAAAATGCCTCAT
GAAACTGACGTCAGTATGCCACTAACAATATGTTTGGTATAATTACAATCTTAAAAAAAA
TTTGAAAGAAAGAATAACATGATAGATGATTGTATAATATTTCAACCACACATAATTTAT
TTTTAGAAGCATCTTACAACTTCCTTGACTTAGAAAAGA
>TR108691|c0_g1_i5 len=1481 path=[5747:0-66 6065:67-140 6032:141-164 6112:165-166 @6102@!:167-276 6131:277-277 6028:278-298 6111:299-301 6101:302-342 6086:343-366 6057:367-457 5721:458-481 6085:482-506 6118:507-530 6132:531-587 6110:588-611 6139:612-635 6019:636-659 6127:660-666 6124:667-678 6121:679-702 6133:703-723 6108:724-906 6140:907-922 6144:923-974 6094:975-998 6134:999-1000 6141:1001-1004…
GTCCAAGTGCCGTGGGAGGTAAACTCACTCCTCCAGCGCCAGAGCTTCCCGTGAATCTAC
ATGATCCATAACCTGAAACAATTTATGCAGTATTAAATGGTTAAATGCTCGCAAGGAAAC
ATTCAAGTGATTATAAACTTTTAATGGAACATAGAGACTTAAAATATCATTTACTTGTTC
ACACAAATTTATAAGATACATTGTTGAAAAAGTTGGCTACCATTGGAGAGAATCTTTTTA
TGACAAATTTTTACAGTATATCTTGTCATGCCAACAAAGGTGGTCCACAGTGGGTAAATA
CTTGAAAATCACTCGAAACTCCAAAGACGACTCATGTAAAAGCTCAAGGTCTTCCACATC
ATAATGAGTAAGGTGGTGACCTGATAAGTACTAGTTTGAAAAAAAAATAAGGGAAAACAA
ACGTGAGTGTATCAAAATTCAACTCATTTGTTTACCCTTGTGTTTGTCGAACCAACACTC
ATCAGGTCACAATCTCACTCATTAGTCATTAGAACAAGAATGACCGTGAGCTTCTGCTTA
CAAAGGGAAGCATTGGCCTTCAATGGTATTTTATGAGCTAATCCACCATAGACCATTTAT
CAAAGTGGTCAACTGTAGAACCCAGTTATCTTGTCACGATAAATTTCATGTCTCTCTTCA
AAAATACTGGCAAATTATTCGATGTCTTTGAAAAGAGAAATAGACACGGTTTTAACTTAA
AAAAGTCATGAAATTTTAATAAGACAGAATTCACCCCCCACCAATAATTTCAGAATAATG
CAATCAGTTCCAGGATGCCATAAGAAGACATTTCTAATAGCATAGTTATGTGAAGTTTCA
ATAAGTTTAATGCCTAGGCCATGCGCATCAGGATCACAAAAATACAACATTCCCAAATCT
AAAAAAATGCCTCATGAAACTGACGTCAGTATGCCACTAACAATATGTTTGGTATAATTA
CAATCTTAAAAAAAAATTGAAAGAATAACATGATAGATGATTGTAATTGTATAATATTTC
AACCACACATAATTTATTTTTAGAAGCATCTTACAACTTCCTTGACTTAGAAAAGAAAAT
AAACCCTGCCGTACCCTTCCTTTCAAAATCCTCCATCCAAACATACTCTAATACAGATTT
ACGAGGAGACTAGACCTATAGAATCAGCAAGAATGCATGAGATGCATCCAAACAACATTA
ATACTAATACTCACGCAACCATCTAGGATCTGGGCAATTTCTTCTAGACAAATTAATAGA
TAATTGAAGAGTGACACAATGACATTATAACTCCGGTTCAATATTATCAATCAATGAAAC
TAGATTCAGCTATAAATATTTATTATATGATGATTGGAAAAATGAGGGAAGTACCTTCCA
TGTATTTGAATATCCTAAGGAGCAAAGCTAATACTCCCTCCGGTCTTATTTATAAGAAAA
AATTGGGTCAACAAAAGTTGATGTATCTAGACTAAATTTTT
>TR108691|c0_g1_i6 len=1853 path=[5961:0-111 6090:112-185 6064:186-187 6031:188-209 6112:210-211 @6102@!:212-321 6029:322-342 6111:343-345 6101:346-386 6086:387-410 6057:411-501 5721:502-525 6085:526-550 6118:551-574 6132:575-631 6110:632-655 6139:656-679 6019:680-703 6127:704-710 6124:711-722 6121:723-746 6133:747-767 6108:768-950 6140:951-966 6144:967-1018 6094:1019-1042 6134:1043-1044 6141:104…
CCATGATCAGATAAGAATTTTAAAGAGGAACAATTAGTTCTAAATTTAATTAATCATGGA
TGTGTATAGATTGAGATAAGATTGTATACCTTCCCGTGAATCTACATGATCCATAACCTG
AAACAATTTATGCAGTATTAAATGGTTAAATGCTCGCAAGGAAACATTCAAGTGATTATA
AACTTTGAATGGAACATAGAGACTTAAAATATCATTTACTTGTTCACACAAATTTATAAG
ATACATTGTTGAAAAAGTTGGCTACCATTGGAGAGAATCTTTTTATGACAAATTTTTACA
GTATATCTTGTCATGCCAACAAGGTGGTCCACAGTGGGTAAATACTTGAAAATCACTCGA
AACTCCAAAGACGACTCATGTAAAAGCTCAAGGTCTTCCACATCATAATGAGTAAGGTGG
TGACCTGATAAGTACTAGTTTGAAAAAAAAATAAGGGAAAACAAACGTGAGTGTATCAAA
ATTCAACTCATTTGTTTACCCTTGTGTTTGTCGAACCAACACTCATCAGGTCACAATCTC
ACTCATTAGTCATTAGAACAAGAATGACCGTGAGCTTCTGCTTACAAAGGGAAGCATTGG
CCTTCAATGGTATTTTATGAGCTAATCCACCATAGACCATTTATCAAAGTGGTCAACTGT
AGAACCCAGTTATCTTGTCACGATAAATTTCATGTCTCTCTTCAAAAATACTGGCAAATT
ATTCGATGTCTTTGAAAAGAGAAATAGACACGGTTTTAACTTAAAAAAGTCATGAAATTT
TAATAAGACAGAATTCACCCCCCACCAATAATTTCAGAATAATGCAATCAGTTCCAGGAT
GCCATAAGAAGACATTTCTAATAGCATAGTTATGTGAAGTTTCAATAAGTTTAATGCCTA
GGCCATGCGCATCAGGATCACAAAAATACAACATTCCCAAATCTAAAAAAATGCCTCATG
AAACTGACGTCAGTATGCCACTAACAATATGTTTGGTATAATTACAATCTTAAAAAAAAA
TTGAAAGAATAACATGATAGATGATTGTAATTGTATAATATTTCAACCACACATAATTTA
TTTTTAGAAGCATCTTACAACTTCCTTGACTTAGAAAAGAAAATAAACCCTGCCGTACCC
TTCCTTTCAAAATCCTCCATCCAAACATACTCTAATACAGATTTACGAGGAGACTAGACC
TATAGAATCAGCAAGAATGCATGAGATGCATCCAAACAACATTAATACTAATACTCACGC
AACCATCTAGGATCTGGGCAATTTCTTCTAGACAAATTAATAGATAATTGAAGAGTGACA
CAATGACATTATAACTCCGGTTCAATATTATCAATCAATGAAACTAGATTCAGCTATAAA
TATTTATTATATGATGATTGGAAAAATGAGGGAAGTACCTTCCATGTATTTGAATATCCT
AAGGAGTAAAGCTAATACTAGTAAACAAAACAGGACCTATACTTGAAATAGGGTCATTAT
AATTCAACAAAGTGGTTCATGAGATGGCATCAGTGTCGCTATAATCATATATTCTAGAGT
TCAATTATCATTGCCCCCACTCTAAGTAAAAATGTTAAATGTTAGCACAAGATTGGGTGG
GCTTGAGCATTGCATACGCTTCAAGCCCAAAGGGTGCTCACGTGAGGCAGTGTTTTCACC
CAACAGCGTAGGCTTTTTGGATAGTTAGCCGATGGCATGTTCAATCTAAAAAGAACGCAG
TTACACATATGTGACCATCTAAAGAAATAACATGGGATTTGGATTTGTTGAGGTCACGCA
TTCACATGGGATTTGGATCACAATTGGACGTTGCAGACAACAAGTAGATTTTT
>TR108691|c0_g1_i7 len=1988 path=[5965:0-66 6066:67-140 6033:141-142 6113:143-166 @6102@!:167-276 6131:277-277 6028:278-298 6111:299-301 6101:302-342 6086:343-366 6057:367-457 5721:458-481 6085:482-506 6118:507-530 6132:531-587 6055:588-604 6099:605-609 6139:610-633 6117:634-640 6018:641-657 6127:658-664 6124:665-676 6121:677-700 6133:701-721 6108:722-904 6140:905-920 6144:921-972 6094:973-996 61…
GTCCAAGTGCCGTGGGAGGTAAACTCACTCCTCCAGCGCCAGAGCTTCCCGTGAATCTAC
ATGATCCATAACCTGAAACAATTTATGCAGTATTAAATGGTTAAATGCTCGCAAGGAAAC
ATTCAAGTGATTATAAACTTTGAGTGGAACATAGAGACTTAAAATATCATTTACTTGTTC
ACACAAATTTATAAGATACATTGTTGAAAAAGTTGGCTACCATTGGAGAGAATCTTTTTA
TGACAAATTTTTACAGTATATCTTGTCATGCCAACAAAGGTGGTCCACAGTGGGTAAATA
CTTGAAAATCACTCGAAACTCCAAAGACGACTCATGTAAAAGCTCAAGGTCTTCCACATC
ATAATGAGTAAGGTGGTGACCTGATAAGTACTAGTTTGAAAAAAAAATAAGGGAAAACAA
ACGTGAGTGTATCAAAATTCAACTCATTTGTTTACCCTTGTGTTTGTCGAACCAACACTC
ATCAGGTCACAATCTCACTCATTAGTCATTAGAACAAGAATGACCGTGAGCTTCTGCTTA
CAAAGGGAAGCATTGGCCTTCAATGGTATTTTATGAGCTAATCCACCAGACCATTTATCA
AAGTGGTCAACTGTAGAACCCAGTTATCTTGTCAAGATAAATTTCATGTCTCTCTTCAAA
AATACTGGCAAATTATTCGATGTCTTTGAAAAGAGAAATAGACACGGTTTTAACTTAAAA
AAGTCATGAAATTTTAATAAGACAGAATTCACCCCCCACCAATAATTTCAGAATAATGCA
ATCAGTTCCAGGATGCCATAAGAAGACATTTCTAATAGCATAGTTATGTGAAGTTTCAAT
AAGTTTAATGCCTAGGCCATGCGCATCAGGATCACAAAAATACAACATTCCCAAATCTAA
AAAAATGCCTCATGAAACTGACGTCAGTATGCCACTAACAATATGTTTGGTATAATTACA
ATCTTAAAAAAAAATTGAAAGAATAACATGATAGATGATTGTAATTGTATAATATTTCAA
CCACACATAATTTATTTTTAGAAGCATCTTACAACTTCCTTGACTTAGAAAAGAAAATAA
ACCCTGCCGTACCCTTCCTTTCAAAATCCTCCATCCAAACATACTCTAATACAGATTTAC
GAGGAGACTAGACCTATAGAATCAGCAAGAATGCATGAGATGCATCCAAACAACATTAAT
ACTAATACTCACGCAACCATCTAGGATCTGGGCAATTTCTTCTAGACAAATTAATAGATA
ATTGAAGAGTGACACAATGACATTATAACTCCGGTTCAATATTATCAATCAATGAAACTA
GATTCAGCTATAAATATTTATTATATGATGATTGGAAAAATGAGGGAAGTACCTTCCATG
TATTTGAATATCCTAAGGAGTAAAGCTAATACTAGTAAACAAAACAGGACCTATACTTGA
AATAGGGTCATTATAATTCAACAAAGTGGTTCATGAGATGGCATCAGTGTCGCTATAATC
ATATATTCTAGAGTTCAATTATCATTGCCCCCACTCTAAGTAAAAATGTTAAATGTTAGC
ACAAGATTGGGTGGGCTTGAGCATTGCATACGCTTCAAGCCCAAAGGGTGCTCACGTGAG
GCAGTGTTTTCACCCAACAGCGTAGGCTTTTTGGATAGTTAGCCGATGGCATGTTCAATC
TAAAAAGAACGCAGTTACACATATGTGACCATCTAAAGAAATAACATGGGATTTGGATTT
GTTGAGGTCACGCATTCACATGGGATTTGGATCACAATTGGACGTTGCAGACAACAAGTA
GATTTTTTTAACTTAAAATCTAGAGCGTCCACTCTTAATTCTACGGTCACCTATGTGTTC
ACTGCGTAAATGTGAAATTTTGACCACATCAAATCCAAATCCAATAAAACAAAAGTAAGA
ATTCGTATCAACTTACTTGGATCCTTGGAAGTGATTTCGGCAGTACCATCAAAGTCACAA
GTTCCAGA
>TR108691|c0_g1_i8 len=2056 path=[5961:0-111 6090:112-185 6064:186-187 6031:188-209 6112:210-211 @6102@!:212-321 6131:322-322 6028:323-343 6111:344-346 6101:347-387 6086:388-411 6057:412-502 5721:503-526 6085:527-551 6118:552-575 6132:576-632 6055:633-649 6099:650-654 6139:655-678 6117:679-685 6018:686-702 6127:703-709 6124:710-721 6121:722-745 6133:746-766 6108:767-949 6140:950-965 6144:966-1017…
CCATGATCAGATAAGAATTTTAAAGAGGAACAATTAGTTCTAAATTTAATTAATCATGGA
TGTGTATAGATTGAGATAAGATTGTATACCTTCCCGTGAATCTACATGATCCATAACCTG
AAACAATTTATGCAGTATTAAATGGTTAAATGCTCGCAAGGAAACATTCAAGTGATTATA
AACTTTGAATGGAACATAGAGACTTAAAATATCATTTACTTGTTCACACAAATTTATAAG
ATACATTGTTGAAAAAGTTGGCTACCATTGGAGAGAATCTTTTTATGACAAATTTTTACA
GTATATCTTGTCATGCCAACAAAGGTGGTCCACAGTGGGTAAATACTTGAAAATCACTCG
AAACTCCAAAGACGACTCATGTAAAAGCTCAAGGTCTTCCACATCATAATGAGTAAGGTG
GTGACCTGATAAGTACTAGTTTGAAAAAAAAATAAGGGAAAACAAACGTGAGTGTATCAA
AATTCAACTCATTTGTTTACCCTTGTGTTTGTCGAACCAACACTCATCAGGTCACAATCT
CACTCATTAGTCATTAGAACAAGAATGACCGTGAGCTTCTGCTTACAAAGGGAAGCATTG
GCCTTCAATGGTATTTTATGAGCTAATCCACCAGACCATTTATCAAAGTGGTCAACTGTA
GAACCCAGTTATCTTGTCAAGATAAATTTCATGTCTCTCTTCAAAAATACTGGCAAATTA
TTCGATGTCTTTGAAAAGAGAAATAGACACGGTTTTAACTTAAAAAAGTCATGAAATTTT
AATAAGACAGAATTCACCCCCCACCAATAATTTCAGAATAATGCAATCAGTTCCAGGATG
CCATAAGAAGACATTTCTAATAGCATAGTTATGTGAAGTTTCAATAAGTTTAATGCCTAG
GCCATGCGCATCAGGATCACAAAAATACAACATTCCCAAATCTAAAAAAATGCCTCATGA
AACTGACGTCAGTATGCCACTAACAATATGTTTGGTATAATTACAATCTTAAAAAAAAAT
TGAAAGAATAACATGATAGATGATTGTAATTGTATAATATTTCAACCACACATAATTTAT
TTTTAGAAGCATCTTACAACTTCCTTGACTTAGAAAAGAAAATAAACCCTGCCGTACCCT
TCCTTTCAAAATCCTCCATCCAAACATACTCTAATACAGATTTACGAGGAGACTAGACCT
ATAGAATCAGCAAGAATGCATGAGATGCATCCAAACAACATTAATACTAATACTCACGCA
ACCATCTAGGATCTGGGCAATTTCTTCTAGACAAATTAATAGATAATTGAAGAGTGACAC
AATGACATTATAACTCCGGTTCAATATTATCAATCAATGAAACTAGATTCAGCTATAAAT
ATTTATTATATGATGATTGGAAAAATGAGGGAAGTACCTTCCATGTATTTGAATATCCTA
AGGAGTAAAGCTAATGCTAGTAAACAAAACAGGACCTATACTTGAAATAGGGTCATTATA
ATTCAACAAAGTGGTTCATGAGATGGCATCAGTGTCGCTATAATCATATATTCTAGAGTT
CAATTATCATTGCCCCCACTCTAAGTAAAAATGTTAAATGTTAGCACAAGATTGGGTGGG
CTTGAGCATTGCATACGCTTCAAGCCCAAAGGGTGCTCACGTGAGGCAGTGTTTTCACCC
AACAGCGTAGGCTTTTTGGATAGTTAGCCGATGGCATGTTCAATCTAAAAAGAACGCAGT
TACACATATGTGACCATCTAAAGAAATAACATGGGATTTGGATTTGTTGAGGTCACGCAT
TCACATGGGATTTGGATCACAATTGGACGTTGCAGACAACAAGTAGATTTTTTTAAACTC
TAAACTCTAAAATACTGAACTTAAAATCTAGAGCGTCCACTCTTAATTCTACGGTCACCT
ATGTGTTCACTGCGTAAATGTGAAATTTTGACCACATCAAATCCAAATCCAATAAAACAA
AAGTAAGAATTCGTATCAACTTACTTGGATCCTTGGAAGTGATTTCGGCAGTACCATCAA
AGTCACAAGTTCCAGA
>TR108691|c0_g1_i9 len=1021 path=[5961:0-111 6090:112-185 6064:186-187 6031:188-209 6112:210-211 @6102@!:212-321 6131:322-322 6060:323-346 6101:347-387 6086:388-411 6057:412-502 5721:503-526 6085:527-551 6118:552-575 6132:576-632 6110:633-656 6139:657-680 6019:681-704 6127:705-711 6124:712-723 6121:724-747 6133:748-768 6108:769-951 5959:952-968 5960:969-1020] [-1, 5961, 6090, 6064, 6031, 6112, 61…
CCATGATCAGATAAGAATTTTAAAGAGGAACAATTAGTTCTAAATTTAATTAATCATGGA
TGTGTATAGATTGAGATAAGATTGTATACCTTCCCGTGAATCTACATGATCCATAACCTG
AAACAATTTATGCAGTATTAAATGGTTAAATGCTCGCAAGGAAACATTCAAGTGATTATA
AACTTTGAATGGAACATAGAGACTTAAAATATCATTTACTTGTTCACACAAATTTATAAG
ATACATTGTTGAAAAAGTTGGCTACCATTGGAGAGAATCTTTTTATGACAAATTTTTACA
GTATATCTTGTCATGCCAACAAATGTGGTCCACAGTGGGTAAATACTTGAAAATCACTCG
AAACTCCAAAGACGACTCATGTAAAAGCTCAAGGTCTTCCACATCATAATGAGTAAGGTG
GTGACCTGATAAGTACTAGTTTGAAAAAAAAATAAGGGAAAACAAACGTGAGTGTATCAA
AATTCAACTCATTTGTTTACCCTTGTGTTTGTCGAACCAACACTCATCAGGTCACAATCT
CACTCATTAGTCATTAGAACAAGAATGACCGTGAGCTTCTGCTTACAAAGGGAAGCATTG
GCCTTCAATGGTATTTTATGAGCTAATCCACCATAGACCATTTATCAAAGTGGTCAACTG
TAGAACCCAGTTATCTTGTCACGATAAATTTCATGTCTCTCTTCAAAAATACTGGCAAAT
TATTCGATGTCTTTGAAAAGAGAAATAGACACGGTTTTAACTTAAAAAAGTCATGAAATT
TTAATAAGACAGAATTCACCCCCCACCAATAATTTCAGAATAATGCAATCAGTTCCAGGA
TGCCATAAGAAGACATTTCTAATAGCATAGTTATGTGAAGTTTCAATAAGTTTAATGCCT
AGGCCATGCGCATCAGGATCACAAAAATACAACATTCCCAAATCTAAAAAAAATGCCTCA
TGAAACTGACGTCAGTATGCCACTAACAATATGTTTGGTATAATTACAATCTTAAAAAAA
A
>TR108691|c0_g2_i1 len=397 path=[5969:0-63 6067:64-93 6034:94-103 6089:104-170 6063:171-192 6030:193-196 6087:197-240 6061:241-249 6027:250-273 5834:274-396] [-1, 5969, 6067, 6034, 6089, 6063, 6030, 6087, 6061, 6027, 5834, -2]
GTGAGGCAGTGTTTTCACCCAACAGCGTAGGCTTTTTGGATAGTTAGCCGATGGCATGTT
CAATATAAAAGGAACGCAGTTACACATATGTGACCATCTAAAGAAATAACATGGGATTTG
GATTTGTTGAGGTCACGCATTCACATGGGATTTGGATCACAATTGGACGTTTGCAGACAA
CAAGTAGATTTTTTTAAACTCTAAACTCTAAAATACTGAACTTAAAATCTAGAGCGTCCA
CTCTTAATTCTACGGTCACCTATGTGTTCACTGCGTAAATGTGAAATTTTGACCACATCA
AATCCAAATCCAATAAAACAAAAGTAAGAATTCGTATCAACTTACTTGGATCCTTGGAAG
TGATTTCGGCAGTACCATCAAAGTCACAAGTTCCAGA
>TR108691|c0_g1_i10 len=2005 path=[5950:0-66 6090:67-140 6064:141-142 6031:143-164 6112:165-166 @6102@!:167-276 6131:277-277 6028:278-298 6111:299-301 6101:302-342 6086:343-366 6057:367-457 5721:458-481 6085:482-506 6118:507-530 6132:531-587 6055:588-604 6099:605-609 6139:610-633 6117:634-640 6018:641-657 6127:658-664 6124:665-676 6121:677-700 6133:701-721 6108:722-904 6140:905-920 6144:921-972 6…
GTCCAAGTGCCGTGGGAGGTAAACTCACTCCTCCAGCGCCAGAGCTTCCCGTGAATCTAC
ATGATCCATAACCTGAAACAATTTATGCAGTATTAAATGGTTAAATGCTCGCAAGGAAAC
ATTCAAGTGATTATAAACTTTGAATGGAACATAGAGACTTAAAATATCATTTACTTGTTC
ACACAAATTTATAAGATACATTGTTGAAAAAGTTGGCTACCATTGGAGAGAATCTTTTTA
TGACAAATTTTTACAGTATATCTTGTCATGCCAACAAAGGTGGTCCACAGTGGGTAAATA
CTTGAAAATCACTCGAAACTCCAAAGACGACTCATGTAAAAGCTCAAGGTCTTCCACATC
ATAATGAGTAAGGTGGTGACCTGATAAGTACTAGTTTGAAAAAAAAATAAGGGAAAACAA
ACGTGAGTGTATCAAAATTCAACTCATTTGTTTACCCTTGTGTTTGTCGAACCAACACTC
ATCAGGTCACAATCTCACTCATTAGTCATTAGAACAAGAATGACCGTGAGCTTCTGCTTA
CAAAGGGAAGCATTGGCCTTCAATGGTATTTTATGAGCTAATCCACCAGACCATTTATCA
AAGTGGTCAACTGTAGAACCCAGTTATCTTGTCAAGATAAATTTCATGTCTCTCTTCAAA
AATACTGGCAAATTATTCGATGTCTTTGAAAAGAGAAATAGACACGGTTTTAACTTAAAA
AAGTCATGAAATTTTAATAAGACAGAATTCACCCCCCACCAATAATTTCAGAATAATGCA
ATCAGTTCCAGGATGCCATAAGAAGACATTTCTAATAGCATAGTTATGTGAAGTTTCAAT
AAGTTTAATGCCTAGGCCATGCGCATCAGGATCACAAAAATACAACATTCCCAAATCTAA
AAAAATGCCTCATGAAACTGACGTCAGTATGCCACTAACAATATGTTTGGTATAATTACA
ATCTTAAAAAAAAATTGAAAGAATAACATGATAGATGATTGTATAATATTTCAACCACAC
ATAATTTATTTTTAGAAGCATCTTACAACTTCCTTGACTTAGAAAAGAAAATAAACCCTG
CCGTACCCTTCCTTTCAAAATCCTCCATCCAAACATACTCTAATACAGATTTACGAGGAG
ACTAGACCTATAGAATCAGCAAGAATGCATGAGATGCATCCAAACAACATTAATACTAAT
ACTCACGCAACCATCTAGGATCTGGGCAATTTCTTCTAGACAAATTAATAGATAATTGAA
GAGTGACACAATGACATTATAACTCCGGTTCAATATTATCAATCAATGAAACTAGATTCA
GCTATAAATATTTATTATATGATGATTGGAAAAATGAGGGAAGTACCTTCCATGTATTTG
AATATCCTAAGGAGTAAAGCTAATACTAGTAAACAAAACAGGACCTATACTTGAAATAGG
GTCATTATAATTCAACAAAGTGGTTCATGAGATGGCATCAGTGTCGCTATAATCATATAT
TCTAGAGTTCAATTATCATTGCCCCCACTCTAAGTAAAAATGTTAAATGTTAGCACAAGA
TTGGGTGGGCTTGAGCATTGCATACGCTTCAAGCCCAAAGGGTGCTCACGTGAGGCAGTG
TTTTCACCCAACAGCGTAGGCTTTTTGGATAGTTAGCCGATGGCATGTTCAATCTAAAAA
GAACGCAGTTACACATATGTGACCATCTAAAGAAATAACATGGGATTTGGATTTGTTGAG
GTCACGCATTCACATGGGATTTGGATCACAATTGGACGTTGCAGACAACAAGTAGATTTT
TTTAAACTCTAAACTCTAAAATACTGAACTTAAAATCTAGAGCGTCCACTCTTAATTCTA
CGGTCACCTATGTGTTCACTGCGTAAATGTGAAATTTTGACCACATCAAATCCAAATCCA
ATAAAACAAAAGTAAGAATTCGTATCAACTTACTTGGATCCTTGGAAGTGATTTCGGCAG
TACCATCAAAGTCACAAGTTCCAGA
>TR108691|c0_g1_i11 len=1808 path=[5950:0-66 6090:67-140 6064:141-142 6031:143-164 6112:165-166 @6102@!:167-276 6029:277-297 6111:298-300 6101:301-341 6086:342-365 6057:366-456 5721:457-480 6085:481-505 6118:506-529 6132:530-586 6110:587-610 6139:611-634 6019:635-658 6127:659-665 6124:666-677 6121:678-701 6133:702-722 6108:723-905 6140:906-921 6144:922-973 6094:974-997 6134:998-999 6141:1000-1003…
GTCCAAGTGCCGTGGGAGGTAAACTCACTCCTCCAGCGCCAGAGCTTCCCGTGAATCTAC
ATGATCCATAACCTGAAACAATTTATGCAGTATTAAATGGTTAAATGCTCGCAAGGAAAC
ATTCAAGTGATTATAAACTTTGAATGGAACATAGAGACTTAAAATATCATTTACTTGTTC
ACACAAATTTATAAGATACATTGTTGAAAAAGTTGGCTACCATTGGAGAGAATCTTTTTA
TGACAAATTTTTACAGTATATCTTGTCATGCCAACAAGGTGGTCCACAGTGGGTAAATAC
TTGAAAATCACTCGAAACTCCAAAGACGACTCATGTAAAAGCTCAAGGTCTTCCACATCA
TAATGAGTAAGGTGGTGACCTGATAAGTACTAGTTTGAAAAAAAAATAAGGGAAAACAAA
CGTGAGTGTATCAAAATTCAACTCATTTGTTTACCCTTGTGTTTGTCGAACCAACACTCA
TCAGGTCACAATCTCACTCATTAGTCATTAGAACAAGAATGACCGTGAGCTTCTGCTTAC
AAAGGGAAGCATTGGCCTTCAATGGTATTTTATGAGCTAATCCACCATAGACCATTTATC
AAAGTGGTCAACTGTAGAACCCAGTTATCTTGTCACGATAAATTTCATGTCTCTCTTCAA
AAATACTGGCAAATTATTCGATGTCTTTGAAAAGAGAAATAGACACGGTTTTAACTTAAA
AAAGTCATGAAATTTTAATAAGACAGAATTCACCCCCCACCAATAATTTCAGAATAATGC
AATCAGTTCCAGGATGCCATAAGAAGACATTTCTAATAGCATAGTTATGTGAAGTTTCAA
TAAGTTTAATGCCTAGGCCATGCGCATCAGGATCACAAAAATACAACATTCCCAAATCTA
AAAAAATGCCTCATGAAACTGACGTCAGTATGCCACTAACAATATGTTTGGTATAATTAC
AATCTTAAAAAAAAATTGAAAGAATAACATGATAGATGATTGTAATTGTATAATATTTCA
ACCACACATAATTTATTTTTAGAAGCATCTTACAACTTCCTTGACTTAGAAAAGAAAATA
AACCCTGCCGTACCCTTCCTTTCAAAATCCTCCATCCAAACATACTCTAATACAGATTTA
CGAGGAGACTAGACCTATAGAATCAGCAAGAATGCATGAGATGCATCCAAACAACATTAA
TACTAATACTCACGCAACCATCTAGGATCTGGGCAATTTCTTCTAGACAAATTAATAGAT
AATTGAAGAGTGACACAATGACATTATAACTCCGGTTCAATATTATCAATCAATGAAACT
AGATTCAGCTATAAATATTTATTATATGATGATTGGAAAAATGAGGGAAGTACCTTCCAT
GTATTTGAATATCCTAAGGAGTAAAGCTAATACTAGTAAACAAAACAGGACCTATACTTG
AAATAGGGTCATTATAATTCAACAAAGTGGTTCATGAGATGGCATCAGTGTCGCTATAAT
CATATATTCTAGAGTTCAATTATCATTGCCCCCACTCTAAGTAAAAATGTTAAATGTTAG
CACAAGATTGGGTGGGCTTGAGCATTGCATACGCTTCAAGCCCAAAGGGTGCTCACGTGA
GGCAGTGTTTTCACCCAACAGCGTAGGCTTTTTGGATAGTTAGCCGATGGCATGTTCAAT
CTAAAAAGAACGCAGTCACACATATGTGACCATCTAAAGAAATAACATGGGATTTGGATT
TGTTGAGGTCACGCATTCACATGGGATTTGGATCACAATTGGACGTTGCAGACAACAAGT
AGATTTTT
>TR108691|c0_g1_i12 len=1473 path=[5965:0-66 6066:67-140 6033:141-142 6113:143-166 @6102@!:167-276 6131:277-277 6028:278-298 6111:299-301 6101:302-342 6086:343-366 6057:367-457 5721:458-481 6085:482-506 6118:507-530 6132:531-587 6055:588-604 6099:605-609 6139:610-633 6117:634-640 6018:641-657 6127:658-664 6124:665-676 6121:677-700 6133:701-721 6108:722-904 6140:905-920 6144:921-972 6094:973-996 6…
GTCCAAGTGCCGTGGGAGGTAAACTCACTCCTCCAGCGCCAGAGCTTCCCGTGAATCTAC
ATGATCCATAACCTGAAACAATTTATGCAGTATTAAATGGTTAAATGCTCGCAAGGAAAC
ATTCAAGTGATTATAAACTTTGAGTGGAACATAGAGACTTAAAATATCATTTACTTGTTC
ACACAAATTTATAAGATACATTGTTGAAAAAGTTGGCTACCATTGGAGAGAATCTTTTTA
TGACAAATTTTTACAGTATATCTTGTCATGCCAACAAAGGTGGTCCACAGTGGGTAAATA
CTTGAAAATCACTCGAAACTCCAAAGACGACTCATGTAAAAGCTCAAGGTCTTCCACATC
ATAATGAGTAAGGTGGTGACCTGATAAGTACTAGTTTGAAAAAAAAATAAGGGAAAACAA
ACGTGAGTGTATCAAAATTCAACTCATTTGTTTACCCTTGTGTTTGTCGAACCAACACTC
ATCAGGTCACAATCTCACTCATTAGTCATTAGAACAAGAATGACCGTGAGCTTCTGCTTA
CAAAGGGAAGCATTGGCCTTCAATGGTATTTTATGAGCTAATCCACCAGACCATTTATCA
AAGTGGTCAACTGTAGAACCCAGTTATCTTGTCAAGATAAATTTCATGTCTCTCTTCAAA
AATACTGGCAAATTATTCGATGTCTTTGAAAAGAGAAATAGACACGGTTTTAACTTAAAA
AAGTCATGAAATTTTAATAAGACAGAATTCACCCCCCACCAATAATTTCAGAATAATGCA
ATCAGTTCCAGGATGCCATAAGAAGACATTTCTAATAGCATAGTTATGTGAAGTTTCAAT
AAGTTTAATGCCTAGGCCATGCGCATCAGGATCACAAAAATACAACATTCCCAAATCTAA
AAAAATGCCTCATGAAACTGACGTCAGTATGCCACTAACAATATGTTTGGTATAATTACA
ATCTTAAAAAAAAATTGAAAGAATAACATGATAGATGATTGTATAATATTTCAACCACAC
ATAATTTATTTTTAGAAGCATCTTACAACTTCCTTGACTTAGAAAAGAAAATAAACCCTG
CCGTACCCTTCCTTTCAAAATCCTCCATCCAAACATACTCTAATACAGATTTACGAGGAG
ACTAGACCTATAGAATCAGCAAGAATGCATGAGATGCATCCAAACAACATTAATACTAAT
ACTCACGCAACCATCTAGGATCTGGGCAATTTCTTCTAGACAAATTAATAGATAATTGAA
GAGTGACACAATGACATTATAACTCCGGTTCAATATTATCAATCAATGAAACTAGATTCA
GCTATAAATATTTATTATATGATGATTGGAAAAATGAGGGAAGTACCTTCCATGTATTTG
AATATCCTAAGGAGCAAAGCTAATACTCCCTCCGGTCTTATTTATAAGAAAAAATTGGGT
CAACAAAAGTTGATGTATCTAGACTAAATTTTT
>TR108691|c0_g1_i13 len=2013 path=[5965:0-66 6066:67-140 6033:141-142 6113:143-166 @6102@!:167-276 6131:277-277 6028:278-298 6111:299-301 6101:302-342 6086:343-366 6057:367-457 5721:458-481 6085:482-506 6118:507-530 6132:531-587 6110:588-611 6139:612-635 6019:636-659 6127:660-666 6124:667-678 6121:679-702 6133:703-723 6108:724-906 6140:907-922 6144:923-974 6094:975-998 6134:999-1000 6141:1001-100…
GTCCAAGTGCCGTGGGAGGTAAACTCACTCCTCCAGCGCCAGAGCTTCCCGTGAATCTAC
ATGATCCATAACCTGAAACAATTTATGCAGTATTAAATGGTTAAATGCTCGCAAGGAAAC
ATTCAAGTGATTATAAACTTTGAGTGGAACATAGAGACTTAAAATATCATTTACTTGTTC
ACACAAATTTATAAGATACATTGTTGAAAAAGTTGGCTACCATTGGAGAGAATCTTTTTA
TGACAAATTTTTACAGTATATCTTGTCATGCCAACAAAGGTGGTCCACAGTGGGTAAATA
CTTGAAAATCACTCGAAACTCCAAAGACGACTCATGTAAAAGCTCAAGGTCTTCCACATC
ATAATGAGTAAGGTGGTGACCTGATAAGTACTAGTTTGAAAAAAAAATAAGGGAAAACAA
ACGTGAGTGTATCAAAATTCAACTCATTTGTTTACCCTTGTGTTTGTCGAACCAACACTC
ATCAGGTCACAATCTCACTCATTAGTCATTAGAACAAGAATGACCGTGAGCTTCTGCTTA
CAAAGGGAAGCATTGGCCTTCAATGGTATTTTATGAGCTAATCCACCATAGACCATTTAT
CAAAGTGGTCAACTGTAGAACCCAGTTATCTTGTCACGATAAATTTCATGTCTCTCTTCA
AAAATACTGGCAAATTATTCGATGTCTTTGAAAAGAGAAATAGACACGGTTTTAACTTAA
AAAAGTCATGAAATTTTAATAAGACAGAATTCACCCCCCACCAATAATTTCAGAATAATG
CAATCAGTTCCAGGATGCCATAAGAAGACATTTCTAATAGCATAGTTATGTGAAGTTTCA
ATAAGTTTAATGCCTAGGCCATGCGCATCAGGATCACAAAAATACAACATTCCCAAATCT
AAAAAAATGCCTCATGAAACTGACGTCAGTATGCCACTAACAATATGTTTGGTATAATTA
CAATCTTAAAAAAAAATTGAAAGAATAACATGATAGATGATTGTAATTGTATAATATTTC
AACCACACATAATTTATTTTTAGAAGCATCTTACAACTTCCTTGACTTAGAAAAGAAAAT
AAACCCTGCCGTACCCTTCCTTTCAAAATCCTCCATCCAAACATACTCTAATACAGATTT
ACGAGGAGACTAGACCTATAGAATCAGCAAGAATGCATGAGATGCATCCAAACAACATTA
ATACTAATACTCACGCAACCATCTAGGATCTGGGCAATTTCTTCTAGACAAATTAATAGA
TAATTGAAGAGTGACACAATGACATTATAACTCCGGTTCAATATTATCAATCAATGAAAC
TAGATTCAGCTATAAATATTTATTATATGATGATTGGAAAAATGAGGGAAGTACCTTCCA
TGTATTTGAATATCCTAAGGAGTAAAGCTAATACTAGTAAACAAAACAGGACCTATACTT
GAAATAGGGTCATTATAATTCAACAAAGTGGTTCATGAGATGGCATCAGTGTCGCTATAA
TCATATATTCTAGAGTTCAATTATCATTGCCCCCACTCTAAGTAAAAATGTTAAATGTTA
GCACAAGATTGGGTGGGCTTGAGCATTGCATACGCTTCAAGCCCAAAGGGTGCTCACGTG
AGGCAGTGTTTTCACCCAACAGCGTAGGCTTTTTGGATAGTTAGCCGATGGCATGTTCAA
TCTAAAAAGAACGCAGTTACACATATGTGACCATCTAAAGAAATAACATGGGATTTGGAT
TTGTTGAGGTCACGCATTCACATGGGATTTGGATCACAATTGGACGTTGCAGACAACAAG
TAGATTTTTTTAAACTCTAAACTCTAAAATACTGAACTTAAAATCTAGAGCGTCCACTCT
TAATTCTACGGTCACCTATGTGTTCACTGCGTAAATGTGAAATTTTGACCACATCAAATC
CAAATCCAATAAAACAAAAGTAAGAATTCGTATCAACTTACTTGGATCCTTGGAAGTGAT
TTCGGCAGTACCATCAAAGTCACAAGTTCCAGA
>TR108691|c0_g1_i14 len=1984 path=[5950:0-66 6090:67-140 6064:141-142 6031:143-164 6112:165-166 @6102@!:167-276 6131:277-277 6028:278-298 6111:299-301 6101:302-342 6086:343-366 6057:367-457 5721:458-481 6085:482-506 6118:507-530 6132:531-587 6110:588-611 6139:612-635 6019:636-659 6127:660-666 6124:667-678 6121:679-702 6133:703-723 6108:724-906 6140:907-922 6144:923-974 6094:975-998 6134:999-1000 …
GTCCAAGTGCCGTGGGAGGTAAACTCACTCCTCCAGCGCCAGAGCTTCCCGTGAATCTAC
ATGATCCATAACCTGAAACAATTTATGCAGTATTAAATGGTTAAATGCTCGCAAGGAAAC
ATTCAAGTGATTATAAACTTTGAATGGAACATAGAGACTTAAAATATCATTTACTTGTTC
ACACAAATTTATAAGATACATTGTTGAAAAAGTTGGCTACCATTGGAGAGAATCTTTTTA
TGACAAATTTTTACAGTATATCTTGTCATGCCAACAAAGGTGGTCCACAGTGGGTAAATA
CTTGAAAATCACTCGAAACTCCAAAGACGACTCATGTAAAAGCTCAAGGTCTTCCACATC
ATAATGAGTAAGGTGGTGACCTGATAAGTACTAGTTTGAAAAAAAAATAAGGGAAAACAA
ACGTGAGTGTATCAAAATTCAACTCATTTGTTTACCCTTGTGTTTGTCGAACCAACACTC
ATCAGGTCACAATCTCACTCATTAGTCATTAGAACAAGAATGACCGTGAGCTTCTGCTTA
CAAAGGGAAGCATTGGCCTTCAATGGTATTTTATGAGCTAATCCACCATAGACCATTTAT
CAAAGTGGTCAACTGTAGAACCCAGTTATCTTGTCACGATAAATTTCATGTCTCTCTTCA
AAAATACTGGCAAATTATTCGATGTCTTTGAAAAGAGAAATAGACACGGTTTTAACTTAA
AAAAGTCATGAAATTTTAATAAGACAGAATTCACCCCCCACCAATAATTTCAGAATAATG
CAATCAGTTCCAGGATGCCATAAGAAGACATTTCTAATAGCATAGTTATGTGAAGTTTCA
ATAAGTTTAATGCCTAGGCCATGCGCATCAGGATCACAAAAATACAACATTCCCAAATCT
AAAAAAATGCCTCATGAAACTGACGTCAGTATGCCACTAACAATATGTTTGGTATAATTA
CAATCTTAAAAAAAAATTGAAAGAATAACATGATAGATGATTGTATAATATTTCAACCAC
ACATAATTTATTTTTAGAAGCATCTTACAACTTCCTTGACTTAGAAAAGAAAATAAACCC
TGCCGTACCCTTCCTTTCAAAATCCTCCATCCAAACATACTCTAATACAGATTTACGAGG
AGACTAGACCTATAGAATCAGCAAGAATGCATGAGATGCATCCAAACAACATTAATACTA
ATACTCACGCAACCATCTAGGATCTGGGCAATTTCTTCTAGACAAATTAATAGATAATTG
AAGAGTGACACAATGACATTATAACTCCGGTTCAATATTATCAATCAATGAAACTAGATT
CAGCTATAAATATTTATTATATGATGATTGGAAAAATGAGGGAAGTACCTTCCATGTATT
TGAATATCCTAAGGAGTAAAGCTAATGCTAGTAAACAAAACAGGACCTATACTTGAAATA
GGGTCATTATAATTCAACAAAGTGGTTCATGAGATGGCATCAGTGTCGCTATAATCATAT
ATTCTAGAGTTCAATTATCATTGCCCCCACTCTAAGTAAAAATGTTAAATGTTAGCACAA
GATTGGGTGGGCTTGAGCATTGCATACGCTTCAAGCCCAAAGGGTGCTCACGTGAGGCAG
TGTTTTCACCCAACAGCGTAGGCTTTTTGGATAGTTAGCCGATGGCATGTTCAATCTAAA
AAGAACGCAGTTACACATATGTGACCATCTAAAGAAATAACATGGGATTTGGATTTGTTG
AGGTCACGCATTCACATGGGATTTGGATCACAATTGGACGTTGCAGACAACAAGTAGATT
TTTTTAACTTAAAATCTAGAGCGTCCACTCTTAATTCTACGGTCACCTATGTGTTCACTG
CGTAAATGTGAAATTTTGACCACATCAAATCCAAATCCAATAAAACAAAAGTAAGAATTC
GTATCAACTTACTTGGATCCTTGGAAGTGATTTCGGCAGTACCATCAAAGTCACAAGTTC
CAGA
>TR108691|c0_g1_i15 len=1517 path=[5961:0-111 6090:112-185 6064:186-187 6031:188-209 6112:210-211 @6102@!:212-321 6029:322-342 6111:343-345 6101:346-386 6086:387-410 6057:411-501 5721:502-525 6085:526-550 6118:551-574 6132:575-631 6055:632-648 6099:649-653 6139:654-677 6117:678-684 6018:685-701 6127:702-708 6124:709-720 6121:721-744 6133:745-765 6108:766-948 6140:949-964 6144:965-1016 6094:1017-1…
CCATGATCAGATAAGAATTTTAAAGAGGAACAATTAGTTCTAAATTTAATTAATCATGGA
TGTGTATAGATTGAGATAAGATTGTATACCTTCCCGTGAATCTACATGATCCATAACCTG
AAACAATTTATGCAGTATTAAATGGTTAAATGCTCGCAAGGAAACATTCAAGTGATTATA
AACTTTGAATGGAACATAGAGACTTAAAATATCATTTACTTGTTCACACAAATTTATAAG
ATACATTGTTGAAAAAGTTGGCTACCATTGGAGAGAATCTTTTTATGACAAATTTTTACA
GTATATCTTGTCATGCCAACAAGGTGGTCCACAGTGGGTAAATACTTGAAAATCACTCGA
AACTCCAAAGACGACTCATGTAAAAGCTCAAGGTCTTCCACATCATAATGAGTAAGGTGG
TGACCTGATAAGTACTAGTTTGAAAAAAAAATAAGGGAAAACAAACGTGAGTGTATCAAA
ATTCAACTCATTTGTTTACCCTTGTGTTTGTCGAACCAACACTCATCAGGTCACAATCTC
ACTCATTAGTCATTAGAACAAGAATGACCGTGAGCTTCTGCTTACAAAGGGAAGCATTGG
CCTTCAATGGTATTTTATGAGCTAATCCACCAGACCATTTATCAAAGTGGTCAACTGTAG
AACCCAGTTATCTTGTCAAGATAAATTTCATGTCTCTCTTCAAAAATACTGGCAAATTAT
TCGATGTCTTTGAAAAGAGAAATAGACACGGTTTTAACTTAAAAAAGTCATGAAATTTTA
ATAAGACAGAATTCACCCCCCACCAATAATTTCAGAATAATGCAATCAGTTCCAGGATGC
CATAAGAAGACATTTCTAATAGCATAGTTATGTGAAGTTTCAATAAGTTTAATGCCTAGG
CCATGCGCATCAGGATCACAAAAATACAACATTCCCAAATCTAAAAAAATGCCTCATGAA
ACTGACGTCAGTATGCCACTAACAATATGTTTGGTATAATTACAATCTTAAAAAAAAATT
GAAAGAATAACATGATAGATGATTGTATAATATTTCAACCACACATAATTTATTTTTAGA
AGCATCTTACAACTTCCTTGACTTAGAAAAGAAAATAAACCCTGCCGTACCCTTCCTTTC
AAAATCCTCCATCCAAACATACTCTAATACAGATTTACGAGGAGACTAGACCTATAGAAT
CAGCAAGAATGCATGAGATGCATCCAAACAACATTAATACTAATACTCACGCAACCATCT
AGGATCTGGGCAATTTCTTCTAGACAAATTAATAGATAATTGAAGAGTGACACAATGACA
TTATAACTCCGGTTCAATATTATCAATCAATGAAACTAGATTCAGCTATAAATATTTATT
ATATGATGATTGGAAAAATGAGGGAAGTACCTTCCATGTATTTGAATATCCTAAGGAGCA
AAGCTAATACTCCCTCCGGTCTTATTTATAAGAAAAAATTGGGTCAACAAAAGTTGATGT
ATCTAGACTAAATTTTT
>TR108691|c0_g1_i16 len=2050 path=[5961:0-111 6090:112-185 6064:186-187 6031:188-209 6112:210-211 @6102@!:212-321 6131:322-322 6028:323-343 6111:344-346 6101:347-387 6086:388-411 6057:412-502 5721:503-526 6085:527-551 6118:552-575 6132:576-632 6055:633-649 6099:650-654 6139:655-678 6117:679-685 6018:686-702 6127:703-709 6124:710-721 6121:722-745 6133:746-766 6108:767-949 6140:950-965 6144:966-101…
CCATGATCAGATAAGAATTTTAAAGAGGAACAATTAGTTCTAAATTTAATTAATCATGGA
TGTGTATAGATTGAGATAAGATTGTATACCTTCCCGTGAATCTACATGATCCATAACCTG
AAACAATTTATGCAGTATTAAATGGTTAAATGCTCGCAAGGAAACATTCAAGTGATTATA
AACTTTGAATGGAACATAGAGACTTAAAATATCATTTACTTGTTCACACAAATTTATAAG
ATACATTGTTGAAAAAGTTGGCTACCATTGGAGAGAATCTTTTTATGACAAATTTTTACA
GTATATCTTGTCATGCCAACAAAGGTGGTCCACAGTGGGTAAATACTTGAAAATCACTCG
AAACTCCAAAGACGACTCATGTAAAAGCTCAAGGTCTTCCACATCATAATGAGTAAGGTG
GTGACCTGATAAGTACTAGTTTGAAAAAAAAATAAGGGAAAACAAACGTGAGTGTATCAA
AATTCAACTCATTTGTTTACCCTTGTGTTTGTCGAACCAACACTCATCAGGTCACAATCT
CACTCATTAGTCATTAGAACAAGAATGACCGTGAGCTTCTGCTTACAAAGGGAAGCATTG
GCCTTCAATGGTATTTTATGAGCTAATCCACCAGACCATTTATCAAAGTGGTCAACTGTA
GAACCCAGTTATCTTGTCAAGATAAATTTCATGTCTCTCTTCAAAAATACTGGCAAATTA
TTCGATGTCTTTGAAAAGAGAAATAGACACGGTTTTAACTTAAAAAAGTCATGAAATTTT
AATAAGACAGAATTCACCCCCCACCAATAATTTCAGAATAATGCAATCAGTTCCAGGATG
CCATAAGAAGACATTTCTAATAGCATAGTTATGTGAAGTTTCAATAAGTTTAATGCCTAG
GCCATGCGCATCAGGATCACAAAAATACAACATTCCCAAATCTAAAAAAATGCCTCATGA
AACTGACGTCAGTATGCCACTAACAATATGTTTGGTATAATTACAATCTTAAAAAAAAAT
TGAAAGAATAACATGATAGATGATTGTATAATATTTCAACCACACATAATTTATTTTTAG
AAGCATCTTACAACTTCCTTGACTTAGAAAAGAAAATAAACCCTGCCGTACCCTTCCTTT
CAAAATCCTCCATCCAAACATACTCTAATACAGATTTACGAGGAGACTAGACCTATAGAA
TCAGCAAGAATGCATGAGATGCATCCAAACAACATTAATACTAATACTCACGCAACCATC
TAGGATCTGGGCAATTTCTTCTAGACAAATTAATAGATAATTGAAGAGTGACACAATGAC
ATTATAACTCCGGTTCAATATTATCAATCAATGAAACTAGATTCAGCTATAAATATTTAT
TATATGATGATTGGAAAAATGAGGGAAGTACCTTCCATGTATTTGAATATCCTAAGGAGT
AAAGCTAATACTAGTAAACAAAACAGGACCTATACTTGAAATAGGGTCATTATAATTCAA
CAAAGTGGTTCATGAGATGGCATCAGTGTCGCTATAATCATATATTCTAGAGTTCAATTA
TCATTGCCCCCACTCTAAGTAAAAATGTTAAATGTTAGCACAAGATTGGGTGGGCTTGAG
CATTGCATACGCTTCAAGCCCAAAGGGTGCTCACGTGAGGCAGTGTTTTCACCCAACAGC
GTAGGCTTTTTGGATAGTTAGCCGATGGCATGTTCAATCTAAAAAGAACGCAGTTACACA
TATGTGACCATCTAAAGAAATAACATGGGATTTGGATTTGTTGAGGTCACGCATTCACAT
GGGATTTGGATCACAATTGGACGTTGCAGACAACAAGTAGATTTTTTTAAACTCTAAACT
CTAAAATACTGAACTTAAAATCTAGAGCGTCCACTCTTAATTCTACGGTCACCTATGTGT
TCACTGCGTAAATGTGAAATTTTGACCACATCAAATCCAAATCCAATAAAACAAAAGTAA
GAATTCGTATCAACTTACTTGGATCCTTGGAAGTGATTTCGGCAGTACCATCAAAGTCAC
AAGTTCCAGA
>TR108691|c0_g1_i17 len=2052 path=[5961:0-111 6090:112-185 6064:186-187 6031:188-209 6112:210-211 @6102@!:212-321 6131:322-322 6028:323-343 6111:344-346 6101:347-387 6086:388-411 6057:412-502 5721:503-526 6085:527-551 6118:552-575 6132:576-632 6110:633-656 6139:657-680 6019:681-704 6127:705-711 6124:712-723 6121:724-747 6133:748-768 6108:769-951 6140:952-967 6144:968-1019 6094:1020-1043 6134:1044…
CCATGATCAGATAAGAATTTTAAAGAGGAACAATTAGTTCTAAATTTAATTAATCATGGA
TGTGTATAGATTGAGATAAGATTGTATACCTTCCCGTGAATCTACATGATCCATAACCTG
AAACAATTTATGCAGTATTAAATGGTTAAATGCTCGCAAGGAAACATTCAAGTGATTATA
AACTTTGAATGGAACATAGAGACTTAAAATATCATTTACTTGTTCACACAAATTTATAAG
ATACATTGTTGAAAAAGTTGGCTACCATTGGAGAGAATCTTTTTATGACAAATTTTTACA
GTATATCTTGTCATGCCAACAAAGGTGGTCCACAGTGGGTAAATACTTGAAAATCACTCG
AAACTCCAAAGACGACTCATGTAAAAGCTCAAGGTCTTCCACATCATAATGAGTAAGGTG
GTGACCTGATAAGTACTAGTTTGAAAAAAAAATAAGGGAAAACAAACGTGAGTGTATCAA
AATTCAACTCATTTGTTTACCCTTGTGTTTGTCGAACCAACACTCATCAGGTCACAATCT
CACTCATTAGTCATTAGAACAAGAATGACCGTGAGCTTCTGCTTACAAAGGGAAGCATTG
GCCTTCAATGGTATTTTATGAGCTAATCCACCATAGACCATTTATCAAAGTGGTCAACTG
TAGAACCCAGTTATCTTGTCACGATAAATTTCATGTCTCTCTTCAAAAATACTGGCAAAT
TATTCGATGTCTTTGAAAAGAGAAATAGACACGGTTTTAACTTAAAAAAGTCATGAAATT
TTAATAAGACAGAATTCACCCCCCACCAATAATTTCAGAATAATGCAATCAGTTCCAGGA
TGCCATAAGAAGACATTTCTAATAGCATAGTTATGTGAAGTTTCAATAAGTTTAATGCCT
AGGCCATGCGCATCAGGATCACAAAAATACAACATTCCCAAATCTAAAAAAATGCCTCAT
GAAACTGACGTCAGTATGCCACTAACAATATGTTTGGTATAATTACAATCTTAAAAAAAA
ATTGAAAGAATAACATGATAGATGATTGTATAATATTTCAACCACACATAATTTATTTTT
AGAAGCATCTTACAACTTCCTTGACTTAGAAAAGAAAATAAACCCTGCCGTACCCTTCCT
TTCAAAATCCTCCATCCAAACATACTCTAATACAGATTTACGAGGAGACTAGACCTATAG
AATCAGCAAGAATGCATGAGATGCATCCAAACAACATTAATACTAATACTCACGCAACCA
TCTAGGATCTGGGCAATTTCTTCTAGACAAATTAATAGATAATTGAAGAGTGACACAATG
ACATTATAACTCCGGTTCAATATTATCAATCAATGAAACTAGATTCAGCTATAAATATTT
ATTATATGATGATTGGAAAAATGAGGGAAGTACCTTCCATGTATTTGAATATCCTAAGGA
GTAAAGCTAATGCTAGTAAACAAAACAGGACCTATACTTGAAATAGGGTCATTATAATTC
AACAAAGTGGTTCATGAGATGGCATCAGTGTCGCTATAATCATATATTCTAGAGTTCAAT
TATCATTGCCCCCACTCTAAGTAAAAATGTTAAATGTTAGCACAAGATTGGGTGGGCTTG
AGCATTGCATACGCTTCAAGCCCAAAGGGTGCTCACGTGAGGCAGTGTTTTCACCCAACA
GCGTAGGCTTTTTGGATAGTTAGCCGATGGCATGTTCAATCTAAAAAGAACGCAGTTACA
CATATGTGACCATCTAAAGAAATAACATGGGATTTGGATTTGTTGAGGTCACGCATTCAC
ATGGGATTTGGATCACAATTGGACGTTGCAGACAACAAGTAGATTTTTTTAAACTCTAAA
CTCTAAAATACTGAACTTAAAATCTAGAGCGTCCACTCTTAATTCTACGGTCACCTATGT
GTTCACTGCGTAAATGTGAAATTTTGACCACATCAAATCCAAATCCAATAAAACAAAAGT
AAGAATTCGTATCAACTTACTTGGATCCTTGGAAGTGATTTCGGCAGTACCATCAAAGTC
ACAAGTTCCAGA
>TR108692|c1_g1_i1 len=2443 path=[5029:0-317 5030:318-341 5031:342-362 @5050@!:363-579 5027:580-601 @5048@!:602-1310 5024:1311-1335 5025:1336-2442] [-1, 5029, 5030, 5031, 5050, 5027, 5048, 5024, 5025, -2]
AAAAAACAAATATTTAATTGAAAAAAGCAATGCAACTGTATTGGTTGTTAAAAAAAAAAA
AAAAAAAAATTAAGAAAAAATATACACAACATACACAAGTCAAAGCACCTGTCTAGCAAA
TTGTCAGCCATCTACTGATTTACTCTCCTATGATGATAATAACCACATTACAATCGGCAA
AAGACACTTTTGTCCAAGAACCAAACCAAACCTCACATGCTAGAGTCAGTAGTATGTTCT
GATGAGGAAGAAACAAAAAACACATGGGATAAATATCTGCAGACAAAAGGAAAGGGCACC
ACCGTAATTTTACTCATCACACATCTCTCATCTATATACTTTTATAGATTTTTTTCTTTC
ATTAAAGGAAAGCCATAACGGAGGGGTCATTAGGTCTCTAAACTCAAACCATATATACTC
TACACAAACTTGCATTGCATTTTTAATATTACAACGACTTTATCACAATCACGATGATCC
ATTGAGATTTTGTTCAGTTGATTCATTGTAATGCTTACAAAGTCATTGTGATATCAAACA
TACATACATTGATGGAGGGGCATGAAATTTCCAAGATCCTCCTATAAGGATCCTTGATTT
GGGTTATCCACTATGGACAATTGGTTGAATATGATTGGTGCACCATACTGAGGATAAAGT
AGCATCAGAACCGTTGGTGCATGTTGATAACTAGGGGCCAACCTGAAACTAAAACGCTGC
AGTATGATTGCAAGTGCCAATTTTGTTTGTAGCACTGCGAGGTTTTGTCCTATACATGTG
CGCACACCAAGGCCAAAAGGTATGAATGCCACTGGATGTTTTGCAGCTCTAGCTACACCT
TCAGAGAAACGGCCAGGATTGAATTCATTTACATCATTGCCCCATATTGCTATATCATGA
TGAACGGCTAGGATTGGAATCAAAAGCTCTGTCCCACGTGGTATCTTGTACCCTCCCAAA
TCTACATCTGTTTTAGCCCGTCGGATCGTTGCAATTGTTGGCGGGTACAATCTTAGAGAC
TCGTTTACAATCATGTTCAGCGTCTTAAGCTTTACAACATGATCTTTAGTTGGAAGGTCA
CGTGACCCACACATCTTAAGGACCTCATCACGTGCCTGTACTTGCCATTGTGGGTGCATT
GCTAAGAGAATGGTCGTCCACGTCAGCAAGTTTGATGTGGTTTGTTTGCCTGCAAAGAAA
AAGCTCTTGCACTCTTCCACGATATCATCCACTGTCACATTGGTGTTGTTGGAGCTAGCT
TGTATCATTAGTCCTAGTAAATCTTTTGGACCTTTTTCAATTCTTTCATTCTCATTATTC
AAATTCTCTTCCCTTCGTTTGATTAGCTTCACCAATGATTTCTTTATTTCTTTGTCTAGT
TTCCAAGATTTTATATTCTTCCTTGTAGGAAAGAATCTGTAACCGGGAATGAAAATTTTC
TGAAAGGCATCAGCAGCTAAGATCATTTGTTGGGCTTGTAAGTGAAAAATGGCTTTGCCA
TCTTGGTAGCTGCTTCCAAACGCGGTCTTAGTAATAACATCTTCAGTTAGGGTTTGAAAC
CACTCAGAAACTTCAATTTCCACCTCACCTAATTTATCACTCATTTCCGACCATTTTTCC
AACATCTCAACCACGCTTGTTGCCATCACCGGTATCAGCAATTTGAGATTTTCCATGTGA
AAAGTGGGAGAGATAATTTTGCGATGGTGAGCCCATTTTTCTCCTTTAAGACTAAGGAGA
CCATCACCTTCTAGCTGCTTCACAAGTGGGGGGGCTTCATTTTTTTCATAAAATTCTGAC
TTGGATGTGAAGATTTCCCTTATAAGGTCTGGATCAGACACTGTAAGACGAACAGTGGGT
CCAAACCAAACTAGGAACATTCCACCGTAAATTTTCTTCCAGTGATGATAGAAAGAAAGG
ACTCTAGGAAGAATGTTGTGAGAGAAATTAGGCATGGGTTGAGAAGAAGCTTTCAACATC
ATACCAACAAGTTCTTTAACATTTCCAATGAAGAAATGATAAGGGGGTCCTCTAATTCCT
TGTTTAGCAAAATAGTCTTCAATTTTTCTTGGTCTCCACCATAGTAACACTGTTACTTTG
AGAACAAATAGAAGAAATATGAAAGAAAATGAAACAAGTTTGAGCCAAGACAAGAGCTCT
AGTTCCATGATGTTTGAAGTTGATGAATTCAACTAATGATGTTTTTTTATGACTTGTGTT
GAGAGAACACAAAGAAGTGTTGTTCTTTTTTAATAATGTTGTTTTCGTTAGTGTGGAGAG
TGGAGGCTTTTGGGTTGGGCTTTGGTGATCTTATCTAGTTTGGTTATGTTGGTTGCTAGT
GGCGTGGGGTTTTAATACTAGAGAGAAGGGAAGTCACAAAGGCATGAAGAGAGAGAGAGA
GAGAGAGCTGAGAAGAGGTGGCTTTATTTGGAGACAGATGGAG
>TR108692|c2_g1_i1 len=692 path=[670:0-691] [-1, 670, -2]
GATCATGTTGTAAAGCTTAAGACGGTAAGCCAAAGGCAGCCCCTCCCCACCCATCAACAC
TTTTATGCTACATCAGATTAATATTTGGACCCCAAATAAAAATTATGTTTTGTCTCCTAG
TCCTTATGTTTATGTTTTGTTTGTTTGTTTCCTCACAAAAACCAACTTGCCACCTTTTGC
TTCCTCTTACCCCTTGTGAAGGGAACATGTAGCCAAACACTGCTCATTTACACCTCCCCC
CAACTGGCAATTCTCTATTTCTTATCACAACAATTTTCTCCTAAAAACAAAAATGAATAG
TTCATGTAACAAAAAGTATAACATCTTGACAAGAATATAATTTTTAATAAAGGTTTGGCT
CATTATATATGTATAATCAATCAAAGTTCTTTCAAATAATTTCTTCTAAATAATGGTTCT
GATATTTTAAAATAAATTTTTTATTTCAAAATAATGTATTTGATTAATACATTGACATTG
TTAAATACTAGTATAGTATTTTTTAATAATTAATTTTCAGTTTTGATTATGTAAAAAAAG
GTCTTTATTATTCACATTTGCATTTCCAATAGCAATGAAAACTTTTGTAATTTTTTATGT
AAATTTGTCTAATATGCACCTTGTATTTTTGATAATTTTATCTAATCTTTTAAGTTATAA
TCTGGTGCAGCTGAACATGATTGTAAACGAGT
>TR108693|c0_g1_i1 len=374 path=[4803:0-135 5514:136-201 5418:202-225 5491:226-263 5534:264-273 5524:274-306 5543:307-318 5546:319-330 5548:331-373] [-1, 4803, 5514, 5418, 5491, 5534, 5524, 5543, 5546, 5548]
AGAGGATTGGCCGACACCGCTTATCCTCATTCATTAAGCTGGAATTCTGAAAATGCATCA
CAAGTGCAGCCTTCCCTTGAATCCGTGCATATGCTAGTGAAGCAACTTTTTCGCTATTAA
ACTTCTCCCATTTCTTCCCATTAAAAGCCTTATAGAAGGCGACGATGTGTGCAGGAGAGA
CCATATTGATGAAAGCATAACCCACATTACACTTATTTTTAAAGTCAATTGGCAAGTAGA
TGAAATCATAGGTCCCTTGGTGATTCTCATCAATTGCAGCAAGCAGCATCTTCGAGGTGT
ACTTGTTAGGAATGTTTTTAATCATTAAAGTAGTCCTTGTATCTTCACCATTGATGATTT
TGTCAAGATCAAGC
>TR108693|c0_g1_i2 len=1197 path=[5270:0-85 5365:86-151 5526:152-175 5539:176-199 5533:200-223 5524:224-256 5487:257-280 5450:281-323 5345:324-347 5542:348-352 5538:353-367 5532:368-369 5522:370-393 5506:394-400 5480:401-424 5440:425-429 5391:430-439 5333:440-453 5520:454-463 5503:464-465 5530:466-508 5519:509-510 5502:511-534 5476:535-575 5435:576-599 5541:600-603 5537:604-629 5529:630-649 5518:…
AAATGCATCACAAGTGCAGCCTTTCCTTGAATTCGTGCATATGCCAGTGAAGCAACTTTT
TCACTATTAAACTTCTCCCATTTCTTCCCATTAAAAGCCTTATAGAAGGCGACGATGTGT
GCAGGAGAGACCATATTGATGAAAGCATAACCTACATTACACTTATTTTTAAAGTCGATT
GGCAAGTAGAGGAAATCATAAGTCCCTTGGTGATTCTCATCAATTGCAGCAAGCAGCATC
TTCGAGGTGTACTTGTTTGGAATGTTTTTAATCATTAAAGTAGTCCTTGTATCTTCACCA
TTGATGATTTTGTCAAGATCAAGCAGGTACAGCTTCTTACTCTCAACTTGGTTCACAATA
TTGTCAGGTCGCCTACTTCGTCCACGTTCACCAAATCCCTCAATGCTAGATACTCCTGGT
CCAGCATACAAACTATTTCCAAGGAACAAGGAACCATGACCAGGTAGGGACATCATTCCG
AAATTAGGCGAACCAATTTCACTGGTAGTTGCTGAAAGGCCAATACCATGCCCGGCAGAT
GAACGAGAACCCATGTTCATCATAAAATTTCCATCACCGCGATTTGAATTCCCAAATCCA
ATGGAACTCATGAGTGAAGCATCAGGTGACTCTGGAAAGTATCTGAAATTCCGTTCAAGA
GGAAGGCCAGATGGAGCAGATCCTACATGATGATGGTGCTGGGAGCCGAGAAAAGGATTG
CGATTACCCGTGTATGGGAAACCCTGCCTTTGGCCACTAGATGTAAATGGATGCCCAAGG
GAAGATGAAGACCAGGCAGATGTGTTTGAATTCTCTGAGTAAGGAGTCGGGCTTCCCCAA
AGAAATTGCGGACCAGACAATGTTCCAACACTCGATGAACTTGAATTCGATTCACCAAAA
GCAGATATAGGCCTAGGACTTGCATTTACTTTTTTTTCAGGAAAAGAGATCGAATGCTGA
AAAGCTACTCCTTGTGTTGATCCAGAGTTGGCAGAGTTGGTAAACATCTGATTTGAAACT
CTTCCAGGGTCCTTGCCAATCGGCGCAATTTTGGGAGAGGTTGATGTATGCGGAGAAAGA
ATTGCAGCCAATCCAGACAAATGGTTGTTACTAATAGGGCTGGCGTGACCCAAACCAGGA
GACTTGCTGTAAGAACCTAATGGATTAGGTTCAACAGGACTACCAAATTGCGCCCAG
>TR108694|c0_g1_i1 len=2103 path=[6950:0-343 6951:344-373 7020:374-406 @7015@!:407-613 6940:614-649 6941:650-673 6979:674-1200 6961:1201-1224 6992:1225-1374 6800:1375-1398 6973:1399-1461 6988:1462-1485 7012:1486-1735 6971:1736-1779 6986:1780-1862 7010:1863-1886 7023:1887-1938 7021:1939-1962 7016:1963-1965 7026:1966-1985 7028:1986-1989 7029:1990-2004 6907:2005-2028 6908:2029-2102] [-1, 6950, 6951,…
CCCGGATTTTATTTCTACTTCTGGTTTCTTATCTTGTGCCCTTAGAGCACAAGTTAGCAT
TTCCCATAATATTAATATGTGGTTGCAAATTAATTAAGATTATGTACAATCGACATACGT
GGTTGTGAATTAATAGAATTCAGCAAACAAATGTAACTTATTCCATCGACTGTCCATGGA
GTATGTACAATTAAGTCTAATAACATATTCACAATATAAATTTATAATTGGACATTTTGC
ACTATTGAAAATAATTGTATAATGCAATGCAATGAAACATAAAAAGGATTTCAAATTGGC
AGGAGATAGCATTTCAAACTCAATGCATGAGCTAGAAATGTATATATATACATTGGGCAG
TATTTGACACTCCACATGCAGCTAACAGAATGAAAGGTTCAATTCTGCAACTGAGATCAG
AGAGGGACTAGTAGCGTAAACTTGAATATAAATCTTGAAGACTGGTGTATAATGGCTGAG
CAGCCCTTGGTCTGTCTACCATGCCTAGTAGAATGTCAGATGTGGTGATATAAGGATCCC
CATAAAAACGCAGATTAGCATCCATCCGAGTTGCAACTATATTCCCTTCCAATGATACTC
CTACAAATGCACCTTTACTGCAACTGTAAGTGTAACACATGCCAGAGCCCTTGTCACCGG
CACGAAGATCTGCCTCAAGCACTCTCCCAACAGGCCCTGCTGCAGCACTACAACCAGCCC
CAAGAGAAAAATGCATGCGACTGCAGAATGTCTTCACAGCTTTTGTATCATGAAGAACAA
CTATAAAATCCATAAGCTCGCCACCAATCTGAGCACCCCATCCTAAACCGAAGGAGCATA
TAGCTGATGGTGCAGACCATGATCCATCATATCTTCGAGCTACAACCAAACCAGTACCCA
CTTTGTAAGAGACCAGTGCACCAGCTTTGACAACTGTTAAAATTGCTAGACCTTGGGCAC
TTTTGAGGACAGATAAAGGAATAGACCTCTCAGGATTTGATTTGGCCACCTGACAGTAGT
TTCTCAATGTATTGGATGCTTTGTATATCTCATGCTCCATAGATATACCAATAGGAAGGT
TAAGCCACCCTCTAGCACAAGTCCAATCCATGACATCATGCTTAGCTGCCTGCACAGCAT
TGCTTATGGTGTTGATAAGAACGCCCTGTAAAGGATCAAGCCTATCATAGCAGGAATCAC
AAACCCTCTGAGGATTCCTTTCCCTAAACCTAACAGGCAATAAACACCGCCCCTTCGTAC
ATATTCGACAGAAAATCCCTCCACAAAACCGACAATGATGTCTTCCCCGAGTAAGTGCAG
TAAACGGAGAAGCACACTGCATACAAGCAGTAGTAGAACTATCAGGAAGCCACTCTGGTG
GCTCAGCTTCAAGGACCTCCTTATAGGAGCTGTATTCAGCTCCATTTGGCAGACAAAGTG
GAGGTGCACTCGGCGTGTAAACGGAAGCATTAAGCAAGTCATCTCCATTCTTTCCAGCAC
CAAGAAACGATACATTCGAACTGGGTAACTGCTCGTTTACATCAATTTTAGGAGCCTTGT
TTTGTCCAGTAAGTATAGAAAAAATCCCAGAAAGCACATTCTTCAAATTCACCTCAGGAG
GCATATTCGAACGGGCAATACCACCACGAGCCTCTTCATTTGAGTCATAACCTCCATCGA
ACAATTCATCCTCCTCATAAGGAAACTGATATGAATCATATGAAATCTCTTGGTTTATGG
TGCCAATGGCAGACTCGGGCTCAGGCTCAGGCTCAGACCATGTAGACTTAACGTGGTGAT
TCATAGCATCAAAACCAAAGTGGGTTTTCTCTTTTTCTAGCTTAGAAAGTGAAGAGTACG
CAACTCTACCTTCAGAGGATGCCATTCAATAACAAAACTACGCCTATTTAGCTAAACTTA
GCAATCCAAAACTTTGATTAGAAGGGTTTTCTAGCTGCGAAGGTTGATTGAGATGAAGCG
GATTTGGAATCGAAAAGGAAGGGAAGACGATGATGATGGAAGAGAAGAAACGTGGGTGTT
AATTTAGGATTATCGACAACTTGATTAAGCTGCAATTACTACCTGCAAACGGTGTCGAGA
TCG
>TR108694|c0_g1_i2 len=1308 path=[6946:0-343 6947:344-369 7020:370-402 @7015@!:403-609 7008:610-782 6910:783-823 @7019@!:824-930 7024:931-981 7027:982-983 7013:984-997 7004:998-1027 7025:1028-1037 6987:1038-1051 7022:1052-1061 7017:1062-1078 7011:1079-1145 6968:1146-1190 6825:1191-1191 6826:1192-1215 6827:1216-1307] [-1, 6946, 6947, 7020, 7015, 7008, 6910, 7019, 7024, 7027, 7013, 7004, 7025, 6987…
CCCGGATTTTATTTCTACTTCTGGTTTCTTATCTTGTGCCCTTAGAGCACAAGTTAGCAT
TTCCCATAATATTAATATGTGGTTGCAAATTAATTAAGATTATGTACAATCGACATACGT
GGTTGTGAATTAATAGAATTCAGCAAACAAATGTAACTTATTCCATCGACTGTCCATGGA
GTATGTACAATTAAGTCTAATAACATATTCACAATATAAATTTATAATTGGACATTTTGC
ACTATTGAAAATAATTGTATAATGCAATGCAATGAAACATAAAAAGGATTTCAAATTGGC
AGGAGATAGCATTTCAAACTCAATGCATGAGCTAGAAATGTATAGATATTGGGCAGTATT
TGACACTCCACATGCAGCTAACAGAATGAAAGGTTCAATTCTGCAACTGAGATCAGAGAG
GGACTAGTAGCGTAAACTTGAATATAAATCTTGAAGACTGGTGTATAATGGCTGAGCAGC
CCTTGGTCTGTCTACCATGCCTAGTAGAATGTCAGATGTGGTGATATAAGGATCCCCATA
AAAACGCAGATTAGCATCCATCCGAGTTGCAACTATATTCCCTTCCAATGATACTCCTAC
AAATGCACCTACAGTATGACAACGCCTTGTGTAGTTACTTGGCTATACTTTCAAACATTA
TTGCTTTTGTACTGTAATATCTATGTCAAGAGAAATATATACTCATAATAGTGACAAAAG
GAAGGTAGCAGGTGAAAGCATACAGCAATATAAATGGAGTAACATGTTTACAATAAGGGA
ATGCACTTATTAGTTTTCATAGTAGGAGTTACTATAGTACCGATGATTTTACCTGAGAAC
CAGTTTTTTCATTCATTACAAATAAAGAAATGGGAAGACCAGGCTATGTTTTAGGGAATG
CGAAGACAAGTGTGAGTTGTGACCAGGAACTATATGAAGGATTTGCAGATTCAAACACTG
TATATAATGAAGAGTGAAGACAGACTAATAATGACTGTTATATATCTGCTGCAATAATGA
TAAAGCCCTAAAAATGTCTTCAGTCCATCAAAATTCAAAAAACATTCTGGTTTCGTTAAA
ACATGATATCTAGGGTGGCATATTAGTGATATTAATACATTTATTATATTTCCTGGCATT
CACAATGTATCAGAACAGATGTTGAAACTTGAAACTCCTCAATTTCAAAACCATAGTTTG
GTTAATACTAAGATGGTAAATAATAGCCAAGATAAGCTCGTGCATTTAAATGAACTTACG
ATATGCAGAAAATTTCATCATAATTACCTTTACTGCAACTGTAAGTGT
>TR108694|c0_g1_i3 len=1315 path=[6946:0-343 6947:344-369 7020:370-402 @7015@!:403-609 7008:610-782 6910:783-823 @7019@!:824-930 7024:931-981 7027:982-983 7005:984-1004 6974:1005-1034 6989:1035-1058 7022:1059-1068 7017:1069-1085 7011:1086-1152 6968:1153-1197 6825:1198-1198 6826:1199-1222 6827:1223-1314] [-1, 6946, 6947, 7020, 7015, 7008, 6910, 7019, 7024, 7027, 7005, 6974, 6989, 7022, 7017, 7011,…
CCCGGATTTTATTTCTACTTCTGGTTTCTTATCTTGTGCCCTTAGAGCACAAGTTAGCAT
TTCCCATAATATTAATATGTGGTTGCAAATTAATTAAGATTATGTACAATCGACATACGT
GGTTGTGAATTAATAGAATTCAGCAAACAAATGTAACTTATTCCATCGACTGTCCATGGA
GTATGTACAATTAAGTCTAATAACATATTCACAATATAAATTTATAATTGGACATTTTGC
ACTATTGAAAATAATTGTATAATGCAATGCAATGAAACATAAAAAGGATTTCAAATTGGC
AGGAGATAGCATTTCAAACTCAATGCATGAGCTAGAAATGTATAGATATTGGGCAGTATT
TGACACTCCACATGCAGCTAACAGAATGAAAGGTTCAATTCTGCAACTGAGATCAGAGAG
GGACTAGTAGCGTAAACTTGAATATAAATCTTGAAGACTGGTGTATAATGGCTGAGCAGC
CCTTGGTCTGTCTACCATGCCTAGTAGAATGTCAGATGTGGTGATATAAGGATCCCCATA
AAAACGCAGATTAGCATCCATCCGAGTTGCAACTATATTCCCTTCCAATGATACTCCTAC
AAATGCACCTACAGTATGACAACGCCTTGTGTAGTTACTTGGCTATACTTTCAAACATTA
TTGCTTTTGTACTGTAATATCTATGTCAAGAGAAATATATACTCATAATAGTGACAAAAG
GAAGGTAGCAGGTGAAAGCATACAGCAATATAAATGGAGTAACATGTTTACAATAAGGGA
ATGCACTTATTAGTTTTCATAGTAGGAGTTACTATAGTACCGATGATTTTACCTGAGAAC
CAGTTTTTTCATTCATTACAAATAAAGAAATGGGAAGACCAGGCTATGTTTTAGGGAATG
CGAAGACAAGTGTGAGTTGTGACCAGGAACTATATGAAGGATTTGCAGATTCAAACACTG
TATATAATGAAGAGTGAAGACAGAAGACAGACTAATAATGACTGTTATATATCTGCTGCA
ATAATGATAAAGCCCAAAAAATGTCTTCAGTCCATCAAAATTCAAAAAACATTCTGGTTT
CGTTAAAACATGATATCTAGGGTGGCATATTAGTGATATTAATACATTTATTATATTTCC
TGGCATTCACAATGTATCAGAACAGATGTTGAAACTTGAAACTCCTCAATTTCAAAACCA
TAGTTTGGTTAATACTAAGATGGTAAATAATAGCCAAGATAAGCTCGTGCATTTAAATGA
ACTTACGATATGCAGAAAATTTCATCATAATTACCTTTACTGCAACTGTAAGTGT
>TR108695|c0_g1_i1 len=318 path=[8991:0-254 8992:255-267 8993:268-317] [-1, 8991, 8992, 8993, -2]
GTTGGCTCAAAATACCGGGAACAAGCTCGGTAAGCTCCTTCTCTTGGGCACGGCCATAGA
CAGCGTAGGTGTTGGAGTTGATGGCAGCATGAACCTTGGGGTTAGCAAAGTGGATAACAT
TGCCGTCATCCTTGAACATGTTGACTTCCTCAATACCAGCGATGGGTTGGACGGAAAGCT
TTTGAAGGGTGGCTTGGAGCTTACGGTCATCAGTACCAGCAGACTTGGTAATCTTCTTGA
CCTTACGGCGGGGAGTACCCTTGCCACCGATGCGGACCTGAGACTGGAGTTTGGCGAGGT
TCTCAGATCGGAAGAGCA
>TR108695|c0_g2_i1 len=335 path=[9143:0-28 9144:29-57 9145:58-58 9146:59-60 9147:61-334] [-1, 9143, 9144, 9145, 9146, 9147, -2]
AGCTGGTTCAGGATACCGGGGACGAGCTCAGTCAACTCCTTCTCCTCGCCGTTGCCGTAG
ATGGCAAAGGTGTTGGACTGAACAGCGGCGTGCACCTTGGGGGCAGCAAAGTGGATGACG
TTGCCATCGGACTTGAACATGTTAACCTCCTCAATGGCCTGGATGGGCTGGGTGTTGAGC
TTCTTCAGGGTCTGTTGAAGCTTCTTGTCGTCGGCACCGGACCTGGCGGGGGCACGCTTG
ACCTTTCTCCGGGGTGTTCCCTTTCCGCCAATTCGGGCTCCCTGGCCCAGCTTCTTGAGG
CGCTCCTGGATGTCGGCCATACTGGTTTGTGGGGT
>TR108695|c0_g3_i1 len=576 path=[8970:0-40 9599:41-87 9495:88-88 9684:89-106 9788:107-127 9743:128-178 9972:179-180 9993:181-181 9852:182-191 9823:192-196 9783:197-241 9580:242-247 9732:248-250 9818:251-258 9777:259-259 9726:260-265 9846:266-271 9814:272-276 9773:277-277 9455:278-279 9555:280-294 9647:295-295 9957:296-298 9942:299-301 9925:302-303 9908:304-319 9888:320-334 9954:335-337 9937:338-3…
TTTTTTTTCAACTGGATGAATACATTTCATTGACCATAGACCGAATTTTGCTTTGTGTCG
GTGACGTCTATTTACTCAACCTTGCTCTCAAAGTTCTCGCCCTCAACCAGGTCGGGGATA
TCATCCTCCTCATCATCCTTCTTGTCGCCGCCCTGCGCCTTCTGCATGTTCTGGTAGCTC
TCGGCGAGCTTGCGGAGCGAGGCCAGGGAGTCGGGGCCGAGCTGGTTCAGGATACCGGGG
ACGAGCTCGGTGAGCTCCTTCTCCTCGCCGTTGCCGTAGAGGGCGAAGGTGTTGGAGGGG
ACGGAGGCGTGGACGCGGGGGTTGGCGAAGTGGATGACGTTGCCGTCCTCCTTGAACATG
TTGACCTCCTCAATTCCCTGGATGGGCTGGACGTTCATCTTCTTAAGGGTGGCCTGGAGC
TTCTTGTCATCGGCACCGGAGTTGCGGTTGACCTTCTTGACCACGCGGCGGGGGGTACCC
TTGCCACCGGTGCGAGCGCTCGCCTGCATTCTAGCCAACTTTGCTGTGTCCATATTGATG
GTTGTGAGGGGGTGTCTTCGGGATAGAAGGTGAGTG
>TR108695|c0_g3_i2 len=822 path=[9163:0-71 9598:72-98 9494:99-122 9789:123-146 9745:147-182 9681:183-206 9973:207-207 9994:208-209 8880:210-242 9785:243-248 9737:249-252 9927:253-267 9975:268-268 9995:269-273 10011:274-274 10026:275-277 9565:278-356 9976:357-361 9926:362-364 9909:365-396 9999:397-397 10016:398-423 10091:424-424 10045:425-430 10057:431-436 9634:437-460 9535:461-463 9703:464-502 96…
CAGGCAACTTGATTTTTTCATGATGGCGTCGCGGAGTCCTAAATGTACACTCAAACCCAT
GTACAGTCCGGCGGGATCATGCTCGCAGGGCCCAGGCCGATACTTTCATGCGCGCATCAT
CCCTGCCGAGACACGCCCAAGAAGAGGAGGATGCACTAGATCACACCCGAGATCTGTCCA
GGTAGAAGCTTCCAATCAACAATCGAGGGGGGTTCGGTTTGTTTCGACATTTACTCGACG
TCGTTCTTGCTCTCGAAGTTCTCGCCCTCGACGAGCTCGGGGATCTCGTCGTCGTCGTCA
CCACCCTTCTCGCCCTCACCGCTCTTCTGGAGGCTCTGGTAGCTCTCGGCGAGCTTGCGG
AGGGAAGCCAGGCTGTCGGGGCCGAGCTGGTTGAGGATGTTGGGGACGAGCTCGGTGAGC
TCCTTCTCCTCGCCGTTACCGTAGAGGGCGAAGGTGTTGGAGGGAACGGCACCGTGAACA
CGGGGGTTGGCGAAGTGGATGACGTTGCCGTCCTCCTTGAACATGTTGACCTCCTCAATG
CCCTGGAGGGGCTGAACGTTCAGCTTCTTAAGAGCGGCCTGGAGCTTCTTGTCATCGGCA
CCGGAGTTGCGGACAACCTTCTTGACCTTACGGCGGGGAGTACCCTTGCCACCAATGCGG
GCATTGGCCGACATGGCCTGGAGCTTAGCCAACTTTGCCTGATCCATGATGAAGGTGGGA
GTGCTGGGGATGAGTTAGCCGGTGGTTCGAGGGTCGAGGAAATCGCGATTAATTCTCAGG
CGAACGAGAAATTCTTCAGCAATTCCGTGCGAAGGTCGGGAC
>TR108695|c0_g3_i3 len=440 path=[9163:0-71 9598:72-98 9494:99-122 9789:123-146 9745:147-182 9681:183-206 9973:207-207 9994:208-209 8880:210-242 9785:243-248 9737:249-252 9927:253-267 9975:268-268 9995:269-273 10011:274-274 10026:275-277 9565:278-356 9976:357-361 9267:362-406 9268:407-412 9269:413-415 9270:416-439] [-1, 9163, 9598, 9494, 9789, 9745, 9681, 9973, 9994, 8880, 9785, 9737, 9927, 9975, …
CAGGCAACTTGATTTTTTCATGATGGCGTCGCGGAGTCCTAAATGTACACTCAAACCCAT
GTACAGTCCGGCGGGATCATGCTCGCAGGGCCCAGGCCGATACTTTCATGCGCGCATCAT
CCCTGCCGAGACACGCCCAAGAAGAGGAGGATGCACTAGATCACACCCGAGATCTGTCCA
GGTAGAAGCTTCCAATCAACAATCGAGGGGGGTTCGGTTTGTTTCGACATTTACTCGACG
TCGTTCTTGCTCTCGAAGTTCTCGCCCTCGACGAGCTCGGGGATCTCGTCGTCGTCGTCA
CCACCCTTCTCGCCCTCACCGCTCTTCTGGAGGCTCTGGTAGCTCTCGGCGAGCTTGCGG
AGCGAGGCCAGGGAGTCGGGGCCGAGCTGGTTCAGGATACCGGGGACGAGCTCGGTAAGC
TCCTTCTCCTCACCGTTTCC
>TR108695|c0_g3_i4 len=582 path=[9154:0-71 9927:72-86 9975:87-87 9995:88-92 10011:93-93 10026:94-96 9815:97-114 9774:115-135 9722:136-159 9654:160-215 9999:216-216 9557:217-249 10018:250-263 9869:264-278 9842:279-279 9806:280-282 9761:283-285 9702:286-287 9630:288-339 9530:340-342 9419:343-354 9176:355-356 9177:357-357 9178:358-360 9179:361-384 9180:385-386 9181:387-387 9182:388-411 9792:412-420 …
TTTTTTTCTGCGGGTGACAAAAAGCTTGATTCAGAGCCAGAAGTTACGCTTACTCGACGT
CGTTCTTGCTCTCGAAGTTCTCGCCCTCGACGAGCTCAGGTATCTCGTCATCATCGTCGT
CCTTCTTCTCGCCCTCAGCGCCCTTCTGCATGCTCTGGTAGCTCTCGGCAAGCTTGCGGA
GGGAAGCGAGAGAGTCGGGGCCGAGCTGGTTGAGGATACCGGGGACAAGCTCGGTGAGCT
CCTTGTCCTCACCGTGGCCGTAGAGGGCGAAGGTGTTGGAGGGGACGGCGGCGTGAACCT
TAGGAGCGGAGAAGTGGATGACGTTGCCGTCAGACTTGAACATGTTGACCTCCTCGATCT
GAGTGATGGGCTGGACGTTCATCTTCTTGAGGGTAGCCTGGAGCTTCTGGTCGTCGGCGC
CAGAGGACCTGTGGACCTTCTTCTGGACGCGCCTGGGGGTACCCTTGCCGCCAGTGCGGA
CGGCATTCTGCATGCGGGCCAGCTTCTCGGTGTCCATGATGTCGGTAATGTGAGAAGATG
CAACGGGTATTGAGGTTGCGACGGCGAGATGTGGTATTGTCG
>TR108695|c0_g3_i5 len=700 path=[8859:0-71 9790:72-148 9745:149-184 9681:185-208 9973:209-209 9994:210-211 8880:212-244 9785:245-250 9737:251-254 9927:255-269 9975:270-270 9995:271-275 10011:276-276 10026:277-279 9565:280-358 9976:359-363 9926:364-366 9909:367-398 9999:399-399 10016:400-425 10091:426-426 10079:427-432 10018:433-446 9636:447-525 9537:526-537 9938:538-539 9920:540-540 9902:541-543 …
CAGGCAACTTGATTTTTTCATGATGGCGTCGCGGAGTCCTAAATGTACACTCAAACCCAT
GTACAGTCCGGCAGGAGGCATGCTCGCAGGACCCAGGCCGTTACGTTTCATGCGCGCATC
ATCCCCGCCGAGACACGCCCAAGAAGAGGAGGATGCACTAGATCACACCCGAGATCTGTC
CAGGTAGAAGCTTCCAATCAACAATCGAGGGGGGTTCGGTTTGTTTCGACATTTACTCGA
CGTCGTTCTTGCTCTCGAAGTTCTCGCCCTCGACGAGCTCGGGGATCTCGTCGTCGTCGT
CACCACCCTTCTCGCCCTCACCGCTCTTCTGGAGGCTCTGGTAGCTCTCGGCGAGCTTGC
GGAGGGAAGCCAGGCTGTCGGGGCCGAGCTGGTTGAGGATGTTGGGGACGAGCTCGGTGA
GCTCCTTGTCCTCACCGTGGCCGTAGATGGCGAAGGTGTTGGAAGGCACAGCGGCGTGGA
CCTTGGGGGCGGAGAAGTGGATAACGTTGCCGTCAGACTTGAACATGTTGACCTCCTCGA
TCTGAGTGATGGGCTGGACGTTCATCTTCTTGAGGGTAGCCTGGAGCTTCTGGTCATCGG
CGCCGGAAGACCTGTGGACCTTCTTCTGCACACGTCTGGGGGTACCCTTGCCGCCAGTGC
GGACGGCATTCTGCATGCGGGCCAGCTTCTCGGTGTCCAT
>TR108695|c0_g3_i6 len=456 path=[8962:0-31 9496:32-154 9132:155-157 9133:158-169 9134:170-171 9609:172-172 9510:173-231 9396:232-245 9200:246-273 9201:274-286 9202:287-455] [-1, 8962, 9496, 9132, 9133, 9134, 9609, 9510, 9396, 9200, 9201, 9202, -2]
GCAAGGGAGTCGGGACCCAGCTGGTTCAGGATGCCAGGAACGAGATCAGTGAGCTCCTTT
TCCTGACCAGCACCGTAGATGGCGAAAGTGTTGGAGGGGACGGCGGCGTGGACGCGGGCC
TGGTTGAAGTGAATGACGTTGCCGTCAGACTTGAACATGTTGACCTCCTCAATGCCCTGG
AGGGGCTGAACGTTCAGCTTCTTAAGAGCGGCCTGGAGCTTCTTGTCATCGGCACCGGAG
TTGCGGACAACCTTCTTGACCTTACGGCGGGGAGTACCCTTGCCACCAATGCGGGCATTG
GCCGACATGGCCTGGAGCTTAGCCAACTTTGCCTGATCCATGATGAAGGTGGGAGTGCTG
GGGATGAGTTAGCCGGTGGTTCGAGGGTCGAGGAAATCGCGATTAATTCTCAGGCGAACG
AGAAATTCTTCAGCAATTCCGTGCGAAGGTCGGGAC
>TR108695|c0_g3_i7 len=260 path=[8914:0-72 8915:73-74 8916:75-97 8917:98-99 8918:100-100 8919:101-129 9830:130-130 9690:131-154 9792:155-163 9022:164-178 9023:179-217 9024:218-223 9025:224-259] [-1, 8914, 8915, 8916, 8917, 8918, 8919, 9830, 9690, 9792, 9022, 9023, 9024, 9025, -2]
CCGTAGAGGGCGAAGGTGTTGGAAGGGACGGAGGCGTGGACCTTGGGAGCGGCGAAGTGG
ATGACGTTGCCGTCCTCCTTGAACATGTTGACCTCCTCAATTCCCTGGATGGGCTGGACG
TTCATCTTCTTGAGGGTAGCCTGGAGCTTCTGGTCGTCGGCGCCGGAAGACCTGTGGACC
TTCTTCTGCACACGTCTGGGGGTACCCTTGCCGCCAGTGCGGACGGCATTCTGCATGCGG
GCCAGCTTCTCGGTGTCCAT
>TR108695|c0_g3_i8 len=833 path=[9376:0-287 9377:288-288 9685:289-356 9596:357-357 9491:358-367 9976:368-372 9926:373-375 9909:376-407 9999:408-408 10016:409-434 10091:435-435 10045:436-441 10057:442-447 9634:448-471 9535:472-474 9703:475-513 9621:514-521 9519:522-523 9406:524-546 9036:547-548 9609:549-549 9510:550-608 9396:609-622 9200:623-650 9201:651-663 9202:664-832] [-1, 9376, 9377, 9685, 95…
GTGGGTTCGGAACGAGGGAGATGATGAGTTTGAACTCAGGTAAAGCAAACATCAATTCCA
GAGTCTTCATCACATAGACATACAATGTTGACCCCACCGACGCTAAGATGGACATTCAAG
ACGATATAGTACATGGTTTTCTTGTCCAACCCTTTTGTATACATAAAGAACCGTTTTGGG
AACGAAAAGAAGAAGGAAATTTGAGTATGCCTTTTATATTTTTTTATGTTTATCCAATCA
AATGGATGGCTTACTCGACCTTGGACTCGAAGTTCTCGCCCTCGACGAGATCGGGGATAT
CATCCTCCTCGTCGTCCTTCTTATCACCCTGCTGCTTCTGCATGTTCTGGTAGCTCTCGG
CGAGCTTGCGGAGGGAAGCCAGGCTGTCGGGGCCGAGCTGGTTGAGGATGTTGGGGACGA
GCTCGGTGAGCTCCTTCTCCTCGCCGTTACCGTAGAGGGCGAAGGTGTTGGAGGGAACGG
CACCGTGAACACGGGGGTTGGCGAAGTGGATGACGTTGCCGTCCTCCTTGAACATGTTGA
CCTCCTCAATGCCCTGGAGGGGCTGAACGTTCAGCTTCTTAAGAGCGGCCTGGAGCTTCT
TGTCATCGGCACCGGAGTTGCGGACAACCTTCTTGACCTTACGGCGGGGAGTACCCTTGC
CACCAATGCGGGCATTGGCCGACATGGCCTGGAGCTTAGCCAACTTTGCCTGATCCATGA
TGAAGGTGGGAGTGCTGGGGATGAGTTAGCCGGTGGTTCGAGGGTCGAGGAAATCGCGAT
TAATTCTCAGGCGAACGAGAAATTCTTCAGCAATTCCGTGCGAAGGTCGGGAC
>TR108695|c0_g3_i9 len=762 path=[8958:0-289 9497:290-291 9826:292-292 9791:293-364 9682:365-366 9744:367-367 9592:368-409 9911:410-418 9893:419-424 9873:425-427 9850:428-433 9819:434-436 9778:437-444 9727:445-445 9657:446-451 9564:452-460 9456:461-481 9957:482-484 9942:485-487 9925:488-489 9908:490-505 9888:506-520 9954:521-523 9937:524-531 9919:532-533 9901:534-556 9881:557-558 9858:559-559 9829…
GTTAGATTGGTATTTTCCCGTGATGTATTCCCCTTTTTGTACAGACCAATCAACTCCGGC
CAGCTTCAATATGCCGCCATTCCCTGACGACAATTCCGCAAACCATAACTGACGTGTGCA
CACTCCAAAAAGCCCAGTAAAGTAGGTTGGCAATTTTACCAAAACACTGCTCCTTGGTTC
CTGGCGGGATGGTTCATGGCTGGCCGACGCGGCATCACAGCCAAGCCCACATCGCCCCAG
CAGTCCTGCTAAGGAGCTCCTTACTCGACCTTGCTCTCGAAGTTCTCGCCCTCAACAAGC
TCGGGGATATCATCCTCGTCATCGTTCTTGTCACCACCCTGAGCCTTCTGCATGTTCTGG
TAGCTCTCAGCGAGCTTGCGGAGGGAAGCAAGGGAGTCGGGACCCAGCTGGTTCAGGATA
CCGGGGACGAGCTCGGTGAGCTCCTTCTCCTCACCGTTTCCGTAGAGGGCGAAGGTGTTG
GAGGGGACGGAGGCGTGGACGCGGGGGTTGGCGAAGTGGATGACGTTGCCGTCCTCCTTG
AACATGTTGACCTCCTCAATTCCCTGGATGGGCTGGACGTTCATCTTCTTAAGGGTGGCC
TGGAGCTTCTTGTCGTCGGCACCGGAGTTGCGGTTGACCTTCTTGACCACGCGGCGGGGG
GTACCCTTGCCACCGGTGCGAGCGCTCGCCTGCATTCTAGCCAACTTTGCTGTGTCCATA
TTGATGGTTGTGAGGGGGTGTCTTCGGGATAGAAGGTGAGTG
>TR108695|c0_g3_i10 len=517 path=[9154:0-71 9927:72-86 9975:87-87 9995:88-92 10011:93-93 10026:94-96 9815:97-114 9774:115-135 9722:136-159 9654:160-215 9999:216-216 9557:217-249 10018:250-263 9636:264-342 9537:343-354 9938:355-356 9920:357-357 9902:358-360 9882:361-384 9859:385-386 9830:387-387 9690:388-411 9508:412-435 9393:436-474 8843:475-480 8844:481-516] [-1, 9154, 9927, 9975, 9995, 10011, 1…
TTTTTTTCTGCGGGTGACAAAAAGCTTGATTCAGAGCCAGAAGTTACGCTTACTCGACGT
CGTTCTTGCTCTCGAAGTTCTCGCCCTCGACGAGCTCAGGTATCTCGTCATCATCGTCGT
CCTTCTTCTCGCCCTCAGCGCCCTTCTGCATGCTCTGGTAGCTCTCGGCAAGCTTGCGGA
GGGAAGCGAGAGAGTCGGGGCCGAGCTGGTTGAGGATACCGGGGACAAGCTCGGTGAGCT
CCTTGTCCTCACCGTGGCCGTAGATGGCGAAGGTGTTGGAAGGCACAGCGGCGTGGACCT
TGGGGGCGGAGAAGTGGATAACGTTGCCGTCAGACTTGAACATGTTGACCTCCTCGATCT
GAGTGATGGGCTGGACGTTCATCTTCTTGAGGGTAGCCTGGAGCTTCTGGTCATCGGCGC
CGGAAGACCTGTGGACCTTCTTCTGCACACGTCTGGGGGTACCCTTGCCGCCAGTGCGGA
CGGCATTCTGCATGCGGGCCAGCTTCTCGGTGTCCAT
>TR108695|c0_g3_i11 len=251 path=[8964:0-72 8965:73-74 9688:75-97 9604:98-99 9503:100-100 9388:101-166 8761:167-250] [-1, 8964, 8965, 9688, 9604, 9503, 9388, 8761, -2]
CCGTAGAGGGCGAAGGTGTTGGAAGGGACGGAGGCGTGGACCTTGGGAGCGGCGAAGTGG
ATGACGTTGCCGTCCTCCTTGAACATGTTGACCTCCTCGATGCCCTGGATAGGCTGGACA
TTCATCTTCTTGAGGGTGGCCTGCAGCTTCTTGTCATCGGCGCCGGAGTTGCGGGTAACC
TTCTTGACCTTGCGGCGGGGGGTACCCTTGCCTCCAATGCGCACGGAGGCCTGCATTCTA
GCCAACTTAGC
>TR108695|c0_g4_i1 len=299 path=[8994:0-289 8995:290-291 9975:292-292 9995:293-297 10011:298-298] [-1, 8994, 8995, 9975, 9995, 10011]
GTTAGATTGGTATTTTCCCGTGATGTATTCCCCTTTTTGTACAGACCAATCAACTCCGGC
CAGCTTCAATATGCCGCCATTCCCTGACGACAATTCCGCAAACCATAACTGACGTGTGCA
CACTCCAAAAAGCCCAGTAAAGTAGGTTGGCAATTTTACCAAAACACTGCTCCTTGGTTC
CTGGCGGGATGGTTCATGGCTGGCCGACGCGGCATCACAGCCAAGCCCACATCGCCCCAG
CAGTCCTGCTAAGGAGCTCCTTACTCGACCTTGCTCTCGAAGTTCTCGCCCTCGACGAG
>TR108695|c0_g3_i12 len=524 path=[8970:0-40 9599:41-87 9495:88-88 9684:89-106 9788:107-127 9743:128-178 9972:179-180 9993:181-181 9852:182-191 9823:192-196 9783:197-241 9580:242-247 9732:248-250 9818:251-258 9777:259-259 9726:260-265 9846:266-271 9814:272-276 9773:277-277 9560:278-301 9452:302-303 10007:304-319 9507:320-347 9688:348-370 9604:371-372 9503:373-373 9388:374-439 8761:440-523] [-1, 89…
TTTTTTTTCAACTGGATGAATACATTTCATTGACCATAGACCGAATTTTGCTTTGTGTCG
GTGACGTCTATTTACTCAACCTTGCTCTCAAAGTTCTCGCCCTCAACCAGGTCGGGGATA
TCATCCTCCTCATCATCCTTCTTGTCGCCGCCCTGCGCCTTCTGCATGTTCTGGTAGCTC
TCGGCGAGCTTGCGGAGCGAGGCCAGGGAGTCGGGGCCGAGCTGGTTCAGGATACCGGGG
ACGAGCTCGGTGAGCTCCTTCTCCTCGCCGTTGCCGTACAGGGCGAAGGTGTTGGAGGGG
ACGGAGGCGTGGACGCGGGGAGCACCGAAGTGGATGACGTTGCCGTCCTCCTTGAACATG
TTGACCTCCTCGATGCCCTGGATAGGCTGGACATTCATCTTCTTGAGGGTGGCCTGCAGC
TTCTTGTCATCGGCGCCGGAGTTGCGGGTAACCTTCTTGACCTTGCGGCGGGGGGTACCC
TTGCCTCCAATGCGCACGGAGGCCTGCATTCTAGCCAACTTAGC
>TR108695|c1_g1_i1 len=463 path=[441:0-462] [-1, 441, -2]
GAAGTCCGTCCGAATTGGCGGCAAGGGCACCCCACGACGAAAGGTGAAGCGAACCCACAA
GTCGAACGAGGGTGACGACAAGAAGTTGCAGGCGGCGCTCAACAAGATCAACGCGCAGAC
CATCCCGCAGATCGAGCAGGTCAACATGCTCAAGGAGGACGGCAAGATGCTCTCCTTCAA
CCGAGCCCGTGTCCAGGCTTCCGTGCCGGCCAACACCTTTGCCATCTACGGCACTCCAGT
CGAGAAGGAGATGACCGAGTTCCTGCCGGAGGTGCTTTCCTCCATGGGCCCAGAGAACCT
CGAGCAGCTGCGACGAATCACTGAGCAGATGAAGGCTTCTGGCGCCGCTGGCTCCGTCAA
CCCGGAGGCTGAGGACGAGCAGATCCCAGATCTCGTCGAGGGCGAGACTTTTGAGGACAA
GGTCGACTAATCATTTACGAAAACAGTTGTAGCACTAGCCAAG
>TR108696|c0_g1_i1 len=645 path=[12305:0-427 12306:428-428 12307:429-440 12308:441-452 13163:453-462 13031:463-468 13236:469-473 13143:474-476 13007:477-538 12859:539-547 13119:548-556 12984:557-569 12833:570-580 11723:581-591 11724:592-611 11725:612-612 11726:613-616 11727:617-620 11728:621-626 11729:627-629 11730:630-644] [-1, 12305, 12306, 12307, 12308, 13163, 13031, 13236, 13143, 13007, 12859…
ACAAAGAGCAAATGGTAGAAGATTAACATTAAATAAACATCGTCATGATAGTAGGTTTTG
GATTTTTGTTCCGTTGACGAGACTAAGAAGGGTTGGATTTGATACAAAAAAGTGCTTCTC
TTTTACAACCCTTCTTCATTCATTCATTCGCTCTTGTTGGTGTGATTGATCCCAAACTCT
TAAACTCTATTCATTCATTCTCTCAAGCCGTAGGTATTGAATTTTTGTTCCGTTGACGAG
ACGAAGTGTGTTGATTTTGATACAAAAAGGGCTTCTTCTTTACAATCCTTCTTCATTCAT
TCACTCACTCACTAGTCTCTATTCATTCACTCTTGTTGGCGATCAATTTCAGACTCTATT
AGTTGAAACAAGTTCAAGTAAAATCATGGCAGAGATGGTTGTTGAGGCATTTCTTGGGTC
TTTATTTGATGTGGTTCTTGAGAGGTTGGCTTCAAGTAATTTCATAGATTACTTCCGCGG
AGTCAAACTTGACTCATTGGTGAACAAACTTGAGTTTATACTCAATTCTATCAACCAAGT
GTTGGATGATGCTGAAAAGAAGCAGTATGAAAATCCAGACGTGAAGAAATGGCTTGGTGA
TGTTAAACATGCTATGTATGAGGCTGACCAACTATTAGATGAGAT
>TR108696|c0_g2_i1 len=316 path=[12128:0-67 12129:68-77 13303:78-115 13244:116-118 13337:119-126 13295:127-150 13233:151-194 13140:195-241 13004:242-244 12855:245-259 11880:260-264 11881:265-271 11882:272-274 11883:275-315] [-1, 12128, 12129, 13303, 13244, 13337, 13295, 13233, 13140, 13004, 12855, 11880, 11881, 11882, 11883, -2]
ATGAAAGAGATGATTGTTGAGGCATTTCTTGGATCTTTTGCCGACGTGGTTCTTGAGAGG
TTGGCTTCAAGTAATTTCGTTGATTACTTTCGAAGAGTCAAACTTGACACATTGGTGGAC
AAACTTGGGTCTATACTCAATTCTATCAACAGAGTGCTGGATGATGCAGAAAAGAAGCAG
TACGAGAATCCAGACATGAAGACGTGGCTTGGTGATGTGAAACATGCTATGTATGAGGCT
GACCAACTATTAGATGAGATTGCAACTGATGCACCACTGAAGAAGCAGAAATTTGAATCT
CAACCTTCTACTAGCA
>TR108696|c0_g3_i1 len=949 path=[11789:0-427 13046:428-428 13246:429-468 13447:469-473 13436:474-488 13425:489-497 13414:498-500 13400:501-503 13380:504-511 13355:512-521 13323:522-527 13277:528-534 13207:535-535 13105:536-579 13320:580-590 13269:591-611 13196:612-612 13085:613-645 12790:646-646 13079:647-647 12936:648-669 12778:670-673 13069:674-674 12926:675-683 13310:684-686 13254:687-711 1317…
ACAAAGAGCAAATGGTAGAAGATTAACATTAAATAAACATCGTCATGATAGTAGGTTTTG
GATTTTTGTTCCGTTGACGAGACTAAGAAGGGTTGGATTTGATACAAAAAAGTGCTTCTC
TTTTACAACCCTTCTTCATTCATTCATTCGCTCTTGTTGGTGTGATTGATCCCAAACTCT
TAAACTCTATTCATTCATTCTCTCAAGCCGTAGGTATTGAATTTTTGTTCCGTTGACGAG
ACGAAGTGTGTTGATTTTGATACAAAAAGGGCTTCTTCTTTACAATCCTTCTTCATTCAT
TCACTCACTCACTAGTCTCTATTCATTCACTCTTGTTGGCGATCAATTTCAGACTCTATT
AGTTGAAACAAGTTCAAGTAAAATCATGGCAGAGATGGTTGTTGAGGCATTTCTTGGGTC
TTTATTTGACGTGGTTCTTGAGAAGATGGCTTCAAGTAATTTCATAGATTACTTTCGTAG
AGTCAAACTTGACACATTGGTGGACAAACTTGAGTCTATACTCAATTCTATCAACAGAGT
GCTGGATGATGCAGAAAAGAAGCAGTACGAGAATCCAGACGTGAAGAAGTGGCTTGGTGA
TGTTAAACATGCTTTGTATGAGGCTGACCAACTGTTAGATGAGATTGCTACTGATGCACC
ACTGAAGAAGCTGAAGGCCGAATCTCAACCTTCTACTAGCAATATTTTCAACTTCATTCC
AGCTTTTACTAATCCATTTGAATCTAGGATAAAAGAATTGATAAAGAGTCTAGATTCTCT
TGCAGAGCAGAAGGATATGTTTGATTTGAAAAAAGGAACTTGTGCTCGTAATGAGCTTGG
ATTCAATTTAAAACCTTCAGAAAGACTGCCAACTACATATTTGGTGGATGCATCCAGCAT
ATATGGCAGAGACGAGGATAAAGATGAAATGATCAAAATTTTACTTTCA
>TR108696|c0_g3_i2 len=285 path=[11594:0-47 11595:48-86 11596:87-87 11597:88-88 11598:89-95 11599:96-96 13148:97-120 13012:121-127 13476:128-134 13366:135-137 13341:138-139 13305:140-163 13249:164-178 13173:179-183 13050:184-207 12911:208-215 12748:216-258 11664:259-260 11665:261-284] [-1, 11594, 11595, 11596, 11597, 11598, 11599, 13148, 13012, 13476, 13366, 13341, 13305, 13249, 13173, 13050, 129…
AAGAAGCTGAAGGCCGAATCTCAACCTTCTACTAGCAATATTTTCAACATCATTCCAGCT
TTTGCTAATCCATTTGAATCTAGGATCAAAGAATTGATAACAAGCCTAGATTCTCTTGCA
GAGCAGAAGGATATGTTTGATTTGAAAAAAGGAACTTGTGCTCGTAATGAGCTTGGATTC
AATTTAAAACCTTCAGAAAGACTGCCAACTACATATTTGGTGGATGCATCCAGCATATAT
GGCAGAGACGAGGATAAAGATGAAATGATCAAAATTTTACTTTCA
>TR108696|c0_g4_i1 len=701 path=[11516:0-427 11517:428-428 11518:429-440 11519:441-452 11520:453-462 11521:463-468 12880:469-473 13139:474-476 13003:477-547 13213:548-556 13114:557-569 12978:570-590 12823:591-611 13100:612-612 12960:613-616 12802:617-620 13084:621-626 12945:627-629 12787:630-644 13072:645-649 12933:650-656 12774:657-659 12646:660-700] [-1, 11516, 11517, 11518, 11519, 11520, 11521…
ACAAAGAGCAAATGGTAGAAGATTAACATTAAATAAACATCGTCATGATAGTAGGTTTTG
GATTTTTGTTCCGTTGACGAGACTAAGAAGGGTTGGATTTGATACAAAAAAGTGCTTCTC
TTTTACAACCCTTCTTCATTCATTCATTCGCTCTTGTTGGTGTGATTGATCCCAAACTCT
TAAACTCTATTCATTCATTCTCTCAAGCCGTAGGTATTGAATTTTTGTTCCGTTGACGAG
ACGAAGTGTGTTGATTTTGATACAAAAAGGGCTTCTTCTTTACAATCCTTCTTCATTCAT
TCACTCACTCACTAGTCTCTATTCATTCACTCTTGTTGGCGATCAATTTCAGACTCTATT
AGTTGAAACAAGTTCAAGTAAAATCATGGCAGAGATGGTTGTTGAGGCATTTCTTGGGTC
TTTATTTGATGTGGTTCTTGAGAGGTTGGCTTCAAGTAATTTCATAGATTACTTCCGAAG
AGTCAAACTTGACACACTGGTAGACAAACTTGAGTCTGTACTCAGTTCTATCAACCAAGT
GTTGGATGATGCTGAAAAGAAGCAGTATGAGAATCCAGACGTGAAGAAGTGGCTTGGTGA
TGTTAAACATGCTATGTATGAGGCTGACCAACTATTAGATGAGATTGCAACTGATGCACC
ACTGAAGAAGCAGAAATTTGAATCTCAACCTTCTACTAGCA
>TR108696|c0_g4_i2 len=250 path=[12076:0-37 12907:38-46 13168:47-49 13039:50-52 12896:53-60 13157:61-70 13290:71-76 13225:77-83 13134:84-87 13000:88-96 13213:97-105 13114:106-118 12978:119-139 12823:140-160 13100:161-161 12960:162-165 12802:166-169 13084:170-175 12945:176-178 12787:179-193 13072:194-198 12933:199-205 12774:206-208 12646:209-249] [-1, 12076, 12907, 13168, 13039, 12896, 13157, 1329…
TCAAGTAATTTCATAGATTACTTTCGTAGAGTCAAACTTGACACATTGGTGGACAAACTT
GAGTCTATACTCAATTCTATCAACCAAGTGTTGGATGATGCTGAAAAGAAGCAGTATGAG
AATCCAGACGTGAAGAAGTGGCTTGGTGATGTTAAACATGCTATGTATGAGGCTGACCAA
CTATTAGATGAGATTGCAACTGATGCACCACTGAAGAAGCAGAAATTTGAATCTCAACCT
TCTACTAGCA
>TR108696|c0_g5_i1 len=285 path=[11271:0-47 13045:48-86 12904:87-87 13165:88-88 13033:89-95 12892:96-96 13149:97-120 13014:121-127 12864:128-134 13124:135-137 12990:138-139 12836:140-161 13108:162-163 12971:164-178 12815:179-183 13093:184-207 12950:208-215 12793:216-258 12243:259-260 12244:261-284] [-1, 11271, 13045, 12904, 13165, 13033, 12892, 13149, 13014, 12864, 13124, 12990, 12836, 13108, 129…
AAGAAGCTGAAGGCCGAATCTCAACCTTCTACTAGCAATATTTTCAACATCATTCCAGCT
TTTGCTAATCCATTTGAATCTAGGATCAAAGAATTGATAACAAGCCTAGATTCTCTTGCA
GAGCAGAAGGATATGTTTGAATTGAAAAAAGGAACTTGTGCTCGTAATGAGCTTGGATTC
AATTTAAAACCTTCAGAAAGACTGCCAACTACATATTTGGTGGATGCATCCAGCATATAT
GGCAGAGACGAGGATAAAGATGAAATGATCAAAATTTTACTTTCA
>TR108696|c0_g6_i1 len=238 path=[11904:0-31 11905:32-44 13169:45-55 12902:56-66 13036:67-86 13158:87-87 12886:88-91 13287:92-95 13223:96-101 13130:102-104 12996:105-119 13210:120-124 13109:125-148 13273:149-149 13202:150-158 13468:159-161 12953:162-174 12797:175-211 11644:212-230 11645:231-237] [-1, 11904, 11905, 13169, 12902, 13036, 13158, 12886, 13287, 13223, 13130, 12996, 13210, 13109, 13273, …
TTCTATCAACCAAGTGTTGGATGATGCTGAAAAGAAGCAGTATGAAAATCCAGACGTGAA
GAAATGGCTTGGTGATGTTAAACATGCTATGTATGAGGCTGACCAACTATTAGATGAGAT
TGCAAATGATGCACCACTGAAGAAGCTGAAGGCCGAATCTCAGCCTTCTACCAGCAACAA
CTTTTTCGACTACGTTTCAACTTTTATCAATCCATTTGAATCTAGGATCAAAGAATTG
>TR108696|c0_g6_i2 len=260 path=[11904:0-31 11905:32-44 13169:45-55 12902:56-66 13036:67-86 13158:87-87 12886:88-91 13287:92-95 13223:96-101 13130:102-104 12996:105-119 13210:120-124 13109:125-148 13273:149-149 13202:150-158 13468:159-161 12954:162-186 12796:187-225 12510:226-226 12511:227-227 12512:228-234 12513:235-235 12514:236-259] [-1, 11904, 11905, 13169, 12902, 13036, 13158, 12886, 13287, …
TTCTATCAACCAAGTGTTGGATGATGCTGAAAAGAAGCAGTATGAAAATCCAGACGTGAA
GAAATGGCTTGGTGATGTTAAACATGCTATGTATGAGGCTGACCAACTATTAGATGAGAT
TGCAAATGATGCACCACTGAAGAAGCTGAAGGCCGAATCTCAACCTTCTACTAGCAATAT
TTTCAACATCATTCCAGCTTTTGCTAATCCATTTGAATCTAGGATCAAAGAATTGATAAC
AAGCCTAGATTCTCTTGCAG
>TR108696|c0_g7_i1 len=251 path=[12647:0-71 13047:72-77 12906:78-86 13245:87-99 13164:100-110 13299:111-114 13237:115-143 13146:144-161 13010:162-168 11777:169-250] [-1, 12647, 13047, 12906, 13245, 13164, 13299, 13237, 13146, 13010, 11777, -2]
AACCACCCTTGCTAAGCTTCTGTACAACGACAACAAGATAGAGGAGCATTTTGACCTTAA
AGCATGGGTCTATGTTTCAGAATCTTTTGATGTTGTTGGACTCACCAAAGCAATTATCAA
TTCATTTAATTCTTCAGCAGATGGTGAAGACTTGAATCTACTCCAACATCAATTGCAGCA
CATACTAACAGGCAAGAAATACTTGCTTGTTTTAGACGATATCTGGAACGGGAATGCAGA
ATGTTGGGAGG
>TR108696|c0_g8_i1 len=751 path=[11283:0-427 11284:428-440 13302:441-451 13339:452-488 13385:489-497 13360:498-500 13329:501-503 13381:504-527 13356:528-534 13399:535-538 13379:539-547 13354:548-556 13206:557-580 12972:581-591 13270:592-611 13412:612-612 13397:613-616 13376:617-620 13351:621-644 13315:645-649 13260:650-656 13184:657-659 13068:660-683 12925:684-686 12769:687-711 12420:712-750] [-1…
ACAAAGAGCAAATGGTAGAAGATTAACATTAAATAAACATCGTCATGATAGTAGGTTTTG
GATTTTTGTTCCGTTGACGAGACTAAGAAGGGTTGGATTTGATACAAAAAAGTGCTTCTC
TTTTACAACCCTTCTTCATTCATTCATTCGCTCTTGTTGGTGTGATTGATCCCAAACTCT
TAAACTCTATTCATTCATTCTCTCAAGCCGTAGGTATTGAATTTTTGTTCCGTTGACGAG
ACGAAGTGTGTTGATTTTGATACAAAAAGGGCTTCTTCTTTACAATCCTTCTTCATTCAT
TCACTCACTCACTAGTCTCTATTCATTCACTCTTGTTGGCGATCAATTTCAGACTCTATT
AGTTGAAACAAGTTCAAGTAAAATCATGGCAGAGATGGTTGTTGAGGCATTTCTTGGGTC
TTTATTTGGTGTGGTTCTTGATCGGTTGGCTTCAAGTAATTTCATCGATTACTTTCGTAG
AGTCAAACTTGACACATTGGTGGAAAAACTTGAGTCTATACTCAATTCTATCAACCAAGT
GTTGGATGATGCTGAAAGGAAGCAGTATGAAAATCCAGACGTGAAGAAATGGCTTGGTGA
TGTTAAACATGCTATGTATGACGCTGACCAACTATTAGATGAGATTGCAACTGATGCACC
GCTGAAGAAGCTGAAGGCCGAATCTCAACCTTCTACTAGCAATATTTTCAACATCATTCC
AGCTTTTGCTAATCCATTTGAATCTAGGATC
>TR108696|c0_g8_i2 len=327 path=[12008:0-33 12009:34-66 13302:67-77 13339:78-114 13385:115-123 13360:124-126 13329:127-129 13381:130-153 13356:154-160 13399:161-164 13379:165-173 13354:174-182 13206:183-206 12972:207-217 13270:218-237 13412:238-238 13397:239-242 13376:243-246 13351:247-270 13315:271-275 13260:276-282 13184:283-285 11810:286-326] [-1, 12008, 12009, 13302, 13339, 13385, 13360, 1332…
ACAGTAATATCATGAAAGAGATGATTGTTGAGGCCTTTCTTGGATCTTTATTTGGTGTGG
TTCTTGATCGGTTGGCTTCAAGTAATTTCATCGATTACTTTCGTAGAGTCAAACTTGACA
CATTGGTGGAAAAACTTGAGTCTATACTCAATTCTATCAACCAAGTGTTGGATGATGCTG
AAAGGAAGCAGTATGAAAATCCAGACGTGAAGAAATGGCTTGGTGATGTTAAACATGCTA
TGTATGACGCTGACCAACTATTAGATGAGATTGCAACTGATGCACCACTGAAGAAGCAGA
AATTTGAATCTCAACCTTCTACTAGCA
>TR108696|c0_g8_i3 len=372 path=[12008:0-33 12009:34-66 13302:67-77 13339:78-114 13385:115-123 13360:124-126 13329:127-129 13381:130-153 13356:154-160 13399:161-164 13379:165-173 13354:174-182 13321:183-195 13272:196-206 13201:207-217 13319:218-237 13267:238-241 13193:242-247 13472:248-250 13488:251-265 13500:266-270 13511:271-277 13519:278-280 13066:281-304 12924:305-307 12768:308-332 12151:333-…
ACAGTAATATCATGAAAGAGATGATTGTTGAGGCCTTTCTTGGATCTTTATTTGGTGTGG
TTCTTGATCGGTTGGCTTCAAGTAATTTCATCGATTACTTTCGTAGAGTCAAACTTGACA
CATTGGTGGAAAAACTTGAGTCTATACTCAATTCTATCAACCAAGTGTTGGATGATGCTG
AAAAGAAGCAGTATGAAAATCCAGACGTGAAGAAATGGTGATGTTAAACATGCTATGTAT
GAGGCTGACCAACTATTAGATGAGATTGCAACTGATGCACCGCTGAAGAAGCTGAAGGCC
GAATCTCAACCTTCTACTAGCAATATTTTCAACATCATTCCAGCTTTTGCTAATCCATTT
GAATCTAGGATC
>TR108696|c0_g9_i1 len=336 path=[11856:0-52 11857:53-82 13364:83-83 13335:84-109 13401:110-190 13357:191-223 13460:224-229 13219:230-277 13121:278-285 12986:286-289 13465:290-290 13483:291-292 12179:293-323 12180:324-335] [-1, 11856, 11857, 13364, 13335, 13401, 13357, 13460, 13219, 13121, 12986, 13465, 13483, 12179, 12180, -2]
TCATTCTTTCAAGTGGCTCTTGAGAAGTTGTCTTCCAATGATTTCATTGACTACTTCCGC
AGAAGCAAACTTGATGTTAATCTGATAGAGAAACTTCTAATAACACTCAATTCTATCAAC
CATGTGTTGGAAGAAGCCGAGATGAAGCAGTACCAAAGCATGTACGTGAAGAAGTGGCTT
GATGATCTTAAGCATTATGCATATGAGGTTGACCAGCTGTTAGATGAGATCGCAACTGAT
GCACCACTGAAGAGACTGAAAGCTGAATCTCAACCTTCTACTAGCAAGGTATTTGACTTC
ATTTCATCTTTCACTAATCCATTTGAATCTAGGATC
>TR108696|c0_g9_i2 len=389 path=[11856:0-52 11857:53-82 13364:83-83 13335:84-109 13401:110-190 13357:191-223 12870:224-285 12731:286-289 12732:290-290 12733:291-292 12734:293-322 12735:323-323 12736:324-335 12737:336-336 12738:337-337 12739:338-344 12740:345-361 12741:362-388] [-1, 11856, 11857, 13364, 13335, 13401, 13357, 12870, 12731, 12732, 12733, 12734, 12735, 12736, 12737, 12738, 12739, 1274…
TCATTCTTTCAAGTGGCTCTTGAGAAGTTGTCTTCCAATGATTTCATTGACTACTTCCGC
AGAAGCAAACTTGATGTTAATCTGATAGAGAAACTTCTAATAACACTCAATTCTATCAAC
CATGTGTTGGAAGAAGCCGAGATGAAGCAGTACCAAAGCATGTACGTGAAGAAGTGGCTT
GATGATCTTAAGCATTATGCATATGAGGTTGACCAGCTGTTAGACGAGATTGCAACTGAT
GCACCATTGAAGAAGTTGAAAGGTGAATCTCAACCTTCTACTAGCAAGGTATTGAGCTTA
TTTTCATCTTTCACTAATCCATTTGAATCTAGGATCAAAGAATTGCTAGAGAAGCTAGAA
TTTCTTGCGAAGCAAAAGGATATGCTCGG
>TR108696|c0_g9_i3 len=539 path=[12588:0-148 12589:149-172 13044:173-202 12903:203-232 13364:233-233 13335:234-259 13401:260-340 13288:341-381 13459:382-382 13218:383-404 13122:405-408 12988:409-409 13275:410-427 13205:428-435 13103:436-439 13467:440-440 13486:441-442 12949:443-473 12792:474-485 13080:486-486 12937:487-487 12780:488-511 11969:512-538] [-1, 12588, 12589, 13044, 12903, 13364, 13335…
CCGATCTTCTCAACTAACTGAATAATACATTACCATCATCTTGCAGAGAGCATCTTAGTC
TTGTTGATCAATTTACACAATTCAAAAACAGAAAAAAGAAAAAAAAACACCATGTCCATG
GCAGAGTTGGTTGGTGGAGCGTTTCTTTCGTCATTCTTTCAAGTGGCTCTTGAGAAGTTG
TCTTCCAATGATTTCATTGACTATTTCCGTAGAAGCAAACTTGATGTTAATCTGATAGAG
AAACTTCTAATAACACTCAATTCTATCAACCATGTGTTGGAAGAAGCCGAGATGAAGCAG
TACCAAAGCATGTACGTGAAGAAGTGGCTTGATGATCTTAAACATTATGCATATGAGGTT
GACCAACTGTTAGATGAGATTGCTACTGATGCACCACTGAAGAAGCTGAAAGCTGAATCT
CAACCTTCTACTAGCAAGGTATTTGACTTCATTTCATCTTTCACTAATCCATTTGAATCT
AGGATCAATGAATTGCTAGAGAAGCTAGAATTTCTTGCGAAGCAAAAGGATATGCTCGG
>TR108696|c0_g9_i4 len=488 path=[12588:0-148 12589:149-172 13044:173-202 12903:203-232 13364:233-233 13335:234-259 13401:260-340 13288:341-381 13459:382-382 13479:383-388 13495:389-391 13507:392-394 13515:395-435 13523:436-439 11305:440-487] [-1, 12588, 12589, 13044, 12903, 13364, 13335, 13401, 13288, 13459, 13479, 13495, 13507, 13515, 13523, 11305, -2]
CCGATCTTCTCAACTAACTGAATAATACATTACCATCATCTTGCAGAGAGCATCTTAGTC
TTGTTGATCAATTTACACAATTCAAAAACAGAAAAAAGAAAAAAAAACACCATGTCCATG
GCAGAGTTGGTTGGTGGAGCGTTTCTTTCGTCATTCTTTCAAGTGGCTCTTGAGAAGTTG
TCTTCCAATGATTTCATTGACTATTTCCGTAGAAGCAAACTTGATGTTAATCTGATAGAG
AAACTTCTAATAACACTCAATTCTATCAACCATGTGTTGGAAGAAGCCGAGATGAAGCAG
TACCAAAGCATGTACGTGAAGAAGTGGCTTGATGATCTTAAACATTATGCATATGAGGTT
GACCAACTGTTAGATGAGATTGCAACTGATGCACCACTGAAGAAGCAGAAATTTGAATCT
CAACCTTCTACTAGCAAGGTGTTAAAAGAGGAAGTGTAATGCCTGGACTGTGGTGGATAA
GGCATTAA
>TR108696|c0_g9_i5 len=600 path=[12588:0-148 12589:149-172 13044:173-202 12903:203-232 13364:233-233 13335:234-259 13401:260-340 13288:341-381 13459:382-382 13479:383-388 13495:389-391 13507:392-394 13515:395-435 13523:436-439 13271:440-440 13199:441-472 13090:473-473 12948:474-485 13471:486-486 12618:487-599] [-1, 12588, 12589, 13044, 12903, 13364, 13335, 13401, 13288, 13459, 13479, 13495, 13507…
CCGATCTTCTCAACTAACTGAATAATACATTACCATCATCTTGCAGAGAGCATCTTAGTC
TTGTTGATCAATTTACACAATTCAAAAACAGAAAAAAGAAAAAAAAACACCATGTCCATG
GCAGAGTTGGTTGGTGGAGCGTTTCTTTCGTCATTCTTTCAAGTGGCTCTTGAGAAGTTG
TCTTCCAATGATTTCATTGACTATTTCCGTAGAAGCAAACTTGATGTTAATCTGATAGAG
AAACTTCTAATAACACTCAATTCTATCAACCATGTGTTGGAAGAAGCCGAGATGAAGCAG
TACCAAAGCATGTACGTGAAGAAGTGGCTTGATGATCTTAAACATTATGCATATGAGGTT
GACCAACTGTTAGATGAGATTGCAACTGATGCACCACTGAAGAAGCAGAAATTTGAATCT
CAACCTTCTACTAGCAAGGTACTGGGCTTCTTTTCATCTTTCACTAATCCATTTGAATCT
AGGATCATAGAATTGCTAGAGAAACTAGAATTCCTTGCCAAGCAAAAGGATATGCTCGGA
TTGAAACATGACGCTTGTGCTAGTAGTGAAGGTGGAGTTAGTTGGAAATTCATAGATAGA
>TR108696|c0_g9_i6 len=389 path=[12135:0-52 12136:53-82 12137:83-83 13334:84-109 13401:110-190 13288:191-231 13459:232-232 13479:233-238 13495:239-241 13507:242-244 13515:245-285 13523:286-289 13271:290-290 13199:291-322 13090:323-323 12948:324-335 13471:336-336 12185:337-337 12186:338-344 12187:345-361 12188:362-388] [-1, 12135, 12136, 12137, 13334, 13401, 13288, 13459, 13479, 13495, 13507, 1351…
TCATTCTTTCAAGTGGCTCTTGAGAAGTTGTCTTCCAATGATTTCATTGACTACTTCCGC
AGAAGCAAACTTGATGTTAATCTGCTGGAGAAACTTCTAATAACACTCAATTCTATCAAC
CATGTGTTGGAAGAAGCCGAGATGAAGCAGTACCAAAGCATGTACGTGAAGAAGTGGCTT
GATGATCTTAAACATTATGCATATGAGGTTGACCAACTGTTAGATGAGATTGCAACTGAT
GCACCACTGAAGAAGCAGAAATTTGAATCTCAACCTTCTACTAGCAAGGTACTGGGCTTC
TTTTCATCTTTCACTAATCCATTTGAATCTAGGATCAAAGAATTGCTAGAGAAGCTAGAA
TTTCTTGCGAAGCAAAAGGATATGCTCGG
>TR108696|c0_g10_i1 len=505 path=[12373:0-30 12908:31-73 13170:74-75 13040:76-99 12897:100-130 13132:131-141 12998:142-195 12846:196-207 13208:208-231 13107:232-248 13466:249-261 13200:262-272 12957:273-276 13087:277-284 13264:285-324 13387:325-330 13365:331-354 13340:355-363 13248:364-380 13172:381-423 13049:424-430 13477:431-445 13492:446-447 13503:448-452 12909:453-458 12746:459-482 11788:483-…
AAAACCTTCAGAAAGACTGCCAACTACATATTTGGTGGATGCATCCAGCATATATGGCAG
AGACGAGGATAAAGATGAAATGATCAAAATTTTACTTTCAAAGAATGGCACTGAAAACCA
GGTACCTGTAATTAGCATAGTGGGTCTAGGTGGGATGGGTAAGACCACTTTTGCTAAGCT
TGTGTTCAATGACCACTTGGTAGAGGAAAATTTTGATCTTAAAGCATGGGTCTATGTTCC
AGAATCTTTTGATGTTGTTGGACTCACCAAAGCAATTCTCAAGTCGTTTAATTCTTCAGC
AGATGATGAATCTATTTTCAATCTACTTCAACAACAACTGCAACAAATACTATCTGGCAA
AAAATATCTCCTTGTTTTGGACGATATATGGAATAGAAATGGGGAAATTTGGGAGCAGTT
ACTACTTCCCTTTAACCATGGATCTTCTGGAAGCAAGATAATCGTGACAACACGTGACAA
AGAGGTAGCAGATGTCCTGAAATCA
>TR108696|c0_g10_i2 len=538 path=[11389:0-27 11390:28-51 13041:52-59 13301:60-102 13336:103-104 13155:105-128 13289:129-146 13325:147-170 13279:171-224 13209:225-260 13107:261-277 13466:278-290 13200:291-301 12957:302-305 13087:306-313 13264:314-353 13387:354-359 13365:360-383 13340:384-392 13248:393-409 13172:410-452 12750:453-476 11832:477-481 11833:482-490 11834:491-537] [-1, 11389, 11390, 130…
TGTGCTCGTAATGAGCTTGGATTCAATTTAAAACCTTCAGAAAGACTGCCAACTACATAT
TTGGTGGATGCATCCAGCATATATGGCAGAGACGAGGATAAAGATGAAATGATCAAAATT
TTACTTTCAGAGAATGACACTGAAAACAAGGTACCTGTAATTAGCATAGTGGGTCTAGGT
GGGATGGGTAAGACCACTTTTGCTAAGCTTGTGTTCAATGACCACATGGTAGAGGAACAT
TTTGATCTTAAAGCATGGGTCTATGTTCCAGAATCTTTTGATGTTGTTGGACTCACCAAA
GCAATTCTCAAGTCGTTTAATTCTTCAGCAGATGATGAATCTATTTTCAATCTACTTCAA
CAACAACTGCAACAAATACTATCTGGCAAAAAATATCTCCTTGTTTTGGACGATATATGG
AATAGAAATGGGGAAATTTGGGAGCAGTTACTAATTCCCTTTAACCATGGATCTTCTGGA
AGTAAGATTATTGTGACAACACGTGATAAGGAGGTAGCATATGTCCTGAAATCCACCG
>TR108696|c0_g10_i3 len=259 path=[11484:0-47 11485:48-86 11486:87-87 11487:88-88 13034:89-95 13156:96-96 12881:97-120 13284:121-127 13133:128-134 13214:135-137 12991:138-161 13322:162-163 13274:164-178 13203:179-183 13099:184-207 13469:208-215 11260:216-258] [-1, 11484, 11485, 11486, 11487, 13034, 13156, 12881, 13284, 13133, 13214, 12991, 13322, 13274, 13203, 13099, 13469, 11260, -2]
AAGAAGCTGAAGGCCGAATCTCAACCTTCTACTAGCAATATTTTCAACATCATTCCAGCT
TTTGCTAATCCATTTGAATCTAGGATCAAAGAATTGATAACAAGCCTAGATTCTCTTGCA
GAGCAGAAGGATATGTTTAAATTGAAAAAAGGAACTTGTGCTCGTAATGAGCTTGGATTC
AATTTAAAACCTTCAGAAAGACTGCCAACTACATATTTGGTGGATGCATCCAGCATATAT
GGCAGAGACGAGGATAAAG
>TR108696|c0_g10_i4 len=309 path=[12152:0-33 13247:34-39 13167:40-48 13037:49-61 13377:62-72 13352:73-76 13317:77-84 13263:85-105 13190:106-123 13073:124-175 12939:176-221 13474:222-226 13490:227-227 13502:228-242 12204:243-244 12205:245-249 12206:250-258 12207:259-308] [-1, 12152, 13247, 13167, 13037, 13377, 13352, 13317, 13263, 13190, 13073, 12939, 13474, 13490, 13502, 12204, 12205, 12206, 1220…
TAAAGGAGCAATTTGACCTTAAAGCATGGGTCTATGTTTCAGAATCTTTTGATGTTGTTG
GACTCACCAAAGCAATTCTCAAGTCATTTAATTCTTCAGCAGATGGTGAAGACTTGAATC
TACTACAACATCAACTCCAACACATGCTAATGGGAAAGAAATACTTGCTTGTTTTAGATG
ATATCTGGAATGGGAAAACGGAATGTTGGGAGCAGTTACTACTTCCCTTTAACCATGGAT
CTTCTGGAAGTAAGATTATCGTGACAACACGTGAAAAGAAGGTAGCAGATCATGTCCTGA
AATCCACCG
>TR108696|c0_g10_i5 len=666 path=[11484:0-47 11485:48-86 11486:87-87 11487:88-88 13034:89-95 13156:96-96 12881:97-120 13284:121-127 13133:128-134 13214:135-137 12991:138-161 13322:162-163 13274:164-178 13203:179-183 13099:184-207 13469:208-215 13195:216-234 13083:235-236 12944:237-260 12786:261-291 13473:292-302 13489:303-356 13501:357-368 13067:369-409 12770:410-422 13491:423-433 13475:434-437 1…
AAGAAGCTGAAGGCCGAATCTCAACCTTCTACTAGCAATATTTTCAACATCATTCCAGCT
TTTGCTAATCCATTTGAATCTAGGATCAAAGAATTGATAACAAGCCTAGATTCTCTTGCA
GAGCAGAAGGATATGTTTAAATTGAAAAAAGGAACTTGTGCTCGTAATGAGCTTGGATTC
AATTTAAAACCTTCAGAAAGACTGCCAACTACATATGGCAGAGACGAGGATAAAGATAAA
ATGATCAAAATTTTACTTTCAAAGAATGGCACTGAAAACCAGGTACCTGTAATTAGCATA
GTGGGTCTAGGTGGGATGGGTAAGACCACTTTTGCTAAGCTTGTGTTCAATGACCACTTG
GTAGAGGAACATTTTGAACTTAAAGCTTGGGTCTATGTTCCAGAATCTTTTGATGTTGTT
GGACTCACCAAAGCAATTCTCAAGTCTTTTGATTCTTCAGCATATGATGAATCTATTTTC
AATCTACTTCAACAACAACTGCAACAAATACTATCTGGCAAAAAATATCTCCTTGTTTTG
GACGATATATGGAATAGAAATGGGGAAATTTGGGAGCAGTTACTACTTCCCTTTAACCAT
GGATCTTCTGGAAGCAAGATAATCGTGACAACACGTGACAAAGAGGTAGCAGATGTCCTG
AAATCA
>TR108696|c0_g11_i1 len=315 path=[11451:0-61 11452:62-72 11453:73-77 11454:78-78 11455:79-93 11456:94-106 13150:107-119 13017:120-213 13461:214-222 11919:223-246 11920:247-266 11921:267-314] [-1, 11451, 11452, 11453, 11454, 11455, 11456, 13150, 13017, 13461, 11919, 11920, 11921, -2]
GCAGGCACGAGATATTTGCTTGTTATAGAGGATGTTCGGAATGGGAGTGGGGAATGTTGG
GAGCAGTTACTACTTCCCTTTAACCATGGATCTTTTGGAAGTAAGATTATTGTGACCACA
CGTGACAAAGAGGTAGCAGCAGTAATGAAATCTGCCCAGATAGTTCATTTGAAGCAGTTG
GAGGAAAGAGGTTGTTGGAATTTATTTGTGAGACATGCTTTTCCCGGCAGAAATGCAAGT
GAATATCCAAATCTTGAATCAATTGGAAAGAAAATTGTAAACAAGTGTGGAGGGTCGCCT
TTAGCTCCGAAATCA
>TR108696|c0_g12_i1 len=315 path=[11198:0-255 11199:256-256 11200:257-271 11201:272-273 11202:274-314] [-1, 11198, 11199, 11200, 11201, 11202, -2]
TGCTCAGCTTGTTTACAATGACCGCAGGATTCAAGAGAAGTTTGAACTTAAAGCTTGGGT
CCATGTATCTGAGTATTTTGATGTTATTGGACTTACCAAAATAATTCTTAGTAAATTCGA
TTCTGAAGCAAATAGTGAAGATTTGGATCTACTCCAACAGCAACTACGAAAAATATTAAC
GGGCAAGAACTGTCTACTTGTTATGGATGATGTCTGGCACAAGAATGAGGAAAGTTGGGA
GCAGTTACTACTTCCCTTTAACCATGGATCTTCTACGAGTAAAATTATTCTGACAACACG
CGACAAAGAGGTAGC
>TR108696|c0_g13_i1 len=289 path=[12684:0-25 12685:26-49 12686:50-52 12687:53-77 12688:78-116 12689:117-117 12690:118-118 13144:119-125 13224:126-126 13001:127-147 13120:148-150 12985:151-157 12834:158-164 13106:165-171 12967:172-172 12811:173-196 13089:197-208 12947:209-213 12791:214-237 11902:238-245 11903:246-288] [-1, 12684, 12685, 12686, 12687, 12688, 12689, 12690, 13144, 13224, 13001, 13120…
TTAGATGAGATTGCAACTGATGCACCGCTGAAGAAGCTGAAGGCCGAATCTCAACCTTCT
ACTAGCAATATTTTCAACATCATTCCAGCTTTTGCTAATCCATTTGAATCTAGGATCAAA
GAATTGACAACAAGCCTAGATTCTCTTGCAGAGCAGAAGGATATGCTGGAATTGAAAAAA
GGAACCTGTGCTCGTAATGAGCTTGGATTCAATTTAAAACCTTCAGAAAGACTGCCAACT
ACATATTTGGTGGATGCATCCAGCATATATGGCAGAGACGAGGATAAAG
>TR108696|c0_g14_i1 len=315 path=[11586:0-61 11587:62-72 11588:73-77 11589:78-78 11590:79-93 11591:94-106 13147:107-119 13011:120-213 13462:214-222 13481:223-233 12170:234-266 12171:267-314] [-1, 11586, 11587, 11588, 11589, 11590, 11591, 13147, 13011, 13462, 13481, 12170, 12171, -2]
GCAGGCACGAGATATTTGCTTGTTATAGAGGATGTTCGGAATGGGAGTGGGGAATGTTGG
GAGCAGTTACTACTTCCCTTTAACCATGGATCTTTTGGAAGTAAGATTATTGTGACCACA
AGTGACAAAGAGGTAGCGGCAGTAATGAAATCCTCCCAAATAGTTCATTTGAAGCAATTG
GAGGAAAGAGATTGTTGGAATTTATTTGTGAGACATGCTTTTCACGGCAGAAATTCAAGT
GAACATCCAAATCTTGAATCAATTGGAAAGAAAATTGTAAACAAGTGTGGAGGGTCGCCT
TTAGCTCCGAAATCA
>TR108697|c0_g1_i1 len=543 path=[9870:0-185 9871:186-194 9872:195-216 9873:217-542] [-1, 9870, 9871, 9872, 9873, -2]
GGGTTTTGCAGATAAAATATCAGACTTTGTTGATAATCTGAGAAAGAGAGAACAATATAT
TGAAGCTGTTAGATTCAGTTGTGCATTTAACTTGAGCAACAATAATCAATTAGTTGATCT
CCTGCGAGAACACGTGCAGAATGCAAAACTGATTTCTGAGAGTACTTGCATGAAAACCAA
CTCCATCGAAATTAAGGAAAAAGCCATAGATCAAGAAATTGCTAGTCTCGAAGCTGTAGT
ACAGTGTATTGGAGATAACAACTTAGAACCGGAGGATCTACTTAAAAACATTGATGATCG
TATTATCGAGCTGAAGAGACAGGACGGCAGATAGTCTTTTACTGGAATTAGTGAGTGGTA
GACAAAACTTGCTAACACATTCTGTTGTAAATGAATTAACAGTGTTCATGTAATTAGCTT
CAAACTCTTGCTAATTCTTGTAAATTGAACTGCTACTACCGATTTGTATCTCTCTCTTGA
GGCTTTATTTGTACACTGTTAGATATAAATAAGATAATTGTTATCTAGTTTATGAAACAT
TCC
>TR108697|c0_g2_i1 len=1407 path=[9640:0-450 9641:451-474 10112:475-495 9997:496-519 10055:520-579 10156:580-603 10110:604-733 10053:734-757 10197:758-839 10153:840-863 10107:864-962 9987:963-984 10291:985-991 10281:992-1015 10270:1016-1034 10251:1035-1058 10219:1059-1059 10090:1060-1083 10177:1084-1084 10038:1085-1117 10250:1118-1144 10218:1145-1168 10176:1169-1193 10133:1194-1268 10034:1269-127…
GGTCCATGCAAATATAGCGAATTTGGGTTTTGGTCCCTGGTAAATTTTTTTTTTGAAATC
AATCTCTGCAAATTTTTTTGTTTTTTAAAAAAGTCTCGGACCCCACTTTCTTGATGATTT
ATCACATTTTTGCATACGTGTCAGATGCTTACTATGTATACATGTACACATGGCATTTAC
ATAGATTTAAATAATTATAAAATAAAATAATAAATCAGAAAATGTTATTTTGATTTTTAA
TTTCTAATTCTAAAAGATCATAAAATCTCTTTCTCTCATCTCCATCGTCTTCCTTTATTC
CTTCCTTTATTTCCTCCTTCATCCCCTTTGTCCATTCTTCTTCTTCTTCTTTTTTTATGA
AGAAATTTCTTCTTCTTCTTCTTAATGTTTCTTCTCCAACGAATTCACCTTCTCCATTTC
CCCTGTAACGGCGACGACGATCTCATCCTCATCGACGTTGATCTCGACGCCGCATTCCAT
GTAACATCTTCGACGCCGTGAGTTCATCTTCACAATCTTCAGTCTCTCTCTAAGTCATCC
AATTTAAACGGAACCTTCCCACAAACAAAAGAATAAAATCAAACAAGCACAACAACAAAT
TAAACTGCTTCTCTAATCGAAGCTTGTTCCATTCCAAACTGAACTCCACCCTTCTGTCTG
GGCGGCGCAAACCAGGTTTTTTCTGTGACGGTCGTCGCCGTAATCATCTTCGATTGCTGA
GATTAGCAAAGCTTGATACCATTTCCAAGACATTCTAGATCTGGTTTGAGACATCTTCAA
CAAGATCTGGAAAGAATATGATACTAGAAAACGCAAATGCATATGAAGATGAAGTTGATA
GGATTCTTAATTTTAGATTGAAGATTCATGTGGAGAAGATAAAGATCCGTGTATTTTTTT
TTCATTTTGTGATGAAGGGCATGATAGTGGTGGTACTGGAAGAACACGTGAAGAAGGAGA
AGGATTTTATAGTTGAAAAATGGCTTTTAAGGATTCTGATACATGGAATTTAGAAGTGAG
GAATCCAGTTTCTTAAGATGAATCTGATTATGCTGATGATAATGTCCCTCTGTCAGAAAG
GATAGTCCAGATGTTGAATTCCAGAAAATGGATTAGAAACCCTGATGTTCCTGTTAAGAA
TAGGTGTGTGTAATACTACAATGTCATCAAGTTAAAAGAGACTCAGCTCGAAGGTCGAGT
GAAGGAGTTCAAATCAGGGGTTGAGAAATTTCGTTGCCAAATGAAGGAGCTTGAATATGA
AAAGAAGCATTTCAATAGCCAGGTGAAGGAGTTTAATTCAAAAGAGGAGCAATTCAAAGG
CTAAGTGAAGGACATTCAGTCAAAAGAAAACCAACTTGATGTCCGGGTGAAGGAGCTCAA
ATTAGAAAAGAAGCAATTTGAAGGAGT
>TR108697|c0_g2_i2 len=1014 path=[9640:0-450 9641:451-474 10112:475-495 9997:496-519 10055:520-579 10156:580-603 10110:604-733 10053:734-757 10197:758-839 10153:840-863 10107:864-962 9884:963-1013] [-1, 9640, 9641, 10112, 9997, 10055, 10156, 10110, 10053, 10197, 10153, 10107, 9884, -2]
GGTCCATGCAAATATAGCGAATTTGGGTTTTGGTCCCTGGTAAATTTTTTTTTTGAAATC
AATCTCTGCAAATTTTTTTGTTTTTTAAAAAAGTCTCGGACCCCACTTTCTTGATGATTT
ATCACATTTTTGCATACGTGTCAGATGCTTACTATGTATACATGTACACATGGCATTTAC
ATAGATTTAAATAATTATAAAATAAAATAATAAATCAGAAAATGTTATTTTGATTTTTAA
TTTCTAATTCTAAAAGATCATAAAATCTCTTTCTCTCATCTCCATCGTCTTCCTTTATTC
CTTCCTTTATTTCCTCCTTCATCCCCTTTGTCCATTCTTCTTCTTCTTCTTTTTTTATGA
AGAAATTTCTTCTTCTTCTTCTTAATGTTTCTTCTCCAACGAATTCACCTTCTCCATTTC
CCCTGTAACGGCGACGACGATCTCATCCTCATCGACGTTGATCTCGACGCCGCATTCCAT
GTAACATCTTCGACGCCGTGAGTTCATCTTCACAATCTTCAGTCTCTCTCTAAGTCATCC
AATTTAAACGGAACCTTCCCACAAACAAAAGAATAAAATCAAACAAGCACAACAACAAAT
TAAACTGCTTCTCTAATCGAAGCTTGTTCCATTCCAAACTGAACTCCACCCTTCTGTCTG
GGCGGCGCAAACCAGGTTTTTTCTGTGACGGTCGTCGCCGTAATCATCTTCGATTGCTGA
GATTAGCAAAGCTTGATACCATTTCCAAGACATTCTAGATCTGGTTTGAGACATCTTCAA
CAAGATCTGGAAAGAATATGATACTAGAAAACGCAAATGCATATGAAGATGAAGTTGATA
GGATTCTTAATTTTAGATTGAAGATTCATGTGGAGAAGATAAAGATCCGTGTATTTTTTT
TTCATTTTGTGATGAAGGGCATGATAGTGGTGGTACTGGAAGAACACGTGAAGAAGGAGA
AGGTGACAGACACTCAAGTCGAGGAAGATTAGTTGCGGGGCAATTTAAAAGGTG
>TR108697|c0_g2_i3 len=712 path=[9490:0-73 10058:74-123 10113:124-124 9998:125-126 10056:127-142 10154:143-166 10198:167-187 10051:188-196 10232:197-222 10292:223-241 10282:242-264 10271:265-265 10252:266-288 10204:289-303 10311:304-310 10319:311-318 10005:319-339 9931:340-466 10272:467-475 10258:476-499 10234:500-512 10200:513-536 10158:537-562 10115:563-586 10059:587-607 10000:608-616 9611:617-…
TGAAGGAGTTTAATTCAAAAGAGGAGCAATTCAAAGGCTAAGTGAAGGACATTCAGTCAA
AAGAAAACCAACTTGATGTCCGGGTGAAGGAGCTCAAATTAGAAAAGAAGCAATTTGAAG
GAGTTCCTATCAAAAGAAAAGTTACTTGAAGACCAAATGAAGGAGATTAAATCAATAAAG
GATGAATTTGAAGACCGAGCAAAGGAACTTGAATCCAAAGAGGAGGATTTCAAAGCTCCA
ACGCAGGAGTTCAAGCGTTTTGTAAGCAAAATGGAGGGTATCAATTCAGAATAGAATCAA
TTTGAAGGACGAGGGAAAGGTAATCAATTTATGGATTGGTTCCATCTTTCGATGAAGATG
AAGTTGTAAAGCTTTTTGAACTTGTTTCTCAGCATAACATAGTTAGAGCTGTTTGTGGCC
ATGGGTTTTGCAGATAAAATATCTGATTTTGTAGATAATCTGAGCAAGAGAGAACAGTAT
GTTGAAGCTGATACATTCAGTTGTGCATTTAACACGAGCAACAACAATCAATTAGTTAAT
CTCTTGCGAAAACGTGTGCAGAATGCAAAATTGATTTCTGAGACCACTTGCATGAAAACC
AACTCCATCGAAATTAAATTTTATTTTTTCTCGTTAGATTTTCATTATATGAAACGTTAC
ATCTTTGTACTCCTTCATGATAGTTATAAATACTTAGAACTTTAAATCAGGG
>TR108697|c0_g2_i4 len=894 path=[9490:0-73 10058:74-123 10113:124-124 9998:125-126 10056:127-142 10154:143-166 10198:167-187 10051:188-196 10232:197-222 10292:223-241 10282:242-264 10271:265-265 10252:266-288 10043:289-303 10178:304-310 10135:311-320 10068:321-346 10011:347-361 9938:362-385 10064:386-386 10008:387-425 9933:426-441 10062:442-457 10006:458-521 9931:522-648 10272:649-657 10258:658-6…
TGAAGGAGTTTAATTCAAAAGAGGAGCAATTCAAAGGCTAAGTGAAGGACATTCAGTCAA
AAGAAAACCAACTTGATGTCCGGGTGAAGGAGCTCAAATTAGAAAAGAAGCAATTTGAAG
GAGTTCCTATCAAAAGAAAAGTTACTTGAAGACCAAATGAAGGAGATTAAATCAATAAAG
GATGAATTTGAAGACCGAGCAAAGGAACTTGAATCCAAAGAGGAGGATTTCAAAGCTCCA
ACGCAGGAGTTCAAGCGTTTTGTAAGCAAAATGGAGGGTATCAATTCAGAATAGAATCAA
TTTGAAGGACGGGGGAAAGGTTCAAATTTTAATATCCTTAAAAACTATAAAGAGAGGTTT
TTCACTCTTTCATTTTATATAATTATATATATATATAAAGTGCATATTGTCACCTGGATT
TAAACCTTCAATAAATAAATACCGACGAAGCTTAAATATGTGCTAGTGTGCTACCTAATT
ATGCAATTCCATCGTACACAGGTAATCAATTTATGGATTGGTTCCATCTTTCGATGAAGA
TGAAGTTGTAAAGCTTTTTGAACTTGTTTCTCAGCATAACATAGTTAGAGCTGTTTGTGG
CCATGGGTTTTGCAGATAAAATATCTGATTTTGTAGATAATCTGAGCAAGAGAGAACAGT
ATGTTGAAGCTGATACATTCAGTTGTGCATTTAACACGAGCAACAACAATCAATTAGTTA
ATCTCTTGCGAAAACGTGTGCAGAATGCAAAATTGATTTCTGAGACCACTTGCATGAAAA
CCAACTCCATCGAAATTAAATTTTATTTTTTCTCGTTAGATTTTCATTATATGAAACGTT
ACATCTTTGTACTCCTTCATGATAGTTATAAATACTTAGAACTTTAAATCAGGG
>TR108697|c0_g2_i5 len=1396 path=[9640:0-450 9641:451-474 10112:475-495 9997:496-519 10055:520-579 10156:580-603 10110:604-733 10053:734-757 10197:758-839 10153:840-863 10107:864-962 9987:963-984 10291:985-991 10281:992-1015 10270:1016-1034 10251:1035-1058 10219:1059-1059 10090:1060-1083 10177:1084-1084 10038:1085-1117 10250:1118-1144 10218:1145-1168 10176:1169-1193 10133:1194-1268 9963:1269-1280…
GGTCCATGCAAATATAGCGAATTTGGGTTTTGGTCCCTGGTAAATTTTTTTTTTGAAATC
AATCTCTGCAAATTTTTTTGTTTTTTAAAAAAGTCTCGGACCCCACTTTCTTGATGATTT
ATCACATTTTTGCATACGTGTCAGATGCTTACTATGTATACATGTACACATGGCATTTAC
ATAGATTTAAATAATTATAAAATAAAATAATAAATCAGAAAATGTTATTTTGATTTTTAA
TTTCTAATTCTAAAAGATCATAAAATCTCTTTCTCTCATCTCCATCGTCTTCCTTTATTC
CTTCCTTTATTTCCTCCTTCATCCCCTTTGTCCATTCTTCTTCTTCTTCTTTTTTTATGA
AGAAATTTCTTCTTCTTCTTCTTAATGTTTCTTCTCCAACGAATTCACCTTCTCCATTTC
CCCTGTAACGGCGACGACGATCTCATCCTCATCGACGTTGATCTCGACGCCGCATTCCAT
GTAACATCTTCGACGCCGTGAGTTCATCTTCACAATCTTCAGTCTCTCTCTAAGTCATCC
AATTTAAACGGAACCTTCCCACAAACAAAAGAATAAAATCAAACAAGCACAACAACAAAT
TAAACTGCTTCTCTAATCGAAGCTTGTTCCATTCCAAACTGAACTCCACCCTTCTGTCTG
GGCGGCGCAAACCAGGTTTTTTCTGTGACGGTCGTCGCCGTAATCATCTTCGATTGCTGA
GATTAGCAAAGCTTGATACCATTTCCAAGACATTCTAGATCTGGTTTGAGACATCTTCAA
CAAGATCTGGAAAGAATATGATACTAGAAAACGCAAATGCATATGAAGATGAAGTTGATA
GGATTCTTAATTTTAGATTGAAGATTCATGTGGAGAAGATAAAGATCCGTGTATTTTTTT
TTCATTTTGTGATGAAGGGCATGATAGTGGTGGTACTGGAAGAACACGTGAAGAAGGAGA
AGGATTTTATAGTTGAAAAATGGCTTTTAAGGATTCTGATACATGGAATTTAGAAGTGAG
GAATCCAGTTTCTTAAGATGAATCTGATTATGCTGATGATAATGTCCCTCTGTCAGAAAG
GATAGTCCAGATGTTGAATTCCAGAAAATGGATTAGAAACCCTGATGTTCCTGTTAAGAA
TAGGTGTGTGTAATACTACAATGTCATCAAGTTAAAAGAGACTCAGCTCGAAGGTCGAGT
GAAGGAGTTCAAATCAGGGGTTGAGAAATTTCGTTGCCAAATGAAGGAGCTTGAATATGA
AAAGAAGCAATTTGAAGGAGTTTAATTCAAAAGAGGAGCAATTCAAAGGCTAAGTGAAGG
ACATTCAGTCAAAAGAAAACCAACTTGATGTCCGGGTGAAGGAGCTCAAATTAGAAAAGA
AGCAATTTGAAGGAGT
>TR108697|c0_g2_i6 len=1869 path=[9640:0-450 9641:451-474 10112:475-495 9997:496-519 10055:520-579 10156:580-603 10110:604-733 10053:734-757 10197:758-839 10153:840-863 10107:864-962 9987:963-984 10291:985-991 10281:992-1015 10270:1016-1034 10251:1035-1058 10219:1059-1059 10090:1060-1083 10177:1084-1084 10089:1085-1098 10269:1099-1117 10250:1118-1144 10218:1145-1168 10176:1169-1193 9964:1194-1277…
GGTCCATGCAAATATAGCGAATTTGGGTTTTGGTCCCTGGTAAATTTTTTTTTTGAAATC
AATCTCTGCAAATTTTTTTGTTTTTTAAAAAAGTCTCGGACCCCACTTTCTTGATGATTT
ATCACATTTTTGCATACGTGTCAGATGCTTACTATGTATACATGTACACATGGCATTTAC
ATAGATTTAAATAATTATAAAATAAAATAATAAATCAGAAAATGTTATTTTGATTTTTAA
TTTCTAATTCTAAAAGATCATAAAATCTCTTTCTCTCATCTCCATCGTCTTCCTTTATTC
CTTCCTTTATTTCCTCCTTCATCCCCTTTGTCCATTCTTCTTCTTCTTCTTTTTTTATGA
AGAAATTTCTTCTTCTTCTTCTTAATGTTTCTTCTCCAACGAATTCACCTTCTCCATTTC
CCCTGTAACGGCGACGACGATCTCATCCTCATCGACGTTGATCTCGACGCCGCATTCCAT
GTAACATCTTCGACGCCGTGAGTTCATCTTCACAATCTTCAGTCTCTCTCTAAGTCATCC
AATTTAAACGGAACCTTCCCACAAACAAAAGAATAAAATCAAACAAGCACAACAACAAAT
TAAACTGCTTCTCTAATCGAAGCTTGTTCCATTCCAAACTGAACTCCACCCTTCTGTCTG
GGCGGCGCAAACCAGGTTTTTTCTGTGACGGTCGTCGCCGTAATCATCTTCGATTGCTGA
GATTAGCAAAGCTTGATACCATTTCCAAGACATTCTAGATCTGGTTTGAGACATCTTCAA
CAAGATCTGGAAAGAATATGATACTAGAAAACGCAAATGCATATGAAGATGAAGTTGATA
GGATTCTTAATTTTAGATTGAAGATTCATGTGGAGAAGATAAAGATCCGTGTATTTTTTT
TTCATTTTGTGATGAAGGGCATGATAGTGGTGGTACTGGAAGAACACGTGAAGAAGGAGA
AGGATTTTATAGTTGAAAAATGGCTTTTAAGGATTCTGATACATGGAATTTAGAAGTGAG
GAATCCAGTTTCTTAAGATGAATCTGATTATGCTGATGATAATGTCCCTCTGTCAGAAAG
GATAGCCCAGATGTCGAATTCCAGAAAATGGATTAGAAACCCTGATGTTCCTGTTAAGAA
TAGGTGTGTGTAATACTACAATGTCATCAAGTTAAAAGAGACTCAGCTCGAAGGCCAAGT
GAAGGAGTTCAAATCAGGAGTTGAGAAATTTCGTTGCCAAATTAAGGAGCTTGAAATGAA
AAGAAGCATTTCAATAGCCAGGTGAAGGAGTTTAATTCAGAAGAGGAGCAATTCAAAGGC
CAAGTGAAGGACCTTCAGTCAAAAGAAAACCAACTTGATGTCCGGGTGAAGGAGCTCAAA
TTAGAAAAGAAGCAATTTGAAGGAGTTCCAATCAAAAGAAAAGTTGCTTGAAGACCAAAT
GAAGGAGATTAAATCAATAAAGGATGAATTCGAAGACCGAGTAAAAGGAACTTGAATCCA
AAGAGGAGGATTTCAAAGCTCCAACTCAGGAGTTCAAGCGTTTTGTAAGCAAAATGGAGG
GTATCAATTCAGAATAGAATCAATTTGGAGGACGAGGGAAAGATTTTGTAGATAATCTGA
GCAAGAGAGAACAGTATGTTGAAGCTGATACATTCAGTTGTGCATTTAACACGAGCAACA
ACAATCAATTAGTTAATCTCTTGCGAAAACGTGTGCAGAATGCAAAATTGATTTCTGAGA
CCACTTGCATGAAAACCAACTCCATCGAAATTAAATTTTATTTTTTCTCGTTAGATTTTC
ATTATATGAAACGTTACATCTTTGTACTCCTTCATGATAGTTATAAATACTTAGAACTTT
AAATCAGGG
>TR108697|c0_g2_i7 len=1326 path=[9490:0-73 10058:74-123 10113:124-124 9998:125-126 10056:127-142 10154:143-166 10198:167-187 10051:188-196 10232:197-222 10292:223-241 10282:242-264 10271:265-265 10252:266-288 10043:289-303 10178:304-310 10135:311-320 10039:321-542 9828:543-543 9968:544-606 10036:607-694 9843:695-718 9965:719-878 9511:879-898 10033:899-970 9961:971-1079 10283:1080-1080 10272:1081…
TGAAGGAGTTTAATTCAAAAGAGGAGCAATTCAAAGGCTAAGTGAAGGACATTCAGTCAA
AAGAAAACCAACTTGATGTCCGGGTGAAGGAGCTCAAATTAGAAAAGAAGCAATTTGAAG
GAGTTCCTATCAAAAGAAAAGTTACTTGAAGACCAAATGAAGGAGATTAAATCAATAAAG
GATGAATTTGAAGACCGAGCAAAGGAACTTGAATCCAAAGAGGAGGATTTCAAAGCTCCA
ACGCAGGAGTTCAAGCGTTTTGTAAGCAAAATGGAGGGTATCAATTCAGAATAGAATCAA
TTTGAAGGACGGGGGAAAGGTAATCATTTAAGTCCCACCATTGATGAAAGAAGTTTAATG
TTGCTCCTGTGTGAGCAAACTGATGAACCTGAAGTGTCTGACAATGAAGTTTTAGGTAAT
CTGCGAGGATTATCAGATCCAACAAATGTTGTTTTGCATATAATGCAGGACGCCTTAAAA
AGTGTTAGATGGGAGACGAAACTGTTAATATGGCGTTAAGGATAAAATATCTGGCAAGAT
ATCTTAAACTTTCCTTGTTTTTCTTTAATATGGCGTTAAGGATAACCACATTTATACACA
TGAAAATAATTAGTTGAAAATATTTTTCCATCTGTGTTTCTCCCATCAACGAGAAGTTAG
GACAATTCTGGTTTAAATGTGATAAAGTCAAATACGTTTACACTATGAGGAAAAACTATG
CATGATATATAATACAGGTATAATAAGATTAAGATATTAATTGTAGGTAGGAAATTGAAC
TGATATGTAGTTGGCTTCATACATTTGATGCAAAAGTTCCATTTTGTTTCCCAACAGTTC
TCTTTCATGTGTTATGAAAAAACTGACATGTTGGTTAATGCTTAGAAAATAAAAGACTTC
AAATTTATCTCTTTTTATATGTCTCTCTTTTATTTTTTAAATGGTTTAAGAACTTTTGAA
CTATTCAGTCCAATTCGCTAAGTTTTTTTGTTAACTAGAACTTATTTTATATCTGTTCTG
GTCAGTTTTGATGATTTGAAATTTTCTTGCACCTTGCAGATTTTGTAGATAATCTGAGCA
AGAGAGAACAGTATGTTGAAGCTGATACATTCAGTTGTGCATTTAACACGAGCAACAACA
ATCAATTAGTTAATCTCTTGCGAAAACGTGTGCAGAATGCAAAATTGATTTCTGAGACCA
CTTGCATGAAAACCAACTCCATCGAAATTAAATTTTATTTTTTCTCGTTAGATTTTCATT
ATATGAAACGTTACATCTTTGTACTCCTTCATGATAGTTATAAATACTTAGAACTTTAAA
TCAGGG
>TR108697|c0_g2_i8 len=467 path=[9556:0-55 10291:56-62 10281:63-86 10270:87-105 10251:106-129 10219:130-130 10090:131-154 10177:155-155 10038:156-188 10250:189-215 10218:216-239 10176:240-264 10133:265-339 9963:340-351 10086:352-352 10031:353-365 9959:366-416 9472:417-466] [-1, 9556, 10291, 10281, 10270, 10251, 10219, 10090, 10177, 10038, 10250, 10218, 10176, 10133, 9963, 10086, 10031, 9959, 9472…
TCATCATCATCATCATCATCATATATTGTAACTGATTTTATAGTTGAAAAATGGCTTTTA
AGGATTCTGATACATGGAATTTAGAAGTGAGGAATCCAGTTTCTTAAGATGAATCTGATT
ATGCTGATGATAATGTCCCTCTGTCAGAAAGGATAGTCCAGATGTTGAATTCCAGAAAAT
GGATTAGAAACCCTGATGTTCCTGTTAAGAATAGGTGTGTGTAATACTACAATGTCATCA
AGTTAAAAGAGACTCAGCTCGAAGGTCGAGTGAAGGAGTTCAAATCAGGGGTTGAGAAAT
TTCGTTGCCAAATGAAGGAGCTTGAATATGAAAAGAAGCAATTTGAAGGAGTTTAATTCA
AAAGAGGAGCAATTCAAAGGCTAAGTGAAGGACATTCAGTCAAAAGAAAACCAACTTGAT
GTCCGGGTGAAGGAGCTCAAATTAGAAAAGAAGCAATTTGAAGGAGT
>TR108697|c0_g2_i9 len=940 path=[9556:0-55 10291:56-62 10281:63-86 10270:87-105 10251:106-129 10219:130-130 10090:131-154 10177:155-155 10089:156-169 10269:170-188 10250:189-215 10218:216-239 10176:240-264 9964:265-348 10087:349-369 10032:370-426 10132:427-476 10085:477-477 10030:478-479 9958:480-503 10310:504-519 10317:520-540 10130:541-576 10079:577-595 10020:596-619 10125:620-642 10074:643-657…
TCATCATCATCATCATCATCATATATTGTAACTGATTTTATAGTTGAAAAATGGCTTTTA
AGGATTCTGATACATGGAATTTAGAAGTGAGGAATCCAGTTTCTTAAGATGAATCTGATT
ATGCTGATGATAATGTCCCTCTGTCAGAAAGGATAGCCCAGATGTCGAATTCCAGAAAAT
GGATTAGAAACCCTGATGTTCCTGTTAAGAATAGGTGTGTGTAATACTACAATGTCATCA
AGTTAAAAGAGACTCAGCTCGAAGGCCAAGTGAAGGAGTTCAAATCAGGAGTTGAGAAAT
TTCGTTGCCAAATTAAGGAGCTTGAAATGAAAAGAAGCATTTCAATAGCCAGGTGAAGGA
GTTTAATTCAGAAGAGGAGCAATTCAAAGGCCAAGTGAAGGACCTTCAGTCAAAAGAAAA
CCAACTTGATGTCCGGGTGAAGGAGCTCAAATTAGAAAAGAAGCAATTTGAAGGAGTTCC
AATCAAAAGAAAAGTTGCTTGAAGACCAAATGAAGGAGATTAAATCAATAAAGGATGAAT
TCGAAGACCGAGTAAAAGGAACTTGAATCCAAAGAGGAGGATTTCAAAGCTCCAACTCAG
GAGTTCAAGCGTTTTGTAAGCAAAATGGAGGGTATCAATTCAGAATAGAATCAATTTGGA
GGACGAGGGAAAGATTTTGTAGATAATCTGAGCAAGAGAGAACAGTATGTTGAAGCTGAT
ACATTCAGTTGTGCATTTAACACGAGCAACAACAATCAATTAGTTAATCTCTTGCGAAAA
CGTGTGCAGAATGCAAAATTGATTTCTGAGACCACTTGCATGAAAACCAACTCCATCGAA
ATTAAATTTTATTTTTTCTCGTTAGATTTTCATTATATGAAACGTTACATCTTTGTACTC
CTTCATGATAGTTATAAATACTTAGAACTTTAAATCAGGG
>TR108697|c0_g2_i10 len=771 path=[9692:0-73 10269:74-92 10250:93-119 10218:120-143 10176:144-168 9964:169-252 10087:253-273 10032:274-330 10132:331-380 10085:381-381 10030:382-383 9958:384-407 10310:408-423 10317:424-444 10130:445-480 10079:481-499 10020:500-523 10125:524-546 10074:547-561 10017:562-585 10235:586-597 10283:598-598 10272:599-607 10258:608-631 10234:632-644 10200:645-668 10158:669-…
CCTGCAACAAGAACACCATCATCATCATCATCATCATAATATATTGTAACTAAAGGATAG
CCCAGATGTCGAATTCCAGAAAATGGATTAGAAACCCTGATGTTCCTGTTAAGAATAGGT
GTGTGTAATACTACAATGTCATCAAGTTAAAAGAGACTCAGCTCGAAGGCCAAGTGAAGG
AGTTCAAATCAGGAGTTGAGAAATTTCGTTGCCAAATTAAGGAGCTTGAAATGAAAAGAA
GCATTTCAATAGCCAGGTGAAGGAGTTTAATTCAGAAGAGGAGCAATTCAAAGGCCAAGT
GAAGGACCTTCAGTCAAAAGAAAACCAACTTGATGTCCGGGTGAAGGAGCTCAAATTAGA
AAAGAAGCAATTTGAAGGAGTTCCAATCAAAAGAAAAGTTGCTTGAAGACCAAATGAAGG
AGATTAAATCAATAAAGGATGAATTCGAAGACCGAGTAAAAGGAACTTGAATCCAAAGAG
GAGGATTTCAAAGCTCCAACTCAGGAGTTCAAGCGTTTTGTAAGCAAAATGGAGGGTATC
AATTCAGAATAGAATCAATTTGGAGGACGAGGGAAAGATTTTGTAGATAATCTGAGCAAG
AGAGAACAGTATGTTGAAGCTGATACATTCAGTTGTGCATTTAACACGAGCAACAACAAT
CAATTAGTTAATCTCTTGCGAAAACGTGTGCAGAATGCAAAATTGATTTCTGAGACCACT
TGCATGAAAACCAACTCCATCGAAATTAAGGAAAAAGCCATAGATCAAGAA
>TR108697|c0_g2_i11 len=225 path=[9734:0-37 10130:38-73 10079:74-92 10020:93-116 10125:117-139 10074:140-154 10017:155-178 10235:179-190 10283:191-191 10272:192-200 10258:201-224] [-1, 9734, 10130, 10079, 10020, 10125, 10074, 10017, 10235, 10283, 10272, 10258]
GTGCTCTTCCGATCTATTAAATCAATAAAGGATGAATTCGAAGACCGAGTAAAAGGAACT
TGAATCCAAAGAGGAGGATTTCAAAGCTCCAACTCAGGAGTTCAAGCGTTTTGTAAGCAA
AATGGAGGGTATCAATTCAGAATAGAATCAATTTGGAGGACGAGGGAAAGATTTTGTAGA
TAATCTGAGCAAGAGAGAACAGTATGTTGAAGCTGATACATTCAG
>TR108697|c0_g2_i12 len=821 path=[9490:0-73 10058:74-123 10113:124-124 9998:125-126 10056:127-142 10154:143-166 10198:167-187 10051:188-196 10232:197-222 10292:223-241 10282:242-264 10271:265-265 10252:266-288 10043:289-303 10178:304-310 10135:311-320 10068:321-346 10011:347-361 9938:362-385 10064:386-386 10008:387-425 9933:426-441 10062:442-457 10006:458-521 9931:522-648 10272:649-657 10258:658-…
TGAAGGAGTTTAATTCAAAAGAGGAGCAATTCAAAGGCTAAGTGAAGGACATTCAGTCAA
AAGAAAACCAACTTGATGTCCGGGTGAAGGAGCTCAAATTAGAAAAGAAGCAATTTGAAG
GAGTTCCTATCAAAAGAAAAGTTACTTGAAGACCAAATGAAGGAGATTAAATCAATAAAG
GATGAATTTGAAGACCGAGCAAAGGAACTTGAATCCAAAGAGGAGGATTTCAAAGCTCCA
ACGCAGGAGTTCAAGCGTTTTGTAAGCAAAATGGAGGGTATCAATTCAGAATAGAATCAA
TTTGAAGGACGGGGGAAAGGTTCAAATTTTAATATCCTTAAAAACTATAAAGAGAGGTTT
TTCACTCTTTCATTTTATATAATTATATATATATATAAAGTGCATATTGTCACCTGGATT
TAAACCTTCAATAAATAAATACCGACGAAGCTTAAATATGTGCTAGTGTGCTACCTAATT
ATGCAATTCCATCGTACACAGGTAATCAATTTATGGATTGGTTCCATCTTTCGATGAAGA
TGAAGTTGTAAAGCTTTTTGAACTTGTTTCTCAGCATAACATAGTTAGAGCTGTTTGTGG
CCATGGGTTTTGCAGATAAAATATCTGATTTTGTAGATAATCTGAGCAAGAGAGAACAGT
ATGTTGAAGCTGATACATTCAGTTGTGCATTTAACACGAGCAACAACAATCAATTAGTTA
ATCTCTTGCGAAAACGTGTGCAGAATGCAAAATTGATTTCTGAGACCACTTGCATGAAAA
CCAACTCCATCGAAATTAAGGAAAAAGCCATAGATCAAGAA
>TR108697|c0_g2_i13 len=371 path=[9692:0-73 10269:74-92 10250:93-119 10218:120-143 10176:144-168 10133:169-243 9963:244-255 10086:256-256 10031:257-269 9959:270-320 9472:321-370] [-1, 9692, 10269, 10250, 10218, 10176, 10133, 9963, 10086, 10031, 9959, 9472, -2]
CCTGCAACAAGAACACCATCATCATCATCATCATCATAATATATTGTAACTAAAGGATAG
CCCAGATGTCGAATTCCAGAAAATGGATTAGAAACCCTGATGTTCCTGTTAAGAATAGGT
GTGTGTAATACTACAATGTCATCAAGTTAAAAGAGACTCAGCTCGAAGGTCGAGTGAAGG
AGTTCAAATCAGGGGTTGAGAAATTTCGTTGCCAAATGAAGGAGCTTGAATATGAAAAGA
AGCAATTTGAAGGAGTTTAATTCAAAAGAGGAGCAATTCAAAGGCTAAGTGAAGGACATT
CAGTCAAAAGAAAACCAACTTGATGTCCGGGTGAAGGAGCTCAAATTAGAAAAGAAGCAA
TTTGAAGGAGT
>TR108697|c0_g2_i14 len=639 path=[9490:0-73 10058:74-123 10113:124-124 9998:125-126 10056:127-142 10154:143-166 10198:167-187 10051:188-196 10232:197-222 10292:223-241 10282:242-264 10271:265-265 10252:266-288 10204:289-303 10311:304-310 10319:311-318 10005:319-339 9931:340-466 10272:467-475 10258:476-499 10234:500-512 10200:513-536 10158:537-562 10115:563-586 10059:587-607 10000:608-616 9810:617…
TGAAGGAGTTTAATTCAAAAGAGGAGCAATTCAAAGGCTAAGTGAAGGACATTCAGTCAA
AAGAAAACCAACTTGATGTCCGGGTGAAGGAGCTCAAATTAGAAAAGAAGCAATTTGAAG
GAGTTCCTATCAAAAGAAAAGTTACTTGAAGACCAAATGAAGGAGATTAAATCAATAAAG
GATGAATTTGAAGACCGAGCAAAGGAACTTGAATCCAAAGAGGAGGATTTCAAAGCTCCA
ACGCAGGAGTTCAAGCGTTTTGTAAGCAAAATGGAGGGTATCAATTCAGAATAGAATCAA
TTTGAAGGACGAGGGAAAGGTAATCAATTTATGGATTGGTTCCATCTTTCGATGAAGATG
AAGTTGTAAAGCTTTTTGAACTTGTTTCTCAGCATAACATAGTTAGAGCTGTTTGTGGCC
ATGGGTTTTGCAGATAAAATATCTGATTTTGTAGATAATCTGAGCAAGAGAGAACAGTAT
GTTGAAGCTGATACATTCAGTTGTGCATTTAACACGAGCAACAACAATCAATTAGTTAAT
CTCTTGCGAAAACGTGTGCAGAATGCAAAATTGATTTCTGAGACCACTTGCATGAAAACC
AACTCCATCGAAATTAAGGAAAAAGCCATAGATCAAGAA
>TR108697|c0_g2_i15 len=867 path=[9556:0-55 10291:56-62 10281:63-86 10270:87-105 10251:106-129 10219:130-130 10090:131-154 10177:155-155 10089:156-169 10269:170-188 10250:189-215 10218:216-239 10176:240-264 9964:265-348 10087:349-369 10032:370-426 10132:427-476 10085:477-477 10030:478-479 9958:480-503 10310:504-519 10317:520-540 10130:541-576 10079:577-595 10020:596-619 10125:620-642 10074:643-65…
TCATCATCATCATCATCATCATATATTGTAACTGATTTTATAGTTGAAAAATGGCTTTTA
AGGATTCTGATACATGGAATTTAGAAGTGAGGAATCCAGTTTCTTAAGATGAATCTGATT
ATGCTGATGATAATGTCCCTCTGTCAGAAAGGATAGCCCAGATGTCGAATTCCAGAAAAT
GGATTAGAAACCCTGATGTTCCTGTTAAGAATAGGTGTGTGTAATACTACAATGTCATCA
AGTTAAAAGAGACTCAGCTCGAAGGCCAAGTGAAGGAGTTCAAATCAGGAGTTGAGAAAT
TTCGTTGCCAAATTAAGGAGCTTGAAATGAAAAGAAGCATTTCAATAGCCAGGTGAAGGA
GTTTAATTCAGAAGAGGAGCAATTCAAAGGCCAAGTGAAGGACCTTCAGTCAAAAGAAAA
CCAACTTGATGTCCGGGTGAAGGAGCTCAAATTAGAAAAGAAGCAATTTGAAGGAGTTCC
AATCAAAAGAAAAGTTGCTTGAAGACCAAATGAAGGAGATTAAATCAATAAAGGATGAAT
TCGAAGACCGAGTAAAAGGAACTTGAATCCAAAGAGGAGGATTTCAAAGCTCCAACTCAG
GAGTTCAAGCGTTTTGTAAGCAAAATGGAGGGTATCAATTCAGAATAGAATCAATTTGGA
GGACGAGGGAAAGATTTTGTAGATAATCTGAGCAAGAGAGAACAGTATGTTGAAGCTGAT
ACATTCAGTTGTGCATTTAACACGAGCAACAACAATCAATTAGTTAATCTCTTGCGAAAA
CGTGTGCAGAATGCAAAATTGATTTCTGAGACCACTTGCATGAAAACCAACTCCATCGAA
ATTAAGGAAAAAGCCATAGATCAAGAA
>TR108697|c0_g3_i1 len=459 path=[9680:0-132 9681:133-458] [-1, 9680, 9681, -2]
ACCAACTCCATCGAAATTAAGGTTCTTTTTTTCTTATTCAATTTTTATTTTGTGAAACAT
TCCATCTTCACACCCTTTCATAATAGTTATAAATACTTGAACATGATCACAGGAAAAAGC
CATAGATCAAGAAATTGCTAGTCTCGAAGCTGTAGTACAGTGTATTGGAGATAACAACTT
AGAACCGGAGGATCTACTTAAAAACATTGATGATCGTATTATCGAGCTGAAGAGACAGGA
CGGCAGATAGTCTTTTACTGGAATTAGTGAGTGGTAGACAAAACTTGCTAACACATTCTG
TTGTAAATGAATTAACAGTGTTCATGTAATTAGCTTCAAACTCTTGCTAATTCTTGTAAA
TTGAACTGCTACTACCGATTTGTATCTCTCTCTTGAGGCTTTATTTGTACACTGTTAGAT
ATAAATAAGATAATTGTTATCTAGTTTATGAAACATTCC
>TR108698|c0_g1_i1 len=474 path=[1284:0-48 1285:49-70 1286:71-87 1287:88-94 1288:95-100 1289:101-135 @1303@!:136-248 1292:249-282 1304:283-382 1302:383-406 1308:407-436 1267:437-473] [-1, 1284, 1285, 1286, 1287, 1288, 1289, 1303, 1292, 1304, 1302, 1308, 1267, -2]
ATCTCAAAGTTGGCTAGCTAGTTGTGCATAAATTTTGTGTTCACTGAGTCTGAGTAATAT
ATATTGCTTCAAAGGAATCATCTTTCAGTTTCTCAAGTTCTTGCTTGAGATAAGACTTGG
TCTTGGTCATTCATTTCTAAAGCATTTGCCATGGTTTCTATTCCATCTCTTGTCAATTTA
ATTTCAAGAACTATGTCTTTGAAGAAAGACAAGAGTTATGGAAAGGATGATGATGCAAGG
AAAGTTGTGAAAGCAATGGTAAAGGAAGCAAGAAAGAATGAAATGTTGTTGAATTCATCT
GGAATTGTAAAGTCCGACAAGTCCAACAATTTTTCCTGTGTGTTCACTAAAAAGGGTCAG
AAAGGATTCAATCAGGATTGTCTTATTGTTTGGGAGGAATTTGGATGCCAAGAGGACATT
ATTTTGTGTGGAGTTTTCGATGGACATGGACCTTGGGGACATTTTGTATCGAAA
>TR108698|c0_g1_i2 len=461 path=[1294:0-48 1295:49-87 1296:88-94 1307:95-100 1305:101-135 @1303@!:136-248 1292:249-282 1304:283-382 1302:383-406 1308:407-436 1283:437-460] [-1, 1294, 1295, 1296, 1307, 1305, 1303, 1292, 1304, 1302, 1308, 1283, -2]
ATCTCAAAGTTGGCTAGCTAGTTGTGCATAAATTTTGTGTTCACTGAGTGTGTATCATAT
ATACAGCTTCAAAGGAATCATCTTTCAGTTTCTCAAGTTCTGGCTTCAGATATGACTTGG
TCTTGGTCATTCATTTCTAAAGCATTTGCCATGGTTTCTATTCCATCTCTTGTCAATTTA
ATTTCAAGAACTATGTCTTTGAAGAAAGACAAGAGTTATGGAAAGGATGATGATGCAAGG
AAAGTTGTGAAAGCAATGGTAAAGGAAGCAAGAAAGAATGAAATGTTGTTGAATTCATCT
GGAATTGTAAAGTCCGACAAGTCCAACAATTTTTCCTGTGTGTTCACTAAAAAGGGTCAG
AAAGGATTCAATCAGGATTGTCTTATTGTTTGGGAGGAATTTGGATGCCAAGAGGACATT
ATTTTGTGTGGAGTTTTTGATGGACATGGACCTTGGGGACG
>TR108699|c2_g1_i1 len=302 path=[946:0-45 947:46-87 948:88-110 949:111-111 950:112-301] [-1, 946, 947, 948, 949, 950, -2]
TAAAGGAGTTTCAACAAATGGTATCAAATCTATATGCTCAAAAATATATGGATCATTTCG
AATTACAGTGTAGAGAAGATTTATATCACCTGATTCAGCTGCAGCTTTCAGCCAAGGTTT
TAAATAACGGTCGCGGTCAAAGTCGCGGTCGCGTATAGGATTTTGCGATTACGGTCGTTA
CGGGTGTTGCGATAGAGATTGCGGTTGTCGCGGTGTGAATTAATTACAACATTGCACACG
TCTTAAATAATGATAATAACTTAAACTAGAGAAATATTTGGAGTTCTAAACTAGATAAGG
AG
>TR108699|c4_g1_i1 len=263 path=[1320:0-44 1321:45-61 1322:62-85 1323:86-112 1331:113-207 1315:208-231 1316:232-262] [-1, 1320, 1321, 1322, 1323, 1331, 1315, 1316, -2]
ACCATTTGTTGAAACTCCTTTGCACATCGCTGCATCTAGGGGTCATCTCCAATTTGCCAC
TGAAATTATGATGTTGAAACCTTCATTTTCTTGGAAGCTAAATGCTGAAGGATACAGCCC
CATCCGTCTTGCTATGCAAAACGGCCAAACAATGATGGTACTTCGCTTTGTTGATCTCAA
TAAAGAAATTGTTAAAGTGCAAGGAAAAGAAGGCTTAACTCCTCTTCATTATGCAAGTGA
AATTGGTGAGGTTGATCTTTTAG
>TR108699|c4_g2_i1 len=293 path=[1317:0-51 1318:52-75 1319:76-292] [-1, 1317, 1318, 1319, -2]
GAAACTCCTTTACATATTGCTGCGTCTATGGGTCATCTCCAATTTGCCACTGAAATTATG
ATGTTGAAACCTTCATATGCTTGGAAGCTAAACTGGCAAGGATTCAGCCCCATCCACCTT
GCTTTGCAGAACGGGCAAAAGAGTATGGTGTCTCGTTTTGTGGGCATCGACAAAGAACTT
GTTAGAGTTAAAGGAAGAGAATGCTTTACTCCTCTTCATTATGCAAGTCAAATTGGTGAG
GTTGATCTTTTAACTAAATTTCTCTTTTCGTGTCCGGAATCTATTGAATACTT
>TR108699|c5_g1_i1 len=1091 path=[2721:0-148 2722:149-154 2723:155-178 2729:179-595 2716:596-619 2728:620-733 2696:734-808 2725:809-1021 2705:1022-1045 2706:1046-1090] [-1, 2721, 2722, 2723, 2729, 2716, 2728, 2696, 2725, 2705, 2706, -2]
AGGTCAACAAAAAATTATCTACTTTCTTTATATAAAGCAAAGTGTAAGGAAAATTGAAAC
AGCCTACCAAAAACCAGGAAAGTTGTTTTATCTTGCACACATTACTGAAAAATTGGATCT
TCAAACATGAATAGTACCACAAATAATAATGGTGAGCGATTGAAAGCTGCAGCTGAAGCA
GGTGATATAGATCTCCTTTATACAGTAATTCAAGATGATCCATTCATTTTGGAGATGATA
GATTTAATACCATTTGTTGAAACTCCTTTGCATATTGCTGCATCTATGGGTCATCTCCAA
TTTGCCTCCGAGATTATGAAGTTAAAACCTTCATTTGCTTGGAAACTAAATCAACAAGGA
TTCAGTCCTATCCATCTTGCTATGCAAAACAACCAAAAAAGTATGGTTAATCGCTTTGTG
AACTTCAATAAGGACCTTGTTAGAGTTGAAGGAAGAAATGGCATAACTCCTCTTCATTTT
GCGAGTCAAATTGGCGAGGTTGAACTTTTAGCTAGTTTTCTCTTTGCTTGTCCGGAATCT
ATTGAATACTTGACTGTGAGGTTTGAGACTGCATTGCATATTGCTGTTATGAATGAACAG
TATGAGGCCCTTCAAGTGCTTCTCGGCTGGCTCAAAACAAATAAACAAAGAGGTGCGGAT
TTGCTGAAATATAAAATATTAAACCAGGAGGATGAGAATGGCAACACCATCTTGCACATT
TCAGCGCTAAGTAGCGACCCACAGGCGCTCCAATTGTTGATAAAGACTAGGATAAATTTG
TGCGCGAAGAACTTGGAAAACAAAACATCATTAGACATGGCAGTCACTAGAGAGATCAAG
AGTATATTATTAAGTGTTGGAGCAAAACCTAGCTCGGAAGTCACCAATACACCCACACTT
GCACATAAATTTAAATCAAATACTTCGTTTATGGGTAAAGTGTTACTTTATTTAGTCGGC
CTTAGAAACGATATATCAAAGGAGCAACACAACACTTGGTTGATAGTTGCGACTCTTGTT
GCAACCGCCACCTTTCAATCGGCAATGTCTCCACCGGGTGGAGTATATCAGGTTAATGCT
AGTGACAGTAA
>TR108699|c5_g1_i2 len=398 path=[2718:0-69 2727:70-115 2725:116-328 2705:329-352 2706:353-397] [-1, 2718, 2727, 2725, 2705, 2706, -2]
TGCTAATGATCTCTAACAACAATATTTTTCATTTATTTCTTGGTAGCACAGGCGCTTCAA
TTGTTGATAAAGACTGGGATAAATTTGTGCGCCAAGAACTTGGAAAACAAAACATCATTA
GACATGGCAGTCACTAGAGAGATCAAGAGTATATTATTAAGTGTTGGAGCAAAACCTAGC
TCGGAAGTCACCAATACACCCACACTTGCACATAAATTTAAATCAAATACTTCGTTTATG
GGTAAAGTGTTACTTTATTTAGTCGGCCTTAGAAACGATATATCAAAGGAGCAACACAAC
ACTTGGTTGATAGTTGCGACTCTTGTTGCAACCGCCACCTTTCAATCGGCAATGTCTCCA
CCGGGTGGAGTATATCAGGTTAATGCTAGTGACAGTAA
>TR108699|c6_g1_i1 len=254 path=[3395:0-69 3393:70-81 3391:82-105 3388:106-120 3380:121-155 3371:156-174 3361:175-190 3338:191-253] [-1, 3395, 3393, 3391, 3388, 3380, 3371, 3361, 3338, -2]
TGATAAACACAAAGCGATACACCATAAGTTCTTGGTTATTTTGCATTGCGAGATGGATGG
GGCTGAATCCTTGCGGATTTAGCTTCAAAGCAAATGAAGGTTTCAAATTCATAATTTCAA
TGGCAAAGTCCATATGACCCATGGATGCAGCAATATGTAAAGGAGTTTCAACAAATGGTA
TTGAATCTATACGCTCCAAAACGTATGGATCATCTTGAATTACTGCGTAGAGGAGATCTA
TATCACCTGCTTCA
>TR108699|c6_g1_i2 len=403 path=[3247:0-107 3248:108-112 3249:113-119 3250:120-126 3251:127-153 3367:154-164 3386:165-218 3393:219-230 3391:231-254 3388:255-269 3380:270-304 3371:305-323 3361:324-339 3338:340-402] [-1, 3247, 3248, 3249, 3250, 3251, 3367, 3386, 3393, 3391, 3388, 3380, 3371, 3361, 3338, -2]
GAGTGCAGTCTCGCGCCTCACAGTCAAGTACTCAATGGATTCTGGACACCAACTGAGAAA
GTAACTTAACTTTCGAACATCACCCATTTGACTTGCAAAATGAAGAGGAGTTATGCCTTC
TCTTCCTTTAACTCTAACAAGGTCTTTATTGATGCTCACAAAGTGATACACCATTCGTTT
TTTGTTGTTTTGCATAGCGAGATGGATGGGGCTGAATCCTTGCGGATTTAGCTTCAAAGC
AAATGAAGGTTTCAAATTCATAATTTCAATGGCAAAGTCCATATGACCCATGGATGCAGC
AATATGTAAAGGAGTTTCAACAAATGGTATTGAATCTATACGCTCCAAAACGTATGGATC
ATCTTGAATTACTGCGTAGAGGAGATCTATATCACCTGCTTCA
>TR108699|c6_g1_i3 len=391 path=[3318:0-94 3319:95-95 3320:96-100 3321:101-107 3322:108-114 3323:115-141 3367:142-152 3386:153-206 3393:207-218 3391:219-242 3388:243-257 3380:258-292 3371:293-311 3361:312-327 3338:328-390] [-1, 3318, 3319, 3320, 3321, 3322, 3323, 3367, 3386, 3393, 3391, 3388, 3380, 3371, 3361, 3338, -2]
GCGCCTCACAGTCAAGTATTCAATGGATTCCGGACACACACGGAGAAAGTTAGCTAACAT
TTTAACCTCACTAATTTGACTTGCAAAATGAAGAGGAGTTATGCCTTCTCTTCCTTTAAC
TCTAACAAGGTCTTTATTGATGCTCACAAAGTGATACACCATTCGTTTTTTGTTGTTTTG
CATAGCGAGATGGATGGGGCTGAATCCTTGCGGATTTAGCTTCAAAGCAAATGAAGGTTT
CAAATTCATAATTTCAATGGCAAAGTCCATATGACCCATGGATGCAGCAATATGTAAAGG
AGTTTCAACAAATGGTATTGAATCTATACGCTCCAAAACGTATGGATCATCTTGAATTAC
TGCGTAGAGGAGATCTATATCACCTGCTTCA
>TR108699|c6_g1_i4 len=518 path=[3395:0-69 3393:70-81 3391:82-105 3388:106-120 3372:121-155 3362:156-174 3350:175-190 3282:191-517] [-1, 3395, 3393, 3391, 3388, 3372, 3362, 3350, 3282, -2]
TGATAAACACAAAGCGATACACCATAAGTTCTTGGTTATTTTGCATTGCGAGATGGATGG
GGCTGAATCCTTGCGGATTTAGCTTCAAAGCAAATGAAGGTTTCAAATTCATAATTTCAA
TTGCAAACTCGAGATGACCCATGGATGCAGCAATATGTAAAGGAGTTTCAACAAATGGTA
TTGAATCTATATGCTCCAAAATGTATGGATCATCTTGAATTACTGTGTAGAGGATATCTA
TATCACCTGCTTCAGCCGCAGCTTTCAATCGGTCTCCATTATTTGTAGTGTTCATGTTTA
AAACTTTAATTTTTCAGTGATATGTATGTGCAAGATAAAACAAAATATAAGGTATTTGAT
TGTCATGGTTTCAATTTTCTTCAGTCCTTTATAAAGTAATGACACTGGTGTTCATAAATC
AATCTAATTGTGATACATAAGTCAATTCAACTATTTTTTTTCTCTCTTTTTCACATATTG
TTATGTTTTAAAAAAATCGTATTGCTATGTGTCACACT
>TR108699|c6_g2_i1 len=449 path=[3265:0-105 3266:106-121 3267:122-448] [-1, 3265, 3266, 3267, -2]
CTTGCGGGTTAAGCTTCCAAGCAAATGATGGTTTCAACGTCATAATTTCAGTAGCAAATT
GGAGATGACCCATAGCTGCAGCGATATGTAAAGGAGTTTCAACAAATGGTATTGAATCTA
TATGCTCCAAAATGTATGGATCATCTTGAATTACTGTGTAGAGGATATCTATATCACCTG
CTTCAGCCGCAGCTTTCAATCGGTCTCCATTATTTGTAGTGTTCATGTTTAAAACTTTAA
TTTTTCAGTGATATGTATGTGCAAGATAAAACAAAATATAAGGTATTTGATTGTCATGGT
TTCAATTTTCTTCAGTCCTTTATAAAGTAATGACACTGGTGTTCATAAATCAATCTAATT
GTGATACATAAGTCAATTCAACTATTTTTTTTCTCTCTTTTTCACATATTGTTATGTTTT
AAAAAAATCGTATTGCTATGTGTCACACT
>TR108699|c6_g3_i1 len=442 path=[3208:0-91 3209:92-115 3378:116-128 3390:129-146 3387:147-205 3375:206-243 3366:244-398 3398:399-399 3399:400-404 3400:405-428 3236:429-441] [-1, 3208, 3209, 3378, 3390, 3387, 3375, 3366, 3398, 3399, 3400, 3236, -2]
GTTTTGATCCAGCACTAAATAATATACTCTTGTTCTCTAGAGTGGCGGCTATGTCTAATG
CTGTTTTGTTCTCCAAATTCTTTGCCTTCAAATTTATCCCAGTACTTACCAACAATCGAA
GCGCCTGTGGCTCGTTACTTAGCGCAGAAATGTGCAAAATGGTGTTGTCATCCTCATCCT
TGTGATTTAGTATGTTATATTCAAACCCTCTAGCACCTCTGTCGATATTTCTCCTAAGAA
AGCAAACAAGGAGATGAAGAGCCTCAAAGTTTTTATTTTTCACCGCAATATGCAGTGCAG
TTTCACCCCCCACAGTCACATCTTGAATGGAATCCGGACAAGCAAAAAGTAATTTAGCTA
AAAGTTCAACCTCACCAATTTGACTTGCAAAATGAAGAGGAGTTAAGCCTTCTCTCCCTT
GAACTCGAAAGATCGGAAGAGC
>TR108699|c8_g1_i1 len=237 path=[215:0-236] [-1, 215, -2]
ATTATTAAGTGTTGGAGCAAAACCGAGCTTAGAAGTCACTAATTCTCGCACACGGGCACA
AAGGCTCAGGTCAAAGACCACAAAAAGAAATATTATGTCAACTTATGTAAATCGCATTAG
AAGTAATATAACAGAGGAGCAACGCAACACTTGGTTGATAGTTTCAACTCTTGTTGCAAC
TGCGATCTATCAATCCGGATTGAGTCCCCCTGGTGGAATTTATCAGGTTAGTGCCAG
>TR108700|c0_g1_i1 len=904 path=[4932:0-70 @5020@!:71-185 5031:186-202 5033:203-293 5019:294-314 5035:315-356 5037:357-384 5011:385-406 5016:407-543 4981:544-567 5009:568-588 5032:589-623 5027:624-654 @5023@!:655-765 4935:766-787 4936:788-788 4937:789-903] [-1, 4932, 5020, 5031, 5033, 5019, 5035, 5037, 5011, 5016, 4981, 5009, 5032, 5027, 5023, 4935, 4936, 4937, -2]
GAGGAAAATAAGGCTAGTGCATCTGACACAACAAATACCATGAATGTGTTATCTGACAAG
AATATTGGTATTCCTTTGTCCTGGTTGTTACCTCCAGGTACAGTTATTGCGGCCGCAAAG
GCGATTGTCGCAATAAGAGTTGCTGCTAACATACAAGAGTTTGATGTATCCTTCATCCAG
TTTTTTCCTTCTTCAAGCAATGCTTTATGCTCTTCTTTGAACACTTGCCAAGCTGTTTTA
CCTTCTTGGTCTTTAACTTCTTTAATGAGAGGGTGATCCAATTTCTCTACTTCCTTAAAC
CACTGTAATTCTCTTTGCATTTGAAATGCTGCACCTGAAACTGACTCTACTTGAGAACCT
TGCGGCCAGATGTGATGTAGTGTTCAAGAGTTTGAAGGGCATTCCACATTGTATTTCCAA
AATAAGACTGGTTATGGTTTGACTCCCCATGTGAATCTTTCAGATCTCCTCTCAGCTGAT
TGGGTGGTAAAGACTCGAGTTCTACAGGAACGCAGTGATAAATGCATCTTTTCCAAAATC
CAAGTTTGTGTCCACTTTGAAAGTGTGATGGCAATTTTGACAGAACATTAAGTATAATGC
TTCCATTTGAATCAGAAATTGTTGCCAAGTTAGGGTAGCGCTGAAGAAGATACATGGTGA
TATCATGTATGGAACATTAAGAAAGGATATAAATTGACACTACAGCAGCACAATAATCTT
AAGGAGACAGAAACATGTACAAATGTTTGAAACTTTGGATACTTCGCGTTAGTTTTTGTG
TTGATGATGATTGCGACGAACTTCTGATATAGTGTCAAGCCACACATTGTGTCATGGTGG
AGAAGCACATTTGAATGTTTGTGGCGGAAAAGCTAGATAGGTTCAAGAAACAACAAGAGA
AGTG
>TR108700|c0_g1_i2 len=449 path=[4924:0-63 5021:64-86 5014:87-133 5034:134-168 5028:169-199 @5023@!:200-310 4935:311-332 4936:333-333 4937:334-448] [-1, 4924, 5021, 5014, 5034, 5028, 5023, 4935, 4936, 4937, -2]
GTTTCTATACCAAGTTGAGTGACACAGTCTCAAGTGAGATAGGCAAAGCATATGGAAAAA
CAATGATTGATGGTTCCGTGAGATTGGAACTATGATATAAAAGTGCAGAAGGATGGCAAT
TTTGACAGAACATTAAGTATAATGCTTCCATTTGAATCAGAAATTGTTGGCAAGTTTGGG
TAGCGCTGAAGAAGATACATGGTGATATCATGTATGGAACATTAAGAAAGGATATAAATT
GACACTACAGCAGCACAATAATCTTAAGGAGACAGAAACATGTACAAATGTTTGAAACTT
TGGATACTTCGCGTTAGTTTTTGTGTTGATGATGATTGCGACGAACTTCTGATATAGTGT
CAAGCCACACATTGTGTCATGGTGGAGAAGCACATTTGAATGTTTGTGGCGGAAAAGCTA
GATAGGTTCAAGAAACAACAAGAGAAGTG
>TR108700|c0_g1_i3 len=1015 path=[4932:0-70 @5020@!:71-185 5031:186-202 5033:203-293 5019:294-314 5035:315-356 5037:357-384 5011:385-406 5016:407-543 4981:544-567 5009:568-588 5032:589-623 5027:624-654 @5023@!:655-765 5036:766-783 5007:784-898 4970:899-899 4971:900-1014] [-1, 4932, 5020, 5031, 5033, 5019, 5035, 5037, 5011, 5016, 4981, 5009, 5032, 5027, 5023, 5036, 5007, 4970, 4971, -2]
GAGGAAAATAAGGCTAGTGCATCTGACACAACAAATACCATGAATGTGTTATCTGACAAG
AATATTGGTATTCCTTTGTCCTGGTTGTTACCTCCAGGTACAGTTATTGCGGCCGCAAAG
GCGATTGTCGCAATAAGAGTTGCTGCTAACATACAAGAGTTTGATGTATCCTTCATCCAG
TTTTTTCCTTCTTCAAGCAATGCTTTATGCTCTTCTTTGAACACTTGCCAAGCTGTTTTA
CCTTCTTGGTCTTTAACTTCTTTAATGAGAGGGTGATCCAATTTCTCTACTTCCTTAAAC
CACTGTAATTCTCTTTGCATTTGAAATGCTGCACCTGAAACTGACTCTACTTGAGAACCT
TGCGGCCAGATGTGATGTAGTGTTCAAGAGTTTGAAGGGCATTCCACATTGTATTTCCAA
AATAAGACTGGTTATGGTTTGACTCCCCATGTGAATCTTTCAGATCTCCTCTCAGCTGAT
TGGGTGGTAAAGACTCGAGTTCTACAGGAACGCAGTGATAAATGCATCTTTTCCAAAATC
CAAGTTTGTGTCCACTTTGAAAGTGTGATGGCAATTTTGACAGAACATTAAGTATAATGC
TTCCATTTGAATCAGAAATTGTTGCCAAGTTAGGGTAGCGCTGAAGAAGATACATGGTGA
TATCATGTATGGAACATTAAGAAAGGATATAAATTGACACTACAGCAGCACAATAATCTT
AAGGAGACAGAAACATGTACAAATGTTTGAAACTTTGGATACTTCGGTAACCTTTTCCCA
AAAAGTTTGTACTTTCTCTGAAGGACTAATAGATTTAGGTTTAATGAGTTATTTCAGTGG
AATGAATTATATTGAATTGATCCATCACTATATGCAGCGTTAGTTTTTGTGTTGATGATG
ATTGCGACGAACTTCTGATATAGTGTCAAGCCACACATTGTGTCATGGTGGAGAAGCACA
TTTGAATGTTTGTGGCGGAAAAGCTAGATAGGTTCAAGAAACAACAAGAGAAGTG
>TR108700|c0_g1_i4 len=1639 path=[4941:0-257 5026:258-498 @5020@!:499-613 5031:614-630 5033:631-721 5019:722-742 5035:743-784 5037:785-812 5017:813-924 4939:925-948 5010:949-1141 5016:1142-1278 4981:1279-1302 5009:1303-1323 5032:1324-1358 5027:1359-1389 @5023@!:1390-1500 4935:1501-1522 4936:1523-1523 4937:1524-1638] [-1, 4941, 5026, 5020, 5031, 5033, 5019, 5035, 5037, 5017, 4939, 5010, 5016, 4981…
ACCAGTGTATCCTTTACCTCCTAACTTTATGAACATTGACTTTCTATTGAACAATTTGAA
TATAGATTTAGGTATGCTATCATAGAGGGAAGATTGTACATCAAAACTGTTTAATATTTT
AAAACACTTTCATTTATTTAGACCCATCTATCATCATGTCTATTATTTTTGTGAATAAAT
TAGGAAATTGAAGCTTTGCAAATAGAGTAACTGGAACACAAGCCAAAAGAGCAATAGGAA
TTGGAGCCCATACAAGTCTCTTCTCTAGCAACATAGACAGAGCTGCACCAAAAGCTATCA
TTGTAGTCCCTACGGCAAAGAACAAAGCAGCCATACCTAATATTAATCTCTTCGGTAATG
CCACGACAAAATCTTCTTTGGTGTAGCGTCCATGTATGATAGATAAAAACATCAGAAGAG
AAACCATTGAGGAAAACAAGGCTAGTGCATCTGACACAATAAATAACATGAATGTCTTAT
CTGACAAGAATATTGGTATTCCTTTGTCCTGGTTGTTACCTCCAGGTACAGTTATTGCGG
CCGCAAAGGCGATTGTCGCAATAAGAGTTGCTGCTAACATACAAGAGTTTGATGTATCCT
TCATCCAGTTTTTTCCTTCTTCAAGCAATGCTTTATGCTCTTCTTTGAACACTTGCCAAG
CTGTTTTACCTTCTTGGTCTTTAACTTCTTTAATGAGAGGGTGATCCAATTTCTCTACTT
CCTTAAACCACTGTAATTCTCTTTGCATTTGAAATGCTGCACCTGAAACTGACTCTACTT
GAGAACCTTGCGGCCAGATGTGATGTAGTGTTCTGTGATTCATCTAATGTCAAGACTAAA
AGCTTGAAAATTATTGGCATTTTGCATAGAAGACTAAAAACTTTTTTTTGCCTTCATTTG
GTATGTGAGTCCAAACCAAATCAGGAAAAAACCTAAAACAGATCCTTAAAATTTCAACAA
TGCCAGATGATGTTGCACGGAAAATAATGTCCGCACTCACGAAAGATTGCCAGAATTGAC
AGTCATTCAGGTTTGAAGCTTGTGAGGAAACAAACTCTACTAATCTCACAGCATATACAT
GTCTCAACTTTGTATCTCTAACTAGCTTTATGCTAGGAACAAGAGTTTGAAGGGCATTCC
ACATTGTATTTCCAAAATAAGACTGGTTATGGTTTGACTCCCCATGTGAATCTTTCAGAT
CTCCTCTCAGCTGATTGGGTGGTAAAGACTCGAGTTCTACAGGAACGCAGTGATAAATGC
ATCTTTTCCAAAATCCAAGTTTGTGTCCACTTTGAAAGTGTGATGGCAATTTTGACAGAA
CATTAAGTATAATGCTTCCATTTGAATCAGAAATTGTTGCCAAGTTAGGGTAGCGCTGAA
GAAGATACATGGTGATATCATGTATGGAACATTAAGAAAGGATATAAATTGACACTACAG
CAGCACAATAATCTTAAGGAGACAGAAACATGTACAAATGTTTGAAACTTTGGATACTTC
GCGTTAGTTTTTGTGTTGATGATGATTGCGACGAACTTCTGATATAGTGTCAAGCCACAC
ATTGTGTCATGGTGGAGAAGCACATTTGAATGTTTGTGGCGGAAAAGCTAGATAGGTTCA
AGAAACAACAAGAGAAGTG
>TR108700|c0_g1_i5 len=922 path=[4932:0-70 @5020@!:71-185 5031:186-202 5033:203-293 5019:294-314 5035:315-356 5037:357-384 5011:385-406 5016:407-543 4981:544-567 5009:568-588 5032:589-623 5027:624-654 @5023@!:655-765 5036:766-783 4995:784-806 4996:807-921] [-1, 4932, 5020, 5031, 5033, 5019, 5035, 5037, 5011, 5016, 4981, 5009, 5032, 5027, 5023, 5036, 4995, 4996, -2]
GAGGAAAATAAGGCTAGTGCATCTGACACAACAAATACCATGAATGTGTTATCTGACAAG
AATATTGGTATTCCTTTGTCCTGGTTGTTACCTCCAGGTACAGTTATTGCGGCCGCAAAG
GCGATTGTCGCAATAAGAGTTGCTGCTAACATACAAGAGTTTGATGTATCCTTCATCCAG
TTTTTTCCTTCTTCAAGCAATGCTTTATGCTCTTCTTTGAACACTTGCCAAGCTGTTTTA
CCTTCTTGGTCTTTAACTTCTTTAATGAGAGGGTGATCCAATTTCTCTACTTCCTTAAAC
CACTGTAATTCTCTTTGCATTTGAAATGCTGCACCTGAAACTGACTCTACTTGAGAACCT
TGCGGCCAGATGTGATGTAGTGTTCAAGAGTTTGAAGGGCATTCCACATTGTATTTCCAA
AATAAGACTGGTTATGGTTTGACTCCCCATGTGAATCTTTCAGATCTCCTCTCAGCTGAT
TGGGTGGTAAAGACTCGAGTTCTACAGGAACGCAGTGATAAATGCATCTTTTCCAAAATC
CAAGTTTGTGTCCACTTTGAAAGTGTGATGGCAATTTTGACAGAACATTAAGTATAATGC
TTCCATTTGAATCAGAAATTGTTGCCAAGTTAGGGTAGCGCTGAAGAAGATACATGGTGA
TATCATGTATGGAACATTAAGAAAGGATATAAATTGACACTACAGCAGCACAATAATCTT
AAGGAGACAGAAACATGTACAAATGTTTGAAACTTTGGATACTTCGGTAACCTTTTCCCA
AAAACGTTAGTTTTTGTGTTGATGATGATTGCGACGAACTTCTGATATAGTGTCAAGCCA
CACATTGTGTCATGGTGGAGAAGCACATTTGAATGTTTGTGGCGGAAAAGCTAGATAGGT
TCAAGAAACAACAAGAGAAGTG
>TR108700|c0_g1_i6 len=1750 path=[4941:0-257 5026:258-498 @5020@!:499-613 5031:614-630 5033:631-721 5019:722-742 5035:743-784 5037:785-812 5017:813-924 4939:925-948 5010:949-1141 5016:1142-1278 4981:1279-1302 5009:1303-1323 5032:1324-1358 5027:1359-1389 @5023@!:1390-1500 5036:1501-1518 5007:1519-1633 4970:1634-1634 4971:1635-1749] [-1, 4941, 5026, 5020, 5031, 5033, 5019, 5035, 5037, 5017, 4939, 5…
ACCAGTGTATCCTTTACCTCCTAACTTTATGAACATTGACTTTCTATTGAACAATTTGAA
TATAGATTTAGGTATGCTATCATAGAGGGAAGATTGTACATCAAAACTGTTTAATATTTT
AAAACACTTTCATTTATTTAGACCCATCTATCATCATGTCTATTATTTTTGTGAATAAAT
TAGGAAATTGAAGCTTTGCAAATAGAGTAACTGGAACACAAGCCAAAAGAGCAATAGGAA
TTGGAGCCCATACAAGTCTCTTCTCTAGCAACATAGACAGAGCTGCACCAAAAGCTATCA
TTGTAGTCCCTACGGCAAAGAACAAAGCAGCCATACCTAATATTAATCTCTTCGGTAATG
CCACGACAAAATCTTCTTTGGTGTAGCGTCCATGTATGATAGATAAAAACATCAGAAGAG
AAACCATTGAGGAAAACAAGGCTAGTGCATCTGACACAATAAATAACATGAATGTCTTAT
CTGACAAGAATATTGGTATTCCTTTGTCCTGGTTGTTACCTCCAGGTACAGTTATTGCGG
CCGCAAAGGCGATTGTCGCAATAAGAGTTGCTGCTAACATACAAGAGTTTGATGTATCCT
TCATCCAGTTTTTTCCTTCTTCAAGCAATGCTTTATGCTCTTCTTTGAACACTTGCCAAG
CTGTTTTACCTTCTTGGTCTTTAACTTCTTTAATGAGAGGGTGATCCAATTTCTCTACTT
CCTTAAACCACTGTAATTCTCTTTGCATTTGAAATGCTGCACCTGAAACTGACTCTACTT
GAGAACCTTGCGGCCAGATGTGATGTAGTGTTCTGTGATTCATCTAATGTCAAGACTAAA
AGCTTGAAAATTATTGGCATTTTGCATAGAAGACTAAAAACTTTTTTTTGCCTTCATTTG
GTATGTGAGTCCAAACCAAATCAGGAAAAAACCTAAAACAGATCCTTAAAATTTCAACAA
TGCCAGATGATGTTGCACGGAAAATAATGTCCGCACTCACGAAAGATTGCCAGAATTGAC
AGTCATTCAGGTTTGAAGCTTGTGAGGAAACAAACTCTACTAATCTCACAGCATATACAT
GTCTCAACTTTGTATCTCTAACTAGCTTTATGCTAGGAACAAGAGTTTGAAGGGCATTCC
ACATTGTATTTCCAAAATAAGACTGGTTATGGTTTGACTCCCCATGTGAATCTTTCAGAT
CTCCTCTCAGCTGATTGGGTGGTAAAGACTCGAGTTCTACAGGAACGCAGTGATAAATGC
ATCTTTTCCAAAATCCAAGTTTGTGTCCACTTTGAAAGTGTGATGGCAATTTTGACAGAA
CATTAAGTATAATGCTTCCATTTGAATCAGAAATTGTTGCCAAGTTAGGGTAGCGCTGAA
GAAGATACATGGTGATATCATGTATGGAACATTAAGAAAGGATATAAATTGACACTACAG
CAGCACAATAATCTTAAGGAGACAGAAACATGTACAAATGTTTGAAACTTTGGATACTTC
GGTAACCTTTTCCCAAAAAGTTTGTACTTTCTCTGAAGGACTAATAGATTTAGGTTTAAT
GAGTTATTTCAGTGGAATGAATTATATTGAATTGATCCATCACTATATGCAGCGTTAGTT
TTTGTGTTGATGATGATTGCGACGAACTTCTGATATAGTGTCAAGCCACACATTGTGTCA
TGGTGGAGAAGCACATTTGAATGTTTGTGGCGGAAAAGCTAGATAGGTTCAAGAAACAAC
AAGAGAAGTG
>TR108700|c0_g1_i7 len=560 path=[4924:0-63 5021:64-86 5014:87-133 5034:134-168 5028:169-199 @5023@!:200-310 5036:311-328 5007:329-443 4970:444-444 4971:445-559] [-1, 4924, 5021, 5014, 5034, 5028, 5023, 5036, 5007, 4970, 4971, -2]
GTTTCTATACCAAGTTGAGTGACACAGTCTCAAGTGAGATAGGCAAAGCATATGGAAAAA
CAATGATTGATGGTTCCGTGAGATTGGAACTATGATATAAAAGTGCAGAAGGATGGCAAT
TTTGACAGAACATTAAGTATAATGCTTCCATTTGAATCAGAAATTGTTGGCAAGTTTGGG
TAGCGCTGAAGAAGATACATGGTGATATCATGTATGGAACATTAAGAAAGGATATAAATT
GACACTACAGCAGCACAATAATCTTAAGGAGACAGAAACATGTACAAATGTTTGAAACTT
TGGATACTTCGGTAACCTTTTCCCAAAAAGTTTGTACTTTCTCTGAAGGACTAATAGATT
TAGGTTTAATGAGTTATTTCAGTGGAATGAATTATATTGAATTGATCCATCACTATATGC
AGCGTTAGTTTTTGTGTTGATGATGATTGCGACGAACTTCTGATATAGTGTCAAGCCACA
CATTGTGTCATGGTGGAGAAGCACATTTGAATGTTTGTGGCGGAAAAGCTAGATAGGTTC
AAGAAACAACAAGAGAAGTG
>TR108700|c0_g1_i8 len=467 path=[4924:0-63 5021:64-86 5014:87-133 5034:134-168 5028:169-199 @5023@!:200-310 5036:311-328 4995:329-351 4996:352-466] [-1, 4924, 5021, 5014, 5034, 5028, 5023, 5036, 4995, 4996, -2]
GTTTCTATACCAAGTTGAGTGACACAGTCTCAAGTGAGATAGGCAAAGCATATGGAAAAA
CAATGATTGATGGTTCCGTGAGATTGGAACTATGATATAAAAGTGCAGAAGGATGGCAAT
TTTGACAGAACATTAAGTATAATGCTTCCATTTGAATCAGAAATTGTTGGCAAGTTTGGG
TAGCGCTGAAGAAGATACATGGTGATATCATGTATGGAACATTAAGAAAGGATATAAATT
GACACTACAGCAGCACAATAATCTTAAGGAGACAGAAACATGTACAAATGTTTGAAACTT
TGGATACTTCGGTAACCTTTTCCCAAAAACGTTAGTTTTTGTGTTGATGATGATTGCGAC
GAACTTCTGATATAGTGTCAAGCCACACATTGTGTCATGGTGGAGAAGCACATTTGAATG
TTTGTGGCGGAAAAGCTAGATAGGTTCAAGAAACAACAAGAGAAGTG
>TR108700|c0_g1_i9 len=1657 path=[4941:0-257 5026:258-498 @5020@!:499-613 5031:614-630 5033:631-721 5019:722-742 5035:743-784 5037:785-812 5017:813-924 4939:925-948 5010:949-1141 5016:1142-1278 4981:1279-1302 5009:1303-1323 5032:1324-1358 5027:1359-1389 @5023@!:1390-1500 5036:1501-1518 4995:1519-1541 4996:1542-1656] [-1, 4941, 5026, 5020, 5031, 5033, 5019, 5035, 5037, 5017, 4939, 5010, 5016, 4981…
ACCAGTGTATCCTTTACCTCCTAACTTTATGAACATTGACTTTCTATTGAACAATTTGAA
TATAGATTTAGGTATGCTATCATAGAGGGAAGATTGTACATCAAAACTGTTTAATATTTT
AAAACACTTTCATTTATTTAGACCCATCTATCATCATGTCTATTATTTTTGTGAATAAAT
TAGGAAATTGAAGCTTTGCAAATAGAGTAACTGGAACACAAGCCAAAAGAGCAATAGGAA
TTGGAGCCCATACAAGTCTCTTCTCTAGCAACATAGACAGAGCTGCACCAAAAGCTATCA
TTGTAGTCCCTACGGCAAAGAACAAAGCAGCCATACCTAATATTAATCTCTTCGGTAATG
CCACGACAAAATCTTCTTTGGTGTAGCGTCCATGTATGATAGATAAAAACATCAGAAGAG
AAACCATTGAGGAAAACAAGGCTAGTGCATCTGACACAATAAATAACATGAATGTCTTAT
CTGACAAGAATATTGGTATTCCTTTGTCCTGGTTGTTACCTCCAGGTACAGTTATTGCGG
CCGCAAAGGCGATTGTCGCAATAAGAGTTGCTGCTAACATACAAGAGTTTGATGTATCCT
TCATCCAGTTTTTTCCTTCTTCAAGCAATGCTTTATGCTCTTCTTTGAACACTTGCCAAG
CTGTTTTACCTTCTTGGTCTTTAACTTCTTTAATGAGAGGGTGATCCAATTTCTCTACTT
CCTTAAACCACTGTAATTCTCTTTGCATTTGAAATGCTGCACCTGAAACTGACTCTACTT
GAGAACCTTGCGGCCAGATGTGATGTAGTGTTCTGTGATTCATCTAATGTCAAGACTAAA
AGCTTGAAAATTATTGGCATTTTGCATAGAAGACTAAAAACTTTTTTTTGCCTTCATTTG
GTATGTGAGTCCAAACCAAATCAGGAAAAAACCTAAAACAGATCCTTAAAATTTCAACAA
TGCCAGATGATGTTGCACGGAAAATAATGTCCGCACTCACGAAAGATTGCCAGAATTGAC
AGTCATTCAGGTTTGAAGCTTGTGAGGAAACAAACTCTACTAATCTCACAGCATATACAT
GTCTCAACTTTGTATCTCTAACTAGCTTTATGCTAGGAACAAGAGTTTGAAGGGCATTCC
ACATTGTATTTCCAAAATAAGACTGGTTATGGTTTGACTCCCCATGTGAATCTTTCAGAT
CTCCTCTCAGCTGATTGGGTGGTAAAGACTCGAGTTCTACAGGAACGCAGTGATAAATGC
ATCTTTTCCAAAATCCAAGTTTGTGTCCACTTTGAAAGTGTGATGGCAATTTTGACAGAA
CATTAAGTATAATGCTTCCATTTGAATCAGAAATTGTTGCCAAGTTAGGGTAGCGCTGAA
GAAGATACATGGTGATATCATGTATGGAACATTAAGAAAGGATATAAATTGACACTACAG
CAGCACAATAATCTTAAGGAGACAGAAACATGTACAAATGTTTGAAACTTTGGATACTTC
GGTAACCTTTTCCCAAAAACGTTAGTTTTTGTGTTGATGATGATTGCGACGAACTTCTGA
TATAGTGTCAAGCCACACATTGTGTCATGGTGGAGAAGCACATTTGAATGTTTGTGGCGG
AAAAGCTAGATAGGTTCAAGAAACAACAAGAGAAGTG
>TR108700|c0_g1_i10 len=1235 path=[4921:0-338 5035:339-380 5037:381-408 5017:409-520 4939:521-544 5010:545-737 5016:738-874 4981:875-898 5009:899-919 5032:920-954 5027:955-985 @5023@!:986-1096 4935:1097-1118 4936:1119-1119 4937:1120-1234] [-1, 4921, 5035, 5037, 5017, 4939, 5010, 5016, 4981, 5009, 5032, 5027, 5023, 4935, 4936, 4937, -2]
TGATCCATCAACTTTAACATGTCATTTTTTTCGTTTATATCTAAGATTGTGGCCTTGTTG
TCAATGAGGGTCTAATTGTGGTCCTAAGAGGTGAAATACTCATTATAGTATATGTACAAA
TGTGTAACATAAGTGGACTAAGAATAAAAATTTAACAGTGTAATCATTTTTAAAAAGAAA
GTACTAATTCGAACAAAAAAATGATAAATGACCTGTTTGATACTTTAAATTAAGTTGAAG
GATATGGTATATTTTTCTTTCTGGAATTTAAACTAAAAATGACTAAGAATGTACTCATGA
GATTGAGTTAAACAAACCTTAAACCACTGTAATTCTCTTTGCATTTGAAATGCTGCACCT
GAAACTGACTCTACTTGAGAACCTTGCGGCCAGATGTGATGTAGTGTTCTGTGATTCATC
TAATGTCAAGACTAAAAGCTTGAAAATTATTGGCATTTTGCATAGAAGACTAAAAACTTT
TTTTTGCCTTCATTTGGTATGTGAGTCCAAACCAAATCAGGAAAAAACCTAAAACAGATC
CTTAAAATTTCAACAATGCCAGATGATGTTGCACGGAAAATAATGTCCGCACTCACGAAA
GATTGCCAGAATTGACAGTCATTCAGGTTTGAAGCTTGTGAGGAAACAAACTCTACTAAT
CTCACAGCATATACATGTCTCAACTTTGTATCTCTAACTAGCTTTATGCTAGGAACAAGA
GTTTGAAGGGCATTCCACATTGTATTTCCAAAATAAGACTGGTTATGGTTTGACTCCCCA
TGTGAATCTTTCAGATCTCCTCTCAGCTGATTGGGTGGTAAAGACTCGAGTTCTACAGGA
ACGCAGTGATAAATGCATCTTTTCCAAAATCCAAGTTTGTGTCCACTTTGAAAGTGTGAT
GGCAATTTTGACAGAACATTAAGTATAATGCTTCCATTTGAATCAGAAATTGTTGCCAAG
TTAGGGTAGCGCTGAAGAAGATACATGGTGATATCATGTATGGAACATTAAGAAAGGATA
TAAATTGACACTACAGCAGCACAATAATCTTAAGGAGACAGAAACATGTACAAATGTTTG
[truncated: 1,025,901+ more rows]
