# Supplementary material for: Transcriptome analysis of microRNA156 overexpression alfalfa roots under drought stress
Source: Sci Rep. 2018 Jun 19;8:9363. doi: 10.1038/s41598-018-27088-8 (PMC6008443; doi:10.1038/s41598-018-27088-8)
Supplement: Supplementary file 10 — Supplementary file S2.c5 [file 41598_2018_27088_MOESM10_ESM.xlsx]

## Sheet: Trinity.fasta_S2.c5
Title: Transcriptome analysis of microRNA156 overexpression alfalfa roots under drought stress
Authors: Muhammad Arshada, Margaret Y. Gruber, Abdelali Hannoufa
Supplementary file S2_c5: De novo assembly data
>TR136776|c0_g1_i1 len=273 path=[526:0-91 527:92-115 528:116-272] [-1, 526, 527, 528, -2]
CCGAGCTAATGGAAACGTATGCCATGTTTAATTGTTTATAAGTTGTTTTCAGCTCATTTT
CAAAGCCCTTCAAGACGGTTAACGAAAACAGCTTATAATTTAGATGAATAAACAATTTGT
TCAATAAGCGATTAACCAAATTGTTTATCCAAAAGCAGTCAAATTCTGATCGAGTACTTT
TACTTTCTTAATAAAAAATATTTGCTCTATAAAAAATTATATAAATGGGCTCATGTACTT
TTCTCAATTACCATAGGCAAGTTGGGATTGTGG
>TR136776|c1_g1_i1 len=236 path=[11904:0-85 11905:86-101 11906:102-123 11907:124-135 11908:136-161 11909:162-170 11910:171-171 11911:172-172 11912:173-235] [-1, 11904, 11905, 11906, 11907, 11908, 11909, 11910, 11911, 11912, -2]
ACAACATATGTGAGATTTAGGGCCCGTTTGTTTTAGATTTTTAAAAAATGGATTTTTCTT
TGTATTTTTTAAAATGGATTTTTTTTTAAAAAAAATTACTCAAAAATAGTAAAAGTTATT
TCAAACTCATTTGATACAGGTTAAAAAAGAGATTTTGACATTCACTAACTTAAATATTCA
TTGTTCGAGATTTTACATAGTAAAAATCACATATTTTTTCAAAATGACATCTTTCA
>TR136776|c1_g2_i1 len=1439 path=[11892:0-445 12318:446-463 12437:464-464 12426:465-549 12394:550-571 12358:572-863 12227:864-887 12409:888-958 12391:959-977 12352:978-1038 12307:1039-1316 12435:1317-1336 12423:1337-1355 12462:1356-1389 12470:1390-1401 12295:1402-1427 12068:1428-1436 12069:1437-1437 12070:1438-1438] [-1, 11892, 12318, 12437, 12426, 12394, 12358, 12227, 12409, 12391, 12352, 12307,…
CTTCCGATCTGTTCAACTAAAAATCTATATAGAATTTGTCTTTGAACAAACTAAGACAGT
CATGTGAGAAGAAAACACATGAGATCATATGGATTTGAAAGCTCATAACTCTTCCTTTTA
AATGGCCTCAGAACTCATCAGAATTGGTAGCAAAAGAAAAAGAGAGAGATATAGAAAGAG
AAAACACAAAAAAATGGTTTCTAGGGAGCAAAAGAGAGCAGCACTGCATGAGAAGCTGCA
ACTTCTTCGTTCTGTTACTAACTCTCATGCTCTAAATGATACCTCGATCGTAATCGATGC
ATCAAAGTATATTGAAAATCTAAAGGAAAAGGTAGAACGACTGAATGAAGAAATAGCTTC
TGCAGAAAGTTCAAGTGTCCACAATCCCAACTTGCCTATGGTTACAGTGGAAACCCTAGA
AAAGGGATTTCTTATAAACGTTTTTTTCTGCAAAAAGCAGCCAAGGTATGCTTGTTTCAA
TACTTGAAGCCATTGAAGAGATGAGGCTTACTGTGCTGGAAGCTAGGGTTTCTTGTACAG
ACAATTTTTGCTTCCAAGCTGTTGGAGGAGAGGTAAGATATATACATATAGTGATCAACA
AGAGAAAATTGTCTGTACAAGAGAACAATTATTTGATAGTGTAAAAAATAGTTACATTTT
TGCTGCATATCAATTAAATTTTCATGTTATAAGTTCAACATACGTATCATTAATCTCTCT
ATCTTTTTCCTTCACTTGTCAATATTTTTGTGTCACATGTTTTGTCCCTTTATATAAAAA
CGTTACTCATTTGGGGTTCTCGAGAAAAGGGACCGAGTTGCTGTACATTGAATCATTGAT
ATTGGTCATGCAATCCATATATATTGTGCCTAATCTTAACCCTAATAATAATATATAGTC
TTCATTTAATTGTCTACTAGGTATAGAAGCCAGCTAAGTTCATCAATAACGAATAATATC
TTGCATTTTATTTCCCATCATGCATGAGAATGACGGAAAGTTTTTGTGGCTTATGTAGAA
TGAAGAACAAGGTGAGACTATTGATGCACAAGCTGTGAAACAAGCCGTGGGACAAGCAAT
AAAAAATTGGAGTGAAAGTTCCGATCAAGTGTAAATTGCAACCAATATCTATTTATATGT
ATTGTGTTATCCATATTTATTATTATTTTTCTTATCATTTTTTATCAAGCTTTATTTTGT
TGGTTTAAGGAATCAAGCTTTTGTGTAAGATAGCTAGCTTCCAAATCTTCAAGTTCTGCC
AATTTTAATGAAAATATATGCCGGTAGTAAGGGTCCGTTTGTTTTAGATTTTAAAAAAAT
GGATTTTCCTTTGTATTTTTAAAAATGGATTTTTTTGAAATTTACTTAAAAATAGTAAAA
GTTATTTCAAACTCATTTGATACAGGTTAAAAAAGAGATTTTGACATTCACTAACTTAA
>TR136776|c1_g2_i2 len=324 path=[11947:0-131 12412:132-132 12395:133-156 12359:157-268 12460:269-292 12468:293-297 12093:298-323] [-1, 11947, 12412, 12395, 12359, 12460, 12468, 12093, -2]
TCGAGACCCAAGGCGTCTGTATGCACCTGGTCGTCTCTATCACATTGTCGAGCGAAAGCC
CTTCAGGTACAGTATGGTGCTCTCTTAACAAAGTTTCACTGTGCATCTATTTATCTTGTA
CCATATGACGCCTTACTGAACTAACAAAGACGATCTTCTGATAGTCCTTGTGGTCATTAT
GTAATCCAAAATTATGAATTTTAACATTAAAAGCTATTCTTTGTAACTTTCTAATCATGG
TCGAAGATAAGAAGAGTCAATTAATTGCGGAGGAACATGATGAATTTGATCTAAGGGGTT
TATCGTGTAAATTCTGCTCAGGAG
>TR136776|c1_g2_i3 len=1750 path=[11892:0-445 12318:446-463 12437:464-464 12426:465-549 12394:550-571 12123:572-573 12353:574-592 12307:593-870 12435:871-890 12423:891-909 12462:910-943 12470:944-955 12296:956-974 12378:975-981 12338:982-990 12463:991-991 12420:992-1372 12401:1373-1467 12375:1468-1488 12431:1489-1489 12418:1490-1490 12399:1491-1514 12373:1515-1569 12284:1570-1605 12089:1606-1749]…
CTTCCGATCTGTTCAACTAAAAATCTATATAGAATTTGTCTTTGAACAAACTAAGACAGT
CATGTGAGAAGAAAACACATGAGATCATATGGATTTGAAAGCTCATAACTCTTCCTTTTA
AATGGCCTCAGAACTCATCAGAATTGGTAGCAAAAGAAAAAGAGAGAGATATAGAAAGAG
AAAACACAAAAAAATGGTTTCTAGGGAGCAAAAGAGAGCAGCACTGCATGAGAAGCTGCA
ACTTCTTCGTTCTGTTACTAACTCTCATGCTCTAAATGATACCTCGATCGTAATCGATGC
ATCAAAGTATATTGAAAATCTAAAGGAAAAGGTAGAACGACTGAATGAAGAAATAGCTTC
TGCAGAAAGTTCAAGTGTCCACAATCCCAACTTGCCTATGGTTACAGTGGAAACCCTAGA
AAAGGGATTTCTTATAAACGTTTTTTTCTGCAAAAAGCAGCCAAGGTATGCTTGTTTCAA
TACTTGAAGCCATTGAAGAGATGAGGCTTACTGTGCTGGAAGCTAGGGTTTCTTGTACAG
ACAATTTTTGCTTCCAAGCTGTTGGAGGAGAGAATGAAGAACAAGGTGAGACTATTGATG
CACAAGCTGTGAAACAAGCCGTGGGACAAGCAATAAAAAATTGGAGTGAAAGTTCCGATC
AAGTGTAAATTGCAACCAATATCTATTTATATGTATTGTGTTATCCATATTTATTATTAT
TTTTCTTATCATTTTTTATCAAGCTTTATTTTGTTGGTTTAAGGAATCAAGCTTTTGTGT
AAGATAGCTAGCTTCCAAATCTTCAAGTTCTGCCAATTTTAATGAAAATATATGCCGGTA
GTAAGGGTCCGTTTGTTTTAGATTTTAAAAAAATGGATTTTCCTTTGTATTTTTAAAAAT
GGATTTTTTTGAAATTTACTTAAAAATAGTAAAAGTTATTTCAAACTCATTTGATATAAG
TTAAAAAAGAGATTTTGACATTCACTAACTTACATATTCATTGTTAAATATTTTACATAA
TAAAAATCACATTCTTTCCCTTTCAAAAAGACATTTTGAAAATGATTTTTATGAAAAACT
ATTTGAAATAGCTTTCTTTTAGGGATCTTTCAAGAACTGCCAATTAAGGTGCAAGGTCAG
GAAATTATTGTACCAGTTTACTTGTTGCCAATATCTGGCGCAGATATCATTCTAGGTCCG
CATGTGGCAGATTATTCTGCATTGTCGCTCAAATTTTTCCATCAAGGAAAATTTATCACA
TTACAAGGAGAAATCGCTAAGTCAGTATCTCATGCACAGCTACACCATCTCAGAAGATTG
AATAACACAAAATCTATTGCAGATTGTTTTTCAATACAAGTCATACAACCTGAAACAAAA
GAAGATATATTGAGTGAACTACCAAACAACATTTAACCAGAGCTAGCACTGTTACTACAC
ACCTATCAAGAAGTGTTCAAAGTACCATGCTATATCTCTACAACAAGGATCCGATCCAGT
TAAGGTGAAACCTTACAGATACCCGCACGTACAAAAAGAGCAGATTGAGAAGATGAACAA
AGAAATGTTAGAGTAGGGAATCATACAACCAAACCAACCAATAGTCTGTTTTCTCTCTTT
GAACCTTCTTTTTCCCCTCTTATCTGAACTTCTTCTTTACTAAAACTAGACATTCCACCC
GTGCTGCCGCACGGGTCATATACATTAGACAAAAATAAAAATATTAATATTATAATTTGA
ACTTATAATT
>TR136776|c1_g2_i4 len=452 path=[11947:0-131 12412:132-132 12395:133-156 12359:157-268 12460:269-292 12468:293-297 12392:298-329 12435:330-349 12423:350-368 12462:369-402 12470:403-414 12295:415-440 12068:441-449 12069:450-450 12070:451-451] [-1, 11947, 12412, 12395, 12359, 12460, 12468, 12392, 12435, 12423, 12462, 12470, 12295, 12068, 12069, 12070, -2]
TCGAGACCCAAGGCGTCTGTATGCACCTGGTCGTCTCTATCACATTGTCGAGCGAAAGCC
CTTCAGGTACAGTATGGTGCTCTCTTAACAAAGTTTCACTGTGCATCTATTTATCTTGTA
CCATATGACGCCTTACTGAACTAACAAAGACGATCTTCTGATAGTCCTTGTGGTCATTAT
GTAATCCAAAATTATGAATTTTAACATTAAAAGCTATTCTTTGTAACTTTCTAATCATGG
TCGAAGATAAGAAGAGTCAATTAATTGCGGAGGAACATGATGAATTTGATCTAAGGGGAT
TTTGGGCCCGTTTGTTTTAGATTTTAAAAAAATGGATTTTCCTTTGTATTTTTAAAAATG
GATTTTTTTGAAATTTACTTAAAAATAGTAAAAGTTATTTCAAACTCATTTGATACAGGT
TAAAAAAGAGATTTTGACATTCACTAACTTAA
>TR136776|c1_g3_i1 len=662 path=[12168:0-43 12456:44-52 12452:53-58 12448:59-101 12442:102-104 12433:105-128 12421:129-157 12402:158-206 12291:207-262 12419:263-308 12400:309-332 12374:333-461 12464:462-492 12134:493-520 12135:521-521 12136:522-529 12330:530-546 12282:547-637 12371:638-661] [-1, 12168, 12456, 12452, 12448, 12442, 12433, 12421, 12402, 12291, 12419, 12400, 12374, 12464, 12134, 1213…
GACACTAAATATGTTGGGAATGGGAGGAAAGAAAATGGACTTGAGCTTCTGGAAACAAAA
AACAAAAGCGACTTTGATTGGTTGAAAACACCACCAGCAACTCCTTTGTTTCCATCCCTA
GAAATGGAACCCAGTCCCAACCTCGTCACTCAGAAAGAGCTACCTATTACTCAGTCTATC
TCAAGAGCACAATTTGCAAAGAGTGATATGGAGGCACTAAAACAAAAGGCAAATCAAACA
AACTCAACTAAATCATCAAAGCTTGCTATGAGATCTATAACACCAAGTCATAACAGATTG
AGACCAAACCTCATTAAAAATACAAATGAACAAAAATTAGTTACTCACCCTACCATCATC
AACCAAATCAACAATGCCAAAATAAAACATATTGCTACCAACAACACTAAATATCCTAAT
CCCCAAAAACAAACAAACAATGTTGATTTCCTTGCTTTGAATCAAAAGAAAAACATTGAA
GCAAATGAAACACCTAGAAAGCCTAGGGCTAGAGGTGTATCACCATCATTGAAATCAAAG
GGTTCAAATATTGTGATAGAACTTTCAAATGATACACCAAAAAATCTTAGGACAGATGAT
AAAAGATCAATTTCAAGTACAAGAGGAAGAAGCATTATCAGAGGGTCTATAGTTGGAGGG
TT
>TR136776|c1_g4_i1 len=370 path=[12218:0-104 12467:105-116 12397:117-143 12473:144-152 12413:153-205 12396:206-224 12321:225-258 12272:259-304 12250:305-305 12251:306-306 12252:307-369] [-1, 12218, 12467, 12397, 12473, 12413, 12396, 12321, 12272, 12250, 12251, 12252, -2]
GAAGAATGTGAAGACACAAAAAGAAGCGTTTACTTTAGCTGCAGGAAATAATGAAAGTAG
ATCACATTTTAAAGGAAGTAAAATGGTAGAGAAAGTGGTGAATGCAAGAAAGTCTGGTAT
GAATCATGCAGAGAGAGAATCAAAACTAAAGCCGGTTAAAGGCCCGTTTGTTTTAGATTC
TTGAAAAATGGATTTTCCTTTGTATTTTTAAAAATGGATTTTTTTAAAATTTACTCAAAA
ATAGTAAAGTTATTTCAAACTTATTTGATATAAGTTAAAAAGGAGATTTTGACATTCACT
AACTTAAATATTCATTGTTCGAGATTTTACATAGTAAAAATCACATATTTTTTCAAAATG
ACATCTTTCA
>TR136776|c1_g3_i2 len=1543 path=[12181:0-88 12182:89-103 12361:104-120 12316:121-143 12425:144-147 12410:148-171 12393:172-281 12461:282-305 12469:306-323 12474:324-329 12351:330-353 12306:354-396 12387:397-399 12345:400-423 12404:424-452 12380:453-512 12447:513-522 12441:523-546 12432:547-557 12419:558-603 12400:604-627 12374:628-756 11901:757-827 12330:828-844 12282:845-935 12371:936-959 12430…
GTGAGGGAATTGGAGAGCAAAACAAATTATATATCACCTTAATTTTTTTTAATATTTATT
TAATTTTTAACTATATGTTTGTATATATAATAAGCATAGAGAATTAGTGGGTAGAGTGAT
TATTTTGGAGGATAACATGAAAGGTCGCATAAATCGATTTGAATGTGACACAGAAGAGGA
ACTCTCTTTTTTCAGGGAATTGAAGAAACACCAGAATGAACATATTCCTAGCCTCTTGCT
ATGTGCTTCTGAAGACTATGAATGTGACACTAAATATGTTGGAAATGGAAAGTTTTCACT
CTATAGAATTCCTTCAGGGAGGAAAGAAAACGGACTTGAGCTTCTGGAAACAAAAAACAA
AAGCGACTTTGATTGGTTGAAAACACCACCAGCAACTCCTTTGTTTCCATCCCTAGAAAT
GGAACCCAGTCCCAACCTCGTCACTCAGAAAGAACTACCTATTACTCATTCTATCTCAAG
AGCACTATTAGCAAAGAGTGATGTGGAGGCACTAAAACCAAAGGCAAATCAAACCAACTC
AACTAAATCATCAAAGCTTGCTATGAGATCTATAACACCAAGTCATAACAGATTGAGACC
AAACCTCATTAAAAATACAAATGAACAAAAATTAGTTACTCACCCTACCATCATCAACCA
AATCAACAATGCCAAAATAAAACATATTGCTACCAACAACACTAAATATCCTAATCCCCA
AAAACAAACAAACAATGTTGATTTCCTTGCTTTGAATATTCAAAAGAAAAATATTGAAGC
AAATGAAACACATAGAAAACCTAGAGCTAGAGGTGTATCACCATCATTGAAATCAAAGGG
TTCAAATATTGTGATAGAACTTTCAAATGATACACCAAAAAATCTTAGGACAGATGATAA
AAGATCAATTTCAAGTACAAGAGGAAGAAGCATTATCAGAGGGTCTATAGTTGGAGGGTT
TCAAAATCAAGATCCTACTCCAAAAGCATGTAGACCATCAAGGTCACCATCACCAAGCAT
GTCTAAGAATGGTTTGAACCAATTTGATAGAACACTGAAGAATGTGAAGACACAAAAAGA
AGCGTTTACTTTAGCTGCAGGAAATAATGAAAGTAGATCACATTTTAAAGGAAGTAAAAT
GGTAGAGAAAGTGGTGAATGCTAGAAAGTCTGGTATCAATCATGCAGAGAGAGAATCAAA
ACTAAAGCCTGTTAAGTATAGGGAAAAATAAGGCAAGAATACATATTACGAAGGGGTACA
AACAAGTGAAAAGGAACTTTGATATTGCGTTGAAGATCATATCCTGGTTATAAGGGAAAT
GTTAACAATACACTATCTTTATTAATGTAACAAAATGAGAACATGGCTCATTTTGAGATT
TTTTTTTTAAAGGTCATTTTGAGATGTTATGTACAGGAAACTTTGTATGTTAAATAGTCT
CGTGAGAAAAATCATACACTTACTTAATGGTGTGGAGAAGTTAAAAATTGTGAATTTGCG
CCGCAGCGCACAAATGTCCTTAAAGCTACCTACTAGGCATGGC
>TR136776|c1_g3_i3 len=1524 path=[12181:0-88 12182:89-103 12361:104-120 12316:121-143 12425:144-147 12410:148-171 12393:172-281 12461:282-305 12469:306-323 12474:324-329 12351:330-353 12306:354-396 12387:397-399 12345:400-423 12404:424-452 12380:453-512 12447:513-522 12441:523-546 12432:547-557 12419:558-603 12400:604-627 12374:628-756 11901:757-827 12330:828-844 12282:845-935 12371:936-959 12430…
GTGAGGGAATTGGAGAGCAAAACAAATTATATATCACCTTAATTTTTTTTAATATTTATT
TAATTTTTAACTATATGTTTGTATATATAATAAGCATAGAGAATTAGTGGGTAGAGTGAT
TATTTTGGAGGATAACATGAAAGGTCGCATAAATCGATTTGAATGTGACACAGAAGAGGA
ACTCTCTTTTTTCAGGGAATTGAAGAAACACCAGAATGAACATATTCCTAGCCTCTTGCT
ATGTGCTTCTGAAGACTATGAATGTGACACTAAATATGTTGGAAATGGAAAGTTTTCACT
CTATAGAATTCCTTCAGGGAGGAAAGAAAACGGACTTGAGCTTCTGGAAACAAAAAACAA
AAGCGACTTTGATTGGTTGAAAACACCACCAGCAACTCCTTTGTTTCCATCCCTAGAAAT
GGAACCCAGTCCCAACCTCGTCACTCAGAAAGAACTACCTATTACTCATTCTATCTCAAG
AGCACTATTAGCAAAGAGTGATGTGGAGGCACTAAAACCAAAGGCAAATCAAACCAACTC
AACTAAATCATCAAAGCTTGCTATGAGATCTATAACACCAAGTCATAACAGATTGAGACC
AAACCTCATTAAAAATACAAATGAACAAAAATTAGTTACTCACCCTACCATCATCAACCA
AATCAACAATGCCAAAATAAAACATATTGCTACCAACAACACTAAATATCCTAATCCCCA
AAAACAAACAAACAATGTTGATTTCCTTGCTTTGAATATTCAAAAGAAAAATATTGAAGC
AAATGAAACACATAGAAAACCTAGAGCTAGAGGTGTATCACCATCATTGAAATCAAAGGG
TTCAAATATTGTGATAGAACTTTCAAATGATACACCAAAAAATCTTAGGACAGATGATAA
AAGATCAATTTCAAGTACAAGAGGAAGAAGCATTATCAGAGGGTCTATAGTTGGAGGGTT
TCAAAATCAAGATCCTACTCCAAAAGCATGTAGACCATCAAGGTCACCATCACCAAGCAT
GTCTAAGAATGGTTTGAACCAATTTGATAGAACACTGAAGAATGTGAAGACACAAAAAGA
AGCGTTTACTTTAGCTGCAGGAAATAATGAAAGTAGATCACATTTTAAAGGAAGTAAAAT
GGTAGAGAAAGTGGTGAATGCTAGAAAGTCTGGTATCAATCATGCAGAGAGAGAATCAAA
ACTAAAGCCTGTTAAATATAGGGAAAAATAAGACAAGAGTACATATTACAAAGGGGTACA
AACTAGTGAAAAGGAACTTTGGTATTGCGTAGAAGATCAGATCCTGGGTTATAATATCGT
TGTTAATGTAACAAAATGAGAACATGGCTCATTTTGAGATTTTTTTTTTAAAGGTCATTT
TGAGATGTTATGTACAGGAAACTTTGTATGTTAAATAGTCTCGTGAGAAAAATCATACAC
TTACTTAATGGTGTGGAGAAGTTAAAAATTGTGAATTTGCGCCGCAGCGCACAAATGTCC
TTAAAGCTACCTACTAGGCATGGC
>TR136776|c1_g3_i4 len=1171 path=[11913:0-37 12443:38-54 12436:55-74 12425:75-78 12410:79-102 12393:103-212 12461:213-236 12469:237-254 12474:255-260 12351:261-284 12306:285-327 12387:328-330 12345:331-354 12404:355-383 12380:384-443 12447:444-453 12441:454-477 12432:478-488 12419:489-534 12400:535-558 12374:559-687 11901:688-758 12330:759-775 12282:776-866 12371:867-890 12430:891-977 12417:978-1…
TTAACTATATGTTTGTATATATAATAAGCATAGAGAATTAGTGGGTAGAGTGATTTTGGA
GGATAACATGAAAGGTCGCATAAATCGATTTGAATGTGACACAGAAGAGGAACTCTCTTT
TTTCAGGGAATTGAAGAAACACCAGAATGAACATATTCCTAGCCTCTTGCTATGTGCTTC
TGAAGACTATGAATGTGACACTAAATATGTTGGAAATGGAAAGTTTTCACTCTATAGAAT
TCCTTCAGGGAGGAAAGAAAACGGACTTGAGCTTCTGGAAACAAAAAACAAAAGCGACTT
TGATTGGTTGAAAACACCACCAGCAACTCCTTTGTTTCCATCCCTAGAAATGGAACCCAG
TCCCAACCTCGTCACTCAGAAAGAACTACCTATTACTCATTCTATCTCAAGAGCACTATT
AGCAAAGAGTGATGTGGAGGCACTAAAACCAAAGGCAAATCAAACCAACTCAACTAAATC
ATCAAAGCTTGCTATGAGATCTATAACACCAAGTCATAACAGATTGAGACCAAACCTCAT
TAAAAATACAAATGAACAAAAATTAGTTACTCACCCTACCATCATCAACCAAATCAACAA
TGCCAAAATAAAACATATTGCTACCAACAACACTAAATATCCTAATCCCCAAAAACAAAC
AAACAATGTTGATTTCCTTGCTTTGAATATTCAAAAGAAAAATATTGAAGCAAATGAAAC
ACATAGAAAACCTAGAGCTAGAGGTGTATCACCATCATTGAAATCAAAGGGTTCAAATAT
TGTGATAGAACTTTCAAATGATACACCAAAAAATCTTAGGACAGATGATAAAAGATCAAT
TTCAAGTACAAGAGGAAGAAGCATTATCAGAGGGTCTATAGTTGGAGGGTTTCAAAATCA
AGATCCTACTCCAAAAGCATGTAGACCATCAAGGTCACCATCACCAAGCATGTCTAAGAA
TGGTTTGAACCAATTTGATAGAACACTGAAGAATGTGAAGACACAAAAAGAAGCGTTTAC
TTTAGCTGCAGGAAATAATGAAAGTAGATCACATTTTAAAGGAAGTAAAATGGTAGAGAA
AGTGGTGAATGCAAGAAAGTCTGGAAAAATAAGGCAAGAATACATATTACGAAGGGGTAC
AAACAAGTGAAAAGGAACTTTGATATTGCGT
>TR136776|c1_g5_i1 len=390 path=[12016:0-218 12362:219-308 12317:309-315 12083:316-324 12084:325-325 12085:326-326 12086:327-389] [-1, 12016, 12362, 12317, 12083, 12084, 12085, 12086, -2]
GTGGCTTGTTTTTTGTTTGTGGTATTTTACCTCTGGGTTAAAAACTTATTCATGACAACA
TGCGTCTTTTTCTCTCTCTTTTTTTACAGAAGTTGAGGAACATATTAATGCGGATGAAGG
TTGGTAGGAAGTGGTTGATTTTTTGATTTTTTTTTTTCCTTCGCTGGATACAACTTAGGG
GCCGTTTGTTTTAGATTCTAAGAAAATGGATTTTTCTTTATATTTCGAAAAATAGATTTT
TTTGAAAATTTAGTCAAAAATAGTAGAAGTTATTTTAAATTCGTTCGATATAAGTTAAAA
AAGAGATTTTGACATTCACTAACTTAAATATTCATTGTTCGAGATTTTACATAGTAAAAA
TCACATATTTTTTCAAAATGACATCTTTCA
>TR136776|c1_g6_i1 len=390 path=[11973:0-218 12319:219-326 12270:327-389] [-1, 11973, 12319, 12270, -2]
GTGGCTTGTTTTTTGTTTGTGGTATTTTACCTCTGGGTTAAAAACTTATTCATGACAACA
TGCGTCTTTTTCTCTCTCTTTTTTTACAGAAGTTGAGGAACATATTAATGCGGATGAAGG
TTGGTAGGAAGTGGTTGATTTTTTGATTTTTTTTTTTCCTTCGCTGGATACAACTTAGGG
GCCGTTTGTTTTAGATTCTAAGAAAATGGATTTTTCTTTGTATTTCTAACAATAGATTTT
TTTGAAAATTTAATCAAAAATAGTAGTAGTTATTTTAAATTCATTCGGTATAAGTTAAAA
AAGGGATTTTGACATTCACTAACTTAAATATTCATTGTTCGAGATTTTACATAGTAAAAA
TCACATATTTTTTCAAAATGACATCTTTCA
>TR136776|c1_g7_i1 len=485 path=[12049:0-445 12050:446-462 12051:463-463 12052:464-484] [-1, 12049, 12050, 12051, 12052, -2]
CTTCCGATCTGTTCAACTAAAAATCTATATAGAATTTGTCTTTGAACAAACTAAGACAGT
CATGTGAGAAGAAAACACATGAGATCATATGGATTTGAAAGCTCATAACTCTTCCTTTTA
AATGGCCTCAGAACTCATCAGAATTGGTAGCAAAAGAAAAAGAGAGAGATATAGAAAGAG
AAAACACAAAAAAATGGTTTCTAGGGAGCAAAAGAGAGCAGCACTGCATGAGAAGCTGCA
ACTTCTTCGTTCTGTTACTAACTCTCATGCTCTAAATGATACCTCGATCGTAATCGATGC
ATCAAAGTATATTGAAAATCTAAAGGAAAAGGTAGAACGACTGAATGAAGAAATAGCTTC
TGCAGAAAGTTCAAGTGTCCACAATCCCAACTTGCCTATGGTTACAGTGGAAACCCTAGA
AAAGGGATTTCTTATAAACGTTTTTTCTGCAAAAAGCAGCCAAGAATGAAGAACAAGGTG
AGACT
>TR136777|c0_g1_i1 len=348 path=[4176:0-181 4177:182-205 4178:206-268 4179:269-347] [-1, 4176, 4177, 4178, 4179, -2]
TTTTTTTTTTTTTTCAACGCGAAAACATAATTCCTTATCTAAACTTTTTCCTCCTTGAGC
AACAGGTCAAAAGTCTCAACACATGGTAAAATAAAATTTTACATGTTACATAAAACTGTA
AGGCTATCTTCCGAAGATAAGAAATATAGATAAATCAAAACTGAAACATAACTAAGATTA
AAAGCACTGAATGTTCTATTGAAATGGGAACACTTTTGCCTCCTCCTGCTTCACAACTTT
CCTGAGGCGATTGTAATTCCCGTCATCCTAACCAGATCCAACGATGATGTTGTTGATTGG
AATAAAGATAAGCTTAACGAAAAACCCAACGAATCCCATCACAACAAA
>TR136777|c0_g2_i1 len=1183 path=[4171:0-85 4200:86-204 4193:205-313 4221:314-314 4218:315-338 4215:339-359 4210:360-383 4206:384-735 4197:736-746 4203:747-824 4209:825-829 4226:830-845 4205:846-901 4195:902-918 4184:919-939 4170:940-1182] [-1, 4171, 4200, 4193, 4221, 4218, 4215, 4210, 4206, 4197, 4203, 4209, 4226, 4205, 4195, 4184, 4170, -2]
GCACTGAATGTTCTATTGAAATGGGAACACTTTTGCCTCCTCCTGCTTCACAACTTTCCT
GAGGCGATTGTAATTCCCGTCATCCTGCAGAAATAATCAAGAGTTATGAACATCATTCAT
TTTACACACTTTGCACAAGACACAGATTTTTGAATCCTGTAAGACATATGAGGCAGTTCC
GTTCGGCAATCAATCACAGCAACCAACTCAATGGAAAGAACAATCAAAAGAACTTTGCAT
ATACAAAACAGTTAAAATCTCCAAAAGACAAAATAAACATTATATTGAGGATAAAATAAG
TTCCAAAAACATCCTATGACATAAGTTGCTACAGCCTAGTGTAAATACTAAATTCTCACA
TCGCTTCACAGAAATAGTTCCACGGGCTCTTGAGGGCATAGGTAGTAAAAACAGATAGGT
CATTAAGAAAACAGTTATACACAATCTCTAGTTTATGCTATGAACAACTCAAACTGACAT
GGACACAAGACACAACACTGAATGGTATAATTGAATGTAATCAGAAGTGTCGGTGATGCA
TAATGTATATGTATCAATGCAGTTGCTGCATCTTGATGTTTACAATACATCATGGTTAAT
TGATAACATCTTGGCAATTGGCGGTTGTCAATTGATGAATCATAACCCTTATTGTCACAA
ATATGTTTATTAATAAATTAGAAGTTTTGAAATAGTAGTAGATTTAAAACAATAATTCAC
TTCTATCATTGACTTACTGTCAATTTGCAATGCTACAGAAAATTCAACATCAAAAGCAAC
ACTATAAAAGCACAACCAATGAAGAGAAAATCACCAATCAATCATAACTAAGAACAAACT
AAAACATTGCATTGTAAGCAAACATGCAGGCTACCTTTTTCCATTGTAAATCATACAAAA
AATGATCACAAGTAAACCCATTATGCATGAAAATCATAAATACAACCAAACAGATCACCC
ACTTCAAAAATCCCCTGATTCATATTAAGATCTCAAATCAAATTGACGATGTAGCACTGA
CACCGACACTTATGGAAGATGTGTCTGGTGTCCGAGACAAGCAATCACATTAAACTAATC
CATTTTTGTTTTCAAATTTTTAGCAGTGTCAACGTGTCTGTGTTGTATCATCAGTGTGAG
TGTCTAATAATATCAAGTTACCACAAGAGTAAGACAATACTAA
>TR136777|c0_g3_i1 len=619 path=[4103:0-153 4194:154-164 4212:165-204 4207:205-228 4204:229-257 4224:258-262 4211:263-278 4198:279-286 4190:287-375 4165:376-618] [-1, 4103, 4194, 4212, 4207, 4204, 4224, 4211, 4198, 4190, 4165, -2]
CAATGCATAATGATTAATTGAAAACAACTTTGCAATTGGCGCTTGTCAATTGATGAATCA
TAACCGTTATTGTCACAAATATGTTTATTTACAAATTAGAAACTTCGAAATAGCAGTAGA
TTTCAAACAAGAATTCACTTCTATCATTGACTTACTGTCAATTTGTGATGCTACGGAAAA
TTCAACATCAAAAGCAAAACCATTTAGATGAACATTATAAAACCACAACCAATGCAGAGA
AAATCACCAATCAATCATAACTAAGAACAAACTAAAACAATGCATTGTAAGCATACAACA
TGAGAGCTACTTTTTTCCATTGCAAATCATACAAAAAATTATCACAAGTAAATCCATTAT
GCATGAAAATCATAAATACAACCAAACAGATCACCCACTTCAAAAATCCCCTGATTCATA
TTAAGATCTCAAATCAAATTGACGATGTAGCACTGACACCGACACTTATGGAAGATGTGT
CTGGTGTCCGAGACAAGCAATCACATTAAACTAATCCATTTTTGTTTTCAAATTTTTAGC
AGTGTCAACGTGTCTGTGTTGTATCATCAGTGTGAGTGTCTAATAATATCAAGTTACCAC
AAGAGTAAGACAATACTAA
>TR136777|c0_g2_i2 len=890 path=[4115:0-174 4193:175-283 4221:284-284 4218:285-308 4215:309-329 4210:330-353 4206:354-705 4197:706-716 4203:717-794 4209:795-799 4226:800-815 4205:816-871 4185:872-889] [-1, 4115, 4193, 4221, 4218, 4215, 4210, 4206, 4197, 4203, 4209, 4226, 4205, 4185]
CTTCTGCCTCCTTCTGCTTCACAACTTGAATTCCCGAGTCTAATTTCTCTCATCCTGCAG
AAATAACCACATGTTATGTACATCATTCATTTTACACACTGAGTTCAAGACACAGATTTT
TGAATCCTTTAAGACATATGAGGCAGTTCCGCTCGGCAATCAATCACAGCAACCAACTCA
ATGGAAAGAACAATCAAAAGAACTTTGCATATACAAAACAGTTAAAATCTCCAAAAGACA
AAATAAACATTATATTGAGGATAAAATAAGTTCCAAAAACATCCTATGACATAAGTTGCT
ACAGCCTAGTGTAAATACTAAATTCTCACATCGCTTCACAGAAATAGTTCCACGGGCTCT
TGAGGGCATAGGTAGTAAAAACAGATAGGTCATTAAGAAAACAGTTATACACAATCTCTA
GTTTATGCTATGAACAACTCAAACTGACATGGACACAAGACACAACACTGAATGGTATAA
TTGAATGTAATCAGAAGTGTCGGTGATGCATAATGTATATGTATCAATGCAGTTGCTGCA
TCTTGATGTTTACAATACATCATGGTTAATTGATAACATCTTGGCAATTGGCGGTTGTCA
ATTGATGAATCATAACCCTTATTGTCACAAATATGTTTATTAATAAATTAGAAGTTTTGA
AATAGTAGTAGATTTAAAACAATAATTCACTTCTATCATTGACTTACTGTCAATTTGCAA
TGCTACAGAAAATTCAACATCAAAAGCAACACTATAAAAGCACAACCAATGAAGAGAAAA
TCACCAATCAATCATAACTAAGAACAAACTAAAACATTGCATTGTAAGCAAACATGCAGG
CTACCTTTTTCCATTGTAAATCATACAAAAAAATGATCACAAGTAAACCC
>TR136777|c1_g1_i1 len=233 path=[421:0-232] [-1, 421, -2]
TTTTGAATCCTTTAAGACATATGAAGCCATTACGCGCGTTCAATGACAGCAACCAAGTAA
TTAAAACGTCAACTAAATGTAAGTAACAATCAAAAGAACTTTGCATAAGCAAAACAGTTA
ACATCTATACATAGTGTTTATGTATCAATGCAGTTGTTGCATCTTGATGTTTACAATGCA
CGGACACGACATTGGTAATAAATGGAAAAAATGGTATAATTGAATGTAATCAG
>TR136778|c0_g1_i1 len=226 path=[659:0-63 660:64-87 708:88-93 706:94-138 703:139-175 696:176-204 667:205-213 668:214-225] [-1, 659, 660, 708, 706, 703, 696, 667, 668, -2]
ACAACCAGGAACTTCATGGTCGGACAGTACGAGTGAACTATGCTACAGAAAGGGCACGTC
CTGGGTTTGGTGGTGGTGGTGGTTATGGCGGCGGCGGCTATGGTGGTGGTGGTGGTTATA
GTGGTGGCGGTGGCTATAGTGGCGGTGGTGGAAATTATGGTGGCGGTGGCTATGGTAGTG
GGGGCGGAAATTATGGTGGTGGTGGCGGAAATTATGGTGGTGGTGG
>TR136778|c0_g2_i1 len=229 path=[680:0-63 681:64-87 704:88-93 707:94-117 705:118-141 702:142-178 699:179-195 695:196-207 678:208-216 679:217-228] [-1, 680, 681, 704, 707, 705, 702, 699, 695, 678, 679, -2]
ACAACCAGGAACTTCATGGTCGGACAGTACGAGTGAACTATGCTACAGAAAGGGCACGTC
CTGGGTTTGGTGGTGGTGGTGGTTATGGCGGCGGTGGCTATGGCGGTGGTGGCGGTGGCT
ATAGTGGTGGCGGTGGCTATAGTGGCGGTGGTGGAAATTATGGTGGCGGTGGCTATGGTG
GTGGTGGCGGAAATTATGGTGGTGGTGGCGGAAATTATGGTGGTGGTGG
>TR136778|c1_g1_i1 len=3628 path=[12428:0-59 12429:60-83 12712:84-123 12637:124-147 12677:148-182 12190:183-206 12710:207-285 12754:286-307 12738:308-365 12709:366-389 12765:390-426 12773:427-449 12770:450-456 12764:457-480 12776:481-509 12627:510-534 12734:535-545 12763:546-609 12750:610-633 12732:634-679 12621:680-951 12136:952-975 12702:976-1223 12324:1224-1242 12620:1243-1472 12339:1473-1496 …
TTTTTTTTTTAAATTAATTGGGTGATTTATTGATTGATCGAAAACCGCTATTCTGAATTG
TGTAGTAAGCAAATAAGGAAACCATACCAATGACATCCAAATTCCAACAATAACTTGTAA
TACAGTGGCAGTGGCTAATACAAAGCACACCAGTTCTAACAATATTTTCAGTCTTCTAAA
ACGTTAACTGACCTAAACAAAGTTAACTAACTAAACTATACTATTACCAACTTGACACAT
ATATACAAGCGTCACAGGGCTTGTTGGAAGGGCCAATGAATTTCAAAGCGATGAGTCGTG
TCAAACAAGAGCTTTTGGAAAAAGATTTACCCACCAAGCCATCGTATGACAGAATTTCAA
TTCCACGCCAACAACCATCTTCCTGAAGGCACTTCACTAGACTAGTAATGATCACGTAAA
TAAACTAGTTTGTTACTGTGTTTAGTTGGACATGGCCACACATTTAGCCAGAAGCTTGGA
TGTATAGGTTCTTGAAATTGAGGTGAAAACGTCGTCGGGACAAATTGCATGTTGGACGCA
CAACCAAACAGGTGCTACTTCAGTTCAACTATTCGGTCCCGCGGCAACCAATCTTTTGTT
CATGTTCAACCAATGGTTGAACCTTTACCACAATATTTAGACATAACCAACATAGGGTGA
AGGAGATATATAACCAAACTACAACCAATAAGACACTTAGATGTATAAGTATTGCAAATA
ATAATAATGCATTAGTATCTTTTTGATTAAAACTTCAGCTATCATTTGTGTAATGGAATA
AAGCTAATTACACCATAGCAAGCAAATTATACACTAGCTTTTAGAATATGAATTAGTAAG
GATCGCGACCAAGAGAAGTTTGAAGAAAAAACAAAATATATTATAGGATTCAAATTTGAC
CTATAATGAAAAAAATGATGTAAAGAAATCGTACAAAACATAAATTTTGAAGTACCAACA
ATCTAAAAGAATCAAGTGTTCAGATCGGACGGAGTATAATATCCCAAACACACGAGCAAA
TTCAGAATACAATACACCCAAAAAGAAATAATAAAGCCAAGCATCTAATGAATTCCACAT
GAGTAGACATGGAATTATTCTATAGATGTGGGGTTTATGGCAAACAAAAATGAAATGCCA
AAAAATAAATTGTTGAGGCAATCCAAACACAGTCCCATGATCAGACCACTACTAGAATAG
AGGGGGAAAGAAAATGTAGAAGAGTGAAATACAAAACAGAAGGAAGCAAGAAATTCATCG
ATCAGCAAGCTTCATTAGACCTAAATAAAGCGCAGGCATTAAGCAATACACATTATTTCA
CTCTATCATTTTATCTTCAGGTTAGCAATCAACAATACCAACCTAAAATACTAATTGGTG
CAGAAAGCCTTCACCATACCACAAACCAGCAAAAGAAACTAAATCCCGTTAGATTGAGAA
ATGAACATAAATTTATTGAAATACACAACTGCATCGCTATCTTCCACTAACCAGCTCTAC
ATAAAGTGTATCAACAATCATTTTTGTTAAAGAGCATCTTCCATAAACCGCCATCTTCCA
TTCACAACATCACTAACAATCTATGCAAGTAACTAGGGCATCATACTTCAAACCTAAACA
ATTTCTTTACAACAAATTCATACAGCGCAGTTGATAAATCTAAACAAAGGTGCAATAACT
TGATGTGGAGTTCCTTGGGGAAACAAAATAAATGGGTTCTTGTTGGAATTGTTGGAAAAG
CAAAGATGTTTTGGAATTAAAAAAGGCTGACACCAATATAATCCATTTTATATTGTACAA
AGAAATTCTTTTTAGGTAATTCTTTTTAGGTACAACATCAAATAAGGATAGTATAATATA
ACTCAGGAAGAAATTATTGATAACCCAAGGAAAATGTAACCAAGTACAAACTCATAATAA
AAATACCATAATCCATGAGCATATAATTAAAACAGATTGTACAGCTAAAGTGATCCGGCT
AAAAGTACAAAACTAGTCTATCTCAATAGCTTTTAACTAACAACACATGGAACAAGCTTA
AAAAAGGGGCAGATGAAATCAACAGGCTGTAAAAGGACAAGCTAACACAATCACAACACC
AGAGCACATAGTCTGCAATAACGCAATCACCAGAAGCACACAAAGATCTGCGCCCAACAA
GCGATGATACACCTTAGTAGTAAGGAGGCACATTTGAATACATGGAACCAGGTTGAACCC
TTGGTACCGGCGACGCTCCAGCAGGAGGATGATGCTGATTCGGATAGCCCGATGAATTAT
AGTGTCCACTGTCGGGATATCCACCAGCTTGCATTCCACCTGAACTTGGTAATCTGTACA
AGGAAGTAAGTCCAAGTCCACCACTACCTCCAGCAGAACCATGTCCACCACCGGCTCCTG
CACTGGGACCCGTCACACCACTACCTCCGCCATAACCACCACCACCACCACTACCGCCAT
AGCCAGTCGCCGCTGGCCCACCATAACCTCCATAATGACCACCACCATACCCACCAGCTC
CACCCATTGAAGATGGAGCCTGATTCCCAACAGAAGACAAACCACCACCAACAGACGAAT
TCAAAGGATGGTTACCCATTGGAGGCTGACCCTGATGCCCAGCAGAAAACCCACCGTAAG
AACCCATACCCACAGAAGCACCATATTGACCCGACGCAGGCCCAGCTGCAGGAGCCATCC
CCATTCCATTTCCATGAGCATTCCCACGAACCTGAGCCCCGTCCGGGCCACCCCGCATCC
CTTGCTGTTTCCCACCATCTGTTATTGCCAGCTTGCAATTTAACTGGCGCCCCTCCACAT
TCTTGACGGGCTCTGATACGGCGGCGTTTGCCCCCTCAGGTGTCTTATAAACAAAAAGAG
CGAAGCCTTTGGATCTTCCTGTCTGCTTATCAAAACCCAATGGACCTTCCTCGATCTCCC
CATAAATTGAGAAGTGGGCTAGAAGCTTGTCCCCTGGAAGATCTGGCGGCACGTTGGATA
CATATATTTTCCGTTGGGCAACGTCAGCTGCGTTGGTGTTGGAACCTGAATTCCCTGCTG
CAGCCAGCTGCGTGACAGTAACGCGCCCATCAATACGCTTGCTAGGCTCACGGAGAGCTA
ATAGGGCACCGTCCACGTGGAGGAAGGTTACAAAGCCGTAACCCTTTGACTTCCCGGTGG
CCTTATCGACGATAACGATGGCTTCTTCGAGTTCACCGTAGGTTGAAAAGAGTGAACGGA
GGCCTTCGGTGGTGGTGTCCCAACCGAGGCCGCGGATAAAGAGCTTGCGTCGGGAGATGT
CTGGGTCTGCAACTGCACGAGCGGCGGAGAGAACGTCGGGATGGCGGACGACGGCGTCTT
GGAGGATGTTGATTAGCTGGTCGGAGGTGAAACGCTCGATCAGCTTGCGGCCTTCCGAAG
GGGAGAGCTTTAGGTGATCAGATTCGCCGCCGAAGCCGTTCTCGTCCAGCTTGCGCTTTT
TGGTGGGATCCATTATCGTTTGCATTGGAATTTAGAAAAGGGTAAAGATTCAAGAAAAGA
TAAACCCTAACCCTAAATCCTTAATGTGTCAGCTCTCTTCACTCTGATTGTGTTGTGTTG
TGTTGTGTTGTATAGATCGGAAGAGCAC
>TR136778|c1_g2_i1 len=859 path=[12535:0-61 12713:62-71 12638:72-85 12755:86-109 12739:110-144 12635:145-202 12676:203-336 12394:337-360 12633:361-755 12327:756-779 12674:780-797 12724:798-799 12693:800-834 12657:835-858] [-1, 12535, 12713, 12638, 12755, 12739, 12635, 12676, 12394, 12633, 12327, 12674, 12724, 12693, 12657]
CAGGTTGTAGTCAAGTAAAATAAAACAAAAATAACAAAACTAAAACCAAGTCAGAAGTTT
AATAAAAAAAAAGGGATTCGGTATATTCCATACTGAAAGGATGGAATTTACTACCCATCA
CAAATTCACTATTAACGACTTCAAATAAGGATTTATCTAGCTGCAGGTGCATAGAAATCA
AAACATTTATCAATCAGGTATAGAAAATCACAGATCAGCTGCAATCTCTAACACCACAAC
AAACAGGTATGTTCAATTCAATTAATATTAAGACAATTATTTTACAAGACGACAAGCAAA
GAGGTCAAAAGGTAACAATTAAATAAAGACACCGATCAAAAGAGCAAAAAAGACATCACA
AACGACATATTTAGTCATACATACTGAATAATTTACAAGTCAAGACAGCAAACACAAAAC
ACAAACTATGACAGGAACAACTTTTCATAACATAGACAGGGCATGCGAAGCAAATTTTGA
ACTATAACACTATTTAGTCCTCAGACCTCACCACTGATTATTCATGAATAGAACTCATGC
TACAAAACACAGTGCAAATAATTGTTAAAAATAATACCACAGTGGAAATAATGCAGGTAA
TAATAACATATACCAAATAATACTATGAAGTACACAAAGAAACACTCTATTGACAAAACA
AAAACTGAGAAAAGAGAAACAATGTAATAACAGAAGAACAAAACTAAGAAAAACGAACAT
ACAACATAAAATAATTGACCTAAAGAGAATGTTACAAACCAGAAAATTCAAAATTACCTT
AGTAGTAAGGAGGCACATTTGAATACATGGAACCAGGTTGAACCCTTGGTACCGGCGACG
CTCCAGCAGGAGGATGATG
>TR136778|c1_g1_i2 len=761 path=[12428:0-59 12429:60-83 12712:84-123 12637:124-147 12677:148-182 12190:183-206 12710:207-285 12753:286-306 12738:307-364 12709:365-388 12765:389-425 12737:426-450 12707:451-457 12671:458-481 12628:482-510 12705:511-511 12733:512-546 12763:547-610 12750:611-634 12732:635-680 12622:681-701 12693:702-736 12657:737-760] [-1, 12428, 12429, 12712, 12637, 12677, 12190, 12…
TTTTTTTTTTAAATTAATTGGGTGATTTATTGATTGATCGAAAACCGCTATTCTGAATTG
TGTAGTAAGCAAATAAGGAAACCATACCAATGACATCCAAATTCCAACAATAACTTGTAA
TACAGTGGCAGTGGCTAATACAAAGCACACCAGTTCTAACAATATTTTCAGTCTTCTAAA
ACGTTAACTGACCTAAACAAAGTTAACTAACTAAACTATACTATTACCAACTTGACACAT
ATATACAAGCGTCACAGGGCTTGTTGGAAGGGCCAATGAATTTCAAGCGATGAGTCGTGT
CAAACAAGAGCTTTTGGAAAAAGATTTACCCACCAAGCCATCGTATGACAGAATTTCAAT
TCCACGCCAACAACCATCTTCCTGAAGGCACTTCACTAGACTAGTAATGATCACGTAAAT
AAACTAATGTTTGTTACTGTGTTTAGTTGGACATGGCCACACATTTAGCCAGAAGCTTGG
ATGTATAGGTTCTTGAAATTGAGGTGAAAACAGCGTCGGGACACATTGCATGTTGGACGC
ACAACCAAACAGGTGCTACTTCAGTTCAACTATTCGGTCCCGCGGCAACCAATCTTTTGT
TCATGTTCAACCAATGGTTGAACCTTTACCACAATATTTAGACATAACCAACATAGGGTG
AAGGAGATATATAACCAAACTTAGTAGTAAGGAGGCACATTTGAATACATGGAACCAGGT
TGAACCCTTGGTACCGGCGACGCTCCAGCAGGAGGATGATG
>TR136778|c1_g1_i3 len=3616 path=[12428:0-59 12429:60-83 12712:84-123 12637:124-147 12677:148-182 12190:183-206 12710:207-285 12754:286-307 12738:308-365 12709:366-389 12765:390-426 12773:427-449 12770:450-456 12764:457-480 12776:481-509 12669:510-510 12704:511-534 12734:535-545 12763:546-609 12750:610-633 12732:634-679 12621:680-951 12136:952-975 12702:976-1223 12279:1224-1244 12620:1245-1474 12…
TTTTTTTTTTAAATTAATTGGGTGATTTATTGATTGATCGAAAACCGCTATTCTGAATTG
TGTAGTAAGCAAATAAGGAAACCATACCAATGACATCCAAATTCCAACAATAACTTGTAA
TACAGTGGCAGTGGCTAATACAAAGCACACCAGTTCTAACAATATTTTCAGTCTTCTAAA
ACGTTAACTGACCTAAACAAAGTTAACTAACTAAACTATACTATTACCAACTTGACACAT
ATATACAAGCGTCACAGGGCTTGTTGGAAGGGCCAATGAATTTCAAAGCGATGAGTCGTG
TCAAACAAGAGCTTTTGGAAAAAGATTTACCCACCAAGCCATCGTATGACAGAATTTCAA
TTCCACGCCAACAACCATCTTCCTGAAGGCACTTCACTAGACTAGTAATGATCACGTAAA
TAAACTAGTTTGTTACTGTGTTTAGTTGGACATGGCCACACATTTAGCCAGAAGCTTGGA
TGTATAGGTTCTTGAAATTGAGGTGAAAACAACGTCGGGACAAATTGCATGTTGGACGCA
CAACCAAACAGGTGCTACTTCAGTTCAACTATTCGGTCCCGCGGCAACCAATCTTTTGTT
CATGTTCAACCAATGGTTGAACCTTTACCACAATATTTAGACATAACCAACATAGGGTGA
AGGAGATATATAACCAAACTACAACCAATAAGACACTTAGATGTATAAGTATTGCAAATA
ATAATAATGCATTAGTATCTTTTTGATTAAAACTTCAGCTATCATTTGTGTAATGGAATA
AAGCTAATTACACCATAGCAAGCAAATTATACACTAGCTTTTAGAATATGAATTAGTAAG
GATCGCGACCAAGAGAAGTTTGAAGAAAAAACAAAATATATTATAGGATTCAAATTTGAC
CTATAATGAAAAAAATGATGTAAAGAAATCGTACAAAACATAAATTTTGAAGTACCAACA
ATCTAAAAGAATCAAGTGTTCAGATCGGACGGAGTATAATATCCCAAACACACGAGCAAA
TTCAGAATACAATACACCCAAAAAGAAATAATAAAGCCAAGCATCTAATGAATTCCACAT
GAGTAGACATGGAATTATTCTATAGATGTGGGGTTTATGGCAAACAAAAATGAAATGCCA
AAAAATAAATTGTTGAGGCAATCCAAACACAGTCCCATGATCAGACCACTACTAGAATAG
AGGGGGAAAGAAAATGTAGAAGAGAGTGAAATACAAAACAGAAGGAAGCAAGAAATTCAT
CGATCAGCAAGCTTCATTAGACCTAAATAAAGCGCAGGCATTAAGCAATACACATTATTT
CACTCTATCATTTTATCTTCAGGTTAGCAATCAACAATACCAACCTAAAATACTAATTGG
TGCAGAAAGCCTTCACCATACCACAAACCAGCAAAAGAAACTAAATCCCGTTAGATTGAG
AAATGAACATAAATTTATTGAAATACACAACTGCATCGCTATCTTCCACTAACCAGCTCT
ACATAAAGTGTATCAACAATCATTTTTGTTAAAGAGCATCTTCCATAAACCGCCATCTTC
CATTCACAACATCACTAACAATCTATGCAAGTAACTAGGGCATCATACTTCAAACCTAAA
CAATTTCTTTACAACAAATTCATACAGCGCAGTTGATAAATCTAAACAAAGGTGCAATAA
CTTGATGTGGAGTTCCTTGGGGAAACAAAATAAATGGGTTCTTGTTGGAATTGTTGGAAA
AGCAAAGATGTTTTGGAATTAAAAAAGGCTGACACCAATATAATCCATTTTATATTGTAC
AACGAAATTCTTTTTAGGTACAACATCAAATAAGGATAGTATAATATAACTCAGGAAGAA
ATTATTGATAACCCAAGGAAAATGTAACCAAGTACAAACTCATAATAAAAATACCATAAT
CCATGAGCATATAATTAAAACAGATTGTACAGCTAAAGTGATCCGGCTAAAAGTACAAAA
CTAGTCTATCTCAATAGCTTTTAACTAACAACACATGGAACAAGCTTAAAAAAGGGGCAG
ATGAAATCAACAGGCTGTAAAAGGACAAGCTAACACAATCACAACACCAGAGCACATAGT
CTGCAATAACGCAATCACCAGAAGCACACAAAGATCTGCGCCCAACAAGCGATGATACAC
CTTAGTAGTAAGGAGGCACATTTGAATACATGGAACCAGGTTGAACCCTTGGTACCGGCG
ACGCTCCAGCAGGAGGATGATGCTGATTCGGATAGCCCGATGAATTATAGTGTCCACTGT
CGGGATATCCACCAGCTTGCATTCCACCTGAACTTGGTAATCTGTACAAGGAAGTAAGTC
CAAGTCCACCACTACCTCCAGCAGAACCATGTCCACCACCGGCTCCTGCACTGGGACCCG
TCACACCACTACCTCCGCCATAACCACCACCACCACCACTACCGCCATAGCCAGTCGCCG
CTGGCCCACCATAACCTCCATAATGACCACCACCATACCCACCAGCTCCACCCATTGAAG
ATGGAGCCTGATTCCCAACAGAAGACAAACCACCACCAACAGACGAATTCAAAGGATGGT
TACCCATTGGAGGCTGACCCTGATGCCCAGCAGAAAACCCACCGTAAGAACCCATACCCA
CAGAAGCACCATATTGACCCGACGCAGGCCCAGCTGCAGGAGCCATCCCCATTCCATTTC
CATGAGCATTCCCACGAACCTGAGCCCCGTCCGGGCCACCCCGCATCCCTTGCTGTTTCC
CACCATCTGTTATTGCCAGCTTGCAATTTAACTGGCGCCCCTCCACATTCTTGACGGGCT
CTGATACGGCGGCGTTTGCCCCCTCAGGTGTCTTATAAACAAAAAGAGCGAAGCCTTTGG
ATCTTCCTGTCTGCTTATCAAAACCCAATGGACCTTCCTCGATCTCCCCATAAATTGAGA
AGTGGGCTAGAAGCTTGTCCCCTGGAAGATCTGGCGGCACGTTGGATACATATATTTTCC
GTTGGGCAACGTCAGCTGCGTTGGTGTTGGAACCTGAATTCCCTGCTGCAGCCAGCTGCG
TGACAGTAACGCGCCCATCAATACGCTTGCTAGGCTCACGGAGAGCTAATAGGGCACCGT
CCACGTGGAGGAAGGTTACAAAGCCGTAACCCTTTGACTTCCCGGTGGCCTTATCCACGA
TGACGATGGCTTCTTCGAGTTCACCGTAGGTTGAAAAGAGTGAACGGAGGCCTTCGGTGG
TGGTGTCCCAACCGAGGCCGCGGATAAAGAGCTTGCGTCGGGAGATGTCTGGGTCTGCAA
CTGCACGAGCGGCGGAGAGAACGTCGGGATGGCGGACGACGGCGTCTTGGAGGATGTTGA
TTAGCTGGTCGGAGGTGAAACGCTCGATCAGCTTGCGGCCTTCCGAAGGGGAGAGCTTTA
GGTGATCAGATTCGCCGCCGAAGCCGTTCTCGTCCAGCTTGCGCTTTTTGGTGGGATCCA
TTATCGTTTGCATTGGAATTTAGAAAAGGGTAAAGATTCAAGAAAAGATAAACCCTAACC
CTAAATCCTTAATGTGTCAGCTCTCTTCACTCTGATTGTGTTGTGTTGTGTTGTGTTGTA
TAGATCGGAAGAGCAC
>TR136779|c0_g1_i1 len=538 path=[6392:0-217 6393:218-241 6848:242-246 6792:247-286 6883:287-303 6838:304-342 6778:343-351 6873:352-375 6822:376-386 6759:387-397 6494:398-404 6495:405-426 6496:427-537] [-1, 6392, 6393, 6848, 6792, 6883, 6838, 6778, 6873, 6822, 6759, 6494, 6495, 6496, -2]
GGATTATTATTCTATGTATATAAATTCATTTATATCTATATTTTAACATATCTCTACTAT
TTAGCATTATGAGATACAATCATTTAGTTTAATCAGTTTTGTCATTGATTCTTGTGGTGT
GTTAAATGACGACGTGAATAGTGAGAACTTATTTCCTTTCGTGAAAAGTTTTTGGAAATT
TATATTTTAAGTATAGAGGATTACCTCCTTAAACTACAAATTATTAGATATTATACTTTC
ATGTTTAACATGTCACACTCACACCAATATTTATTTTATATTTCTTACGACATTTGTATC
GTGTGAACATGAGATACAAGTACAACATACATGTATATGCGTCCAGTTTACTGTGAAGGA
TTTTCTAATGCTTTACTTGCATCCCCCATCTATTTTCCATTGCCGCTCCCTTTTCCACCG
TCATGAAAGTTTACGACGTTTCCACCTCCACCACATTTATCACCACCAGAAAAATTTATG
ACGATTCCACAACCGTCTCTGTTTGTATTTTCACCACCTCCTTTGTTTGTGTTTTCAT
>TR136779|c0_g2_i1 len=527 path=[6561:0-217 6562:218-241 6563:242-246 6915:247-280 6843:281-297 6980:298-304 6983:305-330 6986:331-339 6987:340-363 6988:364-374 6862:375-391 6752:392-415 6473:416-526] [-1, 6561, 6562, 6563, 6915, 6843, 6980, 6983, 6986, 6987, 6988, 6862, 6752, 6473, -2]
GGATTATTATTCTATGTATATAAATTCATTTATATCTATATTTTAACATATCTCTACTAT
TTAGCATTATGAGATACAATCATTTAGTTTAATCAGTTTTGTCATTGATTCTTGTGGTGT
GTTAAATGACGACGTGAATAGTGAGAACTTATTTCCTTTCGTGAAAAGTTTTTGGAAATT
TATATTTTAAGTATAGAGGATTACCTCCTTAAACTACAAATTATTAGATATTATACTTTC
ATGTTTAGCATGTCACAACAATATTTATTTTATATTTCTTACGACATTTGTATCGTGTCA
ACATGAGATACAACATACATGTATATGCGTCCAGTTTACTGTGAAGGATTTTCTAATGCT
TTACTTGCATCCCCCCATCTATTTTCCATTGCTGCTCCCTTTTCCACCGTCATGAAAGTT
TACGACGTTTCCACCTCCACCACATTTATCACCACCAGAAAAATTTATGACGATTCCACA
ACCGTCTCTGTTTGTATTTTCACCACCTCCTTTGTTTGTGTTTTCAT
>TR136779|c0_g3_i1 len=1888 path=[6978:0-133 6976:134-161 6974:162-168 6972:169-205 6970:206-220 6966:221-234 6961:235-237 6953:238-245 6942:246-250 6920:251-274 6896:275-293 6857:294-976 6981:977-1000 6984:1001-1036 6805:1037-1060 @6940@!:1061-1208 6854:1209-1236 6918:1237-1254 6959:1255-1317 6951:1318-1341 6982:1342-1343 6985:1344-1344 6798:1345-1408 6736:1409-1510 6457:1511-1534 6458:1535-1887…
GCTCCCTTTTCCACCGTCATGAAAGTTTACGACGTTTCCACCTCCACCACATTTATCACC
ACCAGAAAAATTTATGACGATTCCACAACCGTCTCTGTTTGTATTTTCACCACCTCCTTT
GTTTGTGTTTTCATTGGGTTCGTGCCAGACTGCACCTCCACCTGGCCAGATTGCATGGCC
ATCAACCCTGGTGTTTGTCTTTGATTTTTCTATTTCATCAAATTGTTTCCCATATTCAGA
AGGCTCGGTTGTCGTGACATAGATAAGAAGCAGTGCCCAAAAGTACCAGGCAATAAACAA
CTTGATTTTCATTCTTATTACGAGTAGAAAAAATTGTACGAAACATGAATACAATGGGAA
GCTAGATATTTATATCGAACTTAGGGCAAGTTAAATGTAGTTAAAAACAAATGTGCTTGA
TAAAATAATATATATTGTCCAATAAAACAAAGGTAACATTTGTACAACAAAAGTAAAATA
TAATATAATGTTTGGCTTGCTTATGTTATAATGGTGGGTCATTCGTCCCTGTTGAGCCAT
TAAAAGGTTAAACATGGGCATGTATATCAATCTTTGTAATCATGACTTTTATATTATGAA
TGAAGTTGTCACGACCCCATTTCGATTATAACATGCACACAAATTATCAACCTATAATGG
CAAACCTTCCCTAATTTAATGACATCCTAAGAAATATTTCAAGGACCTATAATTTCATAA
CAATATCAACTAAAAAAGAGCCACACGAGATAAATAAATACATCTAATTGATGAAAGAAA
ATTATACAATGCAGTAGAGACGCTGCTAGACTTGGAATAATGATTTTAACATGACAAACG
AATGGAATACACTTTAAGTTTTAATAACCTCACAACACAAAAGCAGTCAACCAATGAAGC
ATGTAATTGGTGTCTAGAGATGATACATGGTTCAATACAAGTCTGAGAATCTAAAATGCA
TTAGAGAGATATGAGTTACCATTGAGCTAACAACAAAAAATATAACAATCGAGACACATT
AATATCAAGAGAACGCCGCAATGTCAAATTGAAAGTTCACCAAATAATTGCATAAAAAAT
GTCGTTTATAGCGAAAATAAATTCGCTAAATTTCACGATATGCGGTTTATAACTATAGAT
TTCAAACTCAGTTTATACTTCATACAACATTTAGTATTGTGTCAACATGGAATACATCAC
ACATGTATATGCGACTAGTTTTCTATGCATACTTTCTCGAGGCTTGACTTGCGTTCCCTG
TTTATATTTGCACCACCGCCTCGTTTTCCACTACCGGGAAAGTTTATGATGTTTCCGCCG
CCGCCTCCATTTGTGTTTCCACCAGGCTTATACCAGATTCCAAATCCACTTGGCCATACT
CCATAGCCATCAACTATAATATTTGTCTTTGATTTTTCTGTTTCACCAAATTGTTTCCCT
TCTTTGGAATGCTCAATTGCCACAACAAACATAAGTAGTGCACAAAAACACAAGACACTA
AACAACTTGGTTTTCATCATTGCTACAACTAAGACTTTTGTTGTAAAATATTAATACAAT
GGGAAGATAGATACATATATCAAACTTAGGACAATTTAAATTCAATTAATAACAAAAAAT
GTTTGATAAAATAATGTATATTGTCCTATAATAATGTACAACAAAAATAAAATTAAATAT
AATGTTTTGCTTGCTTATTATGGTGATAATGGACCATTAAACTTGTTGATCCATTGAAAG
GTTAAATTTGAACATGTTTTAAAACTGTGGTAAGCAAGCTTTTTCATAATATGGCTGAAG
TGACTAATATGTTTGATAATGTAACGCTTTATTTGGTAACGACGAAAAGTTGGCTTATAG
TTTATTGAATTATCTTAAGATCGGAAGA
>TR136779|c0_g3_i2 len=331 path=[6409:0-133 6410:134-134 6411:135-158 6958:159-161 6974:162-168 6972:169-205 6970:206-220 6868:221-234 6815:235-243 6753:244-306 6570:307-330] [-1, 6409, 6410, 6411, 6958, 6974, 6972, 6970, 6868, 6815, 6753, 6570, -2]
GCTCCCTTTTCCACCGTCATGAAAGTTTACGACGTTTCCACCTCCACCACATTTATCACC
ACCAGAAAAATTTATGACGATTCCACAACCGTCTCTGTTTGTATTTTCACCACCTCCTTT
GTTTGTGTTTTCATAAGGGTCGTGCCAGACTGCACCTCCACCTGGCCAGATTGCATGGCC
ATCAACCCTGGTGTTTGTCTTTGATTTTTCTATTTCATCAATTTCTCGAGGCTTGACTTG
CGTTCCCTGTTTATATTTGCACCACCGCCTCGTTTTCCACTACCGGGAAAGTTTATGATG
TTTCCGCCGCCGCCTCCATTTGTGTTTCCAC
>TR136779|c0_g4_i1 len=331 path=[6384:0-133 6385:134-134 6386:135-144 6791:145-168 6957:169-205 6946:206-220 6924:221-234 6901:235-243 6959:244-306 6951:307-330] [-1, 6384, 6385, 6386, 6791, 6957, 6946, 6924, 6901, 6959, 6951]
GCTCCCTTTTCCACCGTCATGAAAGTTTACGACGTTTCCACCTCCACCACATTTATCACC
ACCAGAAAAATTTATGACGATTCCACAACCGTCTCTGTTTGTATTTTCACCACCTCCTTT
GTTTGTGTTTTCATAGGGGTCGTGCAAGACTGCACCTCCACCTGGCCAGATTGCATGGCC
ATCAACCCTGGTGTTTGTCTTTGATTCTTCTGTTTCATCAATTTCTCGAGGCTTGACTTG
CGTTCCCTGTTTATATTTGCACCACCGCCTCGTTTTCCACTACCGGGAAAGTTTATGATG
TTTCCGCCGCCGCCTCCATTTGTGTTTCCAC
>TR136780|c2_g1_i1 len=437 path=[9442:0-127 9443:128-128 9444:129-133 9445:134-146 9446:147-152 9847:153-170 9964:171-192 9910:193-195 9841:196-245 9061:246-246 9907:247-288 9838:289-368 9077:369-369 9078:370-436] [-1, 9442, 9443, 9444, 9445, 9446, 9847, 9964, 9910, 9841, 9061, 9907, 9838, 9077, 9078, -2]
GGTTGGGAATACGTGGTATGTTTTTGCTATTCAAATATTAGTCACATAAAACTTTATGTT
TTTCTAAGCCTCCAAAGTGCTCTACTTATGATTGATAATTTCATTCCTGTGCTTATTAAA
GTAAACCATTATCATATGGATTGGTTCACCTTCTCTTGCTCATGTCTCGACTAGGATATT
AACTTAAAATCACAATTAGGGGTGGGCATGGTTTGGTTAACCATATTAACCAAATCGAAC
CGAACCAAAGTGTTGAAATGGTTCGGAAAAACTGAACCGAACCGTTTAAAGTTTGGAAGT
AACCAAACTGAACCAAAGTTATGGTTCGTTTAACCATTTGCTTATCTATTAACCAAATCG
AACCGAACCACAACAAATACTTTTTATCCAATGAATAAAACCACTTTTATTAAAAAAATA
ACAAATTAAAATTAAAA
>TR136780|c2_g1_i2 len=257 path=[9728:0-108 9838:109-188 9077:189-189 9078:190-256] [-1, 9728, 9838, 9077, 9078, -2]
TGTGTAAAGTAGCATTTAGGGGTGGGTATGGTTCGGTTAACCATCATAACCGAACCGAAC
TGAACCAAATTACTGAAATGGTTCGAAAAAACTGAACCGAACCGTTTAAAGTTTGGAAGT
AACCAAACTGAACCAAAGTTATGGTTCGTTTAACCATTTGCTTATCTATTAACCAAATCG
AACCGAACCACAACAAATACTTTTTATCCAATGAATAAAACCACTTTTATTAAAAAAATA
ACAAATTAAAATTAAAA
>TR136780|c2_g2_i1 len=1103 path=[9170:0-127 10007:128-154 9962:155-178 9839:179-233 9906:234-257 10006:258-315 10052:316-344 9961:345-360 10034:361-400 10088:401-413 10098:414-430 9834:431-454 10050:455-471 10032:472-483 10002:484-507 9957:508-554 9830:555-563 9155:564-564 9897:565-588 10031:589-603 10001:604-633 9955:634-657 10030:658-718 10000:719-733 9954:734-758 9826:759-780 10029:781-783 99…
ATAATGGTTCGGTTCGAGAATTGGTTAAATGGTTCAGTTAATTTTGATATGGTTCGGTTC
GGTTAACCGGTTTGAATTGGGTTTTGGTTATTTTTGCCCACCCCTAATCACAATCCATAG
AATGAGGGTTTCAATATTGTCTGAGCAATCTAACTGACAAGAATCAGCACATCTTGTTTC
TCAAATGATATGAAGAGTTTATCATTGAACTGTGCTTGTTAGTCATTTAAATTCCTTTAA
AATTTCAAGTATTAGGCTGCTAAACAAAAAAGTTCAATTTATAAGTCTATATATATTATT
TTGTGCATGAGATGAAGCCAGACTGCATCTGTAACAGATATGGCCAGATTGCATCTGGAA
TCTGGAATAGAAACAGACGAGGGATAGACTTGACCTGAGATGGGTTTAAACTACATCCAG
GACTAGGACATTAGTTGGGAGTTGGTTTGCATTCAAATAACGACAAGGTAGAACATGTGT
TGGACAAAGACTTAGCTCATCTGCATCTAGGAGACTAGGACTAGGATGAGACTAGAGTGC
ATATGAAACAAAAGCCGAGGTTAGATAGTGCCTGGGATGATAATTTAAGCTTGAGACCTT
ATAACTTTCTCATGTCAATGCTATGCTAGTAATATAAAAGACAGAAATGCTAAATACAAA
CACGCAGACACTCGATTTTTAGCACAAGCCTGTATACACTGCCACACCTTCAAAAAAAAT
TCAACCCATGACTTGTTAACTGGCTTAACCGGTTGGTGTTTAATTTTTATATGATTTTGT
TCCTGGAAAAAAGATGCCAACAGTTGCTCGGTGTCTTTAGTCATCCATGGGCGGCTGCAG
GTCCTTAGACTCTTAAGCCACTCAAAGATTTCCAATTTATGAAACCATCTGAATTGATGC
AAATTGGCTTTGTGTTTGGTTTATGCAACCTATTAATTTTTTTGTTAATTTTATGATTAT
TTGATCATACGTTGCAAATTTGAACTTGAGTGGTTGTTGATGGTGGTTTTAATTAGAAAG
AATGGTGGATAGTGGTGGTGGTTGGATGAAGAAGACCCTTCAATTCATCCTCAACAAGAA
CTTCAACAGAAATTAAAATGGTG
>TR136780|c2_g2_i2 len=2281 path=[9746:0-82 9747:83-83 9972:84-88 9853:89-108 9915:109-179 10053:180-182 10035:183-196 10007:197-223 9962:224-247 9839:248-302 9906:303-326 10006:327-384 10052:385-413 9961:414-429 10034:430-469 10088:470-482 10098:483-499 9834:500-523 10050:524-540 10032:541-552 10002:553-576 9957:577-623 9831:624-647 9956:648-648 9896:649-657 10031:658-672 10001:673-702 9955:703-…
TCAGATGGATTGGTTCACCTTCTATTGCTCATGTCTCGCCTAATGATTCATAATTTCATA
CCTGTGCTTATTAAAGTAAACCATTATCAGATGGATTGGTTCACCTTCTTTTGCTCATGT
CTTGCCTAGGATATTAACTTTTTTTTTTTTAATGGCCCTAGGATATTAACTTAAAATCAC
AATCCATAGAATGAGGGTTTCAATATTGTCTGAGCAATCTAACTGACAAGAATCAGCACA
TCTTGTTTCTCAAATGATATGAAGAGTTTATCATTGAACTGTGCTTGTTAGTCATTTAAA
TTCCTTTAAAATTTCAAGTATTAGGCTGCTAAACAAAAAAGTTCAATTTATAAGTCTATA
TATATTATTTTGTGCATGAGATGAAGCCAGACTGCATCTGTAACAGATATGGCCAGATTG
CATCTGGAATCTGGAATAGAAACAGACGAGGGATAGACTTGACCTGAGATGGGTTTAAAC
TACATCCAGGACTAGGACATTAGTTGGGAGTTGGTTTGCATTCAAATAACGACAAGGTAG
AACATGTGTTGGACAAAGACTTAGCTCATCTGCATCTAGGAGACTAGGACTAGGATGAGA
CTAGAGTGCATATGAAACAAAAGCTGAGGTTAGAGAGTGCCTGGGATGATAATTTAAGCT
TGAGACCTTATAACTTTCTCATGTCAATGCTATGCTAGTAATATAAAAGACAGAAATGCT
AAATACAAACACGCAGACACTCGATTTTTAGCACAAGCCTGTATACACTGCCACACCTTC
AAAAAAAATTCAACCCATGACTTGTTAACTGGCTTAACCGGTTGGTGTATTTTTTAATTT
TTATATGATTTTGTTCCTGGAAAAAAGATGCCAACAGTTGCTCGGTGTCTTTAGTCATCC
ATGGGCGGCTGCAGGTCCTTAGACTCTTAAGCCACTCAAAGATTTCCAATTTATGAAACC
ATCTGAATTGATGCAAATTGGCTTTGTGTTTGGTTTGTGCAACCTATTAATTTTTTTGTT
AATTTTATGATTATTTGATCATACGTTGCAAATTTGAACTTGAGTGGTTGTTGATGGTGG
TTTTAATTAGAAAGAATGGTGGATAGTGGTGGTGGTTGGATGAAGAAGACCCTTCAATTC
ATCCTCAACAAGAACTTCAACAGAAATTAAAATGGTGCTTTTCTCACAATTTACACCCTG
AAAAACAAAATTTCAAACCTATTGACTGAAAGTTGTGAGACTCAATTACATTAAACAACT
TTAAAAGTTAAAACAAAATTCAGAAATTGAAAACTTGGCCTGGGGAACTCACACGGTTGT
CTCAAAATTTTTATCTTTTAATCTTGAACCATCAATAAGCCACGTTCTTGCCAAATCTTA
AGCAACTTCCAGTGTCAAGATTCAAAGTTGTTAACTTTATCCCTGTCACAAGCTTCTTTC
CAAAATTAATGGAACCCTTTAAGTTTTTCTTTCTTCTATACCTTCTGTTGATTCCAAAAA
GTGATTAAGCCCAACCTTGCCACAGATCCGTCTCAGAAAAAAAAATCCCGCTTTAACAGA
ACCCATTGAAGTGAGAAAGGAAGTTTGACTGGGGAGGTAAAGTGGATGTCAGAGATAAAA
AAAACTCTGGTAGGATAGGAAGAGAGATAAAAAGATTCATTGTAGAGAGTGTAATATTAA
ATATGATGGATTTCTTTGATCCGATGGTAAATATATATTGTGCATGATACAACACTTATT
GCACTTGTGCATGTTAGAATTTGCCTTAACTTGAAATCACAATCTATAGAATGAGGGTAC
AAAGTTTCACCATTGTCCCAGCAATCTAACTTTCAAGAATCAGCAGACTTTGTTTCTCAG
ACTTTGGTGCTTGTCAGTCATTTAATTTTTTTCCAACTTTCAAGCGTTAGGCTGATCAGC
AGAAAAGCCCGCTTGATATATAAGTCTGTGTATATAGTTTTGTGCATGAGATGAAGTCAG
ACTGCATCTGGAGCAGATATGACTAGATTGCATTTGGAATAGAAACAGGCGGGGCGATAG
ACATGGCCTGAAATGGGTCTAGACAACTAGACTGCATCCAGGCCTAGAACTTGTTTGTAA
GTTCAAGCTGCATCTAGAACATAAGTTGGGGGTTGGTTTGCATTCAAATAAAGACAAGGC
AGACCATGGAGGAGGTGCCAGTGAAGATTAGACACTGAAGTGATTACTAACAAGTAACAA
CCCATTATATGATGCATGAAGGATGGTAATTGATACTGTGTTGAAATTATAAGGATTTAG
G
>TR136780|c2_g2_i3 len=1173 path=[9303:0-127 9304:128-128 9305:129-133 9306:134-146 9848:147-170 10067:171-192 10053:193-195 10035:196-209 10007:210-236 9962:237-260 9839:261-315 9906:316-339 10006:340-397 10052:398-426 9961:427-442 10034:443-482 10088:483-495 10098:496-512 9834:513-536 10050:537-553 10032:554-565 10002:566-589 9957:590-636 9830:637-645 9155:646-646 9897:647-670 10031:671-685 100…
GGTTGGGAATACGTGGTATGTTTTTGCTATTCAAATATTAGTCACATAAAACTTTATGTT
TTTCTAAGCCTCCAAAGTGCTCTACTTATGATTGATAATTTCATTCCTGTGCTTATTAAA
GTAAACCATTATCATATGGATTGGTTCGCCTTCTCTTGCTCATGTCTCGACTAGGATATT
AACTTAAAATCACAATCCATAGAATGAGGGTTTCAATATTGTCTGAGCAATCTAACTGAC
AAGAATCAGCACATCTTGTTTCTCAAATGATATGAAGAGTTTATCATTGAACTGTGCTTG
TTAGTCATTTAAATTCCTTTAAAATTTCAAGTATTAGGCTGCTAAACAAAAAAGTTCAAT
TTATAAGTCTATATATATTATTTTGTGCATGAGATGAAGCCAGACTGCATCTGTAACAGA
TATGGCCAGATTGCATCTGGAATCTGGAATAGAAACAGACGAGGGATAGACTTGACCTGA
GATGGGTTTAAACTACATCCAGGACTAGGACATTAGTTGGGAGTTGGTTTGCATTCAAAT
AACGACAAGGTAGAACATGTGTTGGACAAAGACTTAGCTCATCTGCATCTAGGAGACTAG
GACTAGGATGAGACTAGAGTGCATATGAAACAAAAGCCGAGGTTAGATAGTGCCTGGGAT
GATAATTTAAGCTTGAGACCTTATAACTTTCTCATGTCAATGCTATGCTAGTAATATAAA
AGACAGAAATGCTAAATACAAACACGCAGACACTCGATTTTTAGCACAAGCCTGTATACA
CTGCCACACCTTCAAAAAAAATTCAACCCATGACTTGTTAACTGGCTTAACCGGTTGGTG
TTTAATTTTTATATGATTTTGTTCCTGGAAAAAAGATGCCAACAGTTGCTCGGTGTCTTT
AGTCATCCATGGGCGGCTGCAGGTCCTTAGACTCTTAAGCCACTCAAAGATTTCCAATTT
ATGAAACCATCTGAATTGATGCAAATTGGCTTTGTGTTTGGTTTATGCAACCTGTTAATT
TTATAATTATTTGATCATACGTTGCAAATTTGAACTTGAGTGGTTGTTGATGGTGGTTTT
AATTAGAAAGAATGGTGGATAGTGGTGGTGGTTGGATGAAGAAGACCCTTCAATTCATCC
TCAACAAGAACTTCAACAGAAATTAAAATGGTG
>TR136780|c2_g2_i4 len=2625 path=[9028:0-127 9029:128-128 9971:129-152 9852:153-170 10067:171-192 10053:193-195 10035:196-209 10007:210-236 9962:237-260 9839:261-315 9906:316-339 10006:340-397 10052:398-426 9961:427-442 10034:443-482 10088:483-495 10098:496-512 9834:513-536 10050:537-553 10032:554-565 10002:566-589 9957:590-636 9830:637-645 9155:646-646 9897:647-670 10031:671-685 10001:686-715 99…
GGTTGGGAATACGTGGTATGTTTTTGCTATTCAAATATTAGTCACATAAAACTTTATGTT
TTTCTAAGCCTCCAAAGTGCTCTACTTATGATTGATAATTTCATTCCTGTGCTTATTAAA
GTAAACCATAATCATATGGATTGGTTCACCTTCTCTTGCTCATGTCTCGACTAGGATATT
AACTTAAAATCACAATCCATAGAATGAGGGTTTCAATATTGTCTGAGCAATCTAACTGAC
AAGAATCAGCACATCTTGTTTCTCAAATGATATGAAGAGTTTATCATTGAACTGTGCTTG
TTAGTCATTTAAATTCCTTTAAAATTTCAAGTATTAGGCTGCTAAACAAAAAAGTTCAAT
TTATAAGTCTATATATATTATTTTGTGCATGAGATGAAGCCAGACTGCATCTGTAACAGA
TATGGCCAGATTGCATCTGGAATCTGGAATAGAAACAGACGAGGGATAGACTTGACCTGA
GATGGGTTTAAACTACATCCAGGACTAGGACATTAGTTGGGAGTTGGTTTGCATTCAAAT
AACGACAAGGTAGAACATGTGTTGGACAAAGACTTAGCTCATCTGCATCTAGGAGACTAG
GACTAGGATGAGACTAGAGTGCATATGAAACAAAAGCCGAGGTTAGATAGTGCCTGGGAT
GATAATTTAAGCTTGAGACCTTATAACTTTCTCATGTCAATGCTATGCTAGTAATATAAA
AGACAGAAATGCTAAATACAAACACGCAGACACTCGATTTTTAGCACAAGCCTGTATACA
CTGCCACACCTTCAAAAAAAATTCAACCCATGACTTGTTAACTGGCTTAACCGGTTGGTG
TATTTTTTAATTTTTATATGATTTTGTTCCTGGAAAAAAGATGCCAACAGTTGCTCGGTG
TCTTTAGTCATCCATGGGCGGCTGCAGGTCCTTAGACTCTTAAGCCACTCAAAGATTTCC
AATTTATGAAACCATCTGAATTGATGCAAATTGGCTTTGTGTTTGGTTTGTGCAACCTAT
TAATTTTTTTGTTAATTTTATGATTATTTGATCATACGTTGCAAATTTGAACTTGAGTGG
TTGTTGATGGTGGTTTTAATTAGAAAGAATGGTGGATAGTGGTGGTGGTTGGATGAAGAA
GACCCTTCAATTCATCCTCAACAAGAACTTCAACAGAAATTAAAATGGTGCTTTTCTCAC
AATTTACACCCTGAAAAACAAAATTTCAAACCTATTGACTGAAAGTTGTGAGACTCAATT
ACATTAAACAACTTTAAAAGTTAAAACAAAATTCAGAAATTGAAAACTTGGCCTGGGGAA
CTCACACGGTTGTCTCAAAATTTTTATCTTTTAATCTTGAACCATCAATAAGCCACGTTC
TTGCCAAATCTTAAGCAACTTCCAGTGTCAAGATTCAAAGTTGTTAACTTTATCCCTGTC
ACAAGCTTCTTTCCAAAATTAATGGAACCCTTTAAGTTTTTCTTTCTTCTATACCTTCTG
TTGATTCCAAAAAGTGATTAAGCCCAACCTTGCCACAGATCCGTCTCAGAAAAAAAAATC
CCGCTTTAACAGAACCCATTGAAGTGAGAAAGGAAGTTTGACTGGGGAGGTAAAGTGGAT
GTCAGAGATAAAAAAAACTCTGGTAGGATAGGAAGAGAGATAAAAAGATTCATTGTAGAG
AGTGTAATATTAAATATGATGGATTTCTTTGATCCGATGGTAAATATATATTGTGCATGA
TACAACACTTATTGCACTTGTGCATGTTAGAATTTGCCTTAACTTGAAATCACAATCTAT
AGAATGAGGGTACAAAGTTTCACCATTGTCCCAGCAATCTAACTTTCAAGAATCAGCAGA
CTTTGTTTCTCAGACTTTGGTGCTTGTCAGTCATTTAATTTTTTTCCAACTTTCAAGCGT
TAGGCTGATCAGCAGAAAAGCCCGCTTGATATATAAGTCTGTGTATATAGTTTTGTGCAT
GAGATGAAGTCAGACTGCATCTGGAGCAGATATGACTAGATTGCATTTGGAATAGAAACA
GGCGGGGCGATAGACATGGCCTGAAATGGGTCTAGACAACTAGACTGCATCCAGGCCTAG
AACTTGTTTGTAAGTTCAAGCTGCATCTAGAACATAAGTTGGGGGTTGGTTTGCATTCAA
ATAAAGACAAGGCAGACCATGGAGGAGGTGCCAGTGAAGATTAGACACTGAAGTGATTAC
TAACAAGTAACAACCCATTATATGATGCATGAAGGATGGTAATGCATTGATACTGTGTTG
AAATTATAAGGATTTAGGTGCAAAAGGAAAGAAAGAACAGAAGCTGAAGACTCTGAAACT
GATTGATTTGTTGTGATAAGATGCAGTAGAAGACACTTAATTCTAATTAAATTTGAAAAC
AAAATTATGAAATAGACAATATATTGATGCATGAAGGATGGTAATTGATACTGTGTTGAA
ATTATAAGGATTTAGGTGCAAAAGGAAAGAAAGAACAGAAGCTGAAGACTCTGAAACTGA
TTGATTTGTTGTGATAAGGTGCAGTAGAAGACACTTAATTCTAATTAAATTTGAAAACAA
AATTATGAAATAGACAATATATTGATGCATGAAGGATGGTAATTG
>TR136780|c2_g3_i1 len=348 path=[9109:0-120 9110:121-127 9111:128-145 9916:146-170 9849:171-173 9966:174-213 9911:214-226 9843:227-236 9963:237-261 9908:262-262 9840:263-309 9927:310-323 9863:324-347] [-1, 9109, 9110, 9111, 9916, 9849, 9966, 9911, 9843, 9963, 9908, 9840, 9927, 9863]
CCGATCTATGGAAACAGGCTGGGGGTAGACATGGCCTGAGATGGATTTTGACGACTAGAC
TGCATCCAGGGCTAGAACTTGTAAGTTCAAGCTGCATATAGAACATAAGTTGGGGGTTGG
TTTGCATTCAAATAAAGACAAGGCAGCACATGGAGGAGGTGCCAGTGAAGATTATGCACT
GAAGTAATGACTAACAACCCATTATATGATGCATGAAGGATGGTAATGCATTGATACCAT
GTTGAAATTATAAGGATTTAGGTACAAAAGGAAAGAAAGAACAGAAACTGAAGACTCTGA
AACTGATTGATTTGTTGTGATAAGATGCAGTAGAAGACACTTAATTCT
>TR136780|c2_g2_i5 len=2294 path=[9028:0-127 9029:128-128 9971:129-152 9852:153-170 10067:171-192 10053:193-195 10035:196-209 10007:210-236 9962:237-260 9839:261-315 9906:316-339 10006:340-397 10052:398-426 9961:427-442 10034:443-482 10088:483-495 10098:496-512 9834:513-536 10050:537-553 10032:554-565 10002:566-589 9957:590-636 9831:637-660 9956:661-661 9896:662-670 10031:671-685 10001:686-715 99…
GGTTGGGAATACGTGGTATGTTTTTGCTATTCAAATATTAGTCACATAAAACTTTATGTT
TTTCTAAGCCTCCAAAGTGCTCTACTTATGATTGATAATTTCATTCCTGTGCTTATTAAA
GTAAACCATAATCATATGGATTGGTTCACCTTCTCTTGCTCATGTCTCGACTAGGATATT
AACTTAAAATCACAATCCATAGAATGAGGGTTTCAATATTGTCTGAGCAATCTAACTGAC
AAGAATCAGCACATCTTGTTTCTCAAATGATATGAAGAGTTTATCATTGAACTGTGCTTG
TTAGTCATTTAAATTCCTTTAAAATTTCAAGTATTAGGCTGCTAAACAAAAAAGTTCAAT
TTATAAGTCTATATATATTATTTTGTGCATGAGATGAAGCCAGACTGCATCTGTAACAGA
TATGGCCAGATTGCATCTGGAATCTGGAATAGAAACAGACGAGGGATAGACTTGACCTGA
GATGGGTTTAAACTACATCCAGGACTAGGACATTAGTTGGGAGTTGGTTTGCATTCAAAT
AACGACAAGGTAGAACATGTGTTGGACAAAGACTTAGCTCATCTGCATCTAGGAGACTAG
GACTAGGATGAGACTAGAGTGCATATGAAACAAAAGCTGAGGTTAGAGAGTGCCTGGGAT
GATAATTTAAGCTTGAGACCTTATAACTTTCTCATGTCAATGCTATGCTAGTAATATAAA
AGACAGAAATGCTAAATACAAACACGCAGACACTCGATTTTTAGCACAAGCCTGTATACA
CTGCCACACCTTCAAAAAAAATTCAACCCATGACTTGTTAACTGGCTTAACCGGTTGGTG
TATTTTTTAATTTTTATATGATTTTGTTCCTGGAAAAAAGATGCCAACAGTTGCTCGGTG
TCTTTAGTCATCCATGGGCGGCTGCAGGTCCTTAGACTCTTAAGCCACTCAAAGATTTCC
AATTTATGAAACCATCTGAATTGATGCAAATTGGCTTTGTGTTTGGTTTGTGCAACCTAT
TAATTTTTTTGTTAATTTTATGATTATTTGATCATACGTTGCAAATTTGAACTTGAGTGG
TTGTTGATGGTGGTTTTAATTAGAAAGAATGGTGGATAGTGGTGGTGGTTGGATGAAGAA
GACCCTTCAATTCATCCTCAACAAGAACTTCAACAGAAATTAAAATGGTGCTTTTCTCAC
AATTTACACCCTGAAAAACAAAATTTCAAACCTATTGACTGAAAGTTGTGAGACTTGATT
ACATTAAACAACTTTAAAAGTTAAAACAAAATTCAGAAATTGAAAACTTGGCCTGGGGAA
CTCACACGGTTGTCTCAAAATTTTTATCTTTTAATCTTGAACCATCAATAAGCCACGTTC
TTGCCAAATCTTAAGCAACTTCCAGTGTCAAGATTCAAAGTTGTTAACTTTATCCCTGTC
ACAAGCTTCTTTCCAAAATTAATGGAACCCTTTAAGTTTTTCTTTCTTCTATACCTTCTG
TTGATTCCAAAAAGTGATTAAGCCCAACCTTGCCACAGATCCGTCTCAGAAAAAAAAATC
CCGCTTTAACAGAACCCATTGAAGTGAGAAAGGAAGTTTGACTGGGGAGGTAAAGTGGAT
GTCAGAGATAAAAAAAACTCTGGTAGGATAGGAAGAGAGATAAAAAGATTCATTGTAGAG
AGTGTAATATTAAATATGATGGATTTCTTTGATCCGATGGTAAATATATATCGTGCATGA
TACAACACTTATTGCACTTGTGCATGTTAGAATTTGCCTTAACTTGAAATCACAATCTAT
AGAATGAGGGTACAAAGTTTCACCATTGTCTCAGCAATCTAACTTTCAAGAATCAGCAGA
CTTTGTTTCTCAGACTTTGGTGCTTGTCAGTCATTTAATTTTTTTCCAACTTTCAAGCGT
TAGGCTGATCAGCAGAAAAGCCCGCTTGATATATAAGTCTGTGTATATAGTTTTGTGCAT
GAGATGAAGTCAGACTGCATCTGGAGCAGATATGACTAGATTGCATTTGGAATAGAAACA
GGCGGGGCGATAGACATGGCCTGAAATGGGTCTAGACAACTAGACTGCATCCAGGCCTAG
AACTTGTTTGTAAGTTCAAGCTGCATCTAGAACATAAGTTGGGGGTTGGTTTGCATTCAA
ATAAAGACAAGGCAGACCATGGAGGAGGTGCCAGTGAAGATTAGACACTGAAGTGATTAC
TAACAAGTAACAACCCATTATATGATGCATGAAGGATGGTAATTGATACTGTGTTGAAAT
TATAAGGATTTAGG
>TR136780|c2_g2_i6 len=1091 path=[9170:0-127 10007:128-154 9962:155-178 9839:179-233 9906:234-257 10006:258-315 10052:316-344 9961:345-360 10034:361-400 10088:401-413 10098:414-430 9834:431-454 10050:455-471 10032:472-483 10002:484-507 9957:508-554 9830:555-563 9155:564-564 9897:565-588 10031:589-603 10001:604-633 9955:634-657 10030:658-718 10000:719-733 9954:734-758 9826:759-780 10029:781-783 99…
ATAATGGTTCGGTTCGAGAATTGGTTAAATGGTTCAGTTAATTTTGATATGGTTCGGTTC
GGTTAACCGGTTTGAATTGGGTTTTGGTTATTTTTGCCCACCCCTAATCACAATCCATAG
AATGAGGGTTTCAATATTGTCTGAGCAATCTAACTGACAAGAATCAGCACATCTTGTTTC
TCAAATGATATGAAGAGTTTATCATTGAACTGTGCTTGTTAGTCATTTAAATTCCTTTAA
AATTTCAAGTATTAGGCTGCTAAACAAAAAAGTTCAATTTATAAGTCTATATATATTATT
TTGTGCATGAGATGAAGCCAGACTGCATCTGTAACAGATATGGCCAGATTGCATCTGGAA
TCTGGAATAGAAACAGACGAGGGATAGACTTGACCTGAGATGGGTTTAAACTACATCCAG
GACTAGGACATTAGTTGGGAGTTGGTTTGCATTCAAATAACGACAAGGTAGAACATGTGT
TGGACAAAGACTTAGCTCATCTGCATCTAGGAGACTAGGACTAGGATGAGACTAGAGTGC
ATATGAAACAAAAGCCGAGGTTAGATAGTGCCTGGGATGATAATTTAAGCTTGAGACCTT
ATAACTTTCTCATGTCAATGCTATGCTAGTAATATAAAAGACAGAAATGCTAAATACAAA
CACGCAGACACTCGATTTTTAGCACAAGCCTGTATACACTGCCACACCTTCAAAAAAAAT
TCAACCCATGACTTGTTAACTGGCTTAACCGGTTGGTGTTTAATTTTTATATGATTTTGT
TCCTGGAAAAAAGATGCCAACAGTTGCTCGGTGTCTTTAGTCATCCATGGGCGGCTGCAG
GTCCTTAGACTCTTAAGCCACTCAAAGATTTCCAATTTATGAAACCATCTGAATTGATGC
AAATTGGCTTTGTGTTTGGTTTATGCAACCTGTTAATTTTATAATTATTTGATCATACGT
TGCAAATTTGAACTTGAGTGGTTGTTGATGGTGGTTTTAATTAGAAAGAATGGTGGATAG
TGGTGGTGGTTGGATGAAGAAGACCCTTCAATTCATCCTCAACAAGAACTTCAACAGAAA
TTAAAATGGTG
>TR136780|c2_g2_i7 len=2612 path=[9746:0-82 9747:83-83 9972:84-88 9853:89-108 9915:109-179 10053:180-182 10035:183-196 10007:197-223 9962:224-247 9839:248-302 9906:303-326 10006:327-384 10052:385-413 9961:414-429 10034:430-469 10088:470-482 10098:483-499 9834:500-523 10050:524-540 10032:541-552 10002:553-576 9957:577-623 9831:624-647 9956:648-648 9896:649-657 10031:658-672 10001:673-702 9955:703-…
TCAGATGGATTGGTTCACCTTCTATTGCTCATGTCTCGCCTAATGATTCATAATTTCATA
CCTGTGCTTATTAAAGTAAACCATTATCAGATGGATTGGTTCACCTTCTTTTGCTCATGT
CTTGCCTAGGATATTAACTTTTTTTTTTTTAATGGCCCTAGGATATTAACTTAAAATCAC
AATCCATAGAATGAGGGTTTCAATATTGTCTGAGCAATCTAACTGACAAGAATCAGCACA
TCTTGTTTCTCAAATGATATGAAGAGTTTATCATTGAACTGTGCTTGTTAGTCATTTAAA
TTCCTTTAAAATTTCAAGTATTAGGCTGCTAAACAAAAAAGTTCAATTTATAAGTCTATA
TATATTATTTTGTGCATGAGATGAAGCCAGACTGCATCTGTAACAGATATGGCCAGATTG
CATCTGGAATCTGGAATAGAAACAGACGAGGGATAGACTTGACCTGAGATGGGTTTAAAC
TACATCCAGGACTAGGACATTAGTTGGGAGTTGGTTTGCATTCAAATAACGACAAGGTAG
AACATGTGTTGGACAAAGACTTAGCTCATCTGCATCTAGGAGACTAGGACTAGGATGAGA
CTAGAGTGCATATGAAACAAAAGCTGAGGTTAGAGAGTGCCTGGGATGATAATTTAAGCT
TGAGACCTTATAACTTTCTCATGTCAATGCTATGCTAGTAATATAAAAGACAGAAATGCT
AAATACAAACACGCAGACACTCGATTTTTAGCACAAGCCTGTATACACTGCCACACCTTC
AAAAAAAATTCAACCCATGACTTGTTAACTGGCTTAACCGGTTGGTGTATTTTTTAATTT
TTATATGATTTTGTTCCTGGAAAAAAGATGCCAACAGTTGCTCGGTGTCTTTAGTCATCC
ATGGGCGGCTGCAGGTCCTTAGACTCTTAAGCCACTCAAAGATTTCCAATTTATGAAACC
ATCTGAATTGATGCAAATTGGCTTTGTGTTTGGTTTGTGCAACCTATTAATTTTTTTGTT
AATTTTATGATTATTTGATCATACGTTGCAAATTTGAACTTGAGTGGTTGTTGATGGTGG
TTTTAATTAGAAAGAATGGTGGATAGTGGTGGTGGTTGGATGAAGAAGACCCTTCAATTC
ATCCTCAACAAGAACTTCAACAGAAATTAAAATGGTGCTTTTCTCACAATTTACACCCTG
AAAAACAAAATTTCAAACCTATTGACTGAAAGTTGTGAGACTCAATTACATTAAACAACT
TTAAAAGTTAAAACAAAATTCAGAAATTGAAAACTTGGCCTGGGGAACTCACACGGTTGT
CTCAAAATTTTTATCTTTTAATCTTGAACCATCAATAAGCCACGTTCTTGCCAAATCTTA
AGCAACTTCCAGTGTCAAGATTCAAAGTTGTTAACTTTATCCCTGTCACAAGCTTCTTTC
CAAAATTAATGGAACCCTTTAAGTTTTTCTTTCTTCTATACCTTCTGTTGATTCCAAAAA
GTGATTAAGCCCAACCTTGCCACAGATCCGTCTCAGAAAAAAAAATCCCGCTTTAACAGA
ACCCATTGAAGTGAGAAAGGAAGTTTGACTGGGGAGGTAAAGTGGATGTCAGAGATAAAA
AAAACTCTGGTAGGATAGGAAGAGAGATAAAAAGATTCATTGTAGAGAGTGTAATATTAA
ATATGATGGATTTCTTTGATCCGATGGTAAATATATATTGTGCATGATACAACACTTATT
GCACTTGTGCATGTTAGAATTTGCCTTAACTTGAAATCACAATCTATAGAATGAGGGTAC
AAAGTTTCACCATTGTCCCAGCAATCTAACTTTCAAGAATCAGCAGACTTTGTTTCTCAG
ACTTTGGTGCTTGTCAGTCATTTAATTTTTTTCCAACTTTCAAGCGTTAGGCTGATCAGC
AGAAAAGCCCGCTTGATATATAAGTCTGTGTATATAGTTTTGTGCATGAGATGAAGTCAG
ACTGCATCTGGAGCAGATATGACTAGATTGCATTTGGAATAGAAACAGGCGGGGCGATAG
ACATGGCCTGAAATGGGTCTAGACAACTAGACTGCATCCAGGCCTAGAACTTGTTTGTAA
GTTCAAGCTGCATCTAGAACATAAGTTGGGGGTTGGTTTGCATTCAAATAAAGACAAGGC
AGACCATGGAGGAGGTGCCAGTGAAGATTAGACACTGAAGTGATTACTAACAAGTAACAA
CCCATTATATGATGCATGAAGGATGGTAATGCATTGATACTGTGTTGAAATTATAAGGAT
TTAGGTGCAAAAGGAAAGAAAGAACAGAAGCTGAAGACTCTGAAACTGATTGATTTGTTG
TGATAAGATGCAGTAGAAGACACTTAATTCTAATTAAATTTGAAAACAAAATTATGAAAT
AGACAATATATTGATGCATGAAGGATGGTAATTGATACTGTGTTGAAATTATAAGGATTT
AGGTGCAAAAGGAAAGAAAGAACAGAAGCTGAAGACTCTGAAACTGATTGATTTGTTGTG
ATAAGGTGCAGTAGAAGACACTTAATTCTAATTAAATTTGAAAACAAAATTATGAAATAG
ACAATATATTGATGCATGAAGGATGGTAATTG
>TR136780|c2_g2_i8 len=598 path=[9123:0-80 10009:81-116 9918:117-132 9969:133-165 10008:166-178 9913:179-240 10065:241-245 10050:246-262 9958:263-347 9899:348-348 9832:349-362 9635:363-363 9636:364-387 10001:388-417 9955:418-441 10030:442-502 9418:503-518 9419:519-543 9420:544-570 9421:571-573 9422:574-597] [-1, 9123, 10009, 9918, 9969, 10008, 9913, 10065, 10050, 9958, 9899, 9832, 9635, 9636, 100…
TTTAAAATTTCAAGTATTAGGCTGCTAAACAAAAAAGTTCAATTTATAAGTCTATATATA
TTATTTTGTGCATGAGATGAAACCAGATGCAAGCCTGCATCTGTAACAGATATGGCCAGA
TTGCATCTGGAATAGAAACAGATGAGGGATAGACTTGACCTGAGATGGGTTTAAACTACT
TCCAGGACTAGGACTGGTAAGCTCAAGCCGCATCTAGAACATAAGTTGGGAGTTGGTTTG
CATTCAAATAACGACAAGGTAGAGCATGTCTTGGACAAAGACTGAGCTCATTCTGCATCT
AGGACTAGGATGAGACCACAGCGCTTATGAAACAAAAGCCGAGGTTAGAGAGTGCCTGGG
ATGAGAATTTAAGCTTGAGACCTTATAACTTTCTCATGTCAATGCTATGCTAGTAATATA
AAAGACAGAAATGCTAAATACAAACACGCAGACACTCGATTTTTAGCACAAGCCTGTATA
CACTGCCACACCTTCAAAAAAAAATTCAACCCATGACTTGTTAACTGGCTTAACCGGTTG
GTGTATTTTTTAATTTTTATATGATTTTGTTCCTGGAAAAAAGATGCCAACAGTTGCT
>TR136780|c3_g1_i1 len=331 path=[617:0-330] [-1, 617, -2]
GCCATCACTGGTCCCTGAAGAGGAGAAATTAGGGTTCAGAAATTGAAATTGAAATTAGGG
TTTAGAAAAGGGTTCAGTTCACGTTTTGTGTCATTGTGTGAAAAGAAGTTTTGTGTGATG
ACTGATTAATTGAGTTGTAAATTGTAATGGTTCGGTTCGGATAATACCAGTTAATTGAAT
CTAATAAAAGTTCGGTTCGGTTAGTAAACCATCTTCAAATAACGGTTCAATTCGGTTAAC
CAATGCAATGGTTCGGTTCGGTTAACCGGTTCAGATTGATTTTTGGTTAACTTTGCCCAC
CCCTAACTTTGATGCTCTGTTCATTTTGAAT
>TR136780|c4_g1_i1 len=315 path=[293:0-314] [-1, 293, -2]
ATTTTGAACCAAAATGTATTTTTTATCCTATATTTTCAGTACACAAATTACATTAACATG
GTGAAACAACTTCTCTTCACTTCATGTTACTTCAAATATTGATCTCTAAGCATGGTTTAG
GGTATTTAAACGTGACTGCATTTTTTTTTTTGGTTATGACAGATCAATGAAACAGTGAAT
TTTAGTTTAAAAACATTGTTCATAAAACTACATGTAATAATAACCAAACATGCATGCTGA
AAATGAATACAATGCGCAAATGGATATCTTTTGGCAGGAACAGTACTTTAAATTCTCTTT
TTTACTACTATTTTG
>TR136781|c0_g1_i1 len=1022 path=[5057:0-35 5058:36-36 5290:37-215 5326:216-218 5331:219-247 5334:248-248 5335:249-257 5232:258-272 5325:273-274 5322:275-314 5316:315-339 5297:340-395 5310:396-496 5250:497-502 5329:503-520 5332:521-535 5275:536-563 5319:564-641 5315:642-665 5330:666-677 5214:678-701 5272:702-706 5307:707-737 5293:738-743 5269:744-748 5241:749-757 5305:758-782 5291:783-788 5266:78…
TTTTTTTTTTTTTAAGACCAACAACAAACCAAATATCCCATTCATGATCATCCTTGACAT
CGCAAAAGATTACACTTATTCAATCCCTCCACTAATGGTTAAAGAAACTAGTCACCCAAT
TATCCATTATGAAAGGGAATTATCTGATAATGTATCCTGTAAATTGAAACAAGTTTATTT
TACATATCACACGAGAAAATTAAGGTCTATAATTAAGCATTATCAAAATTATTATATGAG
TTTATTTTTTTGAAAAAAGGTCTTCAAGTGCCATATTTGTAACCCTGCTACTGAGAAACA
GACAAAAAATGAAACATAAATCATCAAGAGCATTCTATTCTCGGTTATCCAACTGAGCTC
TACCAATTCTGTATTTCGTTCAAGAAGATAAGACATTTCCTCCTTAATGGACAAAGCACT
CTCAAGCAAGATTTTTACTTCTTGTGTCATATTATCAACGTTGGTTTTCTTTGCAATACT
GTGCCGATCAATGGCTGCCATTCCAGTTCTCCACTCAAAATCAATAGAGAGTGCTATTTG
GGGATCTTCAGTTTTATCCACAAAACATATTACGTAGTCACCACTTTGATATGCTGTAAA
TGCAAATTGTCCTGCTTGAACACGCTCTGCAAGATGATATTTGGCCATACTTCCATGTGT
AGCCACCTGAACGGTGATGGTGTGGTTATCGGGCAAAGGGTGACCCTCGTTGGGGTTGAC
GATGGAGTAGTTGCCAACTACCATTGTATCCTTTTTTAAGTCTTCGGAGAAACATCTTGC
TTTACCTTTACCATTTGGCAAATCAAACCTCATGGATTGAACTGAAAATGAAAACAGCCC
CACAACTACAAGAAGAAGAGAAAGCAAATAGGGTTGATGTGTGTTTAATCCCAACATATT
CATGATAAGTAGGAGTGAAATGAGAAGAATAAAGTGGAGGAATCAAAACACAGATGTACT
GAAGAGATCGGAAGAGCACACGTCTGAACTCCAGTCACGTCCGCACATCTCGTATGCCGT
CT
>TR136781|c0_g1_i2 len=1386 path=[4996:0-397 5265:398-433 5237:434-467 5302:468-510 5314:511-549 5286:550-573 5301:574-575 5318:576-578 5323:579-611 5321:612-612 5327:613-621 5312:622-636 5325:637-638 5322:639-678 5311:679-703 5298:704-759 5328:760-762 5278:763-807 5249:808-866 5329:867-884 5332:885-899 5276:900-927 5319:928-1005 5315:1006-1029 5330:1030-1041 5214:1042-1065 5272:1066-1070 5307:10…
GGAAAATCAAGACATCCAAAGATTTATGTGGTCCTTGGGAAGACGAATATTGAAGATTCA
AGAGGCCTCAGAAGACGTTACAAAGGGAGGAATTTTGTTCCCAAGTTCCAATACATCTTA
CATTGCCAAAACGGGTGATTAAGCACTGTATTTACACTAAAGCGCCCGACACATGAGGAA
AGTGCTTGGCGCACCGCTCAACATTCCAAAAGCGCCCAGGCACCAAAAATCTTCCGTATG
TGCTCGTCAACCAACCAGAGGAGCACCAACAGTCACCTTCTGATCATGTACGACCACTTT
TAAATCCTTTTTATGGACACCTTATACTTCTAAGGGACATTTGTTAATATATATTTTGCT
TTTGCCTCATAAAAAGAAATTAGATCAAGACCAACAACGAACCAAATATCCCATTCACGA
TCATCCTCGACACATCGCAAAAGGTTACACTTATTCTATCCCTCCATTAATGGTTAAAGG
GAATTATCTGATACAAGTTATTCCATTATGTGTATCCTTTAAATTGACACATGTTTAGTT
TACATGTCACGCAAGAAAATTAAGGTCTATAATTAAGCAATATATTTCCAAATTATTATA
TGAGTTTATTTTTCTGAAAAAAGGTCTTCAAGTGCCATATTTGTAACCCTGCTACTGAGA
AACAGACAAAAAATGAAACGAAAATCATCAAGAGCATTCTATTCTCGGTTATCCAACTGA
GCTCTACCAATTCTGTATTTCGTTCAAGAAGATAAGACATCTCCTCCTTAATGGACAAGC
CAGTCTCAAGCAAGATTTTTACCTCTTGTGTCATATTATCAACGTAGATTTTCTTTGCAA
TACCGTGCCGATCAATGGCTGCCATTCCAGTTCTCCACTCAAAATCAATAGAGAGTGCTA
CTTGAGGATCTTCAGTTTTATCCACAAAACATATTACGTAGTCACCACTTTGATATGCTG
TAAATGCAAATTGTCCTGCTTGAACACGCTCTGCAAGATGATATTTGGCCATACTTCCAT
GTGTAGCCACCTGAACGGTGATGGTGTGGTTATCGGGCAAAGGGTGACCCTCGTTGGGGT
TGACGATGGAGTAGTTGCCAACTACCATTGTATCCTTTTTTAAGTCTTCGGAGAAACATC
TTGCTTTACCTTTACCATTTGGCAAATCAAACCTCATGGATTGAACTGAAAATGAAAACA
GCCCCACAACTACAAGAAGAAGAGAAAGCAAATAGGGTTGATGTGTGTTTAATCCCAACA
TATTCATGATAAGTAGGAGTGAAATGAGAAGAATAAAGTGGAGGAATCAAAACACAGATG
TACTGAAGAGATCGGAAGAGCACACGTCTGAACTCCAGTCACGTCCGCACATCTCGTATG
CCGTCT
>TR136781|c0_g1_i3 len=947 path=[4986:0-35 5304:36-36 5263:37-60 5289:61-94 5303:95-117 5314:118-156 5286:157-180 5301:181-182 5318:183-185 5323:186-218 5321:219-219 5327:220-228 5312:229-243 5325:244-245 5322:246-285 5311:286-310 5298:311-366 5328:367-369 5277:370-414 5249:415-473 5329:474-491 5332:492-506 5276:507-534 5319:535-612 5315:613-636 5330:637-648 5333:649-651 5294:652-672 5271:673-677…
TTTTTTTTTTTTTAAGACCAACAACAAACCAAATATCACATTCACGATCATCCTCGACAC
ATCGCAAAAGGTTACACTTATTCTATCCCTCCATTTGATACAAGTTATTCCATTATGTGT
ATCCTTTAAATTGACACATGTTTAGTTTACATGTCACGCAAGAAAATTAAGGTCTATAAT
TAAGCAATATATTTCCAAATTATTATATGAGTTTATTTTTCTGAAAAAAGGTCTTCAAGT
GCCATATTTGTAACCCTGCTACTGAGAAACAGACAAAAAATGAAACGAAAATCATCAAGA
GCATTCTATTCTCGGTTATCCAACTGAGCTCTACCAATTCTGTATTTCGTTCAAGAAGAT
AAGACATCTCTTCCTTAATGGACAAGGCAGTTTCAAGCAAGATTTTTACCTCTTGTGTCA
TATTATCAACGTAGATTTTCTTTGCAATACCGTGCCGATCAATGGCTGCCATTCCAGTTC
TCCACTCAAAATCAATAGAGAGTGCTACTTGAGGATCTTCAGTTTTATCCACAAAACATA
TTACGTAGTCACCACTTTGATATGCTGTAAATGCAAATTGTCCTGCTTGAACACGCTCTG
CAAGATGATATTTGGCCATACTTCCATGTGTAGCCACCTGAACGGTGATAGTGTGGTTAT
CGGGCAAAGGGTGACCCTTGTTGGGATTGACAATGGAGTAGTTGCCAACTACCATTGTAT
CCTTTTTTATGTCTTCAGAGAAACATCTTGCTTTACCTTTACCATTTGGCAAATCAAACC
TCATGGATTGAACTGAATATGAAAACAGTCCAACAGCTACAAGAAGAAGAAAAAGCATAT
AGGGTTGTTGTGTGTTTAATCCAAACATTTTCAGGATAGGTAGTAGTGAAATGAAAAGAA
TAAAGTTGAGAAATCAAAACACACGTACTTTTGTGGAGGATGGTGAT
>TR136781|c0_g1_i4 len=976 path=[5057:0-35 5058:36-36 5290:37-215 5326:216-218 5331:219-247 5334:248-248 5335:249-257 5232:258-272 5325:273-274 5322:275-314 5316:315-339 5297:340-395 5310:396-496 5047:497-520 5332:521-535 5276:536-563 5319:564-641 5315:642-665 5330:666-677 5333:678-680 5294:681-701 5271:702-706 5210:707-743 5306:744-748 5292:749-757 5267:758-788 5239:789-825 5204:826-863 4985:864…
TTTTTTTTTTTTTAAGACCAACAACAAACCAAATATCCCATTCATGATCATCCTTGACAT
CGCAAAAGATTACACTTATTCAATCCCTCCACTAATGGTTAAAGAAACTAGTCACCCAAT
TATCCATTATGAAAGGGAATTATCTGATAATGTATCCTGTAAATTGAAACAAGTTTATTT
TACATATCACACGAGAAAATTAAGGTCTATAATTAAGCATTATCAAAATTATTATATGAG
TTTATTTTTTTGAAAAAAGGTCTTCAAGTGCCATATTTGTAACCCTGCTACTGAGAAACA
GACAAAAAATGAAACATAAATCATCAAGAGCATTCTATTCTCGGTTATCCAACTGAGCTC
TACCAATTCTGTATTTCGTTCAAGAAGATAAGACATTTCCTCCTTAATGGACAAAGCACT
CTCAAGCAAGATTTTTACTTCTTGTGTCATATTATCAACGTTGGTTTTCTTTGCAATACT
GTGCCGATCAATGGCTGGCATTCCAGTTCTCCACTCAAAATCAATAGAGAGTGCTACTTG
AGGATCTTCAGTTTTATCCACAAAACATATTACGTAGTCACCACTTTGATATGCTGTAAA
TGCAAATTGTCCTGCTTGAACACGCTCTGCAAGATGATATTTGGCCATACTTCCATGTGT
AGCCACCTGAACGGTGATAGTGTGGTTATCGGGCAAAGGGTGACCCTTGTTGGGATTGAC
AATGGAGTAGTTGCCAACTACCATTGTATCCTTTTTTATGTCTTCAGAGAAACATCTTGC
TTTACCTTTACCATTTGGCAAATCAAACCTCATGGATTGAACTGAATATGAAAACAGTCC
AACAGCTACAAGAAGAAGAAAAAGCATATAGGGTTGTTGTGTGTTTAATCCAAACATTTT
CAGGATAGGTAGTAGTGAAATGAAAAGAATAAAGTTGAGAAATCAAAACACACGTACTTT
TGTGGAGGATGGTGAT
>TR136781|c0_g1_i5 len=1340 path=[4996:0-397 5265:398-433 5237:434-467 5302:468-510 5314:511-549 5286:550-573 5301:574-575 5318:576-578 5323:579-611 5321:612-612 5327:613-621 5312:622-636 5325:637-638 5322:639-678 5311:679-703 5298:704-759 5328:760-762 5278:763-807 5249:808-866 5329:867-884 5332:885-899 5276:900-927 5319:928-1005 5315:1006-1029 5330:1030-1041 5333:1042-1044 5294:1045-1065 5271:10…
GGAAAATCAAGACATCCAAAGATTTATGTGGTCCTTGGGAAGACGAATATTGAAGATTCA
AGAGGCCTCAGAAGACGTTACAAAGGGAGGAATTTTGTTCCCAAGTTCCAATACATCTTA
CATTGCCAAAACGGGTGATTAAGCACTGTATTTACACTAAAGCGCCCGACACATGAGGAA
AGTGCTTGGCGCACCGCTCAACATTCCAAAAGCGCCCAGGCACCAAAAATCTTCCGTATG
TGCTCGTCAACCAACCAGAGGAGCACCAACAGTCACCTTCTGATCATGTACGACCACTTT
TAAATCCTTTTTATGGACACCTTATACTTCTAAGGGACATTTGTTAATATATATTTTGCT
TTTGCCTCATAAAAAGAAATTAGATCAAGACCAACAACGAACCAAATATCCCATTCACGA
TCATCCTCGACACATCGCAAAAGGTTACACTTATTCTATCCCTCCATTAATGGTTAAAGG
GAATTATCTGATACAAGTTATTCCATTATGTGTATCCTTTAAATTGACACATGTTTAGTT
TACATGTCACGCAAGAAAATTAAGGTCTATAATTAAGCAATATATTTCCAAATTATTATA
TGAGTTTATTTTTCTGAAAAAAGGTCTTCAAGTGCCATATTTGTAACCCTGCTACTGAGA
AACAGACAAAAAATGAAACGAAAATCATCAAGAGCATTCTATTCTCGGTTATCCAACTGA
GCTCTACCAATTCTGTATTTCGTTCAAGAAGATAAGACATCTCCTCCTTAATGGACAAGC
CAGTCTCAAGCAAGATTTTTACCTCTTGTGTCATATTATCAACGTAGATTTTCTTTGCAA
TACCGTGCCGATCAATGGCTGCCATTCCAGTTCTCCACTCAAAATCAATAGAGAGTGCTA
CTTGAGGATCTTCAGTTTTATCCACAAAACATATTACGTAGTCACCACTTTGATATGCTG
TAAATGCAAATTGTCCTGCTTGAACACGCTCTGCAAGATGATATTTGGCCATACTTCCAT
GTGTAGCCACCTGAACGGTGATAGTGTGGTTATCGGGCAAAGGGTGACCCTTGTTGGGAT
TGACAATGGAGTAGTTGCCAACTACCATTGTATCCTTTTTTATGTCTTCAGAGAAACATC
TTGCTTTACCTTTACCATTTGGCAAATCAAACCTCATGGATTGAACTGAATATGAAAACA
GTCCAACAGCTACAAGAAGAAGAAAAAGCATATAGGGTTGTTGTGTGTTTAATCCAAACA
TTTTCAGGATAGGTAGTAGTGAAATGAAAAGAATAAAGTTGAGAAATCAAAACACACGTA
CTTTTGTGGAGGATGGTGAT
>TR136781|c0_g1_i6 len=993 path=[4986:0-35 5304:36-36 5263:37-60 5289:61-94 5303:95-117 5314:118-156 5286:157-180 5301:181-182 5318:183-185 5323:186-218 5321:219-219 5327:220-228 5312:229-243 5325:244-245 5322:246-285 5311:286-310 5298:311-366 5328:367-369 5277:370-414 5249:415-473 5329:474-491 5332:492-506 5276:507-534 5319:535-612 5315:613-636 5330:637-648 5214:649-672 5272:673-677 5307:678-708…
TTTTTTTTTTTTTAAGACCAACAACAAACCAAATATCACATTCACGATCATCCTCGACAC
ATCGCAAAAGGTTACACTTATTCTATCCCTCCATTTGATACAAGTTATTCCATTATGTGT
ATCCTTTAAATTGACACATGTTTAGTTTACATGTCACGCAAGAAAATTAAGGTCTATAAT
TAAGCAATATATTTCCAAATTATTATATGAGTTTATTTTTCTGAAAAAAGGTCTTCAAGT
GCCATATTTGTAACCCTGCTACTGAGAAACAGACAAAAAATGAAACGAAAATCATCAAGA
GCATTCTATTCTCGGTTATCCAACTGAGCTCTACCAATTCTGTATTTCGTTCAAGAAGAT
AAGACATCTCTTCCTTAATGGACAAGGCAGTTTCAAGCAAGATTTTTACCTCTTGTGTCA
TATTATCAACGTAGATTTTCTTTGCAATACCGTGCCGATCAATGGCTGCCATTCCAGTTC
TCCACTCAAAATCAATAGAGAGTGCTACTTGAGGATCTTCAGTTTTATCCACAAAACATA
TTACGTAGTCACCACTTTGATATGCTGTAAATGCAAATTGTCCTGCTTGAACACGCTCTG
CAAGATGATATTTGGCCATACTTCCATGTGTAGCCACCTGAACGGTGATGGTGTGGTTAT
CGGGCAAAGGGTGACCCTCGTTGGGGTTGACGATGGAGTAGTTGCCAACTACCATTGTAT
CCTTTTTTAAGTCTTCGGAGAAACATCTTGCTTTACCTTTACCATTTGGCAAATCAAACC
TCATGGATTGAACTGAAAATGAAAACAGCCCCACAACTACAAGAAGAAGAGAAAGCAAAT
AGGGTTGATGTGTGTTTAATCCCAACATATTCATGATAAGTAGGAGTGAAATGAGAAGAA
TAAAGTGGAGGAATCAAAACACAGATGTACTGAAGAGATCGGAAGAGCACACGTCTGAAC
TCCAGTCACGTCCGCACATCTCGTATGCCGTCT
>TR136782|c0_g1_i1 len=385 path=[941:0-46 979:47-115 976:116-149 981:150-157 958:158-192 @975@!:193-353 964:354-384] [-1, 941, 979, 976, 981, 958, 975, 964, -2]
GTTGGTCTTGGAACACCATCTATTAGCAAGTTGAAGAATCAAATCATCATCCCTTTTGAT
TTCATAAGTAGAAGCTTTGATTGCATTGAATATTCCAGTTTTGATCCATAAAGATTGAAA
CTTTGGTTGTAATTTTGTGACCCAGTTGTTCCATTCTGGTTGTGGTATTCTCCATCCATT
GTACTTTACTTGTAATGATGAATTTGTGGAAATAGAGAAATGGGGTGGTGGCGGTGGTGG
TGTTGAGTGTTTGATGGAAGATTTGATGAAAAAAGCTTCTCTGAGTGTTAGGTTTTCACC
TGTTGAAGGTGAAACCATGAGTTCATCATGTCTAGTTTCTATGATGCTGTTGTTGTTCTT
GAGGTTGCGTTTGGTGAAAAGATGA
>TR136782|c0_g1_i2 len=398 path=[949:0-59 977:60-128 973:129-162 981:163-170 978:171-205 @975@!:206-366 964:367-397] [-1, 949, 977, 973, 981, 978, 975, 964, -2]
GGAAAACAAATGTGTTTGTCTTGGAACACCATCTATGAGCAAGTTGAAGAATCAAATCAT
CATCCCTTTTGATTTCATAAGTAGAAGCTTTGATTGCATTGAATATTCCAGTTTTGATCC
ATAAAGATTCAAACTTTGGCTGTAATTTTGTGACCCAGTTGTTCCATTCTGTCTGTGGGA
TTTTCCATCCATTGTACTTTACTTGTAATGATGAATTTGTGGAAATAGAGAAATGGGGTG
GTGGCGGTGGTGGTGTTGAGTGTTTGATGGAAGATTTGATGAAAAAAGCTTCTCTGAGTG
TTAGGTTTTCACCTGTTGAAGGTGAAACCATGAGTTCATCATGTCTAGTTTCTATGATGC
TGTTGTTGTTCTTGAGGTTGCGTTTGGTGAAAAGATGA
>TR136782|c1_g1_i1 len=1872 path=[4160:0-110 4161:111-134 4181:135-204 4174:205-228 4180:229-304 4178:305-328 4172:329-488 4149:489-512 4177:513-600 4164:601-624 4171:625-853 4155:854-877 4176:878-1125 4130:1126-1149 4170:1150-1223 4152:1224-1247 4175:1248-1330 4146:1331-1354 4169:1355-1797 4133:1798-1834 4134:1835-1871] [-1, 4160, 4161, 4181, 4174, 4180, 4178, 4172, 4149, 4177, 4164, 4171, 4155,…
TTTTTTTTGGACTTGGAGCATTTCCAACAAGTTTTTATCATTGAGTTTCAAATAATAGGC
AACTATTTCATAACTTTTGTTTTCATTGGAGCACATCTACGTGGCAATCCAGGTTTCATA
CAAAATTGCAAAGTACCTTATTTTTAACTTACCGTTCCATACTGATAAATCCTTAAGGAG
AAGTTTAGGCAGCGGCAATGTGGAACAAACTAGACTATAATAAGTCAACAACATGTTCTT
TTTTCTATCTCATTCTACATTGAAAAATCCTTGTCTCCCATACTAAGTTCACTACATCCC
TCCATATTGCAGATTTTCCTCAGTCCTACACTAACACAGCAAAAATAGATAACCAGAAAG
AAGCACATGGGACACATTAGATGTTGTACTTAATGAATCACTGATCCACTCCTTCCTTTC
TGGCTGGCTATACGACCAACCCTATGACATGTGAAGCCTTTGAATTTCAAACCAACTCCA
TTTAAGATGTCTTGTTCATAAGTATAGTAATCATTCAGCATTTCAATATTTTATGCAACA
GGAATTTTAGGTTCTCCCAAGTTCACAAAAGCCTCTCCCCATGTCAAGCGTTCCGTTGCA
GCATTCCAAGACACAAGGTGGTTCAGAAATACATTCACATACTTTGCTCTGTCATTCTTG
TAATCCAGATAGTATGCATGCTCCCACAAATCCAAATTGATTATTGGTATATCACCCCAC
ACAATTGGGCAAATGGCATTTGAAGTTTTAACAATGGCTAATTGTTTCTCTTCTCTCTTC
AAAACTAGCCAAACCCAGCCAGAACCAAACAATGTAAGTGCAGCTTCTGTAAACTTTTCT
TTGAAATTCGTAAATGATCCAAAATCCTTTTCAATCTGTTGAAGGAGACCTAGAATGGGC
ATATCACCTCCTCCCGGTTGCATGGATTCCCAGAAGAAGTCATGATTCCAAACCTCAGCT
GCATTGTTGAACTCAGGTGAGGGATTGCCATTGTTGTATGTCACTTTGACTAGTTCATCC
AAGGTGTAACCATAAAGTATATCATCCTTCCCAAGCTGTTCGTTCAAACCTTCAACAAAA
TTCCGATGATGCTCTCCCCAGTGCATGTCGATTGTCTGCTTGCTCATATATGGCTCTAAT
GCATCATGTTCGTAGGGAGGGGTCTTCAAACCATAAAATGCTGTAACTTTTGAAGATCTG
GGCAAGACACCAAACCTCTTTTTCCTGTGAAGAAGCTTAGGAATCTTGAATTTTGTAGAT
AAGTCTGGTGAAATGAGACGAGAGCTAGTTGGAATAGGGTTTAAGTAACAGGAAGCCATA
GCTACTCTGTTGCAATACAAGATGCTGAAAACGATGCGGTTGAAAGTTGAAACACAAACA
CAAGCTAAGATGAACTGAAAGGTGGTGGTGGTGGTGTTGAATGTTTGATGAAGGATTTGA
TGAAAAAAGCTTGTCTGAGAGATAGGTTTTCACCGGTTGATGGTGAAACCATGAGTTCTT
CTTCTCTTGTTTCAATGATGCTGTTGTTGTTTTCATTCTTGTTCTTCAGGTTGCGTTTGG
TGAAAAGATGAAGAGAAGAAGGTGACACGTCGTCATCATCATCACCATTATTATCAATTG
AGCGTTTTTTTGTTGCAGAGGATGAGGACGCCATGGAAAAGAAATTTGAAAAGCAGGAAA
ATAAAGAGTTAAGGGGGAAAGAAAACCAAGAGGCCGTTGTTTTGTTGGATTGGAATGAGT
CCGTTGTTTTGTCTTGCTTTTAGTGATTTTTTCTTGGTAGTGACCTTGTTTTTAGTGATT
AGTAATCCCTCCGGTAGTGACCTTGTTTTTAGTGATTAGTAATCCCTCCGGTAGTGACCT
TGTTTTTAGTGA
>TR136783|c0_g1_i1 len=1866 path=[6596:0-184 6697:185-199 6691:200-269 6683:270-293 6706:294-363 6700:364-565 6689:566-663 6640:664-672 6707:673-687 6705:688-712 @6703@!:713-820 6687:821-995 6581:996-1019 6676:1020-1408 6601:1409-1458 6602:1459-1865] [-1, 6596, 6697, 6691, 6683, 6706, 6700, 6689, 6640, 6707, 6705, 6703, 6687, 6581, 6676, 6601, 6602, -2]
GACTGGTGTAACACTATCCAAGTGTTAGCTGTTGATCAATCATCTAGCTAAAATTGAAAA
TGTCATAGTTAAAATTTCTTAAAAAATAAAATAACAAAATTTTTAATAACTTACTGGACA
TAGTTTATGAGGATTACAATGAAAGGTAGATCAACTATTGCTACAAATGATAGTATATTT
TTTTTCTACAACGTACATTCTTGATGCCTTTGTACATAGCTTATATTGCACTTCTTGAAA
CATCTATTGTACAATTTCAAATACGGTTACCGCAGCAAAGACGAGAAAGAGCACACCTCC
AATGTAGGCAATAACCTTCTCCGACAAAAATGTCCCTAGTAAAGAGCCACCAAGTACGGC
TATCAAAGTTGCAACACCATGACCAGCCAGTGATCCAGCTATGACTCCCAAGGGTGAAGA
AGCTGCTGCAAGGGCAATTGTGGAGAAAAATGATTTATCACCCCACTCAGCAACAAAAAC
TAAGAGAAAAGTGCTGACAATTGTGCTGGCAGCAGCTAGTATCCCAGCACCGTCTCCAGA
AAAATCAGAAACTGCTAACTCTGCCTGGTTAATGTAGGAACCATTGCATAGAAAATATCG
TCGACAATTTTAAAGTGAATAGAATTAAAAAAATGGGATTAAAAAAGTACTTGTATATCT
GGCATGTTATGCTCCAAATACCAAATATTACCTCCTTCTGTTCATCATCTGATTTTTGGC
TATCACTAGATGAGGCATCCAGCAGGGTAGAGACCCCGAAGTACACCAATAGGCAAACAG
CAGCAATATCATCAATAGGTAGATCAGTTTCTCCAAACCTGTGCAAATTAACCTATTAGA
TGAGTTCGAAAGAAGCCATTCTTTATAACTTGTAATACTTTCTCCTAAGAATATTAGTCA
GATCAGATAGTCAGATTAGGCTTTCAATTTACAATGTTTCAAATACAATAAAATATAAAT
CCAAAGGAAGGACTAGAAGTGAAGTGATAATATTTCCAGAAAACATGGGATTTGGTTAAA
CGAAAGACATCTTTGCATTACAAAGAAATCCATTGATTCTTTTTGCAGATGATTAAAATT
GTGTTCCCAAAAGAATTTGATGTTGTATTATGATAAAACTGTTATATGGTTGGTCAAAGG
GCGTTGAAAAACAATATTGTAAGTCATTTTCAAACATGTAGCCAATAGTGTTCATTATAT
TGCTCCATGTTCACTTTTCATATGTCTAATTCATACCAAAGATAAATAACTCAAGGGTCC
ATAGCTCAGTGGTAGAGCATTTGACTGCAGATCAAGAGGTTACCGGTTCGAACCCGGTTG
GGCCCTTTTCATGTTAATTTTTACAATTTTTTTGCCATTCAAAATAAAAACACAGAGATA
AAGGAAAAACCTGAACGGCAAGAGTTCGTCAACATAATGAAAAGTTCGACCTAGAGCGAC
AGATATGACAGTCATTGCCCTGCCAAAAACAAGCAAATTAATTGATTTGAAGATTCTTGA
GTAATAAAAATAAATAGGTTGCACAAAATGATTATCACTTCCTCTAAAAAATAATTATCT
TTCATGACGTTCACCTCTAGACACAATATAAGCCTGAAGAGTTTTGTACAAATGCATCAC
ATTGTCTAAATTTCAGAATGTATGAGAAGAAAATCATTTGAAGTCTAGTGATATTGTTGG
CTAGCTTGCTCTGTGAAAATTTTTAATTATCCAATTTCATTATTCTAAGTTGTGAAAATA
TTTCAACCACAATTGTTTGCATTGCATCAACTTATCAACCATGGTGATTAATCATGAAAA
ACACCTTCAAGGGAATCTAAATCACATGAAACATTAAAACATACGCAAGTGCGCCAAATG
TCCCAA
>TR136783|c0_g1_i2 len=839 path=[6596:0-184 6697:185-199 6691:200-269 6683:270-293 6706:294-363 6701:364-672 6690:673-750 6680:751-769 6594:770-788 6595:789-838] [-1, 6596, 6697, 6691, 6683, 6706, 6701, 6690, 6680, 6594, 6595, -2]
GACTGGTGTAACACTATCCAAGTGTTAGCTGTTGATCAATCATCTAGCTAAAATTGAAAA
TGTCATAGTTAAAATTTCTTAAAAAATAAAATAACAAAATTTTTAATAACTTACTGGACA
TAGTTTATGAGGATTACAATGAAAGGTAGATCAACTATTGCTACAAATGATAGTATATTT
TTTTTCTACAACGTACATTCTTGATGCCTTTGTACATAGCTTATATTGCACTTCTTGAAA
CATCTATTGTACAATTTCAAATACGGTTACCGCAGCAAAGACGAGAAAGAGCACACCTCC
AATGTAGGCAATAACCTTCTCCGACAAAAATGTCCCTAGTAAAGAGCCACCAAGTACGGC
TATCTGCATATAAAAGAAAGGAGAATACAAAATCCCAAAGTTATTTAGAGATATACAATA
AGAAAGAAAAAGATATTTGATTCGACGAATATAAATATTATGTGTTAAACTTTCCATAAT
AGTTAAGGTTTTCCTCATGTAGATTTATTTTCATCTTAATTTTGTTTTTTGATCTTGTTG
GGGGTACCAAATCTAGGTCATTAGGGAAGAGATAGCTCACCGGAACTCTTTAAGCAGTTT
CAAAACTAAAATGTTTTAGAATGTTTATAAAGCACTTGGAAGATTTTTGTTGCACTTTAG
TTGGCCATTTTGGAAAATCCAAATTTGTACTTGTTGTTCCCGAAGCGTAATGAAATACTA
CTATGTTAGTTAATTTCAAATAATGCATTTATTGTTACTTTCAAAGAAAAGATCCCCATA
TTTAGAAGATGAGTCAATTGCTGAAAAAGAAGTTACCAAAGTTGCAACACCATGACCAG
>TR136783|c0_g1_i3 len=1739 path=[6596:0-184 6697:185-199 6691:200-269 6683:270-293 6706:294-363 6700:364-565 6655:566-585 @6703@!:586-693 6687:694-868 6581:869-892 6676:893-1281 6601:1282-1331 6602:1332-1738] [-1, 6596, 6697, 6691, 6683, 6706, 6700, 6655, 6703, 6687, 6581, 6676, 6601, 6602, -2]
GACTGGTGTAACACTATCCAAGTGTTAGCTGTTGATCAATCATCTAGCTAAAATTGAAAA
TGTCATAGTTAAAATTTCTTAAAAAATAAAATAACAAAATTTTTAATAACTTACTGGACA
TAGTTTATGAGGATTACAATGAAAGGTAGATCAACTATTGCTACAAATGATAGTATATTT
TTTTTCTACAACGTACATTCTTGATGCCTTTGTACATAGCTTATATTGCACTTCTTGAAA
CATCTATTGTACAATTTCAAATACGGTTACCGCAGCAAAGACGAGAAAGAGCACACCTCC
AATGTAGGCAATAACCTTCTCCGACAAAAATGTCCCTAGTAAAGAGCCACCAAGTACGGC
TATCAAAGTTGCAACACCATGACCAGCCAGTGATCCAGCTATGACTCCCAAGGGTGAAGA
AGCTGCTGCAAGGGCAATTGTGGAGAAAAATGATTTATCACCCCACTCAGCAACAAAAAC
TAAGAGAAAAGTGCTGACAATTGTGCTGGCAGCAGCTAGTATCCCAGCACCGTCTCCAGA
AAAATCAGAAACTGCTAACTCTGCCTCCTTCTGTTCATCATCTGATTTTTGGCTATCACT
AGATGAGGCATCCAGCAGGGTAGAGACCCCGAAGTACACCAATAGGCAAACAGCAGCAAT
ATCATCAATAGGTAGATCAGTTTCTCCAAACCTGTGCAAATTAACCTATTAGATGAGTTC
GAAAGAAGCCATTCTTTATAACTTGTAATACTTTCTCCTAAGAATATTAGTCAGATCAGA
TAGTCAGATTAGGCTTTCAATTTACAATGTTTCAAATACAATAAAATATAAATCCAAAGG
AAGGACTAGAAGTGAAGTGATAATATTTCCAGAAAACATGGGATTTGGTTAAACGAAAGA
CATCTTTGCATTACAAAGAAATCCATTGATTCTTTTTGCAGATGATTAAAATTGTGTTCC
CAAAAGAATTTGATGTTGTATTATGATAAAACTGTTATATGGTTGGTCAAAGGGCGTTGA
AAAACAATATTGTAAGTCATTTTCAAACATGTAGCCAATAGTGTTCATTATATTGCTCCA
TGTTCACTTTTCATATGTCTAATTCATACCAAAGATAAATAACTCAAGGGTCCATAGCTC
AGTGGTAGAGCATTTGACTGCAGATCAAGAGGTTACCGGTTCGAACCCGGTTGGGCCCTT
TTCATGTTAATTTTTACAATTTTTTTGCCATTCAAAATAAAAACACAGAGATAAAGGAAA
AACCTGAACGGCAAGAGTTCGTCAACATAATGAAAAGTTCGACCTAGAGCGACAGATATG
ACAGTCATTGCCCTGCCAAAAACAAGCAAATTAATTGATTTGAAGATTCTTGAGTAATAA
AAATAAATAGGTTGCACAAAATGATTATCACTTCCTCTAAAAAATAATTATCTTTCATGA
CGTTCACCTCTAGACACAATATAAGCCTGAAGAGTTTTGTACAAATGCATCACATTGTCT
AAATTTCAGAATGTATGAGAAGAAAATCATTTGAAGTCTAGTGATATTGTTGGCTAGCTT
GCTCTGTGAAAATTTTTAATTATCCAATTTCATTATTCTAAGTTGTGAAAATATTTCAAC
CACAATTGTTTGCATTGCATCAACTTATCAACCATGGTGATTAATCATGAAAAACACCTT
CAAGGGAATCTAAATCACATGAAACATTAAAACATACGCAAGTGCGCCAAATGTCCCAA
>TR136783|c0_g1_i4 len=1542 path=[6596:0-184 6697:185-199 6691:200-269 6683:270-293 6706:294-363 6700:364-565 6689:566-663 6640:664-672 6707:673-687 6705:688-712 @6703@!:713-820 6708:821-836 6709:837-886 6702:887-908 6698:909-932 6692:933-961 6674:962-978 6684:979-1029 6590:1030-1053 6673:1054-1272 6665:1273-1296 6666:1297-1541] [-1, 6596, 6697, 6691, 6683, 6706, 6700, 6689, 6640, 6707, 6705, 670…
GACTGGTGTAACACTATCCAAGTGTTAGCTGTTGATCAATCATCTAGCTAAAATTGAAAA
TGTCATAGTTAAAATTTCTTAAAAAATAAAATAACAAAATTTTTAATAACTTACTGGACA
TAGTTTATGAGGATTACAATGAAAGGTAGATCAACTATTGCTACAAATGATAGTATATTT
TTTTTCTACAACGTACATTCTTGATGCCTTTGTACATAGCTTATATTGCACTTCTTGAAA
CATCTATTGTACAATTTCAAATACGGTTACCGCAGCAAAGACGAGAAAGAGCACACCTCC
AATGTAGGCAATAACCTTCTCCGACAAAAATGTCCCTAGTAAAGAGCCACCAAGTACGGC
TATCAAAGTTGCAACACCATGACCAGCCAGTGATCCAGCTATGACTCCCAAGGGTGAAGA
AGCTGCTGCAAGGGCAATTGTGGAGAAAAATGATTTATCACCCCACTCAGCAACAAAAAC
TAAGAGAAAAGTGCTGACAATTGTGCTGGCAGCAGCTAGTATCCCAGCACCGTCTCCAGA
AAAATCAGAAACTGCTAACTCTGCCTGGTTAATGTAGGAACCATTGCATAGAAAATATCG
TCGACAATTTTAAAGTGAATAGAATTAAAAAAATGGGATTAAAAAAGTACTTGTATATCT
GGCATGTTATGCTCCAAATACCAAATATTACCTCCTTCTGTTCATCATCTGATTTTTGGC
TATCACTAGATGAGGCATCCAGCAGGGTAGAGACCCCGAAGTACACCAATAGGCAAACAG
CAGCAATATCATCAATAGGTAGATCAGTTTCTCCAAACCTGAACGGCAAGAGTTCGTCAA
CATAATGAAAAGTTCGACCTAGAGCGACAGATATGACAGTCATTGCCGCAAGTGCGCCAA
ATGTCCCAACGAAAACAACACCAGCTGAATTTCTAGCTGCTAACAATGCTGCAATGAAAA
AAGTCTTGTCTCCCAGTTCAGAGAAAAATATCAGCAAAAATGCTGAAGCAAAACCTGTGC
TTAAGTCACCGACATCTCCAAATATAGGAATTGAATTCAAACCAGTAGCAAAATCAGAAG
CAGCAACTGCCGGATAAGTATGTTGAAGTGCGAAGAACGCGGAGAACAGCATAAACTTCA
CAAGTGCTATTGATCCATCATCAGTATCATCAGAAGACACATTCTGTGTTGCCAATTGGC
ATTGAGAATCGGTATTTTCGGCAACAGAGTCATGATCGGAAGCACGAACAAATCCCGTTG
TAGCCCGAAAAATATTGGTGAATTGAAAGCGTGGTGGTAATTTGAGATTGCAGAGAAGAG
GAGGAGGAGGAAAAATGGAAGAGGATATAAGTGAGGTGGTGAAAGATGAAAAGTGGTGGC
TCTTAAATGGTTTTGGAAACGAAGAGAGTGAATGTGAGCGTAAGTGTGATTGCATTTCTA
ATTCCTTCTTCTTTGGGGGAGAGGATTTTCTTCTGCGTTGTTTATTGTCTGCTATGCTAT
GATTCTCTCTCTCGCTCTCTCTGTTTTTCCAATTTCTTGGAT
>TR136783|c0_g1_i5 len=1415 path=[6596:0-184 6697:185-199 6691:200-269 6683:270-293 6706:294-363 6700:364-565 6655:566-585 @6703@!:586-693 6708:694-709 6709:710-759 6702:760-781 6698:782-805 6692:806-834 6674:835-851 6684:852-902 6590:903-926 6673:927-1145 6665:1146-1169 6666:1170-1414] [-1, 6596, 6697, 6691, 6683, 6706, 6700, 6655, 6703, 6708, 6709, 6702, 6698, 6692, 6674, 6684, 6590, 6673, 6665…
GACTGGTGTAACACTATCCAAGTGTTAGCTGTTGATCAATCATCTAGCTAAAATTGAAAA
TGTCATAGTTAAAATTTCTTAAAAAATAAAATAACAAAATTTTTAATAACTTACTGGACA
TAGTTTATGAGGATTACAATGAAAGGTAGATCAACTATTGCTACAAATGATAGTATATTT
TTTTTCTACAACGTACATTCTTGATGCCTTTGTACATAGCTTATATTGCACTTCTTGAAA
CATCTATTGTACAATTTCAAATACGGTTACCGCAGCAAAGACGAGAAAGAGCACACCTCC
AATGTAGGCAATAACCTTCTCCGACAAAAATGTCCCTAGTAAAGAGCCACCAAGTACGGC
TATCAAAGTTGCAACACCATGACCAGCCAGTGATCCAGCTATGACTCCCAAGGGTGAAGA
AGCTGCTGCAAGGGCAATTGTGGAGAAAAATGATTTATCACCCCACTCAGCAACAAAAAC
TAAGAGAAAAGTGCTGACAATTGTGCTGGCAGCAGCTAGTATCCCAGCACCGTCTCCAGA
AAAATCAGAAACTGCTAACTCTGCCTCCTTCTGTTCATCATCTGATTTTTGGCTATCACT
AGATGAGGCATCCAGCAGGGTAGAGACCCCGAAGTACACCAATAGGCAAACAGCAGCAAT
ATCATCAATAGGTAGATCAGTTTCTCCAAACCTGAACGGCAAGAGTTCGTCAACATAATG
AAAAGTTCGACCTAGAGCGACAGATATGACAGTCATTGCCGCAAGTGCGCCAAATGTCCC
AACGAAAACAACACCAGCTGAATTTCTAGCTGCTAACAATGCTGCAATGAAAAAAGTCTT
GTCTCCCAGTTCAGAGAAAAATATCAGCAAAAATGCTGAAGCAAAACCTGTGCTTAAGTC
ACCGACATCTCCAAATATAGGAATTGAATTCAAACCAGTAGCAAAATCAGAAGCAGCAAC
TGCCGGATAAGTATGTTGAAGTGCGAAGAACGCGGAGAACAGCATAAACTTCACAAGTGC
TATTGATCCATCATCAGTATCATCAGAAGACACATTCTGTGTTGCCAATTGGCATTGAGA
ATCGGTATTTTCGGCAACAGAGTCATGATCGGAAGCACGAACAAATCCCGTTGTAGCCCG
AAAAATATTGGTGAATTGAAAGCGTGGTGGTAATTTGAGATTGCAGAGAAGAGGAGGAGG
AGGAAAAATGGAAGAGGATATAAGTGAGGTGGTGAAAGATGAAAAGTGGTGGCTCTTAAA
TGGTTTTGGAAACGAAGAGAGTGAATGTGAGCGTAAGTGTGATTGCATTTCTAATTCCTT
CTTCTTTGGGGGAGAGGATTTTCTTCTGCGTTGTTTATTGTCTGCTATGCTATGATTCTC
TCTCTCGCTCTCTCTGTTTTTCCAATTTCTTGGAT
>TR136783|c1_g1_i1 len=614 path=[627:0-613] [-1, 627, -2]
CTTGTAGCATCCGTTCCTGATATACTGTGGTTTGTTAGTTTCAACTTCCTGGTTTTTTCC
ATTTCAAAAATGGACCAGAATTCGTAAATTGGGTATTATAGAGATGTGTGCTTTTATATC
AAGTAGATTCATTAAACAATGTAAAGGAAAGTGAGATTTTAGGCAACATAGTAGAAGCTA
AGATATGATCTAAAAAACTATTTTCTTCAAAAGGTGCTACCTATAGAATATAGGTCATGG
AAATCTTCTGTGGATAATTTTCTGCACGGGAATTTCATTAAAATAAGTATGGCATCTATG
AAAAAGCGCAACATGTTAGATGCTCCGGAGTTTTCTGCGAAAGAACATACTCTTTTCGCT
AGATAATAACAGATGATGTGAAGTCTCCCTGTTGGTTGGGGTTATTAAGAGCAACTTATC
ATAACCATATGAAAATTTTAATGCTATGCTGAGCACACTTGATATTCTGTAGATAATACT
TGATAGTACCTTGCATTTGAAGCATGGACCTACATTTGTGTATCTGTTTGGAATATTACC
TCATACAGGCTACAGCAACAGACTAAAAGCAATATATTTTAATTTCTTTTGAAGGTTATT
GCCTACATTGGAGG
>TR136784|c1_g1_i1 len=3092 path=[10984:0-42 10985:43-47 10986:48-55 10987:56-69 10988:70-74 10989:75-90 10990:91-122 11021:123-351 10814:352-375 11063:376-471 11036:472-507 11018:508-546 11049:547-587 11065:588-588 11064:589-612 11062:613-684 11047:685-729 11032:730-918 11066:919-942 11068:943-945 11046:946-1029 11067:1030-1071 11069:1072-1092 11030:1093-1116 11011:1117-1233 10917:1234-1257 1104…
CTTTTCTTTATAATTTAACACTCACTTTCTCTCTCATATTTGATGGTTGAGATTTCAATG
GAGAAAACTTGAGAAAATTTTCAATGGAGAGAATCCAAATCCCTCTTCGAGCAAGTGATG
AACCTTTGATCAACCTATACTAAAATAGTTTTATTAATGTTTCATAATAATAATAATAAT
AATTAAATTAATCCCAACTAATCGAAATTGGGCTTCCAACCACGTTCTTTCCATTAGTCC
ATTCCAACCTTCCAAACCCATTCAACTTCTGAGGGGTCGAACCCGAAGAAGTAAACGTTA
CAGTAAAACTTTTCTTCTCATTTTCTTTGAAACTTAACTCTTCAGGCTCAACTGTTATTT
TCACATTCTTTGAATCCGATGTTGCAGAAGCCTTGTATGTTCCTGCGGGTCCCACATTTG
TGAGGATTCTCGTGTGTTTGACTACGTTGGCCCCACCCATGGTATCAAAAACAACCGCAA
AAGAAGGGTAATTAAGATCAGACACACTGTATTTTTTACCCGCGTCACACTGGAATTTTC
TTCTTGCCAAAGATGTGATTTGTGTTGCTGTGTAGTTTAAAGCACAAAGGAAACCTAGAT
AATCATCCGCTGTTAAATCATAAACCAAACCAGGATTAAGGGCTGCAACAGGGTCCACGT
GTCCTGATCCATGATCAAACGGTGTGGAAGGTTTTCCAGTTGCGCTGTCTTGCAATTTGT
TACCGTTTTTGTAAGCTGTGTAAGCAGTTGTCATAAGAGCTGATCTAACAGCGGCTGGGC
TCCATTCAGGATGAGCCGCTTTAATCAAAGCAGCTAAACCACTCACATGAGGGCAGGACA
TGGATGTACCAGAGATAATGTTAAAATCTACACGTCTCTCATCAACGGCTAAGCCAGTGG
GACCTACCGCCTTCGACCATCCCGCTAAGATGTTGACACCTGGTGCGATCAGATCAGGTT
TCAATATCTGCGGGGTGATCGAATTAGGTCCACGTGAACTAAATGCTGCGACAACCGGTG
AAGGCTCAACTCCAACCTTAGTTCCTTGAAACACAATCTTCACAGTTGGTTTTGCCTCGG
AAAATAAGTACTTCTTGATTGCATTGCCTTCTCTTTCACCGACCGCAGTGGCCGGTAAAA
GATGAGTATCCGCCACAAGCTCCTCGCCGTTCGCAGCTGTGTTGCTCAGAACCATACCCA
ATCCTCCGGCTGCTTTCACCACAGCTCCTTTCTGCACCCTAGCATTCATCCCACGGTCAC
ATAGTACAATCTTCCCGGCAACTAACTCCGGTGATAAAGTTCCCGTCATACACAAATTTC
CATTGGTAGCGTTAGTAGCATTCCCCGCGTAGATCAACGGTAACTGAGATTCCGGTAGAG
CGTTGCCTCGATAGAGCGACACACCGGAGTAGTTAAGTCCGTTACCGAGACTAACAGAAG
CGGGGAAATCACGATCAAGAGTACCAGCACCCACTGTAGTAATCCATGGAGCAACATTAG
AGAGACTATAAGCACTTGGACCAGCATTTCCAGCTGAACAAGAAACTAGAATTCCTTTCT
CCATTGCAGAAAAAGCACCAATAGCTACACTGTCTCTGAAATAATCAGACATTCCACCAC
CAAGAGAAAGTGACAGAACATTAACGTTGTCCGAAATAGCTTTGTCAATAGCGGCCAAAA
TGTCGGAACTAAAACAACCACCTTTCCAACAAACTTTATAAACAGCAACCCTAGCGCGTG
TGGCCATTCCACGCGCCGTTCCCGATGCGTAACCAAATAAGCTTGCGTCGGGAACGACTG
AGCCTGCTGCTGTTGATGAGGTGTGAGTGCCGTGGCCATCGTCGTCTCGAGGAGATTTGG
ATTCTGTGGTTTCATCAATAGGACCTAACATGGCTTCAACTCCCTTTGAAAAGAACCTTG
CTCCTATCAACTTTTTGTTGCAATTTGAAGCTGTGAAATTTGTACCTGTTTCACACGCGC
CTTTCCATGTTGTGGGTATAGGTCCAAATCCAGCATCATTGAAGCTCTTGCTTTCAGGCC
AAACACCAGTGTCTAAAACACCGACGACAACCTCGTTTCCTGAGCTTGACTCAGGAAACA
TTTCTGCATTTTTGTCAAGACCAAGGAACTGAGGAGTTCTTGTTGTGTGAAGCTCGTACT
TCACTTCAGGTAACACCGCAAGAATCCCCGTTTGACTCTCAAGCAAACGGGCTTCTTCTG
GTGTTAACCTGGTGGAGAATCCATGGATCGCGTTTTCATAAGTATACATCATTTCAGCTG
AATCAGATACAGATTGTAAAGATGATTCATACCACAAAGTATGGTGCTCAAAACTCTCTG
GCATTTCAGATTTCGCCATGTGGACTATGTAAGTGCTCTTCAATGAAGAAGATGCATCAC
ATAGACCCATAAACAAAACCAAGATTGCTACAGGGAAAGATCTGTGAAATGAGAACTTCA
TGGTTAGGATATTTTTTTCTTCTCACCCTCTTGATTTTAGAATGAGATTGGATGAGGGTA
GAGAATGGATTAATGGATAATATAACACTACTACTTTAGTGAAAGCAGTATTTTAATGCA
GAGTTTTTGTAACTTTTGTTCCCACCAAAGTGTGAAAAAAGGTAAGGTAATAGCGGTGGG
TGGTTGTTTGATTCTTAGAAATAATTGCGTTAAGACAAAAGATGAAGAAAGAGAGAGAGT
GGAGAAAGTGGAAGTAACGATGGCACCATCTAACTTTGTTGATTTAATTTCAATATATTT
GATTTTGATTGCTTCACTTCATTTCACATGTGAAGAGTGTACGTATATATCCGTTGTAAC
TTGTAACAAGTGCGTGACTTATTTTCTTTCTATGTTTCTTTTTCTGATTTTACTGAAAAA
ACATAAACTTATTTTAGGCTTTTTAACACGACAATAGTACATTAGTACAGGCGTTGTGTC
ACATAATCACGTTCCCCAAACGTTATTTCATACACCAATTTTTTACCTACTGTCTTGAAT
GAATAAAGTTATACTCTCAAGTCTCAACTGTGTCTCTTTGTTGATATTTTATTTTAAAAA
TTATCAATGGTGCATGCTTAGACCATTTAGAT
>TR136784|c1_g1_i2 len=3067 path=[10964:0-85 10965:86-97 11021:98-326 10814:327-350 11063:351-446 11037:447-482 11058:483-521 11050:522-562 11065:563-563 11064:564-587 11062:588-659 11048:660-704 11032:705-893 11066:894-917 11068:918-920 11046:921-1004 11067:1005-1046 11069:1047-1067 10981:1068-1070 11029:1071-1091 11011:1092-1208 10917:1209-1232 11044:1233-1343 10839:1344-1391 11010:1392-1889 10…
TTTTTTTTTTCTTTGCAAATTCAAATACTATATAACAAAATAAAAATACATAATAAATAG
CCAATCAAGACACACCCCTCTTCGAGCAAGTGATGAACCTTTGATCAACCTATACTAAAA
TAGTTTTATTAATGTTTCATAATAATAATAATAATAATTAAATTAATCCCAACTAATCGA
AATTGGGCTTCCAACCACGTTCTTTCCATTAGTCCATTCCAACCTTCCAAACCCATTCAA
CTTCTGAGGGGTCGAACCCGAAGAAGTAAACGTTACAGTAAAACTTTTCTTCTCATTTTC
TTTGAAACTTAACTCTTCAGGCTCAACTGTTATTTTCACATTCTTTGAATCCGATGTTGC
AGAAGCCTTGTATGTTCCTGCGGGTCCCACATTTGTGAGGATTCTCGTGTGTTTGACTAC
GTTGGCCCCACCCATGGTATCAAAAACTACCGCAAAAGATGGGTAATTAAGATCAGACAC
ACTGTATTTTTTACCCGCGTCACACTGGAATTTTCTTCTTGCTAAAGATGTGATCTGTGC
TGCTGTGTAGTTTAAAGCACAAAGGAAACCTAGATAATCATCCGCTGTTAAATCATAAAC
CAAACCAGGATTAAGGGCTGCAACAGGGTCCACGTGTCCTGATCCATGATCAAACGGTGT
AGAAGGTTTTCCAGTTGCACTATCTTGCAATTTGTTACCGTTTTTGTAAGCTGTGTAAGC
AGTTGTCATAAGAGCTGATCTAACAGCGGCTGGGCTCCATTCAGGATGAGCCGCTTTAAT
CAAAGCAGCTAAACCACTCACATGAGGGCAGGACATGGATGTACCAGAGATAATGTTAAA
ATCTACACGTCTCTCATCAACGGCTAAGCCAGTGGGACCTACCGCCTTCGACCATCCCGC
TAAGATGTTGACACCTGGTGCGATCAGATCAGGTTTCAATATCTGCGGGGTGATCGAATT
AGGTCCACGTGAACTAAATGCTGCGACAACCGGTGAAGGCTCAACTCCAACCTTAGTTCC
TTGAAACACAATCTTCACAGTTGGTTTTGCCTCGGAAAATAAGTACTTTTTGATTGCATT
GCCTTCTCTTTCACCGACCGCAGTGGCCGGTAAAAGATGAGTATCCGCCACAAGCTCCTC
GCCGTTCGCAGCTGTGTTGCTCAGAACCATACCCAATCCTCCGGCTGCTTTCACCACAGC
TCCTTTCTGCACCCTAGCATTCATCCCACGGTCACATAGTACAATCTTCCCGGCAACTAA
CTCCGGTGATAAAGTTCCCGTCATACACAAATTTCCATTGGTAGCGTTAGTAGCATTCCC
CGCGTAGATCAACGGTAACTGAGATTCCGGTAGAGCGTTGCCTCGATAGAGCGACACACC
GGAGTAGTTAAGTCCGTTACCGAGACTAACAGAAGCGGGGAAATCACGATCAAGAGTACC
AGCACCCACTGTAGTAATCCATGGAGCAACATTAGAGAGACTATAAGCACTTGGACCAGC
ATTTCCAGCTGAACAAGAAACTAGAATTCCTTTCTCCATTGCAGAAAAAGCACCAATAGC
TACACTGTCTCTGAAATAATCAGACATTCCACCACCAAGAGAAAGTGACAGAACATTAAC
GTTGTCCGAAATAGCTTTGTCAATAGCGGCCAAAATGTCGGAACTAAAACAACCACCTTT
CCAACAAACTTTATAAACAGCAACCCTAGCGCGTGTGGCCATTCCACGCGCCGTTCCCGA
TGCGTAACCAAATAAGCTTGCGTCGGGAACGACTGAGCCTGCTGCTGTTGATGAGGTGTG
AGTGCCGTGGCCATCGTCGTCTCGAGGAGATTTGGATTCTGTGGTTTCATCAATAGGACC
TAACATGGCTTCAACTCCCTTTGAAAAGAACCTTGCTCCTATCAACTTTTTGTTGCAATT
TGAAGCTGTGAAATTTGTACCTGTTTCACACGCGCCTTTCCATGTTGTGGGTATAGGTCC
AAATCCAGCATCATTGAAGCTCTTGCTTTCAGGCCAAACACCAGTGTCTAAAACACCGAC
GACAACCTCGTTTCCTGAGCTTGACTCAGGAAACATTTCTGCATTTTTGTCAAGACCAAG
GAACTGAGGAGTTCTTGTTGTGTGAAGCTCGTACTTCACTTCAGGTAACACCGCAAGAAT
CCCCGTTTGACTCTCAAGCAAACGGGCTTCTTCTGGTGTTAACCTGGTGGAGAATCCATG
GATCGCGTTTTCATAAGTATACATCATTTCAGCTGAATCAGATACAGATTGTAAAGATGA
TTCATACCACAAAGTATGGTGCTCAAAACTCTCTGGCATTTCAGATTTCGCCATGTGGAC
TATGTAAGTGCTCTTCAATGAAGAAGATGCATCACATAGACCCATAAACAAAACCAAGAT
TGCTACAGGGAAAGATCTGTGAAATGAGAACTTCATGGTTAGGATATTTTTTTCTTCTCA
CCCTCTTGATTTTAGAATGAGATTGGATGAGGGTAGAGAATGGATTAATGGATAATATAA
CACTACTACTTTAGTGAAAGCAGTATTTTAATGCAGAGTTTTTGTAACTTTTGTTCCCAC
CAAAGTGTGAAAAAAGGTAAGGTAATAGCGGTGGGTGGTTGTTTGATTCTTAGAAATAAT
TGCGTTAAGACAAAAGATGAAGAAAGAGAGAGAGTGGAGAAAGTGGAAGTAACGATGGCA
CCATCTAACTTTGTTGATTTAATTTCAATATATTTGATTTTGATTGCTTCACTTCATTTC
ACATGTGAAGAGTGTACGTATATATCCGTTGTAACTTGTAACAAGTGCGTGACTTATTTT
CTTTCTATGTTTCTTTTTCTGATTTTACTGAAAAAACATAAACTTATTTTAGGCTTTTTA
ACACGACAATAGTACATTAGTACAGGCGTTGTGTCACATAATCACGTTCCCCAAACGTTA
TTTCATACACCAATTTTTTACCTACTGTCTTGAATGAATAAAGTTATACTCTCAAGTCTC
AACTGTGTCTCTTTGTTGATATTTTATTTTAAAAATTATCAATGGTGCATGCTTAGACCA
TTTAGAT
>TR136784|c1_g2_i1 len=555 path=[10947:0-30 10948:31-33 10949:34-48 10950:49-54 10951:55-55 11039:56-117 11060:118-174 11053:175-198 11038:199-338 10834:339-362 11059:363-386 11051:387-410 11035:411-465 10907:466-483 10908:484-554] [-1, 10947, 10948, 10949, 10950, 10951, 11039, 11060, 11053, 11038, 10834, 11059, 11051, 11035, 10907, 10908, -2]
AAAACGAGTGTTAAAGAAAAGTGGTTAGTGGGTTTTAATGGTGGAGATTAAAAATGAAGA
AATTAAACTTAAGAAAAGTTTCAATGGAGATAATATGTATGAAATTTAAGGATGTCTGAA
TATAATTGGTGATGGAATAATGTGTAGACTTTAACATCTTGGTTGACCCAAGATACTTGA
CAAATTTTAATATTTTTGTCAAAAGAAAATCTAATTTAGTTTTTATTAGCATTCTACATT
AAAACAAAGAAATTTTAGTCTTTGCATTAAAAAAATAGATTTTTTCTTCTTTTTATTCTT
GTTCCATTTTTAGTGATGTGACATATCCACCGTTGAGAACACGAATTTTATATGACGGAC
CGCAGCACATATTCATAACAGAAGAAAGAGAAAAGTATCTAAAAATATTGTCACGTCACG
GATGAATATACCAAGTAGCAAAAATTAATGTTTATACATTTTTTTTTTTAAAACCAAATA
TTCAAATTAATGTTTATTCATTTTTTAAAAAAAGTAAAAAATCATTTGCACCTGCTGAGT
GTCTTCCATATGATC
>TR136784|c1_g3_i1 len=421 path=[10816:0-28 10817:29-44 10818:45-52 11040:53-66 11023:67-181 10903:182-420] [-1, 10816, 10817, 10818, 11040, 11023, 10903, -2]
ACCACTTTTCTTTAACACTCGTTTTCTCTCTCATATTTGATGGTTGAGATTTCAATGGAG
AAAACTTAAGAAAATTTTCAATTGAGAGAATCCAAATCCATTATCATGTCATTAACTTAT
CACCATAAATTTTCTAATATTTTCTAATATTAACTTATCATATTAGTTTCATAATATTTG
ATAATCATCAAATCTCTTTAACACGTCATCTCAAAAAAGTTATTAAATGGGTTCTACCAA
TAACCTTATATTATTATATATTTGAATAAAACTTATATATTTGATAATATTGTTATTAAT
TTTCAAGAACATATTAGAAAATAAATGTTATTATATTGATTACATATAGATTGAACTCAT
TGCACCAAGAGAAGTTGCAAACCAATGCCCACTTAAATCTTTCAAGTTCTTCAAGACAAA
G
>TR136784|c1_g4_i1 len=567 path=[10945:0-327 10946:328-566] [-1, 10945, 10946, -2]
ATTTTTTTTGTTTTTTTTTTTTTCTTCTATATTTATGACGTTACATATCGAAAACATCAT
AAAATAACAAGAAACGTCACAATGTAACTCTTCTTTTTGAATGCTTACTCACGTATTTTC
TCCGATCTCTAATATAAATAAAAAAAAATTAGCAAACAAATTAGAAGCATGTAGTTCAAT
TTTTTAACAAAATAGTAAATCAACTTTGTATAACTTTTCATTTTATATTCGAGATCGGAA
TAACATGTCAATGTCATTCATTTTATAACTTTAAGACTAATAGTACTGTAAAAAAAAAAA
AGAGTATATTAGTTTCATAATATTTGATAATCATCAAATCTCTTTAACACGTCATCTCAA
AAAAGTTATTAAATGGGTTCTACCAATAACCTTATATTATTATATATTTGAATAAAACTT
ATATATTTGATAATATTGTTATTAATTTTCAAGAACATATTAGAAAATAAATGTTATTAT
ATTGATTACATATAGATTGAACTCATTGCACCAAGAGAAGTTGCAAACCAATGCCCACTT
AAATCTTTCAAGTTCTTCAAGACAAAG
>TR136785|c0_g1_i1 len=987 path=[9003:0-138 9004:139-162 9407:163-202 9450:203-220 9472:221-226 9462:227-247 9447:248-295 9426:296-304 9355:305-326 9471:327-328 9461:329-347 9445:348-367 9424:368-368 9396:369-402 9349:403-426 9275:427-446 9179:447-470 9392:471-550 9270:551-604 9419:605-610 9388:611-634 9339:635-690 9259:691-714 9506:715-731 9516:732-755 9522:756-782 9146:783-841 8371:842-986] [-1…
CGTGAACAAGAAGTGAACTCTACCTAATTTGATTGGGGATTCATTAGAGGCACATAGCAT
TATCAAGAACTCTTGATTCAGTCAAGTATCCATTCAGCTAGTATCCATTCCACACACAAT
TCTGACACAATCCCCTAATATGTATGATCATGTCTTCTCTCCAAATGGTGTTTCAACAGT
GAATTTAACGAGATCCAATTTTTTCTGTAGGGTTTGAAACTAATTTTCCCAATTCTTAAG
AAAACAAACGTGAAGAATTAAAACTTAGAAGTGTTGAATTGTTGTATTCTTGGTGAAACA
ATACCTTTTAATCTGAATCTTTCTAGGGATTTATAATGTTAGTGCACTTGGAGTAAATCC
CAAAGACTCAGAGAGATAAAAAAAGAAGAAAGGAAGATCGGTGCTAGACTTTTCAGAGCT
GAATCCCTTTTCACTCAATAAGAAACACAATTCACTTCACTTCAAAATTGAGGACATGAG
AGTTTGATTGAGGAAGGGGAGTTCTATAGTAAAATCCCAACCTGATTATCCTCTCAATAA
GTTCCCTGTCGCTTGGATCGATAAAGGAAATGTTGGGTGGCAAGTTTGAAAGTGTATTCG
TCGGAAGTGGGTGTTCGATAAGTGAGCGGCAGAGTTTGATTGAGTAATGGTAGTGATGGA
TATTGAAGAAACAGAAAACGTATATTTGGAGTAAATCAGTCCCTTTTCAGAACCAATAAT
CGGTGAGGTTTGGGTGAGGTTGGATGAGAGTTCCATTGGGTAGCCGGGAGTTCGATTGAG
GGTATGATGAGCAGAGACAATGGATTTAAGCTAGTGATGAGTGATGGATATTGAAGAAAC
TTAAACTGTATATACATGGAGAAAAGATTGGTTTGTTTCTTTTTTTTAGATTTTTAGTTA
AGAGTGGGAGTGAGATGGGGAAAGTTGTAGTGGGTCCAGGATTGTGAAGAAAAAATTATT
TGGTTTGTTTAAAAAAATGGAGAAAAA
>TR136785|c0_g1_i2 len=931 path=[8791:0-138 8792:139-162 9213:163-202 9366:203-220 9294:221-241 9471:242-243 9461:244-262 9445:263-282 9424:283-283 9396:284-317 9349:318-341 9275:342-361 9179:362-385 9392:386-465 9271:466-555 9419:556-561 9388:562-585 9339:586-641 9259:642-665 9506:666-682 9516:683-706 9522:707-733 9147:734-785 8288:786-930] [-1, 8791, 8792, 9213, 9366, 9294, 9471, 9461, 9445, 94…
CGTGAACAAGAAGTGAACTCTACCTAATTTGATTGGGGATTCATTAGAGGCACATAGCAT
TATCAAGAACTCTTGATTCAGTCAAGTATCCATTCAGCTAGTATCCATTCCACACACAAT
TCTGACACAATCCCCTAATATGTATGATCATGTCTTCTCTCCAAATGGTGTTTCAACAGT
GAATTTAACGAGATCCAATTTTTTCTGTAGGGTTTGAAACTTTTAATCTGAATCTTTCTA
GGGATTTATAATGTTAGTGCACTTGGAGTAAATCCCAAAGACTCAGAGAGATAAAAAAAG
AAGAAAGGAAGATCGGTGCTAGACTTTTCAGAGCTGAATCCCTTTTCACTCAATAAGAAA
CACAATTCACTTCACTTCAAAATTGAGGACATGAGAGTTTGATTGAGGAAGGGGAGTTCT
ATAGTAAAATCCCAACCTGATTATCCTCTCAATAAGTTCCCTGTCGATTTTTTTTTTTTT
TTTTGGAATGGCAAACCTGTCGATTGGATTGATAAAGGAAATGTTGGGTGGCGAGTTTGA
AAGTGTATTCGTCGGAAGTGGGTGTTCGATAAGTGAGCGGCAGAGTTTGATTGAGTAATG
GTAGTGATGGATATTGAAGAAACAGAAAACGTATATTTGGAGTAAATCAGTCCCTTTTCA
GAACCAATAATCGGTGAGGTTTGGGTGAGGTTGGATGAGAGTTCCATTGGGTAGCCGGGA
GTTCGATTGAGGGTGTGATGAACAGAGACAATTGATTTAAGCTAGTGATGGATATTGAAG
AAACTTAAACTGTATATACATGGAGAAAAGATTGGTTTGTTTCTTTTTTTTAGATTTTTA
GTTAAGAGTGGGAGTGAGATGGGGAAAGTTGTAGTGGGTCCAGGATTGTGAAGAAAAAAT
TATTTGGTTTGTTTAAAAAAATGGAGAAAAA
>TR136785|c0_g1_i3 len=895 path=[8791:0-138 8792:139-162 9213:163-202 9366:203-220 9294:221-241 9471:242-243 9461:244-262 9445:263-282 9424:283-283 9396:284-317 9349:318-341 9275:342-361 9179:362-385 9392:386-465 9270:466-519 9419:520-525 9388:526-549 9339:550-605 9259:606-629 9506:630-646 9516:647-670 9522:671-697 9147:698-749 8288:750-894] [-1, 8791, 8792, 9213, 9366, 9294, 9471, 9461, 9445, 94…
CGTGAACAAGAAGTGAACTCTACCTAATTTGATTGGGGATTCATTAGAGGCACATAGCAT
TATCAAGAACTCTTGATTCAGTCAAGTATCCATTCAGCTAGTATCCATTCCACACACAAT
TCTGACACAATCCCCTAATATGTATGATCATGTCTTCTCTCCAAATGGTGTTTCAACAGT
GAATTTAACGAGATCCAATTTTTTCTGTAGGGTTTGAAACTTTTAATCTGAATCTTTCTA
GGGATTTATAATGTTAGTGCACTTGGAGTAAATCCCAAAGACTCAGAGAGATAAAAAAAG
AAGAAAGGAAGATCGGTGCTAGACTTTTCAGAGCTGAATCCCTTTTCACTCAATAAGAAA
CACAATTCACTTCACTTCAAAATTGAGGACATGAGAGTTTGATTGAGGAAGGGGAGTTCT
ATAGTAAAATCCCAACCTGATTATCCTCTCAATAAGTTCCCTGTCGCTTGGATCGATAAA
GGAAATGTTGGGTGGCAAGTTTGAAAGTGTATTCGTCGGAAGTGGGTGTTCGATAAGTGA
GCGGCAGAGTTTGATTGAGTAATGGTAGTGATGGATATTGAAGAAACAGAAAACGTATAT
TTGGAGTAAATCAGTCCCTTTTCAGAACCAATAATCGGTGAGGTTTGGGTGAGGTTGGAT
GAGAGTTCCATTGGGTAGCCGGGAGTTCGATTGAGGGTGTGATGAACAGAGACAATTGAT
TTAAGCTAGTGATGGATATTGAAGAAACTTAAACTGTATATACATGGAGAAAAGATTGGT
TTGTTTCTTTTTTTTAGATTTTTAGTTAAGAGTGGGAGTGAGATGGGGAAAGTTGTAGTG
GGTCCAGGATTGTGAAGAAAAAATTATTTGGTTTGTTTAAAAAAATGGAGAAAAA
>TR136785|c0_g1_i4 len=853 path=[8964:0-138 8965:139-162 9367:163-202 9295:203-205 9204:206-220 9360:221-240 9424:241-241 9396:242-275 9349:276-299 9275:300-319 9179:320-343 9392:344-423 9270:424-477 9419:478-483 9388:484-507 9339:508-563 9259:564-587 9506:588-604 9516:605-628 9522:629-655 9147:656-707 8288:708-852] [-1, 8964, 8965, 9367, 9295, 9204, 9360, 9424, 9396, 9349, 9275, 9179, 9392, 9270…
CGTGAACAAGAAGTGAACTCTACCTAATTTGATTGGGGATTCATTAGAGGCACATAGCAT
TATCAAGAACTCTTGATTCAGTCAAGTATCCATTCAGCTAGTATCCATTCCACACACAAT
TCTGACACAATCCCCTAATATGTATGATCATGTCTTCTCTCCAAATGGTGTTTCAACAGT
GAATTTAACGAGATCCAATTTTTCCTGTAGGGTTTGAAACTTGGAGTAAATCCCAAAGAC
TCAGAGAGATAAAAAAAGAAGAAAGGAAGATCGGTGCTAGACTTTTCAGAGCTGAATCCC
TTTTCACTCAATAAGAAACACAATTCACTTCACTTCAAAATTGAGGACATGAGAGTTTGA
TTGAGGAAGGGGAGTTCTATAGTAAAATCCCAACCTGATTATCCTCTCAATAAGTTCCCT
GTCGCTTGGATCGATAAAGGAAATGTTGGGTGGCAAGTTTGAAAGTGTATTCGTCGGAAG
TGGGTGTTCGATAAGTGAGCGGCAGAGTTTGATTGAGTAATGGTAGTGATGGATATTGAA
GAAACAGAAAACGTATATTTGGAGTAAATCAGTCCCTTTTCAGAACCAATAATCGGTGAG
GTTTGGGTGAGGTTGGATGAGAGTTCCATTGGGTAGCCGGGAGTTCGATTGAGGGTGTGA
TGAACAGAGACAATTGATTTAAGCTAGTGATGGATATTGAAGAAACTTAAACTGTATATA
CATGGAGAAAAGATTGGTTTGTTTCTTTTTTTTAGATTTTTAGTTAAGAGTGGGAGTGAG
ATGGGGAAAGTTGTAGTGGGTCCAGGATTGTGAAGAAAAAATTATTTGGTTTGTTTAAAA
AAATGGAGAAAAA
>TR136785|c0_g1_i5 len=1023 path=[9003:0-138 9004:139-162 9407:163-202 9450:203-220 9472:221-226 9462:227-247 9447:248-295 9426:296-304 9355:305-326 9471:327-328 9461:329-347 9445:348-367 9424:368-368 9396:369-402 9349:403-426 9275:427-446 9179:447-470 9392:471-550 9271:551-640 9419:641-646 9388:647-670 9339:671-726 9259:727-750 9506:751-767 9516:768-791 9522:792-818 9146:819-877 8371:878-1022] […
CGTGAACAAGAAGTGAACTCTACCTAATTTGATTGGGGATTCATTAGAGGCACATAGCAT
TATCAAGAACTCTTGATTCAGTCAAGTATCCATTCAGCTAGTATCCATTCCACACACAAT
TCTGACACAATCCCCTAATATGTATGATCATGTCTTCTCTCCAAATGGTGTTTCAACAGT
GAATTTAACGAGATCCAATTTTTTCTGTAGGGTTTGAAACTAATTTTCCCAATTCTTAAG
AAAACAAACGTGAAGAATTAAAACTTAGAAGTGTTGAATTGTTGTATTCTTGGTGAAACA
ATACCTTTTAATCTGAATCTTTCTAGGGATTTATAATGTTAGTGCACTTGGAGTAAATCC
CAAAGACTCAGAGAGATAAAAAAAGAAGAAAGGAAGATCGGTGCTAGACTTTTCAGAGCT
GAATCCCTTTTCACTCAATAAGAAACACAATTCACTTCACTTCAAAATTGAGGACATGAG
AGTTTGATTGAGGAAGGGGAGTTCTATAGTAAAATCCCAACCTGATTATCCTCTCAATAA
GTTCCCTGTCGATTTTTTTTTTTTTTTTTGGAATGGCAAACCTGTCGATTGGATTGATAA
AGGAAATGTTGGGTGGCGAGTTTGAAAGTGTATTCGTCGGAAGTGGGTGTTCGATAAGTG
AGCGGCAGAGTTTGATTGAGTAATGGTAGTGATGGATATTGAAGAAACAGAAAACGTATA
TTTGGAGTAAATCAGTCCCTTTTCAGAACCAATAATCGGTGAGGTTTGGGTGAGGTTGGA
TGAGAGTTCCATTGGGTAGCCGGGAGTTCGATTGAGGGTATGATGAGCAGAGACAATGGA
TTTAAGCTAGTGATGAGTGATGGATATTGAAGAAACTTAAACTGTATATACATGGAGAAA
AGATTGGTTTGTTTCTTTTTTTTAGATTTTTAGTTAAGAGTGGGAGTGAGATGGGGAAAG
TTGTAGTGGGTCCAGGATTGTGAAGAAAAAATTATTTGGTTTGTTTAAAAAAATGGAGAA
AAA
>TR136785|c0_g1_i6 len=889 path=[8964:0-138 8965:139-162 9367:163-202 9295:203-205 9204:206-220 9360:221-240 9424:241-241 9396:242-275 9349:276-299 9275:300-319 9179:320-343 9392:344-423 9271:424-513 9419:514-519 9388:520-543 9339:544-599 9259:600-623 9506:624-640 9516:641-664 9522:665-691 9147:692-743 8288:744-888] [-1, 8964, 8965, 9367, 9295, 9204, 9360, 9424, 9396, 9349, 9275, 9179, 9392, 9271…
CGTGAACAAGAAGTGAACTCTACCTAATTTGATTGGGGATTCATTAGAGGCACATAGCAT
TATCAAGAACTCTTGATTCAGTCAAGTATCCATTCAGCTAGTATCCATTCCACACACAAT
TCTGACACAATCCCCTAATATGTATGATCATGTCTTCTCTCCAAATGGTGTTTCAACAGT
GAATTTAACGAGATCCAATTTTTCCTGTAGGGTTTGAAACTTGGAGTAAATCCCAAAGAC
TCAGAGAGATAAAAAAAGAAGAAAGGAAGATCGGTGCTAGACTTTTCAGAGCTGAATCCC
TTTTCACTCAATAAGAAACACAATTCACTTCACTTCAAAATTGAGGACATGAGAGTTTGA
TTGAGGAAGGGGAGTTCTATAGTAAAATCCCAACCTGATTATCCTCTCAATAAGTTCCCT
GTCGATTTTTTTTTTTTTTTTTGGAATGGCAAACCTGTCGATTGGATTGATAAAGGAAAT
GTTGGGTGGCGAGTTTGAAAGTGTATTCGTCGGAAGTGGGTGTTCGATAAGTGAGCGGCA
GAGTTTGATTGAGTAATGGTAGTGATGGATATTGAAGAAACAGAAAACGTATATTTGGAG
TAAATCAGTCCCTTTTCAGAACCAATAATCGGTGAGGTTTGGGTGAGGTTGGATGAGAGT
TCCATTGGGTAGCCGGGAGTTCGATTGAGGGTGTGATGAACAGAGACAATTGATTTAAGC
TAGTGATGGATATTGAAGAAACTTAAACTGTATATACATGGAGAAAAGATTGGTTTGTTT
CTTTTTTTTAGATTTTTAGTTAAGAGTGGGAGTGAGATGGGGAAAGTTGTAGTGGGTCCA
GGATTGTGAAGAAAAAATTATTTGGTTTGTTTAAAAAAATGGAGAAAAA
>TR136785|c0_g1_i7 len=550 path=[9083:0-138 9084:139-162 9368:163-202 9297:203-205 9205:206-220 9429:221-226 9462:227-247 9448:248-295 9426:296-304 9354:305-328 9281:329-347 9188:348-446 8852:447-447 8853:448-481 8854:482-505 8855:506-525 8856:526-549] [-1, 9083, 9084, 9368, 9297, 9205, 9429, 9462, 9448, 9426, 9354, 9281, 9188, 8852, 8853, 8854, 8855, 8856, -2]
CGTGAACAAGAAGTGAACTCTACCTAATTTGATTGGGGATTCATTAGAGGCACATAGCAT
TATCAAGAACTCTTGATTCAGTCAAGTATCCATTCAGCTAGTATCCATTCCACACACAAT
TCTGACACAATCCCCTAATATGTATGATCATGTCTTCTCTCCAAATGGTGTTTCAACAGT
GAATTTAACGAGATCCAATTTTTCCTGTAGGGTTTGAAACTAATTTTCCCAATTCTTAAG
AAAACAAATGTGAAGAATTAAAACTTAGAAGTATTGAATTGTTGTATTCTTGGTGAAACA
ATACCCTTTAATCTGAATCTTTCTAGGGATTTATAATGTTAGTGCACTGGATGGATAAAC
ACACTGACATAAGTGACGGTGTTCTAATTATCCAAAAGCAGTAATCAGAAGGAAAGAGAT
AGTACCTTGGAGTAAATCCCAAAGACTCAGAGAGATAAAAAAAGAAGAAAGGAAGATCGG
TGCTAGACTTTTCAGAGCTGAATCCCTTTTCACTCAATAAGAAACACAATTCACTTCACT
TCAAAATTGA
>TR136785|c0_g2_i1 len=329 path=[8550:0-138 8551:139-162 9212:163-202 9363:203-205 9293:206-225 9201:226-226 9357:227-260 9284:261-284 9191:285-304 8677:305-328] [-1, 8550, 8551, 9212, 9363, 9293, 9201, 9357, 9284, 9191, 8677, -2]
CGTGAACAAGAAGTGAACTCTACCTAATTTGATTGGGGATTCATTAGAGGCACATAGCAT
TATCAAGAACTCTTGATTCAGTCAAGTATCCATTCAGCTAGTATCCATTCCACACACAAT
TCTGACACAATCCCCTAATATGTATGATCATGTCTTCTCTCCAAATGGTGTTTCAACAGT
GAATTTAACGAGATCCAATTTTTCCTTGGAGTAAATCCCAAAGACTCAGAGAGATAAAAA
AAGAAGAAAGGAAGATCGGTGCTAGACTTTTCAGAGCTGAATCCCTTTTCACTCAATAAG
AAACACAATTCACTTCACTTCAAAATTGA
>TR136785|c0_g3_i1 len=785 path=[8616:0-69 9488:70-92 9481:93-94 9470:95-118 9500:119-119 9444:120-131 9423:132-210 9501:211-212 9513:213-231 9178:232-274 9538:275-294 9535:295-305 9417:306-326 9382:327-364 9465:365-384 9454:385-396 9415:397-450 9379:451-474 9322:475-490 9463:491-524 9451:525-620 9319:621-686 9409:687-698 9373:699-699 9314:700-703 9226:704-726 9511:727-727 9520:728-731 9526:732-7…
GTAAAAACAATAGAAAGATTACTAACTCATCCCAATCAAACACACCGATTAACTCTTATT
CATCACCCTTTGTGAGGCTATAGCAAACAACAACAACATAAATGTGTGGATCACTCCTAA
CAAAACTAAAACTACCACACCTCGGATAACAAATCTCTCAACGCTGCTTTATTCATATAA
AAAAATAAAACATGAGTGGAATGGGTCTGAAAGCCGGTGATCGTCTTAGGTCGATCAGCT
TGTCCAACAACATCTACTGCTTTGCCAACCCAAACATGCACCAATAGAGGCTTCAAGTTC
TCATCCGTAGTCAACAACATCCTCGGCTGGATGGCCAACACTAGGAGCTAGAGAAGATAG
TGATATTTTTCCAACACGATAGCTTTGATATCGAGGCATTCATGCAACATAGTAATTGGT
CCTGCAAGCCGGTGACAGTAAGAAGCAATCAAAATCATAAGGAATAAGTGTTAATAGTCC
TATTCTGAAATGTACAAGATACAAGACCTTGGGCAATCTGCACCTGTAATGTAGAAAATA
AAATCATACCTTGTTGTAATAAGAGGTGGAGCATAAGTATAGAAAATAAAATTTATGAGA
ACAAAACGAAGAGAAGGAATCAAGTCACTTGTACTAAACTTAGGTCGTGAACAAAGAAGG
AATTCACCTCACACATTAATGAGTGGTGAGCAGAGGCCGTAAACGGCGGAGGTCGTGAAC
AAGAAGTGAACTCTACATAAGATTTATGAATCCTTTTGAAAGCTTAAATTCCTCCTCCAA
CAGCA
>TR136785|c0_g3_i2 len=573 path=[8501:0-23 9430:24-24 9406:25-74 9449:75-78 9427:79-118 9404:119-122 9446:123-137 9425:138-181 9488:182-204 9481:205-206 9470:207-230 9500:231-231 9351:232-271 9512:272-272 9395:273-323 9273:324-324 9347:325-377 9479:378-405 9535:406-416 9456:417-438 9505:439-448 9168:449-461 9334:462-471 9254:472-484 9156:485-508 9328:509-536 9245:537-537 9144:538-552 8768:553-572…
CCCCCATTAAGCACAAGATGTACAAGGTAGAAAGAAAAAAAAAATACAACTTAAGTCTAA
CCCACATATACAAACTTCATACAACAAAGAATACATCAAATGACTATAACAAATAAAAAC
AATAGAAAGATCACTAACTCGGCCCAATCAAATACACCAATTAACTCTTATTCATCACCC
TTTGTGAGGCTATAGCAAACAACAACAACATAAATGTGTGGATCACTCCTAAAAAAACTA
AAACCACCACACATCAGATAACAAATCTCTCAGCGCAGCTTTATTCATATAAAAAAGAGA
GCATGAGTGGAATGGGTCTGAAAGGTGGTGATCGTCTTAGGTTGACCTGCTTGTTCAACA
ACATATACTGCTTTGCCAACCCGAACATGCACCAATAGAGGCTTCAAGTTCTCATCCATA
GTCAACAACATTCTCGGCTATTACAACAGAGTTTAACTAAGACTGGCTTCAAAATGAGGG
ATGGGCGAGAGAGGAATTTGATACTCAAACAAACCTGCATGGCCAACACGAGGAGCTAGA
GAAGATAGTGATATTTTTCCAACACGATAGCTT
>TR136785|c0_g3_i3 len=1156 path=[8796:0-169 9214:170-224 9449:225-228 9427:229-268 9404:269-272 9446:273-287 9425:288-331 9488:332-354 9481:355-356 9470:357-380 9500:381-381 9444:382-393 9181:394-421 9512:422-422 9393:423-471 9501:472-473 9420:474-474 9390:475-527 9479:528-555 9535:556-566 9456:567-588 9505:589-598 9332:599-619 9250:620-632 9148:633-656 9324:657-684 9242:685-685 9140:686-720 895…
AATCAATTGGACAATGCTTTTTTTATTCTTTTTATTTTCAGTGAATATCATCAGAAACCA
ACATAGATATATAACTAATTATACTACAATGGTGCCTTGGGATAAATGCATACATTTTTT
TTTTCAAATGCAAAAAGGTAATGAATTAATAATTCCCCATTAAGCACAAGGTGTACAAGG
TAGAAAAAAGAAAATACAACTCAAGTCTAACCCACATATACAAACTTCATACAACAAAGA
ATACATCAAATGACTATAACAAATAAAAACAATAGAAAGATCACTAACTCGGCCCAATCA
AATACACCAATTAACTCTTATTCATCACCCTTTGTGAGGCTATAGCAAACAACAACAACA
TAAATGTGTGGATCACTCCTAACAAAACTAAAACCACCGCACATCAGATAACAAATCTCT
CAGTGCTGCTTTATTCATATAAAAAAGAGAACATGAGTGGAATGGGTCTGAAAGGCGGTG
ATCGTCTTAGGTCGACCTGCTTGTCCAACAACATATACTGCTTTGCCAACCCGAACATGC
ACCAATAGAGGCTTCAAGTTCTCATCCATAGTCAACAACATTCTCGGCTATTACAACAGT
TTAACTAAGACTGGCTTCAAAATGAGGGATGGGCGAGAGAGGAATTTGATACTCAAACAA
ACCTGCATGGCCAACACGAGGAGCTACAGAAGATAGTCATATTTTTCCAACACGATAGCT
TTGATATCGAGGCGTTCATGCAACATAGCAATTGGTCCTGCAAGCCATGTGTGTGACAGT
AAGACGCAATCAGAATCATAAGGAATAATTGTTAATAGTCCTATTCTGAAATGTACAAGA
TACAAGACCTTGGGCAATCTGCACCTGTAATGTAGAAAATAAAATCATACCTTGTTGTAA
TAAGAGGTGGAGCATAAGTATAGAAAATAAAATTTATGAGAACAAAACGAAGAGAAGGAA
TCGAGTCACTTGTAGTAACCTTAGGTCGTGAACAGAGAAGGAATTCACCACGCACAAAAA
ATGAGTGGTGAGCAGAGGCCGTAAACGGCGGAGGTCGTGAACAAGAAGTAAACTCTACCT
TGAAGTAAACTTGAAAACTCAGAGAGGTGAAAAAGAAGAAAGGCAGTTTCAGTTGAAATC
AGACCCTTTTTAAACT
>TR136785|c0_g3_i4 len=1126 path=[8796:0-169 9214:170-224 9449:225-228 9427:229-268 9404:269-272 9446:273-287 9425:288-331 9488:332-354 9481:355-356 9470:357-380 9500:381-381 9444:382-393 9181:394-421 9512:422-422 9393:423-471 9501:472-473 9420:474-474 9390:475-527 9479:528-555 9535:556-566 9456:567-588 9505:589-598 9332:599-619 9250:620-632 9148:633-656 9324:657-684 9242:685-685 9140:686-720 895…
AATCAATTGGACAATGCTTTTTTTATTCTTTTTATTTTCAGTGAATATCATCAGAAACCA
ACATAGATATATAACTAATTATACTACAATGGTGCCTTGGGATAAATGCATACATTTTTT
TTTTCAAATGCAAAAAGGTAATGAATTAATAATTCCCCATTAAGCACAAGGTGTACAAGG
TAGAAAAAAGAAAATACAACTCAAGTCTAACCCACATATACAAACTTCATACAACAAAGA
ATACATCAAATGACTATAACAAATAAAAACAATAGAAAGATCACTAACTCGGCCCAATCA
AATACACCAATTAACTCTTATTCATCACCCTTTGTGAGGCTATAGCAAACAACAACAACA
TAAATGTGTGGATCACTCCTAACAAAACTAAAACCACCGCACATCAGATAACAAATCTCT
CAGTGCTGCTTTATTCATATAAAAAAGAGAACATGAGTGGAATGGGTCTGAAAGGCGGTG
ATCGTCTTAGGTCGACCTGCTTGTCCAACAACATATACTGCTTTGCCAACCCGAACATGC
ACCAATAGAGGCTTCAAGTTCTCATCCATAGTCAACAACATTCTCGGCTATTACAACAGT
TTAACTAAGACTGGCTTCAAAATGAGGGATGGGCGAGAGAGGAATTTGATACTCAAACAA
ACCTGCATGGCCAACACGAGGAGCTACAGAAGATAGTCATATTTTTCCAACACGATAGCT
TTGATATCGAGGCGTTCATGCAACATAGCAATTGGTCCTGCAAGCCATGTGTGTGACAGT
AAGACGCAATCAGAATCATAAGGAATAATTGTTAATAGTCCTATTCTGAAATGTACAAGA
TACAAGACCTTGGGCAATCTGCACCTGTAATGTAGAAAATAAAATCATACCTTGTTGTAA
TAAGAGGTGGAGCATAAGTATAGAAAATAAAATTTATGAGAACAAAACGAAGAGAAGGAA
TCAAGTCACTTGTACTAAACTTAGGTCGTGAACAAAGAAGGAATTCACCTCACACATTAA
TGAGTGGTGAGCAGAGGCCGTAAACGGCGGAGGTCGTGAACAAGAAGTGAACTCTACATA
AGATTTATGAATCCTTTTGAAAGCTTAAATTCCTCCTCCAACAGCA
>TR136785|c0_g3_i5 len=463 path=[8889:0-29 8890:30-30 9301:31-121 9404:122-125 9446:126-140 9425:141-184 9488:185-207 9481:208-209 9470:210-233 9500:234-234 9351:235-274 9512:275-275 9395:276-326 9273:327-327 9347:328-380 9479:381-408 9535:409-419 9456:420-441 9504:442-462] [-1, 8889, 8890, 9301, 9404, 9446, 9425, 9488, 9481, 9470, 9500, 9351, 9512, 9395, 9273, 9347, 9479, 9535, 9456, 9504]
AATAATTCCCCATTAAGCACAAGATGTACAAACTAGAAAAAAGAAAATACAACTTAAATC
TAACCCATATATACAAACTTCATACAATAAAGAATAGAACAAATGACTATAACAAATAAA
AACAATAGAAAGATCACTAACTCGGCCCAATCAAATACACCAATTAACTCTTATTCATCA
CCCTTTGTGAGGCTATAGCAAACAACAACAACATAAATGTGTGGATCACTCCTAAAAAAA
CTAAAACCACCACACATCAGATAACAAATCTCTCAGCGCAGCTTTATTCATATAAAAAAG
AGAGCATGAGTGGAATGGGTCTGAAAGGTGGTGATCGTCTTAGGTTGACCTGCTTGTTCA
ACAACATATACTGCTTTGCCAACCCGAACATGCACCAATAGAGGCTTCAAGTTCTCATCC
ATAGTCAACAACATTCTCGGCTGCATGGCCAACACGAGGAGCT
>TR136785|c0_g3_i6 len=496 path=[8501:0-23 9430:24-24 9406:25-74 9449:75-78 9427:79-118 9404:119-122 9446:123-137 9425:138-181 9488:182-204 9481:205-206 9470:207-230 9500:231-231 9351:232-271 9512:272-272 9395:273-323 9273:324-324 9347:325-377 9479:378-405 9535:406-416 9456:417-438 9504:439-459 9515:460-460 9475:461-475 9465:476-495] [-1, 8501, 9430, 9406, 9449, 9427, 9404, 9446, 9425, 9488, 9481…
CCCCCATTAAGCACAAGATGTACAAGGTAGAAAGAAAAAAAAAATACAACTTAAGTCTAA
CCCACATATACAAACTTCATACAACAAAGAATACATCAAATGACTATAACAAATAAAAAC
AATAGAAAGATCACTAACTCGGCCCAATCAAATACACCAATTAACTCTTATTCATCACCC
TTTGTGAGGCTATAGCAAACAACAACAACATAAATGTGTGGATCACTCCTAAAAAAACTA
AAACCACCACACATCAGATAACAAATCTCTCAGCGCAGCTTTATTCATATAAAAAAGAGA
GCATGAGTGGAATGGGTCTGAAAGGTGGTGATCGTCTTAGGTTGACCTGCTTGTTCAACA
ACATATACTGCTTTGCCAACCCGAACATGCACCAATAGAGGCTTCAAGTTCTCATCCATA
GTCAACAACATTCTCGGCTGCATGGCCAACACGAGGAGCTAGAGAAGATAGTGATATTTT
TCCAACACGATAGCTT
>TR136785|c0_g3_i7 len=708 path=[8616:0-69 9488:70-92 9481:93-94 9470:95-118 9500:119-119 9444:120-131 9423:132-210 9501:211-212 9513:213-231 9178:232-274 9538:275-294 9535:295-305 9417:306-326 9382:327-364 9465:365-384 9454:385-396 9415:397-450 9379:451-474 9322:475-490 9463:491-524 9411:525-542 9375:543-554 9510:555-555 9518:556-559 9524:560-563 8758:564-587 8759:588-591 8760:592-707] [-1, 8616…
GTAAAAACAATAGAAAGATTACTAACTCATCCCAATCAAACACACCGATTAACTCTTATT
CATCACCCTTTGTGAGGCTATAGCAAACAACAACAACATAAATGTGTGGATCACTCCTAA
CAAAACTAAAACTACCACACCTCGGATAACAAATCTCTCAACGCTGCTTTATTCATATAA
AAAAATAAAACATGAGTGGAATGGGTCTGAAAGCCGGTGATCGTCTTAGGTCGATCAGCT
TGTCCAACAACATCTACTGCTTTGCCAACCCAAACATGCACCAATAGAGGCTTCAAGTTC
TCATCCGTAGTCAACAACATCCTCGGCTGGATGGCCAACACTAGGAGCTAGAGAAGATAG
TGATATTTTTCCAACACGATAGCTTTGATATCGAGGCATTCATGCAACATAGTAATTGGT
CCTGCAAGCCGGTGACAGTAAGAAGCAATCAAAATCATAAGGAATAAGTGTTAATAGTCC
TATTCTGAAATGTACAAGATACAAGACCTTGGGCAATCTGCACCTCACACATTAATGAGT
GGTGAGCAGAGGCCGTAAACAGCGAAGGTCGTGAACAAGAAGTGAACTCTACCTAATTTG
ATTGGGGATTCATTAGAGGCACATAGCATTATCAAGAACTCTTGATTCAGTCAAGTATCC
ATTCAGCTAGTATCCATTCCACACACAATTCTGACACAATCCCCTAAT
>TR136785|c0_g3_i8 len=1190 path=[8796:0-169 9214:170-224 9449:225-228 9427:229-268 9404:269-272 9446:273-287 9425:288-331 9488:332-354 9481:355-356 9470:357-380 9500:381-381 9444:382-393 9181:394-421 9512:422-422 9393:423-471 9501:472-473 9420:474-474 9390:475-527 9479:528-555 9535:556-566 9456:567-588 9505:589-598 9332:599-619 9250:620-632 9148:633-656 9324:657-684 9242:685-685 9140:686-720 895…
AATCAATTGGACAATGCTTTTTTTATTCTTTTTATTTTCAGTGAATATCATCAGAAACCA
ACATAGATATATAACTAATTATACTACAATGGTGCCTTGGGATAAATGCATACATTTTTT
TTTTCAAATGCAAAAAGGTAATGAATTAATAATTCCCCATTAAGCACAAGGTGTACAAGG
TAGAAAAAAGAAAATACAACTCAAGTCTAACCCACATATACAAACTTCATACAACAAAGA
ATACATCAAATGACTATAACAAATAAAAACAATAGAAAGATCACTAACTCGGCCCAATCA
AATACACCAATTAACTCTTATTCATCACCCTTTGTGAGGCTATAGCAAACAACAACAACA
TAAATGTGTGGATCACTCCTAACAAAACTAAAACCACCGCACATCAGATAACAAATCTCT
CAGTGCTGCTTTATTCATATAAAAAAGAGAACATGAGTGGAATGGGTCTGAAAGGCGGTG
ATCGTCTTAGGTCGACCTGCTTGTCCAACAACATATACTGCTTTGCCAACCCGAACATGC
ACCAATAGAGGCTTCAAGTTCTCATCCATAGTCAACAACATTCTCGGCTATTACAACAGT
TTAACTAAGACTGGCTTCAAAATGAGGGATGGGCGAGAGAGGAATTTGATACTCAAACAA
ACCTGCATGGCCAACACGAGGAGCTACAGAAGATAGTCATATTTTTCCAACACGATAGCT
TTGATATCGAGGCGTTCATGCAACATAGCAATTGGTCCTGCAAGCCATGTGTGTGACAGT
AAGACGCAATCAGAATCATAAGGAATAATTGTTAATAGTCCTATTCTGAAATGTACAAGA
TACAAGACCTTGGGCAATCTGCACCTGTAATGTAGAAAATAAAATCATACCTTGTTGTAA
TAAGAGGTGGAGCATAAGTATAGAAAATAAAATTTATGAGAACAAAACGAAGAGAAGGAA
TCGAGTCACTTGTAGTAACCATAGGTCGTGAACAGAGAAGGAATTCACCACACATAATGA
GTGGTGAGCAGAGGCCGTAAACAGCGGAGGTCGTGAACAAGAAGTGAACTCTACCTAATT
TGATTGGGGATTCATTAGAGGCACATAGCATTATCAAGAACTCTTGATTCAGTCAAGTAT
CCATTCAGCTAGTATCCATTCCACACACAATTCTGACACAATCCCCTAAT
>TR136785|c0_g3_i9 len=815 path=[8616:0-69 9488:70-92 9481:93-94 9470:95-118 9500:119-119 9444:120-131 9423:132-210 9501:211-212 9513:213-231 9178:232-274 9538:275-294 9535:295-305 9417:306-326 9382:327-364 9465:365-384 9454:385-396 9415:397-450 9379:451-474 9322:475-490 9463:491-524 9451:525-620 9509:621-624 9431:625-638 9519:639-648 9525:649-651 9529:652-662 9531:663-669 9308:670-675 9220:676-6…
GTAAAAACAATAGAAAGATTACTAACTCATCCCAATCAAACACACCGATTAACTCTTATT
CATCACCCTTTGTGAGGCTATAGCAAACAACAACAACATAAATGTGTGGATCACTCCTAA
CAAAACTAAAACTACCACACCTCGGATAACAAATCTCTCAACGCTGCTTTATTCATATAA
AAAAATAAAACATGAGTGGAATGGGTCTGAAAGCCGGTGATCGTCTTAGGTCGATCAGCT
TGTCCAACAACATCTACTGCTTTGCCAACCCAAACATGCACCAATAGAGGCTTCAAGTTC
TCATCCGTAGTCAACAACATCCTCGGCTGGATGGCCAACACTAGGAGCTAGAGAAGATAG
TGATATTTTTCCAACACGATAGCTTTGATATCGAGGCATTCATGCAACATAGTAATTGGT
CCTGCAAGCCGGTGACAGTAAGAAGCAATCAAAATCATAAGGAATAAGTGTTAATAGTCC
TATTCTGAAATGTACAAGATACAAGACCTTGGGCAATCTGCACCTGTAATGTAGAAAATA
AAATCATACCTTGTTGTAATAAGAGGTGGAGCATAAGTATAGAAAATAAAATTTATGAGA
ACAAAACGAAGAGAAGGAATCGAGTCACTTGTAGTAACCTTAGGTCGTGAACAGAGAAGG
AATTCACCACGCACAAAAAATGAGTGGTGAGCAGAGGCCGTAAACGGCGGAGGTCGTGAA
CAAGAAGTAAACTCTACCTTGAAGTAAACTTGAAAACTCAGAGAGGTGAAAAAGAAGAAA
GGCAGTTTCAGTTGAAATCAGACCCTTTTTAAACT
>TR136785|c0_g3_i10 len=462 path=[8616:0-69 9488:70-92 9481:93-94 9470:95-118 9500:119-119 9444:120-131 9423:132-210 9501:211-212 9513:213-231 9178:232-274 9538:275-294 9535:295-305 9456:306-327 9505:328-337 9168:338-350 9334:351-360 9254:361-373 9156:374-397 9328:398-425 9245:426-426 9144:427-441 8768:442-461] [-1, 8616, 9488, 9481, 9470, 9500, 9444, 9423, 9501, 9513, 9178, 9538, 9535, 9456, 950…
GTAAAAACAATAGAAAGATTACTAACTCATCCCAATCAAACACACCGATTAACTCTTATT
CATCACCCTTTGTGAGGCTATAGCAAACAACAACAACATAAATGTGTGGATCACTCCTAA
CAAAACTAAAACTACCACACCTCGGATAACAAATCTCTCAACGCTGCTTTATTCATATAA
AAAAATAAAACATGAGTGGAATGGGTCTGAAAGCCGGTGATCGTCTTAGGTCGATCAGCT
TGTCCAACAACATCTACTGCTTTGCCAACCCAAACATGCACCAATAGAGGCTTCAAGTTC
TCATCCATAGTCAACAACATTCTCGGCTATTACAACAGAGTTTAACTAAGACTGGCTTCA
AAATGAGGGATGGGCGAGAGAGGAATTTGATACTCAAACAAACCTGCATGGCCAACACGA
GGAGCTAGAGAAGATAGTGATATTTTTCCAACACGATAGCTT
>TR136785|c0_g3_i11 len=576 path=[8889:0-29 8890:30-30 9301:31-121 9404:122-125 9446:126-140 9425:141-184 9488:185-207 9481:208-209 9470:210-233 9500:234-234 9444:235-246 9181:247-274 9512:275-275 9393:276-324 9501:325-326 9513:327-345 9521:346-377 9527:378-382 9264:383-388 9538:389-408 9535:409-419 9417:420-440 9249:441-464 9151:465-474 9325:475-487 9236:488-511 9142:512-539 8870:540-540 8871:54…
AATAATTCCCCATTAAGCACAAGATGTACAAACTAGAAAAAAGAAAATACAACTTAAATC
TAACCCATATATACAAACTTCATACAATAAAGAATAGAACAAATGACTATAACAAATAAA
AACAATAGAAAGATCACTAACTCGGCCCAATCAAATACACCAATTAACTCTTATTCATCA
CCCTTTGTGAGGCTATAGCAAACAACAACAACATAAATGTGTGGATCACTCCTAACAAAA
CTAAAACCACCGCACATCAGATAACAAATCTCTCAGTGCTGCTTTATTCATATAAAAAAG
AGAACATGAGTGGAATGGGTCTGAAAGCCGGTGATCGTCTTAGGTCAATCTGCTTGTCCA
ACAACGTCTACTGCTTTGCCAACCCAAACATGCACCAATAGAGGCTTCAAGTTCTCATCC
GTAGTCAACAACATCCTCGGCCATTACAACAGAGTTTAACTAAGACTGGCTTCAAAATGA
GGGATGGGCGAGAGAGGAATTTGATACTCAAACAAACCTGCATGGCCAACACGAGGAGCT
AGAGAAGATAGTGATATTTTTCCAACACGATAGCTT
>TR136785|c0_g3_i12 len=852 path=[8616:0-69 9488:70-92 9481:93-94 9470:95-118 9500:119-119 9444:120-131 9423:132-210 9501:211-212 9513:213-231 9178:232-274 9538:275-294 9535:295-305 9417:306-326 9382:327-364 9465:365-384 9454:385-396 9415:397-450 9379:451-474 9322:475-490 9463:491-524 9451:525-620 9319:621-686 9409:687-698 9373:699-699 9314:700-703 9226:704-726 9511:727-727 9520:728-731 9526:732-…
GTAAAAACAATAGAAAGATTACTAACTCATCCCAATCAAACACACCGATTAACTCTTATT
CATCACCCTTTGTGAGGCTATAGCAAACAACAACAACATAAATGTGTGGATCACTCCTAA
CAAAACTAAAACTACCACACCTCGGATAACAAATCTCTCAACGCTGCTTTATTCATATAA
AAAAATAAAACATGAGTGGAATGGGTCTGAAAGCCGGTGATCGTCTTAGGTCGATCAGCT
TGTCCAACAACATCTACTGCTTTGCCAACCCAAACATGCACCAATAGAGGCTTCAAGTTC
TCATCCGTAGTCAACAACATCCTCGGCTGGATGGCCAACACTAGGAGCTAGAGAAGATAG
TGATATTTTTCCAACACGATAGCTTTGATATCGAGGCATTCATGCAACATAGTAATTGGT
CCTGCAAGCCGGTGACAGTAAGAAGCAATCAAAATCATAAGGAATAAGTGTTAATAGTCC
TATTCTGAAATGTACAAGATACAAGACCTTGGGCAATCTGCACCTGTAATGTAGAAAATA
AAATCATACCTTGTTGTAATAAGAGGTGGAGCATAAGTATAGAAAATAAAATTTATGAGA
ACAAAACGAAGAGAAGGAATCAAGTCACTTGTACTAAACTTAGGTCGTGAACAAAGAAGG
AATTCACCTCACACATTAATGAGTGGTGAGCAGAGGCCGTAAACGGCGGAGGTCGTGAAC
AAGAAGTGAACTCTACCTAATTTGATTGGGGATTCATTAGAGGCACATAGCATTATCAAG
AACTCTTGATTCAGTCAAGTATCCATTCAGCTAGTATCCATTCCACACACAATTCTGACA
CAATCCCCTAAT
>TR136785|c0_g3_i13 len=641 path=[8616:0-69 9488:70-92 9481:93-94 9470:95-118 9500:119-119 9444:120-131 9423:132-210 9501:211-212 9513:213-231 9178:232-274 9538:275-294 9535:295-305 9417:306-326 9382:327-364 9465:365-384 9454:385-396 9415:397-450 9379:451-474 9322:475-490 9463:491-524 9411:525-542 9375:543-554 9510:555-555 9518:556-559 8611:560-582 8612:583-583 8613:584-587 8614:588-591 8615:592-…
GTAAAAACAATAGAAAGATTACTAACTCATCCCAATCAAACACACCGATTAACTCTTATT
CATCACCCTTTGTGAGGCTATAGCAAACAACAACAACATAAATGTGTGGATCACTCCTAA
CAAAACTAAAACTACCACACCTCGGATAACAAATCTCTCAACGCTGCTTTATTCATATAA
AAAAATAAAACATGAGTGGAATGGGTCTGAAAGCCGGTGATCGTCTTAGGTCGATCAGCT
TGTCCAACAACATCTACTGCTTTGCCAACCCAAACATGCACCAATAGAGGCTTCAAGTTC
TCATCCGTAGTCAACAACATCCTCGGCTGGATGGCCAACACTAGGAGCTAGAGAAGATAG
TGATATTTTTCCAACACGATAGCTTTGATATCGAGGCATTCATGCAACATAGTAATTGGT
CCTGCAAGCCGGTGACAGTAAGAAGCAATCAAAATCATAAGGAATAAGTGTTAATAGTCC
TATTCTGAAATGTACAAGATACAAGACCTTGGGCAATCTGCACCTCACACATTAATGAGT
GGTGAGCAGAGGCCGTAAACGGCGGAGGTCGTGAACAAGAAGTGAACTCTACATAAGATT
TATGAATCCTTTTGAAAGCTTAAATTCCTCCTCCAACAGCA
>TR136785|c0_g4_i1 len=254 path=[8944:0-88 8945:89-100 8946:101-101 8947:102-105 8948:106-109 8949:110-133 8950:134-137 8951:138-253] [-1, 8944, 8945, 8946, 8947, 8948, 8949, 8950, 8951, -2]
GAACAAAACGAAGAGAAGGAATCAAGTCACTTGTACTAAACTTAGGTCGTGAACAAAGAA
GGAATTCACCTCACACATTAATGAGTGGTGAGCAGAGGCCGTAAACAGCGAAGGTCGTGA
ACAAGAAGTGAACTCTACCTAATTTGATTGGGGATTCATTAGAGGCACATAGCATTATCA
AGAACTCTTGATTCAGTCAAGTATCCATTCAGCTAGTATCCATTCCACACACAATTCTGA
CACAATCCCCTAAT
>TR136786|c0_g1_i1 len=2072 path=[6397:0-317 6469:318-424 6503:425-435 6523:436-460 6521:461-496 6518:497-520 6515:521-655 6525:656-660 6528:661-684 6530:685-686 6532:687-719 6500:720-755 6514:756-806 6482:807-825 6508:826-841 6526:842-865 6496:866-873 6480:874-911 6512:912-937 6494:938-961 6506:962-1106 6458:1107-1138 6492:1139-1155 6476:1156-1208 @6505@!:1209-1285 6491:1286-1342 6475:1343-1377 …
TAATGATATTCGACATCCAAATATGAATAACAAGTAATGTCTTTTGCTATTTATGGCCCG
TGCGGCAGCACGGGTAGACGATCTAGTACAAGGTAATATGCAGAAACTAATAAAATTGTT
AATATCATGTGATAAATTCAATATAAGTGTTCGTAAGGCCTACTTTTCCGGGTTCAAACC
TAGGATCTCTCTTCTATGTCTGAGTTTTCAAGTGGTGTGTGACAATCCATCTTCATATAA
ATACCCAAATAACTCCAATTTGAAGGATATCTAATCTTTTATTCAATGTCATACACCTAA
AGTAAAATAATAATACTAGTCTAAGTCAAAGAATTAATACTACAGAATGATAAGTAGAGT
TTGTTAATTAAGTTGTTTCTAAGTATATCACACATGTAATTAACTCCTCTTCCAAGCCAA
TGGTCATTTCTATAACCCTTAATCCATATTCCAGCACCAACATAGAATTTACCACAAGGC
TTGAAAGCAATTTTCTTGGGAGAAGAATTCATATTTCCCCAAAGGTGTTTATCTAACAGA
TTTTGAAATGCCTTGCATTCACAACCACGAAACTCAACATATTTCAACTCGTTATGAGAA
AATCTTTCAGGTTCTTTCATGTGCTTATGATCCGAGACCAAATGTAAATCTTTAATCGTG
ACAAAGAGTTCTTGGAGACGCGGTGAAGCCATAACAATATCTAAAATCCTGAAGAAATCA
AGGTTAGGCGTTTCATCACTGATAAACAACTCCAATTTTCTAAGATATTGAAATGGCCCC
AAACTCTTTGGAAGAATGGTTATCTGTGAATGACTCAAATTGATAGATAAATTCTGAAGC
TGTTGTAAACTTGCAATGATATCAAAGGCATGTGGGATTTTTTCAGTCGTAGTTACGTTC
CAAAAAAGATTCAATAATTGAGGAGCTTTAATAGAACAGATCCTCATCTGACCTCGACAG
TCTAAGGAAGTTAGATTCAATGCATCAATGTCTAAGTTCCAAGAAACATTGTCAAAGTCA
ATTATATTCAAACGATGCAACGTTGGACTGATAATATGGATGGAAGACTCGAATGTGCAT
CCCCATAAGGTTAGTTCCTCAAGTTGATGACAATTTGAAAACAAACTAGGCAGAAAATCT
TTTGGCACAAGAACTTGAACCAACACAATTTTTGTCAAGTTTTCTATTCCACAAAACACA
TCAGGTGGCATTAGTTTTTTTTTCTGAATGCCTAATATTGTACCAGGTTGCATTGGTAAA
TCATTCCAGTAAAACTTTGATAACTTCGGAGCCCTGATACTATTAAATGTAAATGTACCG
TCTCTACTACTATATTCAAAGCATAAGAGCTTTAATGCAAATATATCTATCTTCCAATGC
CTAGGTGGAGGAGGCCTACACAGACGACGGTGGCTATGATCAACTATGTTCAAATGACAG
AGTGTTGGACTAGTTATGTTTAAGTCAGAATCAAATTCGCAGTTGTTAAGTGTGAGGTCT
ACAAGATTGATGCAGTTAGAAAATAGACCCAAAAGCATATGTTTCTCTATAACAACTAGA
TGCAACACAAGAGTTGTCAATTTTCTTAGTCTAGAAAAGTCCATAGGTGGTGATAGAAGA
CAGTTTTGTAGGTGTAGATACTTCAAACAATCATTCTCTGGTAAGGAGGGAAATTTGTAT
GGCTTTAGGTCCAACATCCAATCATTAGATTTGTGTGCTAAAAGAAGTTCAATCCTTTGT
GCACCTTTAGAAATTCCTTGGGAAATCAATCGGTCAATTACATAACCATGATCATCACCT
AATGGAAAATTCACTTTTAAGGAATGAATATTGGCACCTTCATAATTCAACATGAACTTA
TTCACTCTTTTAACAAATACAGGTCTGATTACTGCTCTAAAACACGGAGAGCTTTCTTTT
TCTAAATCAAAATAATAACGATTACTACGACCAAACATGTTATGTATATCGAAGTTGAGG
TCCTTCGTTGATCTCCATTCATGAATCCATGTTTTAGACAATATGCTTGTTTTCACCAAA
TCCTTCATACTTAACTTTGAAAATATATAAGA
>TR136786|c0_g1_i2 len=2151 path=[6397:0-317 6469:318-424 6503:425-435 6523:436-460 6521:461-496 6518:497-520 6515:521-655 6510:656-686 6532:687-719 6517:720-755 6514:756-806 6498:807-862 6481:863-886 6461:887-904 6284:905-920 6285:921-944 6479:945-952 6459:953-990 6512:991-1016 6494:1017-1040 6506:1041-1185 6457:1186-1217 6493:1218-1234 6477:1235-1287 @6505@!:1288-1364 6491:1365-1421 6475:1422-1…
TAATGATATTCGACATCCAAATATGAATAACAAGTAATGTCTTTTGCTATTTATGGCCCG
TGCGGCAGCACGGGTAGACGATCTAGTACAAGGTAATATGCAGAAACTAATAAAATTGTT
AATATCATGTGATAAATTCAATATAAGTGTTCGTAAGGCCTACTTTTCCGGGTTCAAACC
TAGGATCTCTCTTCTATGTCTGAGTTTTCAAGTGGTGTGTGACAATCCATCTTCATATAA
ATACCCAAATAACTCCAATTTGAAGGATATCTAATCTTTTATTCAATGTCATACACCTAA
AGTAAAATAATAATACTAGTCTAAGTCAAAGAATTAATACTACAGAATGATAAGTAGAGT
TTGTTAATTAAGTTGTTTCTAAGTATATCACACATGTAATTAACTCCTCTTCCAAGCCAA
TGGTCATTTCTATAACCCTTAATCCATATTCCAGCACCAACATAGAATTTACCACAAGGC
TTGAAAGCAATTTTCTTGGGAGAAGAATTCATATTTCCCCAAAGGTGTTTATCTAACAGA
TTTTGAAATGCCTTGCATTCACAACCACGAAACTCAACATATTTCAACTCGTTATGAGAA
AATCTTTCAGGTTCTTTCATGTGCTTATGATCCGAGACCAAATGTAAATCTTTAATTGTG
ACACAGAGTTCTTGGAGACGCGGTGAAGCCATAACAATATCTAAAATCCTGAAGAAATCA
TGGTTAGGCGTTCCATCACTGATAAACAACTCCAATTTTCTAAGATATTGAAATGGCCCC
AAACTCTTTGGAAGAATGGTTATCTGTCACACCAAAAGTAGTAACAATTAATTAACCTCA
ATACAAGAATGTCTCCTCTAAAATAAAAATTCTAAAACTCACCTGTGAATGACTCAAATT
GATAGATAAATTCTGAAGCTGTTGTAAACTTGCAATGATATCAAAGGCATGTGAGATTTC
TTCATTCCTAGTTACGTTCCAAAAAAGATTCAATAATTGAGGAGCTTTAATAGAACAGAT
CCTCATCTGACCTCGACAGTCTAAGGAAGTTAGATTCAATGCATCAATGTCTAAGTTCCA
AGAAACATTGTCAAAGTCAATTATATTCAAACGATGCAACGTTGGACTGATAATATGGAT
GGAAGACTCGAATGTGCATCCCCATAAGGTTAGTTCCTCAAGTTGACGACAATTAGAAAA
CAAACTAGGCAGAAAATCTTTTGGCACAAGAACTTCAACCAACGCAATTTTTGTCAAGTT
TTCTTTTCCACAAAACACATCAGGTGGCATTAGTTTTTTTTTCTGAATGCCTAATATTGT
ACCAGGTTGCATTGGTAAATCATTCCAGTAAAACTTTGATAACTTCGGAGCCCTGATACT
ATTAAATGTAAATGTACCGTCTCTACTACTATATTCAAAGCATAAGAGCTTTAATGCAAA
TATATCTATCTTCCAATGCCTAGGTGGAGGAGGCCTACACAGACGACGGTGGCTATGATC
AACTATGTTCAAATGACAGAGTGTTGGACTAGTTATGTTTAAGTCAGAATCAAATTCGCA
GTTGTTAAGTGTGAGGTCTACAAGATTGATGCAGTTAGAAAATAGACCCAAAAGCATATG
TTTCTCTATAACAACTAGATGCAACACAAGAGTTGTCAATTTTCTTAGTCTAGAAAAGTC
CATAGGTGGTGATAGAAGACAGTTTTGTAGGTGTAGATACTTCAAACAATCATTCTCTGG
TAAGGAGGGAAATTTGTATGGCTTTAGGTCCAACATCCAATCATTAGATTTGTGTGCTAA
AAGAAGTTCAATCCTTTGTGCACCTTTAGAAATTCCTTGGGAAATCAATCGGTCAATTAC
ATAACCATGATCATCACCTAATGGAAAATTCACTTTTAAGGAATGAATATTGGCACCTTC
ATAATTCAACATGAACTTATTCACTCTTTTAACAAATACAGGTCTGATTACTGCTCTAAA
ACACGGAGAGCTTTCTTTTTCTAAATCAAAATAATAACGATTACTACGACCAAACATGTT
ATGTATATCGAAGTTGAGGTCCTTCGTTGATCTCCATTCATGAATCCATGTTTTAGACAA
TATGCTTGTTTTCACCAAATCCTTCATACTTAACTTTGAAAATATATAAGA
>TR136786|c0_g1_i3 len=2069 path=[6397:0-317 6469:318-424 6503:425-435 6523:436-460 6521:461-496 6518:497-520 6515:521-655 6510:656-686 6532:687-719 6517:720-755 6514:756-806 6482:807-825 6508:826-841 6526:842-865 6496:866-873 6480:874-911 6512:912-937 6494:938-961 6506:962-1106 6457:1107-1138 6493:1139-1155 6477:1156-1208 @6505@!:1209-1285 6490:1286-1342 6474:1343-1377 6454:1378-1456 6363:1457-1…
TAATGATATTCGACATCCAAATATGAATAACAAGTAATGTCTTTTGCTATTTATGGCCCG
TGCGGCAGCACGGGTAGACGATCTAGTACAAGGTAATATGCAGAAACTAATAAAATTGTT
AATATCATGTGATAAATTCAATATAAGTGTTCGTAAGGCCTACTTTTCCGGGTTCAAACC
TAGGATCTCTCTTCTATGTCTGAGTTTTCAAGTGGTGTGTGACAATCCATCTTCATATAA
ATACCCAAATAACTCCAATTTGAAGGATATCTAATCTTTTATTCAATGTCATACACCTAA
AGTAAAATAATAATACTAGTCTAAGTCAAAGAATTAATACTACAGAATGATAAGTAGAGT
TTGTTAATTAAGTTGTTTCTAAGTATATCACACATGTAATTAACTCCTCTTCCAAGCCAA
TGGTCATTTCTATAACCCTTAATCCATATTCCAGCACCAACATAGAATTTACCACAAGGC
TTGAAAGCAATTTTCTTGGGAGAAGAATTCATATTTCCCCAAAGGTGTTTATCTAACAGA
TTTTGAAATGCCTTGCATTCACAACCACGAAACTCAACATATTTCAACTCGTTATGAGAA
AATCTTTCAGGTTCTTTCATGTGCTTATGATCCGAGACCAAATGTAAATCTTTAATTGTG
ACACAGAGTTCTTGGAGACGCGGTGAAGCCATAACAATATCTAAAATCCTGAAGAAATCA
TGGTTAGGCGTTCCATCACTGATAAACAACTCCAATTTTCTAAGATATTGAAATGGCCCC
AAACTCTTTGGAAGAATGGTTATCTGTGAATGACTCAAATTGATAGATAAATTCTGAAGC
TGTTGTAAACTTGCAATGATATCAAAGGCATGTGGGATTTTTTCAGTCGTAGTTACGTTC
CAAAAAAGATTCAATAATTGAGGAGCTTTAATAGAACAGATCCTCATCTGACCTCGACAG
TCTAAGGAAGTTAGATTCAATGCATCAATGTCTAAGTTCCAAGAAACATTGTCAAAGTCA
ATTATATTCAAACGATGCAACGTTGGACTGATAATATGGATGGAAGACTCGAATGTGCAT
CCCCATAAGGTTAGTTCCTCAAGTTGACGACAATTAGAAAACAAACTAGGCAGAAAATCT
TTTGGCACAAGAACTTCAACCAACGCAATTTTTGTCAAGTTTTCTTTTCCACAAAACACA
TCAGGTGGCATTAGTTTTTTTTTCTGAATGCCTAATATTGTACCAGGTTGCATTGGTAAA
TCATTCCAGTAAAACTTTGATAACTTAGGAGCCTTGATGCTATTAAATGTAAATGTACCA
TCTCTACTACTATATTCAAAGCATAAGAGCTTTAATGCAAATATATCTATCTTCCAATAC
CTAGGTGGAGGAGCCCGTCGCAGATGGCGTCTATGATCGACTATGTTCAAATGGCAGAGT
GTTGGACTAGTTATGTTTAAGTCGGAATCAAATTCACAGTTGTTGAATGTGAGGTCTACA
AGATTAATGCAGTTAGGAAATAGACCCAAAAGCATATGTTTCTCTATAACAACTAGATGC
AACACAAGAGTTGTCAATTTTCTTAGTCTAGAAAAGTCCATAGGTGGTGATAGAAGACAG
TTTTGTAGGTGTAGATACTTCAAACAATCATTGTCTGGTAAGGAGGAAAATTTGTATGGT
TCAATCCAATAATTATCTGAAGATTTGTATGATAAAAGAAGTTCAATCCTTTGGGCACCT
TTAGAAATTCCTTGGGAAATCAATCGGTCAATTACATAACCATAATCATCAGCTAATGGA
AAATTCAGTTTTAGGGAATGAATATTGGCACCTTGATAATTCAACATGAATTTATTCACT
CTTTTCACAAATTGAGGTCTGATTACTACTCTAAAATGTGGAGAATCTTCTTCTTTTTCT
AAATCAAAATAATAACGATTACTACGACCAAACATGTTATGTATATCAAAATTGAGGTCC
TTGGTTGATCTCCATTCATGAATCCATGTTTTAGACAATATGCTTGTTTTCACCAAATCC
TTCATACTTAACTTTGAAAATATATAAGA
>TR136786|c0_g1_i4 len=2086 path=[6420:0-317 6468:318-446 6523:447-471 6521:472-507 6518:508-531 6515:532-666 6510:667-697 6532:698-730 6517:731-766 6514:767-817 6482:818-836 6508:837-852 6526:853-876 6496:877-884 6480:885-922 6512:923-948 6494:949-972 6506:973-1117 6457:1118-1149 6493:1150-1166 6477:1167-1219 @6505@!:1220-1296 6491:1297-1353 6475:1354-1388 6455:1389-1470 6418:1471-1476 6473:1477…
TAATGATATTCGACATCCAAATATGAATAACAAGTAATGTCTTTTGCTATTTATGGCCCG
TGCGGCAGCACGGGTAGACGATCTAGTACAAGGTAATATGCAGAAACTAATAAAATTGTT
AATATCATGTGATAAATTCAATATAAGTGTTCGTAAGGCCTACTTTTCCGGGTTCAAACC
TAGGATCTCTCTTCTATGTCTGAGTTTTCAAGTGGTGTGTGACAATCCATCTTCATATAA
ATACCCAAATAACTCCAATTTGAAGGATATCTAATCTTTTATTCAATGTCATACACCTAA
AGTAAAATAATAATACTATTCTATGTCAAAGAATAAATTAATTAATACTACAAAAAGATA
AGTAAACTTTGTTAACTAATCTGTCTCTATCTATATTACATTTGAAATTAACTCCTGATC
TTCGAAGCCAATGGTCATTTCTATAACCCTTAATCCATATTCCAGCACCAACATAGAATT
TACCACAAGGCTTGAAAGCAATTTTCTTGGGAGAAGAATTCATATTTCCCCAAAGGTGTT
TATCTAACAGATTTTGAAATGCCTTGCATTCACAACCACGAAACTCAACATATTTCAACT
CGTTATGAGAAAATCTTTCAGGTTCTTTCATGTGCTTATGATCCGAGACCAAATGTAAAT
CTTTAATTGTGACACAGAGTTCTTGGAGACGCGGTGAAGCCATAACAATATCTAAAATCC
TGAAGAAATCATGGTTAGGCGTTCCATCACTGATAAACAACTCCAATTTTCTAAGATATT
GAAATGGCCCCAAACTCTTTGGAAGAATGGTTATCTGTGAATGACTCAAATTGATAGATA
AATTCTGAAGCTGTTGTAAACTTGCAATGATATCAAAGGCATGTGGGATTTTTTCAGTCG
TAGTTACGTTCCAAAAAAGATTCAATAATTGAGGAGCTTTAATAGAACAGATCCTCATCT
GACCTCGACAGTCTAAGGAAGTTAGATTCAATGCATCAATGTCTAAGTTCCAAGAAACAT
TGTCAAAGTCAATTATATTCAAACGATGCAACGTTGGACTGATAATATGGATGGAAGACT
CGAATGTGCATCCCCATAAGGTTAGTTCCTCAAGTTGACGACAATTAGAAAACAAACTAG
GCAGAAAATCTTTTGGCACAAGAACTTCAACCAACGCAATTTTTGTCAAGTTTTCTTTTC
CACAAAACACATCAGGTGGCATTAGTTTTTTTTTCTGAATGCCTAATATTGTACCAGGTT
GCATTGGTAAATCATTCCAGTAAAACTTTGATAACTTCGGAGCCCTGATACTATTAAATG
TAAATGTACCGTCTCTACTACTATATTCAAAGCATAAGAGCTTTAATGCAAATATATCTA
TCTTCCAATGCCTAGGTGGAGGAGGCCTACACAGACGACGGTGGCTATGATCAACTATGT
TCAAATGACAGAGTGTTGGACTAGTTATGTTTAAGTCAGAATCAAATTCGCAGTTGTTAA
GTGTGAGGTCTACAAGATTGATGCAGTTAGAAAATAGACCCAAAAGCATATGTTTCTCTA
TAACAACTAGATGCAACACAAGAGTTGTCAATTTTCTTAGTCTAGAAAAGTCCATAGGTG
GTGATAGAAGACAGTTTTGTAGGTGTAGATACTTCAAACAATCATTCTCTGGTAAGGAGG
GAAATTTGTATGGCTTTAGGTCCAACATCCAATCATTAGATTTGTGTGCTAAAAGAAGTT
CAATCCTTTGTGCACCTTTAGAAATTCCTTGGGAAATCAATCGGTCAATTACATAACCAT
AATCATCAGCTAATGGAAAATTCAGTTTTAGGGAATGAATATTGGCACCTTGATAATTCA
ACATGAATTTATTCACTCTTTTCACAAATTGAGGTCTGATTACTACTCTAAAATGTGGAG
AATCTTCTTCTTTTTCTAAATCAAAATAATAACGATTACTACGACCAAACATGTTATGTA
TATCAAAATTGAGGTCCTTGGTTGATCTCCATTCATGAATCCATGTTTTAGACAATATGC
TTGTTTTCACCAAATCCTTCATACTTAACTTTGAAAATATATAAGA
>TR136787|c1_g1_i1 len=1841 path=[4518:0-361 4519:362-379 4566:380-507 4572:508-531 4575:532-540 4524:541-555 @4571@!:556-1094 4568:1095-1503 4574:1504-1508 4534:1509-1527 4535:1528-1532 4536:1533-1840] [-1, 4518, 4519, 4566, 4572, 4575, 4524, 4571, 4568, 4574, 4534, 4535, 4536, -2]
TGATTTATCAATTCCCAATGCAATATGAACGCTAAAATAAGGAAGCTACTAACTGGAGCT
TCAAATCAAACGTACGTTTTAGAAGGCTTTTGCCGTGAATACGAACAGGCACTTAGACAT
GAAGATGATGTATTTATTTACCAGCTTTCTAGGTATATAATCAAAATCAAAATCGTACAA
GGGCAAAACCAACTTAATGCTTGCATCCGGTACATATCCACTGATTAGTCAAGAAAAGAA
ATTCTGCTTATTCGTGACCACAAAATCAATCGATGATATGATACGGCCATCCAAATTCCA
ATTTTACACCACTTGTGGACCCTAAACCCTTTTCTTGTTGCTCCTATAGTTGTTTCTTTT
TTTCCCGAATATATTCATATTCATCCCTAAATATTAAGGAACGAGGGGCCAAAATAAGGA
GTTTGAGCAGAGGAAACAATAAAACAGAATATACTTCATTAACCATTACCTAAGCGGTGC
ATAGGTGTAGACTACAGTGAAAAGGGTGCAGTGTATACACCAAGAGTAAGGAGAAAAAAA
ATCAAGTTATATGGACACGTACATCCTGAAGGGATTTGGGCAAGGATGTAGTAGCCAGAA
GCAACAACATACATAATGAACAATCATTTTACTTCTTCCTCATGCTGCATAAACGGCCAC
TTAGAACTACAGATGTCACGCGATGAACTGCCATCATTGTCTTCTGAATGGATGTCTGCA
CTATGCTTCACCAAGTATTCAGCTATGGATTCTCTCTCGCACGTAACAGCGTAATGCAGT
GGAGTTTGTCCATCATTATCCTTGGCATTTACATCAGCATTCCTGCCAACCAGCAGCTCT
GTGACATTAAGGTGACCACGATCCACAGCCCAGTGTAGCGGTGTCCGGCCTTCACTGTCC
TTCAAATTCACTGAAACTCCACTTTCGATACACTTTAGTAGATTAGTCATATCTCCCTCT
CTAGCAAATCCGTGAATGGCATCCATTTTCGAGTCACTGCCACATTCCTCTTCGTAAACA
AAAGAGCTGAATACTGGTCCCATTGGTCCCCGAGCCTCTGAACTTGGGCCACCACCGTCG
CCGGTTTTACTTCTCAAAGGTGCACCATCAAGCCAAGTAGGATATAGTTCCGACACAATG
TCAATGTACTTCTGCATTGCATCCTCAGGAGGCATAGCACCCAATTTCTGCCACGCTTGC
CATTTAGCACGAGCCGTCATTTTGAGAGGAGAAGGTTGAGCCGTACTACAAGGACCTTCA
GTAGCAATCTTATACAACCCATAAAGCTGAAGCTGAACATCATTCGACACCTTCTGCGAA
AGCCGGTCCGCGGCGGCAGCAGCAACAAAAGCAGTAGCAGCGCTGAAAGCCTCATCTAAT
TCAGTACTCTCCACACCTTCCCAATCATCATCATAATCATCATCCCCACCGTCAACGCTT
TCGTTTCTGATGCTACCTTGCTCAGCCATAACCGACTCAGCTTCGGCTTCGGGACGGTGT
CCGGGATCAGAAACGACGTCGTCTTGTTTTGTATCATCGTGTGAAACGACGGCGTTGGAG
TTTGTGTTGCGTGTGATTGTGAGATTTTCGTTGTTGAATGAAACGACGATGGATATGAGT
TTTGCAAGAAGGTAAGAGAAGATTAAACCGAGGAAAATTGATTGAAGAAGAGATTGCCAA
TCATGCCATTCACCCATTTTTCGTGAATGAAACTTGAAACCCTAGAAAAATATTGCAATT
CACAGATTAAATACTGTGAAATAACATAGGTTTTAAGAAAATTATTTTTGTTTAAGCTAA
AACCCTAATTAGTACTATTTTTTTTTTTTTTTTTTTTTTTA
>TR136787|c2_g1_i1 len=1055 path=[3892:0-111 3958:112-227 3970:228-318 3982:319-375 4000:376-417 4006:418-441 4008:442-444 4002:445-472 3987:473-490 4005:491-508 4001:509-532 3997:533-580 3984:581-614 3972:615-621 3960:622-804 4010:805-828 4011:829-843 3942:844-941 3881:942-1054] [-1, 3892, 3958, 3970, 3982, 4000, 4006, 4008, 4002, 3987, 4005, 4001, 3997, 3984, 3972, 3960, 4010, 4011, 3942, 3881,…
ATATCATCATCATTTCATAAGAACAACACACGATTATGCTACCGCTCTTATCTTCACCAT
CTTCTTCTTCTTCTTCACTCATGCAATCTTTTCCATTAAAATTCCTTTGTACAGTACAAG
GACAAGGACAATCAACTCATGGAGGCACTAATAAAAAACCAAAGGATTCCATAGTGCAGG
ATAACACCATATTACATCCTGAGAAAGTATTAAGGAGGAAACTTGCGCTTTCTGTTTTGG
TCTCAACTTGTGTTTTTCCAACTTTATCTTCTCATGCAAAGACCAAAAATATGAATCCGT
ATAATGAAAAACGTGTCTTGCAACAAAACAAGAATATACAAAAACAAAACAACGCACCAG
ATGACTTCCCAAATTTTATTAGAGAAGGTTTTGAAGTCAAAGTAATAGCACCAGATAACT
ATATAACGCGTGATTCGGGGCTCATTTACCGAGATTTTGAAGTTGGTACAGGTCACATTT
CACTATGTTGGCTATAATGAATCCGGCCGGCGTATTGACAGCACTTATTTACAGGGTTCT
CCGGCCAAAATTCGCATGGGTAACAAGGCATTGGTTCCAGGTAAAAAAGGATAGGATTTG
AGGAAGGAATTAGAGACATGAGAGCAGGTGGAAAGAGAAGAATAATTATTCCTCCTGATC
TTGGACCCCCGGTAGGACCTTCAACATTTTTCAGCTCAAAACAATTTGAAGTTTTTGATG
TTGAATTATTAAGCATCCAAAACTGTGAAAGAAGAACCATAGGATTTTACTCTGATGTTG
TATGCAATTGAGATAAAGCTGCAATGTCTTCAGCACAAATATTAGTTAGGAACTAAATTA
TGATCTTGCTTCGAGGCTGTTGTCAATAATCGAGAAAGGAACATATGCATGTATTATGAA
AATACTGTAGACTTTTTTATAGTTGAATCCTCTTATTTTCATTCCATTGGATGGTTCATC
AAATTCAACAATATCTTTGTAGAATGGACATGAAACTATACCACACTTTTTTATTTATAC
TAAAGAAAAGGTACCACATAAAAATCAAAAAAAAA
>TR136787|c2_g1_i2 len=775 path=[3860:0-94 3957:95-223 4007:224-224 4005:225-242 4001:243-266 3997:267-314 4009:315-317 3983:318-334 3972:335-341 3960:342-524 4010:525-548 4011:549-563 3942:564-661 3881:662-774] [-1, 3860, 3957, 4007, 4005, 4001, 3997, 4009, 3983, 3972, 3960, 4010, 4011, 3942, 3881, -2]
ATTAGGCAGTAAGCACTAGAGTGAGAACTGAAATTGTCTCTATGGAGTAGTATTTTGCAG
TGGCCACTACTCTAAATACCTTGATGAGTTTGTTGAAATGGGGAAAATTGGAAATTGATG
TTTGAGTGGTTATGTTGAAAACTTCACTTTAACACAAATTATATTCACGAATTGTTATCT
AATTACAGTATACCATGCCTTGCAGGTCACATTTCACTATGTTGGCTATAATGAATCCGG
CCGGCGTATTGACAGCACTTATTTACAGGGTTCTCCGGCCAAAATTCGCATGGGTAACAA
GGCATTGGTTCCAGGATTTGAGGAAGGAATTAGAGACATGAGAGCAGGTGGAAAGAGAAG
AATAATTATTCCTCCTGATCTTGGACCCCCGGTAGGACCTTCAACATTTTTCAGCTCAAA
ACAATTTGAAGTTTTTGATGTTGAATTATTAAGCATCCAAAACTGTGAAAGAAGAACCAT
AGGATTTTACTCTGATGTTGTATGCAATTGAGATAAAGCTGCAATGTCTTCAGCACAAAT
ATTAGTTAGGAACTAAATTATGATCTTGCTTCGAGGCTGTTGTCAATAATCGAGAAAGGA
ACATATGCATGTATTATGAAAATACTGTAGACTTTTTTATAGTTGAATCCTCTTATTTTC
ATTCCATTGGATGGTTCATCAAATTCAACAATATCTTTGTAGAATGGACATGAAACTATA
CCACACTTTTTTATTTATACTAAAGAAAAGGTACCACATAAAAATCAAAAAAAAA
>TR136787|c2_g1_i3 len=1081 path=[3892:0-111 3958:112-227 3970:228-318 3982:319-375 4000:376-417 4006:418-441 4008:442-444 4002:445-472 3989:473-490 3998:491-515 4007:516-516 4005:517-534 4001:535-558 3997:559-606 3984:607-640 3972:641-647 3960:648-830 4010:831-854 4011:855-869 3942:870-967 3881:968-1080] [-1, 3892, 3958, 3970, 3982, 4000, 4006, 4008, 4002, 3989, 3998, 4007, 4005, 4001, 3997, 398…
ATATCATCATCATTTCATAAGAACAACACACGATTATGCTACCGCTCTTATCTTCACCAT
CTTCTTCTTCTTCTTCACTCATGCAATCTTTTCCATTAAAATTCCTTTGTACAGTACAAG
GACAAGGACAATCAACTCATGGAGGCACTAATAAAAAACCAAAGGATTCCATAGTGCAGG
ATAACACCATATTACATCCTGAGAAAGTATTAAGGAGGAAACTTGCGCTTTCTGTTTTGG
TCTCAACTTGTGTTTTTCCAACTTTATCTTCTCATGCAAAGACCAAAAATATGAATCCGT
ATAATGAAAAACGTGTCTTGCAACAAAACAAGAATATACAAAAACAAAACAACGCACCAG
ATGACTTCCCAAATTTTATTAGAGAAGGTTTTGAAGTCAAAGTAATAGCACCAGATAACT
ATATAACGCGTGATTCGGGGCTCATTTACCGAGATTTTGAAGTTGGTACAGGTGATTGTC
CAAAGGATGGTCAGCAGGTCACATTTCACTATGTTGGCTATAATGAATCCGGCCGGCGTA
TTGACAGCACTTATTTACAGGGTTCTCCGGCCAAAATTCGCATGGGTAACAAGGCATTGG
TTCCAGGTAAAAAAGGATAGGATTTGAGGAAGGAATTAGAGACATGAGAGCAGGTGGAAA
GAGAAGAATAATTATTCCTCCTGATCTTGGACCCCCGGTAGGACCTTCAACATTTTTCAG
CTCAAAACAATTTGAAGTTTTTGATGTTGAATTATTAAGCATCCAAAACTGTGAAAGAAG
AACCATAGGATTTTACTCTGATGTTGTATGCAATTGAGATAAAGCTGCAATGTCTTCAGC
ACAAATATTAGTTAGGAACTAAATTATGATCTTGCTTCGAGGCTGTTGTCAATAATCGAG
AAAGGAACATATGCATGTATTATGAAAATACTGTAGACTTTTTTATAGTTGAATCCTCTT
ATTTTCATTCCATTGGATGGTTCATCAAATTCAACAATATCTTTGTAGAATGGACATGAA
ACTATACCACACTTTTTTATTTATACTAAAGAAAAGGTACCACATAAAAATCAAAAAAAA
A
>TR136787|c2_g1_i4 len=1067 path=[3892:0-111 3958:112-227 3970:228-318 3982:319-375 4000:376-417 4006:418-441 4008:442-444 4002:445-472 3989:473-490 3998:491-515 4007:516-516 4005:517-534 4001:535-558 3997:559-606 4009:607-609 3983:610-626 3972:627-633 3960:634-816 4010:817-840 4011:841-855 3942:856-953 3881:954-1066] [-1, 3892, 3958, 3970, 3982, 4000, 4006, 4008, 4002, 3989, 3998, 4007, 4005, 40…
ATATCATCATCATTTCATAAGAACAACACACGATTATGCTACCGCTCTTATCTTCACCAT
CTTCTTCTTCTTCTTCACTCATGCAATCTTTTCCATTAAAATTCCTTTGTACAGTACAAG
GACAAGGACAATCAACTCATGGAGGCACTAATAAAAAACCAAAGGATTCCATAGTGCAGG
ATAACACCATATTACATCCTGAGAAAGTATTAAGGAGGAAACTTGCGCTTTCTGTTTTGG
TCTCAACTTGTGTTTTTCCAACTTTATCTTCTCATGCAAAGACCAAAAATATGAATCCGT
ATAATGAAAAACGTGTCTTGCAACAAAACAAGAATATACAAAAACAAAACAACGCACCAG
ATGACTTCCCAAATTTTATTAGAGAAGGTTTTGAAGTCAAAGTAATAGCACCAGATAACT
ATATAACGCGTGATTCGGGGCTCATTTACCGAGATTTTGAAGTTGGTACAGGTGATTGTC
CAAAGGATGGTCAGCAGGTCACATTTCACTATGTTGGCTATAATGAATCCGGCCGGCGTA
TTGACAGCACTTATTTACAGGGTTCTCCGGCCAAAATTCGCATGGGTAACAAGGCATTGG
TTCCAGGATTTGAGGAAGGAATTAGAGACATGAGAGCAGGTGGAAAGAGAAGAATAATTA
TTCCTCCTGATCTTGGACCCCCGGTAGGACCTTCAACATTTTTCAGCTCAAAACAATTTG
AAGTTTTTGATGTTGAATTATTAAGCATCCAAAACTGTGAAAGAAGAACCATAGGATTTT
ACTCTGATGTTGTATGCAATTGAGATAAAGCTGCAATGTCTTCAGCACAAATATTAGTTA
GGAACTAAATTATGATCTTGCTTCGAGGCTGTTGTCAATAATCGAGAAAGGAACATATGC
ATGTATTATGAAAATACTGTAGACTTTTTTATAGTTGAATCCTCTTATTTTCATTCCATT
GGATGGTTCATCAAATTCAACAATATCTTTGTAGAATGGACATGAAACTATACCACACTT
TTTTATTTATACTAAAGAAAAGGTACCACATAAAAATCAAAAAAAAA
>TR136787|c2_g1_i5 len=1041 path=[3892:0-111 3958:112-227 3970:228-318 3982:319-375 4000:376-417 4006:418-441 4008:442-444 4002:445-472 3987:473-490 4005:491-508 4001:509-532 3997:533-580 4009:581-583 3983:584-600 3972:601-607 3960:608-790 4010:791-814 4011:815-829 3942:830-927 3881:928-1040] [-1, 3892, 3958, 3970, 3982, 4000, 4006, 4008, 4002, 3987, 4005, 4001, 3997, 4009, 3983, 3972, 3960, 4010…
ATATCATCATCATTTCATAAGAACAACACACGATTATGCTACCGCTCTTATCTTCACCAT
CTTCTTCTTCTTCTTCACTCATGCAATCTTTTCCATTAAAATTCCTTTGTACAGTACAAG
GACAAGGACAATCAACTCATGGAGGCACTAATAAAAAACCAAAGGATTCCATAGTGCAGG
ATAACACCATATTACATCCTGAGAAAGTATTAAGGAGGAAACTTGCGCTTTCTGTTTTGG
TCTCAACTTGTGTTTTTCCAACTTTATCTTCTCATGCAAAGACCAAAAATATGAATCCGT
ATAATGAAAAACGTGTCTTGCAACAAAACAAGAATATACAAAAACAAAACAACGCACCAG
ATGACTTCCCAAATTTTATTAGAGAAGGTTTTGAAGTCAAAGTAATAGCACCAGATAACT
ATATAACGCGTGATTCGGGGCTCATTTACCGAGATTTTGAAGTTGGTACAGGTCACATTT
CACTATGTTGGCTATAATGAATCCGGCCGGCGTATTGACAGCACTTATTTACAGGGTTCT
CCGGCCAAAATTCGCATGGGTAACAAGGCATTGGTTCCAGGATTTGAGGAAGGAATTAGA
GACATGAGAGCAGGTGGAAAGAGAAGAATAATTATTCCTCCTGATCTTGGACCCCCGGTA
GGACCTTCAACATTTTTCAGCTCAAAACAATTTGAAGTTTTTGATGTTGAATTATTAAGC
ATCCAAAACTGTGAAAGAAGAACCATAGGATTTTACTCTGATGTTGTATGCAATTGAGAT
AAAGCTGCAATGTCTTCAGCACAAATATTAGTTAGGAACTAAATTATGATCTTGCTTCGA
GGCTGTTGTCAATAATCGAGAAAGGAACATATGCATGTATTATGAAAATACTGTAGACTT
TTTTATAGTTGAATCCTCTTATTTTCATTCCATTGGATGGTTCATCAAATTCAACAATAT
CTTTGTAGAATGGACATGAAACTATACCACACTTTTTTATTTATACTAAAGAAAAGGTAC
CACATAAAAATCAAAAAAAAA
>TR136787|c2_g1_i6 len=579 path=[3858:0-134 3957:135-263 4007:264-264 4005:265-282 4001:283-306 3997:307-354 3984:355-388 3972:389-395 3960:396-578] [-1, 3858, 3957, 4007, 4005, 4001, 3997, 3984, 3972, 3960]
TTCCGATCTGGTAGCTTCCTTATTTCAACGTCGAGATTGCATTGGGAATTGATAAATCAT
ACTAAAACGCTAAACCAAACATACAAGTAGTAGTATTTTGCAGTGGCTACTATAAATACC
TTGATGAGTTTGTTGAAATGGGGAAAATTGGAAATTGATGTTTGAGTGGTTATGTTGAAA
ACTTCACTTTAACACAAATTATATTCACGAATTGTTATCTAATTACAGTATACCATGCCT
TGCAGGTCACATTTCACTATGTTGGCTATAATGAATCCGGCCGGCGTATTGACAGCACTT
ATTTACAGGGTTCTCCGGCCAAAATTCGCATGGGTAACAAGGCATTGGTTCCAGGTAAAA
AAGGATAGGATTTGAGGAAGGAATTAGAGACATGAGAGCAGGTGGAAAGAGAAGAATAAT
TATTCCTCCTGATCTTGGACCCCCGGTAGGACCTTCAACATTTTTCAGCTCAAAACAATT
TGAAGTTTTTGATGTTGAATTATTAAGCATCCAAAACTGTGAAAGAAGAACCATAGGATT
TTACTCTGATGTTGTATGCAATTGAGATAAAGCTGCAAT
>TR136787|c2_g1_i7 len=854 path=[3858:0-134 3957:135-263 4007:264-264 4005:265-282 4001:283-306 3997:307-354 4009:355-357 3983:358-374 3972:375-381 3960:382-564 4010:565-588 4011:589-603 3941:604-740 3847:741-853] [-1, 3858, 3957, 4007, 4005, 4001, 3997, 4009, 3983, 3972, 3960, 4010, 4011, 3941, 3847, -2]
TTCCGATCTGGTAGCTTCCTTATTTCAACGTCGAGATTGCATTGGGAATTGATAAATCAT
ACTAAAACGCTAAACCAAACATACAAGTAGTAGTATTTTGCAGTGGCTACTATAAATACC
TTGATGAGTTTGTTGAAATGGGGAAAATTGGAAATTGATGTTTGAGTGGTTATGTTGAAA
ACTTCACTTTAACACAAATTATATTCACGAATTGTTATCTAATTACAGTATACCATGCCT
TGCAGGTCACATTTCACTATGTTGGCTATAATGAATCCGGCCGGCGTATTGACAGCACTT
ATTTACAGGGTTCTCCGGCCAAAATTCGCATGGGTAACAAGGCATTGGTTCCAGGATTTG
AGGAAGGAATTAGAGACATGAGAGCAGGTGGAAAGAGAAGAATAATTATTCCTCCTGATC
TTGGACCCCCGGTAGGACCTTCAACATTTTTCAGCTCAAAACAATTTGAAGTTTTTGATG
TTGAATTATTAAGCATCCAAAACTGTGAAAGAAGAACCATAGGATTTTACTCTGATGTTG
TATGCAATTGAGATAAAGCTGCAATGTCTTCAGCACAAATATTAGTTAGGAACTAAATTA
TGATATTACTTTGAGGCTATTGTCAAGTATTCTTTGTTGTTTTGGTTTGTAGCCATTTCG
ATCATCGAGAAAGGAACATATGTATGTATTATGAAAATACTTTAGACTTTTTTTTTTGTA
GTTGAATCCTCTTATTTTCATTCCATTGGATGGTTCATCAAATTCAACAATATCTTTGTA
GAATGGACATGAAACTATACCACACTTTTTTATTTATACTAAAGAAAAGGTACCACATAA
AAATCAAAAAAAAA
>TR136787|c2_g1_i8 len=1106 path=[3892:0-111 3958:112-227 3970:228-318 3982:319-375 4000:376-417 4006:418-441 4008:442-444 4002:445-472 3989:473-490 3998:491-515 4007:516-516 4005:517-534 4001:535-558 3997:559-606 4009:607-609 3983:610-626 3972:627-633 3960:634-816 4010:817-840 4011:841-855 3941:856-992 3847:993-1105] [-1, 3892, 3958, 3970, 3982, 4000, 4006, 4008, 4002, 3989, 3998, 4007, 4005, 40…
ATATCATCATCATTTCATAAGAACAACACACGATTATGCTACCGCTCTTATCTTCACCAT
CTTCTTCTTCTTCTTCACTCATGCAATCTTTTCCATTAAAATTCCTTTGTACAGTACAAG
GACAAGGACAATCAACTCATGGAGGCACTAATAAAAAACCAAAGGATTCCATAGTGCAGG
ATAACACCATATTACATCCTGAGAAAGTATTAAGGAGGAAACTTGCGCTTTCTGTTTTGG
TCTCAACTTGTGTTTTTCCAACTTTATCTTCTCATGCAAAGACCAAAAATATGAATCCGT
ATAATGAAAAACGTGTCTTGCAACAAAACAAGAATATACAAAAACAAAACAACGCACCAG
ATGACTTCCCAAATTTTATTAGAGAAGGTTTTGAAGTCAAAGTAATAGCACCAGATAACT
ATATAACGCGTGATTCGGGGCTCATTTACCGAGATTTTGAAGTTGGTACAGGTGATTGTC
CAAAGGATGGTCAGCAGGTCACATTTCACTATGTTGGCTATAATGAATCCGGCCGGCGTA
TTGACAGCACTTATTTACAGGGTTCTCCGGCCAAAATTCGCATGGGTAACAAGGCATTGG
TTCCAGGATTTGAGGAAGGAATTAGAGACATGAGAGCAGGTGGAAAGAGAAGAATAATTA
TTCCTCCTGATCTTGGACCCCCGGTAGGACCTTCAACATTTTTCAGCTCAAAACAATTTG
AAGTTTTTGATGTTGAATTATTAAGCATCCAAAACTGTGAAAGAAGAACCATAGGATTTT
ACTCTGATGTTGTATGCAATTGAGATAAAGCTGCAATGTCTTCAGCACAAATATTAGTTA
GGAACTAAATTATGATATTACTTTGAGGCTATTGTCAAGTATTCTTTGTTGTTTTGGTTT
GTAGCCATTTCGATCATCGAGAAAGGAACATATGTATGTATTATGAAAATACTTTAGACT
TTTTTTTTTGTAGTTGAATCCTCTTATTTTCATTCCATTGGATGGTTCATCAAATTCAAC
AATATCTTTGTAGAATGGACATGAAACTATACCACACTTTTTTATTTATACTAAAGAAAA
GGTACCACATAAAAATCAAAAAAAAA
>TR136787|c2_g1_i9 len=815 path=[3858:0-134 3957:135-263 4007:264-264 4005:265-282 4001:283-306 3997:307-354 4009:355-357 3983:358-374 3972:375-381 3960:382-564 4010:565-588 4011:589-603 3942:604-701 3881:702-814] [-1, 3858, 3957, 4007, 4005, 4001, 3997, 4009, 3983, 3972, 3960, 4010, 4011, 3942, 3881, -2]
TTCCGATCTGGTAGCTTCCTTATTTCAACGTCGAGATTGCATTGGGAATTGATAAATCAT
ACTAAAACGCTAAACCAAACATACAAGTAGTAGTATTTTGCAGTGGCTACTATAAATACC
TTGATGAGTTTGTTGAAATGGGGAAAATTGGAAATTGATGTTTGAGTGGTTATGTTGAAA
ACTTCACTTTAACACAAATTATATTCACGAATTGTTATCTAATTACAGTATACCATGCCT
TGCAGGTCACATTTCACTATGTTGGCTATAATGAATCCGGCCGGCGTATTGACAGCACTT
ATTTACAGGGTTCTCCGGCCAAAATTCGCATGGGTAACAAGGCATTGGTTCCAGGATTTG
AGGAAGGAATTAGAGACATGAGAGCAGGTGGAAAGAGAAGAATAATTATTCCTCCTGATC
TTGGACCCCCGGTAGGACCTTCAACATTTTTCAGCTCAAAACAATTTGAAGTTTTTGATG
TTGAATTATTAAGCATCCAAAACTGTGAAAGAAGAACCATAGGATTTTACTCTGATGTTG
TATGCAATTGAGATAAAGCTGCAATGTCTTCAGCACAAATATTAGTTAGGAACTAAATTA
TGATCTTGCTTCGAGGCTGTTGTCAATAATCGAGAAAGGAACATATGCATGTATTATGAA
AATACTGTAGACTTTTTTATAGTTGAATCCTCTTATTTTCATTCCATTGGATGGTTCATC
AAATTCAACAATATCTTTGTAGAATGGACATGAAACTATACCACACTTTTTTATTTATAC
TAAAGAAAAGGTACCACATAAAAATCAAAAAAAAA
>TR136787|c3_g1_i1 len=366 path=[9253:0-94 9422:95-238 9454:239-243 9459:244-250 9463:251-283 9466:284-286 9467:287-298 9411:299-310 9379:311-324 9340:325-343 9190:344-365] [-1, 9253, 9422, 9454, 9459, 9463, 9466, 9467, 9411, 9379, 9340, 9190, -2]
CCGAGACAAAGAAAAAGTGCCCATTTCTGAGATATTACACTTCTTGAAGAAAATTCTCCT
CTACTTTTCCACGTCATTAATTCTTTTTTTATTTTAATTTCTATGAAACTACCTTCAAAT
TTTGCACTTCAATGAGCAAAAAAAAAAAAAAAACTGGGTTTAATGAAAAAGATGTTATGT
TACTCTTGGGAAGAAAAAGAAGAAGAGGGTGGTTTTAGAAGATGGTGGTGTGTTATTATT
AAAAAACTAATGGTGGTTTGATTTGTTTGTTCCTTAGCTTATATCTTATGCTATCTATGT
GAGTTGTGTTGGGTGTGTAGCTTGTTTGCAAGTATGGTAAGGGACGTTGGTTGAGAGATC
GGAAGA
>TR136787|c3_g2_i1 len=2601 path=[9093:0-117 9094:118-122 9353:123-214 9418:215-218 9386:219-259 9435:260-305 9410:306-329 9378:330-434 9339:435-652 9209:653-676 9377:677-755 9024:756-779 9338:780-794 9409:795-818 9444:819-878 9434:879-902 9455:903-956 9374:957-998 9443:999-1034 9433:1035-1058 9450:1059-1163 9372:1164-1208 9442:1209-1283 9404:1284-1322 9456:1323-1328 9460:1329-1352 9464:1353-1357…
TGTGAACCGGGTTGTTTTTTGAGGGAAGAACAGAAAGGGGGATTTTTTATCATGGAAAAG
GTACATATACCTACTCAAAATTCTCACAAAGTTATCAATCCATTTGTCAAAAGGTAACCC
AAACGATGCCACCTTTTACCAGCAATGATATATAAACATATTTACAAGCGAAGTAAGAAC
GGAACAGAACTATATGGTGGCAAAAATAAGCACCTTAATTAAAATCTAAATGTTGCCATA
ATCACCAAAATTATACTAGTTTCATTGTGATCCTTGGGTAAGTCTATTCGTCTCGTTTTG
GTTACCGAGAGTTTCCATGAGAAGGGGTGGGGCATACTGTGCTGTCCCTTGGTGTTCTTC
AGAATCTTGGCAGAATGAGAGAACTATTGTATCAATTGACATCTCCACCACTGCAAAGAA
TAGAGTTGCAACAGTATATCCAAGAGCCCAGCATACCACAACAGGGAAGAGTGGAGATGA
GGTCTTGTTATGGCCAGAACTGTACTTGTGTGTGTCTAACATGAGGAATGCAAACACGGA
ACTTGAGAGGCTGACACACAGTTTTCCAAGGAACAAAATGACATCTCCGATCACATTAAG
ACGCCCAATCTTTAGAATGTTATTCATGATCAAATCTGTTGCTATAGAAGACGCGCTAAA
GAAACTTTTGCCAGTTATAGCAATCATGATATAAGCATTTCGATTTACTGATTTGATTGT
CCACTCAATACACCTGAGAAAACATTGAGAAGATTGGTGTGCAGCCTTGCCTATCCAGCT
GCCATGCATATGGCTGGATACTTTTAGTTTGCGACGAAGAGATTCAAGCAGAAACCGGAT
TGATTCTACAAATGACACTATCAGAGAACCAAGAGCCACAGATCCGAGACTGTAACGCAT
AAGCCTTTTCATGGAGGAAAAAACTGACAGAAATGGAATTTCATGAGATGTTTCACCGTG
GGCCCAGTAATAAGAAGCAACAGACCCAGCAACCACTGTTGAGGAGCACGCTACGAAAAA
TTGTGTGGCCCAATAGCACCCAAATAGGTGAAAAAGTATGGAAATTCCAATATGTGGTGT
GTAATGAATGCTATATCCACAACAACGGTCACAGTTCACCCGTTTTGCCACAAGATCATA
CGTGCAGCAGTTAGAGTTGCAGTCGTTCTGAACAATCTGGCCAGAACTGAATAAATGGAG
AGCAGCTGAAGTCCAAATCATGTAAAACACGGCAAGGATAGCATATGGGATGATTGGAAA
AATTATGAGTGCTTGAACTTCTCCTATTACTTTTGCAGCAACCTTGAGGACAGATGTTGC
CATAAGGATGCGCCGTACAATAGCAATTGAAGTGAGAACGGAAACAGCCATGACAACGGT
CATAAGTACAGTGACAACACGTAGATGAGTTAACTCCCTCCCAAATACATTAATGTAAGG
ATCATGCTCACCAATGATGGGAGAAATAGCATCATTTCCAATCCATCCAGCTTTTATGTA
GAAGAACATTGTGACTGCTATTATTAGAACATTAAAGAGAACCACTGTTATCCACGGCAT
TGCAGCAACAAAATGACGAATCATCATCAGCCAAATCACAGACAGAAAAAGAGGTAAAAT
CCCTCCACAAACAATCAGCACAGGCCATGCCTTTCCTATGTCAGCCATGTACCTCTTCAA
GACAGCTGATCGAGAATTAATAGACTTGTGAATTGATTTATCAATAACAATGTCTTCATT
GATGCTAACTCCACCCATCTGCTCCCAATGCTTCAGTGATGTGTTTGATGGTCGAGCAAT
AAACTGGCAACTCCAGTAAACATTTACACTAGGAAATATAACAGGATAACATGGGCCCTG
AAGTTGAAGAGAGGAGTTTCTCATATCAGGTGTAAGGAACTGATAATAATCATAGTCACT
CTTGATCCAATCTTCCATAGAAAGACGGATATCTCCTTCAGGATAATCACACACCCATTT
AAGAGAATCATCAGCAGGAATAGGGCATTCCGACAAGCATATGCTACGAGCATTGACTAG
TTTGAATTGGCTATCCTTCAATCCAGTCTGATAAACTTGGTTAGGATTCTGCCAATATCT
GAGCTCCAATTCACCAAGGCCAGGATGTGCATGCTTGTCACCGCACACATTACCTTTGTA
GTCCAGCCCATAAGTAAGCCTAAGTGGGTTTCCTTGGTTAAAACCAAAACTGGAATTAAC
AATCATTGCAATCCAAAAAGCAATAAAGATAACAAGAGCAGTGATATCTCTACATTTTCT
ATTATGCTTAATGATTCCACCACCCATTTGAGTAACTCCATCACTTGATGTATAGCTTCC
TATCACTGCACCTAAAGGACCCCTCATTTTCAATTATCAACTTTTGAGTATATGCAAATT
AACAAGCTTTGCTTCAATGAGTGTAGTAGTAGAAGATGAAGAAGATGAAAGGGGTTAGTA
GAGAATGAGGTAGCTAGGGAAGTGTGAAAAGGGTGTGTGAAAAAGCAAAGTGGTTTAGAT
TTGGGTTAATCTAATGAAAAAGAGATTAATATTAAGACAGAGATTTTCTAAAGTGAATGT
TTTTTTTTTCCTTTGCTTTTT
>TR136787|c3_g3_i1 len=383 path=[9262:0-94 9423:95-173 9392:174-174 9436:175-259 9417:260-264 9385:265-298 9346:299-310 9412:311-322 9380:323-341 9341:342-360 9290:361-382] [-1, 9262, 9423, 9392, 9436, 9417, 9385, 9346, 9412, 9380, 9341, 9290, -2]
CCGAGACAAAGAAAAAGTGCCCATTTCTGAGATATTACACTTCTTGAAGAAAATTCTCCT
CTACTTTTCCACGTCATTAATTCTTTTTTTATTTTTTGATCAAACTAGCTTCAATTCAAA
TTGTGCACTTCAATATGCAAAATAACTGGGTTTAATCTAATGAAAAAGAGATTAACCTTA
TTCTTGAGATGAGAAGAAGATAGAGAAAGAATGAAGAAAGAAGAGAATGGGTTGAGAAGA
AGATGGTGGTGTGTTATTATTAAAACACTAATAGTGGTTTGTTCCTTAGCTTATATCTTA
TGCTATCTATGTGAGTTGTGTTGTGTTGGGTGTGTAGCTTGTTTGCAAGTATGGTAAGGG
ACGTTGGTTGAGAGATCGGAAGA
>TR136787|c4_g1_i1 len=289 path=[267:0-288] [-1, 267, -2]
GGAATGCTGATGTAAATGCCAAGGTATTCATTCAATACTATATGTTTTAATGCATTCCTT
CAGGGGATTTCCATCTGCACTATTGGCTTAATTGTAACTGTTTAGAATGAAAACAGGATG
GAACTTTAGTTGGATTTTGAGTAAACCTCACTGCATAAGTTGCATAATGTAGTATAGTTT
AGGCTTTGGGATATGGTTTTGTGCATATTTTTTACTCAAGTCAAACTCAAATTTGCTACT
TTCTGTTCTGATGTTTTCTTTTTTGAAGGATAATGATGGACAAACTCCA
>TR136788|c0_g1_i1 len=942 path=[9105:0-49 9106:50-59 9831:60-66 9828:67-85 9825:86-100 9816:101-112 9803:113-136 9786:137-453 9833:454-532 9723:533-583 9259:584-607 9782:608-695 9757:696-734 9718:735-773 9666:774-797 9369:798-941] [-1, 9105, 9106, 9831, 9828, 9825, 9816, 9803, 9786, 9833, 9723, 9259, 9782, 9757, 9718, 9666, 9369, -2]
AATGAAGAATCTCAACCACCTCAACCTCTTCTAGATCAAGAGGTAAAAAAGAAACCGCAC
TATAGAGGAGTGAGACAGAGACCATGGGGAAAATGGGCAGCTGAAATACGTGATCCAAAA
AAAGCAGCTAGAGTTTGGTTAGGAACATTTGATACAGCTGAAGATGCAGCTCTTGCATAT
GACAAAGCTGCACTCAAATTCAAAGGCACAAAAGCTAAACTTAATTTCCCTGAAAGAGTT
GTTCAATGCAACAGTTCTAGTTCTAGTGCTAATAGTGCAATTCAACAAAGTGGTTATGTT
TCTAATTCTCATGATCAACAAGTTTTCCCAAACTTGTTTCAGTATGCTCAGATTCTAGAA
AGTGATGCTGAATTCCCTTATTATGCATCTCATCTTTTCAATCAACAACATGAAGGAGAT
CGTCAACCACCGGGCCAGTAGAATCTAGTGATTTCCTGCAATCATGAAATCCCGTATTCA
TGCAGTTGAGATATCAGTGGTTGTATAATCAAGATTGAACGGTAAAAAAAAAAAAATACA
TGTTGTAGTTTTATATAATTCAAAATACCAAGTTTAAATATAAACTGGTCGATCTTGATC
ATCGAATGGTCACGATGCCGCGACTTGTAAATGTCGGGAATCCCTGCATGGTAGTGCATG
GTAGCCACATCCATAATATTTCTGTCAATTTTGTTCAAGAAACTAGAGTCAAGGATTTAT
AAGTGTATTATTTGGATCATATATATCTCTAGTAAGTTTGAGTCCAAATACTCTCTTTTC
TTACATCCAATCCAATGAAGTATATATGGTGACTAGGGGGGATTTTGCAATTCAGCAAGA
TTTTTCACATTTTCAAACACTTGTTAAGGTTCGGTTTTGGGACCACTTTTATTGAGAGTC
TTGCATATACAATCTAAATAGTTTTTATGAATGATAAAAAAA
>TR136788|c0_g1_i2 len=930 path=[9506:0-47 9831:48-54 9828:55-73 9825:74-88 9816:89-100 9803:101-124 9786:125-441 9833:442-520 9723:521-571 9259:572-595 9782:596-683 9757:684-722 9718:723-761 9666:762-785 9369:786-929] [-1, 9506, 9831, 9828, 9825, 9816, 9803, 9786, 9833, 9723, 9259, 9782, 9757, 9718, 9666, 9369, -2]
TCCGATCTGCATGCGTTGTTAATGAAAGAGGTAAAAAAGAAACCGCACTATAGAGGAGTG
AGACAGAGACCATGGGGAAAATGGGCAGCTGAAATACGTGATCCAAAAAAAGCAGCTAGA
GTTTGGTTAGGAACATTTGATACAGCTGAAGATGCAGCTCTTGCATATGACAAAGCTGCA
CTCAAATTCAAAGGCACAAAAGCTAAACTTAATTTCCCTGAAAGAGTTGTTCAATGCAAC
AGTTCTAGTTCTAGTGCTAATAGTGCAATTCAACAAAGTGGTTATGTTTCTAATTCTCAT
GATCAACAAGTTTTCCCAAACTTGTTTCAGTATGCTCAGATTCTAGAAAGTGATGCTGAA
TTCCCTTATTATGCATCTCATCTTTTCAATCAACAACATGAAGGAGATCGTCAACCACCG
GGCCAGTAGAATCTAGTGATTTCCTGCAATCATGAAATCCCGTATTCATGCAGTTGAGAT
ATCAGTGGTTGTATAATCAAGATTGAACGGTAAAAAAAAAAAAATACATGTTGTAGTTTT
ATATAATTCAAAATACCAAGTTTAAATATAAACTGGTCGATCTTGATCATCGAATGGTCA
CGATGCCGCGACTTGTAAATGTCGGGAATCCCTGCATGGTAGTGCATGGTAGCCACATCC
ATAATATTTCTGTCAATTTTGTTCAAGAAACTAGAGTCAAGGATTTATAAGTGTATTATT
TGGATCATATATATCTCTAGTAAGTTTGAGTCCAAATACTCTCTTTTCTTACATCCAATC
CAATGAAGTATATATGGTGACTAGGGGGGATTTTGCAATTCAGCAAGATTTTTCACATTT
TCAAACACTTGTTAAGGTTCGGTTTTGGGACCACTTTTATTGAGAGTCTTGCATATACAA
TCTAAATAGTTTTTATGAATGATAAAAAAA
>TR136788|c0_g2_i1 len=403 path=[9392:0-317 9393:318-358 9394:359-373 9395:374-374 9396:375-402] [-1, 9392, 9393, 9394, 9395, 9396, -2]
TATCATATCACTCATTTTTTTCTCTCTTTTTTTCATAATTCAAAGGTGTATAAACCTACA
TGATATGATATATATGTTTAGAAAACATTTTCCTAAAATCAAAATATGTTCGTACAAAGG
TACGTGTGTGAGCACATCACATATTGTATATTATTATTATATAAATGCTTGTTTTGACTC
CTTATGGGTATAGAACTCAAACCAAAAATGATCACTGTTTCCTTTTATCTCTTTCTTTCT
CCACTATTTTAGAACAAGAAACCGACATCAGTAAAGATTTGCACAGGGTGGTGCTACTCA
GTTCCAATTTTGCCACCAACATATCAATTTTCAGTTTGAACGTATCTAGGTGTGTCAACT
TGCACGCCAAAAAAAATTACCAAAAAGAGACGCAAACCTTTTT
>TR136788|c0_g3_i1 len=2264 path=[9549:0-317 9806:318-358 9829:359-373 9823:374-390 9815:391-396 9832:397-401 9802:402-425 9822:426-432 9814:433-456 9800:457-492 9834:493-495 9716:496-518 9664:519-519 9780:520-535 9714:536-566 9821:567-609 9813:610-633 9798:634-697 9835:698-702 9657:703-721 9777:722-726 9752:727-745 9707:746-769 9656:770-866 9562:867-890 9812:891-896 9797:897-920 9820:921-988 981…
TATCATATCACTCATTTTTTTCTCTCTTTTTTTCATAATTCAAAGGTGTATAAACCTACA
TGATATGATATATATGTTTAGAAAACATTTTCCTAAAATCAAAATATGTTCGTACAAAGG
TACGTGTGTGAGCACATCACATATTGTATATTATTATTATATAAATGCTTGTTTTGACTC
CTTATGGGTATAGAACTCAAACCAAAAATGATCACTGTTTCCTTTTATCTCTTTCTTTCT
CCACTATTTTAGAACAAGAAACCGACATCAGTAAAGATTTGCACAGGGTGGTGCTACTCA
GTTCCAATTTTGCCACCAACATATCAATTTTCAGTTTGAACGTATCTAGGTGTGTCAACT
TGCACGCCAAAAAATTATCAAAAAGAGACGCAAACCTTTTTATATATATCTATTTGTTTA
GATATTTTTCCTTAGTAATTTTTGTAGAATCAAAATCAAAAACAGTTTCTGATCCCAAAA
CAAAAGTTGAAAAAAATTTTGTAACATAGAGGGTGGTGCTTGTGTAAAATTTCTCAGAAC
TCAGAATTCAAAAGAAATTCGAGGTTGAAAGATTTTGTTGCATATCAAAAGCATAGTTAA
GGTTACATGTAATTGATATATAAATAGAAAGAAAAAAAAGTGGCGCAGCAAAGGGATACA
GGAAAGTTCGCGAGGTTGAAGGAGGAGGAACATGGTGGTGATGAGAAAGAGGAAGAAGCT
TCAGGGTCACATGGATTGAACCAACAGCAGTATGGAGAGGTGGCAATGTCTTGTCCTATG
GTTTCAGCGCCGACTCAGCATGGATTGGGCCAGGCCCAAAATGAGTGGGTCCAAGTCCAA
CAAGGAAGTGGTTATTTTCCTATGATGTCAGGTTTTGTCCCTGTCTCTTCTAGTTCTAAT
TCTCCTCGTATGTATTCTTCTAGTGCTGCTCTTTTGGGGTCTAGTTCATGGGTTGGACAC
AAAAGAGTGCGTGAAGATGGTCTTCATAAGAGTGATGATGCTGTTGGTGGTTCTTCTCAA
CAAGATATGAGAAATATTGCTGATTTCAGATTACCTTCTTCACAGGGAAACTCATCATCA
GTAACAGAAGCAACAACTTCAAGTACAAGCAATGTAACACAATCGAGTGAAGCAGCTTCG
ACAACAAACGAAGAAGAAACCGGAGAGAGACGAAGAAGATACAGAGGAGTGAGACAGAGA
CCATGGGGAAAATGGGCAGCAGAAATTCGAGATCCACACAAAGCAGCAAGAGTATGGCTT
GGAACATTTGAAACTGCAGAAGCTGCAGCAAGAGCTTACGATGAAGCTGCATTAAGATTC
AGAGGAAACAGAGCAAAACTCAATTTCCCTGAAAATGTTCCAGCAACAAGACCAACTTTT
CCGGCGAATACTTCAACATCTTCTGTTTCTCCAGCAACACATTATTCACCTGCACCACCA
[truncated: 1,004,832+ more rows]
