# Supplementary material for: Transcriptome analysis of microRNA156 overexpression alfalfa roots under drought stress
Source: Sci Rep. 2018 Jun 19;8:9363. doi: 10.1038/s41598-018-27088-8 (PMC6008443; doi:10.1038/s41598-018-27088-8)
Supplement: Supplementary file 11 — Supplementary file S2.c6 [file 41598_2018_27088_MOESM11_ESM.xlsx]

## Sheet: Trinity.fasta_S2.c6
Title: Transcriptome analysis of microRNA156 overexpression alfalfa roots under drought stress
Authors: Muhammad Arshada, Margaret Y. Gruber, Abdelali Hannoufa
Supplementary file S2_c6: De novo assembly data
>TR166376|c0_g1_i1 len=2676 path=[6491:0-852 6492:853-876 6570:877-917 6567:918-934 6564:935-964 6576:965-965 6525:966-1000 6563:1001-1022 6561:1023-1046 6555:1047-1322 6577:1323-1349 6579:1350-1355 6554:1356-1433 6546:1434-1457 6533:1458-1639 6458:1640-1662 6559:1663-1711 6553:1712-1735 6545:1736-1822 6463:1823-1846 6532:1847-2003 6353:2004-2018 6354:2019-2042 6355:2043-2047 6544:2048-2056 6531:…
TTTTTTTTGATCAAATTACTTTTGAGCATTAGTATTGCATTAATTCATAGTGTTTATATT
GCTACATTGCATTAATTCACCATAAATCTTTACTAATCACTGAACTGACAAAAACTTGTT
TTCTCTTACTGCCAAATGACCGAGAGTTTTTGAGCAGAATTCCCAGCTGCAAAATTATGC
AGGCTAAACAACGCAGTCCACCCAATGCTCACAACTCCAGCGCGCGCCAAACATAGAGAA
GATCTACTATCCACAATTTCACAGAACCAATAACAACTATTTTCTTGATTAAATTAAGAG
TACCACTTTATATCTCCAAGCCAAATCTGACTTTATTTAACACCCCATTCCCTAATCAAC
ATTCACCGTTACAACCTTTAAGTTCTGCAAAAATAAGTGGGATGACCTTATGCACCAAGC
CAAACATGTCAAAATCATTATAACATTAATCCCACCACAGTCTGGCCGATACACAGACCT
CACAACCAAGTCTCTTATCATAACAAAATGCACTCTGCTCCTACCATTTACCCTCTATAC
ACCAAACAAAGCAATGGATTAATATCCGTTGAGCGTCTGAATAGTTGATCTCGGAACTTT
ATAATCAAAGTCAATTCCAAGACATAAATTTCAGTCGCTCATCAACTATAGGTATCTAAA
TGACTTTGTCCTGGAAAACTCTCTAATTTCTTGTTTCCCATATTACTCGAACACAAGCAA
ACCATAGCGAGGAACGACATGATGCACAACTTGGATAAGTATAGTATTATATATTTAATT
AACTACTTATTTAGGGAACTGCTTTTTTTTCTTTTTCAAGCGGTATATCAATATGGCACA
ACAATATTACAAAGACTGATCCTCGGTTGTTATTTTCCATCATCACTCATCCTTATATTC
TAACAAACATATAAAAAAGGATTTCTTTCCGAATTACATTTGTAAACACTTTAATGCACA
TTTTTTGTCTAATACTACAGTAGTATAGCATAATCAGCTTCGGAGAAGATTCAAATGCTC
CAAAAATTACAGTATGTTACCACTCTATATATATCATTATCAGTTTATCACATGGATCCA
TTCATTCAATCAACTAGCTTTTATTTATTTATTAGATGAAGAGATGAGTCCTATCTGGGA
GAGATAAGGCTCAATGTCTTCATGATGAGTATCTGCAAGTTGTGGGCGTTGAGCCAGCAC
CCAACGTCCATCTTCGGTCTTCACCATATTCCTATTCAAATCTTGCCTCCAATTTGGTGG
CACAGAGTGCTCATCTTTCACAAAGTCACAAGCCTTATTCACCAAAGCAATGTCCCTTTT
AGTGGTTGCTTCATATCCACGGTTGCTCCCATGGTACCCATCGAGTATGTGCAAGTGGGC
CTCCAAGTTATGAGCACATGCAGCATCAGCATTAGGATTCAAAAATGGAGAAATCTTGTG
GTCCAACTCTAACTCAACTCCAACATGAGTGTAACACCATGGAATATCAATATCCTCAGC
AAACTTTAATAACCACTCAGGCGATTTCTCATTAATAAGAAACCCTGGTGACTTTGGCAC
CATATCATGCTTATTATGAACCCTCAAAATCTTAACCCCTAAATGTTTCTCCAATCTCCC
TTTAAATTTCACGTTCCCAATCCCAACCCTAGGTCCAGAAAATGAAAATACTGAAACATG
AATTTTTTCACCATTTTCCCTAACATTTAACCCTGTTTCTGCTATATCAAACGCACTTAA
TGTTGCCATAGCACTCCCTAAACTATGTCCCGTTAACGTAATACTAACTTCTTCATTAGG
AAATTTCTCTAACAACCTTTTCAGTTCTCCTAAAACTTGTTCTCTAGCAGAATATTTGCA
ATAACCGTCTTTTGTTTGTCTATCGGTGTACATATCAAGAAAACCTGCTTCTACTCGAAC
ATCGTTGTCTGGACAAGGAATGTCTTGGTAAATAGGTTTAAGAAAATTTTGAAGATTGGC
TACCCATTCAACATGAGTCACAGTACCTCGCCAAGCAACGACGACGTCTCTACGACCTAT
CTGTTTTGTTGTTTCATCGTTTGAAACGGCTATGTATCCCATCCAATTTGCGTGTTCGCT
CCAATATTTATCTGGCCATCGAGATTTCTTAAAGAAATCTGGGACGTTAACATTTGCTGT
GGCGTAGAGGTAGCGTGTCACGTCATACCCTATGTGTGGAAGATCTAATGATGGGAAAAA
TTCAAGGTGTGGGTGTTTGCAACTACCACAATATTTTGAATATGGATCAAAATCAAATGC
ATCATAACAGGCTTGGGACATCTCTCCATAACGGATTAGTTCAGATCGCATTATTGGATC
CATTGGATTCAAAAGGCCAACCCAATCATCTTCACCGTGGATTTTGCGCCATGCCTTTTC
GATTGGTAGTTCAGTAAGTTTTGATGATTGTTTTGTGGGTTGTGATTGGAGTTGTGTGAT
GGTGTTGGATTGGGTTGTGGTGCATTTTGTGGTGAGTTTTTTTGTTGTTAGGGTTATTGG
TTGTGTTGTTTGGAATTTGAGGTGGTTGGAGTTGGATCCGAAGAAGAAAGTGGATTCGGA
TTTGGGAAAGGCTATGAGCATGTTTGAGATTGATACAGCCATGTTAGAGTAAGAATGAAG
ATGGAGTTGGAGCTAGAGTCTTCTAGATCGGAAGAG
>TR166377|c0_g1_i1 len=1653 path=[5801:0-198 5979:199-220 5984:221-306 5982:307-330 5976:331-343 @5972@!:344-563 5986:564-575 5878:576-597 5980:598-621 5975:622-645 5971:646-745 5754:746-790 @5951@!:791-1065 5780:1066-1079 5781:1080-1103 5782:1104-1111 5974:1112-1136 5970:1137-1160 5962:1161-1261 5792:1262-1285 5949:1286-1394 5988:1395-1418 5990:1419-1441 5991:1442-1465 5992:1466-1473 5959:1474-1…
TTTTTTTTCAAAGAAGAAAAACTTAGATATCTTAATACAAATCCTTCCTATGACAATATA
GAAAAGCAAGAAGGCACTAATAACACGATTGGAGTTAAATCGATTCGGGTTCCTACTTCT
TTTGATTAAAATAAGTACCGACAATATATTACAGACCAATATTTCCAACAAAAAATTCAA
CCGATACTTAATTGTTCTTTGAATGCAAAAATGTGACTGTGAATACAAGGGTCATCCGAA
CCCCAAACTGAACAAGACATGTATACTACTAAAATTTCTCAGATGTGTAATTTACCATCA
CCTAATACTTTTTATAAAATCCTGAGATCCAACAATTGGTCAATTTCAGCACCAAACACA
ATAGACAGTCATCACTGTGGACGTTTACGAGGCAAGAGTGCAAGAAGAAGTTTTTTCCTT
GGACCCATAGGAATTCCAAGCTCTTTGAGGTCGTTTTCTCCCATCTGCCTCAATGCAGTC
ATATCCACTTCCTCAGCCTTGAAAAGAATTTGATATTTTTGTAATCCCAGTACTTGTAAC
AAGCCATCAACAGTTTGTGGTTGCTGTTCATTGCCCACAAATGGAGGCCTTTGTGGAACA
CTGCCTGATGGAGGAAGTCGGCTAGGATGAGATGGTACAGGCTTGGCAGTTACTGGAGGC
AAGGTAGACATTGTGGATCTTGGCATGAAAGATGAAGGTGCAGCACTTGGAGGCCTTGAA
GTTTCAAGAACATCCCTACCTGCATACTGAACTGGTCTGACACCATCGTATGTCCTGTTT
AATGGCCTTCTCTGCGGGTCTCCAGCATTTCTTTGGGGGGAAATCCCCCTGGAAGTACTT
GGATACTCTTCGGGTGATCTTTGCCGAATTTGATCCAGTGTCCAAGGAGAGTATGAGTTT
CTCATGGGTTCCATACGCATTATATCATCAGAACTTCTAGCTGAAGGAACTGGCCTGAAC
AAGCTTGGTTCCCTTGGTTCCGGCATGTGTTGCTTTGAATTAAAACTGTTTGTCGGAGGG
TGAGCTGTCTTTTTCAATTTTTCACGGAGATCGACATTCCTGTTATTGTCATTACTTTCA
ACTCTCCTTGACGCACTTTTTCGCATGAGTTTCAATCGGAGATCATCTTTGCCAATACGC
CCATCGTCAGGTCCATTTCGCATGCTTGCATCTCCTCGCTGTCGTTTATTGCCGCTGACT
CCATTTCCATGCCTCATGGAACTATCTCCACTATTTCCAATTCTGTCTCGTACAGACCGC
TTAGTCCCAGCCGAAGACATAGAAGAAGAGTAAGGAACATCCACCGCAGTAACATCCCTC
TTCACAACCTGACCACTGCGTCCAAGAGTAATGGTAACTCGACCCCTCGAAGAATTAGAC
ATATCACCTAAAAATCAAACGACCTCAAATGCACAAACCCTAAATTAACAATTAAGCGAA
AATTTCTGCAACTACAATACGAGGTATGAAGAGAAACGGTTTGAGGATTGTGAAGCGTTA
ACCTAACCCTAACCCTAATTTCATTTCCGCGAATTTGAGGAGGTGTGGCGGAGTTGAGAG
GGTGCGGTGATGGGAACGGTGGAGAACGGAGTTTTTGTTTTTTTGAAATGGGGTTGGAAG
AAGTGTTTGTGCGCAGGAAAATGAGATCGGAAG
>TR166377|c0_g1_i2 len=1641 path=[5801:0-198 5979:199-220 5984:221-306 5982:307-330 5976:331-343 @5972@!:344-563 5787:564-585 5980:586-609 5975:610-633 5971:634-733 5867:734-778 @5951@!:779-1053 5902:1054-1099 5974:1100-1124 5970:1125-1148 5962:1149-1249 5792:1250-1273 5949:1274-1382 5988:1383-1406 5990:1407-1429 5991:1430-1453 5992:1454-1461 5959:1462-1482 5945:1483-1485 5929:1486-1506 5957:1507…
TTTTTTTTCAAAGAAGAAAAACTTAGATATCTTAATACAAATCCTTCCTATGACAATATA
GAAAAGCAAGAAGGCACTAATAACACGATTGGAGTTAAATCGATTCGGGTTCCTACTTCT
TTTGATTAAAATAAGTACCGACAATATATTACAGACCAATATTTCCAACAAAAAATTCAA
CCGATACTTAATTGTTCTTTGAATGCAAAAATGTGACTGTGAATACAAGGGTCATCCGAA
CCCCAAACTGAACAAGACATGTATACTACTAAAATTTCTCAGATGTGTAATTTACCATCA
CCTAATACTTTTTATAAAATCCTGAGATCCAACAATTGGTCAATTTCAGCACCAAACACA
ATAGACAGTCATCACTGTGGACGTTTACGAGGCAAGAGTGCAAGAAGAAGTTTTTTCCTT
GGACCCATAGGAATTCCAAGCTCTTTGAGGTCGTTTTCTCCCATCTGCCTCAATGCAGTC
ATATCCACTTCCTCAGCCTTGAAAAGAATTTGATATTTTTGTAATCCCAGTACTTGTAAC
AAGCCATCAACAGTTTGTGGTTGCACAAATGGAGGCCTTTGTGGAACACTGCCTGATGGA
GGAAGTCGGCTAGGATGAGATGGTACAGGCTTGGCAGTTACTGGAGGCAAGGTAGACATT
GTGGATCTTGGCATGAAAGATGAAGGTGCAGCACTTGGAGGCCTTGAAGTTTCAAGAACA
TCCCTACCTGCATATTGAACTGGTCTGACACCATCATATGTCCTGTTTAATGGCCTTCTC
TGCGGGTCTCCAGCATTTCTTTGGGGGGAAATCCCCCTGGAAGTACTTGGATACTCTTCG
GGTGATCTTTGCCGAATTTGATCCAGTGTCCAAGGAGAGTATGAGTTTCTCATGGGTTCC
ATACGCATTATATCATCAGAACTTCTAGCTGAAGGAACTGGCCTGAACAAGCTTGGTTCC
CTTGGTTCCGGCATGTGTTGCTTTGAATTAAAACTGTTTGTCGGAGGGTGAGCTGTCTTT
TTCAATTTTTCACGGAGATCGACATTCCTGTTATCGTCATTACTTTCATCTCTCCTCGAC
GCACTTTTTCGCATGAGTTTCAATCGGAGATCATCTTTGCCAATACGCCCATCGTCAGGT
CCATTTCGCATGCTTGCATCTCCTCGCTGTCGTTTATTGCCGCTGACTCCATTTCCATGC
CTCATGGAACTATCTCCACTATTTCCAATTCTGTCTCGTACAGACCGCTTAGTCCCAGCC
GAAGACATAGAAGAAGAGTAAGGAACATCCACCGCAGTAACATCCCTCTTCACAACCTGA
CCACTGCGTCCAAGAGTAATGGTAACTCGACCCCTCGAAGAATTAGACATATCACCTAAA
AATCAAACGACCTCAAATGCACAAACCCTAAATTAACAATTAAGCGAAAATTTCTGCAAC
TACAATACGAGGTATGAAGAGAAACGGTTTGAGGATTGTGAAGCGTTAACCTAACCCTAA
CCCTAATTTCATTTCCGCGAATTTGAGGAGGTGTGGCGGAGTTGAGAGGGTGCGGTGATG
GGAACGGTGGAGAACGGAGTTTTTGTTTTTTTGAAATGGGGTTGGAAGAAGTGTTTGTGC
GCAGGAAAATGAGATCGGAAG
>TR166377|c0_g1_i3 len=1238 path=[5801:0-198 5979:199-220 5984:221-306 5982:307-330 5976:331-343 @5972@!:344-563 5986:564-575 5989:576-611 5965:612-693 5883:694-717 5884:718-718 5885:719-754 5886:755-778 5963:779-780 5950:781-986 5907:987-1010 5934:1011-1211 5821:1212-1213 5822:1214-1215 5823:1216-1217 5824:1218-1219 5825:1220-1221 5826:1222-1223 5827:1224-1225 5828:1226-1227 5829:1228-1229 5830:…
TTTTTTTTCAAAGAAGAAAAACTTAGATATCTTAATACAAATCCTTCCTATGACAATATA
GAAAAGCAAGAAGGCACTAATAACACGATTGGAGTTAAATCGATTCGGGTTCCTACTTCT
TTTGATTAAAATAAGTACCGACAATATATTACAGACCAATATTTCCAACAAAAAATTCAA
CCGATACTTAATTGTTCTTTGAATGCAAAAATGTGACTGTGAATACAAGGGTCATCCGAA
CCCCAAACTGAACAAGACATGTATACTACTAAAATTTCTCAGATGTGTAATTTACCATCA
CCTAATACTTTTTATAAAATCCTGAGATCCAACAATTGGTCAATTTCAGCACCAAACACA
ATAGACAGTCATCACTGTGGACGTTTACGAGGCAAGAGTGCAAGAAGAAGTTTTTTCCTT
GGACCCATAGGAATTCCAAGCTCTTTGAGGTCGTTTTCTCCCATCTGCCTCAATGCAGTC
ATATCCACTTCCTCAGCCTTGAAAAGAATTTGATATTTTTGTAATCCCAGTACTTGTAAC
AAGCCATCAACAGTTTGTGGTTGCTGTTCATTGCCCTGCATGTAAGCAGGAATACCACGA
GTCAGAATGAACTGCACACATAATTTGTTCAGAGAATTAAATAGAACTGAAAATTCATCC
TCATCTATACACCACAACCTTCCATGACAAATCAGAGAGACTATGATAGCTATAAAAGTA
ATTTACATAAATTTCCAGTAGTTCAGAATATTAGTAACCAGACTCCAAATACCAACAGTA
ACTCGGACAATGTTGCTCCAATTGTTTAATTGGGAAGTCAAGAATCAGTATTTTTAACAC
CAGCATCAACATATCTAAGGATACTAATTGGAAAGAGTAATTTTTCTTCTACATCACAGA
AAACACAATGCAATTTATATATGCATATCAATGGAATATTAAAAAGGAGAGTTTCTCTAC
TAGAATTCTTCCAGTTTTAAATAAAAAGTAATGTTAGGCTTGCACATCATTTATCTTTAA
CATCTTCAATTCAACCAAGGATGTTACATAATATCAAAGATTCAAGTTAAGTTCATTTAA
CATGAGTATTATAAGCATTTTGACTACTTCTAACACTCCATAGGATAAACATGTAGGTAC
TGTACGGGGCTATAGAAAATCTAAGGGGTAAATCAATATAATTTTTTTAATATATATATA
TATATATATATATATATATATATATATATATATATATA
>TR166377|c0_g2_i1 len=257 path=[5813:0-45 5814:46-69 5955:70-77 5939:78-98 5967:99-122 5954:123-138 5937:139-167 5917:168-256] [-1, 5813, 5814, 5955, 5939, 5967, 5954, 5937, 5917, -2]
AAACGACCTCAAATGCACAAACCCTAAATTAACAATTAAGCGAAAATTTCTGCAACTACA
ATACGAGGTATGAAGAGAAACGGTTTGAGGATTGTGAAGTGTTAACCTAACCCTAACCCT
AATTTCATTTCCGCGAATTGGGTGCGGTGTGGCGGAGTTGAGAGGGTGCGGTGATGGGAA
CGGTGGAGAACGGAGTTTTTGTTTTTTTGAAATGGGGTTGGAAGAAGTGTTTGTGCGCAG
GAAAATGAGATCGGAAG
>TR166378|c0_g1_i1 len=274 path=[537:0-52 538:53-86 539:87-273] [-1, 537, 538, 539, -2]
GCCTGTTCGGATTGGCTTATTTAAGCTTATCTACTTATATCAGTTTTGTGAAAAAGGTTG
GGAGAACTTATGAAAACAACTTATGACATTGTTCGTACGCTGTTTTCCGCTTATATTCAT
AAGCTTATACGAAAACAATTAAACGTAATGAAATATATTCAGAATAAAATACCAACAAGA
AGCCATCAACTAAAAGTAGATGTGCATTCAAGCATCAGATTAAAAGTAGCAACCTAGACC
CTGTTTAGATAAACATCTTATTTTGCAGCTTATA
>TR166378|c0_g2_i1 len=274 path=[540:0-52 541:53-86 542:87-273] [-1, 540, 541, 542, -2]
GCCTGTTCGGATTGGCTTATTTAAGCTTATCTACTTATATCAGTTTTGTGAAACAGTTTG
GGACAACTTATGAAAACAACTTATGACATTGTTCGTACGCTGTTTTCCGCTTATATTCAT
AAGCTTATACGAAAACAATTAAACGTAATGAAATATATTCAGAATAAAATACCAACAAGA
AGCCATCAACTAAAAGTAGATGTGCATTCAAGCATCAGATTAAAAGTAGCAACCTAGACC
CTGTTTAGATAAACATCTTATTTTGCAGCTTATA
>TR166378|c1_g1_i1 len=239 path=[465:0-114 466:115-138 467:139-238] [-1, 465, 466, 467, -2]
GATAAAATGAAGTTAAATTGTTTTGTATAAGCTATAAGCTGTTGTTATAAGCTATCTTGG
AAAGCTTATTTAAAATAAGCTGAAAATTGAAAACAGGTTATGGCCAATGTCATAAATTGT
TTTCACAAGTTCTCCCAAAAAGTCTCACAGAACGTAGGTCAGTAGATAAACTCAAATAAG
TCAATCCAAACATACTCTTAGTTTTGTATTGATAGCTACTGTGTTCTGTTTTGTAATGG
>TR166378|c3_g1_i1 len=649 path=[1587:0-126 1588:127-154 1618:155-378 1591:379-402 1617:403-492 1619:493-501 1604:502-551 1605:552-564 1606:565-588 1607:589-648] [-1, 1587, 1588, 1618, 1591, 1617, 1619, 1604, 1605, 1606, 1607, -2]
CAAGAATCTATATACCGCCAGAGGTTTGTTGTTCCTCATTGCTATCCACTCTTCCTATCA
ATGTTACTTTTGATCAAAACAAAAAACTGTATGGGGTTACAATGAGAATTGTGTATATTT
TCCAACACTGTTAAAACCAGATTAGAAATGAACTGGTAAAACTTTCAGTTGAAGTTCGAC
CATTTAAACCGATTGGTTGAATACTCGGATTGGGATGACTTCATGTGAATAATTTAAATC
AAATAAAAAAATATTTTAAAACATATATAAATATGAAAAAACAGTATTTTTTCAATAATG
GTTGGTTGCTCAACCAGACAAATCGGCTAGTCCATCTAGAATTTGAGCATTTATGAGATT
GTTTTTGATTGGTCATATAGTGGCATGACCATCAATATGGCCGAGATTGAACTGTAGCAA
CTTAGTTATCTCGATTATGCATTAAGTCTGTCAGACTGTTTGTTTTACTTGTTCTTCCTA
CTCAGTGTTGTTAAATAGCGGCTATAGTGGCACTATACACAGCAGAATATGAACATACCG
CTGCCATGCGCTATTTAGTACAAAACATTGTCAAATATAGCACTATTGCGTTGTGGAATT
TAATCAAATCGCTATTTTCTGGGATACAAAATTGACAATACTGTACCCA
>TR166378|c4_g1_i1 len=670 path=[1650:0-59 1651:60-83 1675:84-150 1668:151-173 1678:174-192 1677:193-216 1676:217-325 1654:326-349 1674:350-558 1657:559-601 1658:602-669] [-1, 1650, 1651, 1675, 1668, 1678, 1677, 1676, 1654, 1674, 1657, 1658, -2]
TACGTAATGCATATTTTGAGCAGGTGGGTCTCTGATTCATGCTGCCGAGAAGTTAATGGG
CATTTTAATGAGAATAGTGTGATGATATTTGCCACACACATCATGGTTGACTCAGGCTCA
TACCGACCTGTTTTCCCTAAATTTCTAGACTTATATGTTATGTTCTTTCTCCTAGTTAGT
CCGTAATATGCATCATCTATGGTCCTGTTCAGATAAGCAACTTAATTAGCGCTCATAGCA
TACATGCCTATATATAAACTACTTCTTAACAAAAGATAAAATGAAGTTTATCAGCTATTA
ATTGTTTATATAAGCTATCATGAAAAGTTTATGGAAAAAAGCTGAAAATAGCTTATGGCC
ATGTCATAAGTTATTTTCATCAACTCTTCCAAACAGTCTCACAAGTGGTTAAAATTAAAT
CATTAGATAACCTCAAATAAGTCAATCCAAACAAGTCCTTTATATTTTTTCAATCTTAGA
TTTTTGCATGTGCCAGACTGCCAGTGGAACGGAAGCTTATGTTTTTGTAACTTAAGTTTC
AATCACGAAGCTCAACCTACTAGATTGAGAAGAAATGCAACATGAGGGTTTTGCAGGACC
TATCCTAATTTCTGTAACTTCTGTTTAATTGTTCATAATTTACAAACAGGCACGACAAGC
CTACCTTATT
>TR166378|c5_g1_i1 len=1081 path=[2731:0-105 2732:106-119 2733:120-164 2753:165-638 @2752@!:639-792 2754:793-793 2737:794-817 2738:818-827 2739:828-1080] [-1, 2731, 2732, 2733, 2753, 2752, 2754, 2737, 2738, 2739, -2]
ACCAATAAGAAGTGAGAAAAACAAGGTTGTCAACAAAGTTGTCATCAAATGGATGTCAAA
ATATCATTACTCTTTTTGTTTAACCAGGTTGCACTTTAAATTATGTTTTCTCCTATTCAT
AGGGTCCAGGTCTTGTATCAATTTCAATCCAACATGAATTTTAATTTGAAGTTGTTTATT
AATTGAATTTTGTAAATATGCAGATCAACTAATGAAAATGATGAACCTGTAAATTTTGAA
AGAAAATCGGACTCAAAAAGTATAACTATAGCAAATAACAGCAAATATAAATCGCTCGAT
GATAATCTTTATTCAACTAATTGATTTCTTTTGTCCTGACAAATTGATTTATGAATCTAC
CAATTTAAAAATACTATCTTTTTTTATCTAATGTTGCTATGCTATGATTTGAGGAAATAT
CATGGATTTTTCTTCGATTTCTTGTAAAGAACCTGAGAATGAGTTTCGATTTTAGAGGTG
CCATGGAAGGAAGCGTGAAAGTTTGGTAACGGTGGTGACTAAAGTAAACATGAGGGGAGG
TAAATGTTTTTTTCAAACTAGAGGGGATGTGGATGTCATTAAATAAAATCTCAAGGGAGG
TAAATATAATTTTCTCGAAAGTAAACGTAGTGTTGTAAATGGTCGACAATTTAAGGGTAA
ATGGTCTATTTTTAGCTCATGGCCGATTGATCTATGTAACCAAGCATGTTTAGTTGAAAA
ACACTTGCTTATTTGTTATTTAGGTTGGTTTTCGAAGGTAACATTTAACAAGCGAGTTAA
AATGGCTTAAAATACGACACACGTTTTGTTTATGTTTGGTGCTCGTGAGATTTGGATTGG
GTTTAACTGAACAATACAAAATTGGATTTTAAGGTGAGAGATATCTCCCACTTATAAATA
TATTTTTGGGGCATATCTCATCAAGTGTGAGATCTCAACAGGTGCATATTATGAATTGAC
AAATGCTACCTTATGTTACCTGTGCTACCTTCTGTCTGCATGCCAAATGGTACCTTATGT
TGGATACTGCTGTAGTCATTGTGAGTGTTGATTTTTCAGGAATCCTGTTGGTCCAGAGAT
G
>TR166378|c5_g1_i2 len=526 path=[2744:0-83 @2752@!:84-237 2754:238-238 2737:239-262 2738:263-272 2739:273-525] [-1, 2744, 2752, 2754, 2737, 2738, 2739, -2]
TTTTATCGTACTTACATAAGACACCCATTGTTGTATGGTGTTCAGCGGTAAAAAGTCATG
AGAAAGTAAACGTAGTGTTGTAAATGGTCGACAATTTAAGGGTAAATGGTCTATTTTTAG
CTCATGGCCGATTGATCTATGTAACCAAGCATGTTTAGTTGAAAAACACTTGCTTATTTG
TTATTTAGGTTGGTTTTCGAAGGTAACATTTAACAAGCGAGTTAAAATGGCTTAAAATAC
GACACACGTTTTGTTTATGTTTGGTGCTCGTGAGATTTGGATTGGGTTTAACTGAACAAT
ACAAAATTGGATTTTAAGGTGAGAGATATCTCCCACTTATAAATATATTTTTGGGGCATA
TCTCATCAAGTGTGAGATCTCAACAGGTGCATATTATGAATTGACAAATGCTACCTTATG
TTACCTGTGCTACCTTCTGTCTGCATGCCAAATGGTACCTTATGTTGGATACTGCTGTAG
TCATTGTGAGTGTTGATTTTTCAGGAATCCTGTTGGTCCAGAGATG
>TR166378|c5_g1_i3 len=1139 path=[2727:0-162 2728:163-176 2729:177-222 2753:223-696 @2752@!:697-850 2754:851-851 2737:852-875 2738:876-885 2739:886-1138] [-1, 2727, 2728, 2729, 2753, 2752, 2754, 2737, 2738, 2739, -2]
TCCCCCTCTAGTTTTAAACTAAACACAAACCTCCCTTATTTTGTTATCAAATTGACAAAC
ACCATCCTTCCACTTTAACACCGTTAACTCTGTAACTTTCCTACTACTGCCATGAACTCT
TCTATGTTGGTTGTTTTTAGCCAGGTTGCACTTTAAATTATGTTTTCTCCTATTCATCAT
GGTCCAGGTCTTGTATCAAGTTCAATCCAACATGAATTTTAATTTGAAGTTGTTTATTAA
TTGAATTTTGTAAATATGCAGATCAACTAATGAAAATGATGAACCTGTAAATTTTGAAAG
AAAATCGGACTCAAAAAGTATAACTATAGCAAATAACAGCAAATATAAATCGCTCGATGA
TAATCTTTATTCAACTAATTGATTTCTTTTGTCCTGACAAATTGATTTATGAATCTACCA
ATTTAAAAATACTATCTTTTTTTATCTAATGTTGCTATGCTATGATTTGAGGAAATATCA
TGGATTTTTCTTCGATTTCTTGTAAAGAACCTGAGAATGAGTTTCGATTTTAGAGGTGCC
ATGGAAGGAAGCGTGAAAGTTTGGTAACGGTGGTGACTAAAGTAAACATGAGGGGAGGTA
AATGTTTTTTTCAAACTAGAGGGGATGTGGATGTCATTAAATAAAATCTCAAGGGAGGTA
AATATAATTTTCTCGAAAGTAAACGTAGTGTTGTAAATGGTCGACAATTTAAGGGTAAAT
GGTCTATTTTTAGCTCATGGCCGATTGATCTATGTAACCAAGCATGTTTAGTTGAAAAAC
ACTTGCTTATTTGTTATTTAGGTTGGTTTTCGAAGGTAACATTTAACAAGCGAGTTAAAA
TGGCTTAAAATACGACACACGTTTTGTTTATGTTTGGTGCTCGTGAGATTTGGATTGGGT
TTAACTGAACAATACAAAATTGGATTTTAAGGTGAGAGATATCTCCCACTTATAAATATA
TTTTTGGGGCATATCTCATCAAGTGTGAGATCTCAACAGGTGCATATTATGAATTGACAA
ATGCTACCTTATGTTACCTGTGCTACCTTCTGTCTGCATGCCAAATGGTACCTTATGTTG
GATACTGCTGTAGTCATTGTGAGTGTTGATTTTTCAGGAATCCTGTTGGTCCAGAGATG
>TR166378|c7_g1_i1 len=483 path=[1425:0-30 1426:31-54 1520:55-144 1527:145-167 1510:168-211 1524:212-257 1522:258-272 1525:273-316 1523:317-327 1521:328-351 1528:352-365 1512:366-385 1506:386-396 1497:397-409 1415:410-482] [-1, 1425, 1426, 1520, 1527, 1510, 1524, 1522, 1525, 1523, 1521, 1528, 1512, 1506, 1497, 1415, -2]
GGCAGTTAAACTTGCAGTCTCGTTTGAGGAGGTCAGTTCTGTTGCTGAAGAATCGGACAG
TGGAATTGTTTGTTCTGCGGAAAAAATGGTAAAGAAAAATAACAATGATGAAAGGACATA
CGTTAAAAACCAATTAGCGAACTCTCCAGAGTCCTTGGTTAGATAAAATGTTTAGATATC
CACGTATCATGTAAGTGCTTATGTATAAACTATTTCTAAAACAAAAGATAAAATAAAGTT
AAATTGTTTTCATATAAGATATAAGTTGTTTTCGTAAGCTATCTCGGAGAGCTTGTGGAA
ATAAGCTAAAACAGCTTATGATGGACATGACATAATCTGTTTCTCTAAGCTCTTCCAAAC
AGTCTCACAAGTGTTTATGCTAGTTGATAAGCTCAAATAAATCAATCCAAACAGACCCTA
AATTTCACATCATAAGTTGATAAAAAGGATTCTTGTTACAGATGAAAGGACATACATTAA
AAA
>TR166378|c7_g1_i2 len=377 path=[1529:0-38 1527:39-61 1526:62-105 1524:106-151 1522:152-166 1501:167-210 1523:211-221 1521:222-245 1528:246-259 1498:260-290 1438:291-303 1439:304-376] [-1, 1529, 1527, 1526, 1524, 1522, 1501, 1523, 1521, 1528, 1498, 1438, 1439, -2]
GATGAAAGGACATACATTAAAAACCAATTAGCGAACTCTCCAGAGTCCTTGGTTAGATAA
AAAGTTTAGATATCCACGTATCGTGTAAGTGCTTATGTATAAACTATTTCTAAAACAAAA
GATAAAATAAAGTTAAATTGTTTTCATATAAGATATAAGTTGTTTTCATAAGCTATCTCT
GAGAGCTAGTGGAAATAAGCTAAAACAGCTTATGATGGACATGACATAATCTGTTTCTCT
AAGCTCTTCCAAACAGTCTCCCAAGTGCTTATGCTAGTTGATAAGCTCAAATAAATCAAT
CCAAACAGACCCTAAATTTCACATCATAAGTTGATAAAAAGGATTCTTGTTACAGATGAA
AGGACATACATTAAAAA
>TR166378|c8_g1_i1 len=2840 path=[6738:0-406 6739:407-430 6777:431-1324 6748:1325-1345 6774:1346-1680 6759:1681-1704 6770:1705-2358 6751:2359-2382 6752:2383-2839] [-1, 6738, 6739, 6777, 6748, 6774, 6759, 6770, 6751, 6752, -2]
TGTGCTCTTCCGATCTCCCAATCATACAAATTAAATTAATTTAATAAGTACACACAATAG
AGATAGAGAGAGAAAGTTTGTAGAGAGAGAAAGAGAGAGAGGTCAAATCTAGTGGCGAAA
GGTTGGGTGTCTTCTTTAGAATTTTTGTGGTGCTGGTGTTAGTAGTATTACCCTAAAAGG
GTTTTTTCATTTTCAAACAAAAAACAACAACAGAGAGAGAAAGAGGAAAAAAAAAAAAAA
ACTTGATAACTCAGATAACAATACTGAACAAGCTAGTTCCAATTCCCAGATATAAAAATT
TAATCTTTTTATTCACTTCTTCATTTCATGCAATTTTTTCTTATGGATCCCTTTGATTTG
ATTCGTAAAGGGTTCGGATGAAGCTGTTTGGAACTTGATTTTACTGTCTTTGAAGTTCAT
CCATGTTTTAGTCGTTTTGTACGTACTTATTTTAGTTAATAATGAGTTTATCCAAGAAAG
GAGGATCCCCGACAGACACAAAACTGAGCTCACCAAACAAGGCAACCTCTTTGAATCCGA
ATGCAGCAGAGTTTATTCCCTTTTCACTCAGATCACTGCCGTCTGGAAGTACTAGCTCGG
TAGATGCGACAACAAGGCTTACAACTGCTGGTTCTCTCGGGAAAGCAGTTTTAGATCGAT
CAGAATCATCCATTTCAAATAACTCTGATGACGAGGCCCACAATTACTGGCGTTGTCAAC
TTCCGGATGATATCACTCCTGATTTCAAGGTCATTGAAGAAGAAGAACCCCAAGGTCTTA
GCAACCTCTCATTTGCAGGCTTATCTATAAACGACGATAATGAATCATCAATGTTTTCTT
CTGCTAAGGGAAGCAGATATATACTAAACGAGCAGCAGGAATTACCTCAGCATCACCTTA
ATGGAAATACATTTGCCGATAAGTTAAGGTTTTCCAATCCAACATACCGGGAGGAACCAT
CTTCGGCAAGCTTTTTGAATTCATTAGCAAAGCCTTGGGAAAGACCAGTTGGGAATAACA
ACCTCCATATTAGCAGTGGTCAAGAGGCACTTGCTTATGATGACAATGCTAGGCTTGGAT
TCTTAAACGATAACAACCTCCATGTTGGCAGTGGTCAAGAGGCACTTGCCTATGATGACA
ATGCTAGGCATGGATTCTTAAATGATGTTTTGACCGAGAATGCTATTGTGGATGAGACTG
ATTTTAACCCTTTGGAATTTTTAGCTTCTCTATTCCCTGGCTTTGCGTCAGAAAGCCTTG
CTGAAGTGTACTTTGCCAATGGATGCGATTTACATCTGACCATTGAGATGCTCACTCAGT
TAGAGATTCAAGTTGATAGTAATTTCATCCAGAACCCAAGCCCAAAGACTCTGTCATCTC
CCAATCTGACTCCAATGGACTTTCCAGCACTTACTCCAACAAACGGCCAGACTACTACTG
CAAAATATGCTGCAGACAATGTTCAACAAAGTGGCAGTCCTTACTTACCGTCTGGCAAAG
ACTTGCTCATGTTCAAATCAAGCTCTTCTATTCCATCTAGAGGTGCTACCGACTTCGCTT
CAGCTGTCAGGAAATTAGCTTCTCAGGATTCTGGAATATGGAAGTATGATAGAAATGGTT
CTGGTGATGCTTCCACTGGATCAAGTAGGAGTTTAAATGTTCTAGCTAGTGCCTACAATG
GTGGACAGGGGAGAAATAACTTTGGTGATAGGTTACAAAACCGTGGATCTGCTCGGCCAG
CGCCTGTCTGGCTTGAAACCGGTGACGCTGTTGCAAATATGTATTCTGAACTTCGGGAGG
AGGCTCGTGATCATGCACGCTTACGTAATGCATATTTTGAGCAGGCACGACAAGCCTACC
TTATTGGTAATAAGGCCCTTGCAAAGGAGCTAAGTGCTAAAGGGCAACTGCATAACATGC
ATATGAAAGAAGCTCATGGGAAAGCTCAAGAATCTATATACCGCCAGAGGAATCCTGTTG
GTCCAGAGATGGTTAATGGAAGAGGACATGAGAGAATGATAGACTTGCATGGACTCCATG
TAAGCGAAGCGATTCACGTGCTCAAACACGAACTGGGTGTGCTAAGAAGCACAGCCAGAG
CTGCGGAGCAGCGTTTGCAGGTTTATATCTGTGTTGGTACCGGTCATCACACCAGAGGTT
CCCGCACTCCTGCGAGACTTCCGATAGCTGTACAGCGTTATCTACTCGAAGAAGAGGGTC
TTGATTTCACAGAACCGCAGCCAGGCCTTATTCGTGTTGTGTTATATTGAGCCAATGATA
TGAAAACCGTATACAAGTTTTTGACAGTGAAAATCCATGAACATAGTGATGTTGTAGTCA
TTCTTGTATTATATGGGAAGAAATGGCAATGGCCAACTGAAAAAAAAAATGGAAAAAAAA
ATCTTTAGAGGGTAAAAATGGAAAAGATTTAGAAGCAAAGAGAAGGGTTGTAGTAGAATG
TACCATTAAGGTCTCAATGAGGCATAGTCAGCAGGAACACCACGTCAACATTTTCCTTCT
GTTAATTTTGTACTCTAATTTTCATTTTGTTAAATTCCTTTTTTGTTGTTCTTTATTTTT
ACTTTTTTTTTTATTCAGATGTAACTGATAGAATTCAATTACATGATAGAACTATTCACC
ATGCCAATTAGATTCAATGCCAAACAATCTTCCAGCTCGGAACAAATGTTATAGAAGGTC
AGGTTCTCATTCATTGCTTTAATCAACAATTATAAACAGACCCGAGACTCCGATGTCTAT
GTTTTTCTTGTCGTCGCTGCAGCCGATTTAGTGTATCTATTATAATAATTTCATTTGCTC
TATGCAATTGTGAAGTGCAA
>TR166378|c8_g1_i2 len=3161 path=[6738:0-406 6739:407-430 6777:431-1324 6754:1325-1345 6779:1346-1372 6776:1373-1396 6772:1397-1507 6766:1508-1531 6778:1532-1570 6775:1571-1594 6771:1595-1607 6744:1608-1631 6745:1632-1666 6774:1667-2001 6759:2002-2025 6770:2026-2679 6751:2680-2703 6752:2704-3160] [-1, 6738, 6739, 6777, 6754, 6779, 6776, 6772, 6766, 6778, 6775, 6771, 6744, 6745, 6774, 6759, 6770, …
TGTGCTCTTCCGATCTCCCAATCATACAAATTAAATTAATTTAATAAGTACACACAATAG
AGATAGAGAGAGAAAGTTTGTAGAGAGAGAAAGAGAGAGAGGTCAAATCTAGTGGCGAAA
GGTTGGGTGTCTTCTTTAGAATTTTTGTGGTGCTGGTGTTAGTAGTATTACCCTAAAAGG
GTTTTTTCATTTTCAAACAAAAAACAACAACAGAGAGAGAAAGAGGAAAAAAAAAAAAAA
ACTTGATAACTCAGATAACAATACTGAACAAGCTAGTTCCAATTCCCAGATATAAAAATT
TAATCTTTTTATTCACTTCTTCATTTCATGCAATTTTTTCTTATGGATCCCTTTGATTTG
ATTCGTAAAGGGTTCGGATGAAGCTGTTTGGAACTTGATTTTACTGTCTTTGAAGTTCAT
CCATGTTTTAGTCGTTTTGTACGTACTTATTTTAGTTAATAATGAGTTTATCCAAGAAAG
GAGGATCCCCGACAGACACAAAACTGAGCTCACCAAACAAGGCAACCTCTTTGAATCCGA
ATGCAGCAGAGTTTATTCCCTTTTCACTCAGATCACTGCCGTCTGGAAGTACTAGCTCGG
TAGATGCGACAACAAGGCTTACAACTGCTGGTTCTCTCGGGAAAGCAGTTTTAGATCGAT
CAGAATCATCCATTTCAAATAACTCTGATGACGAGGCCCACAATTACTGGCGTTGTCAAC
TTCCGGATGATATCACTCCTGATTTCAAGGTCATTGAAGAAGAAGAACCCCAAGGTCTTA
GCAACCTCTCATTTGCAGGCTTATCTATAAACGACGATAATGAATCATCAATGTTTTCTT
CTGCTAAGGGAAGCAGATATATACTAAACGAGCAGCAGGAATTACCTCAGCATCACCTTA
ATGGAAATACATTTGCCGATAAGTTAAGGTTTTCCAATCCAACATACCGGGAGGAACCAT
CTTCGGCAAGCTTTTTGAATTCATTAGCAAAGCCTTGGGAAAGACCAGTTGGGAATAACA
ACCTCCATATTAGCAGTGGTCAAGAGGCACTTGCTTATGATGACAATGCTAGGCTTGGAT
TCTTAAACGATAACAACCTCCATGTTGGCAGTGGTCAAGAGGCACTTGCCTATGATGACA
ATGCTAGGCATGGATTCTTAAATGATGTTTTGACCGAGAATGCTATTGTGGATGAGACTG
ATTTTAACCCTTTGGAATTTTTAGCTTCTCTATTCCCTGGCTTTGCGTCAGAAAGCCTTG
CTGAAGTGTACTTTGCCAATGGATGCGATTTACATCTGACCATTGAGATGCTCACTCAGT
TAGAGGGAAGTTTCCGGCATCCCATAAAGTTGTGAGATGACTCCAACGCAATGAAGCTTC
CAGACTCTAATCACTGTTTCCTGAATCCTTATACCCTTTGTGTCATGCTCACAAGTCACA
AGGGACCTGATAGGAACTTATCAGGAGTTCAGGACTATTAAAATTTCATTTGAATTTATA
ATCTTTGCCTGTTTATATAATATTGTAATTTAACCATGTCTCAAGGTTTTCTTTTTCATT
CCATGGATGTTATTGTCCCTTTCCTGAATATTTTCATTTCTCGTGCATACTTCTTAACTG
GTTTTCTTTTTCCTACACATTTGTAGATTCAAGTTGATAGTAATTTCATCCAGAACCCAA
GCCCAAAGACTCTGTCATCTCCCAATCTGACTCCAATGGACTTTCCAGCACTTACTCCAA
CAAACGGCCAGACTACTACTGCAAAATATGCTGCAGACAATGTTCAACAAAGTGGCAGTC
CTTACTTACCGTCTGGCAAAGACTTGCTCATGTTCAAATCAAGCTCTTCTATTCCATCTA
GAGGTGCTACCGACTTCGCTTCAGCTGTCAGGAAATTAGCTTCTCAGGATTCTGGAATAT
GGAAGTATGATAGAAATGGTTCTGGTGATGCTTCCACTGGATCAAGTAGGAGTTTAAATG
TTCTAGCTAGTGCCTACAATGGTGGACAGGGGAGAAATAACTTTGGTGATAGGTTACAAA
ACCGTGGATCTGCTCGGCCAGCGCCTGTCTGGCTTGAAACCGGTGACGCTGTTGCAAATA
TGTATTCTGAACTTCGGGAGGAGGCTCGTGATCATGCACGCTTACGTAATGCATATTTTG
AGCAGGCACGACAAGCCTACCTTATTGGTAATAAGGCCCTTGCAAAGGAGCTAAGTGCTA
AAGGGCAACTGCATAACATGCATATGAAAGAAGCTCATGGGAAAGCTCAAGAATCTATAT
ACCGCCAGAGGAATCCTGTTGGTCCAGAGATGGTTAATGGAAGAGGACATGAGAGAATGA
TAGACTTGCATGGACTCCATGTAAGCGAAGCGATTCACGTGCTCAAACACGAACTGGGTG
TGCTAAGAAGCACAGCCAGAGCTGCGGAGCAGCGTTTGCAGGTTTATATCTGTGTTGGTA
CCGGTCATCACACCAGAGGTTCCCGCACTCCTGCGAGACTTCCGATAGCTGTACAGCGTT
ATCTACTCGAAGAAGAGGGTCTTGATTTCACAGAACCGCAGCCAGGCCTTATTCGTGTTG
TGTTATATTGAGCCAATGATATGAAAACCGTATACAAGTTTTTGACAGTGAAAATCCATG
AACATAGTGATGTTGTAGTCATTCTTGTATTATATGGGAAGAAATGGCAATGGCCAACTG
AAAAAAAAAATGGAAAAAAAAATCTTTAGAGGGTAAAAATGGAAAAGATTTAGAAGCAAA
GAGAAGGGTTGTAGTAGAATGTACCATTAAGGTCTCAATGAGGCATAGTCAGCAGGAACA
CCACGTCAACATTTTCCTTCTGTTAATTTTGTACTCTAATTTTCATTTTGTTAAATTCCT
TTTTTGTTGTTCTTTATTTTTACTTTTTTTTTTATTCAGATGTAACTGATAGAATTCAAT
TACATGATAGAACTATTCACCATGCCAATTAGATTCAATGCCAAACAATCTTCCAGCTCG
GAACAAATGTTATAGAAGGTCAGGTTCTCATTCATTGCTTTAATCAACAATTATAAACAG
ACCCGAGACTCCGATGTCTATGTTTTTCTTGTCGTCGCTGCAGCCGATTTAGTGTATCTA
TTATAATAATTTCATTTGCTCTATGCAATTGTGAAGTGCAA
>TR166378|c9_g1_i1 len=875 path=[5306:0-62 5307:63-80 5841:81-90 5831:91-96 5816:97-114 5846:115-117 5851:118-119 5856:120-178 5638:179-241 5845:242-274 5844:275-298 5843:299-311 5837:312-335 5824:336-342 5847:343-359 5852:360-362 5803:363-366 5778:367-386 5836:387-408 5801:409-453 5823:454-487 5747:488-513 5848:514-528 5842:529-601 5835:602-625 5849:626-633 5854:634-682 @5744@!:683-874] [-1, 530…
CAATCCAATACATCCATATTTTCAGACAAATAACTACGCCAGTAATTCTGATTCCAATTT
TTTTGCCATTTCAGGTTTACAGTTGAGACTCAGGCAAGGGTCCTTGCTTGCAAGGTCACC
CAAAAGTACTTGTACATTCACATCCTACATTTGTTAATGTTTTGAATTGAAACATCAAAA
CTATGAGATTATTTGGAAAAATCTAGGCTACTCAGCAGGGCAATATGCACTGCAAATGCA
TAACGCGTCAAGTTGTCATTGTGGTCATATTCGTCGAACAAAGGTGAATCAATGAATTAC
AATTTTGAGAAACTTGATCACACACATAAATTATACCAAAATTCTTGAGGAATAAATAAA
ACATCACGCACGGTTTTCGAATCAGAATGAGGCAAAATCAGGAATGTTGGTGTCAGTAAG
GTCCTCCCAGATCAAGTTGGAGGCTGCCAGGTTCCAGGTTTAAAAGATGCACCTGACCCA
GTTGGCTCTGAAGTCTCAAGCTCATCTTCTGCATTCTTATCTTTGCTGTCTTGAGAACTC
CTCAAGTCATCTCTTGTGCCAGATGATTCTTCAACCTCGTTACCTTCGGAAGAAACCGGA
AACTGCTGCATAAAACTTTTCAAGTCTGGACCACCAACATTTCCAGTGTTGACGACACGT
CTGACTCTACTTCCTTCTTTGGCTTTCCTTTCCTCTTCTTCTTTCTTGAGAAGAGCAACA
TTTTGCTTGACTTGCTCACGTCTTGCGTCCAATTCCATCTGTTCCTCTGGAGTTGGAGCC
CTTTTACGCTGCCCATTCAACCAACATATCCATTCAACTGGAATGGATGTAGGATCATGC
TCTCCCTTAAACACCACCCATCTCTTCTCTTTCAT
>TR166378|c9_g1_i2 len=948 path=[5459:0-197 5460:198-225 5821:226-245 5796:246-262 5833:263-286 5818:287-326 5695:327-343 5764:344-353 5734:354-377 5689:378-380 5642:381-382 5730:383-427 5684:428-449 5636:450-486 5845:487-519 5844:520-543 5843:544-556 5837:557-580 5824:581-587 5847:588-604 5852:605-607 5803:608-611 5778:612-631 5836:632-653 5668:654-718 5823:719-752 5710:753-778 5848:779-793 5774…
TTTTTTTTTATTTTTTATGCCAATAGATAAACTCAAATAAGTCGATCTAAACAAGTCCTT
ACAGACTCATTGATAGCATATAAAAAGTGATAGAGGAATAATGTCTTCATTCAAAATTAA
TTGTAGTTGCACCTGAGATATATAAGAGGATAGTACAATAGAAAGGAAAGGATAACTGAA
TCCTGTTATCTATGATAACGTGAATTGTAAGTTACAACAGCTCATAACTAATTGCTCCAA
GTGATATGGATAAGATTGTAATATCAATCCAATACATCCATATTTTCAGACAAATAACTA
CGCCAGTAATTCTGATTCCAATTTTTTGCCATTTCAGGTTTACAGTTGAGACTCGGGCAA
GGGTCCTTGCTTGCAAGGTCACCTTTGTTAATGTTTAGATTTGAAACATCAAAATGCATC
AAAACTAAAGATATTATTTGGAAAGAACTAGGTTACTCAGCAGCGCAATATGCACTGCAA
ATGCATAACGCGTCAAGTTGTCATTGTGGTCATATTCGTCGAACAAAGGTGAATCAATGA
ATTACAATTTTGAGAAACTTGATCACACACATAAATTATACCAAAATTCTTGAGGAATAA
ATAAAACATCACGCACGGTTTTCGAATCAGAATGAGGCAAAATCAGGAATGTTGTGTCAG
TAAGGTCCTCCCTTAATTGTGATGATTGATGAAAGTTCAAGTTGGAGGCTGCCAGGTTCC
AGGTTTAAAAGATGCACCTGACCCAGTTGGCTCAGTAGTCTCAAGCTCATCTTCTGCATT
CTTATCTTTGCTGTTTTGAGAACTCCTCAAGTCTTCGCTTGTGCTAGGTGATTCTTCAAC
CTCTTTACCTTCGGAAGAAACCGGAAACTGCTGCATAAAACTTTTCAAGTCTGGACCACC
AACATTTCCAGTGTTGACGACACGTCTGACTCTACTTCCTTCTTTGGC
>TR166378|c9_g1_i3 len=357 path=[5306:0-62 5307:63-80 5841:81-90 5831:91-96 5816:97-114 5846:115-117 5851:118-119 5856:120-178 5637:179-281 5477:282-305 5478:306-349 5479:350-352 5480:353-356] [-1, 5306, 5307, 5841, 5831, 5816, 5846, 5851, 5856, 5637, 5477, 5478, 5479, 5480, -2]
CAATCCAATACATCCATATTTTCAGACAAATAACTACGCCAGTAATTCTGATTCCAATTT
TTTTGCCATTTCAGGTTTACAGTTGAGACTCAGGCAAGGGTCCTTGCTTGCAAGGTCACC
CAAAAGTACTTGTACATTCACATCCTACATTTGTTAATGTTTTGAATTGAAACATCAAAG
CTATGAGATTATTTGGAAAATGCTACTCATGGTCTCATGCACTGCAAATGCAAAAAGCGT
CAGGTTATCTTAGAGGTCATATTCGTCGAACAAATGTGAATCCATGAATTACAATTCTGA
TAAACTTGCAGACAGATAAATAATACGAAAATTCTTGAGGAATAAATAAAACATCAC
>TR166378|c9_g1_i4 len=1412 path=[5512:0-197 5701:198-225 5834:226-245 5820:246-262 5794:263-269 5832:270-286 5817:287-326 5789:327-343 5762:344-353 5731:354-359 5686:360-382 5851:383-384 5729:385-429 5685:430-450 5636:451-487 5845:488-520 5844:521-544 5843:545-557 5837:558-581 5824:582-588 5802:589-612 5778:613-632 5836:633-654 5801:655-699 5823:700-733 5747:734-759 5848:760-774 5774:775-847 583…
TTTTTTTTTATTTTTTATGCCAATAGATAAACTCAAATAAGTCGATCTAAACAAGTCCTT
ACAGACTCATTGATAGCATATAAAAAGTGATAGAGGAATAATGTCTTCATTCAAAATTAA
TTGTAGTTGCACCTGAGATATATAAGAGGATAGTACAATAGAAAGGAAAGGATAACTGAA
TCCTGTTATCTATGATAATGTATATTGTAAGTTACAACAGCTCATAACTAATTGCTCCAA
GTGATATGGATAAGATTGTAATAACAATCCAATACATCCATATTTTCAGACAAATAACTA
CGCCAGTAATTCTGATTCCAATTTTTTGCCATTTCAGGTTTACAGTTGAGACTCAGGCAA
AAGGGTCCTTGCTTGCAAGGTCACCTTTGTTAATGTTTAGATTTGAAACATCAAAATGCA
TCAAAACTAAGATATTATTTGGAAAGAACTAGGTTACTCAGCAGCGCAATATGCACTGCA
AATGCATAACGCGTCAAGTTGTCATTGTGGTCATATTCGTCGAACAAAGGTGAATCAATG
AATTACAATTTTGAGAAACTTGATCACACACATAAATTATACCAAAATTTTTGAGGAATA
AATAAAACATCACGCACGGTTTTCGAATCAGAATGAGGCAAAATCAGGAATGTTGGTGTC
AGTAAGGTCCTCCCAGATCAAGTTGGAGGCTGCCAGGTTCCAGGTTTAAAAGATGCACCT
GACCCAGTTGGCTCTGAAGTCTCAAGCTCATCTTCTGCATTCTTATCTTTGCTGTTTTGA
GAACTCCTCAAGTCTTCGCTTGTGCTAGGTGATTCTTCAACCTCTTTACCTTCGGAAGAA
ACCGGAAACTGCTGCATAAAACTTTTCAAGTCAGGACCACTAGCGTTTCCAATGTTGACG
ACACGCCTGACTCTACTTCCTTCTTTGGCTTTCCTTTCCTCTTCTTCTTTCTTGAGAAGA
GCAACATTTTGCTTGACTTGCTCACGTCTTGCGTCCAATTCCATCTGTTCCTCTGGAGTT
GGAGCCCTTTTACGCTGCCCATTCAACCAACATATCCATTCAACTGGAATGGATGTAGGA
TCATGCTCTCCCTTAAACACCACCCATCTCTTCTCTTTCATGATACCATCAATTTGTTCA
TTTCTGGTGAAATATTTGTTCCCAGTTTTATCCACACCAGCCATAGTTCGATTGGTGAAC
AACCCAGTAATCTTCCCAAGTACCCTCCGCATTTTTATTTATTTATTTTATTGGGGGTAA
AGAAATTCAATTGTGGTACAGTGACAGCATCATGGTTGTAACAATACAACGTTAGAGATT
AGAACACACAACAAGTTTGGAATATAACGTTGATTCTGGAGCATCTATGTGTGTGAGAGA
GAAACAGGGAAAACACAAAATCTGAGTTTTGT
>TR166378|c10_g1_i1 len=373 path=[701:0-372] [-1, 701, -2]
AATTAGTGCCCTTGAGGCATATTTAAAAAATTAAGATTACATGGGTAAAATTGAGATAAA
AGACTATAAGCTATAAGCTTTAAGCTACTTGAATTAGCTTATAAAAAAACACTATAAGCT
CGTAAAAATAAGCTATAAGTTCATGGGACAATGACACTTACCAAAAATGCCTTGCCAAAC
AGACCCCTAAGTGCTTATCATGATAAAAGCTTATCCTATAAGCTGCAAAATAAGATGTTT
CTCCAAACAAGATCTAGTTAATAACAAATCTAAATGATGTTCATAAGTACAAAAAAAAAC
CTAGAACCCATGTATTCCTTCGATGTACCAATCTAACACAAGCAGAAAATTTTGAAAAAG
ACGTCACTTTGAT
>TR166379|c0_g1_i1 len=2526 path=[5997:0-138 5998:139-142 6109:143-143 6108:144-168 6107:169-169 6105:170-180 6103:181-196 6100:197-204 @6095@!:205-310 5980:311-334 5981:335-340 6087:341-364 6097:365-407 6093:408-448 6101:449-487 6096:488-511 6092:512-661 5963:662-685 6082:686-787 6111:788-811 6112:812-871 6081:872-916 6069:917-1018 5993:1019-1042 5994:1043-1057 5995:1058-1081 6068:1082-1438 6012…
TTAATGTTTCCCACTACTCTCTCTTCCACACTCTTTCTATAAATACTTCACTCTTTTCCA
CGTTCAATCTCATAAAGTCACAGTTTTTTCACATTGGATCGCATCATTGCTGCTTTCATA
GTGATACAAGAGGTGGAAAATTTTAGGTGATACAAGAGGTGGAAAATTTTCAATATGTCT
AGGATTCGGTTGGTAGGTGTTGTTTTATGGCTATGCTGTTGGTTGGTGGTAACTGGTGAT
GCTCAAGTGGATGAGATGAAATACAAAGATCCAAAGCAACCGATTGCGGTTCGGGTTAAG
GATTTGTTGAGCAGGATGACTTTGGAGGAGAAGATTGGTCAAATGACTCAGATTGATAGG
AGTGTTGCCAATGCCGGTGTTATGAAAAATAGTTTTATTGGGAGTGTACTGAGTGGTGGC
GGCAGTGAACCGCTTCCAAAAGCTACTGCTCAAGATTGGGTGAATATGATTAATGAATTT
CAGAAAGGGTCTCTGGCAAGTAGATTGGGCATTCCAATGATGTACGGTATTGATGCCGTT
CATGGACACAATAATGTCTATAATGCTACCATATTTCCTCATAATGTTGGCCTTGGATGT
ACCAGGGATCCTGATTTGGTACGAAGAATTGGTGCTGCAACTGCTCTTGAAGTCAGAGCG
ACGGGGATTCCTTATGCTTTTGCTCCATGCATTGCGGTCTGTAGAGATCCTAGATGGGGT
CGGTGTTATGAAAGCTATAGCGAGGATCCTAAAATTGTGCGCGAAATGACAGAGATCATA
CCTGGTCTACAAGGAGATATCCCGCCGGGTGCCAGGAAGGGAGTTCCATATGTTGGCGGC
AAGACAAAGGTAGCGGCTTGTGCTAAGCACTTCGTTGGAGATGGTGGTACAACTAAGGGA
GTAAATGAGAACAACGCGGTGGTTGATTGGCATACATTGCTGAGCCTTCACATGCCTGCG
TATACTGATTCCATTATTAAGGGGGTCTCTACAATTATGGCTTCATACTCCAGTTGGAAC
GGTGTAAAGATGCATGCGAATCGTGATCTAATCACTGGCTACCTCAAGAATACTCTTAAG
TTTAAGGGATTTGTCATCTCAGATTGGCAGGGTATTGACAAAATCACAACACCTCCCGGT
TCAAACTACTCATACTCCGTCCAGGCTTCCATTGAAGCCGGTGTTGATATGGTGATGGTA
CCATACGAATTTGAAGATTTCATTAAGGACCTTACACTCTTGGTCAAGAATAATATCATT
CCGATGGATCGTATTGATGATGCTGTTGAGAGAATTTTGGTTGTAAAGTTCACCATGGGT
CTTTTTGAGAATCCTCTAGCCGATTTCAGCTTGGTCAATGAGCTTGGAAGCCAGGCACAC
AGAGACCTTGCAAGGGAAGCGGTAAGAAAATCACTTGTGCTGCTTAAAAATGGGAAAAAC
CAAAGTGCTCAACTCCTTCCTCTTCCAAAGAAAGCCCGAAAAATCTTAGTTGCTGGCACT
CATGCCGATAATTTGGGATACCAATGTGGTGGGTGGACAATCAAATGGCAAGGATTCATT
GGCAATGGTGACACGAGCGGTACTACTATTCTTAGGGCTATAAATTCAACGGTTGATCCA
AGCACAGAAGTTGTATTTCGCGAGAACCCTGACGCTGATTTTGTTAAATCCAACAACTTT
GAATATGCCATTGTTGTTGTTGGCGAGCCTCCTTATGCCGAGACTGCCGGGGACAGCACA
GCCCTTACAATCTTGGATCCTGGTCCAAATATCATCAACAATGTATGTGGAGCTGTCAAG
TGTGTGGTTGTCACCGTTACTGGCAGACCTGTTGTGATTGAACCATATCTTTCCTCCATA
GATGCATTGGTTGCAGCATGGTTACCAGGATCTGAGGGACAAGGCGTGGCAGATGTTCTC
TTTGGTGATTATGGTTTCAGTGGTAAACTTGCAAGGACATGGTTCAAATCTGTCGATCAA
CTCCCAATGAATGTTGGAGATCCTCACTATGATCCACTTTTTCCTTATGGTTTTGGACTA
ACTTCTGAATCTGTCAGAGACCTAGTAACAAGGTCAACCTCGACTGCTGAATTTGTTAGG
GCTTGTATAGTTACCATTATGGCAACACTCCTCACCAGCTTATATTTAATTGGTTAAGGA
ATGCGTTTATGGGAGGGACCTTATTGGAGCTGGTGGCTGGAGAACTAACTTAGGATACTT
TCTAGATTATGCTTTTTTTAGTCCAATTCATTATATTATGACATTTTATTCATGAACTAG
GACCTTTTTTTTATACATACACAGATAATTTATTTATTCCCTGGTATTTATTGATTTATT
TTTCTTTAGTTTATGCTTCAGGCATTGGTTTCCTTTCAATGAAAATTTAATTTGCATGAC
TTAAGAGAACATATCACCAAAAAAAAATTGTGATACAGGAATGGATTCATGTTTGGAACT
AACATAGAGAATTTACAATGTGAGCAGTTTAATTTGTATCCAATTACTTAGAGTATTCAA
GTTTAC
>TR166379|c0_g1_i2 len=2500 path=[5956:0-138 5957:139-142 6106:143-143 6104:144-154 6099:155-178 @6095@!:179-284 5980:285-308 5981:309-314 6087:315-338 6097:339-381 6093:382-422 6101:423-461 6096:462-485 6092:486-635 5963:636-659 6082:660-761 6111:762-785 6112:786-845 6080:846-890 6069:891-992 5993:993-1016 5994:1017-1031 5995:1032-1055 6068:1056-1412 6012:1413-1436 6013:1437-1469 6014:1470-1493 …
TTAATGTTTCCCACTACTCTCTCTTCCACACTCTTTCTATAAATACTTCACTCTTTTCCA
CGTTCAATCTCATAAAGTCACAGTTTTTTCACATTGGATCGCATCATTGCTGCTTTCATA
GTGATACAAGAGGTGGAAAATTTTCAATATGTCTAAGATTCGGTTGGTAGGTGTTGTTTT
ATGGCTATGCTGTTGGTTGGTGGTAACTGGTGATGCTCAAGTGGATGAGATGAAATACAA
AGATCCAAAGCAACCGATTGCGGTTCGGGTTAAGGATTTGTTGAGCAGGATGACTTTGGA
GGAGAAGATTGGTCAAATGACTCAGATTGATAGGAGTGTTGCCAATGCCGGTGTTATGAA
AAATAGTTTTATTGGGAGTGTACTGAGTGGTGGCGGCAGTGAACCGCTTCCAAAAGCTAC
TGCTCAAGATTGGGTGAATATGATTAATGAATTTCAGAAAGGGTCTCTGGCAAGTAGATT
GGGCATTCCAATGATGTACGGTATTGATGCCGTTCATGGACACAATAATGTCTATAATGC
TACCATATTTCCTCATAATGTTGGCCTTGGATGTACCAGGGATCCTGATTTGGTACGAAG
AATTGGTGCTGCAACTGCTCTTGAAGTCAGAGCGACGGGGATTCCTTATGCTTTTGCTCC
ATGCATTGCGGTCTGTAGAGATCCTAGATGGGGTCGGTGTTATGAAAGCTATAGCGAGGA
TCCTAAAATTGTGCGCGAAATGACAGAGATCATACCTGGTCTACAAGGAGATATCCCGCC
GGGTGCCAGGAAGGGAGTTCCATATGTTGGCGGCAAGACAAAGGTAGCGGCTTGTGCTAA
GCACTTTGTTGGAGATGGTGGTACAACCAAGGGAGTAAATGAGAACAACGCGGTGGTTGA
TTGGCATACATTGCTGAGCCTTCACATGCCTGCGTATACTGATTCCATTATTAAGGGGGT
CTCTACAATTATGGCTTCATACTCCAGTTGGAACGGTGTAAAGATGCATGCGAATCGTGA
TCTAATCACTGGCTACCTCAAGAATACTCTTAAGTTTAAGGGATTTGTCATCTCAGATTG
GCAGGGTATTGACAAAATCACAACACCTCCCGGTTCAAACTACTCATACTCCGTCCAGGC
TTCCATTGAAGCCGGTGTTGATATGGTGATGGTACCATACGAATTTGAAGATTTCATTAA
GGACCTTACACTCTTGGTCAAGAATAATATCATTCCGATGGATCGTATTGATGATGCTGT
TGAGAGAATTTTGGTTGTAAAGTTCACCATGGGTCTTTTTGAGAATCCTCTAGCCGATTT
CAGCTTGGTCAATGAGCTTGGAAGCCAGGCACACAGAGACCTTGCAAGGGAAGCGGTAAG
AAAATCACTTGTGCTGCTTAAAAATGGGAAAAACCAAAGTGCTCAACTCCTTCCTCTTCC
AAAGAAAGCCCGAAAAATCTTAGTTGCTGGCACTCATGCCGATAATTTGGGATACCAATG
TGGTGGGTGGACAATCAAATGGCAAGGATTCATTGGCAATGGTGACACGAGCGGTACTAC
TATTCTTAGGGCTATAAATTCAACGGTTGATCCAAGCACAGAAGTTGTATTTCGCGAGAA
CCCTGACGCTGATTTTGTTAAATCCAACAACTTTGAATATGCCATTGTTGTTGTTGGCGA
GCCTCCTTATGCCGAGACTGCCGGGGACAGCACAGCCCTTACAATCTTGGATCCTGGTCC
AAATATCATCAACAATGTATGTGGAGCTGTCAAGTGTGTGGTTGTCACCGTTACTGGCAG
ACCTGTTGTGATTGAACCATATCTTTCCTCCATAGATGCATTGGTTGCAGCATGGTTACC
AGGATCTGAGGGACAAGGCGTGGCAGATGTTCTCTTTGGTGATTATGGTTTCAGTGGTAA
ACTTGCAAGGACATGGTTCAAATCTGTCGATCAACTCCCAATGAATGTTGGAGATCCTCA
CTATGATCCACTTTTTCCTTATGGTTTTGGACTAACTTCTGAATCTGTCAGAGACCTAGT
AACAAGGTCAACCTCGACTGCTGAATTTGTTAGGGCTTGTATAGTTACCATTATGGCAAC
ACTCCTCACCAGCTTATATTTAATTGGTTAAGGAATGCGTTTATGGGAGGGACCTTATTG
GAGCTGGTGGCTGGAGAACTAACTTAGGATACTTTCTAGATTATGCTTTTTTTAGTCCAA
TTCATTATATTATGACATTTTATTCATGAACTAGGACCTTTTTTTTATACATACACAGAT
AATTTATTTATTCCCTGGTATTTATTGATTTATTTTTCTTTAGTTTATGCTTCAGGCATT
GGTTTCCTTTCAATGAAAATTTAATTTGCATGACTTAAGAGAACATATCACCAAAAAAAA
ATTGTGATACAGGAATGGATTCATGTTTGGAACTAACATAGAGAATTTACAATGTGAGCA
GTTTAATTTGTATCCAATTACTTAGAGTATTCAAGTTTAC
>TR166380|c0_g1_i1 len=230 path=[8783:0-59 8784:60-67 8785:68-95 8786:96-105 8787:106-120 8788:121-129 8789:130-229] [-1, 8783, 8784, 8785, 8786, 8787, 8788, 8789, -2]
CCTTCTTCCACGTTCCTCCGACACCCCTCAGCTGGGGTTTTCTTTTTCTCACTCAAAAGC
TTCTTCTTCAGTTTCAGATCTTCATCTCTTTTTCTGCAGGGGTTTTACTTCTTTAAACAA
GCATATTTGTTTCTTATACGGAAGATACCTTCTAGTTGATGAATGGTGAAGTGTGACTTC
TGCATATAGTTTTATGAGCATACAGCCAGGGAAGTTCCGAAATAAATGGG
>TR166380|c0_g2_i1 len=1744 path=[8882:0-31 9114:32-131 9109:132-146 9121:147-167 9127:168-191 9132:192-203 8777:204-215 9067:216-227 @9100@!:228-566 9090:567-581 9065:582-677 9035:678-701 8668:702-746 8998:747-986 8979:987-1001 9033:1002-1231 9063:1232-1330 8995:1331-1354 9085:1355-1463 9060:1464-1487 9110:1488-1488 9105:1489-1512 9097:1513-1551 9084:1552-1575 9059:1576-1631 8976:1632-1639 8977:…
GGGGTTTTACTTCTTTAAACAAGCATATTTGTTTCTTATACGGAAGATACCTTCTAGTTG
ATGAATGGTGAAGTGTGACTTCTGCATATAGTTTTATGAGCATACAGCCAGGGAAGTTCC
GAAATAAATGGGGACCGTTACTCGCAGTCCTAATGGTAGAAAACCCAGTGAAATTATGAG
GCTTATTGTGACAACTTTTATTGGAGTAGTTTTTGGTTTCTTTCTAGGAGTGTCGTTTCC
AACATTGTCATTAACAAAGTTCAATCTCCCATCTGGCTTGCTTCCCTCGATTGATCTCTC
TTACATTGAAGAAAGATATACAGGCCGTCGTGCTTGGTCTTTTATAAACAATAATAACAG
AAGAGCTTCGCCAAATCACTTATCAAATGACACATCAAAGATATGGGTTCCATCAAATCC
AAGAGGAGCAGAAAGTTTACCTCCCGGCATTGTTGAAGCTGAGTCGGACTTTTACTTGCG
TAGATTGTGGGGCAAACCCAGTGAGGATTTAACGTTCAAGCCAAAGTACCTTGTGACCTT
CACTGTTGGCTATGAAATGAAAAAAAATATTGATGCAGCCGTGAAAAAGTTTTCAGAGAA
TTTCACAATCCTTCTATTTCATTATGATGGCCGAGCTAATGAATGGGATGAGTTTGAATG
GTCAAAGAAGGCTATTCATGTGAGTGCTCGCAAACAGACTAAATGGTGGTATGCTAAGCG
ATTTCTGCATCCTGACATTGTGGCACCATATGACTATATATTTATATGGGATGAAGACTT
GGGCGTTGAGCATTTTAACGCCGAAGAGTACTTAAAACTGGTGAAGAAGCATGGCCTGGA
GATTTCACAGCCTGGTTTAGAACCCAATAAAGGGTTGACATGGCAAATGACAAAAAGAAG
AGGAGATAAAGAAGTTCACAAAGTGACGGAGGAGAAACCGGGATGGTGTTCCGACCCCCA
TTTACCTCCTTGTGCAGCGTTTGTTGAGATTATGGCTCCAGTATTCTCGCGAGAAGCATG
GCGTTGTGTCTGGCATATGATTCAGAATGACTTGGTCCATGGATGGGGACTTGATTTTGC
AGTTAGAAGATGTGTTGAGCCTGCACATGAGAAGATTGGAGTTGTCGATGCTCAATGGAT
TGTTCACCAAGGTGTTCCCACACTAGGAAATCAGGGTAAAACTGAAACCGGGAAAGCACC
ATGGCAGGGGGTGAGGGAGAGATGTAGGAAGGAGTGGACCATGTTTCAGAGTCGGTTAGC
GAATGCAGAACATGCATATTTCAAGTCCGGCGGTGGTATTAATATGTCTAATTCCACTGG
TCATTAGAGACAAAACTCGAAGCTTGACTTGTACACAGTTATGGTCGCCATTATGCGTAG
ACTCACCTCCCCCCTTTTTTGAAATATATTCTTATGTAACATTTATTACATGAAATAGAG
TCCTAGCTAGGGACCAAACTTAAATCCAATGTAGAACTTGAGAGCTGATGTGTGATAGAT
TAACTGAAGAAAATTAGTACTGCGTTATGTCTCATAAATTACAGTAGAGGTTACTTATTG
GTTTGTAATCCTGAGATGTGTCACTTGTTCTTTTTTTCATATTCTTTCTACTTAGTTTAT
AAAGATTATGAAAATAGAAAATTGTCCTTAAAAGTGTACAAAATCAGTCTTTTAAGTATT
TTTTTATTAAGATGTTACAGACTAAATAGACAGATTTTTATATATTTTATAGATTAAAAA
AAAA
>TR166380|c0_g2_i2 len=1159 path=[8958:0-67 9058:68-176 9119:177-200 9126:201-211 9018:212-259 9112:260-307 9107:308-322 9101:323-391 9092:392-421 9066:422-424 9036:425-448 8999:449-454 9088:455-478 9064:479-517 9034:518-541 9098:542-582 8907:583-606 9086:607-835 9124:836-859 9129:860-872 8769:873-910 8770:911-924 8771:925-1158] [-1, 8958, 9058, 9119, 9126, 9018, 9112, 9107, 9101, 9092, 9066, 903…
GTGAGTGCTCGCAAACAGACTAAATGGTGGTATGCTAAGCGATTTCTGCATCCTGACATT
GTGGCACCTTACGACTATATTTTTATATGGGATGAAGATCTGGGTGTTGAGCATTTTAAT
GCAGAGGAATACCTAAGACTGGTGAGAAAGCATGGGTTGGAGATTTCACAGCCTGGTCTG
GAACCTAATAATGGGCTGACATGGCAAATGACAAAGAGAAGAGGTGATCGCGAGGTCCAC
AAAGAAACAGAGGAGAAACCAGGATGGTGCAGTGACCCTCATCTGCCTCCTTGTGCAGCG
TTTGTTGAGATTATGGCTCCAGTGTTTTCACGTGAAGCATGGCGCTGCGTGTGGCATATG
ATTCAGAACGACTTGGTCCATGGATGGGGTCTTGACTTCGCTCTTAGAAAATGTGTTGAG
CCGGCCTATGAGAAGATAGGAGTTGTTGATACTCAGTGGATTATTCATCAAAGTATTCCC
TCGCTAGGGAATCAGGGAGAATCAAAATCTGGGACAGCGCCATGGCAAGGGGTAAGGGAG
AGGTGTAGAAAGGAGTGGACAATGTTCCAGAGTCGAATGGCGCGTGCAGAAAATGCATAT
TACAAAGCCGTGGGAATTGATTTGTTTAATTCAACTAATCCTTAGGGGACAGTGACGACT
TGTACACAACCATCACCACATTGCCTTCCATTTACACACGAAAAATATGTTTTCATACAC
TCCATTCACAGAGGATTGTTTTTTGGGTCATATAGTAGCTAAGGACAAAATAACACCATG
TAGAATTTCAGAGCTGAAAGTAGAATTAAATGTAGGTCAATGTGTATTTGATTGTATTGT
TCTTTTAGGATCTATGCGACAATGCCTGGTAATTACCCAAATTGGATGCGACTATTAAGA
ATCCCTTTACTGTATGTAGTTGATTTGGAACGGTATATGGAGCATTACCAACTTGGCCAA
ACCATTTAAAAAATCACAAGTTCAAAGGATCCAAAATTTGGTGTCGAATGGTTGGCTGTT
ATGGTCACTAGACAATCTTTTGGGCGATTTTTAACGTTATTCATCAATTCACTGATATGT
AACTTAACTAACACTCATTTGACAAAAAAATTGAATAAATTATGTTACGATCATATATAT
ATTTATGCAATATTTATTT
>TR166380|c0_g2_i3 len=276 path=[8882:0-31 9114:32-131 9109:132-146 9122:147-165 8935:166-275] [-1, 8882, 9114, 9109, 9122, 8935, -2]
GGGGTTTTACTTCTTTAAACAAGCATATTTGTTTCTTATACGGAAGATACCTTCTAGTTG
ATGAATGGTGAAGTGTGACTTCTGCATATAGTTTTATGAGCATACAGCCAGGGAAGTTCC
GAAATAAATGGGGACCGTTACTCGCAGGTCTGATAATTTGAGATAGCTGACTTTCTGATT
CTGTTTGTTTTGACAAAAGCCACATATGCTAGTTTATGTCAATAACACCACCACTGTGTG
ACAATTTTTTTTAATTGGATGCAGTCCTAATGGTAG
>TR166380|c0_g2_i4 len=1759 path=[8882:0-31 9114:32-131 9109:132-146 9121:147-167 9127:168-191 9132:192-203 8777:204-215 9067:216-227 @9100@!:228-566 9090:567-581 9065:582-677 9035:678-701 8668:702-746 8998:747-986 8979:987-1001 9033:1002-1231 9063:1232-1330 8995:1331-1354 9085:1355-1463 9060:1464-1487 9110:1488-1488 9105:1489-1512 9097:1513-1551 9084:1552-1575 9059:1576-1631 8991:1632-1654 8824:…
GGGGTTTTACTTCTTTAAACAAGCATATTTGTTTCTTATACGGAAGATACCTTCTAGTTG
ATGAATGGTGAAGTGTGACTTCTGCATATAGTTTTATGAGCATACAGCCAGGGAAGTTCC
GAAATAAATGGGGACCGTTACTCGCAGTCCTAATGGTAGAAAACCCAGTGAAATTATGAG
GCTTATTGTGACAACTTTTATTGGAGTAGTTTTTGGTTTCTTTCTAGGAGTGTCGTTTCC
AACATTGTCATTAACAAAGTTCAATCTCCCATCTGGCTTGCTTCCCTCGATTGATCTCTC
TTACATTGAAGAAAGATATACAGGCCGTCGTGCTTGGTCTTTTATAAACAATAATAACAG
AAGAGCTTCGCCAAATCACTTATCAAATGACACATCAAAGATATGGGTTCCATCAAATCC
AAGAGGAGCAGAAAGTTTACCTCCCGGCATTGTTGAAGCTGAGTCGGACTTTTACTTGCG
TAGATTGTGGGGCAAACCCAGTGAGGATTTAACGTTCAAGCCAAAGTACCTTGTGACCTT
CACTGTTGGCTATGAAATGAAAAAAAATATTGATGCAGCCGTGAAAAAGTTTTCAGAGAA
TTTCACAATCCTTCTATTTCATTATGATGGCCGAGCTAATGAATGGGATGAGTTTGAATG
GTCAAAGAAGGCTATTCATGTGAGTGCTCGCAAACAGACTAAATGGTGGTATGCTAAGCG
ATTTCTGCATCCTGACATTGTGGCACCATATGACTATATATTTATATGGGATGAAGACTT
GGGCGTTGAGCATTTTAACGCCGAAGAGTACTTAAAACTGGTGAAGAAGCATGGCCTGGA
GATTTCACAGCCTGGTTTAGAACCCAATAAAGGGTTGACATGGCAAATGACAAAAAGAAG
AGGAGATAAAGAAGTTCACAAAGTGACGGAGGAGAAACCGGGATGGTGTTCCGACCCCCA
TTTACCTCCTTGTGCAGCGTTTGTTGAGATTATGGCTCCAGTATTCTCGCGAGAAGCATG
GCGTTGTGTCTGGCATATGATTCAGAATGACTTGGTCCATGGATGGGGACTTGATTTTGC
AGTTAGAAGATGTGTTGAGCCTGCACATGAGAAGATTGGAGTTGTCGATGCTCAATGGAT
TGTTCACCAAGGTGTTCCCACACTAGGAAATCAGGGTAAAACTGAAACCGGGAAAGCACC
ATGGCAGGGGGTGAGGGAGAGATGTAGGAAGGAGTGGACCATGTTTCAGAGTCGGTTAGC
GAATGCAGAACATGCATATTTCAAGTCCGGCGGTGGTATTAATATGTCTAATTCCACTGG
TCATTAGAGACAAAACTCGAAGCTTGACTTGTACACAGTTATGGTCGCCATTATGCGTAG
ACTCACCTCCCCCCTTTTTTGAAATATATTCTTATGTAACATTTATTACATGAAATAGAG
TCCTAGCTAGGGACCAAACTTAAATCCAATGTAGAACTTGAGAGCTGATGTGTGATAGAT
TAACTGAAGAAAATTAGTACTGCGTTATGTCTCATAAATTACAGTAGAGGTTACTTATTG
GTTTGTAATCCTGAGATGTGTCACTTGTTCTTTTTTTCATATTCTTTCTACTTAGTTTAT
AAAGATTATGAATATAAAGATTATGAAAATAGAAAATTGTCCTTAAAAGTGTACAAAATC
AGTCTTTTAAGTATTTTTTTATTAAGATGTTACAGACTAAATAGACAGATTTTTATATAT
TTTATAGATTAAAAAAAAA
>TR166380|c0_g2_i5 len=1778 path=[8882:0-31 9114:32-131 9109:132-146 9122:147-165 9074:166-186 9127:187-210 9093:211-234 9067:235-246 @9100@!:247-585 9090:586-600 9065:601-696 9035:697-720 8668:721-765 8998:766-1005 8979:1006-1020 9033:1021-1250 9063:1251-1349 8995:1350-1373 9085:1374-1482 9060:1483-1506 9110:1507-1507 9105:1508-1531 9097:1532-1570 9084:1571-1594 9059:1595-1650 8991:1651-1673 882…
GGGGTTTTACTTCTTTAAACAAGCATATTTGTTTCTTATACGGAAGATACCTTCTAGTTG
ATGAATGGTGAAGTGTGACTTCTGCATATAGTTTTATGAGCATACAGCCAGGGAAGTTCC
GAAATAAATGGGGACCGTTACTCGCAGGTCTGATAATTTGAGATAGTCCTAATGGTAGAA
AACCCAGTGAAATTATGAGGCTTATTGTGACGACTTTTATTGGAGTAGTTTTTGGTTTCT
TTCTAGGAGTGTCGTTTCCAACATTGTCATTAACAAAGTTCAATCTCCCATCTGGCTTGC
TTCCCTCGATTGATCTCTCTTACATTGAAGAAAGATATACAGGCCGTCGTGCTTGGTCTT
TTATAAACAATAATAACAGAAGAGCTTCGCCAAATCACTTATCAAATGACACATCAAAGA
TATGGGTTCCATCAAATCCAAGAGGAGCAGAAAGTTTACCTCCCGGCATTGTTGAAGCTG
AGTCGGACTTTTACTTGCGTAGATTGTGGGGCAAACCCAGTGAGGATTTAACGTTCAAGC
CAAAGTACCTTGTGACCTTCACTGTTGGCTATGAAATGAAAAAAAATATTGATGCAGCCG
TGAAAAAGTTTTCAGAGAATTTCACAATCCTTCTATTTCATTATGATGGCCGAGCTAATG
AATGGGATGAGTTTGAATGGTCAAAGAAGGCTATTCATGTGAGTGCTCGCAAACAGACTA
AATGGTGGTATGCTAAGCGATTTCTGCATCCTGACATTGTGGCACCATATGACTATATAT
TTATATGGGATGAAGACTTGGGCGTTGAGCATTTTAACGCCGAAGAGTACTTAAAACTGG
TGAAGAAGCATGGCCTGGAGATTTCACAGCCTGGTTTAGAACCCAATAAAGGGTTGACAT
GGCAAATGACAAAAAGAAGAGGAGATAAAGAAGTTCACAAAGTGACGGAGGAGAAACCGG
GATGGTGTTCCGACCCCCATTTACCTCCTTGTGCAGCGTTTGTTGAGATTATGGCTCCAG
TATTCTCGCGAGAAGCATGGCGTTGTGTCTGGCATATGATTCAGAATGACTTGGTCCATG
GATGGGGACTTGATTTTGCAGTTAGAAGATGTGTTGAGCCTGCACATGAGAAGATTGGAG
TTGTCGATGCTCAATGGATTGTTCACCAAGGTGTTCCCACACTAGGAAATCAGGGTAAAA
CTGAAACCGGGAAAGCACCATGGCAGGGGGTGAGGGAGAGATGTAGGAAGGAGTGGACCA
TGTTTCAGAGTCGGTTAGCGAATGCAGAACATGCATATTTCAAGTCCGGCGGTGGTATTA
ATATGTCTAATTCCACTGGTCATTAGAGACAAAACTCGAAGCTTGACTTGTACACAGTTA
TGGTCGCCATTATGCGTAGACTCACCTCCCCCCTTTTTTGAAATATATTCTTATGTAACA
TTTATTACATGAAATAGAGTCCTAGCTAGGGACCAAACTTAAATCCAATGTAGAACTTGA
GAGCTGATGTGTGATAGATTAACTGAAGAAAATTAGTACTGCGTTATGTCTCATAAATTA
CAGTAGAGGTTACTTATTGGTTTGTAATCCTGAGATGTGTCACTTGTTCTTTTTTTCATA
TTCTTTCTACTTAGTTTATAAAGATTATGAATATAAAGATTATGAAAATAGAAAATTGTC
CTTAAAAGTGTACAAAATCAGTCTTTTAAGTATTTTTTTATTAAGATGTTACAGACTAAA
TAGACAGATTTTTATATATTTTATAGATTAAAAAAAAA
>TR166380|c0_g2_i6 len=712 path=[8855:0-24 8856:25-48 8857:49-80 8858:81-104 9048:105-199 9063:200-298 8995:299-322 9085:323-431 9060:432-455 9110:456-456 9105:457-480 9097:481-519 9084:520-543 9059:544-599 8976:600-607 8977:608-711] [-1, 8855, 8856, 8857, 8858, 9048, 9063, 8995, 9085, 9060, 9110, 9105, 9097, 9084, 9059, 8976, 8977, -2]
GGGAAAGCACCATGGCAGGGGGTATGTTTTGCATTTTTTTACTTGATATGTGACTTGGCT
TTTTATTTTCCTCCAACATTCAAAGTATATTAAACTAATCAACAACCTGTGAAGGAGTCT
TTATCTTATGAGCTTTGATTATGAGTTCTGCTTGATGTTTCAATGTTGTTGATGGCAGGT
GAGGGAGAGATGTAGGAAGGAGTGGACCATGTTTCAGAGTCGGTTAGCGAATGCAGAACA
TGCATATTTCAAGTCCGGCGGTGGTATTAATATGTCTAATTCCACTGGTCATTAGAGACA
AAACTCGAAGCTTGACTTGTACACAGTTATGGTCGCCATTATGCGTAGACTCACCTCCCC
CCTTTTTTGAAATATATTCTTATGTAACATTTATTACATGAAATAGAGTCCTAGCTAGGG
ACCAAACTTAAATCCAATGTAGAACTTGAGAGCTGATGTGTGATAGATTAACTGAAGAAA
ATTAGTACTGCGTTATGTCTCATAAATTACAGTAGAGGTTACTTATTGGTTTGTAATCCT
GAGATGTGTCACTTGTTCTTTTTTTCATATTCTTTCTACTTAGTTTATAAAGATTATGAA
AATAGAAAATTGTCCTTAAAAGTGTACAAAATCAGTCTTTTAAGTATTTTTTTATTAAGA
TGTTACAGACTAAATAGACAGATTTTTATATATTTTATAGATTAAAAAAAAA
>TR166380|c0_g2_i7 len=1080 path=[8958:0-67 9058:68-176 9119:177-200 9126:201-211 9019:212-259 9112:260-307 9107:308-322 9033:323-552 9063:553-651 8995:652-675 9085:676-784 9060:785-808 9110:809-809 9105:810-833 9097:834-872 9084:873-896 9059:897-952 8991:953-975 8824:976-1079] [-1, 8958, 9058, 9119, 9126, 9019, 9112, 9107, 9033, 9063, 8995, 9085, 9060, 9110, 9105, 9097, 9084, 9059, 8991, 8824, -…
GTGAGTGCTCGCAAACAGACTAAATGGTGGTATGCTAAGCGATTTCTGCATCCTGACATT
GTGGCACCTTACGACTATATTTTTATATGGGATGAAGATCTGGGTGTTGAGCATTTTAAT
GCAGAGGAATACCTAAGACTGGTGAGAAAGCATGGGTTGGAGATTTCACAGCCTGGTCTG
GAACCTAATAATGGGCTGACATGGCAAATGACTAAGAGAAGAGGTGATCGCGAGGTTCAC
AAAGAAACAGAGGAGAAACCAGGATGGTGCAGTGACCCTCATCTGCCTCCTTGTGCAGCG
TTTGTTGAGATTATGGCTCCAGTATTCTCGCGAGAAGCATGGCGTTGTGTCTGGCATATG
ATTCAGAATGACTTGGTCCATGGATGGGGACTTGATTTTGCAGTTAGAAGATGTGTTGAG
CCTGCACATGAGAAGATTGGAGTTGTCGATGCTCAATGGATTGTTCACCAAGGTGTTCCC
ACACTAGGAAATCAGGGTAAAACTGAAACCGGGAAAGCACCATGGCAGGGGGTGAGGGAG
AGATGTAGGAAGGAGTGGACCATGTTTCAGAGTCGGTTAGCGAATGCAGAACATGCATAT
TTCAAGTCCGGCGGTGGTATTAATATGTCTAATTCCACTGGTCATTAGAGACAAAACTCG
AAGCTTGACTTGTACACAGTTATGGTCGCCATTATGCGTAGACTCACCTCCCCCCTTTTT
TGAAATATATTCTTATGTAACATTTATTACATGAAATAGAGTCCTAGCTAGGGACCAAAC
TTAAATCCAATGTAGAACTTGAGAGCTGATGTGTGATAGATTAACTGAAGAAAATTAGTA
CTGCGTTATGTCTCATAAATTACAGTAGAGGTTACTTATTGGTTTGTAATCCTGAGATGT
GTCACTTGTTCTTTTTTTCATATTCTTTCTACTTAGTTTATAAAGATTATGAATATAAAG
ATTATGAAAATAGAAAATTGTCCTTAAAAGTGTACAAAATCAGTCTTTTAAGTATTTTTT
TATTAAGATGTTACAGACTAAATAGACAGATTTTTATATATTTTATAGATTAAAAAAAAA
>TR166380|c0_g2_i8 len=1065 path=[8958:0-67 9058:68-176 9119:177-200 9126:201-211 9018:212-259 9112:260-307 9107:308-322 9033:323-552 9063:553-651 8995:652-675 9085:676-784 9060:785-808 9110:809-809 9105:810-833 9097:834-872 9084:873-896 9059:897-952 8976:953-960 8977:961-1064] [-1, 8958, 9058, 9119, 9126, 9018, 9112, 9107, 9033, 9063, 8995, 9085, 9060, 9110, 9105, 9097, 9084, 9059, 8976, 8977, -…
GTGAGTGCTCGCAAACAGACTAAATGGTGGTATGCTAAGCGATTTCTGCATCCTGACATT
GTGGCACCTTACGACTATATTTTTATATGGGATGAAGATCTGGGTGTTGAGCATTTTAAT
GCAGAGGAATACCTAAGACTGGTGAGAAAGCATGGGTTGGAGATTTCACAGCCTGGTCTG
GAACCTAATAATGGGCTGACATGGCAAATGACAAAGAGAAGAGGTGATCGCGAGGTCCAC
AAAGAAACAGAGGAGAAACCAGGATGGTGCAGTGACCCTCATCTGCCTCCTTGTGCAGCG
TTTGTTGAGATTATGGCTCCAGTATTCTCGCGAGAAGCATGGCGTTGTGTCTGGCATATG
ATTCAGAATGACTTGGTCCATGGATGGGGACTTGATTTTGCAGTTAGAAGATGTGTTGAG
CCTGCACATGAGAAGATTGGAGTTGTCGATGCTCAATGGATTGTTCACCAAGGTGTTCCC
ACACTAGGAAATCAGGGTAAAACTGAAACCGGGAAAGCACCATGGCAGGGGGTGAGGGAG
AGATGTAGGAAGGAGTGGACCATGTTTCAGAGTCGGTTAGCGAATGCAGAACATGCATAT
TTCAAGTCCGGCGGTGGTATTAATATGTCTAATTCCACTGGTCATTAGAGACAAAACTCG
AAGCTTGACTTGTACACAGTTATGGTCGCCATTATGCGTAGACTCACCTCCCCCCTTTTT
TGAAATATATTCTTATGTAACATTTATTACATGAAATAGAGTCCTAGCTAGGGACCAAAC
TTAAATCCAATGTAGAACTTGAGAGCTGATGTGTGATAGATTAACTGAAGAAAATTAGTA
CTGCGTTATGTCTCATAAATTACAGTAGAGGTTACTTATTGGTTTGTAATCCTGAGATGT
GTCACTTGTTCTTTTTTTCATATTCTTTCTACTTAGTTTATAAAGATTATGAAAATAGAA
AATTGTCCTTAAAAGTGTACAAAATCAGTCTTTTAAGTATTTTTTTATTAAGATGTTACA
GACTAAATAGACAGATTTTTATATATTTTATAGATTAAAAAAAAA
>TR166380|c0_g2_i9 len=1763 path=[8882:0-31 9114:32-131 9109:132-146 9122:147-165 9074:166-186 9127:187-210 9093:211-234 9067:235-246 @9100@!:247-585 9090:586-600 9065:601-696 9035:697-720 8668:721-765 8998:766-1005 8979:1006-1020 9033:1021-1250 9063:1251-1349 8995:1350-1373 9085:1374-1482 9060:1483-1506 9110:1507-1507 9105:1508-1531 9097:1532-1570 9084:1571-1594 9059:1595-1650 8976:1651-1658 897…
GGGGTTTTACTTCTTTAAACAAGCATATTTGTTTCTTATACGGAAGATACCTTCTAGTTG
ATGAATGGTGAAGTGTGACTTCTGCATATAGTTTTATGAGCATACAGCCAGGGAAGTTCC
GAAATAAATGGGGACCGTTACTCGCAGGTCTGATAATTTGAGATAGTCCTAATGGTAGAA
AACCCAGTGAAATTATGAGGCTTATTGTGACGACTTTTATTGGAGTAGTTTTTGGTTTCT
TTCTAGGAGTGTCGTTTCCAACATTGTCATTAACAAAGTTCAATCTCCCATCTGGCTTGC
TTCCCTCGATTGATCTCTCTTACATTGAAGAAAGATATACAGGCCGTCGTGCTTGGTCTT
TTATAAACAATAATAACAGAAGAGCTTCGCCAAATCACTTATCAAATGACACATCAAAGA
TATGGGTTCCATCAAATCCAAGAGGAGCAGAAAGTTTACCTCCCGGCATTGTTGAAGCTG
AGTCGGACTTTTACTTGCGTAGATTGTGGGGCAAACCCAGTGAGGATTTAACGTTCAAGC
CAAAGTACCTTGTGACCTTCACTGTTGGCTATGAAATGAAAAAAAATATTGATGCAGCCG
TGAAAAAGTTTTCAGAGAATTTCACAATCCTTCTATTTCATTATGATGGCCGAGCTAATG
AATGGGATGAGTTTGAATGGTCAAAGAAGGCTATTCATGTGAGTGCTCGCAAACAGACTA
AATGGTGGTATGCTAAGCGATTTCTGCATCCTGACATTGTGGCACCATATGACTATATAT
TTATATGGGATGAAGACTTGGGCGTTGAGCATTTTAACGCCGAAGAGTACTTAAAACTGG
TGAAGAAGCATGGCCTGGAGATTTCACAGCCTGGTTTAGAACCCAATAAAGGGTTGACAT
GGCAAATGACAAAAAGAAGAGGAGATAAAGAAGTTCACAAAGTGACGGAGGAGAAACCGG
GATGGTGTTCCGACCCCCATTTACCTCCTTGTGCAGCGTTTGTTGAGATTATGGCTCCAG
TATTCTCGCGAGAAGCATGGCGTTGTGTCTGGCATATGATTCAGAATGACTTGGTCCATG
GATGGGGACTTGATTTTGCAGTTAGAAGATGTGTTGAGCCTGCACATGAGAAGATTGGAG
TTGTCGATGCTCAATGGATTGTTCACCAAGGTGTTCCCACACTAGGAAATCAGGGTAAAA
CTGAAACCGGGAAAGCACCATGGCAGGGGGTGAGGGAGAGATGTAGGAAGGAGTGGACCA
TGTTTCAGAGTCGGTTAGCGAATGCAGAACATGCATATTTCAAGTCCGGCGGTGGTATTA
ATATGTCTAATTCCACTGGTCATTAGAGACAAAACTCGAAGCTTGACTTGTACACAGTTA
TGGTCGCCATTATGCGTAGACTCACCTCCCCCCTTTTTTGAAATATATTCTTATGTAACA
TTTATTACATGAAATAGAGTCCTAGCTAGGGACCAAACTTAAATCCAATGTAGAACTTGA
GAGCTGATGTGTGATAGATTAACTGAAGAAAATTAGTACTGCGTTATGTCTCATAAATTA
CAGTAGAGGTTACTTATTGGTTTGTAATCCTGAGATGTGTCACTTGTTCTTTTTTTCATA
TTCTTTCTACTTAGTTTATAAAGATTATGAAAATAGAAAATTGTCCTTAAAAGTGTACAA
AATCAGTCTTTTAAGTATTTTTTTATTAAGATGTTACAGACTAAATAGACAGATTTTTAT
ATATTTTATAGATTAAAAAAAAA
>TR166380|c0_g3_i1 len=371 path=[8888:0-116 9083:117-153 9055:154-161 9021:162-189 9076:190-199 9046:200-223 9011:224-323 8869:324-370] [-1, 8888, 9083, 9055, 9021, 9076, 9046, 9011, 8869, -2]
CACAACACAAAGATCTTGTTTCGTAGTGCTGTGCTTCCTATAAAACCAGTGAAGGTTCCA
TTCTTCTGCCGGAAAATTCATCTTCCGTTCTTCACCTTCTTCCACGTTCCTCCGACACCC
CTCAGCTGGGGTTTTCTTTTTCTCACTCAAAAGCTTCTTCTTCAGTTTCAGATCTTCATC
TCTTTTTCTGCAGGGGTTTTTCTTCTTTAAACAAGCATATTTGTTTCTTATACGGAAGAT
ACCTTCTAGTTGATGAATGGTGAAGTGTGACTTCTGCATATAGTTTTATGAGCATACAGC
CAGGGAAGTTCCGAAATAAATGGGTACCGTTACTCGCAGCTTTTTTTTATTGGATGCAGT
CCTAATGGTAG
>TR166380|c0_g4_i1 len=340 path=[8968:0-68 8969:69-81 8970:82-91 8971:92-105 8972:106-339] [-1, 8968, 8969, 8970, 8971, 8972, -2]
AATGTGTATTTGATTGTAATGTTTTTTTAGGATCTATGCGACAATTCCTGGTAATACCCA
AATTGGATACGACTATTAAGAATCCCTTTACTGTATGTAGTTGATTTGGAACGGTATATG
GAGCATTACCAACTTGGCCAAACCATTTAAAAAATCACAAGTTCAAAGGATCCAAAATTT
GGTGTCGAATGGTTGGCTGTTATGGTCACTAGACAATCTTTTGGGCGATTTTTAACGTTA
TTCATCAATTCACTGATATGTAACTTAACTAACACTCATTTGACAAAAAAATTGAATAAA
TTATGTTACGATCATATATATATTTATGCAATATTTATTT
>TR166380|c0_g5_i1 len=327 path=[8960:0-116 9023:117-153 9079:154-161 9051:162-167 9015:168-182 9072:183-195 9042:196-217 9007:218-226 8722:227-326] [-1, 8960, 9023, 9079, 9051, 9015, 9072, 9042, 9007, 8722, -2]
CACAACACAAAGATCTTGTTTCGTAGTGCTGTGCTTCCTATAAAACCAGTGAAGGTTCCA
TTCTTCTGCCGGAAAATTCATCTTCCGTTCTTCACCTTCTTCCACGTTCCTCCGACACCC
CTCAGCTGGGGTTTTCTTTTTCTCACTCAAAAGCTTCTTCTTTTTTTTGTTGCTCAGATC
TTCATCTCTTTTTCTGGGGTTTTACTTCTTTAAACAAGCATATTTGTTTCTTATACGGAA
GATACCTTCTAGTTGATGAATGGTGAAGTGTGACTTCTGCATATAGTTTTATGAGCATAC
AGCCAGGGAAGTTCCGAAATAAATGGG
>TR166380|c0_g6_i1 len=330 path=[8913:0-116 9025:117-153 9082:154-161 9053:162-167 9017:168-182 9073:183-195 9043:196-205 9009:206-220 8880:221-229 8881:230-329] [-1, 8913, 9025, 9082, 9053, 9017, 9073, 9043, 9009, 8880, 8881, -2]
CACAACACAAAGATCTTGTTTCGTAGTGCTGTGCTTCCTATAAAACCAGTGAAGGTTCCA
TTCTTCTGCCGGAAAATTCATCTTCCGTTCTTCACCTTCTTCCACGTTCCTCCGACACCC
CTCAGCTGGGGTTTTCTTTTTCTCACTCAAAAGCTTCTTCTTTTTTTTGTTGCTCAGATC
TTCATCTCTTTTTCTGCAGGGGTTTTACTTCTTTAAACAAGCATATTTGTTTCTTATACG
GAAGATACCTTCTAGTTGATGAATGGTGAAGTGTGACTTCTGCATATAGTTTTATGAGCA
TACAGCCAGGGAAGTTCCGAAATAAATGGG
>TR166380|c0_g7_i1 len=446 path=[8885:0-101 9117:102-129 9113:130-223 9108:224-269 9123:270-277 9128:278-283 9130:284-298 9134:299-311 9038:312-321 9002:322-336 8751:337-345 8752:346-445] [-1, 8885, 9117, 9113, 9108, 9123, 9128, 9130, 9134, 9038, 9002, 8751, 8752, -2]
ATCTAAGAAGAAGAAGGGAAACTCCTCCAAACCCACCTAAAAACCAAACTCAACAACAAA
AAGAGCGTGACCCTCCCTCCTTGTTCCAAACTCACAACACAACACAACACAACACAAAGA
TCTTGTTTCGTAGTGCTGTGCTTCCTATAAAACCAGTGAAGGTTCCATTCTTCTGCCGGA
AAATTCATCTTCCGTTCTTCACCTTCTTCCACGTTCCTCCGACAACATCATCACCCCTCA
GCTGGGCTTTTCTTTTTCTCACTCAAAAGCTTCTTCTTTTTTTTGTTGCTCAGATCTTCA
TCTCTTTTTCTGCAGGGGTTTTACTTCTTTAAACAAGCATATTTGTTTCTTATACGGAAG
ATACCTTCTAGTTGATGAATGGTGAAGTGTGACTTCTGCATATAGTTTTATGAGCATACA
GCCAGGGAAGTTCCGAAATAAATGGG
>TR166380|c0_g7_i2 len=431 path=[8723:0-101 9116:102-114 9113:115-208 9108:209-254 9123:255-262 9128:263-268 9130:269-283 9134:284-296 9038:297-306 9002:307-321 8751:322-330 8752:331-430] [-1, 8723, 9116, 9113, 9108, 9123, 9128, 9130, 9134, 9038, 9002, 8751, 8752, -2]
ATCTAAGAAGAAGAAGGGAAACTCCTCCAAACCCACCTAAAAACCAAACTCAACAACAAA
AAGAGCGTGACCCTCCCTCCTTGTTCCAAACTCACAACACAAAGATCTTGTTTCGTAGTG
CTGTGCTTCCTATAAAACCAGTGAAGGTTCCATTCTTCTGCCGGAAAATTCATCTTCCGT
TCTTCACCTTCTTCCACGTTCCTCCGACAACATCATCACCCCTCAGCTGGGCTTTTCTTT
TTCTCACTCAAAAGCTTCTTCTTTTTTTTGTTGCTCAGATCTTCATCTCTTTTTCTGCAG
GGGTTTTACTTCTTTAAACAAGCATATTTGTTTCTTATACGGAAGATACCTTCTAGTTGA
TGAATGGTGAAGTGTGACTTCTGCATATAGTTTTATGAGCATACAGCCAGGGAAGTTCCG
AAATAAATGGG
>TR166380|c0_g8_i1 len=237 path=[8803:0-59 8804:60-67 8805:68-73 8806:74-89 8807:90-102 8808:103-112 8809:113-127 8810:128-136 8811:137-236] [-1, 8803, 8804, 8805, 8806, 8807, 8808, 8809, 8810, 8811, -2]
CCTTCTTCCACGTTCCTCCGACACCCCTCAGCTGGGGTTTTCTTTTTCTCACTCAAAAGC
TTCTTCTTTTTTTTTGTTGCTCAGATCTTCATCTCTTTTTCTGCAGGGGTTTTACTTCTT
TAAACAAGCATATTTGTTTCTTATACGGAAGATACCTTCTAGTTGATGAATGGTGAAGTG
TGACTTCTGCATATAGTTTTATGAGCATACAGCCAGGGAAGTTCCGAAATAAATGGG
>TR166381|c0_g1_i1 len=3344 path=[8060:0-145 8105:146-170 8146:171-222 8124:223-246 8100:247-270 8159:271-361 8143:362-386 8157:387-454 8150:455-478 8142:479-532 8097:533-556 8121:557-681 7984:682-705 8141:706-1412 8066:1413-1449 8120:1450-1570 7958:1571-1594 8140:1595-1862 7890:1863-1885 8119:1886-2072 7922:2073-2096 8094:2097-2250 8023:2251-2274 8139:2275-2275 8118:2276-2299 8156:2300-2363 8138…
CTTCCGATCCCGCCCTTGCCTTGCCCCCTTCATCGGGCGGAAAAAAAAAAAAAAAAAAAA
ATCAGAAAAAATCATTTTATTTCATCACCTTCTCTCTTCTCTCCAACGAGAAAAAAACTC
CAATTCACAGTTTCATCAATTCCTCCCTTTTTTTCCTCAAATCGAACCCACATGCAAGAG
TATAATTAGATTAAGCATTTAATTCCAACTCTAGAAAGCCAAGTTTTGCAGAGAAGAGTA
GCGAATGGAAAAGAATTGGAGATGTGAATCAAGGATTTGATCTATCATCAATTTCAGTGT
TGCATTTACTCTCAGAGATGGGTGTAGTGACGGGTGTGATATTGGATGAATCCGTACTCT
TGGCTGAAGGAGATGGTGATAAAAGTGTATCTTCGCTACAGCCAGGAGTTGAGCCTTTAA
TCAGAACACTCTTTCAATCTAGAATTCATATAGGAATTGCGTATAATGTCGAACTTCAAG
ACGATAAGGTCAGTATTCTGAAAAGAATAGCCAGTTTACACTCGCTTCATTGCGTTATCT
TAAATGATCATGCAAGTGAAGTTGTTATCCCTGTATGGGGTGATAATGAAAGTGGAAAAA
TTATTTATCTGGTTTCTAGTAAGAAGGAGTTATTATTATTACCTGAATTAAGAAGGTATA
ATTGGTTGATTGTTGGTCTGAATGTTGGAGGTGAAAGTGAAGGTTCACGTGAATATGATA
CTTCTAATATTGAAAATTTAGAGGAGTTGCCATTGAAAATTTGTCGGTTAAATAAAAAGT
TTATCGGAAACAAGTTCTTGACTGTTGGTTATATAATGAAGCCTTCTCGCGTCGAAGATT
TTGCAAAGAGGGGTGCATTCCCTTTGTGTCCTACACAAAATGGGTTGATGTTTGTGCCTC
TTTCGACCAAGCTTCCTTTATCGTCTCAATTAAAGGACATTGATGTTGTTCTTCATAAAG
CCACTGATGAAATATTATCCATTGAAGATAACCAGCCTACTTTTACACAAAACATGCAAG
AACTGCAGAGGTATTTGGATCAGCATCAGGATTTATGTGTGGTTGATCCACTGATTAATA
TTTATCCTGTATTGGATCGGCTAGAAATTCAACAAGTTCTACTTGGCTTATTAGAATTGA
ATACTGAAGGTGGTTATTTGATCAGAGGGGCCCGTTTTCTTAAGGTTGATAATTTTAGCG
AAGTTGATTTCACGGCTGGATTAGCTGATGCCAGATTGTCTCTTCCCTGTATAGTGAAAC
CTAAAGTTGCCTGTGGTGTCAGTGACGCGCATAAGATGGCAATAGTTTTCAGGGTTGATG
ATTTTAAGAATTTAGACGTTCCTCTTCCAGCTGTTATTCAGGAATATGTGGATCACTCAT
CCACTTTGTACAAATTTTATGTCTTGGGCGAGAGAGTTTTCCATGCTGTCAAAAAGTCGA
TACCAAATGCTGATATTTTGATAAAATTAGCTAATGCTGATGAGCTCAAACCTCTAGAGT
TTGATAGCTTGAAATCTCTACCCACAGACAAAAGCATCATCATCGATTCCGGAGCCAGTA
ACGAGTCTATTGACCTTAAGCTGGTAACAGATGCTGCAAATTGGCTTAGAAGAAGGCTTC
ATCTCACAGTCTTTGGTTTTGATGTTGTAATTCAGGAAGGCACTCATGATCATGTAATTG
TGGATGTAAACTACCTTCCATCGTTTAAAGAAGTACCTGATGACATCGCTATCCCTGCCT
TCTGGGAGGCCATTAGAAATAAGTTTGACGGTATGGTTTCTAAACAAGCATGTGCTTGAA
CTTCGTAACTATGACAAGGAATTAAATGTTTTGGAAATAAGTTTTGACAGTGTTTGCATC
AGAGATCAGGCACCTGATCTTATCATGATAAAAATGACGTTGAATAATTTATCATTGCAT
GTTTGAAGCTTGAAATGCTTAGCACTTGTTATTATTATTACTGCAATTCAATGTAATACG
TCTGCTATTTGCTTGAAAATATTTATTTAAAGATAAGAAGTTTACCTCTATTTTCTCTCC
AAAAGCCTTATACAAACATAGGTTTGAAACTTCCACTCAAATTGATCTTTCTTTGCTTCT
TCCATAATCAGAAGAAAAAAAAGTCAATTTTGGGTCAGCTATGCCTAAACATCAAACCTA
ATCTAAGCACTGGAAATGTTAAAATGCATAGACATGTTTATGAATACATATGCTAAAGAG
TTGAGGACAAAATTAACTTGCTTCAGAAGCTCCCACACAGAAGGGTTAACTTTGCTTCTG
GTTAAGTAACTAACTACTATTGAGTATTGACAAGTGACACTATTAAGTAGCTGCTTCTTC
ATGAATTTCTCCTTCTTCCACTGGACTGAAACTAACACGTTTCCTTCGTGACCTTTGATT
GTGAACCTCTATTTTGCCTTCATTTATTCCACCACCACCCTTCACAGAAGCATTATTCCC
ATTATTCCCCATATACAAACTTACAATCTTCTCCGCCACCTCGGCTCCATCGCGACTCTC
CTCCATCAACCTATCCAACTGAGCCTTAGGAATCCTCATTTTCACCCGAGTTGACCCATC
ACGAATTAAACCGGGCCCATCATCACCTATATTGGACCGCTTCACCGAAGGAAGATCCGA
AACGGAACGTTTCGATAACATCAAAAAATCGAGCCTCTCAGTAGCGTTCATGCCACGTGA
AGGGTGTAATCCACTGGATCGCACCCTCTTCGGCAATGGTTGAGATTGAACTTTTGGTAA
CTCAACCAAGAAATAGATTTTCTTGGCCTTGAGTTGTTGGTGAGGTTCAAGTGGTTTAGC
CCTAAGACCAAAATGCTTCACTGCTTGTGAATCCAAAAGAGCATGACCGGGATAGTTTTT
AACTACGTCATTTGCTTTAGCTGGAGTTTTTAGCTTGAAGGTTTCTCCATCTATTTTCAT
TACCTTTGCTTTTTTTGGTTCTTCCCATCATAACGTTTCCCATCTCTTATTGTTACACTA
GCTTGTTCTTTGTCACTTTCCTTTCCCTTTGATATTTTCAATTTTGATTGGTTGTATTTG
TATCTTAGTTTCTCTCTTTGTAGACTTAGTAGATAGTTGTAGGAGGTGATAATGATATAT
TAATACTTACTCATATTTATAGGATGCGTTAATTAGTAAAAGGCCAAAGCAAATAGTATG
TGAATTAGTGGAAATTTGGTAGAGATTCCATAGAAATAAGGAAAGGGTCAATGACTCGAT
TTATTTATTTATTTATTATATTAAATAGTAGTGTGAAACTATAGATTTATAAAGCAAGAT
AAAGTTTGATGGGATTAATATCAATTCGATAGGTACAATATAAC
>TR166382|c0_g1_i1 len=538 path=[4010:0-72 4130:73-102 4162:103-117 4188:118-144 4125:145-149 4223:150-156 4207:157-180 4183:181-186 4151:187-243 4236:244-288 4212:289-312 4193:313-315 4167:316-353 4134:354-378 4089:379-402 4069:403-537] [-1, 4010, 4130, 4162, 4188, 4125, 4223, 4207, 4183, 4151, 4236, 4212, 4193, 4167, 4134, 4089, 4069, -2]
AAACCGATTCACTTTCATCTCCCTTCCCCGAAAACGCCGACAGAAACACCTTCCCTGAAC
TACTTCCAGCGTGGATTTGTGGAAGCAACGAATTCAAACCAAACACACCACGAATTTCGC
CGTTTGATGCAGGATCGTGTTTGAGGAATCTGGAGGAGGATGATGCGGTGGATACAGCGG
CGGCGGTGGCGGTGGTTGCGGTGCGTTGTGGAGGTGGTTGGATACCGTTGAGCCAACGAA
CGAGAGCGATACGAGATGAACGGTTAGGATCGTATTCGATGCGTTCGACTATACCGACGG
AAGAAGAAGTGTTGCGCTTGAGATCGATAACTCGATGTAAACGTTTATGGCCGCCGCCGC
GGTGGAAGGAGGTGATGCGGCCGTAACAGTTACGGCCGGCGGTTTTTCCGGCGCCGAATG
TGAATTGTCTCAGTGATCTCTTCACTCCTCCTGACATTTTTTCTGGATGTTGTAGTTAGG
GTTGGTTGTTCCTTTTTTCCTTAAAGAAAACGATTTTTAAATTTTTCAGATCGGAAGA
>TR166382|c0_g1_i2 len=1060 path=[3963:0-147 4163:148-287 4056:288-311 4127:312-345 4158:346-348 4185:349-349 4121:350-373 4153:374-375 4204:376-378 4219:379-399 4180:400-402 4229:403-435 4217:436-459 4177:460-486 4228:487-516 4255:517-526 4235:527-528 4227:529-544 4256:545-594 4214:595-624 4195:625-639 4171:640-642 4141:643-666 4100:667-671 4249:672-678 4246:679-702 4243:703-708 4240:709-765 423…
TTTTTTTTTTTTAATGAAATAAAATGATTGAATTGAACATATCCACATGTGTCGGTGTCG
TGTCAGACACCTAACACACCTTCAATCAAAGTTGTCGGTGCCGGTGCCATATAGGTTTAC
ACTCAACAAAAAATCTATAAGCTTCTAATTCACTATTATTCTTCAAATTCTAACTTCATC
AAAGCATTAGTACAAAGCTTGAAAATAAACATCAACAATTATTTCAACTTGTAAAACTAG
CCAAACTCAAAACAGAGCAAATAAACTAAATTATCATCAATTCATCATTCAAAATACATA
AAACAAAATCCAAACTAAAATTCAACCAACATTAATCTTCCAAATTACACAATCAAGCAA
TATTCTGCCACGAAATCGCCGTTTTCCTTTTATTCCTATTCATCCAAACATCACTATTCT
TCTTCCAATTCCTAATCTCCAATTTCTCACCATCCCCTTTCACACCAAAAAACTCCGGTC
TCGACGCCGCCACTGCAATCCTCGGTAACCCTAACGCCGACGAAACCGATTCACTTTCAT
CTCCCTTCCCCGAAAACGCCGACAGAAACACCTTCCCTGAACTACTTCCAGCGTGAATTT
GCGGAAGCAACGAATTCAAACCAAACACACCACGAATTTCTCCTTTTGATGCAGGATCGT
GTTTGAGGAATCTGGAGGAGGATGATGCGGTGGATACAGCGGCGGCGGTTGCAGTAGTGG
TGGTGCGTTGTGGAGGTGGATTAATACCGTTGAGCCAACGAACGAGAGCGATACGAGATG
AACGGTTAGGATCGTATTCGATGCGTTCGACGATACCAACGGAAGAAGAAGTGTTGCGTT
TGAGATCGATAATTCGATGTAAACGTTTATGGCCGCCGCCGCGGTGGAAGGAGGTGATGC
GGCCGTAACAGTTACGGCCGGCGGTTTTTCCGGCGCCGAATGTGAATTGTCTCAGTGATC
TCTTCACTCCTCCTGACATTTTTTCTGGATGTTGTAGTTAGGGTTGGTTGTTCCTTTTTT
CCTTAAAGAAAACGATTTTTAAATTTTTCAGATCGGAAGA
>TR166382|c0_g2_i1 len=397 path=[4070:0-81 4131:82-105 4231:106-106 4224:107-130 4208:131-132 4186:133-135 4222:136-159 4154:160-192 4205:193-216 4220:217-243 4150:244-285 4202:286-301 4113:302-351 3968:352-381 3969:382-396] [-1, 4070, 4131, 4231, 4224, 4208, 4186, 4222, 4154, 4205, 4220, 4150, 4202, 4113, 3968, 3969, -2]
TTTTTTTTTAACCTAATTCATCGTTGCAAATTCATGCATTATCGTTCAAAATACATAAAG
CAAAATCCAAACTAAAATTGAAACAACATTAATCTTCCAAATTACACAATCAAGCAATAT
TCTGCCACGAAATCGCAGTTTTCCTTTTATTCCTATTCATCCAAACATCACTATTCTTCT
TCCAATTCCTAATCTCCAATTTCTCACCATCCCCTTTCACACCAAAAAACTCCGGTCTCG
ACGCTGCCACCGCAATCCTCGGCAACCCTAACGCCGACGAAACCGATTCACTTTCATCTC
CCTTCCCCGAAAACGCCGACAGAAACACCTTCCCTGAACTACTTCCAGCGTGGATTTGTG
GAAGCAACGAATTCAAACCAAACACACCACGAATTTC
>TR166382|c0_g1_i3 len=605 path=[3851:0-106 4163:107-246 4056:247-270 4127:271-304 4158:305-307 4185:308-308 4121:309-332 4153:333-334 4204:335-337 4219:338-358 4180:359-361 4229:362-394 4217:395-418 4177:419-445 4228:446-475 4255:476-485 4197:486-509 4259:510-559 4104:560-589 3832:590-604] [-1, 3851, 4163, 4056, 4127, 4158, 4185, 4121, 4153, 4204, 4219, 4180, 4229, 4217, 4177, 4228, 4255, 4197, …
ATTGAATTGAATACATCAGCGTTGTGTCAGACACCTAATACACCTTCAATCAAATTTGTC
AGTGTCATATAGGTTCAGAGGTCGACAAAAAATCTATAAGCTTCTAATTCACTATTATTC
TTCAAATTCTAACTTCATCAAAGCATTAGTACAAAGCTTGAAAATAAACATCAACAATTA
TTTCAACTTGTAAAACTAGCCAAACTCAAAACAGAGCAAATAAACTAAATTATCATCAAT
TCATCATTCAAAATACATAAAACAAAATCCAAACTAAAATTCAACCAACATTAATCTTCC
AAATTACACAATCAAGCAATATTCTGCCACGAAATCGCCGTTTTCCTTTTATTCCTATTC
ATCCAAACATCACTATTCTTCTTCCAATTCCTAATCTCCAATTTCTCACCATCCCCTTTC
ACACCAAAAAACTCCGGTCTCGACGCCGCCACTGCAATCCTCGGTAACCCTAACGCCGAC
GAAACCAAAACCGATTCACTTTCATCTCCCTTCCCCGAAAACGCCGACAGAAACACCTTC
CCTGAACTACTTCCAGCGTGGATTTGTGGAAGCAACGAATTCAAACCAAACACACCACGA
ATTTC
>TR166382|c0_g1_i4 len=817 path=[3804:0-81 4191:82-102 4129:103-105 4209:106-106 4187:107-130 4124:131-132 4156:133-156 4221:157-159 4206:160-192 4230:193-216 4218:217-243 4203:244-273 4255:274-283 4235:284-285 4227:286-301 4256:302-351 4214:352-381 4195:382-396 4171:397-399 4141:400-423 4100:424-428 4249:429-435 4246:436-459 4243:460-465 4240:466-522 4236:523-567 4212:568-591 4193:592-594 4167:5…
TTTTTTTTTAACCTAATTCATCGTTGCAAATTCATGCATTATCGTTCAAAATACATAAAG
CAAAATCCAAACTAAAATTGAACCAACATTAATCTTCCAAATTACACAATCAAGCAATAT
TCTGCCACGAAATTGCCGTTTTCCTTTTATTCCTATTCATCCAAACATCACTATTCTTCT
TCCAATTCCTAATCTCCAATTTCTCACCATCCCCTTTCACACCAAAAAACTCCGGTCTCG
ACGCAGCCACCGCAATCCTCGGTAACCCTAACGCCGACGAAACCGATTCACTTTCATCTC
CCTTCCCCGAAAACGCCGACAGAAACACCTTCCCTGAACTACTTCCAGCGTGAATTTGCG
GAAGCAACGAATTCAAACCAAACACACCACGAATTTCTCCTTTTGATGCAGGATCGTGTT
TGAGGAATCTGGAGGAGGATGATGCGGTGGATACAGCGGCGGCGGTTGCAGTAGTGGTGG
TGCGTTGTGGAGGTGGATTAATACCGTTGAGCCAACGAACGAGAGCGATACGAGATGAAC
GGTTAGGATCGTATTCGATGCGTTCGACTATACCGACGGAAGAAGAAGTGTTGCGCTTGA
GATCGATAACTCGATGTAAACGTTTATGGCCGCCGCCGCGGTGGAAGGAGGTGATGCGGC
CGTAACAGTTACGGCCGGCGGTTTTTCCGGCGCCGAATGTGAATTGTCTCAGTGATCTCT
TCACTCCTCCTGACATTTTTTCTGGATGTTGTAGTTAGGGTTGGTTGTTCCTTTTTTCCT
TAAAGAAAACGATTTTTAAATTTTTCAGATCGGAAGA
>TR166383|c0_g1_i1 len=916 path=[2560:0-62 2645:63-142 2661:143-166 2664:167-205 2644:206-256 @2651@!:257-305 2581:306-323 2642:324-340 2655:341-358 2650:359-406 2660:407-470 2653:471-502 2663:503-511 2666:512-527 2629:528-565 2646:566-602 2637:603-626 2628:627-702 2548:703-726 2549:727-729 2550:730-753 2636:754-817 2613:818-848 2614:849-915] [-1, 2560, 2645, 2661, 2664, 2644, 2651, 2581, 2642, 2…
TTCTGACAAAAATTCAAACAACATAGTCCCTAGATTCATCACCTGTTTCCCATATTCTAG
TAGTATATCTCTGCAAGAATTAGTAAATGAGAGTTAAATTCAATTTCAGACATTTGGACC
CATTTGCTACACATGTACATGATATGATATGACAGAGAAATGATATAATATAAAGCACCA
TTAGGATATGATATGATTTTATTTTAATTTTGTCTTTGACTAATAATATGATATAGACAT
AAGTAGTTATCATACAGTATATTTGACGCGGACAAGATAACAAATATGATACATTATTTA
ATTGATGACAGAAATCATATATGATACATTATTTAATTGATGACAGAAATCATATATGAG
TTAAAGTATCTAAAGGACAAAAAAGGGAAATTATGCTTGAAACGATGGAAATCCACCCAA
ACCATACAACTTTGTGACCATGCTATATTTTTTTTACAAGTTTAACAATGAGTCTTGAGG
CATAGTGGTTTTTAAGTTTTAACTACAGAGATAGGAGAAAATAAGTTTAAAAATTAACTT
ATTATACCATATCCTCTCATCAAACACTAAATTGAGATGCGATATGATACGATTATCCTA
TCTTATCTCTTAATTATCTTGCACACCAAACACAGCCTTTATATTTCGTATAAGTTGGTT
TATATATATGGATATCAGAGGCACTACTAACATGTCGACACAAGCAATAATTTAAAAAAG
TAGTATAAAAAATATTGAACACATCTTTATCTAAAGTGTCGGTTGTACCAATGAAAATAA
CTAAAGTTCAAGGAGCACTGAGCACATAAATTGTATACGTATGCATACATACCTGCATAC
AACAGGAAAATCTTCTGGTTTGGGAGTGTCAGGAGCCAAGGAACAAGTACAAGTATCCCT
CCAATTGAGTGCTGGC
>TR166383|c0_g1_i2 len=620 path=[2585:0-110 2660:111-174 2654:175-206 2663:207-215 2631:216-248 2652:249-269 2646:270-306 2637:307-330 2628:331-406 2548:407-430 2549:431-433 2550:434-457 2636:458-521 2613:522-552 2614:553-619] [-1, 2585, 2660, 2654, 2663, 2631, 2652, 2646, 2637, 2628, 2548, 2549, 2550, 2636, 2613, 2614, -2]
GTCATTTTAGAGTTAAGATATCTAGTTTGAATGTATTTTAGTTTAGTTTTGTTAAGGATT
CGATAAAAAGTCATTGAAGGACAGAAAGGGGAAATTATGCTTGAAACGATGGAAATCCAC
CCAAACCATACAACTTTGTGACCATGCTATATTTTTTTTACAAGTTTAACAATGATTCTT
GAGACATAGTGGTTTTTAAGTTTTAACTACAGAGATGGGAGAAAAAAAGTTTGAAAATTA
ACTTATCATACCATATCCTCTCATCAAACACTAAATTGAGATGCGATATGATACGATTAT
CCTATCTTATCTCTTAATTATCTTGCACACCAAACACAGCCTTTATATTTCGTATAAGTT
GGTTTATATATATGGATATCAGAGGCACTACTAACATGTCGACACAAGCAATAATTTAAA
AAAGTAGTATAAAAAATATTGAACACATCTTTATCTAAAGTGTCGGTTGTACCAATGAAA
ATAACTAAAGTTCAAGGAGCACTGAGCACATAAATTGTATACGTATGCATACATACCTGC
ATACAACAGGAAAATCTTCTGGTTTGGGAGTGTCAGGAGCCAAGGAACAAGTACAAGTAT
CCCTCCAATTGAGTGCTGGC
>TR166383|c0_g1_i3 len=882 path=[2570:0-63 2645:64-143 2661:144-167 2664:168-206 2644:207-257 @2651@!:258-306 2655:307-324 2650:325-372 2660:373-436 2653:437-468 2663:469-477 2666:478-493 2629:494-531 2646:532-568 2637:569-592 2628:593-668 2548:669-692 2549:693-695 2550:696-719 2636:720-783 2613:784-814 2614:815-881] [-1, 2570, 2645, 2661, 2664, 2644, 2651, 2655, 2650, 2660, 2653, 2663, 2666, 262…
CTTCTGACAACAATGCAAACAGTAAAGTTCCTAGATTCATTACCTGTTTCCCATATTCTA
GTAGTATATCTCTGCAAGAATTAGTAAATGAGAGTTAAATTCAATTTCAGACATTTGGAC
CCATTTGCTACACATGTACATGATATGATATGACAGAGAAATGATATAATATAAAGCACC
ATTAGGATATGATATGATTTTATTTTAATTTTGTCTTTGACTAATAATATGATATAGACA
TAAGTAGTTATCATACAGTATATTTGACGCGGACAAGATAACAAATATGATACATTATTT
AATTGATGACAGAAATCATATATGAGTTAAAGTATCTAAAGGACAAAAAAGGGAAATTAT
GCTTGAAACGATGGAAATCCACCCAAACCATACAACTTTGTGACCATGCTATATTTTTTT
TACAAGTTTAACAATGAGTCTTGAGGCATAGTGGTTTTTAAGTTTTAACTACAGAGATAG
GAGAAAATAAGTTTAAAAATTAACTTATTATACCATATCCTCTCATCAAACACTAAATTG
AGATGCGATATGATACGATTATCCTATCTTATCTCTTAATTATCTTGCACACCAAACACA
GCCTTTATATTTCGTATAAGTTGGTTTATATATATGGATATCAGAGGCACTACTAACATG
TCGACACAAGCAATAATTTAAAAAAGTAGTATAAAAAATATTGAACACATCTTTATCTAA
AGTGTCGGTTGTACCAATGAAAATAACTAAAGTTCAAGGAGCACTGAGCACATAAATTGT
ATACGTATGCATACATACCTGCATACAACAGGAAAATCTTCTGGTTTGGGAGTGTCAGGA
GCCAAGGAACAAGTACAAGTATCCCTCCAATTGAGTGCTGGC
>TR166384|c2_g1_i1 len=634 path=[2246:0-141 2449:142-161 2463:162-216 2473:217-245 2468:246-257 2461:258-278 2428:279-311 2471:312-320 2466:321-329 2457:330-355 2435:356-389 @2464@!:390-501 2450:502-548 2433:549-550 2416:551-620 2360:621-633] [-1, 2246, 2449, 2463, 2473, 2468, 2461, 2428, 2471, 2466, 2457, 2435, 2464, 2450, 2433, 2416, 2360, -2]
TGTGCGAAGCAGCAGCGGCCCAGGCGACTTCGACGAAAAAGGCACGGACAGACAACTCAG
CAACCCTCGCAAGCCAACCACCACCCACTCCCAAACCTCTTTCTCACCAACCCACACATC
CGTCAAAATGGAGAACGAGCGCGGCGAGCTTGTCGACCTGTACGTCCCCCGCAAGTGCAG
CGCGACCAACCGCATCATCAAGGCCAAGGACCACGGCAGCGTGCAGATCAGCATCGCCAA
GGTCGACGAGAACGGCCGCTACACCGGCGAGAACCAGGTGTACGCCCTGTGCGGCTTCGT
GCGCGCGATGGGCGAGAGCGACGACTGCATGAACCGCCTCACCCAGAGGGACGGCTTCCT
CAAGAACGTCTGGAACGCGAGCGGAAACTAGAGGGAAAGTCAAATGGATTGCTTGATTGC
ATGAGACTTGTTTGGGATGCGTGGAGGAAAGGGGAGGATCTGTGAAAGCATGGAATGAAA
AGAGGAGTTTGTTTTCGAGTTTCCCGACCGGCGCTGAAATGCGGTCTTGATGCGACGGGA
CAAAAATACATTTGGGCTCTCTGCCCGCCGGACCTCGACTTCGACCTCTTTTTATTGATC
TCCCCCGACTTCTCGTAGCTCTGCAATTCAAACC
>TR166384|c2_g1_i2 len=556 path=[2301:0-62 2449:63-82 2463:83-137 2473:138-166 2468:167-178 2461:179-199 2428:200-232 2471:233-241 2466:242-250 2457:251-276 2435:277-310 @2464@!:311-422 2451:423-468 2434:469-470 2417:471-542 2396:543-555] [-1, 2301, 2449, 2463, 2473, 2468, 2461, 2428, 2471, 2466, 2457, 2435, 2464, 2451, 2434, 2417, 2396, -2]
CTTCCGATCTCCCACCTTCTTCACCAACCCCCCAAAACTACCGTCAAAATGGAGAACGAG
CGCGGCGAGCTTGTCGACCTGTACGTCCCCCGCAAGTGCAGCGCGACCAACCGCATCATC
AAGGCCAAGGACCACGGCAGCGTGCAGATCAGCATCGCCAAGGTCGACGAGAACGGCCGC
TACACCGGCGAGAACCAGGTGTACGCCCTGTGCGGCTTCGTGCGCGCGATGGGCGAGAGC
GACGACTGCATGAACCGCCTCACCCAGAGGGACGGCTTCCTCAAGAACGTCTGGAACGCG
AGCGGAAACTAGAGGGAAAGTCAAATGGATTGCTTGATTGCATGAGACTTGTTTGGGATG
CGTGGAGGAAAGGGGAGGATCTGTGAAAGCATGGAATGAAAAGAGGAGTTTGTTTTCGAG
TTTTCGATCGGCGCTGAAATGCGGTTTTGATGCGACGGGACAAAAATACATCTGGGCTCT
CTGCCCGCCGGACTATCGACTTCGACCTCTTTTCTGATTTTCTCCCCCGACTTCTCGTAG
CTCTGCAATTCAAACC
>TR166384|c2_g1_i3 len=581 path=[2249:0-58 2475:59-76 2477:77-107 2476:108-162 2479:163-164 2467:165-179 2459:180-188 2443:189-191 2424:192-203 2456:204-224 2440:225-242 2421:243-251 2453:252-257 2437:258-266 2419:267-275 2452:276-301 2436:302-335 @2464@!:336-447 2451:448-493 2434:494-495 2417:496-567 2396:568-580] [-1, 2249, 2475, 2477, 2476, 2479, 2467, 2459, 2443, 2424, 2456, 2440, 2421, 2453,…
CGATCTAATCAGCACCCTCGCGACCACCAACACCACCCAAACCCTTCTCACCACCCCCCC
AAAAACCGTCAAAATGGAGAACGACCGCGGCGAGCTTGTCGACCTGTACGTCCCCCGCAA
GTGCAGCGCGACCAACCGCATCATCAAGGCCAAGGACCACGGCTCCGTCCAGATCAGCAT
CGCCAAGGTCGACGAGAACGGCCGCTACACCGGCGAGAACCAGGTCTACGCGCTCTGCGG
CTTCGTGCGCGCGATGGGCGAGAGCGACGACTGCATGAACCGCCTCACCCAGAGGGACGG
CTACCTCAAGGGTGTCTGGAACGCGAGCGGAAACTAGAGGGAAAGTCAAATGGATTGCTT
GATTGCATGAGACTTGTTTGGGATGCGTGGAGGAAAGGGGAGGATCTGTGAAAGCATGGA
ATGAAAAGAGGAGTTTGTTTTCGAGTTTTCGATCGGCGCTGAAATGCGGTTTTGATGCGA
CGGGACAAAAATACATCTGGGCTCTCTGCCCGCCGGACTATCGACTTCGACCTCTTTTCT
GATTTTCTCCCCCGACTTCTCGTAGCTCTGCAATTCAAACC
>TR166385|c0_g1_i1 len=387 path=[2800:0-161 2801:162-176 2802:177-200 2803:201-201 2804:202-223 2805:224-247 2806:248-386] [-1, 2800, 2801, 2802, 2803, 2804, 2805, 2806, -2]
CATTGGTTTCTGTTGGAACAATGTGGCATAATTTAAACTTTTGCGCCTACCATAAAAATA
ACTTATACATAAACGTTTGATGATAGATGAATATTCAATAAGTGCTTAATTAAGCTGTTT
TCAAAATGCAAAACAAGACTACTATCATAATTTAAAGCACTTGAGCATAGTTGCATATGA
GCAAAACACAAACTTTTAACGAGGAGAAACTTTTGCGCCTTTCATCATTGGTTTCTGTTG
GAACAATGTGGCATAATTTAAACTTTTGCGCCTACCATAAAAATAACTTATACATAAACG
TTTGATGATAGATGAATATTCAATAAGTGCTTAATTAAGCTGTTTTCAAAATGCAAAACA
AGACTACTATCATAATTTAAAGCACTT
>TR166385|c0_g2_i1 len=233 path=[2835:0-45 2836:46-46 2837:47-47 2838:48-69 2839:70-93 2840:94-232] [-1, 2835, 2836, 2837, 2838, 2839, 2840, -2]
AAGCACTTGAGCATAGTTGCATACGAGCAAAACACAAACTTTTAACGAGGAGAAACTTTT
GCGCCTTTCATCATTGGTTTCTGTTGGAACAATGTGGCATAATTTAAACTTTTGCGCCTA
CCATAAAAATAACTTATACATAAACGTTTGATGATAGATGAATATTCAATAAGTGCTTAA
TTAAGCTGTTTTCAAAATGCAAAACAAGACTACTATCATAATTTAAAGCACTT
>TR166385|c0_g3_i1 len=1155 path=[2841:0-161 2842:162-176 2843:177-199 2864:200-223 2872:224-247 2878:248-321 2876:322-345 2874:346-370 2867:371-391 2873:392-420 2870:421-448 2832:449-457 2866:458-466 2858:467-584 2856:585-608 2857:609-1154] [-1, 2841, 2842, 2843, 2864, 2872, 2878, 2876, 2874, 2867, 2873, 2870, 2832, 2866, 2858, 2856, 2857, -2]
CATTGGTTTCTGTTGGAACAATGTGGCATAATTTAAACTTTTGCGCCTACCATAAAAATA
ACTTATACATAAACGTTTGATGATAGATGAATATTCAATAAGTGCTTAATTAAGCTGTTT
TCAAAATGCAAAACAAGACTACTATCATAATTTAAAGCACTTGAGCATAGTTGCATACGA
GCAAAACACAAACTTTTAACAAGGAGAAACTTTTGCGCCTTTCATCATTGGTTTCTGTTG
GAACAATGCGGCAGAGTATTTTTGTTGTGGATGAAACCTTTCACCTGCCAATTTTCAAAG
ACGACACAAAATTGTGAACACCGTCATCTAGAGCACTCTGCAGCATCTGCAAGGAAAACA
TCTGTGGGTTTTCAGCAGCTTTTATGGCTGAGGAAACTCCAAGATTTATCGATTGTGAGG
CCATCTGCACCAAACTTTTGGCAAGTGGGAGTATGCAAAACATTCCTCGGCCACCATCAA
GTGCTTCCTCTGCTGGATGTTTCCATTCATCAATTACCCATCCATAGCGGCGGTCAAATA
GAAGTCGCTTTGAGGATTGTCTAGAGCTTTGAACAACATTGACTCTGGAGCTTGTGGATT
CCATCTATCTTATTTTTAGTACCGAGTCTAGGAAGGGCATAAAAGATAAAGAACTCTTGT
GCTGATAGTAGGAAACCTAGGTCACCTTTCGTTGGGTTGATGCAAAATATTGAGGAAAAG
GCAAGATGAAATGAAATTTTGTCAGATTTCAGTTTTTGTTGAAGAAATTTGAAAATTGGT
CAATTTCATCGTAAGAACACCATTCGCGATACTTGTCTCTGTTTGGTTGAGGTAGATGGA
GTGGAGTGGATAATTTTCAATGAAGTATATCTGTTTGGTTGAAGTTTTAAATCTATTCCA
ATCTAATCTTTAAGGGTGCGTTTGATATCTATTCCAAACTAAAGGGGCTTATTTATCTGG
TCCAATGAAAGTTTGATGCTCTTTTGGAGCAACATAAGTTAGCTCAAATTAACTTAGGGA
AGGCTCTTGACAAAGAAGAAGCATTTTGGAGGAAGAAATCATAGGTTAATTGGCATTTAG
ATTTAGATGGGGTAATAGTGTGTTTTCTACTAGAGCAAATTTTGACCACATCATAAACCA
TTTTAAAAAGATCGG
>TR166385|c0_g4_i1 len=387 path=[2807:0-161 2808:162-201 2809:202-223 2810:224-247 2811:248-386] [-1, 2807, 2808, 2809, 2810, 2811, -2]
CATTGGTTTCTGTTGGAACAATGTGGCATAATTTAAACTTTTGCGCCTACCATAAAAATA
ACTTATACATAAACGTTTGATGATAGATGAATATTCAATAAGTGCTTAATTAAGCTGTTT
TCAAAATGCAAAACAAGACTACTATCATAATTTAAAGCACTTAAGCATAGTTGCATACAA
GCAAAACACAAACTTTTAACGAGGAGAAACTTTTGCGCCTTTCATCATTGGTTTCTGTTG
GAACAATGTGGCATAATTTAAACTTTTGCGCCTACCATAAAAATAACTTATACATAAACG
TTTGATGATAGATGAATATTCAATAAGTGCTTAATTAAGCTGTTTTCAAAATGCAAAACA
AGACTACTATCATAATTTAAAGCACTT
>TR166386|c0_g1_i1 len=866 path=[5097:0-97 5390:98-98 5374:99-110 5367:111-134 5359:135-145 5347:146-191 5330:192-192 5397:193-212 5399:213-229 5395:230-262 5327:263-266 5354:267-293 5341:294-317 5326:318-509 5219:510-533 5325:534-557 5353:558-586 5375:587-623 5368:624-656 5352:657-678 5338:679-682 5323:683-698 5303:699-730 5280:731-813 5161:814-865] [-1, 5097, 5390, 5374, 5367, 5359, 5347, 5330,…
GATAAAAGTACATGGACCTTTTTCTTGAAGAAACTTTGGACTATCCCCTTTCTTTTTCCT
TATATCATTCTTTGATTTTTTTTGGCAGATTTTCCTTTGATTTTATCCATGGAGAGAATT
ATTCGGTGGTTGCATCTTTTAGTTTATTTAATTACACGCAATAACTTTCTGGTGTTAGTG
TTACACTTTGTCTTAATTCTTACCTACCATAAACCTCATGAAGAATTTGGATTAACTGCA
GTGAATCTGGTCCCCTCATAAGGCTTGACCATATATGAGTATTTCGTGTTCATTGGTAAT
GTCATTTAACCATCATAAATGTATATGAACACCATATAAAAATACACTCAATATCAATAG
GATAATAATGTATTGAAAGACAGAAAAATACGTACAAAAGTGTGTAAATGTTTTTTTTAT
ATAAAAATTCCATTTCTGTTAATAAAGGTTTGTTTTAAATTTTAATCCCTTGGTCACTTC
AATTATTAATACAATACTTTAGTACTATTTTTGTGGAGTGACAATATTCAATGTGGTATG
TGGAGTGATGTTCAAGACCTGCAATTTCAATATCTAAACTTTTAAGCAAAAATCGGCATA
TAAAGACATCGATCGCAATAACAATTAACATCTCAACTACGTTCACGCCATATCCGATAC
AAATACATTTGATTTGATCTCTTTGTGATCCAAGCTTATATATTAAGTATCACATTGTTA
TCCAATTCAAAATCTTACACCTAAAGACATTATAACAAGAATTGTAGTAGTAAGCAGCAA
GTTATACATACCTTGTTGTAATTGAAATGCAAGAACCTAATGAAGAAATAGAGCAAATAT
TGAATGAGACAAGAAAAGGGTGGCAA
>TR166386|c0_g1_i2 len=1397 path=[5180:0-208 5181:209-214 5336:215-277 5320:278-310 5300:311-348 5170:349-356 5171:357-380 5172:381-400 5296:401-503 5086:504-527 5087:528-542 5349:543-610 5333:611-628 5390:629-629 5374:630-641 5367:642-665 5359:666-676 5347:677-722 5330:723-723 5397:724-743 5399:744-760 5395:761-793 5327:794-797 5354:798-824 5341:825-848 5326:849-1040 5306:1041-1062 5284:1063-106…
GGGTTCTAGAAAATATTAATGTATCAAAATTATTTTATTTATTTAAACAATTTATTCATA
TAAAAATAATATAAAATCAATATTATTATTATTTTTGAGTCAAATAGTTAGCTATACAGA
TTTTTTAGTCAATATGTATAAATTAAGATGTAATAATTATATCTAACCGTCAAATATTTC
TTGTTTCTCAAGACTTTTTGTTGTTGTGAATTCTTGTTACTCAAGACAATTATTATTATT
TAATAAAACAAATTTTTTTTGCAATTGTATGAATGTAAAAAAAAAATCAAACTACTGATT
ATCGAAACTATAAATTTAAATGTGAATATGTGACAATGGCACATGGGACCTGCCCAAGCT
TTATAGGTTCTAGTGCTTTTGAGACTTATCATTTTATAAATAAAAAATAATAATAAAACA
ATTCATTCTATCATCAAATCCCACTTATAAAGTTTGAGAACTCATTTGTTTTTTTTAGGG
GGAGAACTCATTTGTTATAGATTTAAAAAAAATAATATTAAAGTCGATTTTAATTCTTAT
ATATACATTTCGTCAAGAAAGTATTATACGTACATACATATCCTTTTCGATAAAAGTACA
TGGACCTTTTTTTTGGCAGATTTTCCTTTGATTTTATCCATGGAGAGAATTATTCGGTGG
TTGCATCTTTTAGTTTATTTAATTACACGCAATAACTTTCTGGTGTTAGTGTTACACTTT
GTCTTAATTCTTACCTACCATAAACCTCATGAAGAATTTGGATTAACTGCAGTGAATCTG
GTCCCCTCATAAGGCTTGACCATATATGAGTATTTCGTGTTCATTGGTAATGTCATTTAA
CCATCATAAATGTATATGAACACCATATAAAAATACACTCAATATCAATAGGATAATAAT
GTATTGAAAGACAGAAAAATACGTACAAAAGTGTGTAAATGTTTTTTTTATATAAAAATT
CCATTTCTGTTAATAAAGGTTTGTTTTAAATTTTAATCCCTTGGTCACTTCAATTATTAA
TACAATACTTTAGTACTATTTATGTGGAGTGACAATATTCAATGTGGTATGTGGAGTGAT
GTTCAAGACCTGCAATTTCAATATCTAAACTTTTAAGCAAAAATCGGCATATAAAGACAT
CGATCGCAATAACAATTAACATCTCAACTACGTTCACGCCATATCCGATACAAATACATT
TGATTTGATCTCTTTGTGATCCAAGCTTATATATTAAGTATCACATTGTTATCCAATTCA
AAATCTTACACCTAAAGACATTATAACAAGAATTGTAGTAGTAAGCAGCAAGTTATACAT
ACCTTGTTGTAATTGAAATGCAAGAACCTAATGAAGAAATAGAGCAAATATTGAATGAGA
CAAGAAAAGGGTGGCAA
>TR166386|c0_g2_i1 len=748 path=[5257:0-97 5258:98-98 5322:99-110 5301:111-134 5360:135-145 5351:146-191 5387:192-192 5334:193-214 5350:215-231 5318:232-264 5295:265-465 5275:466-467 5276:468-491 5277:492-520 5315:521-557 5348:558-612 5331:613-616 5313:617-632 5290:633-664 5232:665-747] [-1, 5257, 5258, 5322, 5301, 5360, 5351, 5387, 5334, 5350, 5318, 5295, 5275, 5276, 5277, 5315, 5348, 5331, 5313…
GATAAAAGTACATGGACCTTTTTCTTGAAGAAACTTTGGACTATCCCCTTTCTTTTTCCT
TATATCATTCTTTGATTTTTTTTGGCAGATTTTCCTTTGATTTTATCCATGGAGAGAATT
ATTCGGTGGTTGCATCTTTTAGTTTAGTTAATTACACGCAATAACTTTTTGGTGTTAGTG
TTACACTTTGTCTCTTAATTCTTACCTACCATAAACCTCATGAAGAATTTGGATTAACTG
CAGTGAATCTGGTCCCCTCATAAGGTTTGCCATGTTATTTGAGCCCTTTGTATTCATTAA
TCCTCATAAATTCCACTATATACACACCATGTAAAAATACACTTAATATGGTTCTGGACC
GGCCAGAAGGTCAATCATACTGACACGTAGCTTAAGCTTACACTGTCTTAAGGCCCACGC
CTATTTAATACTTTAGTACTATATATGTGGAGTGACAATATTCAATGTGGTATGTGGAGT
GATGTTCAAGACATGGGCTTTCAATATCTAAACTTTTAAGCAAAAATCGGCATATAAAGA
CATCGATCGCAATAACAACTAACATCTCAACTACGTTAACGCCATATCCAATACAAATAC
ATTTGATTTGATCTCTTTGTGATCCAAGCTTATGTATTAAGGATCACATTGTTATCCAAT
TCAAAATCTTACACCTAAAGACATTATAACAAGAATTGTAGTAGTAAGCAGCAAGTTATA
CATACCTTGTTGTAATTGAAATGCAAGA
>TR166386|c0_g1_i3 len=1342 path=[5156:0-148 5157:149-154 5302:155-291 5270:292-299 5271:300-323 5272:324-343 5298:344-487 5349:488-555 5333:556-573 5390:574-574 5374:575-586 5367:587-610 5359:611-621 5347:622-667 5330:668-668 5397:669-688 5399:689-705 5395:706-738 5327:739-742 5354:743-769 5341:770-793 5326:794-985 5306:986-1007 5284:1008-1009 5325:1010-1033 5353:1034-1062 5375:1063-1099 5368:11…
CAACACATCTGGGCCACACAACACAACCCTTTGTGTGGCCCAGATTTAATGTCACGGTGA
CATTATGTCACCAAAGTATTATCCGTTATATCTAACCGTTAAGTTCTAGTCATATATTTC
TTGTTGCTCAAGACTTTTTGTTGTTGTGAATTCTTTTGTTGCTCAAGACAATTATTATTT
AATAAAACACTAATTTTGCAATTATAAGAATGAAAGAAAAAAAAAAAATTAATACTGATT
ATCGAAACCGTAGATTTAAATGTGAATAGTATGTGACAATGGCACATGGGACCTGCCCAA
GCTTTATAGGTTCTAGTGCTTTTGAGACTTATCATTTTATAAATTAAAAATAATAATAAA
ATAATTCATTCTATCTTCAAATCCCACTATAAAGTTTTAGAACTCATTTTTTTTTTTAAA
CAAGAACTCATTTCTTATTGATTTAAAAAAATAAAAAAAATATTGAAGTCGATTTTAATT
CTTATATATACATTTCGTCAAGAAAGTATTATACGTACATACATATCCTTTTCGATAAAA
GTACATGGACCTTTTTTTTGGCAGATTTTCCTTTGATTTTATCCATGGAGAGAATTATTC
GGTGGTTGCATCTTTTAGTTTATTTAATTACACGCAATAACTTTCTGGTGTTAGTGTTAC
ACTTTGTCTTAATTCTTACCTACCATAAACCTCATGAAGAATTTGGATTAACTGCAGTGA
ATCTGGTCCCCTCATAAGGCTTGACCATATATGAGTATTTCGTGTTCATTGGTAATGTCA
TTTAACCATCATAAATGTATATGAACACCATATAAAAATACACTCAATATCAATAGGATA
ATAATGTATTGAAAGACAGAAAAATACGTACAAAAGTGTGTAAATGTTTTTTTTATATAA
AAATTCCATTTCTGTTAATAAAGGTTTGTTTTAAATTTTAATCCCTTGGTCACTTCAATT
ATTAATACAATACTTTAGTACTATTTATGTGGAGTGACAATATTCAATGTGGTATGTGGA
GTGATGTTCAAGACCTGCAATTTCAATATCTAAACTTTTAAGCAAAAATCGGCATATAAA
GACATCGATCGCAATAACAATTAACATCTCAACTACGTTCACGCCATATCCGATACAAAT
ACATTTGATTTGATCTCTTTGTGATCCAAGCTTATATATTAAGTATCACATTGTTATCCA
ATTCAAAATCTTACACCTAAAGACATTATAACAAGAATTGTAGTAGTAAGCAGCAAGTTA
TACATACCTTGTTGTAATTGAAATGCAAGAACCTAATGAAGAAATAGAGCAAATATTGAA
TGAGACAAGAAAAGGGTGGCAA
>TR166387|c0_g1_i1 len=306 path=[1552:0-201 1553:202-245 1554:246-305] [-1, 1552, 1553, 1554, -2]
ACCAGCAACCGCAGGAACGAAGTCCCTCACGTTCGTAAACAAGCACCACCGGATCCCAAA
CAAGAGTCAAAAAGGAAATTCATCAATCCGGTGAAGAAGATCAACCTGAAGATGAAGAGG
ATGGATGCTATTAAATTTTCTCTTATAGATCATTATAATTTCCAGTAATGTTGGCATTAA
AAAAAAAAGTTTATGTAAACCTATACTTTTTGGTTGTTTTTTTTAAGCTACGCATATGGA
TTATTTCAATGTTCAATTTTTTCAATTTCGATACTTGTTAATGTTATATATCTCTTTTAT
CAAAAA
>TR166387|c0_g2_i1 len=540 path=[1562:0-214 1565:215-403 1556:404-427 1566:428-449 1564:450-493 1561:494-539] [-1, 1562, 1565, 1556, 1566, 1564, 1561, -2]
ACTGAATGTGCTGGGGAAGCTTTTCATTCAGTGTTTGGCAAAGAAAAGCCAGGTAGAGTG
CGTTGCTTTGGAAGAATGGTAACACCAACTGTGCTAAAGAGAAATGAAGAAATTGCTGCT
ATTAAGAGACAATATTCTAGCGAGACAACTCGCATGTCTAAGCAACTTAACGGCTTACAA
GGGCTGGTTAAACTCTTGTTAAGGCAAAGCAATCCGGATTTGGATGAGGAAGCTTTGGAT
AATATTATGGAGAATGCTATGGATGTTGAAAACAATGCTTCCACATCAATGGATATGCAG
AATGTTGAAAAGGAAATTCATCAAACCAGCCGTGAGGAAGATCAACCTGAAGACCAAGAG
GATGGATGTTATTGAATTTTCTCTTGTAGATCATTATAATTTCCGGCAATGTTAACATTC
GAAATTTAAAAAAAAAGTTTATGTAAACCTATACTTTTTGGTTGTTTTTTTTAAGCTACG
CATATGGATTATTTTAATGTTCAATTTTTTGAATTTCGATACTTGAAATATTAAGATGCG
>TR166387|c1_g1_i1 len=653 path=[7372:0-40 7400:41-210 7311:211-238 7312:239-265 7313:266-289 7314:290-652] [-1, 7372, 7400, 7311, 7312, 7313, 7314, -2]
TTGAAATACCCCAACATGAGAGAAAGGTTAAAACATCGTCCCAAGAGGGTACCTGGACCA
GATTTCAAGAGATTAATGATTTTTTGGGGGAACAATATTGTTCAAGATATATGTAAGAAG
AATGCTGTGAATAGGGCCAAACAGAGATATATGCACCGTATGGGAACAAGAAACTTTGCA
AGGATTAAGGCAGAGATGCGGGCAAAGAAGGAGGATGGATCAGATGTCACTCAAGCAGAA
ATGTTCATTGAAACCCGCACAAGTCGGAAAGGAAAAGAAGTGGATCAAGATACACAAAAT
GTTATTGTAAGTATAGCGATAAATTTGAGTATATTAAGTCTTGAAAACCTACGGTGCAAC
AGTGTTTAATCAAACAAGTTTTGAAAGCCTATGCGTAGGTTTCAGTGGGATGTTTTCTCT
CTTTTGATGTTGTTTTGGGATGTGTGTTTCTTTGCAATGTTATCCTGTTGAATTGTCTTG
AACTTATTTATAACCTTGATGTTTTTATTAGACTAAACTTCATGATTCCCTTCAAGACTC
AACTGAATGTGCTGGGGAAGCTTTTTGATGACATCCTGTCATTACGTAATATTAGGGACT
TATTGTGACATTTTGATAGAGTTCTGATGCAATTTAAGCTGTTTTGGAGTGCG
>TR166387|c1_g2_i1 len=563 path=[7277:0-483 7278:484-511 7279:512-538 7280:539-562] [-1, 7277, 7278, 7279, 7280, -2]
ATTTCTCTACCTTATCCTTCATTATTCGGATGTACTTATTGAAGTGTCTTCATGGGTGGA
GCAATGCATCGTTCACTTCTCTCTTAGAGTTATTGAAAGAAGCAATGCCTGATCTTAACA
TTCCCAATTCTTTTAACAAAACAAAGGCCATGATTAAGGACATTGGTCTTGATTATGAAA
AGATTGATGCTTGCCCCAATGATTGCATGCTATTTTGGAGAGAACACAAGGATGACAATT
TTTGTAGATTTTGCAAAGCTTCTCGGTGGAAAGAATCCCCTCTAGTGGATTGTGAGTCCG
AGCAACCCAAAAATGATCATAAAGTTGCTGAAAAAATTTTGAGACACTTTCCTTTGATTC
CTAGGCTTCAAAGGTTGTTTATGTGTTCAAAGACAGCTGATTCAATGAGGTGGCATAAAG
ATGATCGCACTAAAGATGGGTGCTTAAGGCACCCTGCTGATGGCAGAGATGCGGGCAAAG
AAGGAGGATGGATCAGATGTCACTCAAGCAGAAATGTTCATTGAAACCCGCACAAGTCGG
AAAGGAAAAGAAGTGGATCAAGA
>TR166387|c1_g3_i1 len=343 path=[7348:0-299 7349:300-305 7350:306-342] [-1, 7348, 7349, 7350, -2]
CTCTTCCGATCTCACTACTCTCGTGACCTCTCTCACTCGTCACCGCAACTCCGCCTGCCG
ACCCGCCGGACCTAACCCATACACCAAAGATTCACTCTCTTCCTCTCAACCTCTCGTCAC
CTTCCGCCGCATCTCTGTTCACATTCTATTTTCATAAACGCACCGCCGGACGTTCTCCTT
TCCTCCACCCGCCGCAGACTTTCTCACTTCACTCTCTTTCTGAGTCATTTTTTTCTCTGT
GAATCTCTTCAGTTTGCATTTTGTAGCAGCGAACATTCCCTTCGTAACGTCGACGACTAC
ATATGGGAAATTCATCAAACCGGTGAGGAAGATCAACCTGAAG
>TR166387|c1_g4_i1 len=696 path=[7344:0-57 7430:58-78 7427:79-102 7418:103-334 7434:335-358 7437:359-406 7426:407-459 7435:460-489 7414:490-584 7401:585-588 7385:589-695] [-1, 7344, 7430, 7427, 7418, 7434, 7437, 7426, 7435, 7414, 7401, 7385]
AAAATGCCATCGAAGAGGAAGGTAGTGACATTAATGGTTCATCTAAAAAAAAGAACACGA
GGGCCAACACGGTGCTTAAACGTTCATGCAAGAGAACTTGAAGAGCGTGAAGAAGTTACT
TTAGATGATGATGGAGAACCTGTTGGGCCCAATGATAAAGTAGTGTCTGATTTGAGTTAT
TTCCTAGGCACTATTGCAAGGAATGCTACCTATTGCCCCCTAATTTACACTAACTTTAAA
GCATTAACGAAGGATGAAAGGGATGCCATATGGAACTATGTCAATGACAAATTCATTGTT
CCTCCGAAAGGAAAGAAAGCGGTATTTGCTCGCGTAAATGATGCTTGGAGACGCTACAAG
AATTACATCAAGAGGAAATATTTCTTGAAATACCCCAACATGAGAGAGAGGTAAAAACAT
CGTCCTAAGAGAATACATGAACCCACTTTCAAGAAATTAATGGTTTATTGGGGAAACAAC
TATGTCCAAGTAAGATTACTATATCTATTTTATTTAAATATTATACTTTCTACACCACCA
AACTTTAAAATGCATAATGCAGGATGTAAGTAGGAAAAATGCTGAGAATAGGGCCAAACA
AAAATATATACACCGTATGGGACCAACAAATTTTGCTAGGATTTACGCACAATTGCGGGC
AAAGAAGGAGGACGGATCAGATGTCACTCAAGCAGA
>TR166387|c1_g4_i2 len=2239 path=[7363:0-299 7364:300-305 7365:306-377 @7429@!:378-525 7412:526-599 7398:600-603 7423:604-649 7410:650-713 7396:714-737 7268:738-744 7269:745-768 7422:769-884 7380:885-908 7409:909-1055 7433:1056-1079 7436:1080-1092 7431:1093-1120 7428:1121-1170 7419:1171-1208 7406:1209-1259 7430:1260-1280 7427:1281-1304 7418:1305-1536 7434:1537-1560 7437:1561-1608 7416:1609-1626 7…
CTCTTCCGATCTCACTACTCTCGTGACCTCTCTCACTCGTCACCGCAACTCCGCCTGCCG
ACCCGCCGGACCTAACCCATACACCAAAGATTCACTCTCTTCCTCTCAACCTCTCGTCAC
CTTCCGCCGCATCTCTGTTCACATTCTATTTTCATAAACGCACCGCCGGACGTTCTCCTT
TCCTCCACCCGCCGCAGACTTTCTCACTTCACTCTCTTTCTGAGTCATTTTTTTCTCTGT
GAATCTCTTCAGTTTGCATTTTGTAGCAGCGAACATTCCCTTCGTAACGTCGACGACTAC
ATATGGAATGAAGAACAACGTCAACTCAAAACAAAATATGGGGACCCATCACTCGGGTGC
AAAGAGGACTTACAATTTTGAAGGACAAGTGACAAATCAAAATATGGGGACCCATCTCTC
TGGTGCAAAGAGAACTTACAATTTTGAAGGTCAAGTGAAGTCAAGTGCTGAATTGCTTAA
GTTAATGAAGATTAAACGTGAAGAACCTATTGGTGGAACTAAGGCATCCTTTGGAAGAAT
TGTGGCTCATAATGTAAAAGTTCAAGGAAAGAAACAACATGTGGCATCAAGTAATGTTGG
AGGAACAAAAGCTTCTAATTGTCCATTGGTTAAAGTTCAAGGAACCAATGTCCAGCAAAC
AAAGCAAACTAAAAATGTTGAAGGAACTAAAGCAACCATTGTTGAAGTTCAAGGACAAAG
TAGCAAGCCAAACAAGCCATTGATCAATGTTGCTGGAAGTAAGATATCTACAGAAGTTGA
AGGACCTAATAGGATGCAAACTAAAAGAACCAATTTTCCATCTTTTTCCCTTGCAGCCCG
ATCACTAGAAAAGAAGTCTCAATTTGCAACAAGTGACGAAAGTCGAACGAAGGTGCCGAC
AGAGGCAACTAAGACCCAAAACAAGGGGTGCTCCCAAATTCAAGATCGAAAGAGGCATCT
CATGAAGAAGGCAGTGACTTCTGAAGTTAAAGACTCACAACCAAAGCATCAAAGCCCCAA
GCAACCCATGAAAAATGCTACATATCATAATGAGTCGATGGAAGAGCAGCAAGGGCCAAA
GAAGATAAAAAAAAGTGCCAATGTGTCCAGCAATGTTAATTGATGATTTTCTTAAAGAAA
ATGGTGAGCAAGTTGAGGAAGAAGATGAAGATTTGAAATCGAAGATGAAGAACAAGATGC
CAATGAAAGAGAAGGAGAAAATGCCATCGAAGAGGAAGGTTCATCTAAAAAAAAGAACAC
GAGGGCCAACACGGTGCTTAAACGTTCATGCAAGAGAACTTGAAGAGCGTGAAGAAGTTA
CTTTAGATGATGATGGAGAACCTGTTGGGCCCAATGATAAAGTAGTGTCTGATTTGAGTT
ATTTCCTAGGCACTATTGCAAGGAATGCTACCTATTGCCCCCTAATTTACACTAACTTTA
AAGCATTAACGAAGGATGAAAGGGATGCCATATGGAACTATGTCAATGACAAATTCATTG
TTCCTCCGAAAGGAAAGAAAGCGGTATTTGCTCGCGTAAATGATGCTTGGAGACGCTACA
AGAATTACATCAAGAGGAAATATTTCTTGAAATACCCCAACATGAGAGAAAGGTTAAAAC
ATCGTCCTAAGAGAATACCTGAACCCACTTTCAAGAAATTAATGGTTTATTGGGGAAACA
ACTATGTCCAAGATTTAAGTAGGAAAAATGCTGAGAATAGGGCCAAACAAAAATATATAC
ACCGTATGGGACCAACAAATTTTGCTAGGATTTACGCACAATTGCGGGCAAAGAAGGAGG
ACGGATCAGATGTCACTCAAGCAGAAATGTTCATTGAAACCCGCACAAGTCGGAAAGGAA
AAGAAGTGGATCAAGATACACAAAATGTTATTGTAAGTATAGCGATAAATTTGAGTATAT
TAAGTCTTGAAAACCTACGGTGCAACAGTGTTTAATCAAACAAGTTTTGAAAGCCTATGC
GTAGGTTTCAGTGGGATGTTTTCTCTCTTTTGATGTTGTTTTGGGATGTGTGTTTCTTTG
CAATGTTATCCTGTTGAATTGTCTTGAACTTATTTATAACCTTGATGTTTTTATTAGACT
AAACTTCATGATTCCCTTCAAGACTCAACTGAATGTGCTGGGGAAGCTTTTTGATGACAT
CCTGTCATTACGTAATATTAGGGACTTATTGTGACATTTTGATAGAGTTCTGATGCAATT
TAAGCTGTTTTGGAGTGCG
>TR166387|c1_g4_i3 len=1037 path=[7344:0-57 7430:58-78 7427:79-102 7418:103-334 7434:335-358 7437:359-406 7416:407-424 7403:425-459 7386:460-489 7413:490-491 7402:492-515 7385:516-622 7316:623-649 7317:650-673 7318:674-1036] [-1, 7344, 7430, 7427, 7418, 7434, 7437, 7416, 7403, 7386, 7413, 7402, 7385, 7316, 7317, 7318, -2]
AAAATGCCATCGAAGAGGAAGGTAGTGACATTAATGGTTCATCTAAAAAAAAGAACACGA
GGGCCAACACGGTGCTTAAACGTTCATGCAAGAGAACTTGAAGAGCGTGAAGAAGTTACT
TTAGATGATGATGGAGAACCTGTTGGGCCCAATGATAAAGTAGTGTCTGATTTGAGTTAT
TTCCTAGGCACTATTGCAAGGAATGCTACCTATTGCCCCCTAATTTACACTAACTTTAAA
GCATTAACGAAGGATGAAAGGGATGCCATATGGAACTATGTCAATGACAAATTCATTGTT
CCTCCGAAAGGAAAGAAAGCGGTATTTGCTCGCGTAAATGATGCTTGGAGACGCTACAAG
AATTACATCAAGAGGAAATATTTCTTGAAATACCCCAACATGAGAGAAAGGTTAAAACAT
CGTCCTAAGAGAATACCTGAACCCACTTTCAAGAAATTAATGGTTTATTGGGGAAACAAC
TATGTCCAAGATTTAAGTAGGAAAAATGCTGAGAATAGGGCCAAACAAAAATATATACAC
CGTATGGGACCAACAAATTTTGCTAGGATTTACGCACAATTGCGGGCAAAGAAGGAGGAC
GGATCAGATGTCACTCAAGCAGAAATGTTCATTGAAACCCGCACAAGTCGGAAAGGAAAA
GAAGTGGATCAAGATACACAAAATGTTATTGTAAGTATAGCGATAAATTTGAGTATATTA
AGTCTTGAAAACCTACGGTGCAACAGTGTTTAATCAAACAAGTTTTGAAAGCCTATGCGT
AGGTTTCAGTGGGATGTTTTCTCTCTTTTGATGTTGTTTTGGGATGTGTGTTTCTTTGCA
ATGTTATCCTGTTGAATTGTCTTGAACTTATTTATAACCTTGATGTTTTTATTAGACTAA
ACTTCATGATTCCCTTCAAGACTCAACTGAATGTGCTGGGGAAGCTTTTTGATGACATCC
TGTCATTACGTAATATTAGGGACTTATTGTGACATTTTGATAGAGTTCTGATGCAATTTA
AGCTGTTTTGGAGTGCG
>TR166387|c1_g4_i4 len=2273 path=[7303:0-299 7399:300-411 @7429@!:412-559 7412:560-633 7398:634-637 7423:638-683 7410:684-747 7396:748-771 7268:772-778 7269:779-802 7422:803-918 7380:919-942 7409:943-1089 7433:1090-1113 7436:1114-1126 7431:1127-1154 7428:1155-1204 7419:1205-1242 7406:1243-1293 7430:1294-1314 7427:1315-1338 7418:1339-1570 7434:1571-1594 7437:1595-1642 7416:1643-1660 7403:1661-1695…
CTCTTCCGATCTCACTACTCTCGTGACCTCTCTCACTCGTCACCGCAACTCCGCCTGCCG
ACCCGCCGGACCTAACCCATACACCAAAGATTCACTCTCTTCCTCTCAACCTCTCGTCAC
CTTCCGCCGCATCTCTGTTCACATTCTATTTTCATAAACGCACCGCCGGACGTTCTCCTT
TCCTCCACCCGCCGCAGACTTTCTCACTTCACTCTCTTTCTGAGTCATTTTTTTCTCTGT
GAATCTCTTCAGTTTGCATTTTGTAGCAGCGAACATTCCCTTCGTAACGTCGACGACTAC
GTTTCGTTGCTTGTTCTGGACTGCTTGTTATGGACCAAATAATGAAGAACAAAGTCACCT
TAAAACAAAATATGGGGAACCATCACTCAGGTGCAAAGAGGACTTACAATTTTGAAGGAC
AAGTGACAAATCAAAATATGGGGACCCATCTCTCTGGTGCAAAGAGAACTTACAATTTTG
AAGGTCAAGTGAAGTCAAGTGCTGAATTGCTTAAGTTAATGAAGATTAAACGTGAAGAAC
CTATTGGTGGAACTAAGGCATCCTTTGGAAGAATTGTGGCTCATAATGTAAAAGTTCAAG
GAAAGAAACAACATGTGGCATCAAGTAATGTTGGAGGAACAAAAGCTTCTAATTGTCCAT
TGGTTAAAGTTCAAGGAACCAATGTCCAGCAAACAAAGCAAACTAAAAATGTTGAAGGAA
CTAAAGCAACCATTGTTGAAGTTCAAGGACAAAGTAGCAAGCCAAACAAGCCATTGATCA
ATGTTGCTGGAAGTAAGATATCTACAGAAGTTGAAGGACCTAATAGGATGCAAACTAAAA
GAACCAATTTTCCATCTTTTTCCCTTGCAGCCCGATCACTAGAAAAGAAGTCTCAATTTG
CAACAAGTGACGAAAGTCGAACGAAGGTGCCGACAGAGGCAACTAAGACCCAAAACAAGG
GGTGCTCCCAAATTCAAGATCGAAAGAGGCATCTCATGAAGAAGGCAGTGACTTCTGAAG
TTAAAGACTCACAACCAAAGCATCAAAGCCCCAAGCAACCCATGAAAAATGCTACATATC
ATAATGAGTCGATGGAAGAGCAGCAAGGGCCAAAGAAGATAAAAAAAAGTGCCAATGTGT
CCAGCAATGTTAATTGATGATTTTCTTAAAGAAAATGGTGAGCAAGTTGAGGAAGAAGAT
GAAGATTTGAAATCGAAGATGAAGAACAAGATGCCAATGAAAGAGAAGGAGAAAATGCCA
TCGAAGAGGAAGGTTCATCTAAAAAAAAGAACACGAGGGCCAACACGGTGCTTAAACGTT
CATGCAAGAGAACTTGAAGAGCGTGAAGAAGTTACTTTAGATGATGATGGAGAACCTGTT
GGGCCCAATGATAAAGTAGTGTCTGATTTGAGTTATTTCCTAGGCACTATTGCAAGGAAT
GCTACCTATTGCCCCCTAATTTACACTAACTTTAAAGCATTAACGAAGGATGAAAGGGAT
GCCATATGGAACTATGTCAATGACAAATTCATTGTTCCTCCGAAAGGAAAGAAAGCGGTA
TTTGCTCGCGTAAATGATGCTTGGAGACGCTACAAGAATTACATCAAGAGGAAATATTTC
TTGAAATACCCCAACATGAGAGAAAGGTTAAAACATCGTCCTAAGAGAATACCTGAACCC
ACTTTCAAGAAATTAATGGTTTATTGGGGAAACAACTATGTCCAAGATTTAAGTAGGAAA
AATGCTGAGAATAGGGCCAAACAAAAATATATACACCGTATGGGACCAACAAATTTTGCT
AGGATTTACGCACAATTGCGGGCAAAGAAGGAGGACGGATCAGATGTCACTCAAGCAGAA
ATGTTCATTGAAACCCGCACAAGTCGGAAAGGAAAAGAAGTGGATCAAGATACACAAAAT
GTTATTGTAAGTATAGCGATAAATTTGAGTATATTAAGTCTTGAAAACCTACGGTGCAAC
AGTGTTTAATCAAACAAGTTTTGAAAGCCTATGCGTAGGTTTCAGTGGGATGTTTTCTCT
CTTTTGATGTTGTTTTGGGATGTGTGTTTCTTTGCAATGTTATCCTGTTGAATTGTCTTG
AACTTATTTATAACCTTGATGTTTTTATTAGACTAAACTTCATGATTCCCTTCAAGACTC
AACTGAATGTGCTGGGGAAGCTTTTTGATGACATCCTGTCATTACGTAATATTAGGGACT
TATTGTGACATTTTGATAGAGTTCTGATGCAATTTAAGCTGTTTTGGAGTGCG
>TR166388|c0_g1_i1 len=2143 path=[6735:0-81 6736:82-105 6946:106-145 6988:146-169 6982:170-188 6974:189-222 6962:223-246 6987:247-274 6981:275-298 6973:299-331 6920:332-374 6943:375-631 6668:632-655 6960:656-839 6800:840-860 6959:861-897 6941:898-921 6916:922-1054 6864:1055-1078 6940:1079-1255 6775:1256-1279 6992:1280-1391 6998:1392-1408 7002:1409-1453 6938:1454-1477 6994:1478-1493 @6991@!:1494-1…
TTTTTTTTTTTTTATCAAAATTTGCAACTGCAGAAAATCTATTTCTCAAATGAATACTAA
TCTCACATCACAGGGTCAATCACCACCAATGGCGTTAATGTTCCATGGCAAGTTGCAGCT
TTTTTTCATAATAACAACAAACATCACCAAATGCAATGCAACAATATAATACCATCATCT
AATGCAACAATATAAAATCATTATCGAATGCAACTCCCATTCGGCTACTAATTAAATTCA
TCAAACAGTTCAAATCTAACTACATTGTCATGTGTCATAATACTCATGATTTGGATGCTG
CACGTACCGAATGTCGCAATTTTCCAAATAAGGTATGGTAGTCAAATTAGTAAGTTATTT
CCTCCTATAATTTCCTTTTTCTTTTCCAATGATACAAGAGAACTAATATATCATTGTGAT
CTGCAAAACTGCAAAAAGCGAGGACAATGACGTAGTAATCCATGAGCTTCGGGGTTCTTG
CAATATTTCAAGGCCTGGACTTATTAGGAACTGTGAATCTGGTTCAATATTATTCTCCTA
ACTCATTCACCTTCAAGTTCCTCACCAAACTGCTCCAATCGCTTAGCATCTTCCTCTAGA
TCCCGGACTGTGGCATGGTTAATTAAACCATCGTCTTCACTGGCATGTATCTGTCTACCA
CCAAACCATCTTCCATTCATCAATTCTATGCACGCCTGAGCACCTTTTCTGTCCTTGAAT
TTAACCAAAACAACACCCTGAGGATGATTATCACATACCTTGACTGCATCTATAGGTCCA
AGCTTCGTGCATTCCTCTTTAACATCTTCTTCTAGTTCTGAGTGCAAATTTTCATCAGCC
CTCATTTCAGCAGGACTGAACATATAGCGAAGGACAACAGTTGTTGGAATTAAAACTTTT
GAATCATCACGACCACCCCATCCAAGCATTTTGTCTTCCAACTTTTTCGTTTTCTTTTTC
CGTCTATTGTCTTTGTCAGCTTGCTTGGATACAAACTTCTCTCCTTTCTGCTGAAATTTA
GCCAGGGAGACAGACATCGGAATCTTATCACCAGGCCGAAAAGGCGCACCATCCAAAAGT
TGGATTGCTAGAGCCACTGATGGTTCCTTGAGATATGTAACCAATGCATCTCCCTTTTTT
CTTCCTGTCTCTTTATCAACATAGAGCTTAACACGGGGCTTTTTGGTTTCTGGATCCTCT
TTTATAATTCCATACTTGGAAAATGTTTCCACAACTTCATCAATAGTAACATCCTCAGGC
AACCCAGTGACATAAACATGTGTATTGACCTTTAATTCAAACCAACTGTCAGGAGGTTTA
TTAGCTTCCTTCTTTTCTTCTGGTTTATCTGAATGCTTCCTCTTCCCAACAGCTACCACA
CTGGTATTTTTTGCTTCAGTTGTTTCTTCCTTTATGGAAGTTGCAGAAACACTCGATTTT
GAACTATCTTCAACGATTTTTGAGGCATCAGAATCAGTTACTATCGGAAAAACTTCCTCT
TCTTTCAAAAAGGTCATCTCTTCAACCCCATAAGGCAAAGCGCTACCAGACGTGGCCTCC
TCCTGAGGAACCCGCTTATATGCCCTAAGACTCTTATCCCACTTATATGTCCCATCATCA
TCAGTAAATTCTTCTTCACCATCAGGCGGTGTCGAAGGTCTCTCAATGTCTTCTCCTACT
ACACCACCACCACCGAATTCTGAAGCTTCCACTTGTGCCTCAGCCTCCTTAATCTCCTTT
TGCCATTTTTCAAACTCGTCCACATCTTCAGCCTCAGCATAAACTGCAGTTGAAGACGAA
TTGGGTCTTTGAGGGTTAATTTGATCCCATAATTCAGAAATTGAAGACAAAGGCTGCCAT
TCAGTTCTTCCTTCAGACCATAAAAGTGTATTTTCTGATAGGTATCCATTTAAGAAATGC
TCTTGCACCTCAGAGAAGACATAAGGACCAAGTTGTTGTTGATTCTCTCCAAGAACGTAC
CATCCAACATCTGCGACATTTTCACCAGTAGGTTGCGGTTGATTGTGGCTTTCGTAGCCA
TTTTCAGAATTCATCGTTTTCTTGGAGCAATTTCTGGGTTTCTATTCGCTACAGTGGCAG
CAAGATTATGAATGATGCAATGAAAGAGTGCCCGTGGTTTCTA
>TR166388|c0_g1_i2 len=1495 path=[6735:0-81 6736:82-105 6946:106-145 6988:146-169 6982:170-188 6974:189-222 6962:223-246 6987:247-274 6981:275-298 6973:299-331 6920:332-374 6943:375-631 6668:632-655 6960:656-839 6800:840-860 6959:861-897 6941:898-921 6916:922-1054 6864:1055-1078 6940:1079-1255 6775:1256-1279 6992:1280-1391 6999:1392-1409 7003:1410-1454 6772:1455-1478 6773:1479-1494] [-1, 6735, 67…
TTTTTTTTTTTTTATCAAAATTTGCAACTGCAGAAAATCTATTTCTCAAATGAATACTAA
TCTCACATCACAGGGTCAATCACCACCAATGGCGTTAATGTTCCATGGCAAGTTGCAGCT
TTTTTTCATAATAACAACAAACATCACCAAATGCAATGCAACAATATAATACCATCATCT
AATGCAACAATATAAAATCATTATCGAATGCAACTCCCATTCGGCTACTAATTAAATTCA
TCAAACAGTTCAAATCTAACTACATTGTCATGTGTCATAATACTCATGATTTGGATGCTG
CACGTACCGAATGTCGCAATTTTCCAAATAAGGTATGGTAGTCAAATTAGTAAGTTATTT
CCTCCTATAATTTCCTTTTTCTTTTCCAATGATACAAGAGAACTAATATATCATTGTGAT
CTGCAAAACTGCAAAAAGCGAGGACAATGACGTAGTAATCCATGAGCTTCGGGGTTCTTG
CAATATTTCAAGGCCTGGACTTATTAGGAACTGTGAATCTGGTTCAATATTATTCTCCTA
ACTCATTCACCTTCAAGTTCCTCACCAAACTGCTCCAATCGCTTAGCATCTTCCTCTAGA
TCCCGGACTGTGGCATGGTTAATTAAACCATCGTCTTCACTGGCATGTATCTGTCTACCA
CCAAACCATCTTCCATTCATCAATTCTATGCACGCCTGAGCACCTTTTCTGTCCTTGAAT
TTAACCAAAACAACACCCTGAGGATGATTATCACATACCTTGACTGCATCTATAGGTCCA
AGCTTCGTGCATTCCTCTTTAACATCTTCTTCTAGTTCTGAGTGCAAATTTTCATCAGCC
CTCATTTCAGCAGGACTGAACATATAGCGAAGGACAACAGTTGTTGGAATTAAAACTTTT
GAATCATCACGACCACCCCATCCAAGCATTTTGTCTTCCAACTTTTTCGTTTTCTTTTTC
CGTCTATTGTCTTTGTCAGCTTGCTTGGATACAAACTTCTCTCCTTTCTGCTGAAATTTA
GCCAGGGAGACAGACATCGGAATCTTATCACCAGGCCGAAAAGGCGCACCATCCAAAAGT
TGGATTGCTAGAGCCACTGATGGTTCCTTGAGATATGTAACCAATGCATCTCCCTTTTTT
CTTCCTGTCTCTTTATCAACATAGAGCTTAACACGGGGCTTTTTGGTTTCTGGATCCTCT
TTTATAATTCCATACTTGGAAAATGTTTCCACAACTTCATCAATAGTAACATCCTCAGGC
AACCCAGTGACATAAACATGTGTATTGACCTTTAATTCAAACCAACTGTCAGGAGGTTTA
TTAGCTTCCTTCTTTTCTTCTGGTTTATCTGAATGCTTCCTCTTCCCAACAGCTACCACA
CTGGTATTTTTTTGCTTCAGTTGTTTCTTCCTTTATGGAAGTTGCAGAAACACTCGATTT
TGAACTATCTTCAACGATTTTTGAGGCATCAGAATCAGTTACTATCGGAAAAACT
>TR166388|c0_g1_i3 len=2292 path=[6735:0-81 6736:82-105 6946:106-145 6988:146-169 6982:170-188 6974:189-222 6962:223-246 6987:247-274 6981:275-298 6973:299-331 6920:332-374 6943:375-631 6668:632-655 6960:656-839 6942:840-989 6838:990-1013 6917:1014-1191 6959:1192-1228 6941:1229-1252 6916:1253-1385 6864:1386-1409 6940:1410-1586 6775:1587-1610 6992:1611-1722 6998:1723-1739 7002:1740-1784 6938:1785-…
TTTTTTTTTTTTTATCAAAATTTGCAACTGCAGAAAATCTATTTCTCAAATGAATACTAA
TCTCACATCACAGGGTCAATCACCACCAATGGCGTTAATGTTCCATGGCAAGTTGCAGCT
TTTTTTCATAATAACAACAAACATCACCAAATGCAATGCAACAATATAATACCATCATCT
AATGCAACAATATAAAATCATTATCGAATGCAACTCCCATTCGGCTACTAATTAAATTCA
TCAAACAGTTCAAATCTAACTACATTGTCATGTGTCATAATACTCATGATTTGGATGCTG
CACGTACCGAATGTCGCAATTTTCCAAATAAGGTATGGTAGTCAAATTAGTAAGTTATTT
CCTCCTATAATTTCCTTTTTCTTTTCCAATGATACAAGAGAACTAATATATCATTGTGAT
CTGCAAAACTGCAAAAAGCGAGGACAATGACGTAGTAATCCATGAGCTTCGGGGTTCTTG
CAATATTTCAAGGCCTGGACTTATTAGGAACTGTGAATCTGGTTCAATATTATTCTCCTA
ACTCATTCACCTTCAAGTTCCTCACCAAACTGCTCCAATCGCTTAGCATCTTCCTCTAGA
TCCCGGACTGTGGCATGGTTAATTAAACCATCGTCTTCACTGGCATGTATCTGTCTACCA
CCAAACCATCTTCCATTCATCAATTCTATGCACGCCTGAGCACCTTTTCTGTCCTTGAAT
TTAACCAAAACAACACCCTGAGGATGATTATCACATACCTTGACTGCATCTATAGGTCCA
AGCTTCGTGCATTCCTCTTTAACATCTTCTTCTAGTTCTGAGTGCAAATTTTCATCAGCC
TGAACAGATTAAGCAATATTAGAAAGTGTCTAATATGAGAAAATGCACCAACAAATTGCA
ATACTGAGAGAGCAAACTGAAATTGACTGTAGTATGTTAAGTAGAAAATCCTACTATAAT
TGTTAAAAGTAAAAGAATCAATGCTGTAATCTTTAATTTCTACAATTACAAGACAACTTT
CTAAACAATTTTTTTTTTTTAATAGAAGTTTGTTTCTGTAATAATCTATATAACCAAATC
TAAAATGATGGACAGCTATGGTCACATGTGTAGCGATGCACTGGTGTGATAATTGTATAT
AAGACACAAGAAAAATTCAGTAATATCAACCCTCATTTCAGCAGGACTGAACATATAGCG
AAGGACAACAGTTGTTGGAATTAAAACTTTTGAATCATCACGACCACCCCATCCAAGCAT
TTTGTCTTCCAACTTTTTCGTTTTCTTTTTCCGTCTATTGTCTTTGTCAGCTTGCTTGGA
TACAAACTTCTCTCCTTTCTGCTGAAATTTAGCCAGGGAGACAGACATCGGAATCTTATC
ACCAGGCCGAAAAGGCGCACCATCCAAAAGTTGGATTGCTAGAGCCACTGATGGTTCCTT
GAGATATGTAACCAATGCATCTCCCTTTTTTCTTCCTGTCTCTTTATCAACATAGAGCTT
AACACGGGGCTTTTTGGTTTCTGGATCCTCTTTTATAATTCCATACTTGGAAAATGTTTC
CACAACTTCATCAATAGTAACATCCTCAGGCAACCCAGTGACATAAACATGTGTATTGAC
CTTTAATTCAAACCAACTGTCAGGAGGTTTATTAGCTTCCTTCTTTTCTTCTGGTTTATC
TGAATGCTTCCTCTTCCCAACAGCTACCACACTGGTATTTTTTGCTTCAGTTGTTTCTTC
CTTTATGGAAGTTGCAGAAACACTCGATTTTGAACTATCTTCAACGATTTTTGAGGCATC
AGAATCAGTTACTATCGGAAAAACTTCCTCTTCTTTCAAAAAGGTCATCTCTTCAACCCC
ATAAGGCAAAGCGCTACCAGACGTGGCCTCCTCCTGAGGAACCCGCTTATATGCCCTAAG
ACTCTTATCCCACTTATATGTCCCATCATCATCAGTAAATTCTTCTTCACCATCAGGCGG
TGTTGAAGGTCTCTCAACGTCTTCTCCTACTACACCACCACCGCCGAATTCCGAAGCTTC
CACTTGCGCCTCAGCCTCCTTAATCTCCTTTTGCCATTTTTCAAACTCGTCCACATCTTC
AGCCTCAGCATAAACTGCAGTTGAAGACGAATTGGGTCTTTGAGGGTTAATTTGATCCCA
TAATTCAGAAATTGAAGACAAAGGCTGCCATTCAGTTCTTCCTTCAGACCATAAAAGTGT
ATTTTCTGATAGGTATCCATTTAAGAAATGCTCTTGCACCTCAGAGAAGACATAAGGACC
AAGTTGTTGTTG
>TR166389|c0_g1_i1 len=1841 path=[5347:0-245 5348:246-262 5599:263-296 5731:297-306 5722:307-330 5707:331-391 5688:392-415 5663:416-457 5589:458-496 5721:497-631 5487:632-655 5706:656-802 5745:803-826 5749:827-836 5753:837-839 5755:840-847 5703:848-860 5682:861-863 5738:864-868 5733:869-892 5743:893-922 5712:923-931 5695:932-946 5737:947-955 5732:956-956 5725:957-961 5710:962-985 5692:986-1036 56…
ACATTTTTTCTAAAAATAATACTCATTTCAATTTTTTTTATAAGAAATAAATAAGTCAAC
AAAAATAATGTATTTGATTTACATTATCAATCAAGCATAAGTTTATCAATTTATTGAAAA
GGACCGAAGGGAAAAATTGATGAGTCAAATGCCAACCACAACTAGACAATGAGTTTTTGA
TATAAATAAATAAATTTTACCAACAAATCACACACCCACACCTACCTGAAACTCAAATCC
TAAACCTCTTTCACTCTCACAAATACACACACACTTCACTAAGAACTAAAGTAACACTTT
TTTCCTCATTTTTTCATGGATGATCACAGAAACACAACCTCTAACGCTATTGGACTTTGT
CTCCTCCCACAAGAACTCATCCAAAACATCTTTCTCTCTCTTGTTTTACCCGAAATTGTT
CGTCTCAAACTCCTCAACAAATCTTTCTCTACCATAATCTCCGATCACACCTTCGTTCGT
CAGTGCAACTCTCTTTCAAACTCCACCACATGGCTCTTCGTCTACAAGAAACGCTGGCTA
CGCGACGCGGTGCTTCATGCTTTCACCGATCGGAGCTCCGATCGCTGGTTCCGGATCCCC
ATGACGGAGCTTCTTAAACCGGTTGACTTTCACGGCGAGGATCTTTACTTCCTCGCTGCT
TCAGCAAACGTTTTTCTCTTCGCTTCAAACAACGTTCGTGAAGTCATCGCCGTTAATTTA
GTCTCCGTCACCGTTAAAAAAATCCCTCCTTCTCCGTTAGGTCCACGTGGCACTTCCTCG
TGGAGAAGATCAGGGATGAAGCTTGTAACCGATTCATCCGGGTCGGGTCATTTTCGTTTC
ATGTTTGCGGAGTTTGTCGGAAACCGACCGGTTTTGTTTGTGTATGATTCAGTGACTGAC
ACGTGGAAGTCAACGGAGGGTGAAGAAAAAGGGAACGATGGTGTTTTGGCACGTGGAGGG
AAACACGTGTTTCTCAGTGTTGTTCATGGACCTAGAGAGAGTGTTTTGGTTGCTTCAAGT
TCAACGCCTGATTGTGACCGACCTGTTATTCTACGGCCAAGATTTAATGATGCTGAAGGG
TTAACCGTTGGATTTAATTGGGGGAACGTGATTGATAGGTTACACGTGTACGGTGATGGG
TATATGATGATTGTTAAATCGGACGGTGAGAATGGGAATAGGAGGGGTTTGAGGGTTTTA
AAAGGGGTGGAATTGTGGGGGTTGAGTTTGGATGGAAGAAAGTGGGAATTTGTGTCTTGT
GTTCCTGGTGAAGTGATGAGAGTGATTGAGAAACGTTATGGAGTAATGATGGGTTGTTTA
GAGGAGAAAAATGGGATAATTAGAGCTGCTTTGGTGTCTAATTGTGATGGATTTTGGGAT
ATGTTGTGGTTATCTTTTGATACTAAATGGAATCGATGGAATTGGATGCCACTTCCTGAT
TGTAAAATGAAGGGTTGGAACATGGCTGGAATAAGCTTTTCTTCTGGACTTACTTTGCAA
TGATCCAACACTCTCATGCAGCTTCTATATTTGTTGATATTTCTTTGAGTATTATTATGT
GTGTCAATTGTACATGAGCATGTATTTATAAGTAAAAAATCGTAAGATAATAACTATGTA
AATGTATTTTTTTTTTTAATAAAAGACTGCAAAAAACTTTACACACCCTCTATACGTAAT
TTTACCTTGCTGCTCAAAATTCAATTTCTAAGTCAACGTTTTGATGTTTTGGTTTCTTAA
GTTTTTTTGCACATTAAAAATTAATATTTAATCCATCCGTTGTCGAAAAATTCTAATTTT
TTGTGAGAAATGTTTTTTTATGTTCTTAATATGTGTACAAA
>TR166390|c0_g1_i1 len=3452 path=[9494:0-459 9495:460-499 @9652@!:500-664 9568:665-699 @9642@!:700-1309 9654:1310-1324 9529:1325-1333 9651:1334-1348 @9647@!:1349-1559 9503:1560-1574 9631:1575-1688 9655:1689-1718 9658:1719-1742 9661:1743-1752 9640:1753-1872 9656:1873-1896 9659:1897-1953 9639:1954-2150 9559:2151-2155 9638:2156-2174 @9628@!:2175-2589 9506:2590-2612 9637:2613-2736 9565:2737-2760 9627…
GGAGACCATAACCCATCATCATTCTATTTTCTGCCTTATATTAATTTGTTCGTCCACATA
ATCAGAAAACATTTTTCAATTCACTACACAAATACGATTTCAGTTTGTTAACCATGGAAT
CATCTTCAGCTCTAACACTTTCTCAGCTTCCTTATGTTTACCCTGCTACACCATGCACCA
ACAAAAGCTATCCTTTTTGGCCAGCTGGCAAGAGAAGGAGCTCTCAATTATCCACACGGT
TGCAATGCAACAAAATGTTTGTACCTGGATTCGGAGAAGCAACACCGGAAGCAAAGGCTG
CCAAAAACCTCCACAATTTCTTCACCTACACTGCAGTTAAAATCGTTGCTGCTCAACTTG
AGAGTTATAATCCTGAAGCATATGTTGAGCTAATGGAATTTGTGGATAAACACCCGTTAG
ATGATGGTGACAAGTTCTGCGCCACTATGTTCAGAGAATCTTCAAGACATAAGAACTTAG
CCCTACGCATAATGGAGGTGAGATCAGCATACTGCCAAAAGGATTTTGAATGGGACAACT
TGAAGCGTTTAGCTTTTAAGATGGTCACTGACTCTAACACGAGGCTTATGAGGGATTACG
TCTCGGAAACCAGTCGTTCTGAAACTGAGAAGTGAATGGTCCTGCAGCAAAGCAAGCCCT
TTCATTCCCATTGATCGAACAAAAGCCTGTGCAACATATTGATATGTATGGAAATTGGAA
AGATGGCAGAAGACTCACTCGCATGGTTCTCGATAAATTACATAGCTCAGTGTTTGCATG
GTTATAATGATTAAAAATCGAGTTAGACCATAAGTGGTTGGACAAATCTGTAATACAAAT
TGACAATCAACGACTCCCATGTCTTCTTAATGGGATACTAGAAGAACTTATGAAGAAAGA
AAAAAAACGTAATTTTATGATACAACTTTCTTTTAGAAATTTTCTGAAGCTATTTTTTAG
TTTGAGTAAGTCGATATAACATTTTTCACAAGTTTTTGCAGAGTGGGCATAAATATAGTG
ATGCATTTTTTTAAGGCTTGAATTTGACCGATTTGAGTGTAACCTATTCTCCCTCCGAGG
GAAAACGCTAAACAGAGATAAGACAAGCAACGAGTATTACCTCCAATCCTGGATGTTCAA
GGACAAATTTCCTCTGCAAAATCCAATACTTTGTTCATTGATCTCCAACCAAATTTGAAT
TTCAATCACACACTCTTCATTGAGGGATAGGGTCTGTTTTCAGTATAGCATACATCACAA
TATCACATTGTACTGGTTGCGGTTTTCTAAGCACGGGCTGTTCATCCTAGCTTTTTTCCT
ATATACCCCGTGTAAGACTAGCATCATCGGTGACAAAATAACATGGAAGTTTAGGATTCT
GTCTCCTATCCTATTTCACCAACGAATTGGATTAGATATGTATTCAGCTTCCTTGTATTA
TCTGTACATAAATTATCAACAATTAAAAGTACAAGGTTCTTCAATTTCAGACTTGTATGC
ATTTGTTCCATTGTTTTGATAAAACCATCAGGTATGCTCTCAGAAGAAGATTTTTTTTTT
TTATTATTTGTCGCTGTGTGGCTCAACATGGCGATGAAGATCACTTGAAGCTTGGATTAC
GCCGTTGCTGAAGTATGAATGAGCAAATTCTTCTATGTTATCCAGACTATATACATAGTT
CACCATGATGCCTCCACTTTGAGAAAGGCCTTTTTCTGATAGGTCTGCCATCCAATTTAT
TCTTTCAACCATCGCTCCATTTTGCAAGTGAAAATTTGCTACAGAGTCCAAAGCTTTTCC
TCTCTTCTTCTCTTTCAGTAGGTATCTGGCACATAAGCGCATCAAAGGGGATTTTAATGC
TGACGAAATTTCCGGTGAATGAATCCATTTGTAGGTTGTAGAAGTAAGCAGGTTGAGCAT
CACTTCCATTCCGTTTTTCCCCGTTGCAATATCTTTAGGCAAACTCATAAGTGCTTCTTC
TTCATCAGGTTTAAGTATGTTCTCATAGAATGTGGAACCAGATCCCTCGGCCACTGGTTG
TGACATGTCTCCTTCAGCAAGCACTGTTTGAGATGCCAACTTGGATAAGAGCCACGTCAT
GAATCCTGGGATGGGACTGAGAGTTGCAAAGGTAGAAATATGTGGCATCTCTCTTTTCAC
CAGTTTTACAACACGTTTGATAAGAAACTTTCCCAAGTTGATCCCTGCTAAGCCTGGCTG
AGTTGATGATATAGAGTAGAACAATGCACTTGTTGCCTCACTTTCAGGTATCGGAGGACT
ATCCCACAAAACTTCCTGTATAGTTTGAGCCACATTCTTCATTAGTGCAACTTCAATGAA
AATTAAAGGTTCGCCAGGAATTGCTGGATGTAAATATCCAAAACAACGACGGCCAATTCC
CAACCTTCTCTTAAGATCTAAAAGGTTGCTTATAGGGTGCACAGCTTCATAAGCAACAAT
TTTCTCCAGCAGGGAGGCAGGATCATCCCATGTAATTTGGTGTAGCTCTAAGGCAGCAGG
ACTGAGCCACGTACTAAGTTTTTCTTTTAAATAAGAATCCAATGCTCTCAAAGAAGCAAT
ATTCTCCTCTGCGAGAATATCCAGGATATTTGCTCGAAGAATGGATAAGAATCTCAAACC
TCCAGGATGAGTGTTGAGACGATCAAAGAGAACTTCATAAACTGGCTGAATGGCGTGCCT
CAAATTCCACTCAATGCGATAGAAAGAAGAAAACAAGCCTTCTTCTTTGGATCCACTCAC
TTGAGCTTTGTCAGCTGGAAGTTCAAGTCCAAGGTACTGCTTTATCAGTTCGCGAACTTG
TGATCTATTGAGATCATAGTCTCTAGCAAGGACAAGGAGCAACTTGCGACGGTTCTCGTG
AGAAAGTGTAAAATAACCCTCAGAGAAGTTATTAAGCACATCATCTAGAACTTCTGTTTT
ATTCAGTGAAATCGCAGAGTGCATTGATGCATGAACACGCTTAAACTCACTCTCAGAGTT
GCCGGAGTGATTATTCGAAGCTGAATTTCCTTCTTCAGGTGATTTCTGTGAATTCTGCTG
CTGCATTTTACTGGCTCCGTTAGTTAGAGGGAGAGGAGAGAGAGAAAGGTTAGGCTTGTT
CATTCTGGCGCGCAACAAAATTGATAAAGCTTTCTTGTTCATTTTTTTTATGGAACTGTT
TACATATATGGGAAAGAGAGAGCGTGTATGTGTGTGAGAAATCGAAATCAGTGTTCGGTA
TAATCGAACCACTGTGCTTCCTTTTCGTTTAGTGAGGATTGTTTGTTGTATCATTATTTG
GAAAGAAACTTTACTTATTTTCGTTTCCACGTTTTTCTCAATGTTGCTTGCTTGTAATCT
TTCCCAAACACTTGTTTATTTATTACAGGTCAATGTTCCTTCCGACAAACCCAAGCTTGT
TTGTGATGATGATTTTGATAGATCGGAAGAGC
>TR166390|c0_g1_i2 len=3463 path=[9494:0-459 9495:460-499 @9652@!:500-664 9539:665-699 @9642@!:700-1309 9654:1310-1324 9595:1325-1348 @9647@!:1349-1559 9503:1560-1574 9631:1575-1688 9655:1689-1718 9658:1719-1742 9661:1743-1752 9640:1753-1872 9656:1873-1896 9659:1897-1953 9639:1954-2150 9559:2151-2155 9638:2156-2174 @9628@!:2175-2589 9506:2590-2612 9637:2613-2736 9565:2737-2760 9627:2761-2900 9571…
GGAGACCATAACCCATCATCATTCTATTTTCTGCCTTATATTAATTTGTTCGTCCACATA
ATCAGAAAACATTTTTCAATTCACTACACAAATACGATTTCAGTTTGTTAACCATGGAAT
CATCTTCAGCTCTAACACTTTCTCAGCTTCCTTATGTTTACCCTGCTACACCATGCACCA
ACAAAAGCTATCCTTTTTGGCCAGCTGGCAAGAGAAGGAGCTCTCAATTATCCACACGGT
TGCAATGCAACAAAATGTTTGTACCTGGATTCGGAGAAGCAACACCGGAAGCAAAGGCTG
CCAAAAACCTCCACAATTTCTTCACCTACACTGCAGTTAAAATCGTTGCTGCTCAACTTG
AGAGTTATAATCCTGAAGCATATGTTGAGCTAATGGAATTTGTGGATAAACACCCGTTAG
ATGATGGTGACAAGTTCTGCGCCACTATGTTCAGAGAATCTTCAAGACATAAGAACTTAG
CCCTACGCATAATGGAGGTGAGATCAGCATACTGCCAAAAGGATTTTGAATGGGACAACT
TGAAGCGTTTAGCTTTTAAGATGGTCACTGACTCTAACACGAGGCTTATGAGGGATTACG
TCTCGGAAACCAGTCGTTCTGAAACTGAGAAGTGAATGGTCCTGCAGCAAAGCAAGCCCT
TTCATACCCATTGATCAAACAAAAGCCTGTGCAACATATTGATATGTATGGAAATTGGAA
AGATGGCAGAAGACTCACTCGCATGGTTCTCGATAAATTACATAGCTCAGTGTTTGCATG
GTTATAATGATTAAAAATCGAGTTAGACCATAAGTGGTTGGACAAATCTGTAATACAAAT
TGACAATCAACGACTCCCATGTCTTCTTAATGGGATACTAGAAGAACTTATGAAGAAAGA
AAAAAAACGTAATTTTATGATACAACTTTCTTTTAGAAATTTTCTGAAGCTATTTTTTAG
TTTGAGTAAGTCGATATAACATTTTTCACAAGTTTTTGCAGAGTGGGCATAAATATAGTG
ATGCATTTTTTTAAGGCTTGAATTTGACCGATTTGAGTGTAACCTATTCTCCCTCCGAGG
GAAAACGCTAAACAGAGATAAGACAAGCAACGAGTATTACCTCCAATCCTGGATGTTCAA
GGACAAATTTCCTCTGCAAAATCCAATACTTTGTTCATTGATCTCCAACCAAATTTGAAT
TTCAATCACACACTCTTCATTGAGGGATAGGGTCTGTTTTCAGTATAGCATACATCACAA
TATCACATTGTACTGGTTGCGGTTTTCTAAGCACGGGCTGTTCATCCTAGCTTTTTTCCT
ATATATCCCGTGTAAGACTAGCATCATCGGTGACAAAATAACATGGAAGTTTAGGATTCT
GTCTCCTATCCTATTTCACCAACGAATTGGATTAGATATGTATTCAGCTTCCTTGTATTA
TCTGTACATAAATTATCAACAATTAAAAGTACAAGGTTCTTCAATTTCAGACTTGTATGC
ATTTGTTCCATTGTTTTGATAAAACCATCAGGTATGCTCTCAGAAGAAGATTTTTTTTTT
TTATTATTTGTCGCTGTGTGGCTCAACATGGCGATGAAGATCACTTGAAGCTTGGATTAC
GCCGTTGCTGAAGTATGAATGAGCAAATTCTTCTATGTTATCCAGACTATATACATAGTT
CACCATGATGCCTCCACTTTGAGAAAGGCCTTTTTCTGATAGGTCTGCCATCCAATTTAT
TCTTTCAACCATCGCTCCATTTTGCAAGTGAAAATTTGCTACAGAGTCCAAAGCTTTTCC
TCTCTTCTTCTCTTTCAGTAGGTATCTGGCACATAAGCGCATCAAAGGGGATTTTAATGC
TGACGAAATTTCCGGTGAATGAATCCATTTGTAGGTTGTAGAAGTAAGCAGGTTGAGCAT
CACTTCCATTCCGTTTTTCCCCGTTGCAATATCTTTAGGCAAACTCATAAGTGCTTCTTC
TTCATCAGGTTTAAGTATGTTCTCATAGAATGTGGAACCAGATCCCTCGGCCACTGGTTG
TGACATGTCTCCTTCAGCAAGCACTGTTTGAGATGCCAACTTGGATAAGAGCCACGTCAT
GAATCCTGGGATGGGACTGAGAGTTGCAAAGGTAGAAATATGTGGCATCTCTCTTTTCAC
CAGTTTTACAACACGTTTGATAAGAAACTTTCCCAAGTTGATCCCTGCTAAGCCTGGCTG
AGTTGATGATATAGAGTAGAACAATGCACTTGTTGCCTCACTTTCAGGTATCGGAGGACT
ATCCCACAAAACTTCCTGTATAGTTTGAGCCACATTCTTCATTAGTGCAACTTCAATGAA
AATTAAAGGTTCGCCAGGAATTGCTGGATGTAAATATCCAAAACAACGACGGCCAATTCC
CAACCTTCTCTTAAGATCTAAAAGGTTGCTTATAGGGTGCACAGCTTCATAAGCAACAAT
TTTCTCCAGCAGGGAGGCAGGATCATCCCATGTAATTTGGTGTAGCTCTAAGGCAGCAGG
ACTGAGCCACGTACTAAGTTTTTCTTTTAAATAAGAATCCAATGCTCTCAAAGAAGCAAT
ATTCTCCTCTGCGAGAATATCCAGGATATTTGCTCGAAGAATGGATAAGAATCTCAAACC
TCCAGGATGAGTGTTGAGACGATCAAAGAGAACTTCATAAACTGGCTGAATGGCGTGCCT
CAAATTCCACTCAATGCGATAGAAAGAAGAAAACAAGCCTTCTTCTTTGGATCCACTCAC
TTGAGCTTTGTCAGCTGGAAGTTCAAGTCCAAGGTACTGCTTTATCAGTTCGCGAACTTG
TGATCTATTGAGATCATAGTCTCTAGCAAGGACAAGGAGCAACTTGCGACGGTTCTCGTG
AGAAAGTGTAAAATAACCCTCAGAGAAGTTATTAAGCACATCATCTAGAACTTCTGTTTT
ATTCAGTGAAATCGCAGAGTGCATTGATGCATGAACACGCTTAAACTCACTCTCAGAGTT
GCCGGAGTGATTATTCGAAGCTGAATTTCCTTCTTCAGGTGATTTCTGTGAATTCTGCTG
CTGCATTTTACTGGCTCCGTTAGTTAGAGGGAGAGGAGAGAGAGAAAGGTTAGGCTTGTT
CATTCTGGCGCGCAACAAAATTGATAAAGCTTTCTTGTTCATTTTTTTTATGGAACTGTT
TACATATATGGGAAAGAGAGAGCGTGTGTTGTGTGTGTATGTGTGTGAGAAATCGAAATC
AGTGTTCGGTATAATCGAACCACTGTGCTTCCTTTTCGTTTAGTGAGGATTGTTTGTTGT
ATCATTATTTGGAAAGAAACTTTACTTATTTTCGTTTCCACGTTTTTCTCAATGTTGCTT
GCTTGTAATCTTTCCCAAACACTTGTTTATTTATTACAGGTCAATGTTCCTTCCGACAAA
CCCAAGCTTGTTTGTGATGATGATTTTGATAGATCGGAAGAGC
>TR166390|c0_g1_i3 len=2638 path=[9494:0-459 9495:460-499 @9652@!:500-664 9568:665-699 @9642@!:700-1309 9654:1310-1324 9595:1325-1348 @9647@!:1349-1559 9580:1560-1572 9631:1573-1686 9655:1687-1716 9658:1717-1740 9661:1741-1750 9640:1751-1870 9656:1871-1894 9659:1895-1951 9639:1952-2148 9559:2149-2153 9638:2154-2172 @9628@!:2173-2587 9509:2588-2637] [-1, 9494, 9495, 9652, 9568, 9642, 9654, 9595, 9…
GGAGACCATAACCCATCATCATTCTATTTTCTGCCTTATATTAATTTGTTCGTCCACATA
ATCAGAAAACATTTTTCAATTCACTACACAAATACGATTTCAGTTTGTTAACCATGGAAT
CATCTTCAGCTCTAACACTTTCTCAGCTTCCTTATGTTTACCCTGCTACACCATGCACCA
ACAAAAGCTATCCTTTTTGGCCAGCTGGCAAGAGAAGGAGCTCTCAATTATCCACACGGT
TGCAATGCAACAAAATGTTTGTACCTGGATTCGGAGAAGCAACACCGGAAGCAAAGGCTG
CCAAAAACCTCCACAATTTCTTCACCTACACTGCAGTTAAAATCGTTGCTGCTCAACTTG
AGAGTTATAATCCTGAAGCATATGTTGAGCTAATGGAATTTGTGGATAAACACCCGTTAG
ATGATGGTGACAAGTTCTGCGCCACTATGTTCAGAGAATCTTCAAGACATAAGAACTTAG
CCCTACGCATAATGGAGGTGAGATCAGCATACTGCCAAAAGGATTTTGAATGGGACAACT
TGAAGCGTTTAGCTTTTAAGATGGTCACTGACTCTAACACGAGGCTTATGAGGGATTACG
TCTCGGAAACCAGTCGTTCTGAAACTGAGAAGTGAATGGTCCTGCAGCAAAGCAAGCCCT
TTCATTCCCATTGATCGAACAAAAGCCTGTGCAACATATTGATATGTATGGAAATTGGAA
AGATGGCAGAAGACTCACTCGCATGGTTCTCGATAAATTACATAGCTCAGTGTTTGCATG
GTTATAATGATTAAAAATCGAGTTAGACCATAAGTGGTTGGACAAATCTGTAATACAAAT
TGACAATCAACGACTCCCATGTCTTCTTAATGGGATACTAGAAGAACTTATGAAGAAAGA
AAAAAAACGTAATTTTATGATACAACTTTCTTTTAGAAATTTTCTGAAGCTATTTTTTAG
TTTGAGTAAGTCGATATAACATTTTTCACAAGTTTTTGCAGAGTGGGCATAAATATAGTG
ATGCATTTTTTTAAGGCTTGAATTTGACCGATTTGAGTGTAACCTATTCTCCCTCCGAGG
GAAAACGCTAAACAGAGATAAGACAAGCAACGAGTATTACCTCCAATCCTGGATGTTCAA
GGACAAATTTCCTCTGCAAAATCCAATACTTTGTTCATTGATCTCCAACCAAATTTGAAT
TTCAATCACACACTCTTCATTGAGGGATAGGGTCTGTTTTCAGTATAGCATACATCACAA
TATCACATTGTACTGGTTGCGGTTTTCTAAGCACGGGCTGTTCATCCTAGCTTTTTTCCT
ATATATCCCGTGTAAGACTAGCATCATCGGTGACAAAATAACATGGAAGTTTAGGATTCT
GTCTCCTATCCTATTTCACCAACGAATTGGATTAGATATGTATTCAGCTTCCTTGTATTA
TCTGTACATAAATTATCAACAATTAAAAGTACAAGGTTCTTCAATTTCAGACTTGTATGC
ATTTGTTCCATTGTTTTGATAAAACCATCAGGTATGCTCTCAGAAGAAGATTTTTTTTTT
ATTATTTGTCGCTGTGTGGCTCAACATGGCGATGAAGATCACTTGAAGCTTGGATTACGC
CGTTGCTGAAGTATGAATGAGCAAATTCTTCTATGTTATCCAGACTATATACATAGTTCA
CCATGATGCCTCCACTTTGAGAAAGGCCTTTTTCTGATAGGTCTGCCATCCAATTTATTC
TTTCAACCATCGCTCCATTTTGCAAGTGAAAATTTGCTACAGAGTCCAAAGCTTTTCCTC
TCTTCTTCTCTTTCAGTAGGTATCTGGCACATAAGCGCATCAAAGGGGATTTTAATGCTG
ACGAAATTTCCGGTGAATGAATCCATTTGTAGGTTGTAGAAGTAAGCAGGTTGAGCATCA
CTTCCATTCCGTTTTTCCCCGTTGCAATATCTTTAGGCAAACTCATAAGTGCTTCTTCTT
CATCAGGTTTAAGTATGTTCTCATAGAATGTGGAACCAGATCCCTCGGCCACTGGTTGTG
ACATGTCTCCTTCAGCAAGCACTGTTTGAGATGCCAACTTGGATAAGAGCCACGTCATGA
ATCCTGGGATGGGACTGAGAGTTGCAAAGGTAGAAATATGTGGCATCTCTCTTTTCACCA
GTTTTACAACACGTTTGATAAGAAACTTTCCCAAGTTGATCCCTGCTAAGCCTGGCTGAG
TTGATGATATAGAGTAGAACAATGCACTTGTTGCCTCACTTTCAGGTATCGGAGGACTAT
CCCACAAAACTTCCTGTATAGTTTGAGCCACATTCTTCATTAGTGCAACTTCAATGAAAA
TTAAAGGTTCGCCAGGAATTGCTGGATGTAAATATCCAAAACAACGACGGCCAATTCCCA
ACCTTCTCTTAAGATCTAAAAGGTTGCTTATAGGGTGCACAGCTTCATAAGCAACAATTT
TCTCCAGCAGGGAGGCAGGATCATCCCATGTAATTTGGTGTAGCTCTAAGGCAGCAGGAC
TGAGCCACGTACTAAGTTTTTCTTTTAAATAAGAATCCAATGCTCTCAAAGAAGCAATAT
TCTCCTCTCTGCGTAATTGAAAAGTCGAATCATCATAAATCATCATATTCAAAATTCC
>TR166390|c0_g1_i4 len=505 path=[9499:0-70 9638:71-89 @9628@!:90-504] [-1, 9499, 9638, 9628]
CCACCCTTCAAATTCAGAGAGCTCCACAAAATTGGTAAAAATACTTACAGAAATATGTGG
CATCTCTCTTTTCACCAGTTTTACAACACGTTTGATAAGAAACTTTCCCAAGTTGATCCC
TGCTAAGCCTGGCTGAGTTGATGATATAGAGTAGAACAATGCACTTGTTGCCTCACTTTC
AGGTATCGGAGGACTATCCCACAAAACTTCCTGTATAGTTTGAGCCACATTCTTCATTAG
TGCAACTTCAATGAAAATTAAAGGTTCGCCAGGAATTGCTGGATGTAAATATCCAAAACA
ACGACGGCCAATTCCCAACCTTCTCTTAAGATCTAAAAGGTTGCTTATAGGGTGCACAGC
TTCATAAGCAACAATTTTCTCCAGCAGGGAGGCAGGATCATCCCATGTAATTTGGTGTAG
CTCTAAGGCAGCAGGACTGAGCCACGTACTAAGTTTTTCTTTTAAATAAGAATCCAATGC
TCTCAAAGAAGCAATATTCTCCTCT
>TR166390|c0_g1_i5 len=734 path=[9497:0-126 9643:127-254 @9633@!:255-411 9655:412-441 9658:442-465 9661:466-475 9640:476-595 9656:596-619 9659:620-676 9618:677-699 9649:700-703 9645:704-733] [-1, 9497, 9643, 9633, 9655, 9658, 9661, 9640, 9656, 9659, 9618, 9649, 9645]
CCCCTCAATCCAAACACACCCTAAGTTTTTTTTTTTAAAATTACGAACATTGTGCAAAGC
AATCCATAAAAGCAATCCATAAAATTACGAACATTTAACATTGTGCATATGCAACAAACT
TGATAAAGTAAAATAAAATTTGAAATTGATTCATCTTATTCAAAGCAATCCATATGGAAA
TTATTAATACAAGTAACCACAAAAGCATGAAATGACAAGTACAGTCATTGCTTTCACAGC
CAGAAAATGGGTAGAGTAACAAACTTTAAACTAAGAAAACAAGATTTATGTAAAGAATCA
ACAGTATATATTGACATAAAAAATAAAATGGTGAACATACTTAGGTAAAACCAAAAACTA
AGTTCCAGAACTTTCAAGAGCATGATTACCTATATACATAGTTCACCATGATGCCTCCAC
TTTGAGAAAGGCCTTTTTCTGATAGGTCTGCCATCCAATTTATTCTTTCAACCATCGCTC
CATTTTGCAAGTGAAAATTTGCTACAGAGTCCAAAGCTTTTCCTCTCTTCTTCTCTTTCA
GTAGGTATCTGGCACATAAGCGCATCAAAGGGGATTTTAATGCTGACGAAATTTCCGGTG
AATGAATCCATTTGTAGGTTGTAGAAGTAAGCAGGTTGAGCATCACTTCCATTCCGTTTT
TCCCCGTTGCAATATCTCTCAGAGAAGTTATTAAGCACATCATCTAGAACTTCTGTTTTA
TTCAGTGAAATCGC
>TR166390|c0_g1_i6 len=1313 path=[9497:0-126 9643:127-254 @9633@!:255-411 9655:412-441 9658:442-465 9661:466-475 9640:476-595 9656:596-619 9659:620-676 9639:677-873 9559:874-878 9638:879-897 @9628@!:898-1312] [-1, 9497, 9643, 9633, 9655, 9658, 9661, 9640, 9656, 9659, 9639, 9559, 9638, 9628]
CCCCTCAATCCAAACACACCCTAAGTTTTTTTTTTTAAAATTACGAACATTGTGCAAAGC
AATCCATAAAAGCAATCCATAAAATTACGAACATTTAACATTGTGCATATGCAACAAACT
TGATAAAGTAAAATAAAATTTGAAATTGATTCATCTTATTCAAAGCAATCCATATGGAAA
TTATTAATACAAGTAACCACAAAAGCATGAAATGACAAGTACAGTCATTGCTTTCACAGC
CAGAAAATGGGTAGAGTAACAAACTTTAAACTAAGAAAACAAGATTTATGTAAAGAATCA
ACAGTATATATTGACATAAAAAATAAAATGGTGAACATACTTAGGTAAAACCAAAAACTA
AGTTCCAGAACTTTCAAGAGCATGATTACCTATATACATAGTTCACCATGATGCCTCCAC
TTTGAGAAAGGCCTTTTTCTGATAGGTCTGCCATCCAATTTATTCTTTCAACCATCGCTC
CATTTTGCAAGTGAAAATTTGCTACAGAGTCCAAAGCTTTTCCTCTCTTCTTCTCTTTCA
GTAGGTATCTGGCACATAAGCGCATCAAAGGGGATTTTAATGCTGACGAAATTTCCGGTG
AATGAATCCATTTGTAGGTTGTAGAAGTAAGCAGGTTGAGCATCACTTCCATTCCGTTTT
TCCCCGTTGCAATATCTTTAGGCAAACTCATAAGTGCTTCTTCTTCATCAGGTTTAAGTA
TGTTCTCATAGAATGTGGAACCAGATCCCTCGGCCACTGGTTGTGACATGTCTCCTTCAG
CAAGCACTGTTTGAGATGCCAACTTGGATAAGAGCCACGTCATGAATCCTGGGATGGGAC
TGAGAGTTGCAAAGGTAGAAATATGTGGCATCTCTCTTTTCACCAGTTTTACAACACGTT
TGATAAGAAACTTTCCCAAGTTGATCCCTGCTAAGCCTGGCTGAGTTGATGATATAGAGT
AGAACAATGCACTTGTTGCCTCACTTTCAGGTATCGGAGGACTATCCCACAAAACTTCCT
GTATAGTTTGAGCCACATTCTTCATTAGTGCAACTTCAATGAAAATTAAAGGTTCGCCAG
GAATTGCTGGATGTAAATATCCAAAACAACGACGGCCAATTCCCAACCTTCTCTTAAGAT
CTAAAAGGTTGCTTATAGGGTGCACAGCTTCATAAGCAACAATTTTCTCCAGCAGGGAGG
CAGGATCATCCCATGTAATTTGGTGTAGCTCTAAGGCAGCAGGACTGAGCCACGTACTAA
GTTTTTCTTTTAAATAAGAATCCAATGCTCTCAAAGAAGCAATATTCTCCTCT
>TR166390|c0_g1_i7 len=1251 path=[9482:0-64 9643:65-192 @9633@!:193-349 9655:350-379 9658:380-403 9661:404-413 9640:414-533 9656:534-557 9659:558-614 9639:615-811 9559:812-816 9638:817-835 @9628@!:836-1250] [-1, 9482, 9643, 9633, 9655, 9658, 9661, 9640, 9656, 9659, 9639, 9559, 9638, 9628]
AATTCTTCTATGTTATCCAGACTGCAGTAGGTGTTGTCATCAGCATATGCAACAAACTTG
ATAAAGTAAAATAAAATTTGAAATTGATTCATCTTATTCAAAGCAATCCATATGGAAATT
ATTAATACAAGTAACCACAAAAGCATGAAATGACAAGTACAGTCATTGCTTTCACAGCCA
GAAAATGGGTAGAGTAACAAACTTTAAACTAAGAAAACAAGATTTATGTAAAGAATCAAC
AGTATATATTGACATAAAAAATAAAATGGTGAACATACTTAGGTAAAACCAAAAACTAAG
TTCCAGAACTTTCAAGAGCATGATTACCTATATACATAGTTCACCATGATGCCTCCACTT
TGAGAAAGGCCTTTTTCTGATAGGTCTGCCATCCAATTTATTCTTTCAACCATCGCTCCA
TTTTGCAAGTGAAAATTTGCTACAGAGTCCAAAGCTTTTCCTCTCTTCTTCTCTTTCAGT
AGGTATCTGGCACATAAGCGCATCAAAGGGGATTTTAATGCTGACGAAATTTCCGGTGAA
TGAATCCATTTGTAGGTTGTAGAAGTAAGCAGGTTGAGCATCACTTCCATTCCGTTTTTC
CCCGTTGCAATATCTTTAGGCAAACTCATAAGTGCTTCTTCTTCATCAGGTTTAAGTATG
TTCTCATAGAATGTGGAACCAGATCCCTCGGCCACTGGTTGTGACATGTCTCCTTCAGCA
AGCACTGTTTGAGATGCCAACTTGGATAAGAGCCACGTCATGAATCCTGGGATGGGACTG
AGAGTTGCAAAGGTAGAAATATGTGGCATCTCTCTTTTCACCAGTTTTACAACACGTTTG
ATAAGAAACTTTCCCAAGTTGATCCCTGCTAAGCCTGGCTGAGTTGATGATATAGAGTAG
AACAATGCACTTGTTGCCTCACTTTCAGGTATCGGAGGACTATCCCACAAAACTTCCTGT
ATAGTTTGAGCCACATTCTTCATTAGTGCAACTTCAATGAAAATTAAAGGTTCGCCAGGA
ATTGCTGGATGTAAATATCCAAAACAACGACGGCCAATTCCCAACCTTCTCTTAAGATCT
AAAAGGTTGCTTATAGGGTGCACAGCTTCATAAGCAACAATTTTCTCCAGCAGGGAGGCA
GGATCATCCCATGTAATTTGGTGTAGCTCTAAGGCAGCAGGACTGAGCCACGTACTAAGT
TTTTCTTTTAAATAAGAATCCAATGCTCTCAAAGAAGCAATATTCTCCTCT
>TR166390|c0_g1_i8 len=3605 path=[9577:0-459 9623:460-641 @9652@!:642-806 9568:807-841 @9642@!:842-1451 9654:1452-1466 9529:1467-1475 9651:1476-1490 @9647@!:1491-1701 9503:1702-1716 9631:1717-1830 9655:1831-1860 9658:1861-1884 9661:1885-1894 9640:1895-2014 9656:2015-2038 9659:2039-2095 9639:2096-2292 9559:2293-2297 9638:2298-2316 @9628@!:2317-2731 9506:2732-2754 9637:2755-2878 9565:2879-2902 9627…
GGAGACCATAACCCATCATCATTCTATTTTCTGCCTTATATTAATTTGTTCGTCCACATA
ATCAGAAAACATTTTTCAATTCACTACACAAATACGATTTCAGTTTGTTAACCATGGAAT
CATCTTCAGCTCTAACACTTTCTCAGCTTCCTTATGTTTACCCTGCTACACCATGCACCA
ACAAAAGCTATCCTTTTTGGCCAGCTGGCAAGAGAAGGAGCTCTCAATTATCCACACGGT
TGCAATGCAACAAAATGTTTGTACCTGGATTCGGAGAAGCAACACCGGAAGCAAAGGCTG
CCAAAAACCTCCACAATTTCTTCACCTACACTGCAGTTAAAATCGTTGCTGCTCAACTTG
AGAGTTATAATCCTGAAGCATATGTTGAGCTAATGGAATTTGTGGATAAACACCCGTTAG
ATGATGGTGACAAGTTCTGCGCCACTATGTTCAGAGAATCATCAAGACATAAGAACTTAG
GTAAGGACAGACATCAAGTTTCCCAATCCTTAATAGTTAAGTGTCTATTATCTAACCAAC
AACTATTCTATATGGTGATTGAATTGAATGAACAAAATCCTGTAAACTGATGTGTGGCTC
TGACATGGACACGCTTGAATAGCCCTACGCATAATGGAGGTGAGATCAGCATACTGCCAA
AAGGATTTTGAATGGGACAACTTGAAGCGTTTAGCTTTTAAGATGGTCACTGACTCTAAC
ACGAGGCTTATGAGGGATTACGTCTCGGAAACCAGTCGTTCTGAAACTGAGAAGTGAATG
GTCCTGCAGCAAAGCAAGCCCTTTCATTCCCATTGATCGAACAAAAGCCTGTGCAACATA
TTGATATGTATGGAAATTGGAAAGATGGCAGAAGACTCACTCGCATGGTTCTCGATAAAT
TACATAGCTCAGTGTTTGCATGGTTATAATGATTAAAAATCGAGTTAGACCATAAGTGGT
TGGACAAATCTGTAATACAAATTGACAATCAACGACTCCCATGTCTTCTTAATGGGATAC
TAGAAGAACTTATGAAGAAAGAAAAAAAACGTAATTTTATGATACAACTTTCTTTTAGAA
ATTTTCTGAAGCTATTTTTTAGTTTGAGTAAGTCGATATAACATTTTTCACAAGTTTTTG
CAGAGTGGGCATAAATATAGTGATGCATTTTTTTAAGGCTTGAATTTGACCGATTTGAGT
GTAACCTATTCTCCCTCCGAGGGAAAACGCTAAACAGAGATAAGACAAGCAACGAGTATT
ACCTCCAATCCTGGATGTTCAAGGACAAATTTCCTCTGCAAAATCCAATACTTTGTTCAT
TGATCTCCAACCAAATTTGAATTTCAATCACACACTCTTCATTGAGGGATAGGGTCTGTT
TTCAGTATAGCATACATCACAATATCACATTGTACTGGTTGCGGTTTTCTAAGCACGGGC
TGTTCATCCTAGCTTTTTTCCTATATACCCCGTGTAAGACTAGCATCATCGGTGACAAAA
TAACATGGAAGTTTAGGATTCTGTCTCCTATCCTATTTCACCAACGAATTGGATTAGATA
TGTATTCAGCTTCCTTGTATTATCTGTACATAAATTATCAACAATTAAAAGTACAAGGTT
CTTCAATTTCAGACTTGTATGCATTTGTTCCATTGTTTTGATAAAACCATCAGGTATGCT
CTCAGAAGAAGATTTTTTTTTTTTATTATTTGTCGCTGTGTGGCTCAACATGGCGATGAA
GATCACTTGAAGCTTGGATTACGCCGTTGCTGAAGTATGAATGAGCAAATTCTTCTATGT
TATCCAGACTATATACATAGTTCACCATGATGCCTCCACTTTGAGAAAGGCCTTTTTCTG
ATAGGTCTGCCATCCAATTTATTCTTTCAACCATCGCTCCATTTTGCAAGTGAAAATTTG
CTACAGAGTCCAAAGCTTTTCCTCTCTTCTTCTCTTTCAGTAGGTATCTGGCACATAAGC
GCATCAAAGGGGATTTTAATGCTGACGAAATTTCCGGTGAATGAATCCATTTGTAGGTTG
TAGAAGTAAGCAGGTTGAGCATCACTTCCATTCCGTTTTTCCCCGTTGCAATATCTTTAG
GCAAACTCATAAGTGCTTCTTCTTCATCAGGTTTAAGTATGTTCTCATAGAATGTGGAAC
CAGATCCCTCGGCCACTGGTTGTGACATGTCTCCTTCAGCAAGCACTGTTTGAGATGCCA
ACTTGGATAAGAGCCACGTCATGAATCCTGGGATGGGACTGAGAGTTGCAAAGGTAGAAA
TATGTGGCATCTCTCTTTTCACCAGTTTTACAACACGTTTGATAAGAAACTTTCCCAAGT
TGATCCCTGCTAAGCCTGGCTGAGTTGATGATATAGAGTAGAACAATGCACTTGTTGCCT
CACTTTCAGGTATCGGAGGACTATCCCACAAAACTTCCTGTATAGTTTGAGCCACATTCT
TCATTAGTGCAACTTCAATGAAAATTAAAGGTTCGCCAGGAATTGCTGGATGTAAATATC
CAAAACAACGACGGCCAATTCCCAACCTTCTCTTAAGATCTAAAAGGTTGCTTATAGGGT
GCACAGCTTCATAAGCAACAATTTTCTCCAGCAGGGAGGCAGGATCATCCCATGTAATTT
GGTGTAGCTCTAAGGCAGCAGGACTGAGCCACGTACTAAGTTTTTCTTTTAAATAAGAAT
CCAATGCTCTCAAAGAAGCAATATTCTCCTCTGCGAGAATATCCAGGATATTTGCTCGAA
GAATGGATAAGAATCTCAAACCTCCAGGATGAGTGTTGAGACGATCAAAGAGAACTTCAT
AAACTGGCTGAATGGCGTGCCTCAAATTCCACTCAATGCGATAGAAAGAAGAAAACAAGC
CTTCTTCTTTGGATCCACTCACTTGAGCTTTGTCAGCTGGAAGTTCAAGTCCAAGGTACT
GCTTTATCAGTTCGCGAACTTGTGATCTATTGAGATCATAGTCTCTAGCAAGGACAAGGA
GCAACTTGCGACGGTTCTCGTGAGAAAGTGTAAAATAACCCTCAGAGAAGTTATTAAGCA
CATCATCTAGAACTTCTGTTTTATTCAGTGAAATCGCAGAGTGCATTGATGCATGAACAC
GCTTAAACTCACTCTCAGAGTTGCCGGAGTGATTATTCGAAGCTGAATTTCCTTCTTCAG
GTGATTTCTGTGAATTCTGCTGCTGCATTTTACTGGCTCCGTTAGTTAGAGGGAGAGGAG
AGAGAGAAAGGTTAGGCTTGTTCATTCTGGCGCGCAACAAAATTGATAAAGCTTTCTTGT
TCATTTTTTTTATGGAACTGTTTACATATATGGGAAAGAGAGAGCGTGTGTTGTGTGTGT
ATGTGTGTGAGAAATCGAAATCAGTGTTCGGTATAATCGAACCACTGTGCTTCCTTTTCG
TTTAGTGAGGATTGTTTGTTGTATCATTATTTGGAAAGAAACTTTACTTATTTTCGTTTC
CACGTTTTTCTCAATGTTGCTTGCTTGTAATCTTTCCCAAACACTTGTTTATTTATTACA
GGTCAATGTTCCTTCCGACAAACCCAAGCTTGTTTGTGATGATGATTTTGATAGATCGGA
AGAGC
>TR166390|c0_g1_i9 len=329 path=[9525:0-54 @9633@!:55-211 9490:212-241 9491:242-265 9492:266-275 9493:276-328] [-1, 9525, 9633, 9490, 9491, 9492, 9493, -2]
GCTCCTTTCAATGGAAAGATTCTTTTCCTTACTTCACAGCCAGAAAATGGGTAGAGTAAC
AAACTTTAAACTAAGAAAACAAGATTTATGTAAAGAATCAACAGTATATATTGACATAAA
AAATAAAATGGTGAACATACTTAGGTAAAACCAAAAACTAAGTTCCAGAACTTTCAAGAG
CATGATTACCTATATACATAGTTCACCATGATGCCTCCACTTTGAGAAAGGCCTTTTTCT
GATAGGTCTGCCATCCAATTTATTCTTTCAACCATCTTTGAAGCATAAAATCTTCCACTT
TAGTATGCAGAAAGAAGAGATCGGAAGAG
>TR166391|c2_g1_i1 len=268 path=[621:0-84 622:85-101 623:102-102 624:103-267] [-1, 621, 622, 623, 624, -2]
TGATCCAACTTTTCTCTACTTTGCCTATGGCTTGAAGGAAATCAAGTGCTAAGCACGTTT
AGTTATCATGTTAGGCTGAAAAAAAAGATTATGTTACTCTAGTGATTTTGGGATTTTGGT
TTTCGATATACAATTGAGTTTTATGAGTTTCGTATTTTCTAATTAGGAGATTGTTTCAAA
ATTTGCATCTTTACATCGATTCTTATATTTCTAAGAGCAACATGTTATCACTATAAAATT
TCAGTAGTATGGTTTTTGTTAAAAAAAA
>TR166391|c2_g2_i1 len=267 path=[617:0-84 618:85-100 619:101-101 620:102-266] [-1, 617, 618, 619, 620, -2]
TGATCCAACTTTTCTCTACTTTGCCTATGGCTTGAAGGAAATCAAGTGCTAAGCACGTTT
AGTTATCATGTTAGGCTGAAAAAAAGATTATGTTACTCTAGTGATTTTGGGATTTTGGTT
TTCGATATACAATTGAGTTTTATGAGTTTCGTATTTTCTAATTAGGAGATTGTTTCAAAA
TTTGCATCTTTACATCGATTCTTATATTTCTAAGAGCAACATGTTATCACTATAAAATTT
CAGTAGTATGGTTTTTGTTAAAAAAAA
>TR166391|c2_g3_i1 len=234 path=[615:0-68 616:69-233] [-1, 615, 616, -2]
GAAGGAAATCAAGTGCTAAGCACATTTAGTTATCATGTTAGGCTGGAAAAAAGATTATGT
TACTCTAGTGATTTTGGGATTTTGGTTTTCGATATACAATTGAGTTTTATGAGTTTCGTA
TTTTCTAATTAGGAGATTGTTTCAAAATTTGCATCTTTACATCGATTCTTATATTTCTAA
GAGCAACATGTTATCACTATAAAATTTCAGTAGTATGGTTTTTGTTAAAAAAAA
>TR166391|c3_g1_i1 len=839 path=[2322:0-162 2490:163-201 2481:202-253 2510:254-283 2509:284-307 2508:308-412 2511:413-433 2521:434-436 2516:437-457 2518:458-481 2519:482-496 2460:497-568 2346:569-838] [-1, 2322, 2490, 2481, 2510, 2509, 2508, 2511, 2521, 2516, 2518, 2519, 2460, 2346, -2]
TTTTTTTTTTTGACTAAAATCATAACTCTCACATGAATATAAATAAGAACCATATAAAAA
TGTAATCTTTGAAACAACCTCCTAATTAGAACTTAAAAATTCATAAAAACTCAACAAAAT
CACTAGAGTACTACCAATTAAGAACATCAATTTAAACAGCAAAACATGATAACTAAACAT
GCTTAACACTTGATTTCCTTCAAGCCATAAGCAAAGTAGAGAAAAGTTGGATCAGTGGCA
CCATCCTTGTAGTAAGCAAACACAAGGCTTCCATCATCATGCATGCTCTCCCCAACAAAA
AATTGTAGGTCCTTGAGTTTAGGGAGAAGGAACTTAGTTGCTGCTTCAATGTGCTTCTTG
AACAACTCTTGCTTCTCTGCCTCTAATTTAGATGTCAGCAACTTAATATATCTTTTCATA
TAAGTAACAAATTGCTTCTTATCAAAAGCTGGTTGCTCCTGAAGCCTGAAAGTGTCAACA
ATATCAACCACTTTGACAGCTTGATCATCGACACCATCATCCTCGTCTCCACCCTCAGCA
GAAGGATTAGCACCAATATTCACATCCACTGCTCCTTGAACAACCCACTTTCCTTCCACT
TCCCAAAGCATTCCATTCTCAATTTCCTTGTAGGGGAATGAGTCAGAGAGAAGCTCATCA
CCTGTAAGAAGATCCTGGTAAACAAGCATGGTTGCAGTTGTTGGAGTCTTGAAGAGAGAA
CAAAAAAGAAGAGAAAGAGTTAATTAGCGAAAGTGAGTGATATACGGTAGAAGAAATAAT
GAAGAGTTACTTAGTTCTTGATTTTTTCTCCAATATCTATATCTTATCTACTTTTACGC
>TR166392|c0_g1_i1 len=554 path=[1158:0-322 1159:323-335 1160:336-359 1161:360-553] [-1, 1158, 1159, 1160, 1161, -2]
TGTTGATAGAATTTTTTCCCAGGTCTGTTTGTATTTTCCATCTTTGTTAGCATGCCAAGT
TTAGTTTTACTGTGTATGGCTATGCCGGGCTTGTACCGTGAATTCTGTGTTCGGAAAAAA
TAACTTTAGGGATTGATTTGATTTATAAATTAAATTCTTTGTTTGGAAAGTGTTAAGATA
TATTCTTATCTGACTTTGAATCCTTTTGCTTTATGTTGTGATTGTTTAGAAGTCCACTCA
AACTTGGTTATAAGATTTGATTTTAGTTTTAATTATTGAAGTTGATAATTTTTCCCTTAT
CAGTTTCTCTACATTGCATAGTCTAACTCAAAGGGTAATAATGTAAATGGCTTAAACAAG
AACGAGTTCCGTTCATTTTGAAGGTATTCTAAATGTGGAACTTTATTTGCAAATAAATTC
AAAATCTTTTGTTTAATGATGAGTCCTGAGCCTGATAACTGTTTCATCAATCAATCAATT
CTATTCCATATTTTATATTTTTGTATGTCTTATTTATGCTAAAACTGAGACAGGTTCCGC
GAAAATTTAGCAGT
>TR166392|c0_g2_i1 len=275 path=[1154:0-43 1155:44-56 1156:57-80 1157:81-274] [-1, 1154, 1155, 1156, 1157, -2]
ATTGTTGATAGAATTTTTTCCCAGTTTCTCTACATTGCATAGTCTAACTCAAAGGGTAAT
AATGTAAATGGCTTAAACAAGAACGAGTTCCGTTCATTTTGAAGGTATTCTAAATGTGGA
ACTTTATTTGCAAATAAATTCAAAATCTTTTGTTTAATGATGAGTCCTGAGCCTGATAAC
TGTTTCATCAATCAATCAATTCTATTCCATATTTTATATTTTTGTATGTCTTATTTATGC
TAAAACTGAGACAGGTTCCGCGAAAATTTAGCAGT
>TR166392|c1_g1_i1 len=2683 path=[8707:0-342 8708:343-366 8781:367-445 8803:446-469 8807:470-493 8745:494-518 8796:519-627 8731:628-651 8791:652-842 8804:843-866 8808:867-928 8764:929-949 8801:950-972 8798:973-1004 8794:1005-1008 8785:1009-1032 8800:1033-2294 8806:2295-2313 8783:2314-2337 8769:2338-2397 8638:2398-2682] [-1, 8707, 8708, 8781, 8803, 8807, 8745, 8796, 8731, 8791, 8804, 8808, 8764, 8…
TTTTTTTTTAGAAAACTAAACTACCCACACGTCATTTATATGATTGAAAGTTGAAACTTG
ATGATATACACAACACTACGATGGTTTAGTTATATTTCAGTGTATCTTCACTATATAGTA
AAAACTAAAGAAACAATTTGAAAGTTTAGTACAATTAATTGTGAAAATTTTAGTAAGAAA
ACAAAACCATGAAAACAACCAAAACTCAAAAGGGATGAACCAAAAACCCTCCAGTTACTT
TTTACAGAAATTAAATTCCATATGGATTAGTCTAAAAAATAGTATATGAACAAGAACAAT
AAATCTGCACCAGCTTGTACCCTGTAGCTATTCTCATTTCCTTTACTGGACAAATTTCAG
GAGAACCTCTCCAGAGCACTCAATTAGACATCTACCTCCAATACCAATACCTCCAAATGC
ATAGTACTCCCACTCCCATGTTCAAATGGTAGAGTGTGAAGATTCTTAGAAGCACAACTT
AGCCTTTGATTCACCTACTTGAACTTCAGAAAGGGGCCTCAAGTGATTCTTCCCAGACAT
CTCCACTGGCATTTGACATATCTTCACCGTCTTCTTCCATAGAAAGCCTAATATACTCTC
TATGCGCAAAACGGTCCCACTCGGTCATATTTGGATCCTCACGTTCCTGACGTATAAGAA
AGGGATCACGAGATTCAAAAGCGATAAACTTGTTGAGATTGAAAAGAATGTTGAAAACAT
TTCCAGAAAGTTTGCTGCTTTTCACATCTCGTAATGTGATATATCCTTCACTCTCTGGTC
CAATCATATCAACAAGCTGACATAATATATCTTCGAAAAGCACTGGCTCTTGGGCCATAC
ATTCCATCCGATGCAACTGCTCCTCATAAAAGAACAGCATTTCATTTGGTGTCAACACTC
CATTTCCATCCAAATCAATGCATCTGAACGATTTTCTATGCTGCTAAAAGGATCTCCAGT
ATTTGAGAAGGCTAGGGAGTATACCAGTATTCCAGACTAGGTTCAGACGACTTATCTTCC
TCTGCAAGTATGAAATGAACAAAATCTTCATAGTTCATCTTCCCTTCAACTTTACTGCTA
AATTTTCGCGGAACCTGGGAAAAAATTCTATCAACAATCCGATATGTAAGAGAATGGTTC
CCATATTTAATAAGGTTCTCTCTGTCAATGAAAAAGTCGTGATCTGTGTCGAGCTCCCAA
AATTTGCAGTAAATGACGTAGAAGTGCTCATATGAGAAGTACCTCAGAACTTTATTAATA
TCTTCTTCTTCATCTACATGCAGCATGGCATCAATTAGATTCCCACGCTTCAACTCCCTT
AGAGTAAGTCGGCCATTTCCTGATCTATTCATGTAGTAAAATATTCTATGTATGACAGTC
TCAGCATATCTTTCCTGAAATTCAGGTGTGCTTTGCAAAAACTCCAATCCAGGATGAGAG
GACAATAGTTCCCTCAAGATAGGTTTGAAATCATCCTGTACAAGGTATGTTCGATGTGGC
TGCTTCAGTATGGTATATATTTGTGTCGGTAAATCCATGGCTAACATGTTGCCTCGAATC
CAATAGTCAATAAATTGATCCCTTGTTATGGTTCCTGTCAAATTGACATCAATCTTTTTG
AAAAGAGCAGTCGAGAAAAATGATGGAATTTTGCAAATCTCTTTCGTAAAAGACTTGAAT
TCGAGTAATTGCAATCCATCCATATGACCATAAAATCGATTATCAACTTGAAACACAAAA
TGGTCTTTTATTTCATTTGGAGGTGGACGACCGTTTTTGAAGTAAAACTGAGGAATGATC
TCCCTTACAGGTTCACGGAGTACTTTTAGTGGAGAACCTAATGAAGAAGGGCTAGTTCTC
TGTTTCATGGTTCGTGGGGAACCAGACGAACTGCGTGGCGAAAGTGGTGGTGTACTCGCA
GCAGGAAATAAGGAAGGTAACGGGTTGATTGAAAGAGCATTTGTATTTGTTGAGTTCTCA
AGTGCACTAAACGGAACTCCAGCCTTTGCGTCAGCAAGCAATGACTTCACCAGGCGACAA
GTATCAGGAAGTGAAAGCCACTGCGAGAAAAGCTCCTCAGCAACAAAGGGACTCGATTTC
AATGCAAAAGGAGACACTTCTTGAAGCTGCAACATATCTGGGTCCAAAGATTCCAACTTC
CCAGTTTCGTCCACATCCATCACAACACAATTCAATCTCTCATACACTTAACAACCCTAA
TTCAATCACAAATTCGAAACTTCACCAAAAACCCTAAACCCCACTTCTTCAACAATCACT
TCAATTCCTTCGCTTATTCTTCTTCTATCACTTGTGTGAGTAAAACCCAGTTACCAAGTT
CGCAACTTTCAGCGAAAAAAGATCATGGGTCACCACGAACTACGAAAAAAATCTAGATTG
TCGTTTTGTGCAATTGTTGAGGAAAATGAACACGACCCAGGATTGAAAATTGTAGGGAAT
TTGTAAGCATGAGAGGAAGATGAAGAATCAGAGAGGGAAAATTTCTCAAGAGATGAGAAA
ATTCGAGTGTGAAATAGTGAAGAAATGAAAATGAATAGAAGAAAGAGAAAAAGAAAACCC
TTGTTTGGTTGGTTTTGAGGTTTGAAAAAGAAATGAGAAATGAGAGAGGGAATGGAAATG
GTAATGATGAGAGAGAAACAGTAGAGAGAGTGTGTGTTAGATC
>TR166392|c1_g1_i2 len=3758 path=[8707:0-342 8708:343-366 8781:367-445 8803:446-469 8807:470-493 8745:494-518 8796:519-627 8731:628-651 8791:652-842 8804:843-866 8808:867-928 8809:929-929 8802:930-983 8799:984-1007 8795:1008-1031 8805:1032-1033 8786:1034-1055 8774:1056-1056 8759:1057-1166 8624:1167-1190 8773:1191-1320 8640:1321-1344 8758:1345-1726 8705:1727-1750 8772:1751-1834 8665:1835-1858 8757…
TTTTTTTTTAGAAAACTAAACTACCCACACGTCATTTATATGATTGAAAGTTGAAACTTG
ATGATATACACAACACTACGATGGTTTAGTTATATTTCAGTGTATCTTCACTATATAGTA
AAAACTAAAGAAACAATTTGAAAGTTTAGTACAATTAATTGTGAAAATTTTAGTAAGAAA
ACAAAACCATGAAAACAACCAAAACTCAAAAGGGATGAACCAAAAACCCTCCAGTTACTT
TTTACAGAAATTAAATTCCATATGGATTAGTCTAAAAAATAGTATATGAACAAGAACAAT
AAATCTGCACCAGCTTGTACCCTGTAGCTATTCTCATTTCCTTTACTGGACAAATTTCAG
GAGAACCTCTCCAGAGCACTCAATTAGACATCTACCTCCAATACCAATACCTCCAAATGC
ATAGTACTCCCACTCCCATGTTCAAATGGTAGAGTGTGAAGATTCTTAGAAGCACAACTT
AGCCTTTGATTCACCTACTTGAACTTCAGAAAGGGGCCTCAAGTGATTCTTCCCAGACAT
CTCCACTGGCATTTGACATATCTTCACCGTCTTCTTCCATAGAAAGCCTAATATACTCTC
TATGCGCAAAACGGTCCCACTCGGTCATATTTGGATCCTCACGTTCCTGACGTATAAGAA
AGGGATCACGAGATTCAAAAGCGATAAACTTGTTGAGATTGAAAAGAATGTTGAAAACAT
TTCCAGAAAGTTTGCTGCTTTTCACATCTCGTAATGTGATATATCCTTCACTCTCTGGTC
CAATCATATCAACAAGCTGACATAATATATCTTCGAAAAGCACTGGCTCTTGGGCCATAC
ATTCCATCCGATGCAACTGCTCCTCATAAAAGAACAGCATTTCATTTGGTGTCAACACTC
CATTTCCATCCAAATCAATGCATCTGAACCTACAAGGTTTATGAAGAATAAAATCTATAA
GATTCAATTTAATTTAATTTAATTTAAAGGCTGAGGAAGATAGGGTTAATAGTTTATTGA
AAGTGAAACATGACACTGGATCTTCAATAAATTTAAAAGTATTCTTTAGAAAGAAAAAAA
AGGAAGACTAAAGAAAGAATTTGACCAGCTGAAACTAGCTCGTGTCAGTCGTCACATGTT
TTAGGCTAGTTTTCACAGGTTTTGAAATTAACTAGGTTTTTCGTTGAATAGATCATACAC
CTATACAGTATCCAGTTCAAAGACGTCTAATTAGCTTAGTCTAGCCTGGTTTTGAAAGCA
ATGTTCCAGCTAATCTGAAGCATAGATAGAGTTATTTAAAAAGGGACAGCAAGCTTATGC
AGGCGGGGTACTGATTTGTAATTGATAATGCAGAGTAGTAAAAAACAATGCTTGAAAAGT
TGAAATCACACTGCAATTGATTGAATCAGAAGAGTCTCGATTTAATAAATTAACAATAAC
AATTGAACAATTACAATACAGAAGAAGAGCATAAAAAACAACGGTATGATAAACGAACCA
CAAGAAAGAACCACTATAAAGCACATGAAAAGTTGTCACCATCGTCATTATTATTATTAT
GATTATCATTATCATTATTTTAATTTTCTTATCATCACCGTTATCGTCATCGTTGGCGTT
GTTGTTTTGGTTAGAATATCTGAAATATATTATAACATCTTTATAATATTATCTCCTAAT
ATTAGTTTTCATAAAACTTGGTCATTATCATAATTTGATTCGTGATTTCCCTATTAATTT
ATTTAGAATTAGGAGTCCTGTATTTGTATGCCTATAAATAAGGGTTAGTGTTTAGAATTT
TGTATCAAGTTAATATCAAATCATTATCAATTATATTTGACCCTTAAAATATGTTTTTCT
TATTCTTCTCATTCTTTTATCTAAACCATCATACCTTTAACAATAATTATAAGTTACTTC
GGTATAATTGTATAAATCAAATGGTTGAGAAAATAACTAGCTTTCGTTTATCATCCAAGT
TGACATATATCAGTCAAGACGTACGATTTTCTATGCTGCTAAAAGGATCTCCAGTATTTG
AGAAGGCTAGGGAGTATACCAGTATTCCAGACTAGGTTCAGACGACTTATCTTCCTCTGC
AAGTATGAAATGAACAAAATCTTCATAGTTCATCTTCCCTTCAACTTTACTGCTAAATTT
TCGCGGAACCTGGGAAAAAATTCTATCAACAATCCGATATGTAAGAGAATGGTTCCCATA
TTTAATAAGGTTCTCTCTGTCAATGAAAAAGTCGTGATCTGTGTCGAGCTCCCAAAATTT
GCAGTAAATGACGTAGAAGTGCTCATATGAGAAGTACCTCAGAACTTTATTAATATCTTC
TTCTTCATCTACATGCAGCATGGCATCAATTAGATTCCCACGCTTCAACTCCCTTAGAGT
AAGTCGGCCATTTCCTGATCTATTCATGTAGTAAAATATTCTATGTATGACAGTCTCAGC
ATATCTTTCCTGAAATTCAGGTGTGCTTTGCAAAAACTCCAATCCAGGATGAGAGGACAA
TAGTTCCCTCAAGATAGGTTTGAAATCATCCTGTACAAGGTATGTTCGATGTGGCTGCTT
CAGTATGGTATATATTTGTGTCGGTAAATCCATGGCTAACATGTTGCCTCGAATCCAATA
GTCAATAAATTGATCCCTTGTTATGGTTCCTGTCAAATTGACATCAATCTTTTTGAAAAG
AGCAGTCGAGAAAAATGATGGAATTTTGCAAATCTCTTTCGTAAAAGACTTGAATTCGAG
TAATTGCAATCCATCCATATGACCATAAAATCGATTATCAACTTGAAACACAAAATGGTC
TTTTATTTCATTTGGAGGTGGACGACCGTTTTTGAAGTAAAACTGAGGAATGATCTCCCT
TACAGGTTCACGGAGTACTTTTAGTGGAGAACCTAATGAAGAAGGGCTAGTTCTCTGTTT
CATGGTTCGTGGGGAACCAGACGAACTGCGTGGCGAAAGTGGTGGTGTACTCGCAGCAGG
AAATAAGGAAGGTAACGGGTTGATTGAAAGAGCATTTGTATTTGTTGAGTTCTCAAGTGC
ACTAAACGGAACTCCAGCCTTTGCGTCAGCAAGCAATGACTTCACCAGGCGACAAGTATC
AGGAAGTGAAAGCCACTGCGAGAAAAGCTCCTCAGCAACAAAGGGACTCGATTTCAATGC
AAAAGGAGACACTTCTTGAAGCTGCAACATATCTGGGTCCAAAGATTCCAACTTCCCAGT
TTCGTCCACATCCATCACAACACAATTCAATCTCTCATACACTTAACAACCCTAATTCAA
TCACAAATTCGAAACTTCACCAAAAACCCTAAACCCCACTTCTTCAACAATCACTTCAAT
TCCTTCGCTTATTCTTCTTCTATCACTTGTGTGAGTAAAACCCAGTTACCAAGTTCGCAA
CTTTCAGCGAAAAAAGATCATGGGTCACCACGAACTACGAAAAAAATCTAGATTGTCGTT
TTGTGCAATTGTTGAGGAAAATGAACACGACCCAGGATTGAAAATTGTAGGGAATTTGTA
AGCATGAGAGGAAGATGAAGAATCAGAGAGGGAAAATTTCTCAAGAGATGAGAAAATTCG
AGTGTGAAATAGTGAAGAAATGAAAATGAATAGAAGAAAGAGAAAAAGAAAACCCTTGTT
TGGTTGGTTTTGAGGTTTGAAAAAGAAATGAGAAATGAGAGAGGGAATGGAAATGGTAAT
GATGAGAGAGAAACAGTAGAGAGAGTGTGTGTTAGATC
>TR166392|c1_g1_i3 len=2628 path=[8707:0-342 8708:343-366 8781:367-445 8803:446-469 8807:470-493 8745:494-518 8796:519-627 8731:628-651 8791:652-842 8804:843-866 8808:867-928 8809:929-929 8763:930-949 8794:950-953 8785:954-977 8800:978-2239 8806:2240-2258 8783:2259-2282 8769:2283-2342 8638:2343-2627] [-1, 8707, 8708, 8781, 8803, 8807, 8745, 8796, 8731, 8791, 8804, 8808, 8809, 8763, 8794, 8785, 88…
TTTTTTTTTAGAAAACTAAACTACCCACACGTCATTTATATGATTGAAAGTTGAAACTTG
ATGATATACACAACACTACGATGGTTTAGTTATATTTCAGTGTATCTTCACTATATAGTA
AAAACTAAAGAAACAATTTGAAAGTTTAGTACAATTAATTGTGAAAATTTTAGTAAGAAA
ACAAAACCATGAAAACAACCAAAACTCAAAAGGGATGAACCAAAAACCCTCCAGTTACTT
TTTACAGAAATTAAATTCCATATGGATTAGTCTAAAAAATAGTATATGAACAAGAACAAT
AAATCTGCACCAGCTTGTACCCTGTAGCTATTCTCATTTCCTTTACTGGACAAATTTCAG
GAGAACCTCTCCAGAGCACTCAATTAGACATCTACCTCCAATACCAATACCTCCAAATGC
ATAGTACTCCCACTCCCATGTTCAAATGGTAGAGTGTGAAGATTCTTAGAAGCACAACTT
AGCCTTTGATTCACCTACTTGAACTTCAGAAAGGGGCCTCAAGTGATTCTTCCCAGACAT
CTCCACTGGCATTTGACATATCTTCACCGTCTTCTTCCATAGAAAGCCTAATATACTCTC
TATGCGCAAAACGGTCCCACTCGGTCATATTTGGATCCTCACGTTCCTGACGTATAAGAA
AGGGATCACGAGATTCAAAAGCGATAAACTTGTTGAGATTGAAAAGAATGTTGAAAACAT
TTCCAGAAAGTTTGCTGCTTTTCACATCTCGTAATGTGATATATCCTTCACTCTCTGGTC
CAATCATATCAACAAGCTGACATAATATATCTTCGAAAAGCACTGGCTCTTGGGCCATAC
ATTCCATCCGATGCAACTGCTCCTCATAAAAGAACAGCATTTCATTTGGTGTCAACACTC
CATTTCCATCCAAATCAATGCATCTGAACCAGTATTCCAGACTAGGTTCAGACGACTTAT
CTTCCTCTGCAAGTATGAAATGAACAAAATCTTCATAGTTCATCTTCCCTTCAACTTTAC
TGCTAAATTTTCGCGGAACCTGGGAAAAAATTCTATCAACAATCCGATATGTAAGAGAAT
GGTTCCCATATTTAATAAGGTTCTCTCTGTCAATGAAAAAGTCGTGATCTGTGTCGAGCT
CCCAAAATTTGCAGTAAATGACGTAGAAGTGCTCATATGAGAAGTACCTCAGAACTTTAT
TAATATCTTCTTCTTCATCTACATGCAGCATGGCATCAATTAGATTCCCACGCTTCAACT
CCCTTAGAGTAAGTCGGCCATTTCCTGATCTATTCATGTAGTAAAATATTCTATGTATGA
CAGTCTCAGCATATCTTTCCTGAAATTCAGGTGTGCTTTGCAAAAACTCCAATCCAGGAT
GAGAGGACAATAGTTCCCTCAAGATAGGTTTGAAATCATCCTGTACAAGGTATGTTCGAT
GTGGCTGCTTCAGTATGGTATATATTTGTGTCGGTAAATCCATGGCTAACATGTTGCCTC
GAATCCAATAGTCAATAAATTGATCCCTTGTTATGGTTCCTGTCAAATTGACATCAATCT
TTTTGAAAAGAGCAGTCGAGAAAAATGATGGAATTTTGCAAATCTCTTTCGTAAAAGACT
TGAATTCGAGTAATTGCAATCCATCCATATGACCATAAAATCGATTATCAACTTGAAACA
CAAAATGGTCTTTTATTTCATTTGGAGGTGGACGACCGTTTTTGAAGTAAAACTGAGGAA
TGATCTCCCTTACAGGTTCACGGAGTACTTTTAGTGGAGAACCTAATGAAGAAGGGCTAG
TTCTCTGTTTCATGGTTCGTGGGGAACCAGACGAACTGCGTGGCGAAAGTGGTGGTGTAC
TCGCAGCAGGAAATAAGGAAGGTAACGGGTTGATTGAAAGAGCATTTGTATTTGTTGAGT
TCTCAAGTGCACTAAACGGAACTCCAGCCTTTGCGTCAGCAAGCAATGACTTCACCAGGC
GACAAGTATCAGGAAGTGAAAGCCACTGCGAGAAAAGCTCCTCAGCAACAAAGGGACTCG
ATTTCAATGCAAAAGGAGACACTTCTTGAAGCTGCAACATATCTGGGTCCAAAGATTCCA
ACTTCCCAGTTTCGTCCACATCCATCACAACACAATTCAATCTCTCATACACTTAACAAC
CCTAATTCAATCACAAATTCGAAACTTCACCAAAAACCCTAAACCCCACTTCTTCAACAA
TCACTTCAATTCCTTCGCTTATTCTTCTTCTATCACTTGTGTGAGTAAAACCCAGTTACC
AAGTTCGCAACTTTCAGCGAAAAAAGATCATGGGTCACCACGAACTACGAAAAAAATCTA
GATTGTCGTTTTGTGCAATTGTTGAGGAAAATGAACACGACCCAGGATTGAAAATTGTAG
GGAATTTGTAAGCATGAGAGGAAGATGAAGAATCAGAGAGGGAAAATTTCTCAAGAGATG
AGAAAATTCGAGTGTGAAATAGTGAAGAAATGAAAATGAATAGAAGAAAGAGAAAAAGAA
AACCCTTGTTTGGTTGGTTTTGAGGTTTGAAAAAGAAATGAGAAATGAGAGAGGGAATGG
AAATGGTAATGATGAGAGAGAAACAGTAGAGAGAGTGTGTGTTAGATC
>TR166393|c0_g1_i1 len=260 path=[7470:0-34 8018:35-51 8044:52-84 8033:85-109 8017:110-133 7993:134-135 7917:136-174 7824:175-259] [-1, 7470, 8018, 8044, 8033, 8017, 7993, 7917, 7824, -2]
TTTTTGAATAAGCGATGCCAAACGGGATCGGAATAAGCGAGGTGTTTGAGAGCGGTGGAG
GACTTTGCTAAGTTGCATATGTCGTGGAGAGATAGATTTTCGGCGCAGTGAGCGATTGAA
TCGGAGTTTAGATCGGAAATTGTTGTTGTCGTCGGCGGAGACGGCGGTGCCGACGACGGT
GACGGTGGTGGTGAAGCGGCCATTAAACCGTAAGGTTTTGGGAAGAGAGGTTTCGTTGAA
GAAAGAGATCGGAGAGCACA
>TR166393|c0_g2_i1 len=2068 path=[7575:0-168 7576:169-192 7577:193-216 7578:217-247 @7994@!:248-349 7918:350-378 8016:379-409 7992:410-451 7958:452-544 8043:545-568 8032:569-660 8056:661-697 8062:698-742 8068:743-747 7987:748-772 7527:773-793 7907:794-962 7795:963-963 8054:964-981 8052:982-1007 8050:1008-1032 8048:1033-1056 8041:1057-1118 7982:1119-1206 8070:1207-1209 8008:1210-1221 7976:1222-123…
CGATATCTCTATGATCCAATGTCTGTGCTTCATACTAAACCACCCTCAGTGCCTTTGTTG
ACCAATCTAATAATATACAGTTGGAAGGAAATTTTCACACCCCAATATCACTTCGGATGT
ACACATCTCAAAAGGACAAATGTAGTTTTGCGGCCAAAATATGCCGTCCGAAAGTACACT
TCAGAAAACATTACATAGTTTTCCAGAAAGATGAAGATATAAATTTTGCTCTCTATATAA
TTTAGGTCAAACATAAATACAACATACTCCTATAAACCAAGTGAAAGAAATAAGTTGATC
TATATACCATTTTGGGATCCATCAAGATTATTCACATGTCATTCATCACTGTCACTATCA
CTATCAGACTGAGAACCCCAAAATTTTGAAGATGGTTCATTTTCTAGTTTAGTAACAGGA
ATTGTAGCCTTATCGAAGTCCCTAAAGCTAAAAACACCCCAATCATCATTATAATTACTA
GCAGTGACAATTCTACAGCCATCTACAACCATGTCATCACAGAAAGAACCACCAATGTCT
TCCTCGTCAAAACAAAGAAAGGAATTTGTTTGTACACCAGTCTCAACTTCCCATACATTT
ACATAAGCATCGTCAGGTCCACCAGTGACTATTTTGTATGAATCCATGTGCAAACGAGTT
ATTGGTCCAGAATGTCCGTCTAACTCGGCTATCGGTACTGGCTTTAATGGCTCTTGATTT
TTCCTAATATCCCAAAGCATTGCTCTGCAGCATAATAGTTTTGGCAAGTGTTGTTGATCC
ATTAAATGCATATAAAGTTTAAACTACATATAATTTGGCCTAAAAAAATAAATAGGAACA
ATTATGTCCTAAAAAAATCGACAATTCGAAAGGAACAGAGGGAGTAATCTATATGGTTAG
CAATGGCAACGATAATTAAGTTGCTTCCCAAACAGTCATACCTGCCATCACCACCTGTGC
CAATTAAAGATTTTGAGGGGACCATGCCAAATGAATACAGTTTTGATTGATGGACGGCTG
CTGTGATAACTTTTTGCATTGTCCTTAAATCAATTGCAGTGACAGAGGAACCAGCTGCCA
CATACACCAATGATTCATGGCATTGCATGTTTACAGTTGTGCCACGAACATTAGTCATTC
CCACACAGGACGAGCGACCCGATGATGATGTAGTTGTATCCCAAACCCTTACCTTAGAAT
CTGTTGAGATAGTCACCAAAAGCGAAGTTTTGTGCCCGGAAACTGACAAAAAGTTTACAG
GTTTTTCATGTCCATAGAGTGTAGCCTTCAAAGCACTTTTCACTCTTTTTCCATTTGTGC
TAAGGGACCATAGTCGGACAGTGCCATCTTCTCCTCCACTTGCCAAGACTTTGCTGCCAT
CTTCTCCCAATAATTTATTTGATAGTGACAACACTGGACCATTGTGACCTTTCAAGCTTC
GCAGATTAGAACCCTTCGACCACAGTTGAATGGTGCGATCACAGCTTGAGGTAACCAAAA
CATTTTGCTCTGCCAGGGAAAACAGCCTCATACAAGTGATTCTTGCATTATGACCAGTCA
TCTTATGGACGGCAACTGAATCTTGATGATTATCGAAAATTATCATTCCTGCATCTGAGC
CCTGAGAAAAGTAAACATTGTTATGATGAAGGATCAAATGGTTGAAAGGTTTAGAAGCAC
GTCCATCAAAATGAATTGTTCTAACAAAAGGATCACGAAACTTGAATTGATGCAAATCCG
TATGTCTAGAAATGTACAGTTCCCTCGCCGGCACCAATGCCGCATCCGGTAATTCTCGAT
TCCAACGATTTTTGAATAAGCGATGCCAAACGGGATCGGAATAAGCGAGGTGTTTGAGAG
AGGTGGAGGTCTTTGCTAAGTTGCATATGTCGTGGAGAGATAGATTTTCGGCGCAGTGAG
CGATTGAATCGGAGTTTAGATCGGTAATTGTTGTTGTCGCCGGCGGAGACGGCGGTGCCG
ACGACGGTGACGGTGGTGGTGAAGCGGCCATTAAACCGTAAGGTTTTGGGAAGAGAGGTT
TCGTTGAAGAAAGAGATCGGAGAGCACA
>TR166393|c0_g2_i2 len=1478 path=[7710:0-168 7711:169-192 7712:193-216 7713:217-245 @7994@!:246-347 7918:348-376 8016:377-407 7992:408-449 7958:450-542 8043:543-566 8032:567-658 8056:659-695 8062:696-740 8068:741-745 8012:746-764 8054:765-782 8052:783-808 8050:809-833 8048:834-857 8041:858-919 7981:920-920 8047:921-944 8059:945-994 7943:995-1057 7978:1058-1075 8007:1076-1104 8026:1105-1107 7975:1…
CGATATCTCTATGATCCAATGTCTGTGCTTCATACTAAACCACCCTCAGTGCCTTTGTTG
ACCAATCTAATAATATACAGTTGGAAGGAAATTTTCACACCCCAATATCACTTCGGATGT
ACACATCTCAAAAGGACAAATGTAGTTTTGCGGCCAAAATATGCCGTCCGAAAGTACACT
TCAGAAAACATTACATAGTTTTCCAGAAAGATGAAGAAATAAATTGCTCTCTATATAATT
TAGGTCAAACATAAATACAACATACTCCTATAAACCAAGTGAAAGAAATAAGTTGATCTA
TATACCATTTTGGGATCCATCAAGATTATTCACATGTCATTCATCACTGTCACTATCACT
ATCAGACTGAGAACCCCAAAATTTTGAAGATGGTTCATTTTCTAGTTTAGTAACAGGAAT
TGTAGCCTTATCGAAGTCCCTAAAGCTAAAAACACCCCAATCATCATTATAATTACTAGC
AGTGACAATTCTACAGCCATCTACAACCATGTCATCACAGAAAGAACCACCAATGTCTTC
CTCGTCAAAACAAAGAAAGGAATTTGTTTGTACACCAGTCTCAACTTCCCATACATTTAC
ATAAGCATCGTCAGGTCCACCAGTGACTATTTTGTATGAATCCATGTGCAAACGAGTTAT
TGGTCCAGAATGTCCGTCTAACTCGGCTATCGGTACTGGCTTTAATGGCTCTTGATTTTT
CCTAATATCCCAAAGCATTGCTCTGCCATCACCACCTGTGCCAATTAAAGATTTTGAGGG
GACCATGCCAAATGAATACAGTTTTGATTGATGGACGGCTGCTGTGATAACTTTTTGCAT
TGTCCTTAAATCAATTGCAGTGACAGAGGAACCAGCTGCCACATACACCAATGATTCATG
GCATTGCATGTTTACAGTTGCGCCACGAACATTCGTCGTTCCCACACAGGACGAGCGACC
TGACGATGATGTAGTTGTATCCCAGACCCTTACCTATTATAGCAGAATAAAATGCTTCAA
TTATAGTGCTTAATAATAACAGAAGCATTGAAACGGAAGAAAGTCCATGTCAAGAAATTG
AAGCCAAAAATTATATGTCCTACTAATCATATAGTATGTGGGGATTAATACTGCTGGAGA
GATATAAATGTTCAATTCATCAACATAGTAATTAGTACGTAAAGATAAAACACTCAAGAG
CAATGTTTAGCTTCCACGGCTCAACTAGGAAAACTATTTAAGTTATTTAAGATGAATTTC
AAATACCTTTTTTAATTATGAGAGATGCCACTTAGAGATAATCTGTTGACTATTTCTCAT
AAATACTCAACAAATTTATCCCACGATTAAAGCATTAACATAACAAAGCATAAACGAAAA
ATTCATAAATCAAATTTATAGACAAGTAAACTAACATGACAACATACAACATAAAAGACA
GGAATACAGGAGAGAACCTTAGAATCTGTTGAGATAGT
>TR166393|c0_g2_i3 len=1439 path=[7575:0-168 7576:169-192 7577:193-216 7578:217-247 @7994@!:248-349 7919:350-396 8015:397-427 7991:428-469 7958:470-562 8043:563-586 8032:587-678 8056:679-715 8062:716-760 8068:761-765 8012:766-784 8054:785-802 8052:803-828 8050:829-853 8048:854-877 8041:878-939 7981:940-940 8047:941-964 8059:965-1014 8065:1015-1027 8070:1028-1030 8008:1031-1042 7976:1043-1054 7940…
CGATATCTCTATGATCCAATGTCTGTGCTTCATACTAAACCACCCTCAGTGCCTTTGTTG
ACCAATCTAATAATATACAGTTGGAAGGAAATTTTCACACCCCAATATCACTTCGGATGT
ACACATCTCAAAAGGACAAATGTAGTTTTGCGGCCAAAATATGCCGTCCGAAAGTACACT
TCAGAAAACATTACATAGTTTTCCAGAAAGATGAAGATATAAATTTTGCTCTCTATATAA
TTTAGGTCAAACATAAATACAACATACTCCTATAAACCAAGTGAAAGAAATAAGTTGATC
TATATACCATTTTGGGATCCATCAAGATTATTCACATGTCATTCATCACTATCACTATCA
CCATCACCGTCACCATCACTATCAGACTGAGAACCCCAAAATTTTGAAGATGGTTCATTT
TCTAGTTTGGTAACAGGAATTGTAGCATTATCGAAGTCCCTAAAGCTAAAAACACCCCAA
TCATCATTATAATTACTAGCAGTGACAATTCTACAGCCATCTACAACCATGTCATCACAG
AAAGAACCACCAATGTCTTCCTCGTCAAAACAAAGAAAGGAATTTGTTTGTACACCAGTC
TCAACTTCCCATACATTTACATAAGCATCGTCAGGTCCACCAGTGACTATTTTGTATGAA
TCCATGTGCAAACGAGTTATTGGTCCAGAATGTCCGTCTAACTCGGCTATCGGTACTGGC
TTTAATGGCTCTTGATTTTTCCTAATATCCCAAAGCATTGCTCTGCCATCACCACCTGTG
CCAATTAAAGATTTTGAGGGGACCATGCCAAATGAATACAGTTTTGATTGATGGACGGCT
GCTGTGATAACTTTTTGCATTGTCCTTAAATCAATTGCAGTGACAGAGGAACCAGCTGCC
ACATACACCAATGATTCATGGCATTGCATGTTTACAGTTGCGCCACGAACATTCGTCGTT
CCCACACAGGACGAGCGACCTGACGATGATGTAGTTGTATCCCAGACCCTTACCTTAGAA
TCTGTTGAGATAGTCACCAAAAGCGAAGTTTTGTGCCCGGAAACTGACAAAAAGTTTACA
GGTTTTTCATGTCCATAGAGTGTAGCCTTCAAAGCACTTTTCACTCTTTTTCCATTTGTG
CTAAGGGACCATAGTCGGACAGTGCCATCTTCTCCTCCACTTGCCAAGACTTTGCTGCCA
TCTTCTCCCAATAATTTATTTGATAGTGACAACACTGGACCATTGTGACCTTTCAAGCTT
CGCAGATTAGAACCCTTCGACCACAGTTGAATGGTGCGATCACAGCTTGAGGTAACCAAA
ACATTTTGCTCTGCCAGGGAAAACAGCCTCATACAAGTGATTCTTGCATTATGACCAGTC
ATCTTATGGACGGCAACTGAATCTTGATGATTATCGAAAATTATCATTCCTGCATCTGA
>TR166393|c0_g2_i4 len=1496 path=[7710:0-168 7711:169-192 7712:193-216 7713:217-245 @7994@!:246-347 7919:348-394 8015:395-425 7991:426-467 7958:468-560 8043:561-584 8032:585-676 8056:677-713 8062:714-758 8068:759-763 8012:764-782 8054:783-800 8052:801-826 8050:827-851 8048:852-875 8041:876-937 7981:938-938 8047:939-962 8059:963-1012 7943:1013-1075 7978:1076-1093 8007:1094-1122 8026:1123-1125 7975…
CGATATCTCTATGATCCAATGTCTGTGCTTCATACTAAACCACCCTCAGTGCCTTTGTTG
ACCAATCTAATAATATACAGTTGGAAGGAAATTTTCACACCCCAATATCACTTCGGATGT
ACACATCTCAAAAGGACAAATGTAGTTTTGCGGCCAAAATATGCCGTCCGAAAGTACACT
TCAGAAAACATTACATAGTTTTCCAGAAAGATGAAGAAATAAATTGCTCTCTATATAATT
TAGGTCAAACATAAATACAACATACTCCTATAAACCAAGTGAAAGAAATAAGTTGATCTA
TATACCATTTTGGGATCCATCAAGATTATTCACATGTCATTCATCACTATCACTATCACC
ATCACCGTCACCATCACTATCAGACTGAGAACCCCAAAATTTTGAAGATGGTTCATTTTC
TAGTTTGGTAACAGGAATTGTAGCATTATCGAAGTCCCTAAAGCTAAAAACACCCCAATC
ATCATTATAATTACTAGCAGTGACAATTCTACAGCCATCTACAACCATGTCATCACAGAA
AGAACCACCAATGTCTTCCTCGTCAAAACAAAGAAAGGAATTTGTTTGTACACCAGTCTC
AACTTCCCATACATTTACATAAGCATCGTCAGGTCCACCAGTGACTATTTTGTATGAATC
CATGTGCAAACGAGTTATTGGTCCAGAATGTCCGTCTAACTCGGCTATCGGTACTGGCTT
TAATGGCTCTTGATTTTTCCTAATATCCCAAAGCATTGCTCTGCCATCACCACCTGTGCC
AATTAAAGATTTTGAGGGGACCATGCCAAATGAATACAGTTTTGATTGATGGACGGCTGC
TGTGATAACTTTTTGCATTGTCCTTAAATCAATTGCAGTGACAGAGGAACCAGCTGCCAC
ATACACCAATGATTCATGGCATTGCATGTTTACAGTTGCGCCACGAACATTCGTCGTTCC
CACACAGGACGAGCGACCTGACGATGATGTAGTTGTATCCCAGACCCTTACCTATTATAG
CAGAATAAAATGCTTCAATTATAGTGCTTAATAATAACAGAAGCATTGAAACGGAAGAAA
GTCCATGTCAAGAAATTGAAGCCAAAAATTATATGTCCTACTAATCATATAGTATGTGGG
GATTAATACTGCTGGAGAGATATAAATGTTCAATTCATCAACATAGTAATTAGTACGTAA
AGATAAAACACTCAAGAGCAATGTTTAGCTTCCACGGCTCAACTAGGAAAACTATTTAAG
[truncated: 706,814+ more rows]
