# Supplementary material for: Transcriptome analysis of microRNA156 overexpression alfalfa roots under drought stress
Source: Sci Rep. 2018 Jun 19;8:9363. doi: 10.1038/s41598-018-27088-8 (PMC6008443; doi:10.1038/s41598-018-27088-8)
Supplement: Supplementary file 12 — Supplementary file S3 [file 41598_2018_27088_MOESM12_ESM.xlsx]

## Sheet: WT.CvsD.gene_exp
Title: Transcriptome analysis of microRNA156 overexpression alfalfa roots under drought stress
Authors: Muhammad Arshada, Margaret Y. Gruber, Abdelali Hannoufa
Supplementary file S3: DEGs in WT plants under drought relative to non-stress control plants.
test_id	gene_id	gene	locus	sample_1	sample_2	status	value_1	value_2	log2(fold_change)	test_stat	p_value	q_value	significant
XLOC_007445	XLOC_007445	Medtr2g030460	chr2:11461369-11486647	WT-C	WT-D	OK	144.624	0.946101	-7.2561	-6.61711	5e-05	0.000610019	yes	stress up-regulated Nod 19 protein
XLOC_002610	XLOC_002610	Medtr1g096310	chr1:43364173-43366117	WT-C	WT-D	OK	216.886	1.47011	-7.20487	-11.3228	5e-05	0.000610019	yes	caffeic acid O-methyltransferase
XLOC_041627	XLOC_041627	Medtr7g109830	chr7:44994690-45000384	WT-C	WT-D	OK	27.8986	0.281913	-6.6288	-7.59511	5e-05	0.000610019	yes	long-chain fatty acyl CoA ligase
XLOC_041585	XLOC_041585	Medtr7g108890	chr7:44473732-44477030	WT-C	WT-D	OK	14.0111	0.167933	-6.38254	-6.08914	0.0001	0.00113325	yes	pectinesterase/pectinesterase inhibitor
XLOC_032870	XLOC_032870	Medtr6g040290	chr6:14452312-14453014	WT-C	WT-D	OK	90.6746	1.11888	-6.34057	-8.37004	5e-05	0.000610019	yes	albumin-2 protein
XLOC_031139	XLOC_031139	Medtr5g074710	chr5:31752760-31754814	WT-C	WT-D	OK	43.1294	0.559861	-6.26746	-8.23395	5e-05	0.000610019	yes	peroxidase family protein
XLOC_037925	XLOC_037925	Medtr7g090410	chr7:35562963-35565110	WT-C	WT-D	OK	15.4292	0.250774	-5.94313	-5.10691	0.00265	0.0178516	yes	transcription factor, putative
XLOC_013824	XLOC_013824	Medtr3g062570	chr3:28267237-28275049	WT-C	WT-D	OK	6.91609	0.117905	-5.87426	-5.15089	5e-05	0.000610019	yes	LRR receptor-like kinase
XLOC_002330	XLOC_002330	Medtr1g087200	chr1:39067836-39069242	WT-C	WT-D	OK	71.7092	1.23318	-5.8617	-7.61433	5e-05	0.000610019	yes	universal stress family protein
XLOC_044375	XLOC_044375	Medtr8g093550,Medtr8g093560	chr8:39100007-39112168	WT-C	WT-D	OK	30.8885	0.55829	-5.78991	-8.5736	5e-05	0.000610019	yes	#N/A
XLOC_042690	XLOC_042690	Medtr8g028780,Medtr8g028795	chr8:11103089-11120613	WT-C	WT-D	OK	21.6937	0.424233	-5.67628	-7.6503	5e-05	0.000610019	yes	#N/A
XLOC_002016	XLOC_002016	Medtr1g076940	chr1:34342950-34344867	WT-C	WT-D	OK	87.1423	1.86985	-5.54238	-9.94357	5e-05	0.000610019	yes	isoflavone-7-O-methyltransferase
XLOC_004319	XLOC_004319	Medtr1g043200	chr1:16173894-16175580	WT-C	WT-D	OK	12.689	0.293382	-5.43465	-6.39877	5e-05	0.000610019	yes	high affinity inorganic phosphate transporter
XLOC_045708	XLOC_045708	Medtr8g037920,Medtr8g037923	chr8:14048188-14063483	WT-C	WT-D	OK	14.6831	0.341625	-5.4256	-5.5799	5e-05	0.000610019	yes	#N/A
XLOC_037790	XLOC_037790	Medtr7g086380	chr7:33527188-33529548	WT-C	WT-D	OK	38.8766	0.953979	-5.3488	-7.83304	5e-05	0.000610019	yes	2-aminoethanethiol dioxygenase-like protein
XLOC_029450	XLOC_029450	Medtr5g011210	chr5:3183138-3184843	WT-C	WT-D	OK	10.6954	0.286239	-5.22363	-4.99126	0.00025	0.00249322	yes	expansin A10
XLOC_042310	XLOC_042310	Medtr8g014690,Medtr8g014880	chr8:4680192-4755109	WT-C	WT-D	OK	26.3266	0.737666	-5.15741	-4.42695	5e-05	0.000610019	yes	#N/A
XLOC_026139	XLOC_026139	Medtr4g132460	chr4:55372548-55374380	WT-C	WT-D	OK	6.45921	0.183974	-5.13378	-4.6788	0.0021	0.0147602	yes	pectate lyase family protein
XLOC_006500	XLOC_006500	Medtr1g115900	chr1:52342786-52344943	WT-C	WT-D	OK	28.8511	0.839228	-5.10342	-8.04501	5e-05	0.000610019	yes	cationic peroxidase
XLOC_017977	XLOC_017977	Medtr3g088675	chr3:40420822-40423155	WT-C	WT-D	OK	642.342	19.0443	-5.07591	-9.82846	5e-05	0.000610019	yes	chalcone and stilbene synthase family protein
XLOC_015043	XLOC_015043	Medtr3g102400	chr3:47191632-47194410	WT-C	WT-D	OK	6.80496	0.209022	-5.02486	-6.2111	5e-05	0.000610019	yes	Serine/Threonine kinase, plant-type protein
XLOC_024079	XLOC_024079	Medtr4g065113	chr4:24481164-24482862	WT-C	WT-D	OK	147.239	4.54245	-5.01854	-10.1349	5e-05	0.000610019	yes	extensin-like region protein
XLOC_017941	XLOC_017941	Medtr3g087870	chr3:39823146-39823882	WT-C	WT-D	OK	132.877	4.24268	-4.96897	-8.02391	5e-05	0.000610019	yes	hypothetical protein
XLOC_001039	XLOC_001039	Medtr1g043220,Medtr1g043240,Medtr1g043290	chr1:16183226-16225311	WT-C	WT-D	OK	39.4769	1.2621	-4.96711	-7.25635	5e-05	0.000610019	yes	#N/A
XLOC_018167	XLOC_018167	Medtr3g095340	chr3:43560482-43561713	WT-C	WT-D	OK	10.8342	0.37152	-4.86601	-4.90712	0.00025	0.00249322	yes	alginate lyase
XLOC_022649	XLOC_022649	Medtr4g005320	chr4:192496-193209	WT-C	WT-D	OK	10.509	0.362601	-4.8571	-3.98087	0.006	0.0350682	yes	SAUR-like auxin-responsive family protein
XLOC_047223	XLOC_047223	Medtr8g095040	chr8:39724296-39727091	WT-C	WT-D	OK	15.8774	0.566497	-4.80877	-6.68514	5e-05	0.000610019	yes	ammonium transporter 1 protein
XLOC_041538	XLOC_041538	Medtr7g107520	chr7:43859567-43861413	WT-C	WT-D	OK	49.4365	1.78703	-4.78994	-8.54955	5e-05	0.000610019	yes	cationic peroxidase
XLOC_002717	XLOC_002717	Medtr1g100150	chr1:45108067-45131443	WT-C	WT-D	OK	121.518	4.48591	-4.75963	-7.52606	5e-05	0.000610019	yes	oxidoreductase/ferric-chelate reductase
XLOC_035797	XLOC_035797	Medtr6g092970	chr6:35042065-35047376	WT-C	WT-D	OK	27.6251	1.03012	-4.7451	-7.37669	5e-05	0.000610019	yes	sodium transporter HKT1
XLOC_038338	XLOC_038338	Medtr7g103390	chr7:41824254-41826144	WT-C	WT-D	OK	100.082	3.79032	-4.72273	-7.9124	5e-05	0.000610019	yes	Myb/SANT-like DNA-binding domain protein
XLOC_045928	XLOC_045928	Medtr8g046000	chr8:17998761-18001108	WT-C	WT-D	OK	56.0044	2.22917	-4.65096	-7.83457	5e-05	0.000610019	yes	embryonic abundant-like protein
XLOC_046791	XLOC_046791	Medtr8g479380	chr8:33832171-33836070	WT-C	WT-D	OK	50.9359	2.03568	-4.6451	-8.81634	5e-05	0.000610019	yes	multi-copper oxidase-like protein
XLOC_024643	XLOC_024643	Medtr4g083570	chr4:32570972-32572871	WT-C	WT-D	OK	141.343	5.81862	-4.60238	-9.52791	5e-05	0.000610019	yes	ZIP zinc/iron transport family protein
XLOC_049471	XLOC_049471	Medtr0443s0040	scaffold0443:8406-9711	WT-C	WT-D	OK	13.6022	0.567808	-4.58229	-6.43217	5e-05	0.000610019	yes	glycoside hydrolase family 18 protein
XLOC_017663	XLOC_017663	Medtr3g080090	chr3:36221333-36224014	WT-C	WT-D	OK	27.7296	1.16434	-4.57385	-7.37093	5e-05	0.000610019	yes	cation diffusion facilitator family transporter
XLOC_034235	XLOC_034235	Medtr6g015905	chr6:5578873-5582030	WT-C	WT-D	OK	19.8469	0.833353	-4.57384	-6.96025	5e-05	0.000610019	yes	alpha-1,4-glucan-protein synthase [UDP-forming]-like protein
XLOC_004467	XLOC_004467	Medtr1g048710,Medtr1g048720	chr1:18780582-18792752	WT-C	WT-D	OK	7.3988	0.310734	-4.57354	-3.05964	5e-05	0.000610019	yes	#N/A
XLOC_029931	XLOC_029931	Medtr5g026200	chr5:10761822-10765586	WT-C	WT-D	OK	1.87151	0.0812256	-4.52613	-3.47824	0.00265	0.0178516	yes	LRR receptor-like kinase family protein
XLOC_020335	XLOC_020335	Medtr4g059630,Medtr4g059670	chr4:21991917-22011297	WT-C	WT-D	OK	37.1597	1.64872	-4.49433	-5.9624	5e-05	0.000610019	yes	#N/A
XLOC_029248	XLOC_029248	Medtr5g005520	chr5:482149-485215	WT-C	WT-D	OK	8.94963	0.401655	-4.4778	-6.08052	5e-05	0.000610019	yes	cysteine-rich receptor-kinase-like protein
XLOC_023309	XLOC_023309	Medtr4g029170,Medtr4g029180	chr4:10060024-10068147	WT-C	WT-D	OK	44.6207	2.05869	-4.43791	-7.83093	5e-05	0.000610019	yes	#N/A
XLOC_027659	XLOC_027659	Medtr5g046410	chr5:20353263-20354157	WT-C	WT-D	OK	36.5489	1.74535	-4.38824	-6.288	5e-05	0.000610019	yes	germin family protein
XLOC_009991	XLOC_009991	Medtr2g019250	chr2:6235283-6236207	WT-C	WT-D	OK	194.068	9.47635	-4.35608	-8.80711	5e-05	0.000610019	yes	germin family protein
XLOC_044056	XLOC_044056	Medtr8g079980	chr8:34332991-34334302	WT-C	WT-D	OK	5.58878	0.276574	-4.3368	-4.5327	0.0001	0.00113325	yes	3'-N-debenzoyl-2'-deoxytaxol benzoyltransferase
XLOC_004198	XLOC_004198	Medtr1g038810	chr1:14366361-14370761	WT-C	WT-D	OK	118.938	5.9469	-4.32193	-9.4343	5e-05	0.000610019	yes	type I inositol-1,4,5-trisphosphate 5-phosphatase
XLOC_014149	XLOC_014149	Medtr3g074380,Medtr3g074390,Medtr3g074400	chr3:33607816-33624577	WT-C	WT-D	OK	50.8629	2.57111	-4.30615	-8.72076	5e-05	0.000610019	yes	#N/A
XLOC_002435	XLOC_002435	Medtr1g090667	chr1:40611542-40618675	WT-C	WT-D	OK	10.3454	0.527587	-4.29344	-6.13676	5e-05	0.000610019	yes	FAD/NAD(P)-binding oxidoreductase family protein
XLOC_009347	XLOC_009347	Medtr2g099175	chr2:42538895-42540742	WT-C	WT-D	OK	30.3206	1.60888	-4.23617	-7.27603	5e-05	0.000610019	yes	peroxidase family protein
XLOC_023010	XLOC_023010	Medtr4g017050	chr4:5286311-5287228	WT-C	WT-D	OK	25.8724	1.39456	-4.21354	-5.55956	5e-05	0.000610019	yes	germin family protein
XLOC_024082	XLOC_024082	Medtr4g065660	chr4:24510224-24511543	WT-C	WT-D	OK	73.8006	4.05807	-4.18477	-8.21443	5e-05	0.000610019	yes	Ctr family copper transporter
XLOC_033722	XLOC_033722	Medtr6g084940	chr6:31971285-31972904	WT-C	WT-D	OK	21.5299	1.20691	-4.15695	-5.31412	5e-05	0.000610019	yes	PLAC8 family protein
XLOC_006847	XLOC_006847	Medtr2g011690	chr2:2911961-2912701	WT-C	WT-D	OK	66.1974	3.71896	-4.1538	-6.91642	5e-05	0.000610019	yes	wound-responsive family protein
XLOC_023173	XLOC_023173	Medtr4g023730	chr4:8058131-8061323	WT-C	WT-D	OK	11.3982	0.658783	-4.11286	-5.4393	5e-05	0.000610019	yes	dihydroflavonol 4-reductase-like protein
XLOC_027467	XLOC_027467	Medtr5g038940	chr5:17157153-17157615	WT-C	WT-D	OK	12.1599	0.706027	-4.10626	-3.6035	0.006	0.0350682	yes	zinc finger, C3HC4 type (RING finger) protein
XLOC_007745	XLOC_007745	Medtr2g036650	chr2:15863689-15871687	WT-C	WT-D	OK	175.231	10.1831	-4.10501	-8.47802	5e-05	0.000610019	yes	plasma membrane H+-ATPase
XLOC_025677	XLOC_025677	Medtr4g117090	chr4:48521335-48522950	WT-C	WT-D	OK	74.0261	4.30292	-4.10465	-8.41598	5e-05	0.000610019	yes	xyloglucanase-specific endoglucanase inhibitor protein
XLOC_017142	XLOC_017142	Medtr3g063120,Medtr3g063140,Medtr3g063160,Medtr3g063170	chr3:28566347-28586674	WT-C	WT-D	OK	40.5591	2.39147	-4.08405	-5.62021	5e-05	0.000610019	yes	#N/A
XLOC_026806	XLOC_026806	Medtr5g019010	chr5:7152072-7154888	WT-C	WT-D	OK	16.2085	0.961725	-4.07499	-6.63919	5e-05	0.000610019	yes	cytochrome P450 family 71 protein
XLOC_029483	XLOC_029483	Medtr5g011980	chr5:3534585-3537211	WT-C	WT-D	OK	8.2316	0.504552	-4.0281	-3.98685	5e-05	0.000610019	yes	Lipid transfer protein
XLOC_005769	XLOC_005769	Medtr1g090810	chr1:40837338-40838942	WT-C	WT-D	OK	37.7931	2.32518	-4.02271	-5.9377	5e-05	0.000610019	yes	leghemoglobin Lb120-1
XLOC_017962	XLOC_017962	Medtr3g088440,Medtr3g088460	chr3:40124473-40141672	WT-C	WT-D	OK	538.311	33.1371	-4.02192	-7.64831	5e-05	0.000610019	yes	#N/A
XLOC_039342	XLOC_039342	Medtr7g024873,Medtr7g024880,Medtr7g024890	chr7:8223373-8239492	WT-C	WT-D	OK	38.0575	2.42075	-3.97466	-4.77774	5e-05	0.000610019	yes	#N/A
XLOC_031179	XLOC_031179	Medtr5g075680	chr5:32205751-32208510	WT-C	WT-D	OK	44.9571	2.91109	-3.94892	-7.19031	5e-05	0.000610019	yes	Mn-specific cation diffusion facilitator transporter MTP81
XLOC_017749	XLOC_017749	Medtr3g082440	chr3:37210177-37216257	WT-C	WT-D	OK	5.13396	0.339145	-3.9201	-5.3654	5e-05	0.000610019	yes	endo-1,4-beta-glucanase
XLOC_014527	XLOC_014527	Medtr3g086430	chr3:39152402-39158029	WT-C	WT-D	OK	1.21139	0.0800538	-3.91955	-3.64865	5e-05	0.000610019	yes	multidrug resistance-associated protein ABC domain protein
XLOC_046120	XLOC_046120	Medtr8g464300	chr8:22717547-22720266	WT-C	WT-D	OK	4.74185	0.322013	-3.88026	-4.44483	5e-05	0.000610019	yes	root cap/late embryogenesis-like protein
XLOC_011744	XLOC_011744	Medtr2g087285,Medtr2g087288	chr2:36686029-36696309	WT-C	WT-D	OK	18.3668	1.25417	-3.8723	-6.03118	5e-05	0.000610019	yes	#N/A
XLOC_028099	XLOC_028099	Medtr5g067250	chr5:28417278-28420735	WT-C	WT-D	OK	1.31657	0.0905202	-3.8624	-3.00306	0.00275	0.0183763	yes	Serine/Threonine kinase family protein
XLOC_035112	XLOC_035112	Medtr6g462640	chr6:21779282-21781458	WT-C	WT-D	OK	4.95137	0.342337	-3.85434	-4.89198	5e-05	0.000610019	yes	cytochrome P450 family 71 protein
XLOC_024970	XLOC_024970	Medtr4g094278,Medtr4g094280	chr4:37593696-37596220	WT-C	WT-D	OK	12.5255	0.880322	-3.83069	-2.70532	0.00025	0.00249322	yes	#N/A
XLOC_020175	XLOC_020175	Medtr4g053630	chr4:19418612-19424375	WT-C	WT-D	OK	4.68965	0.332037	-3.82006	-4.8063	5e-05	0.000610019	yes	subtilisin-like serine protease
XLOC_045924	XLOC_045924	Medtr8g045880	chr8:17944952-17951791	WT-C	WT-D	OK	6.80825	0.484985	-3.81127	-4.41392	5e-05	0.000610019	yes	embryonic abundant-like protein
XLOC_029249	XLOC_029249	Medtr5g005530	chr5:486099-488982	WT-C	WT-D	OK	5.98752	0.428862	-3.80337	-5.20261	5e-05	0.000610019	yes	cysteine-rich receptor-like kinase
XLOC_035242	XLOC_035242	Medtr6g068780	chr6:24724434-24725013	WT-C	WT-D	OK	33.9439	2.43346	-3.80207	-4.27888	0.0001	0.00113325	yes	rare lipoprotein A-like double-psi beta-barrel protein
XLOC_037162	XLOC_037162	Medtr7g068110	chr7:24877080-24879440	WT-C	WT-D	OK	2.62454	0.190141	-3.78692	-3.52424	0.0011	0.00869719	yes	hypothetical protein
XLOC_037674	XLOC_037674	Medtr7g083110	chr7:31923118-31926741	WT-C	WT-D	OK	8.84663	0.657937	-3.74911	-5.06836	5e-05	0.000610019	yes	endosomal targeting BRO1-like domain protein
XLOC_002037	XLOC_002037	Medtr1g077660	chr1:34681007-34683920	WT-C	WT-D	OK	2.04095	0.152721	-3.74027	-3.18446	0.00155	0.0115618	yes	aluminum activated malate transporter family protein
XLOC_044065	XLOC_044065	Medtr8g080180	chr8:34442436-34445750	WT-C	WT-D	OK	12.9672	0.970845	-3.73948	-5.39505	5e-05	0.000610019	yes	carboxy-terminal region remorin
XLOC_034848	XLOC_034848	Medtr6g445020	chr6:15588981-15589272	WT-C	WT-D	OK	389.83	29.8234	-3.70833	-16.1075	5e-05	0.000610019	yes	Nodule Cysteine-Rich (NCR) secreted peptide
XLOC_007574	XLOC_007574	Medtr2g035120	chr2:13500708-13501927	WT-C	WT-D	OK	9.87831	0.76647	-3.68796	-4.35163	5e-05	0.000610019	yes	disease-resistance response protein
XLOC_025037	XLOC_025037	Medtr4g094700	chr4:38754528-38760327	WT-C	WT-D	OK	709.173	55.9146	-3.66484	-7.63011	5e-05	0.000610019	yes	6,7-dimethyl-8-ribityllumazine synthase
XLOC_035214	XLOC_035214	Medtr6g064980	chr6:24069784-24072032	WT-C	WT-D	OK	2.91449	0.229964	-3.66376	-3.45193	0.00095	0.00768603	yes	(3S)-linalool/(E)-nerolidol/(E,E)-geranyl linalool synthase
XLOC_039148	XLOC_039148	Medtr7g016060	chr7:5088670-5089778	WT-C	WT-D	OK	421.757	33.7548	-3.64325	-6.61	5e-05	0.000610019	yes	NADH-ubiquinone reductase complex 1 MLRQ subunit
XLOC_044909	XLOC_044909	Medtr8g007675	chr8:1771342-1773284	WT-C	WT-D	OK	12.5252	1.01316	-3.62789	-4.98058	5e-05	0.000610019	yes	alpha/beta fold hydrolase
XLOC_012066	XLOC_012066	Medtr2g098060	chr2:41899472-41901649	WT-C	WT-D	OK	6.3078	0.524357	-3.58852	-4.25676	5e-05	0.000610019	yes	transmembrane protein, putative
XLOC_015368	XLOC_015368	Medtr3g111020	chr3:51873515-51875948	WT-C	WT-D	OK	12.3809	1.04406	-3.56783	-5.58475	5e-05	0.000610019	yes	MATE efflux family protein
XLOC_007035	XLOC_007035	Medtr2g017630	chr2:5409394-5410749	WT-C	WT-D	OK	18.6508	1.59624	-3.54649	-5.07195	5e-05	0.000610019	yes	rhodanese/cell cycle control phosphatase superfamily protein
XLOC_033424	XLOC_033424	Medtr6g071455	chr6:26476974-26480905	WT-C	WT-D	OK	3.07514	0.263644	-3.54399	-3.74929	5e-05	0.000610019	yes	carbohydrate-binding protein of the ER protein
XLOC_037067	XLOC_037067	Medtr7g063730	chr7:23276758-23278907	WT-C	WT-D	OK	35.9497	3.09818	-3.53649	-6.70003	5e-05	0.000610019	yes	2OG-Fe(II) oxygenase family oxidoreductase
XLOC_024366	XLOC_024366	Medtr4g074960	chr4:28579136-28582814	WT-C	WT-D	OK	3.06648	0.264552	-3.53496	-3.87656	0.0002	0.0020557	yes	endo-1,4-beta-glucanase
XLOC_044912	XLOC_044912	Medtr8g008660	chr8:1800111-1801920	WT-C	WT-D	OK	10.4378	0.901427	-3.53346	-5.1407	5e-05	0.000610019	yes	alpha/beta fold hydrolase
XLOC_015545	XLOC_015545	Medtr3g117060	chr3:54745232-54747607	WT-C	WT-D	OK	16.9716	1.47059	-3.52866	-5.90192	5e-05	0.000610019	yes	salicylic acid carboxyl methyltransferase
XLOC_005689	XLOC_005689	Medtr1g088845	chr1:39770253-39771492	WT-C	WT-D	OK	28.6948	2.50168	-3.51982	-5.61695	5e-05	0.000610019	yes	glutathione S-transferase, amino-terminal domain protein
XLOC_034521	XLOC_034521	Medtr6g027730,Medtr6g027740	chr6:9690204-9693711	WT-C	WT-D	OK	304.795	26.6628	-3.51494	-5.93485	5e-05	0.000610019	yes	#N/A
XLOC_004116	XLOC_004116	Medtr1g035720	chr1:13039277-13041781	WT-C	WT-D	OK	3.00014	0.262666	-3.51373	-3.72164	0.0001	0.00113325	yes	phototropic-responsive NPH3 family protein
XLOC_005248	XLOC_005248	Medtr1g074410	chr1:33057167-33059084	WT-C	WT-D	OK	290.552	25.6438	-3.50211	-5.07678	5e-05	0.000610019	yes	transmembrane protein, putative
XLOC_022288	XLOC_022288	Medtr4g124855	chr4:51760856-51762452	WT-C	WT-D	OK	8.97235	0.804754	-3.47887	-5.2289	5e-05	0.000610019	yes	plant invertase/pectin methylesterase inhibitor
XLOC_006754	XLOC_006754	Medtr2g009270	chr2:1848019-1852661	WT-C	WT-D	OK	217.117	19.4793	-3.47845	-7.81596	5e-05	0.000610019	yes	3,4-dihydroxy-2-butanone 4-phosphate synthase
XLOC_045489	XLOC_045489	Medtr8g028460	chr8:10803195-10805552	WT-C	WT-D	OK	0.986808	0.0890437	-3.47018	-2.62593	0.005	0.0303075	yes	methyltransferase domain protein, putative
XLOC_005820	XLOC_005820	Medtr1g092870,Medtr1g092880	chr1:41817441-41827460	WT-C	WT-D	OK	62.8666	5.82376	-3.43227	-7.69957	5e-05	0.000610019	yes	#N/A
XLOC_000701	XLOC_000701	Medtr1g030275	chr1:10507228-10509467	WT-C	WT-D	OK	10.0426	0.932149	-3.42943	-4.83707	5e-05	0.000610019	yes	GDSL-like lipase/acylhydrolase
XLOC_026945	XLOC_026945	Medtr5g022640	chr5:8945657-8947550	WT-C	WT-D	OK	6.32074	0.586945	-3.42879	-4.04314	5e-05	0.000610019	yes	GDSL-like lipase/acylhydrolase
XLOC_027880	XLOC_027880	Medtr5g459510	chr5:24543075-24544059	WT-C	WT-D	OK	16.1534	1.50024	-3.42857	-4.66622	5e-05	0.000610019	yes	Nodule Cysteine-Rich (NCR) secreted peptide
XLOC_029817	XLOC_029817	Medtr5g023240	chr5:9238253-9244534	WT-C	WT-D	OK	2.95204	0.275129	-3.42354	-3.91812	5e-05	0.000610019	yes	transmembrane amino acid transporter family protein
XLOC_017931	XLOC_017931	Medtr3g087540	chr3:39681581-39682315	WT-C	WT-D	OK	84.0155	7.86195	-3.4177	-5.80171	5e-05	0.000610019	yes	pollen Ole e I family allergen
XLOC_008852	XLOC_008852	Medtr2g084360	chr2:35535965-35536556	WT-C	WT-D	OK	11.2041	1.05365	-3.41056	-4.10529	0.00015	0.00160386	yes	hypothetical protein
XLOC_031845	XLOC_031845	Medtr5g095220	chr5:41620566-41625157	WT-C	WT-D	OK	48.6267	4.57945	-3.4085	-7.14427	5e-05	0.000610019	yes	cytochrome P450 family 71 protein
XLOC_024055	XLOC_024055	Medtr4g064803	chr4:24177072-24179472	WT-C	WT-D	OK	7.90515	0.749954	-3.39792	-3.3113	0.0016	0.011893	yes	Nodule Cysteine-Rich (NCR) secreted peptide
XLOC_030538	XLOC_030538	Medtr5g046430	chr5:20357697-20358621	WT-C	WT-D	OK	36.6013	3.47743	-3.3958	-5.4948	5e-05	0.000610019	yes	germin family protein
XLOC_015972	XLOC_015972	Medtr3g019390,Medtr3g019490,Medtr3g019580	chr3:5443857-5527213	WT-C	WT-D	OK	9.33563	0.891469	-3.38849	-4.69802	5e-05	0.000610019	yes	#N/A
XLOC_005253	XLOC_005253	Medtr1g075045	chr1:33163562-33164090	WT-C	WT-D	OK	21.1992	2.02703	-3.38657	-4.52371	0.00015	0.00160386	yes	Nodule Cysteine-Rich (NCR) secreted peptide
XLOC_020927	XLOC_020927	Medtr4g079500	chr4:30729104-30732034	WT-C	WT-D	OK	14.5347	1.40288	-3.37303	-5.83472	5e-05	0.000610019	yes	bZIP family transcription factor
XLOC_043668	XLOC_043668	Medtr8g068840	chr8:28794997-28796680	WT-C	WT-D	OK	1.52286	0.148099	-3.36214	-2.89115	0.00285	0.0189584	yes	glycosyltransferase family 4 protein
XLOC_004311	XLOC_004311	Medtr1g042940	chr1:16083775-16084719	WT-C	WT-D	OK	5.54494	0.543377	-3.35115	-3.58237	0.00045	0.00413611	yes	Nodule Cysteine-Rich (NCR) secreted peptide
XLOC_018017	XLOC_018017	Medtr3g090830	chr3:41234171-41234931	WT-C	WT-D	OK	11.6201	1.14876	-3.33847	-3.19149	0.00535	0.0319529	yes	arabinogalactan peptide-like protein
XLOC_010974	XLOC_010974	Medtr2g054870	chr2:23465575-23467609	WT-C	WT-D	OK	3.65278	0.361701	-3.33613	-4.19911	5e-05	0.000610019	yes	receptor-like kinase
XLOC_023383	XLOC_023383	Medtr4g033085	chr4:11467121-11468865	WT-C	WT-D	OK	4.4175	0.437868	-3.33466	-3.73734	5e-05	0.000610019	yes	isoflavone-7-O-methyltransferase
XLOC_012242	XLOC_012242	Medtr2g103650	chr2:44625413-44629212	WT-C	WT-D	OK	16.1988	1.66465	-3.2826	-5.72351	5e-05	0.000610019	yes	polygalacturonase/glycoside hydrolase family protein
XLOC_019906	XLOC_019906	Medtr4g039680,Medtr4g039720,Medtr4g039740	chr4:14111598-14130863	WT-C	WT-D	OK	58.0757	5.97715	-3.2804	-6.57744	5e-05	0.000610019	yes	#N/A
XLOC_029735	XLOC_029735	Medtr5g020270	chr5:7751752-7823504	WT-C	WT-D	OK	22.548	2.33079	-3.27411	-2.30156	5e-05	0.000610019	yes	sugar porter (SP) family MFS transporter
XLOC_019327	XLOC_019327	Medtr4g415390	chr4:4530955-4538633	WT-C	WT-D	OK	7.06736	0.731344	-3.27255	-5.03745	5e-05	0.000610019	yes	auxin influx transporter
XLOC_024308	XLOC_024308	Medtr4g072990	chr4:27601068-27612939	WT-C	WT-D	OK	10.6943	1.12312	-3.25126	-6.0995	5e-05	0.000610019	yes	PPR containing plant-like protein
XLOC_021999	XLOC_021999	Medtr4g114830	chr4:47328531-47329209	WT-C	WT-D	OK	5.8469	0.615474	-3.2479	-2.97033	0.0023	0.0158684	yes	plastocyanin-like domain protein
XLOC_044910	XLOC_044910	Medtr8g008500,Medtr8g008505	chr8:1776003-1785106	WT-C	WT-D	OK	3.87623	0.409764	-3.24179	-2.09818	0.00075	0.00628606	yes	#N/A
XLOC_025615	XLOC_025615	Medtr4g115540	chr4:47727391-47731269	WT-C	WT-D	OK	1.55166	0.164062	-3.2415	-2.39625	0.0006	0.00523781	yes	glycosyltransferase
XLOC_006015	XLOC_006015	Medtr1g099640	chr1:45008711-45010113	WT-C	WT-D	OK	46.2925	4.90534	-3.23835	-6.19438	5e-05	0.000610019	yes	metal ion-binding protein, putative
XLOC_029979	XLOC_029979	Medtr5g027530	chr5:11471301-11474793	WT-C	WT-D	OK	7.16176	0.761892	-3.23266	-4.37165	5e-05	0.000610019	yes	phosphoribulokinase
XLOC_001612	XLOC_001612	Medtr1g062110	chr1:27121977-27126198	WT-C	WT-D	OK	2.55623	0.273671	-3.2235	-3.0622	0.0001	0.00113325	yes	leucoanthocyanidin dioxygenase-like protein
XLOC_001348	XLOC_001348	Medtr1g052840	chr1:21909390-21916294	WT-C	WT-D	OK	8.86694	0.954008	-3.21636	-4.41737	5e-05	0.000610019	yes	DNA repair metallo-beta-lactamase family protein
XLOC_007390	XLOC_007390	Medtr2g028580	chr2:10604133-10610103	WT-C	WT-D	OK	31.6937	3.42048	-3.21193	-7.24734	5e-05	0.000610019	yes	LRR receptor-like kinase
XLOC_004706	XLOC_004706	Medtr1g054880	chr1:24060471-24062705	WT-C	WT-D	OK	1.17644	0.127861	-3.20177	-2.61384	0.00305	0.020024	yes	pectinesterase/pectinesterase inhibitor
XLOC_011957	XLOC_011957	-	chr2:40177649-40179972	WT-C	WT-D	OK	2.83155	0.309431	-3.1939	-2.93954	0.00455	0.0280332	yes	#N/A
XLOC_023009	XLOC_023009	Medtr4g017030	chr4:5278102-5279264	WT-C	WT-D	OK	53.3565	5.84057	-3.19148	-6.44458	5e-05	0.000610019	yes	germin family protein
XLOC_025737	XLOC_025737	Medtr4g119220	chr4:49339957-49364638	WT-C	WT-D	OK	28.8886	3.16973	-3.18807	-5.7656	5e-05	0.000610019	yes	riboflavin biosynthesis protein RibD
XLOC_017991	XLOC_017991	Medtr3g089125	chr3:40831983-40834426	WT-C	WT-D	OK	46.4189	5.09678	-3.18705	-5.80637	5e-05	0.000610019	yes	bidirectional sugar transporter
XLOC_029250	XLOC_029250	Medtr5g005540	chr5:489931-494235	WT-C	WT-D	OK	9.10395	1.00168	-3.18407	-5.23214	5e-05	0.000610019	yes	D-arabinono-1,4-lactone oxidase-like protein
XLOC_015731	XLOC_015731	Medtr3g008960,Medtr3g009010,Medtr3g009020,Medtr3g009030	chr3:1716737-1759973	WT-C	WT-D	OK	193.62	21.3675	-3.17974	-7.44811	5e-05	0.000610019	yes	#N/A
XLOC_019810	XLOC_019810	Medtr4g035590	chr4:12274679-12278280	WT-C	WT-D	OK	4.60347	0.508385	-3.17873	-3.97538	5e-05	0.000610019	yes	NAC transcription factor-like protein
XLOC_007529	XLOC_007529	Medtr2g033630	chr2:12799980-12800746	WT-C	WT-D	OK	34.2559	3.78686	-3.17728	-4.80101	5e-05	0.000610019	yes	plant invertase/pectin methylesterase inhibitor
XLOC_036666	XLOC_036666	Medtr7g045860	chr7:16170529-16174220	WT-C	WT-D	OK	3.09645	0.343216	-3.17343	-4.71599	5e-05	0.000610019	yes	LRR receptor-like kinase family protein
XLOC_018194	XLOC_018194	Medtr3g096200	chr3:43952944-43969447	WT-C	WT-D	OK	1.61007	0.178814	-3.17059	-4.60152	5e-05	0.000610019	yes	glucan synthase-like protein
XLOC_013749	XLOC_013749	Medtr3g031140	chr3:26925326-26926335	WT-C	WT-D	OK	7.23836	0.80673	-3.16551	-4.0542	5e-05	0.000610019	yes	DUF4228 domain protein
XLOC_009770	XLOC_009770	Medtr2g011730	chr2:2921773-2927153	WT-C	WT-D	OK	1.67274	0.18705	-3.16072	-3.31429	0.0002	0.0020557	yes	NAD(P)H dehydrogenase B2
XLOC_024429	XLOC_024429	Medtr4g077160	chr4:29560980-29564206	WT-C	WT-D	OK	2.63291	0.295741	-3.15425	-3.73269	5e-05	0.000610019	yes	hypothetical protein
XLOC_016501	XLOC_016501	Medtr3g048190	chr3:16068629-16074825	WT-C	WT-D	OK	3.54583	0.399804	-3.14876	-3.70067	5e-05	0.000610019	yes	prolyl-tRNA synthetase family protein
XLOC_040086	XLOC_040086	Medtr7g062550,Medtr7g062580	chr7:22765115-22780881	WT-C	WT-D	OK	31.7127	3.58309	-3.14578	-4.28061	5e-05	0.000610019	yes	#N/A
XLOC_035866	XLOC_035866	Medtr7g405730	chr7:238596-240382	WT-C	WT-D	OK	16.7738	1.90369	-3.13934	-4.94421	5e-05	0.000610019	yes	bidirectional sugar transporter
XLOC_035518	XLOC_035518	Medtr6g082190	chr6:30686743-30688818	WT-C	WT-D	OK	11.9013	1.36175	-3.12758	-3.92347	5e-05	0.000610019	yes	hypothetical protein
XLOC_047960	XLOC_047960	Medtr0010s0400	scaffold0010:252343-254488	WT-C	WT-D	OK	2.37616	0.275997	-3.10591	-4.25003	5e-05	0.000610019	yes	methyltransferase domain protein, putative
XLOC_017178	XLOC_017178	Medtr3g064420	chr3:29003097-29005671	WT-C	WT-D	OK	9.69326	1.13028	-3.1003	-5.51274	5e-05	0.000610019	yes	long-chain acyl-CoA synthetase
XLOC_029424	XLOC_029424	Medtr5g010390	chr5:2764073-2768483	WT-C	WT-D	OK	4.29706	0.50112	-3.10012	-4.65071	5e-05	0.000610019	yes	calcium-dependent lipid-binding (CaLB domain) family protein
XLOC_040113	XLOC_040113	Medtr7g063220	chr7:23010632-23011049	WT-C	WT-D	OK	25.7546	3.00897	-3.09749	-4.10438	5e-05	0.000610019	yes	C2H2 and C2HC zinc finger protein
XLOC_003885	XLOC_003885	Medtr1g028210,Medtr1g028280	chr1:9462851-9491291	WT-C	WT-D	OK	5.41999	0.635165	-3.09309	-3.23416	5e-05	0.000610019	yes	#N/A
XLOC_029016	XLOC_029016	Medtr5g094560,Medtr5g094570	chr5:41331506-41338439	WT-C	WT-D	OK	29.6028	3.47154	-3.09209	-3.60556	5e-05	0.000610019	yes	#N/A
XLOC_011215	XLOC_011215	Medtr2g066235	chr2:27752305-27752892	WT-C	WT-D	OK	603.005	71.5034	-3.07609	-4.22498	5e-05	0.000610019	yes	Nodule Cysteine-Rich (NCR) secreted peptide
XLOC_014236	XLOC_014236	Medtr3g077870	chr3:35056981-35060567	WT-C	WT-D	OK	27.8544	3.30597	-3.07476	-5.36112	5e-05	0.000610019	yes	inactive poly [ADP-ribose] polymerase SRO4
XLOC_043887	XLOC_043887	Medtr8g074920	chr8:31673933-31676543	WT-C	WT-D	OK	7.39383	0.879908	-3.0709	-4.5584	5e-05	0.000610019	yes	receptor-like kinase theseus protein
XLOC_023180	XLOC_023180	Medtr4g024370	chr4:8243458-8249190	WT-C	WT-D	OK	56.7735	6.76566	-3.06891	-6.34769	5e-05	0.000610019	yes	DUF1442 family protein
XLOC_044055	XLOC_044055	Medtr8g079970	chr8:34328894-34330208	WT-C	WT-D	OK	1.44935	0.172979	-3.06674	-2.33758	0.00915	0.0494571	yes	HXXXD-type acyl-transferase family protein
XLOC_017455	XLOC_017455	Medtr3g073150,Medtr3g073180	chr3:32957506-32990367	WT-C	WT-D	OK	35.8613	4.29448	-3.06187	-2.51704	0.0001	0.00113325	yes	#N/A
XLOC_012808	XLOC_012808	Medtr3g025420	chr3:7771096-7771592	WT-C	WT-D	OK	27.2764	3.29113	-3.051	-3.78065	5e-05	0.000610019	yes	Nodule Cysteine-Rich (NCR) secreted peptide
XLOC_014617	XLOC_014617	Medtr3g088745	chr3:40552582-40555611	WT-C	WT-D	OK	8.98865	1.08967	-3.04421	-4.11347	5e-05	0.000610019	yes	gibberellin 20-oxidase
XLOC_020720	XLOC_020720	Medtr4g072980	chr4:27600344-27600874	WT-C	WT-D	OK	29.7886	3.6255	-3.03851	-4.20279	5e-05	0.000610019	yes	SAUR-like auxin-responsive family protein
XLOC_033233	XLOC_033233	Medtr6g463320	chr6:21908769-21909386	WT-C	WT-D	OK	159.539	19.5453	-3.02902	-5.5178	5e-05	0.000610019	yes	Nodule Cysteine-Rich (NCR) secreted peptide
XLOC_045080	XLOC_045080	Medtr8g013075,Medtr8g013090	chr8:4079645-4106435	WT-C	WT-D	OK	5.68294	0.697835	-3.02568	-2.85512	5e-05	0.000610019	yes	#N/A
XLOC_010665	XLOC_010665	Medtr2g040000	chr2:17545511-17549716	WT-C	WT-D	OK	92.826	11.4159	-3.02348	-6.97837	5e-05	0.000610019	yes	peroxidase family protein
XLOC_035984	XLOC_035984	Medtr7g009820	chr7:2258123-2262916	WT-C	WT-D	OK	117.562	14.5143	-3.01788	-7.14332	5e-05	0.000610019	yes	polyvinylalcohol dehydrogenase-like protein
XLOC_030665	XLOC_030665	Medtr5g056185	chr5:23154887-23156218	WT-C	WT-D	OK	3.85842	0.477945	-3.0131	-3.02905	0.0024	0.0164515	yes	late nodulin
XLOC_017425	XLOC_017425	Medtr3g072520	chr3:32615707-32618234	WT-C	WT-D	OK	13.5287	1.67784	-3.01135	-5.16262	5e-05	0.000610019	yes	nodulin MtN21/EamA-like transporter family protein
XLOC_004492	XLOC_004492	Medtr1g050325,Medtr1g050328	chr1:19239632-19244519	WT-C	WT-D	OK	2.30941	0.286571	-3.01056	-1.78029	0.0005	0.00449412	yes	#N/A
XLOC_011797	XLOC_011797	Medtr2g088930	chr2:37510507-37511248	WT-C	WT-D	OK	6.83458	0.848565	-3.00976	-3.42081	0.0002	0.0020557	yes	cysteine-rich RLK (receptor-like kinase) protein
XLOC_035110	XLOC_035110	Medtr6g462060	chr6:21728413-21729124	WT-C	WT-D	OK	19.7388	2.45533	-3.00704	-4.22651	5e-05	0.000610019	yes	Nodule Cysteine-Rich (NCR) secreted peptide
XLOC_002381	XLOC_002381	Medtr1g088850	chr1:39774931-39776217	WT-C	WT-D	OK	4.68833	0.583237	-3.00692	-3.19483	0.0002	0.0020557	yes	glutathione S-transferase
XLOC_028989	XLOC_028989	Medtr5g093960	chr5:41035533-41036641	WT-C	WT-D	OK	3.60991	0.449232	-3.00643	-2.68917	0.0024	0.0164515	yes	cytochrome P450 family protein
XLOC_014012	XLOC_014012	Medtr3g069885	chr3:31290119-31290410	WT-C	WT-D	OK	256.407	32.1048	-2.99758	-3.7467	5e-05	0.000610019	yes	Nodule Cysteine-Rich (NCR) secreted peptide
XLOC_034663	XLOC_034663	Medtr6g034985	chr6:12289760-12308916	WT-C	WT-D	OK	1.69468	0.213141	-2.99113	-3.18975	0.00015	0.00160386	yes	beta-amyrin synthase
XLOC_022078	XLOC_022078	Medtr4g117670	chr4:48832906-48835990	WT-C	WT-D	OK	263.249	33.1724	-2.98837	-6.45089	5e-05	0.000610019	yes	amine oxidase [copper containing] protein, putative
XLOC_040175	XLOC_040175	Medtr7g065770	chr7:23870192-23872802	WT-C	WT-D	OK	318.114	40.2458	-2.98263	-5.27675	5e-05	0.000610019	yes	early nodulin ENOD18
XLOC_026267	XLOC_026267	-	chr4:48832503-48832770	WT-C	WT-D	OK	1490.95	188.944	-2.9802	-6.66519	5e-05	0.000610019	yes	#N/A
XLOC_007813	XLOC_007813	Medtr2g038380	chr2:16726983-16730514	WT-C	WT-D	OK	35.9076	4.55201	-2.97971	-6.38936	5e-05	0.000610019	yes	plant intracellular ras-group-related LRR protein
XLOC_003194	XLOC_003194	Medtr1g115140	chr1:51820412-51823241	WT-C	WT-D	OK	2.52764	0.320793	-2.97808	-3.63511	5e-05	0.000610019	yes	aluminum activated malate transporter family protein
XLOC_010567	XLOC_010567	Medtr2g036310,Medtr2g036320	chr2:15727396-15734831	WT-C	WT-D	OK	27.2861	3.46631	-2.97669	-4.5136	5e-05	0.000610019	yes	#N/A
XLOC_010274	XLOC_010274	Medtr2g028590,Medtr2g028610	chr2:10610514-10615435	WT-C	WT-D	OK	4.93997	0.628721	-2.97401	-4.0358	5e-05	0.000610019	yes	#N/A
XLOC_002302	XLOC_002302	Medtr1g086390	chr1:38659764-38662894	WT-C	WT-D	OK	3.64849	0.466681	-2.96679	-4.0459	5e-05	0.000610019	yes	polygalacturonase/glycoside hydrolase family protein
XLOC_023311	XLOC_023311	Medtr4g029200	chr4:10082645-10084664	WT-C	WT-D	OK	4.31104	0.552594	-2.96375	-3.53738	5e-05	0.000610019	yes	class III peroxidase
XLOC_004938	XLOC_004938	Medtr1g064350	chr1:28315630-28316566	WT-C	WT-D	OK	228.076	29.3342	-2.95886	-6.01078	5e-05	0.000610019	yes	GRF zinc finger protein
XLOC_030742	XLOC_030742	Medtr5g059820	chr5:24860760-24866496	WT-C	WT-D	OK	6.08187	0.784546	-2.95458	-5.01013	5e-05	0.000610019	yes	nitrate reductase [NADH]-like protein
XLOC_041656	XLOC_041656	Medtr7g110790	chr7:45408777-45409781	WT-C	WT-D	OK	1.35918	0.175488	-2.9533	-1.65823	0.00435	0.0270098	yes	auxin-responsive AUX/IAA family protein
XLOC_001871	XLOC_001871	Medtr1g072190	chr1:32039321-32041150	WT-C	WT-D	OK	4.60067	0.594215	-2.95279	-4.11018	5e-05	0.000610019	yes	patatin-like phospholipase
XLOC_003200	XLOC_003200	Medtr1g115175	chr1:51849972-51853033	WT-C	WT-D	OK	2.22936	0.288017	-2.9524	-3.39879	0.0001	0.00113325	yes	aluminum activated malate transporter
XLOC_041215	XLOC_041215	Medtr7g098180,Medtr7g098200,Medtr7g098210,Medtr7g098230	chr7:39238304-39262276	WT-C	WT-D	OK	121.672	15.7356	-2.9509	-5.80949	5e-05	0.000610019	yes	#N/A
XLOC_028171	XLOC_028171	Medtr5g069545	chr5:29489624-29489913	WT-C	WT-D	OK	1001.5	129.564	-2.95043	-6.09207	5e-05	0.000610019	yes	Nodule Cysteine-Rich (NCR) secreted peptide
XLOC_039021	XLOC_039021	Medtr7g011470	chr7:3086416-3088323	WT-C	WT-D	OK	3.06826	0.39707	-2.94995	-3.136	0.0001	0.00113325	yes	UDP-glucosyltransferase family protein
XLOC_043880	XLOC_043880	Medtr8g074810,Medtr8g074880,Medtr8g074890	chr8:31628791-31657329	WT-C	WT-D	OK	19.6622	2.55539	-2.94381	-4.47355	5e-05	0.000610019	yes	#N/A
XLOC_044831	XLOC_044831	Medtr8g006270	chr8:563256-564937	WT-C	WT-D	OK	2.27211	0.296771	-2.93661	-3.27526	0.0002	0.0020557	yes	UDP-glucosyltransferase family protein
XLOC_005748	XLOC_005748	Medtr1g090450	chr1:40517086-40518129	WT-C	WT-D	OK	13.3634	1.74689	-2.93543	-4.65777	5e-05	0.000610019	yes	zinc finger, C3HC4 type (RING finger) protein
XLOC_026934	XLOC_026934	Medtr5g022390	chr5:8823007-8824737	WT-C	WT-D	OK	161.941	21.2858	-2.92751	-5.54113	5e-05	0.000610019	yes	rhodanese-related sulfurtransferase
XLOC_017011	XLOC_017011	Medtr3g465090	chr3:26314239-26316440	WT-C	WT-D	OK	3.12336	0.41346	-2.91728	-3.53695	0.0001	0.00113325	yes	(3S)-linalool/(E)-nerolidol/(E,E)-geranyl linalool synthase
XLOC_042050	XLOC_042050	Medtr8g006775	chr8:940895-947475	WT-C	WT-D	OK	12.0874	1.60657	-2.91145	-4.62178	5e-05	0.000610019	yes	auxin efflux carrier family protein
XLOC_047729	XLOC_047729	Medtr0001s0660	scaffold0001:502646-507542	WT-C	WT-D	OK	1.64567	0.219553	-2.90604	-2.96379	0.00105	0.00835368	yes	zinc-binding alcohol dehydrogenase family protein
XLOC_030673	XLOC_030673	Medtr5g056710	chr5:23339627-23339983	WT-C	WT-D	OK	85.2932	11.4339	-2.89911	-4.02609	5e-05	0.000610019	yes	Nodule Cysteine-Rich (NCR) secreted peptide
XLOC_002355	XLOC_002355	Medtr1g087935,Medtr1g088110	chr1:39370473-39376935	WT-C	WT-D	OK	7.12085	0.964154	-2.88471	-4.01264	5e-05	0.000610019	yes	#N/A
XLOC_001588	XLOC_001588	Medtr1g061100	chr1:26649371-26650217	WT-C	WT-D	OK	52.1043	7.10857	-2.87377	-5.11232	5e-05	0.000610019	yes	Nodule Cysteine-Rich (NCR) secreted peptide
XLOC_004819	XLOC_004819	Medtr1g059940	chr1:26090174-26094500	WT-C	WT-D	OK	7.61353	1.04083	-2.87083	-3.8312	5e-05	0.000610019	yes	eukaryotic-type carbonic anhydrase
XLOC_021712	XLOC_021712	Medtr4g103970	chr4:43008518-43009210	WT-C	WT-D	OK	11.2127	1.54186	-2.86239	-3.79546	5e-05	0.000610019	yes	hypothetical protein
XLOC_010104	XLOC_010104	Medtr2g022430	chr2:7745613-7747056	WT-C	WT-D	OK	19.5384	2.69503	-2.85794	-5.38377	5e-05	0.000610019	yes	xyloglucanase-specific endoglucanase inhibitor protein
XLOC_001637	XLOC_001637	Medtr1g063110	chr1:27755265-27761614	WT-C	WT-D	OK	3.49646	0.482306	-2.85787	-4.1542	5e-05	0.000610019	yes	4-coumarate:CoA ligase-like protein
XLOC_006220	XLOC_006220	Medtr1g106200,Medtr1g106770,Medtr1g106790,Medtr1g106910	chr1:48061498-48108131	WT-C	WT-D	OK	60.8142	8.39597	-2.85664	-6.64994	5e-05	0.000610019	yes	#N/A
XLOC_025785	XLOC_025785	Medtr4g120950	chr4:50072676-50073866	WT-C	WT-D	OK	14.8853	2.05644	-2.85567	-3.80194	5e-05	0.000610019	yes	pathogenesis-related protein bet V I family protein
XLOC_003810	XLOC_003810	Medtr1g026020	chr1:8373565-8375989	WT-C	WT-D	OK	17.3333	2.41058	-2.8461	-5.25976	5e-05	0.000610019	yes	expansin-A1-like protein
XLOC_036503	XLOC_036503	Medtr7g033125	chr7:11706155-11719267	WT-C	WT-D	OK	15.0937	2.11343	-2.83628	-4.8428	5e-05	0.000610019	yes	2-isopropylmalate synthase
XLOC_006567	XLOC_006567	-	chr1:22369634-22369793	WT-C	WT-D	OK	636.338	89.5553	-2.82894	-3.9997	5e-05	0.000610019	yes	#N/A
XLOC_009113	XLOC_009113	Medtr2g090900	chr2:39027588-39030827	WT-C	WT-D	OK	4.7991	0.678194	-2.82299	-3.28965	0.0001	0.00113325	yes	bZIP family transcription factor
XLOC_004687	XLOC_004687	Medtr1g054635	chr1:23767953-23771967	WT-C	WT-D	OK	22.8654	3.23132	-2.82297	-5.23804	5e-05	0.000610019	yes	fatty acyl-CoA reductase-like protein
XLOC_021168	XLOC_021168	Medtr4g087920	chr4:34477372-34480967	WT-C	WT-D	OK	9.5995	1.35977	-2.8196	-4.81723	5e-05	0.000610019	yes	helix loop helix DNA-binding domain protein
XLOC_005527	XLOC_005527	Medtr1g083480	chr1:37151613-37152204	WT-C	WT-D	OK	4.70271	0.66648	-2.81886	-2.66969	0.0054	0.0321912	yes	epoxide hydrolase
XLOC_027636	XLOC_027636	Medtr5g045530	chr5:19977566-19985083	WT-C	WT-D	OK	4.05185	0.575197	-2.81645	-3.47781	5e-05	0.000610019	yes	ureide permease-like protein
XLOC_042028	XLOC_042028	Medtr8g006120	chr8:479412-481434	WT-C	WT-D	OK	2.0706	0.294776	-2.81235	-2.52068	0.0015	0.0112813	yes	nodulin MtN21/EamA-like transporter family protein
XLOC_013423	XLOC_013423	Medtr3g053600	chr3:21319406-21319965	WT-C	WT-D	OK	20.7773	2.95868	-2.81198	-3.65578	5e-05	0.000610019	yes	Nodule Cysteine-Rich (NCR) secreted peptide
XLOC_019006	XLOC_019006	-	chr3:21077378-21077585	WT-C	WT-D	OK	219.017	31.4285	-2.8009	-4.41977	5e-05	0.000610019	yes	#N/A
XLOC_005194	XLOC_005194	Medtr1g072570	chr1:32216702-32218472	WT-C	WT-D	OK	2.69951	0.387748	-2.79951	-2.50962	0.0021	0.0147602	yes	glutathione peroxidase
XLOC_024955	XLOC_024955	Medtr4g094220	chr4:37398763-37403712	WT-C	WT-D	OK	6.62125	0.953095	-2.79641	-4.38954	5e-05	0.000610019	yes	UDP-glucosyltransferase family protein
XLOC_014064	XLOC_014064	Medtr3g071590	chr3:32140186-32141300	WT-C	WT-D	OK	6.70264	0.966198	-2.79434	-3.13308	0.0006	0.00523781	yes	lateral organ boundaries (LOB) domain protein
XLOC_008364	XLOC_008364	Medtr2g063130	chr2:26693570-26694364	WT-C	WT-D	OK	47.6307	6.87983	-2.79145	-5.0246	5e-05	0.000610019	yes	Nodule Cysteine-Rich (NCR) secreted peptide
XLOC_024101	XLOC_024101	Medtr4g065850	chr4:24780995-24782422	WT-C	WT-D	OK	8.25081	1.19691	-2.78522	-4.00616	5e-05	0.000610019	yes	LRR receptor-like kinase family protein
XLOC_009398	XLOC_009398	Medtr2g100450	chr2:43162380-43168381	WT-C	WT-D	OK	2.09122	0.305774	-2.77381	-3.64423	5e-05	0.000610019	yes	LRR receptor-like kinase plant
XLOC_023935	XLOC_023935	Medtr4g060650	chr4:22318251-22319140	WT-C	WT-D	OK	12.0514	1.76361	-2.7726	-3.87422	5e-05	0.000610019	yes	Nodule Cysteine-Rich (NCR) secreted peptide
XLOC_013647	XLOC_013647	Medtr3g463660	chr3:25514606-25515734	WT-C	WT-D	OK	8.55962	1.25372	-2.77133	-4.13014	5e-05	0.000610019	yes	3-oxo-delta(4,5)-steroid 5-beta-reductase-like protein
XLOC_012026	XLOC_012026	Medtr2g096670	chr2:41275255-41281199	WT-C	WT-D	OK	7.96547	1.16763	-2.77018	-4.78548	5e-05	0.000610019	yes	fusaric acid resistance-like protein
XLOC_004315	XLOC_004315	Medtr1g043080	chr1:16137368-16139502	WT-C	WT-D	OK	2.24963	0.329808	-2.76999	-2.87763	0.00065	0.00560519	yes	myb-related transcription factor LBM1
XLOC_035586	XLOC_035586	Medtr6g084730	chr6:31852226-31853400	WT-C	WT-D	OK	2.85749	0.419359	-2.76849	-2.84567	0.0013	0.00999332	yes	Nodule Cysteine-Rich (NCR) secreted peptide
XLOC_008185	XLOC_008185	Medtr2g054830	chr2:23454164-23454876	WT-C	WT-D	OK	5.04582	0.74077	-2.76799	-2.67153	0.00805	0.0446216	yes	Nodule Cysteine-Rich (NCR) secreted peptide
XLOC_026491	XLOC_026491	Medtr5g010060	chr5:2614909-2615266	WT-C	WT-D	OK	9.4154	1.38244	-2.76781	-2.95921	0.007	0.039841	yes	hypothetical protein
XLOC_038568	XLOC_038568	Medtr7g110780	chr7:45404687-45406446	WT-C	WT-D	OK	29.6273	4.36219	-2.76381	-5.41663	5e-05	0.000610019	yes	Chitinase
XLOC_003818	XLOC_003818	Medtr1g026160	chr1:8448217-8453684	WT-C	WT-D	OK	42.6494	6.31001	-2.75681	-5.02569	5e-05	0.000610019	yes	ACT-like tyrosine kinase family protein
XLOC_022627	XLOC_022627	Medtr4g134460	chr4:56311696-56314294	WT-C	WT-D	OK	1.85999	0.275489	-2.75523	-2.8449	0.0007	0.00593463	yes	NAC transcription factor-like protein
XLOC_011801	XLOC_011801	Medtr2g089000	chr2:37539427-37541705	WT-C	WT-D	OK	168.771	25.0078	-2.75462	-6.41757	5e-05	0.000610019	yes	BHLH domain class transcription factor
XLOC_022473	XLOC_022473	Medtr4g130780	chr4:54496081-54497288	WT-C	WT-D	OK	247.017	36.7557	-2.74857	-4.76068	5e-05	0.000610019	yes	early nodulin-like protein
XLOC_019776	XLOC_019776	Medtr4g033290	chr4:11662444-11662946	WT-C	WT-D	OK	14.3233	2.13323	-2.74725	-3.75035	0.00055	0.00486576	yes	Nodule Cysteine-Rich (NCR) secreted peptide
XLOC_014414	XLOC_014414	Medtr3g083370	chr3:37628014-37630303	WT-C	WT-D	OK	96.2695	14.3561	-2.74542	-6.66754	5e-05	0.000610019	yes	1-aminocyclopropane-1-carboxylate oxidase
XLOC_016536	XLOC_016536	Medtr3g450180	chr3:17224268-17224905	WT-C	WT-D	OK	6.53882	0.9812	-2.73641	-2.91742	0.00235	0.0161667	yes	Nodule Cysteine-Rich (NCR) secreted peptide
XLOC_048493	XLOC_048493	Medtr0064s0160	scaffold0064:55073-56504	WT-C	WT-D	OK	1.72133	0.258898	-2.73307	-2.81139	0.0016	0.011893	yes	F-box protein interaction domain protein
XLOC_008851	XLOC_008851	-	chr2:35519805-35520997	WT-C	WT-D	OK	15.7681	2.38002	-2.72797	-4.58549	5e-05	0.000610019	yes	#N/A
XLOC_048477	XLOC_048477	Medtr0062s0020	scaffold0062:5037-6252	WT-C	WT-D	OK	24.757	3.79168	-2.70693	-5.67822	5e-05	0.000610019	yes	glycoside hydrolase family 18 protein
XLOC_024086	XLOC_024086	Medtr4g065370	chr4:24560916-24564307	WT-C	WT-D	OK	2.11182	0.325505	-2.69774	-3.17368	0.0001	0.00113325	yes	AP2-like ethylene-responsive transcription factor
XLOC_042176	XLOC_042176	-	chr8:2635915-2636262	WT-C	WT-D	OK	34.7644	5.36601	-2.69569	-2.8934	0.00155	0.0115618	yes	#N/A
XLOC_019275	XLOC_019275	Medtr4g013240,Medtr4g013245	chr4:3634517-3648143	WT-C	WT-D	OK	9.80412	1.51567	-2.69343	-4.26795	5e-05	0.000610019	yes	#N/A
XLOC_022922	XLOC_022922	Medtr4g014320	chr4:3998584-4028005	WT-C	WT-D	OK	1.20296	0.186921	-2.68609	-2.59384	0.00085	0.00701048	yes	disease resistance protein (TIR-NBS-LRR class)
XLOC_016749	XLOC_016749	Medtr3g055480	chr3:21819797-21821185	WT-C	WT-D	OK	24.67	3.83486	-2.68551	-4.7111	5e-05	0.000610019	yes	EF-hand pair protein
XLOC_045965	XLOC_045965	Medtr8g447340	chr8:18599284-18601016	WT-C	WT-D	OK	4.55684	0.709393	-2.68338	-3.77108	5e-05	0.000610019	yes	organic cation/carnitine transporter
XLOC_045927	XLOC_045927	-	chr8:17986335-17988341	WT-C	WT-D	OK	10.8198	1.68878	-2.67962	-3.8717	5e-05	0.000610019	yes	#N/A
XLOC_036951	XLOC_036951	Medtr7g059285	chr7:21465648-21469564	WT-C	WT-D	OK	2.40994	0.376555	-2.67807	-3.70773	5e-05	0.000610019	yes	LRR receptor-like kinase family protein
XLOC_039085	XLOC_039085	Medtr7g013680	chr7:3954329-3957078	WT-C	WT-D	OK	1.18141	0.184702	-2.67724	-2.79908	0.0005	0.00449412	yes	LRR receptor-like kinase family protein
XLOC_013805	XLOC_013805	Medtr3g467600	chr3:27885934-27888705	WT-C	WT-D	OK	8.42709	1.32555	-2.66845	-3.95569	5e-05	0.000610019	yes	peroxidase family protein
XLOC_043589	XLOC_043589	Medtr8g066280	chr8:27543939-27544755	WT-C	WT-D	OK	2.27746	0.358747	-2.66639	-2.32499	0.00765	0.0428642	yes	flavonol 4'-sulfotransferase, putative
XLOC_009731	XLOC_009731	Medtr2g010720	chr2:2491484-2494094	WT-C	WT-D	OK	4.22694	0.666281	-2.66541	-3.36733	5e-05	0.000610019	yes	salt stress response/antifungal domain protein
XLOC_025430	XLOC_025430	Medtr4g108150	chr4:44829263-44830064	WT-C	WT-D	OK	185.251	29.2493	-2.66301	-5.54879	5e-05	0.000610019	yes	Lipid transfer protein
XLOC_045102	XLOC_045102	Medtr8g014380	chr8:4506090-4507142	WT-C	WT-D	OK	14.0186	2.2143	-2.66242	-4.17696	5e-05	0.000610019	yes	sulfotransferase
XLOC_001338	XLOC_001338	Medtr1g052640	chr1:21538162-21549370	WT-C	WT-D	OK	8.3743	1.32646	-2.65839	-4.84804	5e-05	0.000610019	yes	stress up-regulated Nod 19 protein
XLOC_027993	XLOC_027993	Medtr5g064120	chr5:26612933-26618708	WT-C	WT-D	OK	11.5331	1.82932	-2.6564	-4.6208	5e-05	0.000610019	yes	RNA-binding (RRM/RBD/RNP motif) family protein
XLOC_034290	XLOC_034290	Medtr6g016880	chr6:6553788-6558474	WT-C	WT-D	OK	9.65298	1.53225	-2.65533	-4.35872	5e-05	0.000610019	yes	Pmr5/Cas1p GDSL/SGNH-like acyl-esterase family protein
XLOC_038399	XLOC_038399	Medtr7g105460,Medtr7g105560	chr7:42767772-42812532	WT-C	WT-D	OK	24.0933	3.82458	-2.65526	-3.4408	0.0001	0.00113325	yes	#N/A
XLOC_007243	XLOC_007243	Medtr2g023620	chr2:8350126-8351873	WT-C	WT-D	OK	1.02996	0.164043	-2.65044	-2.43458	0.00455	0.0280332	yes	transmembrane protein, putative
XLOC_014390	XLOC_014390	Medtr3g082770	chr3:37356452-37359350	WT-C	WT-D	OK	3.09166	0.492931	-2.64892	-3.15997	0.0001	0.00113325	yes	nudix family hydrolase
XLOC_006681	XLOC_006681	Medtr2g007210	chr2:864626-866538	WT-C	WT-D	OK	12.0811	1.92967	-2.64632	-3.94149	5e-05	0.000610019	yes	emp24/gp25L/p24 family protein
XLOC_024977	XLOC_024977	Medtr4g094332	chr4:37751657-37752707	WT-C	WT-D	OK	1.61856	0.258714	-2.64528	-2.14194	0.0083	0.0458081	yes	vacuolar iron transporter-like protein
XLOC_037546	XLOC_037546	Medtr7g079320	chr7:30103958-30107071	WT-C	WT-D	OK	5.87862	0.940166	-2.64449	-4.50738	5e-05	0.000610019	yes	LysM type receptor kinase
XLOC_010898	XLOC_010898	Medtr2g049575	chr2:21840687-21841215	WT-C	WT-D	OK	68.0371	10.8875	-2.64365	-4.64443	5e-05	0.000610019	yes	Nodule Cysteine-Rich (NCR) secreted peptide
XLOC_007142	XLOC_007142	Medtr2g020710	chr2:6922050-6928971	WT-C	WT-D	OK	58.0046	9.30651	-2.63985	-6.37126	5e-05	0.000610019	yes	sugar porter (SP) family MFS transporter
XLOC_001868	XLOC_001868	Medtr1g072096	chr1:31967524-31967834	WT-C	WT-D	OK	156.51	25.1182	-2.63945	-11.4452	0.00135	0.0103113	yes	Nodule Cysteine-Rich (NCR) secreted peptide
XLOC_015974	XLOC_015974	Medtr3g019500,Medtr3g019530	chr3:5443857-5527213	WT-C	WT-D	OK	3.62275	0.581426	-2.63942	-2.80698	5e-05	0.000610019	yes	#N/A
XLOC_041499	XLOC_041499	Medtr7g106540	chr7:43371222-43374781	WT-C	WT-D	OK	1.47266	0.236848	-2.63639	-2.86016	0.0001	0.00113325	yes	EEIG1/EHBP1 protein amino-terminal domain protein
XLOC_014566	XLOC_014566	Medtr3g087730	chr3:39743008-39746866	WT-C	WT-D	OK	15.5678	2.50462	-2.6359	-4.74738	5e-05	0.000610019	yes	sulfate/bicarbonate/oxalate exchanger and transporter sat-1
XLOC_025050	XLOC_025050	-	chr4:38974537-38976508	WT-C	WT-D	OK	20.707	3.37614	-2.61667	-4.83665	5e-05	0.000610019	yes	#N/A
XLOC_021798	XLOC_021798	Medtr4g107440	chr4:44453746-44465290	WT-C	WT-D	OK	96.3683	15.7471	-2.61347	-6.01881	5e-05	0.000610019	yes	zinc ion-binding protein
XLOC_006879	XLOC_006879	Medtr2g013000	chr2:3421999-3424972	WT-C	WT-D	OK	1.46147	0.238885	-2.61304	-2.89334	0.0003	0.00291729	yes	hydroxyproline-rich glycoprotein family protein, putative
XLOC_049969	XLOC_049969	Medtr1142s0010	scaffold1142:380-2523	WT-C	WT-D	OK	2.77242	0.453526	-2.61189	-2.87474	0.0005	0.00449412	yes	hypothetical protein
XLOC_001974	XLOC_001974	Medtr1g075730	chr1:33552418-33554806	WT-C	WT-D	OK	21.571	3.56109	-2.59871	-5.28952	5e-05	0.000610019	yes	phosphatase 2C family protein
XLOC_023447	XLOC_023447	Medtr4g035980	chr4:12802210-12804320	WT-C	WT-D	OK	5.92894	0.980838	-2.59569	-4.12228	5e-05	0.000610019	yes	pectinesterase/pectinesterase inhibitor
XLOC_036321	XLOC_036321	Medtr7g024750	chr7:8162169-8164235	WT-C	WT-D	OK	3.46604	0.574305	-2.5934	-2.51215	0.00115	0.00900684	yes	CASP-like protein
XLOC_031478	XLOC_031478	Medtr5g084260	chr5:36357244-36358005	WT-C	WT-D	OK	3.26085	0.540553	-2.59274	-2.64113	0.0056	0.0331663	yes	Nodule-specific Glycine Rich Peptide
XLOC_046203	XLOC_046203	-	chr8:24669179-24670851	WT-C	WT-D	OK	18.0688	2.99617	-2.59231	-3.00675	0.00025	0.00249322	yes	#N/A
XLOC_021178	XLOC_021178	Medtr4g087965	chr4:34626671-34629402	WT-C	WT-D	OK	1.38905	0.23114	-2.58725	-2.10503	0.0043	0.0267515	yes	peroxidase family protein
XLOC_013921	XLOC_013921	Medtr3g065950,Medtr3g065960	chr3:29777707-29783764	WT-C	WT-D	OK	4.72801	0.789225	-2.58273	-2.40983	0.0002	0.0020557	yes	#N/A
XLOC_025942	XLOC_025942	Medtr4g126160	chr4:52450423-52455247	WT-C	WT-D	OK	11.1754	1.8723	-2.57745	-4.61833	5e-05	0.000610019	yes	cytokinin oxidase/dehydrogenase-like protein
XLOC_020360	XLOC_020360	Medtr4g060660	chr4:22321824-22322088	WT-C	WT-D	OK	781.469	131.107	-2.57544	-4.5314	5e-05	0.000610019	yes	Nodule Cysteine-Rich (NCR) secreted peptide
XLOC_017130	XLOC_017130	Medtr3g062880	chr3:28423132-28423746	WT-C	WT-D	OK	94.1713	15.8355	-2.57213	-4.93169	5e-05	0.000610019	yes	Nodule Cysteine-Rich (NCR) secreted peptide
XLOC_016752	XLOC_016752	Medtr3g055520,Medtr3g055570,Medtr3g055585	chr3:21843047-21860137	WT-C	WT-D	OK	20.4596	3.46317	-2.56262	-4.06877	5e-05	0.000610019	yes	#N/A
XLOC_011618	XLOC_011618	Medtr2g083280	chr2:34964926-34965500	WT-C	WT-D	OK	21.8646	3.70908	-2.55946	-3.62914	5e-05	0.000610019	yes	Nodule Cysteine-Rich (NCR) secreted peptide
XLOC_029440	XLOC_029440	Medtr5g010750	chr5:2946547-2949176	WT-C	WT-D	OK	10.9736	1.86448	-2.55719	-4.42051	5e-05	0.000610019	yes	cytochrome P450 family protein
XLOC_007193	XLOC_007193	Medtr2g022330,Medtr2g022350,Medtr2g022370,Medtr2g022380	chr2:7702954-7734483	WT-C	WT-D	OK	156.663	26.6184	-2.55717	-3.78643	5e-05	0.000610019	yes	#N/A
XLOC_014008	XLOC_014008	Medtr3g069830	chr3:31279820-31280428	WT-C	WT-D	OK	107.827	18.346	-2.55518	-5.0059	5e-05	0.000610019	yes	Nodule Cysteine-Rich (NCR) secreted peptide
XLOC_004483	XLOC_004483	Medtr1g049330	chr1:19047131-19049262	WT-C	WT-D	OK	135.175	23.0025	-2.55496	-4.9248	5e-05	0.000610019	yes	leghemoglobin Lb120-1
XLOC_042628	XLOC_042628	Medtr8g027745	chr8:10054671-10058064	WT-C	WT-D	OK	16.1293	2.76083	-2.54651	-4.49107	5e-05	0.000610019	yes	RING-H2 finger protein ATL21A, putative
XLOC_024979	XLOC_024979	Medtr4g094338	chr4:37760309-37763996	WT-C	WT-D	OK	33.0952	5.69304	-2.53935	-4.63517	5e-05	0.000610019	yes	hypothetical protein
XLOC_004970	XLOC_004970	Medtr1g066930	chr1:28767709-28769066	WT-C	WT-D	OK	47.9438	8.24855	-2.53913	-5.73865	5e-05	0.000610019	yes	riboflavin synthase alpha chain
XLOC_045638	XLOC_045638	Medtr8g033400	chr8:12885179-12886877	WT-C	WT-D	OK	1.33374	0.22988	-2.53653	-2.31018	0.0056	0.0331663	yes	D-isomer specific 2-hydroxyacid dehydrogenase domain protein
XLOC_039036	XLOC_039036	Medtr7g011900	chr7:3297431-3299799	WT-C	WT-D	OK	7.409	1.28816	-2.52396	-3.76963	5e-05	0.000610019	yes	caffeic acid O-methyltransferase
XLOC_038548	XLOC_038548	Medtr7g110140	chr7:45144472-45145494	WT-C	WT-D	OK	14.1389	2.46164	-2.52199	-4.03141	5e-05	0.000610019	yes	short-chain dehydrogenase/reductase
XLOC_045746	XLOC_045746	Medtr8g039130	chr8:14499067-14499854	WT-C	WT-D	OK	23.8898	4.16461	-2.52014	-3.93865	5e-05	0.000610019	yes	Nodule Cysteine-Rich (NCR) secreted peptide
XLOC_043209	XLOC_043209	Medtr8g059150	chr8:20686912-20690023	WT-C	WT-D	OK	6.05361	1.05639	-2.51865	-4.02312	5e-05	0.000610019	yes	white-brown-complex ABC transporter family protein
XLOC_009485	XLOC_009485	Medtr2g103303	chr2:44467241-44468515	WT-C	WT-D	OK	22.8771	3.99684	-2.51697	-4.21406	5e-05	0.000610019	yes	embryo-specific protein
XLOC_042581	XLOC_042581	Medtr8g024560	chr8:9057819-9072540	WT-C	WT-D	OK	11.9751	2.09388	-2.51579	-4.44224	5e-05	0.000610019	yes	D-arabinono-1,4-lactone oxidase-like protein
XLOC_024223	XLOC_024223	Medtr4g070570	chr4:26578486-26579627	WT-C	WT-D	OK	4.15638	0.730828	-2.50772	-2.96311	0.0002	0.0020557	yes	DUF241 domain protein
XLOC_026136	XLOC_026136	Medtr4g132400	chr4:55340743-55342731	WT-C	WT-D	OK	15.3028	2.69111	-2.50752	-4.78375	5e-05	0.000610019	yes	C4-dicarboxylate transporter/malic acid protein
XLOC_039654	XLOC_039654	Medtr7g029760	chr7:14239267-14242237	WT-C	WT-D	OK	126.213	22.2377	-2.50478	-5.17684	5e-05	0.000610019	yes	Nodule Cysteine-Rich (NCR) secreted peptide
XLOC_037306	XLOC_037306	Medtr7g072510	chr7:26959445-26962343	WT-C	WT-D	OK	60.6301	10.7172	-2.50011	-5.80431	5e-05	0.000610019	yes	class III peroxidase
XLOC_025024	XLOC_025024	Medtr4g094640	chr4:38618169-38618887	WT-C	WT-D	OK	4.75678	0.844415	-2.49396	-2.71538	0.0007	0.00593463	yes	hypothetical protein
XLOC_036949	XLOC_036949	Medtr7g059290	chr7:21393730-21399699	WT-C	WT-D	OK	31.7218	5.64436	-2.49059	-5.53451	5e-05	0.000610019	yes	pectate lyase-like protein
XLOC_040296	XLOC_040296	Medtr7g069660	chr7:25677758-25680216	WT-C	WT-D	OK	3.74478	0.666809	-2.48954	-3.32064	5e-05	0.000610019	yes	MYB-like transcription factor family protein
XLOC_044073	XLOC_044073	Medtr8g080520	chr8:34636763-34638483	WT-C	WT-D	OK	101.74	18.1361	-2.48796	-5.57207	5e-05	0.000610019	yes	cytochrome P450 family 78 protein
XLOC_037945	XLOC_037945	Medtr7g090950	chr7:35855177-35857127	WT-C	WT-D	OK	3.36754	0.601105	-2.486	-2.84887	0.00025	0.00249322	yes	eukaryotic-type carbonic anhydrase
XLOC_038092	XLOC_038092	Medtr7g095680,Medtr7g095690	chr7:38334039-38341695	WT-C	WT-D	OK	9.79788	1.74915	-2.48581	-3.06004	5e-05	0.000610019	yes	#N/A
XLOC_024087	XLOC_024087	Medtr4g065390	chr4:24577302-24579549	WT-C	WT-D	OK	23.2236	4.14736	-2.48533	-3.51964	5e-05	0.000610019	yes	Nodule Cysteine-Rich (NCR) secreted peptide
XLOC_016465	XLOC_016465	Medtr3g045440	chr3:14781797-14783516	WT-C	WT-D	OK	40.0902	7.16548	-2.48411	-5.00004	5e-05	0.000610019	yes	sigma factor sigb regulation rsbq-like protein
XLOC_033643	XLOC_033643	Medtr6g082180	chr6:30681975-30683550	WT-C	WT-D	OK	6.3169	1.13493	-2.47661	-3.25186	5e-05	0.000610019	yes	hypothetical protein
XLOC_021642	XLOC_021642	Medtr4g101260	chr4:41820241-41821013	WT-C	WT-D	OK	619.576	111.389	-2.47567	-4.96912	5e-05	0.000610019	yes	Lipid transfer protein
XLOC_030288	XLOC_030288	Medtr5g037700	chr5:16459999-16500144	WT-C	WT-D	OK	14.7167	2.65814	-2.46897	-3.13896	5e-05	0.000610019	yes	disease resistance protein (TIR-NBS-LRR class)
XLOC_008509	XLOC_008509	Medtr2g070310	chr2:29575368-29576223	WT-C	WT-D	OK	10.8408	1.961	-2.46681	-3.63549	5e-05	0.000610019	yes	nicotianamine synthase
XLOC_019987	XLOC_019987	Medtr4g038665	chr4:16235650-16235960	WT-C	WT-D	OK	102.641	18.5753	-2.46614	-3.7831	5e-05	0.000610019	yes	Nodule Cysteine-Rich (NCR) secreted peptide
XLOC_030863	XLOC_030863	Medtr5g065130	chr5:27367689-27371987	WT-C	WT-D	OK	2.19817	0.398686	-2.46298	-3.13206	5e-05	0.000610019	yes	cysteine-rich receptor-kinase-like protein
XLOC_039987	XLOC_039987	Medtr7g058830	chr7:21110706-21120221	WT-C	WT-D	OK	1.02955	0.186888	-2.46177	-2.58111	0.0008	0.00664974	yes	Serine/Threonine kinase, plant-type protein
XLOC_049133	XLOC_049133	Medtr0257s0060	scaffold0257:24406-24988	WT-C	WT-D	OK	46.3424	8.44933	-2.45543	-3.90028	5e-05	0.000610019	yes	Nodule Cysteine-Rich (NCR) secreted peptide
XLOC_028520	XLOC_028520	Medtr5g081030	chr5:34685545-34687023	WT-C	WT-D	OK	276.773	50.5113	-2.45402	-4.68136	5e-05	0.000610019	yes	leghemoglobin Lb120-1
XLOC_010304	XLOC_010304	Medtr2g029910	chr2:11190341-11192617	WT-C	WT-D	OK	80.0601	14.6599	-2.44921	-5.81945	5e-05	0.000610019	yes	peroxidase family protein
XLOC_021558	XLOC_021558	Medtr4g097540	chr4:40206877-40208967	WT-C	WT-D	OK	3.75869	0.68846	-2.44878	-3.4332	5e-05	0.000610019	yes	1-aminocyclopropane-1-carboxylate synthase
XLOC_040705	XLOC_040705	Medtr7g082810	chr7:31755162-31759381	WT-C	WT-D	OK	5.0816	0.93148	-2.44768	-3.35004	5e-05	0.000610019	yes	MATE efflux family protein
XLOC_022598	XLOC_022598	Medtr4g133800	chr4:55970855-55972331	WT-C	WT-D	OK	3.58669	0.658326	-2.44578	-2.82592	0.0004	0.00373581	yes	peroxidase family protein
XLOC_019600	XLOC_019600	Medtr4g025730	chr4:8764069-8767985	WT-C	WT-D	OK	52.6396	9.67935	-2.44317	-5.91569	5e-05	0.000610019	yes	pectinesterase/pectinesterase inhibitor
XLOC_001768	XLOC_001768	Medtr1g069470	chr1:30086955-30090723	WT-C	WT-D	OK	12.211	2.24724	-2.44196	-5.17758	5e-05	0.000610019	yes	LRR receptor-like kinase family protein
XLOC_015774	XLOC_015774	Medtr3g010630	chr3:2506631-2507049	WT-C	WT-D	OK	4.14808	0.766954	-2.43523	-2.12292	0.00515	0.030981	yes	Nodule Cysteine-Rich (NCR) secreted peptide
XLOC_031850	XLOC_031850	Medtr5g095330,Medtr5g095400,Medtr5g095430	chr5:41664940-41723557	WT-C	WT-D	OK	32.5722	6.03153	-2.43305	-4.58435	5e-05	0.000610019	yes	#N/A
XLOC_033263	XLOC_033263	-	chr6:22789658-22789909	WT-C	WT-D	OK	2797.84	520.23	-2.42709	-3.29024	0.00015	0.00160386	yes	#N/A
XLOC_015836	XLOC_015836	Medtr3g012420	chr3:3374139-3435308	WT-C	WT-D	OK	15.396	2.86506	-2.42591	-4.18053	5e-05	0.000610019	yes	nodulin MtN21/EamA-like transporter family protein
XLOC_021806	XLOC_021806	Medtr4g107700,Medtr4g107720,Medtr4g107760,Medtr4g107810	chr4:44625331-44683641	WT-C	WT-D	OK	81.0562	15.0891	-2.42541	-2.62349	0.0001	0.00113325	yes	#N/A
XLOC_037161	XLOC_037161	Medtr7g068050	chr7:24858707-24860559	WT-C	WT-D	OK	30.0737	5.6011	-2.42472	-3.50017	5e-05	0.000610019	yes	hypothetical protein
XLOC_028465	XLOC_028465	Medtr5g079500	chr5:33988651-33990553	WT-C	WT-D	OK	2.89174	0.539342	-2.42266	-2.93298	0.0003	0.00291729	yes	BHLH transcription factor, putative
XLOC_028931	XLOC_028931	Medtr5g092510	chr5:40405213-40409673	WT-C	WT-D	OK	9.89139	1.84983	-2.41878	-2.87764	5e-05	0.000610019	yes	toll/interleukin-like receptor-protein
XLOC_023433	XLOC_023433	Medtr4g035855	chr4:12675656-12676690	WT-C	WT-D	OK	7.04053	1.31681	-2.41864	-3.3995	5e-05	0.000610019	yes	plant invertase/pectin methylesterase inhibitor
XLOC_003562	XLOC_003562	Medtr1g017000	chr1:4609269-4612231	WT-C	WT-D	OK	14.256	2.67234	-2.4154	-4.19648	5e-05	0.000610019	yes	myb transcription factor
XLOC_014462	XLOC_014462	Medtr3g084820	chr3:38315664-38316453	WT-C	WT-D	OK	19.7103	3.70195	-2.41259	-3.72744	5e-05	0.000610019	yes	Nodule Cysteine-Rich (NCR) secreted peptide
XLOC_042311	XLOC_042311	Medtr8g014700,Medtr8g014730,Medtr8g014760	chr8:4680192-4755109	WT-C	WT-D	OK	6.55214	1.23164	-2.41139	-2.30934	0.00025	0.00249322	yes	#N/A
XLOC_022322	XLOC_022322	Medtr4g125940	chr4:52300645-52303099	WT-C	WT-D	OK	332.209	62.8341	-2.40247	-5.23366	5e-05	0.000610019	yes	peroxidase family protein
XLOC_006728	XLOC_006728	Medtr2g008470	chr2:1491576-1496418	WT-C	WT-D	OK	39.5173	7.48676	-2.40007	-5.50793	5e-05	0.000610019	yes	high affinity sulfate transporter type 1
XLOC_009886	XLOC_009886	Medtr2g015470	chr2:4582492-4584280	WT-C	WT-D	OK	62.9555	11.9442	-2.39802	-4.64345	5e-05	0.000610019	yes	purine permease
XLOC_047245	XLOC_047245	Medtr8g095540	chr8:39987898-39994787	WT-C	WT-D	OK	1.29872	0.247527	-2.39143	-2.72653	0.00015	0.00160386	yes	hypothetical protein
XLOC_027955	XLOC_027955	Medtr5g062630	chr5:25948240-25948675	WT-C	WT-D	OK	79.9704	15.2782	-2.38799	-4.16847	5e-05	0.000610019	yes	Nodule Cysteine-Rich (NCR) secreted peptide
XLOC_014633	XLOC_014633	Medtr3g088885	chr3:40681103-40685433	WT-C	WT-D	OK	5.16514	0.991759	-2.38075	-3.86632	5e-05	0.000610019	yes	four ACT domain ACT domain protein which protein
XLOC_028032	XLOC_028032	Medtr5g064980	chr5:27311616-27313312	WT-C	WT-D	OK	3.84093	0.738024	-2.37972	-3.2796	5e-05	0.000610019	yes	RING-H2 zinc finger protein
XLOC_010047	XLOC_010047	Medtr2g020990	chr2:7080607-7082204	WT-C	WT-D	OK	1.51559	0.291379	-2.37891	-2.44212	0.00115	0.00900684	yes	S-adenosylmethionine decarboxylase proenzyme
XLOC_001082	XLOC_001082	Medtr1g045120	chr1:16938998-16940663	WT-C	WT-D	OK	2.3302	0.448851	-2.37615	-2.06262	0.00495	0.0300808	yes	plant acid phosphatase
XLOC_014890	XLOC_014890	Medtr3g097390	chr3:44652561-44654223	WT-C	WT-D	OK	6.2541	1.20983	-2.37	-2.20814	0.0067	0.0384541	yes	Defensin
XLOC_030340	XLOC_030340	Medtr5g039180	chr5:17226056-17227525	WT-C	WT-D	OK	5.40231	1.04745	-2.3667	-2.86709	0.00015	0.00160386	yes	transcription factor
XLOC_011430	XLOC_011430	Medtr2g076010	chr2:31815293-31817621	WT-C	WT-D	OK	39.124	7.6253	-2.35919	-4.29426	5e-05	0.000610019	yes	pathogenesis-like protein
XLOC_006057	XLOC_006057	Medtr1g100667	chr1:45604160-45606367	WT-C	WT-D	OK	5.76948	1.12599	-2.35725	-2.87937	0.0002	0.0020557	yes	myb transcription factor
XLOC_016170	XLOC_016170	Medtr3g028440	chr3:9012495-9013008	WT-C	WT-D	OK	10.2568	2.01143	-2.35029	-2.87155	0.00025	0.00249322	yes	Nodule Cysteine-Rich (NCR) secreted peptide
XLOC_002872	XLOC_002872	Medtr1g104780	chr1:47207338-47213258	WT-C	WT-D	OK	24.0891	4.73738	-2.34622	-4.57289	5e-05	0.000610019	yes	sugar porter (SP) family MFS transporter
XLOC_034079	XLOC_034079	Medtr6g011440	chr6:3235875-3239444	WT-C	WT-D	OK	4.09186	0.805369	-2.34504	-3.07215	5e-05	0.000610019	yes	P21-Rho-binding domain protein
XLOC_046179	XLOC_046179	Medtr8g467490	chr8:24255679-24258825	WT-C	WT-D	OK	1.60314	0.31566	-2.34446	-2.69069	0.00045	0.00413611	yes	NAC domain class transcription factor
XLOC_034019	XLOC_034019	Medtr6g008480	chr6:2282191-2284438	WT-C	WT-D	OK	29.6595	5.84965	-2.34207	-5.02235	5e-05	0.000610019	yes	matrix metalloproteinase
XLOC_035953	XLOC_035953	Medtr7g007970	chr7:1769857-1770385	WT-C	WT-D	OK	21.3179	4.22004	-2.33673	-3.19648	5e-05	0.000610019	yes	Nodule Cysteine-Rich (NCR) secreted peptide
XLOC_032634	XLOC_032634	Medtr6g027840	chr6:9767852-9770137	WT-C	WT-D	OK	7.65553	1.5288	-2.32411	-4.24093	5e-05	0.000610019	yes	ankyrin repeat RF-like protein, putative
XLOC_002229	XLOC_002229	Medtr1g084050	chr1:37484309-37485662	WT-C	WT-D	OK	16.5987	3.31805	-2.32266	-3.97685	5e-05	0.000610019	yes	nicotianamine synthase-like protein
XLOC_007335	XLOC_007335	Medtr2g026760	chr2:9738339-9739226	WT-C	WT-D	OK	22.2966	4.45906	-2.32201	-4.13347	5e-05	0.000610019	yes	Lipid transfer protein
XLOC_044780	XLOC_044780	Medtr8g107250	chr8:45318750-45321187	WT-C	WT-D	OK	20.0759	4.0161	-2.3216	-4.38302	5e-05	0.000610019	yes	tubulin
XLOC_027977	XLOC_027977	Medtr5g063580	chr5:26342936-26343604	WT-C	WT-D	OK	7.83173	1.57375	-2.31513	-2.69996	0.0005	0.00449412	yes	Nodule Cysteine-Rich (NCR) secreted peptide
XLOC_033764	XLOC_033764	Medtr6g086870	chr6:32789499-32793211	WT-C	WT-D	OK	3.10926	0.62626	-2.31174	-2.83661	0.0002	0.0020557	yes	indole-3-pyruvate monooxygenase
XLOC_004491	XLOC_004491	Medtr1g050322	chr1:19231044-19236980	WT-C	WT-D	OK	26.4284	5.32531	-2.31115	-4.67436	5e-05	0.000610019	yes	thioredoxin
XLOC_038741	XLOC_038741	Medtr7g115740	chr7:47870183-47872190	WT-C	WT-D	OK	1.29821	0.261712	-2.31047	-2.32748	0.00065	0.00560519	yes	lectin receptor kinase
XLOC_024701	XLOC_024701	Medtr4g085800	chr4:33554596-33557169	WT-C	WT-D	OK	52.778	10.653	-2.30867	-4.3598	5e-05	0.000610019	yes	PLC-like phosphodiesterase superfamily protein
XLOC_000696	XLOC_000696	Medtr1g030220	chr1:10478453-10482220	WT-C	WT-D	OK	16.168	3.26559	-2.30773	-4.10036	5e-05	0.000610019	yes	GDSL-like lipase/acylhydrolase
XLOC_045662	XLOC_045662	Medtr8g036075	chr8:13245837-13246692	WT-C	WT-D	OK	51.9228	10.5503	-2.29908	-4.47763	5e-05	0.000610019	yes	EF hand calcium-binding family protein
XLOC_027373	XLOC_027373	Medtr5g035610	chr5:15501112-15501772	WT-C	WT-D	OK	172.842	35.1358	-2.29844	-5.43237	5e-05	0.000610019	yes	transmembrane protein, putative
XLOC_018719	XLOC_018719	Medtr3g109760	chr3:51332151-51334611	WT-C	WT-D	OK	9.37541	1.90969	-2.29555	-3.74935	5e-05	0.000610019	yes	GATA transcription factor, putative
XLOC_024076	XLOC_024076	Medtr4g065093	chr4:24469882-24471579	WT-C	WT-D	OK	163.332	33.2748	-2.2953	-2.93456	5e-05	0.000610019	yes	hypothetical protein
XLOC_036041	XLOC_036041	Medtr7g011790	chr7:3240058-3245758	WT-C	WT-D	OK	1.66154	0.338771	-2.29414	-2.66517	0.00035	0.00334064	yes	DUF1336 family protein
XLOC_031329	XLOC_031329	Medtr5g080440	chr5:34428908-34430855	WT-C	WT-D	OK	38.3677	7.84322	-2.29037	-4.20583	5e-05	0.000610019	yes	leghemoglobin Lb120-1
XLOC_000638	XLOC_000638	Medtr1g028290	chr1:9493221-9496168	WT-C	WT-D	OK	7.62362	1.56047	-2.28849	-4.14715	5e-05	0.000610019	yes	receptor-like kinase
XLOC_023072	XLOC_023072	Medtr4g019870	chr4:6325166-6326032	WT-C	WT-D	OK	13.7354	2.81353	-2.28744	-3.49656	5e-05	0.000610019	yes	Ctr family copper transporter
XLOC_005444	XLOC_005444	Medtr1g080440	chr1:35780477-35784001	WT-C	WT-D	OK	4.75134	0.973798	-2.28664	-3.95515	5e-05	0.000610019	yes	LRR receptor-like kinase family protein
XLOC_015218	XLOC_015218	Medtr3g107870	chr3:49768123-49775604	WT-C	WT-D	OK	2.36679	0.486552	-2.28227	-3.63184	5e-05	0.000610019	yes	drug resistance transporter-like ABC domain protein
XLOC_023642	XLOC_023642	Medtr4g049340	chr4:17327256-17328473	WT-C	WT-D	OK	2.23754	0.460139	-2.28178	-2.60172	0.0009	0.0073468	yes	major intrinsic protein (MIP) family transporter
XLOC_030706	XLOC_030706	Medtr5g058510	chr5:24195302-24195847	WT-C	WT-D	OK	19.5991	4.04181	-2.27771	-3.12235	5e-05	0.000610019	yes	Nodule Cysteine-Rich (NCR) secreted peptide
XLOC_047857	XLOC_047857	Medtr0005s0200	scaffold0005:283658-288417	WT-C	WT-D	OK	4.26454	0.879504	-2.27763	-2.28411	0.001	0.0080193	yes	NBS-LRR type disease resistance protein
XLOC_029201	XLOC_029201	Medtr5g099060	chr5:43407480-43411238	WT-C	WT-D	OK	16.2718	3.35879	-2.27636	-4.2711	5e-05	0.000610019	yes	nodule inception protein
XLOC_019770	XLOC_019770	Medtr4g033150,Medtr4g033200	chr4:11506996-11548923	WT-C	WT-D	OK	17.1278	3.537	-2.27574	-2.53696	5e-05	0.000610019	yes	#N/A
XLOC_000433	XLOC_000433	Medtr1g021520	chr1:6453854-6457812	WT-C	WT-D	OK	8.82484	1.82452	-2.27405	-3.96705	5e-05	0.000610019	yes	myb-like DNA-binding domain, shaqkyf class protein
XLOC_007998	XLOC_007998	Medtr2g044810	chr2:19474505-19477394	WT-C	WT-D	OK	2.77492	0.574951	-2.27094	-3.04387	5e-05	0.000610019	yes	pectinesterase/pectinesterase inhibitor
XLOC_007939	XLOC_007939	Medtr2g042420	chr2:18506324-18510367	WT-C	WT-D	OK	11.0164	2.28502	-2.26938	-3.80701	5e-05	0.000610019	yes	adipocyte plasma membrane-associated-like protein
XLOC_005771	XLOC_005771	Medtr1g090820	chr1:40845876-40847905	WT-C	WT-D	OK	1101.36	228.528	-2.26885	-3.71584	5e-05	0.000610019	yes	leghemoglobin Lb120-1
XLOC_034942	XLOC_034942	Medtr6g048880	chr6:17726334-17726876	WT-C	WT-D	OK	4.73926	0.983947	-2.26801	-2.14023	0.0039	0.024648	yes	albumin-2 protein
XLOC_010884	XLOC_010884	Medtr2g048885	chr2:21623865-21624604	WT-C	WT-D	OK	5.9264	1.23068	-2.2677	-2.24167	0.00455	0.0280332	yes	Nodule Cysteine-Rich (NCR) secreted peptide
XLOC_024978	XLOC_024978	Medtr4g094335	chr4:37757240-37758467	WT-C	WT-D	OK	38.852	8.07797	-2.26592	-4.28558	5e-05	0.000610019	yes	vacuolar iron transporter-like protein
XLOC_048899	XLOC_048899	Medtr0160s0030	scaffold0160:19376-20867	WT-C	WT-D	OK	5.63885	1.17256	-2.26574	-3.28438	5e-05	0.000610019	yes	C2H2-type zinc finger protein, putative
XLOC_021122	XLOC_021122	Medtr4g086020	chr4:33643563-33646615	WT-C	WT-D	OK	21.0986	4.40364	-2.26038	-4.68965	5e-05	0.000610019	yes	ferredoxin-nitrite reductase
XLOC_001486	XLOC_001486	Medtr1g056870,Medtr1g056880	chr1:24898554-24907790	WT-C	WT-D	OK	8.24045	1.72095	-2.25952	-3.96414	5e-05	0.000610019	yes	#N/A
XLOC_021670	XLOC_021670	Medtr4g102400	chr4:42444310-42446870	WT-C	WT-D	OK	1.03707	0.216667	-2.25897	-2.53736	0.00145	0.0109613	yes	subtilisin-like serine protease
XLOC_009208	XLOC_009208	Medtr2g095040	chr2:40591519-40593404	WT-C	WT-D	OK	4.41103	0.923075	-2.2566	-2.43161	0.00145	0.0109613	yes	hypothetical protein
XLOC_001434	XLOC_001434	-	chr1:23953957-23955769	WT-C	WT-D	OK	10.3864	2.17473	-2.25579	-3.69702	5e-05	0.000610019	yes	#N/A
XLOC_015502	XLOC_015502	Medtr3g115940	chr3:54198459-54202630	WT-C	WT-D	OK	2.77902	0.585094	-2.24784	-2.86988	0.00015	0.00160386	yes	seven transmembrane MLO family protein
XLOC_009683	XLOC_009683	Medtr2g008910	chr2:1681112-1681639	WT-C	WT-D	OK	19.1263	4.0316	-2.24614	-2.84564	0.0002	0.0020557	yes	Nodule Cysteine-Rich (NCR) secreted peptide
XLOC_033163	XLOC_033163	Medtr6g059380	chr6:20388548-20391113	WT-C	WT-D	OK	7.51894	1.58605	-2.24509	-3.62546	5e-05	0.000610019	yes	ENTH/ANTH/VHS superfamily protein
XLOC_001638	XLOC_001638	Medtr1g063120	chr1:27765898-27770679	WT-C	WT-D	OK	5.87027	1.23842	-2.24493	-3.68791	5e-05	0.000610019	yes	4-coumarate:CoA ligase-like protein
XLOC_025318	XLOC_025318	Medtr4g104550	chr4:43273969-43275874	WT-C	WT-D	OK	3.57571	0.754778	-2.2441	-3.24787	5e-05	0.000610019	yes	cytochrome P450 family 71 protein
XLOC_040706	XLOC_040706	Medtr7g082920	chr7:31817582-31818754	WT-C	WT-D	OK	10.6805	2.25786	-2.24195	-3.65027	5e-05	0.000610019	yes	transmembrane protein, putative
XLOC_044593	XLOC_044593	Medtr8g101550	chr8:42680311-42681391	WT-C	WT-D	OK	4.95009	1.04709	-2.24107	-2.6724	0.0005	0.00449412	yes	phospholipase A2 family protein
XLOC_044717	XLOC_044717	Medtr8g104870	chr8:44210950-44212343	WT-C	WT-D	OK	3.00231	0.635803	-2.23942	-2.57573	0.0005	0.00449412	yes	plant cadmium resistance protein
XLOC_001867	XLOC_001867	Medtr1g072095	chr1:31965125-31965824	WT-C	WT-D	OK	64.7745	13.719	-2.23925	-2.44713	0.0033	0.021459	yes	Nodule Cysteine-Rich (NCR) secreted peptide
XLOC_015841	XLOC_015841	Medtr3g012470	chr3:3462960-3471308	WT-C	WT-D	OK	1.78605	0.379784	-2.23352	-3.56554	5e-05	0.000610019	yes	disease resistance protein (TIR-NBS-LRR class), putative
XLOC_007909	XLOC_007909	-	chr2:18116174-18116446	WT-C	WT-D	OK	3499.32	744.317	-2.23309	-5.0596	5e-05	0.000610019	yes	#N/A
XLOC_026737	XLOC_026737	Medtr5g017050	chr5:6182656-6189170	WT-C	WT-D	OK	1.69934	0.361562	-2.23266	-2.50472	0.00065	0.00560519	yes	nicotinate phosphoribosyltransferase-like protein
XLOC_007551	XLOC_007551	Medtr2g034480	chr2:13158770-13161430	WT-C	WT-D	OK	428.911	91.5896	-2.22742	-4.25633	5e-05	0.000610019	yes	glucan endo-1,3-beta-glucosidase
XLOC_028120	XLOC_028120	Medtr5g068100	chr5:28794661-28799072	WT-C	WT-D	OK	4.63738	0.990319	-2.22735	-2.69808	0.00025	0.00249322	yes	methylesterase-like protein
XLOC_036585	XLOC_036585	Medtr7g037410	chr7:13787409-13788027	WT-C	WT-D	OK	5.24206	1.12118	-2.22511	-2.50204	0.00095	0.00768603	yes	Nodule Cysteine-Rich (NCR) secreted peptide
XLOC_003696	XLOC_003696	Medtr1g022040	chr1:6789886-6793507	WT-C	WT-D	OK	3.15422	0.676787	-2.22051	-3.16961	5e-05	0.000610019	yes	cytochrome P450 family 709 protein
XLOC_017285	XLOC_017285	Medtr3g068095	chr3:30725841-30727183	WT-C	WT-D	OK	5.57894	1.20022	-2.2167	-3.19912	5e-05	0.000610019	yes	transcriptional regulator superman protein
XLOC_011481	XLOC_011481	Medtr2g078360	chr2:32638971-32640594	WT-C	WT-D	OK	5.66931	1.22282	-2.21296	-2.31207	0.0015	0.0112813	yes	BZIP transcription factor, putative
XLOC_019014	XLOC_019014	-	chr3:28687378-28687536	WT-C	WT-D	OK	265.066	57.1877	-2.21257	-2.67504	0.0021	0.0147602	yes	#N/A
XLOC_030445	XLOC_030445	Medtr5g043210	chr5:18982717-18987443	WT-C	WT-D	OK	14.3572	3.10171	-2.21064	-3.75621	5e-05	0.000610019	yes	chorismate mutase
XLOC_026886	XLOC_026886	Medtr5g021050	chr5:8068884-8073891	WT-C	WT-D	OK	6.09312	1.31672	-2.21024	-3.07249	5e-05	0.000610019	yes	Sec14p-like phosphatidylinositol transfer family protein
XLOC_021090	XLOC_021090	Medtr4g084800	chr4:33052677-33054151	WT-C	WT-D	OK	50.2958	10.9169	-2.20387	-3.76212	5e-05	0.000610019	yes	short-chain dehydrogenase/reductase
XLOC_040896	XLOC_040896	Medtr7g088820	chr7:34657623-34663263	WT-C	WT-D	OK	25.1233	5.46709	-2.20018	-4.88274	5e-05	0.000610019	yes	nitrate transporter 1
XLOC_007593	XLOC_007593	Medtr2g435490	chr2:13713147-13713958	WT-C	WT-D	OK	546.258	119.194	-2.19628	-4.60951	5e-05	0.000610019	yes	CAP, cysteine-rich secretory protein, antigen 5
XLOC_027533	XLOC_027533	Medtr5g041610	chr5:18270535-18272591	WT-C	WT-D	OK	531.717	116.121	-2.19503	-3.57802	5e-05	0.000610019	yes	leghemoglobin Lb120-1
XLOC_000380	XLOC_000380	Medtr1g019270	chr1:5774037-5777522	WT-C	WT-D	OK	7.38262	1.61547	-2.19218	-3.77481	5e-05	0.000610019	yes	triacylglycerol lipase-like protein
XLOC_031846	XLOC_031846	Medtr5g095230	chr5:41626488-41632050	WT-C	WT-D	OK	44.7891	9.82906	-2.18802	-5.22241	5e-05	0.000610019	yes	cytochrome P450 family 72 protein
XLOC_008474	XLOC_008474	Medtr2g069660	chr2:29040653-29041643	WT-C	WT-D	OK	2.08547	0.457874	-2.18735	-2.10135	0.00405	0.0254781	yes	allergen Pru protein, putative
XLOC_001911	XLOC_001911	Medtr1g073610	chr1:32666928-32668276	WT-C	WT-D	OK	5.45674	1.19832	-2.18703	-2.89058	5e-05	0.000610019	yes	plant acid phosphatase
XLOC_002699	XLOC_002699	Medtr1g099350	chr1:44848695-44849748	WT-C	WT-D	OK	3.23604	0.710918	-2.18647	-2.49032	0.0009	0.0073468	yes	chitinase
XLOC_043340	XLOC_043340	Medtr8g466030	chr8:23575345-23577213	WT-C	WT-D	OK	3.2041	0.704875	-2.18448	-2.37833	0.00135	0.0103113	yes	quinone oxidoreductase
XLOC_008995	XLOC_008995	Medtr2g089100	chr2:37602591-37604640	WT-C	WT-D	OK	7.29495	1.60588	-2.18353	-3.89146	5e-05	0.000610019	yes	GRAS family transcription factor
XLOC_010146	XLOC_010146	Medtr2g023810	chr2:8430801-8431764	WT-C	WT-D	OK	1.98919	0.438038	-2.18305	-2.09537	0.0061	0.0355223	yes	F-box plant-like protein, putative
XLOC_026849	XLOC_026849	Medtr5g020170	chr5:7694664-7695973	WT-C	WT-D	OK	9.25554	2.0426	-2.17991	-2.6896	0.00055	0.00486576	yes	MYB family transcription factor
XLOC_021172	XLOC_021172	Medtr4g087730	chr4:34515353-34520486	WT-C	WT-D	OK	31.1378	6.87185	-2.1799	-4.42523	5e-05	0.000610019	yes	Pmr5/Cas1p GDSL/SGNH-like acyl-esterase family protein
XLOC_006122	XLOC_006122	Medtr1g103050	chr1:46617349-46618885	WT-C	WT-D	OK	1.91098	0.423405	-2.17421	-1.75576	0.0077	0.0431191	yes	zinc finger, C3HC4 type (RING finger) protein
XLOC_001016	XLOC_001016	Medtr1g041875,Medtr1g041885,Medtr1g042310	chr1:15753017-15780331	WT-C	WT-D	OK	4.38429	0.973263	-2.17144	-3.04544	5e-05	0.000610019	yes	#N/A
XLOC_000115	XLOC_000115	Medtr1g009750	chr1:1487379-1494825	WT-C	WT-D	OK	21.2228	4.71445	-2.17045	-4.07198	5e-05	0.000610019	yes	class III peroxidase
XLOC_002018	XLOC_002018	Medtr1g077000	chr1:34365709-34368004	WT-C	WT-D	OK	66.421	14.7631	-2.16965	-4.8595	5e-05	0.000610019	yes	peroxidase family protein
XLOC_016471	XLOC_016471	Medtr3g041560	chr3:14894265-14897229	WT-C	WT-D	OK	1.43537	0.319506	-2.16751	-2.8055	5e-05	0.000610019	yes	leucine-rich receptor-like kinase family protein
XLOC_040947	XLOC_040947	Medtr7g090230	chr7:35419656-35421312	WT-C	WT-D	OK	2.03095	0.452102	-2.16743	-2.68322	0.0005	0.00449412	yes	glutaredoxin family protein
XLOC_024312	XLOC_024312	Medtr4g073090	chr4:27642849-27644427	WT-C	WT-D	OK	1.94659	0.433812	-2.1658	-2.58243	0.0004	0.00373581	yes	3-oxo-delta(4,5)-steroid 5-beta-reductase-like protein
XLOC_048705	XLOC_048705	Medtr0110s0050	scaffold0110:32209-37420	WT-C	WT-D	OK	2.74215	0.611545	-2.16478	-3.11642	5e-05	0.000610019	yes	5'-3' exonuclease family protein
XLOC_012889	XLOC_012889	Medtr3g029510	chr3:9271533-9280109	WT-C	WT-D	OK	12.5101	2.79147	-2.16399	-4.43174	5e-05	0.000610019	yes	MATE efflux family protein
XLOC_049216	XLOC_049216	Medtr0291s0020	scaffold0291:9361-9863	WT-C	WT-D	OK	175.402	39.3004	-2.15805	-2.42226	0.0027	0.0181181	yes	Nodule Cysteine-Rich (NCR) secreted peptide
XLOC_013006	XLOC_013006	Medtr3g435370	chr3:11571017-11573845	WT-C	WT-D	OK	2.11104	0.473376	-2.1569	-2.21748	0.00165	0.0121747	yes	thioredoxin
XLOC_027142	XLOC_027142	Medtr5g027860,Medtr5g027900	chr5:11621127-11653219	WT-C	WT-D	OK	7.09406	1.5919	-2.15586	-3.46311	5e-05	0.000610019	yes	#N/A
XLOC_026240	XLOC_026240	-	chr4:30193773-30194033	WT-C	WT-D	OK	18.7923	4.22417	-2.1534	-2.05811	0.0065	0.0375089	yes	#N/A
XLOC_028150	XLOC_028150	Medtr5g069100	chr5:29254665-29255207	WT-C	WT-D	OK	97.0533	21.8636	-2.15025	-4.23068	5e-05	0.000610019	yes	Nodule Cysteine-Rich (NCR) secreted peptide
XLOC_042245	XLOC_042245	Medtr8g012595	chr8:3661071-3664753	WT-C	WT-D	OK	20.5749	4.6474	-2.14639	-3.84659	5e-05	0.000610019	yes	ER lumen protein retaining receptor-like protein
XLOC_018731	XLOC_018731	Medtr3g110390	chr3:51577894-51579779	WT-C	WT-D	OK	6.91536	1.56313	-2.14537	-2.97105	5e-05	0.000610019	yes	early nodulin 93
XLOC_011760	XLOC_011760	Medtr2g087830	chr2:36966850-36968022	WT-C	WT-D	OK	10.1034	2.28399	-2.14521	-3.30897	5e-05	0.000610019	yes	hypothetical protein
XLOC_008210	XLOC_008210	Medtr2g055940	chr2:23992755-23994989	WT-C	WT-D	OK	60.1352	13.6047	-2.1441	-4.39522	5e-05	0.000610019	yes	caffeic acid O-methyltransferase
XLOC_038173	XLOC_038173	Medtr7g098300,Medtr7g098320,Medtr7g098370	chr7:39332580-39368630	WT-C	WT-D	OK	6.78722	1.54237	-2.13767	-4.27803	5e-05	0.000610019	yes	#N/A
XLOC_022151	XLOC_022151	Medtr4g120030	chr4:49755376-49758107	WT-C	WT-D	OK	16.225	3.68957	-2.1367	-4.07089	5e-05	0.000610019	yes	UDP-glucuronic acid decarboxylase-like protein
XLOC_042476	XLOC_042476	Medtr8g020790	chr8:7331646-7335969	WT-C	WT-D	OK	1.41328	0.32195	-2.13414	-3.16614	0.0001	0.00113325	yes	NB-ARC domain disease resistance protein, putative
XLOC_013104	XLOC_013104	Medtr3g037690	chr3:13852856-13855884	WT-C	WT-D	OK	4.11785	0.938706	-2.13315	-3.47353	5e-05	0.000610019	yes	receptor-like kinase
XLOC_042241	XLOC_042241	Medtr8g012565	chr8:3629639-3635402	WT-C	WT-D	OK	2.72445	0.621971	-2.13105	-2.88327	5e-05	0.000610019	yes	1-deoxy-D-xylulose 5-phosphate reductoisomerase
XLOC_004655	XLOC_004655	Medtr1g053900	chr1:22869608-22870671	WT-C	WT-D	OK	5.88333	1.34355	-2.13059	-2.63418	0.0003	0.00291729	yes	DUF761 domain protein
XLOC_042739	XLOC_042739	Medtr8g031850	chr8:11925734-11928217	WT-C	WT-D	OK	12.1165	2.7677	-2.13022	-3.39871	5e-05	0.000610019	yes	short chain dehydrogenase/reductase
XLOC_038797	XLOC_038797	Medtr7g117495	chr7:48649575-48651271	WT-C	WT-D	OK	2.3512	0.538242	-2.12707	-2.12867	0.00095	0.00768603	yes	RNA-binding (RRM/RBD/RNP motif) family protein
XLOC_028932	XLOC_028932	Medtr5g092520	chr5:40405213-40409673	WT-C	WT-D	OK	4.42031	1.01316	-2.12529	-2.07667	0.0025	0.0170635	yes	toll/interleukin-like receptor-protein
XLOC_040957	XLOC_040957	Medtr7g090520	chr7:35626005-35627708	WT-C	WT-D	OK	27.7167	6.35676	-2.12439	-4.23137	5e-05	0.000610019	yes	2-oxoglutarate-dependent dioxygenase
XLOC_005006	XLOC_005006	Medtr1g068630	chr1:29314063-29319420	WT-C	WT-D	OK	15.1147	3.46681	-2.12427	-3.72886	5e-05	0.000610019	yes	nodulin MtN21/EamA-like transporter family protein
XLOC_041804	XLOC_041804	Medtr7g114870	chr7:47426123-47428870	WT-C	WT-D	OK	7.39195	1.69711	-2.12287	-3.37621	5e-05	0.000610019	yes	IQ calmodulin-binding motif protein
XLOC_006579	XLOC_006579	-	chr1:30003535-30003718	WT-C	WT-D	OK	234.387	53.9032	-2.12045	-3.28623	0.00015	0.00160386	yes	#N/A
XLOC_020968	XLOC_020968	Medtr4g081110	chr4:31396489-31401093	WT-C	WT-D	OK	1.36064	0.313475	-2.11786	-2.60965	0.0005	0.00449412	yes	Ypt/Rab-GAP domain of gyp1p superfamily protein
XLOC_031630	XLOC_031630	Medtr5g089170	chr5:38751003-38752543	WT-C	WT-D	OK	7.44691	1.71878	-2.11526	-3.28241	5e-05	0.000610019	yes	heat shock transcription factor
XLOC_044660	XLOC_044660	Medtr8g103233	chr8:43461497-43464017	WT-C	WT-D	OK	10.5425	2.43469	-2.11442	-3.78298	5e-05	0.000610019	yes	peptide/nitrate transporter plant
XLOC_018133	XLOC_018133	Medtr3g093970	chr3:42931194-42932903	WT-C	WT-D	OK	41.4965	9.60424	-2.11125	-4.9934	5e-05	0.000610019	yes	hypothetical protein
XLOC_014882	XLOC_014882	Medtr3g097010	chr3:44432171-44439603	WT-C	WT-D	OK	19.0867	4.4188	-2.11084	-4.02952	5e-05	0.000610019	yes	CBS/octicosapeptide/phox/Bemp1 (PB1) domain protein
XLOC_009654	XLOC_009654	Medtr2g007990	chr2:1235568-1239137	WT-C	WT-D	OK	4.34752	1.00683	-2.11038	-3.0584	5e-05	0.000610019	yes	auxin-induced 5NG4-like protein
XLOC_008727	XLOC_008727	Medtr2g079310	chr2:33382135-33385384	WT-C	WT-D	OK	3.32852	0.771263	-2.10959	-3.41686	5e-05	0.000610019	yes	DUF2921 family protein
XLOC_013849	XLOC_013849	Medtr3g063310	chr3:28678556-28679754	WT-C	WT-D	OK	4.99477	1.15899	-2.10756	-3.07678	5e-05	0.000610019	yes	late embryogenesis abundant hydroxyproline-rich glycoprotein
XLOC_038404	XLOC_038404	Medtr7g105570	chr7:42818403-42819772	WT-C	WT-D	OK	7.23492	1.6807	-2.10591	-2.93994	0.0001	0.00113325	yes	enoyl-(acyl carrier) reductase
XLOC_018565	XLOC_018565	Medtr3g106430	chr3:49186283-49214609	WT-C	WT-D	OK	15.9019	3.70804	-2.10047	-3.50325	5e-05	0.000610019	yes	SPFH/band 7/PHB domain membrane-associated family protein
XLOC_034819	XLOC_034819	Medtr6g043460	chr6:15049776-15052185	WT-C	WT-D	OK	6.35367	1.48425	-2.09785	-3.15311	5e-05	0.000610019	yes	peroxidase family protein
XLOC_011972	XLOC_011972	Medtr2g094860	chr2:40510032-40514457	WT-C	WT-D	OK	5.29219	1.23813	-2.0957	-3.78779	5e-05	0.000610019	yes	cyclic nucleotide-gated ion channel-like protein
XLOC_031146	XLOC_031146	Medtr5g074860	chr5:31796882-31799615	WT-C	WT-D	OK	34.9137	8.17355	-2.09476	-4.46105	5e-05	0.000610019	yes	peroxidase family protein
XLOC_019053	XLOC_019053	Medtr4g005160	chr4:88025-89197	WT-C	WT-D	OK	27.9857	6.5553	-2.09396	-4.12644	5e-05	0.000610019	yes	epoxide hydrolase
XLOC_033330	XLOC_033330	Medtr6g066230	chr6:24578666-24584184	WT-C	WT-D	OK	2.05791	0.482255	-2.09331	-2.43275	0.0009	0.0073468	yes	oxidoreductase family, NAD-binding rossmann fold protein
XLOC_044874	XLOC_044874	Medtr8g007125	chr8:1275957-1280575	WT-C	WT-D	OK	2.02286	0.474295	-2.09254	-2.40255	0.0014	0.010638	yes	patatin-like phospholipase
XLOC_023610	XLOC_023610	Medtr4g046713	chr4:16525345-16527516	WT-C	WT-D	OK	203.325	47.6912	-2.09199	-4.63518	5e-05	0.000610019	yes	peroxidase family protein
XLOC_035521	XLOC_035521	Medtr6g082280,Medtr6g082330	chr6:30712591-30734028	WT-C	WT-D	OK	32.7922	7.69541	-2.09128	-4.34517	5e-05	0.000610019	yes	#N/A
XLOC_019370	XLOC_019370	Medtr4g017200	chr4:5329726-5333036	WT-C	WT-D	OK	14.0493	3.2986	-2.09057	-3.84807	5e-05	0.000610019	yes	pyruvate decarboxylase
XLOC_005311	XLOC_005311	Medtr1g093240	chr1:33900362-33903552	WT-C	WT-D	OK	94.9558	22.3177	-2.08907	-5.06457	5e-05	0.000610019	yes	auxin-responsive AUX/IAA family protein
XLOC_045579	XLOC_045579	Medtr8g031900	chr8:11943280-11946010	WT-C	WT-D	OK	112.268	26.4393	-2.08619	-5.02797	5e-05	0.000610019	yes	short chain dehydrogenase/reductase
XLOC_048449	XLOC_048449	Medtr0056s0160	scaffold0056:61896-63327	WT-C	WT-D	OK	75.7293	17.8511	-2.08484	-4.97513	5e-05	0.000610019	yes	flavonol synthase/flavanone 3-hydroxylase
XLOC_037262	XLOC_037262	Medtr7g070930,Medtr7g070937,Medtr7g070940,Medtr7g071040	chr7:26178519-26302940	WT-C	WT-D	OK	13.7306	3.24066	-2.08303	-2.98087	5e-05	0.000610019	yes	#N/A
XLOC_047176	XLOC_047176	Medtr8g093440	chr8:39025941-39027454	WT-C	WT-D	OK	15.0504	3.55522	-2.08179	-3.67953	5e-05	0.000610019	yes	DUF506 family protein
XLOC_002496	XLOC_002496	Medtr1g492760	chr1:41588189-41598350	WT-C	WT-D	OK	2.93209	0.692829	-2.08136	-3.58406	5e-05	0.000610019	yes	HhH-GPD base excision DNA repair family protein
XLOC_000799	XLOC_000799	Medtr1g033810	chr1:12217921-12222045	WT-C	WT-D	OK	33.7619	7.99061	-2.07902	-4.67113	5e-05	0.000610019	yes	2OG-Fe(II) oxygenase family oxidoreductase
XLOC_032081	XLOC_032081	Medtr6g005340	chr6:710479-718445	WT-C	WT-D	OK	5.68148	1.35157	-2.07163	-2.38757	0.0005	0.00449412	yes	germin family protein
XLOC_035169	XLOC_035169	Medtr6g465300	chr6:23132335-23141535	WT-C	WT-D	OK	24.2651	5.77659	-2.07059	-4.86342	5e-05	0.000610019	yes	ABC transporter family protein
XLOC_002791	XLOC_002791	Medtr1g102070	chr1:46102115-46104813	WT-C	WT-D	OK	13.6253	3.24582	-2.06963	-4.15131	5e-05	0.000610019	yes	gibberellin 20-oxidase
XLOC_016333	XLOC_016333	Medtr3g435740	chr3:11778459-11782826	WT-C	WT-D	OK	1.58645	0.37831	-2.06816	-3.21066	5e-05	0.000610019	yes	NB-ARC domain disease resistance protein, putative
XLOC_015687	XLOC_015687	Medtr3g007320	chr3:973175-976261	WT-C	WT-D	OK	1.88116	0.449126	-2.06643	-2.34155	0.00115	0.00900684	yes	cytochrome P450 family protein
XLOC_035801	XLOC_035801	Medtr6g093100	chr6:35122772-35131441	WT-C	WT-D	OK	1.2458	0.297792	-2.06469	-2.44141	0.0004	0.00373581	yes	cycloartenol synthase
XLOC_027238	XLOC_027238	Medtr5g031290	chr5:13407804-13411772	WT-C	WT-D	OK	25.4615	6.08911	-2.06401	-3.40006	5e-05	0.000610019	yes	cinnamyl alcohol dehydrogenase-like protein
XLOC_015751	XLOC_015751	Medtr3g009560	chr3:2112787-2116805	WT-C	WT-D	OK	2.68961	0.643313	-2.06381	-3.41162	5e-05	0.000610019	yes	P-loop nucleoside triphosphate hydrolase superfamily protein
XLOC_041984	XLOC_041984	-	chr7:42959447-42959585	WT-C	WT-D	OK	1326.98	317.475	-2.06343	-2.11322	0.0043	0.0267515	yes	#N/A
XLOC_007218	XLOC_007218	Medtr2g022960	chr2:7997017-7997755	WT-C	WT-D	OK	17.684	4.23781	-2.06105	-3.36116	5e-05	0.000610019	yes	hypothetical protein
XLOC_002415	XLOC_002415	Medtr1g090170	chr1:40395350-40396983	WT-C	WT-D	OK	4.73245	1.13642	-2.05809	-3.06893	5e-05	0.000610019	yes	AP2 domain class transcription factor
XLOC_011132	XLOC_011132	Medtr2g061720	chr2:26182403-26183236	WT-C	WT-D	OK	6.51728	1.5708	-2.05277	-2.81846	0.0001	0.00113325	yes	VQ motif protein
XLOC_028877	XLOC_028877	Medtr5g091050	chr5:39675489-39677929	WT-C	WT-D	OK	22.4463	5.41525	-2.05138	-4.23783	5e-05	0.000610019	yes	3-hydroxy-3-methylglutaryl-coenzyme A reductase-like protein
XLOC_035613	XLOC_035613	Medtr6g086170	chr6:32319822-32326410	WT-C	WT-D	OK	49.367	11.9175	-2.05046	-3.98993	5e-05	0.000610019	yes	sulfate/bicarbonate/oxalate exchanger and transporter sat-1
XLOC_012045	XLOC_012045	Medtr2g097580	chr2:41678972-41680638	WT-C	WT-D	OK	155.438	37.5773	-2.04841	-5.15872	5e-05	0.000610019	yes	ZIP metal ion transporter family protein
XLOC_038997	XLOC_038997	Medtr7g010650	chr7:2661638-2666062	WT-C	WT-D	OK	3.45869	0.838619	-2.04414	-2.59688	0.00035	0.00334064	yes	major intrinsic protein (MIP) family transporter
XLOC_034411	XLOC_034411	Medtr6g023590	chr6:8256600-8257715	WT-C	WT-D	OK	2.08789	0.506631	-2.04304	-1.95386	0.0053	0.0317237	yes	short-chain alcohol dehydrogenase
XLOC_034578	XLOC_034578	Medtr6g033415	chr6:10768171-10771839	WT-C	WT-D	OK	1.22089	0.296684	-2.04094	-2.20287	0.0027	0.0181181	yes	IQ calmodulin-binding motif protein
XLOC_002149	XLOC_002149	Medtr1g082390,Medtr1g082410	chr1:36633370-36639945	WT-C	WT-D	OK	5.1111	1.24391	-2.03875	-3.00523	5e-05	0.000610019	yes	#N/A
XLOC_043108	XLOC_043108	Medtr8g447290	chr8:18576526-18583638	WT-C	WT-D	OK	2.96839	0.723708	-2.0362	-3.05407	5e-05	0.000610019	yes	MYND finger protein
XLOC_027866	XLOC_027866	Medtr5g059140	chr5:24404214-24409901	WT-C	WT-D	OK	1.69053	0.413123	-2.03283	-2.27766	0.00115	0.00900684	yes	flavonol synthase/flavanone 3-hydroxylase
XLOC_018326	XLOC_018326	Medtr3g099620	chr3:45670901-45673320	WT-C	WT-D	OK	40.5193	9.91436	-2.03102	-4.58964	5e-05	0.000610019	yes	basic helix loop helix (BHLH) DNA-binding family protein
XLOC_008021	XLOC_008021	Medtr2g045780	chr2:20057674-20064628	WT-C	WT-D	OK	4.67128	1.14412	-2.02958	-3.07268	5e-05	0.000610019	yes	phosphate transporter PHO1-like protein
XLOC_028423	XLOC_028423	Medtr5g078020	chr5:33316455-33319384	WT-C	WT-D	OK	2.39097	0.587073	-2.02598	-1.96809	0.005	0.0303075	yes	nudix hydrolase-like protein
XLOC_017221	XLOC_017221	Medtr3g065710	chr3:29689028-29689346	WT-C	WT-D	OK	420.632	103.312	-2.02555	-3.39538	5e-05	0.000610019	yes	Nodule Cysteine-Rich (NCR) secreted peptide
XLOC_019243	XLOC_019243	Medtr4g011970	chr4:3172440-3178536	WT-C	WT-D	OK	25.1258	6.1721	-2.02534	-4.46659	5e-05	0.000610019	yes	sulfate/bicarbonate/oxalate exchanger and transporter sat-1
XLOC_017121	XLOC_017121	Medtr3g062610	chr3:28294351-28297483	WT-C	WT-D	OK	27.7706	6.82212	-2.02527	-4.19371	5e-05	0.000610019	yes	Mn-specific cation diffusion facilitator transporter MTP81
XLOC_027079	XLOC_027079	-	chr5:10694753-10695055	WT-C	WT-D	OK	113.683	27.9351	-2.02487	-2.95467	0.0009	0.0073468	yes	#N/A
XLOC_010358	XLOC_010358	Medtr2g032030	chr2:12164217-12168282	WT-C	WT-D	OK	18.5701	4.57258	-2.0219	-4.70869	5e-05	0.000610019	yes	WRKY family transcription factor
XLOC_008579	XLOC_008579	Medtr2g072820	chr2:30787667-30793362	WT-C	WT-D	OK	1.05989	0.262071	-2.01589	-2.88548	0.0001	0.00113325	yes	NBS-LRR type disease resistance protein
XLOC_025154	XLOC_025154	Medtr4g098850	chr4:40768096-40778727	WT-C	WT-D	OK	2.2214	0.550058	-2.01381	-2.90477	5e-05	0.000610019	yes	type I inositol-1,4,5-trisphosphate 5-phosphatase
XLOC_041230	XLOC_041230	Medtr7g098610	chr7:39467088-39470891	WT-C	WT-D	OK	11.6317	2.88577	-2.01103	-4.49321	5e-05	0.000610019	yes	LRR receptor-like kinase family protein
XLOC_028519	XLOC_028519	Medtr5g081000	chr5:34678372-34679809	WT-C	WT-D	OK	1182.48	294.594	-2.00501	-2.6047	0.0004	0.00373581	yes	leghemoglobin Lb120-1
XLOC_020278	XLOC_020278	Medtr4g057600	chr4:21148962-21151877	WT-C	WT-D	OK	2.51183	0.627405	-2.00127	-2.59391	5e-05	0.000610019	yes	serine carboxypeptidase-like protein
XLOC_002256	XLOC_002256	Medtr1g085040	chr1:37962366-37964302	WT-C	WT-D	OK	5.06001	1.26519	-1.99979	-3.19733	5e-05	0.000610019	yes	myb transcription factor
XLOC_020161	XLOC_020161	Medtr4g053210	chr4:19314550-19314907	WT-C	WT-D	OK	72.3365	18.1307	-1.99629	-3.26286	0.0001	0.00113325	yes	late nodulin
XLOC_043537	XLOC_043537	Medtr8g064070	chr8:26863143-26863904	WT-C	WT-D	OK	13.7301	3.44361	-1.99535	-2.96576	5e-05	0.000610019	yes	Nodule Cysteine-Rich (NCR) secreted peptide
XLOC_015268	XLOC_015268	Medtr3g109160	chr3:50470765-50471611	WT-C	WT-D	OK	31.3908	7.87596	-1.99481	-3.86615	5e-05	0.000610019	yes	SAUR-like auxin-responsive family protein
XLOC_029151	XLOC_029151	Medtr5g097420	chr5:42671975-42673475	WT-C	WT-D	OK	9.75979	2.45387	-1.99179	-3.13007	5e-05	0.000610019	yes	carbohydrate-binding X8 domain protein
XLOC_029664	XLOC_029664	Medtr5g017850,Medtr5g017860	chr5:6600646-6610068	WT-C	WT-D	OK	82.0637	20.7032	-1.98689	-4.56312	5e-05	0.000610019	yes	#N/A
XLOC_021473	XLOC_021473	Medtr4g096840	chr4:38542889-38546885	WT-C	WT-D	OK	4.10388	1.03738	-1.98405	-2.94016	5e-05	0.000610019	yes	plant gibberellin 2-oxidase
XLOC_034237	XLOC_034237	Medtr6g015950	chr6:5625966-5630667	WT-C	WT-D	OK	12.667	3.20323	-1.98347	-3.73049	5e-05	0.000610019	yes	2OG-Fe(II) oxygenase family oxidoreductase
XLOC_014523	XLOC_014523	Medtr3g086310,Medtr3g086320	chr3:39075102-39083505	WT-C	WT-D	OK	18.1757	4.60941	-1.97936	-3.86326	5e-05	0.000610019	yes	#N/A
XLOC_021411	XLOC_021411	Medtr4g094352	chr4:37806292-37809392	WT-C	WT-D	OK	3.83414	0.974905	-1.97557	-2.64439	5e-05	0.000610019	yes	nodulin MtN21/EamA-like transporter family protein
XLOC_004801	XLOC_004801	Medtr1g058540	chr1:25796909-25798149	WT-C	WT-D	OK	7.23914	1.84076	-1.97551	-2.93024	5e-05	0.000610019	yes	casparian strip membrane protein
XLOC_003895	XLOC_003895	Medtr1g028460	chr1:9609944-9612620	WT-C	WT-D	OK	70.0849	17.8498	-1.97319	-4.63464	5e-05	0.000610019	yes	bidirectional sugar transporter
XLOC_006742	XLOC_006742	Medtr2g008880	chr2:1673972-1677257	WT-C	WT-D	OK	3.72538	0.949002	-1.9729	-2.38442	0.0002	0.0020557	yes	alpha/beta-hydrolase superfamily protein
XLOC_026589	XLOC_026589	Medtr5g012810	chr5:3928870-3930292	WT-C	WT-D	OK	1426.65	363.609	-1.97218	-3.60916	5e-05	0.000610019	yes	major intrinsic protein (MIP) family transporter
XLOC_033645	XLOC_033645	Medtr6g082400	chr6:30768948-30772630	WT-C	WT-D	OK	2.9043	0.741216	-1.97023	-3.23702	5e-05	0.000610019	yes	octicosapeptide/phox/Bem1p family protein
XLOC_009171	XLOC_009171	Medtr2g093760	chr2:39995713-39996436	WT-C	WT-D	OK	16.3323	4.1695	-1.96978	-3.11851	5e-05	0.000610019	yes	transmembrane protein, putative
XLOC_041604	XLOC_041604	Medtr7g109410	chr7:44729480-44730509	WT-C	WT-D	OK	18.7185	4.78027	-1.9693	-3.69337	5e-05	0.000610019	yes	multidrug resistance protein ABC transporter family protein
XLOC_039935	XLOC_039935	Medtr7g056510	chr7:20061910-20065822	WT-C	WT-D	OK	4.02475	1.03079	-1.96515	-3.19502	5e-05	0.000610019	yes	G-type lectin S-receptor-like Serine/Threonine-kinase
XLOC_008136	XLOC_008136	Medtr2g450280	chr2:22181077-22181396	WT-C	WT-D	OK	66.1674	17.0002	-1.96057	-2.60737	0.00145	0.0109613	yes	Nodule Cysteine-Rich (NCR) secreted peptide
XLOC_048515	XLOC_048515	-	scaffold0068:31474-31670	WT-C	WT-D	OK	61.2368	15.7427	-1.95972	-2.13143	0.0037	0.0236025	yes	#N/A
XLOC_012803	XLOC_012803	Medtr3g025260	chr3:7674966-7683298	WT-C	WT-D	OK	2.28285	0.588084	-1.95674	-2.51664	0.0005	0.00449412	yes	flavonoid hydroxylase
XLOC_044807	XLOC_044807	Medtr8g005225	chr8:105937-107952	WT-C	WT-D	OK	9.61898	2.47808	-1.95666	-3.71821	5e-05	0.000610019	yes	DUF247 domain protein
XLOC_025569	XLOC_025569	Medtr4g114060	chr4:46937663-46940344	WT-C	WT-D	OK	5.91119	1.52374	-1.95583	-2.70992	5e-05	0.000610019	yes	dynein light chain type 1 family protein
XLOC_003389	XLOC_003389	Medtr1g011415	chr1:2013844-2014173	WT-C	WT-D	OK	204.586	52.8281	-1.95333	-3.63428	5e-05	0.000610019	yes	Nodule Cysteine-Rich (NCR) secreted peptide
XLOC_038729	XLOC_038729	Medtr7g115410	chr7:47685167-47688534	WT-C	WT-D	OK	11.2605	2.91166	-1.95136	-3.04379	5e-05	0.000610019	yes	SSXT protein (amino-terminal region) protein
XLOC_003499	XLOC_003499	Medtr1g015300	chr1:3765573-3769235	WT-C	WT-D	OK	144.697	37.4295	-1.95079	-4.93325	5e-05	0.000610019	yes	thermospermine synthase ACAULIS protein
XLOC_037497	XLOC_037497	Medtr7g078010	chr7:29462469-29465408	WT-C	WT-D	OK	25.302	6.54567	-1.95064	-4.27659	5e-05	0.000610019	yes	2OG-Fe(II) oxygenase family oxidoreductase
XLOC_027600	XLOC_027600	Medtr5g044220	chr5:19437915-19441546	WT-C	WT-D	OK	16.8551	4.36869	-1.94791	-3.78781	5e-05	0.000610019	yes	triose phosphate/phosphate translocator
XLOC_009478	XLOC_009478	Medtr2g103170	chr2:44407171-44410139	WT-C	WT-D	OK	18.1612	4.7183	-1.94452	-3.76379	5e-05	0.000610019	yes	plant/F18G18-200 protein
XLOC_026028	XLOC_026028	Medtr4g129010	chr4:53681518-53683592	WT-C	WT-D	OK	6.08686	1.58169	-1.94423	-3.18946	5e-05	0.000610019	yes	tyrosine kinase family protein
XLOC_045282	XLOC_045282	Medtr8g020780	chr8:7327150-7329752	WT-C	WT-D	OK	1.00088	0.260431	-1.94229	-2.26887	0.00125	0.00967119	yes	DUF594 family protein
XLOC_025493	XLOC_025493	Medtr4g110130	chr4:45896535-45897609	WT-C	WT-D	OK	23.1628	6.04126	-1.93889	-2.60609	0.0002	0.0020557	yes	transmembrane protein, putative
XLOC_043717	XLOC_043717	Medtr8g069775	chr8:29426352-29428952	WT-C	WT-D	OK	29.3861	7.67653	-1.93661	-4.2364	5e-05	0.000610019	yes	high affinity nitrate transporter 27
XLOC_017021	XLOC_017021	Medtr3g465590	chr3:26558140-26562054	WT-C	WT-D	OK	1.66788	0.435758	-1.93641	-2.6025	0.0003	0.00291729	yes	Serine/Threonine-kinase DDB-G0267514-like protein, putative
XLOC_027503	XLOC_027503	Medtr5g040420	chr5:17777238-17779842	WT-C	WT-D	OK	2.12801	0.556715	-1.93449	-2.46285	0.00045	0.00413611	yes	NAC domain class transcription factor
XLOC_019237	XLOC_019237	Medtr4g011720	chr4:2933808-2936000	WT-C	WT-D	OK	31.717	8.29767	-1.93448	-4.0822	5e-05	0.000610019	yes	2-oxoglutarate-dependent dioxygenase
XLOC_017985	XLOC_017985	Medtr3g088975	chr3:40727802-40729182	WT-C	WT-D	OK	52.0487	13.6199	-1.93414	-4.65693	5e-05	0.000610019	yes	transmembrane protein, putative
XLOC_033574	XLOC_033574	Medtr6g078280	chr6:29385611-29386426	WT-C	WT-D	OK	202.278	52.9371	-1.93399	-4.0302	5e-05	0.000610019	yes	Kunitz type trypsin inhibitor / miraculin
XLOC_005989	XLOC_005989	Medtr1g099020	chr1:44639756-44644069	WT-C	WT-D	OK	7.68281	2.01234	-1.93276	-3.28981	5e-05	0.000610019	yes	serine decarboxylase
XLOC_033942	XLOC_033942	Medtr6g005330,Medtr6g005360	chr6:710479-718445	WT-C	WT-D	OK	5.88659	1.54331	-1.9314	-2.02996	0.0007	0.00593463	yes	#N/A
XLOC_011873	XLOC_011873	Medtr2g090675	chr2:38827912-38832033	WT-C	WT-D	OK	2.69857	0.708902	-1.92854	-2.64913	5e-05	0.000610019	yes	transcription activator GLK1-like protein
XLOC_042389	XLOC_042389	Medtr8g017410	chr8:5901125-5905686	WT-C	WT-D	OK	19.0894	5.02561	-1.9254	-4.28233	5e-05	0.000610019	yes	cell-wall invertase
XLOC_050131	XLOC_050131	Medtr1626s0010	scaffold1626:144-1540	WT-C	WT-D	OK	3.77363	0.994011	-1.92462	-2.29931	0.00155	0.0115618	yes	metal-nicotianamine transporter YSL3-like protein
XLOC_025704	XLOC_025704	Medtr4g117960	chr4:48957546-48959432	WT-C	WT-D	OK	3.13621	0.827618	-1.92198	-2.83807	5e-05	0.000610019	yes	UDP-glucosyltransferase family protein
XLOC_024073	XLOC_024073	Medtr4g065060	chr4:24419821-24421888	WT-C	WT-D	OK	11.9637	3.16219	-1.91967	-3.80116	5e-05	0.000610019	yes	hypothetical protein
XLOC_036869	XLOC_036869	Medtr7g056523	chr7:20078496-20078967	WT-C	WT-D	OK	5.25299	1.40196	-1.90569	-1.98712	0.00805	0.0446216	yes	leguminosin group567 LEED
XLOC_018019	XLOC_018019	Medtr3g090860	chr3:41260590-41262297	WT-C	WT-D	OK	1.10681	0.29775	-1.89423	-1.91464	0.0048	0.0292716	yes	WRKY family transcription factor
XLOC_008351	XLOC_008351	Medtr2g062730	chr2:26494430-26498275	WT-C	WT-D	OK	18.2906	4.92804	-1.89202	-4.03439	5e-05	0.000610019	yes	NAC transcription factor-like protein
XLOC_027664	XLOC_027664	Medtr5g046610	chr5:20433781-20436920	WT-C	WT-D	OK	7.00222	1.887	-1.89172	-3.21437	5e-05	0.000610019	yes	pyruvate decarboxylase
XLOC_006308	XLOC_006308	Medtr1g109350	chr1:49447605-49451225	WT-C	WT-D	OK	2.0912	0.564201	-1.89005	-2.41499	0.0006	0.00523781	yes	B-box zinc finger protein, putative
XLOC_011879	XLOC_011879	Medtr2g090765	chr2:38918306-38919962	WT-C	WT-D	OK	92.2089	24.892	-1.88922	-4.66895	5e-05	0.000610019	yes	fasciclin-like arabinogalactan protein
XLOC_009949	XLOC_009949	Medtr2g017875	chr2:5555901-5561770	WT-C	WT-D	OK	3.39417	0.916898	-1.88823	-2.6115	0.0002	0.0020557	yes	GDSL-like lipase/acylhydrolase
XLOC_012334	XLOC_012334	-	chr2:6259498-6259649	WT-C	WT-D	OK	380.467	103.014	-1.88493	-2.03108	0.0046	0.0282502	yes	#N/A
XLOC_014902	XLOC_014902	Medtr3g098320,Medtr3g098350	chr3:44882389-44902052	WT-C	WT-D	OK	2.31773	0.627624	-1.88474	-2.64096	5e-05	0.000610019	yes	#N/A
XLOC_040003	XLOC_040003	Medtr7g059080	chr7:21321664-21324138	WT-C	WT-D	OK	1.18969	0.322431	-1.88353	-1.76047	0.00795	0.0442083	yes	hypothetical protein
XLOC_017309	XLOC_017309	Medtr3g069420	chr3:31056943-31059726	WT-C	WT-D	OK	6.47426	1.75531	-1.88299	-3.05789	5e-05	0.000610019	yes	peptide/nitrate transporter
XLOC_037398	XLOC_037398	Medtr7g075040	chr7:28145703-28146920	WT-C	WT-D	OK	1.45563	0.39585	-1.87861	-1.86145	0.00725	0.0409712	yes	EF hand calcium-binding family protein
XLOC_014862	XLOC_014862	Medtr3g096450	chr3:44088489-44089646	WT-C	WT-D	OK	3.2906	0.894964	-1.87845	-2.10309	0.00105	0.00835368	yes	hypothetical protein
XLOC_003528	XLOC_003528	Medtr1g015940,Medtr1g015970	chr1:4127131-4139183	WT-C	WT-D	OK	5.31962	1.44913	-1.87613	-3.1802	5e-05	0.000610019	yes	#N/A
XLOC_008849	XLOC_008849	Medtr2g084280	chr2:35473506-35475350	WT-C	WT-D	OK	25.2011	6.89194	-1.8705	-3.8676	5e-05	0.000610019	yes	transcription factor
XLOC_014269	XLOC_014269	Medtr3g078623	chr3:35438533-35441319	WT-C	WT-D	OK	12.8447	3.51567	-1.8693	-3.40031	5e-05	0.000610019	yes	formin-like 2 domain protein
XLOC_023548	XLOC_023548	Medtr4g044463	chr4:15130087-15131171	WT-C	WT-D	OK	2.06131	0.565096	-1.867	-1.98617	0.00495	0.0300808	yes	STIG1-like protein
XLOC_026181	XLOC_026181	Medtr4g133750	chr4:55954390-55956711	WT-C	WT-D	OK	1.98968	0.546236	-1.86494	-2.3969	0.0004	0.00373581	yes	cytochrome P450 family 71 protein
XLOC_001963	XLOC_001963	Medtr1g075500	chr1:33439940-33440454	WT-C	WT-D	OK	123.789	34.0799	-1.86088	-3.73009	5e-05	0.000610019	yes	Nodule Cysteine-Rich (NCR) secreted peptide
XLOC_048327	XLOC_048327	Medtr0043s0080	scaffold0043:50460-55119	WT-C	WT-D	OK	6.30579	1.7363	-1.86066	-3.168	5e-05	0.000610019	yes	hypothetical protein
XLOC_013116	XLOC_013116	Medtr3g040410,Medtr3g040440	chr3:14209368-14224118	WT-C	WT-D	OK	2.47916	0.683953	-1.85788	-2.20645	0.00045	0.00413611	yes	#N/A
XLOC_001119	XLOC_001119	Medtr1g046500	chr1:17527008-17528152	WT-C	WT-D	OK	1.96455	0.54213	-1.85749	-2.01588	0.00515	0.030981	yes	disease resistance-responsive, dirigent domain protein
XLOC_045659	XLOC_045659	Medtr8g036050	chr8:13202211-13204086	WT-C	WT-D	OK	1.37265	0.378912	-1.85703	-1.87636	0.0061	0.0355223	yes	4-hydroxy-tetrahydrodipicolinate synthase
XLOC_033323	XLOC_033323	Medtr6g066040	chr6:24448515-24451624	WT-C	WT-D	OK	6.5636	1.81288	-1.8562	-2.68188	0.00015	0.00160386	yes	plant/F12B17-70 protein
XLOC_040104	XLOC_040104	Medtr7g062950	chr7:22896543-22898807	WT-C	WT-D	OK	2.95361	0.818746	-1.85099	-2.93506	5e-05	0.000610019	yes	L-type lectin-domain receptor kinase IV2-like protein
XLOC_033336	XLOC_033336	Medtr6g066380	chr6:24706248-24709800	WT-C	WT-D	OK	1.9857	0.552214	-1.84635	-2.34586	0.0008	0.00664974	yes	MATE efflux family protein
XLOC_014645	XLOC_014645	Medtr3g089940,Medtr3g089970,Medtr3g089977	chr3:40878690-40906106	WT-C	WT-D	OK	834.508	232.111	-1.84611	-1.92581	0.00645	0.0373331	yes	#N/A
XLOC_029974	XLOC_029974	Medtr5g027440	chr5:11404835-11407965	WT-C	WT-D	OK	3.44598	0.961004	-1.8423	-2.69616	5e-05	0.000610019	yes	myb-like transcription factor family protein
XLOC_004862	XLOC_004862	Medtr1g061640	chr1:26919085-26921093	WT-C	WT-D	OK	8.91687	2.49204	-1.83921	-3.28256	5e-05	0.000610019	yes	Myb/SANT-like DNA-binding domain protein
XLOC_024762	XLOC_024762	Medtr4g087810,Medtr4g087830	chr4:34547416-34558798	WT-C	WT-D	OK	107.782	30.1528	-1.83775	-4.0014	5e-05	0.000610019	yes	#N/A
XLOC_001055	XLOC_001055	Medtr1g044120	chr1:16509135-16515621	WT-C	WT-D	OK	6.71317	1.88028	-1.83605	-3.8565	5e-05	0.000610019	yes	DNA repair helicase rad5,16, putative
XLOC_031255	XLOC_031255	Medtr5g077770	chr5:33192708-33203844	WT-C	WT-D	OK	49.9514	14.0051	-1.83457	-4.6354	5e-05	0.000610019	yes	potassium outward rectifying channel protein
XLOC_004337	XLOC_004337	Medtr1g044210	chr1:16683480-16687605	WT-C	WT-D	OK	1.99269	0.559536	-1.83241	-2.65932	0.0001	0.00113325	yes	ethylene receptor
XLOC_003394	XLOC_003394	Medtr1g011540	chr1:2066823-2068509	WT-C	WT-D	OK	18.8347	5.30085	-1.8291	-3.10111	5e-05	0.000610019	yes	leghemoglobin Lb120-1
XLOC_009090	XLOC_009090	Medtr2g090620	chr2:38773999-38777144	WT-C	WT-D	OK	1.83144	0.515503	-1.82893	-2.30556	0.00115	0.00900684	yes	reticulon-like protein B2
XLOC_006534	XLOC_006534	Medtr1g116930	chr1:52808804-52811683	WT-C	WT-D	OK	21.634	6.10022	-1.82637	-3.80366	5e-05	0.000610019	yes	peptide/nitrate transporter
XLOC_001864	XLOC_001864	Medtr1g071920	chr1:31948171-31948949	WT-C	WT-D	OK	36.2661	10.2321	-1.82553	-3.58549	5e-05	0.000610019	yes	heat shock 22 kDa protein, putative
XLOC_023295	XLOC_023295	Medtr4g027920	chr4:9861548-9868547	WT-C	WT-D	OK	1.3883	0.391891	-1.8248	-2.09954	0.0024	0.0164515	yes	MATE efflux family protein
XLOC_033978	XLOC_033978	Medtr6g007160	chr6:1475464-1477503	WT-C	WT-D	OK	11.6189	3.2875	-1.82141	-2.93528	5e-05	0.000610019	yes	transmembrane protein, putative
XLOC_025647	XLOC_025647	Medtr4g116300	chr4:48132365-48133843	WT-C	WT-D	OK	11.7867	3.34237	-1.81821	-2.88222	5e-05	0.000610019	yes	PLATZ transcription factor family protein
XLOC_037905	XLOC_037905	Medtr7g090060	chr7:35333609-35337296	WT-C	WT-D	OK	1.20114	0.34105	-1.81636	-2.00375	0.00305	0.020024	yes	transcription factor, putative
XLOC_047520	XLOC_047520	Medtr8g104290	chr8:43917885-43919084	WT-C	WT-D	OK	1.42808	0.406068	-1.81429	-1.93352	0.0059	0.0345577	yes	hypothetical protein
XLOC_009830	XLOC_009830	Medtr2g013655	chr2:3701397-3702918	WT-C	WT-D	OK	117.369	33.408	-1.81279	-4.09221	5e-05	0.000610019	yes	hypothetical protein
XLOC_026255	XLOC_026255	-	chr4:43291281-43291579	WT-C	WT-D	OK	20.4136	5.82046	-1.81033	-2.19637	0.0017	0.0124762	yes	#N/A
XLOC_000201	XLOC_000201	Medtr1g014320	chr1:3005983-3010195	WT-C	WT-D	OK	75.476	21.5407	-1.80895	-3.95113	5e-05	0.000610019	yes	NADP-dependent glyceraldehyde-3-phosphate dehydrogenase
XLOC_005953	XLOC_005953	Medtr1g097580	chr1:44013546-44017349	WT-C	WT-D	OK	6.13715	1.75831	-1.80338	-3.64557	5e-05	0.000610019	yes	LRR receptor-like kinase
XLOC_002952	XLOC_002952	Medtr1g106430	chr1:48267192-48272597	WT-C	WT-D	OK	12.8167	3.67329	-1.80288	-3.79308	5e-05	0.000610019	yes	phototropic-responsive NPH3 family protein
XLOC_020411	XLOC_020411	Medtr4g063090	chr4:23338917-23341036	WT-C	WT-D	OK	16.7248	4.79723	-1.80171	-3.38542	5e-05	0.000610019	yes	tonoplast intrinsic protein
XLOC_021811	XLOC_021811	Medtr4g107970	chr4:44750400-44754733	WT-C	WT-D	OK	34.7899	10.0098	-1.79725	-4.32627	5e-05	0.000610019	yes	WRKY family transcription factor
XLOC_035589	XLOC_035589	Medtr6g084900,Medtr6g084910	chr6:31950303-31954203	WT-C	WT-D	OK	12.6354	3.63708	-1.79662	-3.03319	5e-05	0.000610019	yes	#N/A
XLOC_002222	XLOC_002222	Medtr1g083950	chr1:37410237-37411974	WT-C	WT-D	OK	563.244	162.175	-1.79621	-2.64282	0.00035	0.00334064	yes	universal stress family protein
XLOC_017223	XLOC_017223	Medtr3g065750	chr3:29703984-29705310	WT-C	WT-D	OK	13.5529	3.90545	-1.79504	-3.10648	5e-05	0.000610019	yes	Nodule Cysteine-Rich (NCR) secreted peptide
XLOC_036087	XLOC_036087	Medtr7g014510	chr7:4159405-4161617	WT-C	WT-D	OK	2.75927	0.795157	-1.79497	-2.41354	0.0007	0.00593463	yes	isoflavone-7-O-methyltransferase
XLOC_030099	XLOC_030099	Medtr5g032030	chr5:13733138-13733865	WT-C	WT-D	OK	3.5558	1.02936	-1.78842	-1.91337	0.0035	0.0224993	yes	hypothetical protein
XLOC_027383	XLOC_027383	Medtr5g036080	chr5:15713227-15714934	WT-C	WT-D	OK	4.32806	1.25444	-1.78668	-2.62989	5e-05	0.000610019	yes	matrix metalloproteinase
XLOC_002876	XLOC_002876	Medtr1g104840	chr1:47256902-47257899	WT-C	WT-D	OK	27.3919	7.94731	-1.78521	-3.56037	5e-05	0.000610019	yes	hypothetical protein
XLOC_021644	XLOC_021644	Medtr4g101310	chr4:41841656-41842329	WT-C	WT-D	OK	101.233	29.3752	-1.78501	-4.12849	5e-05	0.000610019	yes	protease inhibitor/seed storage/LTP family protein
XLOC_042060	XLOC_042060	Medtr8g006930	chr8:1092676-1095409	WT-C	WT-D	OK	13.1947	3.82879	-1.785	-3.5314	5e-05	0.000610019	yes	2OG-Fe(II) oxygenase family oxidoreductase
XLOC_038201	XLOC_038201	Medtr7g099330	chr7:39838749-39840931	WT-C	WT-D	OK	1.12506	0.327196	-1.78177	-1.97993	0.0036	0.023026	yes	indole-3-pyruvate monooxygenase
XLOC_006118	XLOC_006118	Medtr1g102890	chr1:46503092-46505126	WT-C	WT-D	OK	7.77687	2.27252	-1.7749	-2.70903	5e-05	0.000610019	yes	1,2-dihydroxy-3-keto-5-methylthiopentene dioxygenase
XLOC_031160	XLOC_031160	Medtr5g075300	chr5:31987993-31990474	WT-C	WT-D	OK	4.42918	1.29428	-1.77489	-2.66127	5e-05	0.000610019	yes	polyol/monosaccharide transporter 1
XLOC_041380	XLOC_041380	Medtr7g102820	chr7:41603031-41607157	WT-C	WT-D	OK	3.33804	0.97555	-1.77471	-2.76281	5e-05	0.000610019	yes	leucoanthocyanidin dioxygenase-like protein
XLOC_048048	XLOC_048048	Medtr0018s0170	scaffold0018:68202-72162	WT-C	WT-D	OK	6.88122	2.01235	-1.77378	-2.8828	5e-05	0.000610019	yes	galactose oxidase/kelch repeat protein
XLOC_034236	XLOC_034236	Medtr6g015910	chr6:5587860-5591895	WT-C	WT-D	OK	11.9205	3.48775	-1.77308	-3.33655	5e-05	0.000610019	yes	cytochrome P450 family protein
XLOC_010285	XLOC_010285	Medtr2g028940	chr2:10766244-10771229	WT-C	WT-D	OK	4.50267	1.31782	-1.77262	-3.25747	5e-05	0.000610019	yes	E3 ubiquitin-protein ligase LIN-like protein, putative
XLOC_032277	XLOC_032277	Medtr6g012360	chr6:3726779-3730101	WT-C	WT-D	OK	6.41931	1.88002	-1.77167	-2.21284	0.00115	0.00900684	yes	gibberellin-regulated family protein
XLOC_016552	XLOC_016552	Medtr3g450800	chr3:17577612-17589373	WT-C	WT-D	OK	8.54531	2.50765	-1.7688	-3.49977	5e-05	0.000610019	yes	cellulose synthase-like protein
XLOC_003343	XLOC_003343	Medtr1g009150	chr1:1196659-1197427	WT-C	WT-D	OK	8.37177	2.4609	-1.76635	-2.60416	0.0002	0.0020557	yes	SAUR-like auxin-responsive family protein
XLOC_022282	XLOC_022282	Medtr4g124700	chr4:51686959-51688164	WT-C	WT-D	OK	1.90788	0.561141	-1.76554	-2.03354	0.00255	0.0173491	yes	SAUR-like auxin-responsive family protein
XLOC_048766	XLOC_048766	Medtr0126s0080	scaffold0126:18792-27968	WT-C	WT-D	OK	20.1993	5.96185	-1.76048	-4.03264	5e-05	0.000610019	yes	BZIP family transcription factor
XLOC_004082	XLOC_004082	Medtr1g034300	chr1:12475420-12480364	WT-C	WT-D	OK	1.97011	0.582478	-1.758	-2.68659	0.00015	0.00160386	yes	extra-large GTP-binding protein
XLOC_016283	XLOC_016283	Medtr3g033925	chr3:10921118-10921586	WT-C	WT-D	OK	107.1	31.6696	-1.75779	-2.75243	0.0004	0.00373581	yes	Nodule Cysteine-Rich (NCR) secreted peptide
XLOC_009022	XLOC_009022	Medtr2g089815	chr2:37987006-37987775	WT-C	WT-D	OK	11.3288	3.35275	-1.75657	-2.69888	5e-05	0.000610019	yes	wound-responsive family protein
XLOC_007735	XLOC_007735	Medtr2g036380	chr2:15750413-15755711	WT-C	WT-D	OK	7.99833	2.37113	-1.75412	-3.56557	5e-05	0.000610019	yes	heavy metal ATPase transporter
XLOC_036465	XLOC_036465	Medtr7g031370	chr7:10925753-10930716	WT-C	WT-D	OK	8.94356	2.65325	-1.75309	-3.53206	5e-05	0.000610019	yes	ankyrin domain protein
XLOC_041236	XLOC_041236	Medtr7g098730	chr7:39527374-39532561	WT-C	WT-D	OK	10.0147	2.97196	-1.75264	-3.51427	5e-05	0.000610019	yes	tyrosine/DOPA decarboxylase
XLOC_000006	XLOC_000006	Medtr1g006590	chr1:46547-50437	WT-C	WT-D	OK	4.24542	1.26375	-1.74819	-2.16348	0.0012	0.00933344	yes	tonoplast intrinsic protein
XLOC_041381	XLOC_041381	Medtr7g102810	chr7:41610401-41612507	WT-C	WT-D	OK	5.86428	1.74595	-1.74794	-3.02856	5e-05	0.000610019	yes	cytosine/purine uracil thiamine allantoin permease
XLOC_008597	XLOC_008597	Medtr2g073420	chr2:31129441-31132001	WT-C	WT-D	OK	9.6259	2.87439	-1.74367	-3.18143	5e-05	0.000610019	yes	cytochrome P450 family monooxygenase
XLOC_040645	XLOC_040645	Medtr7g081130	chr7:30933267-30934930	WT-C	WT-D	OK	5.90535	1.76448	-1.74278	-2.44539	0.00055	0.00486576	yes	cyclin p4
XLOC_017123	XLOC_017123	Medtr3g062640	chr3:28303961-28307742	WT-C	WT-D	OK	27.9331	8.37049	-1.73859	-3.57312	5e-05	0.000610019	yes	RNA-binding KH domain protein
XLOC_031158	XLOC_031158	Medtr5g075220	chr5:31949939-31954029	WT-C	WT-D	OK	15.7912	4.73238	-1.73848	-3.89179	5e-05	0.000610019	yes	WNK kinase
XLOC_019635	XLOC_019635	Medtr4g027195	chr4:9358177-9359370	WT-C	WT-D	OK	4.56649	1.36988	-1.73704	-2.20109	0.00115	0.00900684	yes	transmembrane protein, putative
XLOC_016982	XLOC_016982	Medtr3g464080	chr3:25739764-25742327	WT-C	WT-D	OK	2.75143	0.8257	-1.73649	-2.7322	5e-05	0.000610019	yes	Serine/Threonine-kinase CCR4-like protein
XLOC_007518	XLOC_007518	Medtr2g033390	chr2:12683182-12686425	WT-C	WT-D	OK	1.70633	0.512653	-1.73484	-1.81837	0.00435	0.0270098	yes	plant tudor-like protein
XLOC_032643	XLOC_032643	Medtr6g028080	chr6:9978080-9985497	WT-C	WT-D	OK	3.06262	0.920308	-1.73458	-2.09689	0.00105	0.00835368	yes	polygalacturonase
XLOC_023891	XLOC_023891	Medtr4g058570	chr4:21540063-21542051	WT-C	WT-D	OK	8.26436	2.48704	-1.73247	-3.35208	5e-05	0.000610019	yes	LysM-domain receptor-like kinase
XLOC_037463	XLOC_037463	Medtr7g076900	chr7:29044743-29050860	WT-C	WT-D	OK	54.024	16.2588	-1.73238	-4.2765	5e-05	0.000610019	yes	calcium-dependent lipid-binding (CaLB domain) family protein
XLOC_006890	XLOC_006890	Medtr2g013370	chr2:3591318-3593054	WT-C	WT-D	OK	3.47116	1.04548	-1.73125	-2.62721	0.0001	0.00113325	yes	Dof domain zinc finger protein
XLOC_026879	XLOC_026879	Medtr5g020940	chr5:8028596-8031522	WT-C	WT-D	OK	28.3694	8.54605	-1.73101	-3.52789	5e-05	0.000610019	yes	salicylic acid carboxyl methyltransferase
XLOC_029265	XLOC_029265	Medtr5g005960	chr5:692640-694029	WT-C	WT-D	OK	7.64153	2.30559	-1.72872	-2.97606	5e-05	0.000610019	yes	membrane-associated kinase regulator-like protein, putative
XLOC_021870	XLOC_021870	Medtr4g109580	chr4:45544167-45547694	WT-C	WT-D	OK	5.91892	1.78689	-1.72788	-3.14049	5e-05	0.000610019	yes	replication protein A 70 kDa protein
XLOC_023439	XLOC_023439	Medtr4g035905	chr4:12710397-12711290	WT-C	WT-D	OK	13.1664	3.98616	-1.72379	-2.77646	5e-05	0.000610019	yes	plant invertase/pectin methylesterase inhibitor
XLOC_016969	XLOC_016969	Medtr3g463490	chr3:25423498-25428111	WT-C	WT-D	OK	4.60334	1.39433	-1.72311	-2.80931	5e-05	0.000610019	yes	cell division control protein
XLOC_044167	XLOC_044167	Medtr8g085150	chr8:36029331-36030331	WT-C	WT-D	OK	22.3649	6.77713	-1.72249	-2.9328	5e-05	0.000610019	yes	transcription regulators protein
XLOC_005437	XLOC_005437	Medtr1g080320	chr1:35665470-35669792	WT-C	WT-D	OK	6.81132	2.06614	-1.721	-3.26057	5e-05	0.000610019	yes	coatomer protein
XLOC_035802	XLOC_035802	Medtr6g093180	chr6:35180902-35189212	WT-C	WT-D	OK	15.5595	4.72209	-1.7203	-3.48487	5e-05	0.000610019	yes	beta-amyrin synthase
XLOC_020970	XLOC_020970	Medtr4g081190	chr4:31437801-31442803	WT-C	WT-D	OK	1.62658	0.494489	-1.71783	-2.50238	5e-05	0.000610019	yes	ABC transporter B family protein
XLOC_049427	XLOC_049427	Medtr0417s0020	scaffold0417:5934-13354	WT-C	WT-D	OK	7.39533	2.24853	-1.71763	-3.5184	5e-05	0.000610019	yes	glutamate-ammonia ligase-like protein
XLOC_002953	XLOC_002953	Medtr1g106420	chr1:48276186-48277145	WT-C	WT-D	OK	3.79321	1.15426	-1.71645	-2.15341	0.00105	0.00835368	yes	LOB domain protein
XLOC_009697	XLOC_009697	Medtr2g009480	chr2:1929385-1930020	WT-C	WT-D	OK	22.6776	6.90339	-1.71589	-2.89141	5e-05	0.000610019	yes	leguminosin group485 secreted peptide
XLOC_014240	XLOC_014240	Medtr3g077910,Medtr3g077930,Medtr3g077940	chr3:35094982-35111574	WT-C	WT-D	OK	369.296	112.432	-1.71572	-2.71076	0.0003	0.00291729	yes	#N/A
XLOC_043979	XLOC_043979	Medtr8g077610	chr8:33014273-33015339	WT-C	WT-D	OK	5.50729	1.68212	-1.71106	-2.50411	0.00015	0.00160386	yes	methyltransferase family protein, putative
XLOC_043001	XLOC_043001	Medtr8g042980	chr8:16651684-16652451	WT-C	WT-D	OK	3.6591	1.11792	-1.71067	-1.8881	0.005	0.0303075	yes	Clavata3/ESR (CLE) gene family member
XLOC_017434	XLOC_017434	Medtr3g072710	chr3:32725077-32727063	WT-C	WT-D	OK	1.73255	0.529417	-1.71042	-2.16805	0.0017	0.0124762	yes	GRAS family transcription factor
XLOC_019771	XLOC_019771	Medtr4g033170	chr4:11506996-11548923	WT-C	WT-D	OK	35.2561	10.7835	-1.70905	-2.93665	5e-05	0.000610019	yes	isoflavone-7-O-methyltransferase
XLOC_002144	XLOC_002144	Medtr1g081970	chr1:36529981-36533259	WT-C	WT-D	OK	2.77022	0.849433	-1.70543	-2.66474	5e-05	0.000610019	yes	DnaJ heat shock amino-terminal domain protein
XLOC_030155	XLOC_030155	Medtr5g033510	chr5:14432471-14434198	WT-C	WT-D	OK	2.65305	0.81473	-1.70326	-2.0268	0.0019	0.013666	yes	tryptophan aminotransferase-like protein
XLOC_038213	XLOC_038213	Medtr7g099750,Medtr7g099800	chr7:40023897-40073513	WT-C	WT-D	OK	24.1933	7.43628	-1.70195	-4.20651	5e-05	0.000610019	yes	#N/A
XLOC_025766	XLOC_025766	Medtr4g120050	chr4:49765243-49767507	WT-C	WT-D	OK	4.43217	1.36479	-1.69933	-2.59335	0.0001	0.00113325	yes	hypothetical protein
XLOC_016771	XLOC_016771	Medtr3g056160	chr3:22343025-22346532	WT-C	WT-D	OK	1.31212	0.404119	-1.69905	-2.00832	0.0031	0.0203035	yes	RNA-binding domain CCCH-type zinc finger protein
XLOC_006093	XLOC_006093	Medtr1g102190	chr1:46145256-46147681	WT-C	WT-D	OK	51.1129	15.7501	-1.69832	-4.1082	5e-05	0.000610019	yes	Pti1-like kinase
XLOC_027554	XLOC_027554	Medtr5g042320	chr5:18606269-18609160	WT-C	WT-D	OK	28.6623	8.83997	-1.69704	-3.05145	5e-05	0.000610019	yes	emp24/gp25L/p24 family protein
XLOC_019232	XLOC_019232	Medtr4g011620,Medtr4g011630	chr4:2871766-2890071	WT-C	WT-D	OK	61.4324	18.9685	-1.69539	-3.33431	5e-05	0.000610019	yes	#N/A
XLOC_016313	XLOC_016313	Medtr3g435130	chr3:11438369-11439817	WT-C	WT-D	OK	1.87708	0.580007	-1.69435	-2.12193	0.00115	0.00900684	yes	P-loop nucleoside triphosphate hydrolase superfamily protein
XLOC_002349	XLOC_002349	Medtr1g087775	chr1:39278789-39279881	WT-C	WT-D	OK	5.11106	1.5799	-1.69379	-2.54905	5e-05	0.000610019	yes	carrier protein, putative
XLOC_008658	XLOC_008658	Medtr2g076670	chr2:32093454-32099214	WT-C	WT-D	OK	468.524	144.897	-1.6931	-2.35536	0.00045	0.00413611	yes	phosphoenolpyruvate carboxylase
XLOC_015143	XLOC_015143	Medtr3g105550	chr3:48668682-48672795	WT-C	WT-D	OK	1.29375	0.400713	-1.69092	-2.19015	0.00095	0.00768603	yes	3-ketoacyl-CoA synthase-like protein
XLOC_010348	XLOC_010348	Medtr2g031750	chr2:12029161-12031833	WT-C	WT-D	OK	8.16946	2.53148	-1.69026	-2.85834	5e-05	0.000610019	yes	transmembrane amino acid transporter family protein
XLOC_010310	XLOC_010310	Medtr2g030100	chr2:11268938-11269883	WT-C	WT-D	OK	6.36771	1.97469	-1.68915	-2.34057	0.00025	0.00249322	yes	leguminosin group486 secreted peptide
XLOC_005521	XLOC_005521	Medtr1g083260	chr1:37051516-37055541	WT-C	WT-D	OK	1.53036	0.476753	-1.68256	-2.40608	0.00015	0.00160386	yes	formin-like 2 domain protein
XLOC_014604	XLOC_014604	Medtr3g088565	chr3:40295218-40297253	WT-C	WT-D	OK	29.5321	9.2069	-1.6815	-3.80604	5e-05	0.000610019	yes	1-aminocyclopropane-1-carboxylate oxidase
XLOC_038146	XLOC_038146	Medtr7g097030	chr7:38979465-38981430	WT-C	WT-D	OK	4.17901	1.30347	-1.6808	-2.36133	0.00015	0.00160386	yes	G1-like protein
XLOC_042727	XLOC_042727	Medtr8g031390,Medtr8g031400,Medtr8g031420,Medtr8g031430	chr8:11763664-11787090	WT-C	WT-D	OK	50.538	15.7742	-1.6798	-1.94999	0.00085	0.00701048	yes	#N/A
XLOC_042478	XLOC_042478	Medtr8g020840	chr8:7352442-7354694	WT-C	WT-D	OK	19.494	6.08465	-1.67978	-3.80022	5e-05	0.000610019	yes	GRAS family transcription factor
XLOC_012081	XLOC_012081	Medtr2g098520,Medtr2g098540	chr2:42154587-42170139	WT-C	WT-D	OK	107.69	33.6164	-1.67965	-3.78961	5e-05	0.000610019	yes	#N/A
XLOC_042770	XLOC_042770	Medtr8g032690	chr8:12543648-12545626	WT-C	WT-D	OK	6.21517	1.9438	-1.67692	-1.9567	0.00515	0.030981	yes	zinc finger, C3HC4 type (RING finger) protein
XLOC_000576	XLOC_000576	Medtr1g026380	chr1:8556164-8560141	WT-C	WT-D	OK	1.39355	0.43596	-1.6765	-2.32143	0.0001	0.00113325	yes	prolyl oligopeptidase-like protein
XLOC_021523	XLOC_021523	Medtr4g095075	chr4:39671943-39675611	WT-C	WT-D	OK	33.7119	10.5483	-1.67625	-4.03257	5e-05	0.000610019	yes	metal transporter Nramp3 protein
XLOC_032646	XLOC_032646	Medtr6g029180	chr6:10029742-10030984	WT-C	WT-D	OK	15.4864	4.86029	-1.67188	-3.23646	5e-05	0.000610019	yes	AP2 domain class transcription factor
XLOC_021505	XLOC_021505	Medtr4g094898	chr4:39234576-39238727	WT-C	WT-D	OK	57.9562	18.2054	-1.67059	-4.0362	5e-05	0.000610019	yes	caffeoyl-CoA 3-O-methyltransferase
XLOC_041274	XLOC_041274	Medtr7g099870	chr7:40108409-40112550	WT-C	WT-D	OK	7.5642	2.38144	-1.66735	-2.6861	0.0001	0.00113325	yes	ion channel regulatory protein UNC-93
XLOC_009492	XLOC_009492	Medtr2g103440	chr2:44534962-44535988	WT-C	WT-D	OK	9.29737	2.93013	-1.66586	-2.82409	5e-05	0.000610019	yes	DUF761 domain protein
XLOC_036404	XLOC_036404	Medtr7g028590	chr7:9773114-9784282	WT-C	WT-D	OK	7.09866	2.24183	-1.66287	-1.66223	0.00925	0.0498566	yes	WRKY transcription factor-like protein
XLOC_026236	XLOC_026236	-	chr4:24630558-24630706	WT-C	WT-D	OK	584.481	185.246	-1.65771	-2.3652	0.0051	0.0307771	yes	#N/A
XLOC_029818	XLOC_029818	Medtr5g023260	chr5:9254400-9258337	WT-C	WT-D	OK	33.329	10.5744	-1.65621	-3.98646	5e-05	0.000610019	yes	transmembrane amino acid transporter family protein
XLOC_007575	XLOC_007575	Medtr2g035130	chr2:13508377-13509836	WT-C	WT-D	OK	6.09597	1.93461	-1.65581	-2.34408	0.0003	0.00291729	yes	disease-resistance response protein
XLOC_015403	XLOC_015403	Medtr3g111970	chr3:52391733-52393710	WT-C	WT-D	OK	73.0438	23.2231	-1.6532	-3.51781	5e-05	0.000610019	yes	hypothetical protein
XLOC_029444	XLOC_029444	Medtr5g011050	chr5:3110568-3115901	WT-C	WT-D	OK	9.06511	2.88543	-1.65154	-3.54568	5e-05	0.000610019	yes	phospholipase D alpha 1
XLOC_020127	XLOC_020127	Medtr4g051880	chr4:18769378-18770350	WT-C	WT-D	OK	3.96517	1.2644	-1.64893	-2.23382	0.00065	0.00560519	yes	late embryogenesis abundant protein
XLOC_002213	XLOC_002213	-	chr1:37319399-37321391	WT-C	WT-D	OK	25.6183	8.17617	-1.64768	-3.20072	5e-05	0.000610019	yes	#N/A
XLOC_032029	XLOC_032029	-	chr5:39330427-39330579	WT-C	WT-D	OK	389.399	124.314	-1.64726	-1.82374	0.0058	0.034045	yes	#N/A
XLOC_033882	XLOC_033882	Medtr6g092620	chr6:34878492-34880015	WT-C	WT-D	OK	48.295	15.4563	-1.64368	-3.38428	5e-05	0.000610019	yes	1-aminocyclopropane-1-carboxylate oxidase
XLOC_016091	XLOC_016091	Medtr3g024520	chr3:7619577-7624416	WT-C	WT-D	OK	1.28199	0.410355	-1.64344	-1.97016	0.00245	0.0167582	yes	flavonoid hydroxylase
XLOC_021956	XLOC_021956	Medtr4g113840	chr4:46853501-46858933	WT-C	WT-D	OK	3.47011	1.11296	-1.64058	-1.67675	0.00565	0.0333282	yes	zinc finger (Ran-binding) family protein
XLOC_044188	XLOC_044188	Medtr8g087710	chr8:36261985-36264406	WT-C	WT-D	OK	248.572	79.7528	-1.64005	-2.87935	0.0001	0.00113325	yes	major intrinsic protein (MIP) family transporter
XLOC_039262	XLOC_039262	Medtr7g021910,Medtr7g022160	chr7:6995246-7089205	WT-C	WT-D	OK	4.52618	1.45437	-1.6379	-2.47715	5e-05	0.000610019	yes	#N/A
XLOC_006545	XLOC_006545	-	chr1:5928002-5928158	WT-C	WT-D	OK	265.981	85.4809	-1.63765	-1.78907	0.00785	0.0438051	yes	#N/A
XLOC_033830	XLOC_033830	Medtr6g088805	chr6:33948005-33949999	WT-C	WT-D	OK	4.29482	1.38032	-1.63759	-2.51334	0.00015	0.00160386	yes	MATE efflux family protein
XLOC_004984	XLOC_004984	Medtr1g067220	chr1:28952852-28954457	WT-C	WT-D	OK	2.65931	0.85575	-1.63579	-2.14814	0.00055	0.00486576	yes	hypothetical protein
XLOC_047086	XLOC_047086	Medtr8g090270,Medtr8g090275,Medtr8g090285	chr8:37920203-37937830	WT-C	WT-D	OK	18.3962	5.92248	-1.63513	-3.71629	5e-05	0.000610019	yes	#N/A
XLOC_044249	XLOC_044249	Medtr8g089360	chr8:37134142-37137572	WT-C	WT-D	OK	34.9138	11.2743	-1.63076	-3.2605	5e-05	0.000610019	yes	cationic amino acid transporter-like protein
XLOC_011763	XLOC_011763	Medtr2g087900	chr2:37006550-37012702	WT-C	WT-D	OK	19.0857	6.16755	-1.62972	-3.13566	5e-05	0.000610019	yes	cellulose synthase H1-like protein
XLOC_011414	XLOC_011414	Medtr2g075550	chr2:31608040-31609483	WT-C	WT-D	OK	3.31038	1.07042	-1.62882	-1.87732	0.0053	0.0317237	yes	hypothetical protein
XLOC_005109	XLOC_005109	Medtr1g070250	chr1:30955960-30957263	WT-C	WT-D	OK	23.5799	7.62552	-1.62865	-3.36737	5e-05	0.000610019	yes	transcriptional regulator superman protein
XLOC_008227	XLOC_008227	Medtr2g058625	chr2:24225443-24226013	WT-C	WT-D	OK	16.1665	5.22921	-1.62834	-2.2564	0.0009	0.0073468	yes	Nodule Cysteine-Rich (NCR) secreted peptide
XLOC_023860	XLOC_023860	Medtr4g057270	chr4:20950144-20952448	WT-C	WT-D	OK	9.02776	2.92129	-1.62776	-2.82035	0.00015	0.00160386	yes	transcription factor
XLOC_018586	XLOC_018586	Medtr3g107090	chr3:49448630-49452455	WT-C	WT-D	OK	10.1551	3.28691	-1.62741	-3.19062	5e-05	0.000610019	yes	hypothetical protein
XLOC_005577	XLOC_005577	Medtr1g085070	chr1:37970460-37974496	WT-C	WT-D	OK	18.5409	6.0063	-1.62617	-3.55882	5e-05	0.000610019	yes	pectinacetylesterase family protein
XLOC_040764	XLOC_040764	Medtr7g084620	chr7:32647946-32651304	WT-C	WT-D	OK	1.73974	0.564195	-1.6246	-1.74295	0.0071	0.0402902	yes	salicylic acid carboxyl methyltransferase
XLOC_038356	XLOC_038356	Medtr7g104050	chr7:42091019-42093749	WT-C	WT-D	OK	8.57094	2.78559	-1.62147	-2.98717	5e-05	0.000610019	yes	growth-regulating factor
XLOC_007696	XLOC_007696	Medtr2g035850	chr2:15214003-15215247	WT-C	WT-D	OK	19.667	6.39331	-1.62114	-3.39113	5e-05	0.000610019	yes	VQ motif protein
XLOC_025187	XLOC_025187	Medtr4g099510	chr4:41313833-41315525	WT-C	WT-D	OK	1.81679	0.590622	-1.62108	-2.10702	0.00105	0.00835368	yes	glycerolipase A1
XLOC_009908	XLOC_009908	Medtr2g016220	chr2:4923872-4928618	WT-C	WT-D	OK	6.39707	2.08559	-1.61695	-2.5471	5e-05	0.000610019	yes	myb-like DNA-binding domain, shaqkyf class protein
XLOC_015996	XLOC_015996	Medtr3g020780	chr3:6026234-6028627	WT-C	WT-D	OK	22.746	7.42223	-1.61569	-3.61702	5e-05	0.000610019	yes	cytochrome P450 family protein
XLOC_020558	XLOC_020558	Medtr4g068000	chr4:25526984-25532764	WT-C	WT-D	OK	12.1299	3.96064	-1.61476	-3.09667	5e-05	0.000610019	yes	plant regulator RWP-RK family protein
XLOC_010056	XLOC_010056	Medtr2g021242,Medtr2g021255	chr2:7191377-7207199	WT-C	WT-D	OK	71.9104	23.5355	-1.61136	-3.48558	5e-05	0.000610019	yes	#N/A
XLOC_012155	XLOC_012155	Medtr2g100710	chr2:43296058-43300166	WT-C	WT-D	OK	47.6931	15.6215	-1.61025	-3.90815	5e-05	0.000610019	yes	6-phosphofructokinase
XLOC_015115	XLOC_015115	Medtr3g104560	chr3:48175423-48184409	WT-C	WT-D	OK	36.4004	11.928	-1.6096	-3.6123	5e-05	0.000610019	yes	cytochrome P450 family protein
XLOC_021233	XLOC_021233	-	chr4:35438331-35439135	WT-C	WT-D	OK	16.5166	5.4125	-1.60955	-2.20265	0.00105	0.00835368	yes	#N/A
XLOC_011629	XLOC_011629	Medtr2g083650	chr2:35101093-35106376	WT-C	WT-D	OK	1.17555	0.385298	-1.60929	-2.1802	0.00055	0.00486576	yes	disease resistance protein (TIR-NBS-LRR class), putative
XLOC_021419	XLOC_021419	Medtr4g094412	chr4:37937801-37941390	WT-C	WT-D	OK	11.2994	3.70576	-1.6084	-3.01069	5e-05	0.000610019	yes	WRKY family transcription factor
XLOC_031156	XLOC_031156	Medtr5g075190	chr5:31937178-31938146	WT-C	WT-D	OK	5.77325	1.89787	-1.605	-2.36377	0.00055	0.00486576	yes	hypothetical protein
XLOC_038288	XLOC_038288	Medtr7g102120	chr7:41211836-41214023	WT-C	WT-D	OK	91.061	29.9405	-1.60473	-3.9551	5e-05	0.000610019	yes	S-adenosylmethionine synthase-like protein
XLOC_027223	XLOC_027223	Medtr5g030920	chr5:13241647-13249245	WT-C	WT-D	OK	63.4702	20.8827	-1.60377	-3.97997	5e-05	0.000610019	yes	nodulation receptor kinase-like protein
XLOC_012444	XLOC_012444	Medtr3g007510,Medtr3g007590,Medtr3g007600,Medtr3g007630,Medtr3g007650	chr3:1046179-1108535	WT-C	WT-D	OK	15.981	5.25907	-1.60348	-2.94863	5e-05	0.000610019	yes	#N/A
XLOC_032538	XLOC_032538	Medtr6g022560	chr6:7884550-7886990	WT-C	WT-D	OK	12.4068	4.08323	-1.60335	-2.36431	0.0002	0.0020557	yes	transmembrane protein, putative
XLOC_002648	XLOC_002648	Medtr1g097840	chr1:44096825-44102176	WT-C	WT-D	OK	101.716	33.4839	-1.603	-4.01957	5e-05	0.000610019	yes	major intrinsic protein (MIP) family transporter
XLOC_047690	XLOC_047690	-	chr8:38206026-38206652	WT-C	WT-D	OK	3.34697	1.10443	-1.59955	-1.77094	0.0087	0.0476171	yes	#N/A
XLOC_010039	XLOC_010039	Medtr2g020820	chr2:6993039-6995921	WT-C	WT-D	OK	1.92258	0.634618	-1.59909	-1.85952	0.0034	0.0220045	yes	hypothetical protein
XLOC_046550	XLOC_046550	Medtr8g071330	chr8:30283910-30287592	WT-C	WT-D	OK	4.53139	1.49667	-1.59819	-2.65601	5e-05	0.000610019	yes	calmodulin-binding protein MPCBP protein
XLOC_030496	XLOC_030496	Medtr5g044770	chr5:19648694-19650051	WT-C	WT-D	OK	19.3831	6.40393	-1.59777	-2.95981	5e-05	0.000610019	yes	eukaryotic aspartyl protease family protein
XLOC_023883	XLOC_023883	Medtr4g057890	chr4:21384216-21386449	WT-C	WT-D	OK	1.47377	0.487303	-1.59662	-2.06101	0.00165	0.0121747	yes	high affinity nitrate transporter 27
XLOC_041860	XLOC_041860	Medtr7g116850	chr7:48221860-48223396	WT-C	WT-D	OK	33.3897	11.0407	-1.59657	-3.3647	5e-05	0.000610019	yes	glycoside hydrolase family 18 protein
XLOC_007573	XLOC_007573	Medtr2g035100,Medtr2g035105	chr2:13483914-13492562	WT-C	WT-D	OK	1568.13	518.829	-1.59572	-2.63315	5e-05	0.000610019	yes	#N/A
XLOC_033432	XLOC_033432	Medtr6g071615	chr6:26562395-26565703	WT-C	WT-D	OK	3.0004	0.993141	-1.59508	-2.32967	0.00025	0.00249322	yes	annexin D8
XLOC_041956	XLOC_041956	-	chr7:24183532-24183753	WT-C	WT-D	OK	42.0352	13.9288	-1.59352	-2.14363	0.00705	0.0400422	yes	#N/A
XLOC_042802	XLOC_042802	Medtr8g035720	chr8:13031505-13034088	WT-C	WT-D	OK	3.20543	1.06234	-1.59328	-2.23229	0.0005	0.00449412	yes	sulfotransferase
XLOC_019236	XLOC_019236	Medtr4g011690	chr4:2918925-2920955	WT-C	WT-D	OK	59.3099	19.6641	-1.59271	-3.67563	5e-05	0.000610019	yes	2-oxoglutarate-dependent dioxygenase
XLOC_014084	XLOC_014084	Medtr3g072360	chr3:32506477-32507499	WT-C	WT-D	OK	11.8217	3.9209	-1.59218	-2.72115	5e-05	0.000610019	yes	hypothetical protein
XLOC_027111	XLOC_027111	Medtr5g026850	chr5:11093408-11098145	WT-C	WT-D	OK	41.7806	13.8615	-1.59175	-3.84241	5e-05	0.000610019	yes	cyclops protein, putative
XLOC_020160	XLOC_020160	Medtr4g053250	chr4:19275013-19284526	WT-C	WT-D	OK	63.0313	20.922	-1.59105	-4.0565	5e-05	0.000610019	yes	BZIP family transcription factor
XLOC_015427	XLOC_015427	Medtr3g113140	chr3:52860028-52863936	WT-C	WT-D	OK	1.01867	0.338314	-1.59025	-2.26662	0.00045	0.00413611	yes	LRR receptor-like kinase
XLOC_022309	XLOC_022309	Medtr4g125490	chr4:52051633-52053597	WT-C	WT-D	OK	2.62397	0.873252	-1.58728	-2.04609	0.00115	0.00900684	yes	growth-regulating factor-like protein
XLOC_041413	XLOC_041413	Medtr7g104130	chr7:42151341-42159530	WT-C	WT-D	OK	2.72605	0.907547	-1.58677	-2.86161	5e-05	0.000610019	yes	drug resistance transporter-like ABC domain protein
XLOC_022344	XLOC_022344	Medtr4g126930	chr4:52599412-52602267	WT-C	WT-D	OK	1.87415	0.624837	-1.58469	-1.97461	0.0021	0.0147602	yes	receptor-like kinase
XLOC_015909	XLOC_015909	Medtr3g415610	chr3:4547067-4553249	WT-C	WT-D	OK	8.92127	2.98862	-1.57777	-2.77546	5e-05	0.000610019	yes	cysteine-rich receptor-like kinase
XLOC_000298	XLOC_000298	Medtr1g016480	chr1:4399287-4400145	WT-C	WT-D	OK	2.66846	0.894518	-1.57682	-1.72535	0.0092	0.0496151	yes	abscisic acid receptor
XLOC_045278	XLOC_045278	Medtr8g020700	chr8:7296718-7298698	WT-C	WT-D	OK	2.49313	0.836049	-1.5763	-2.07438	0.0011	0.00869719	yes	salicylic acid carboxyl methyltransferase
XLOC_005362	XLOC_005362	Medtr1g077790	chr1:34753084-34753995	WT-C	WT-D	OK	46.807	15.7005	-1.57592	-3.47697	5e-05	0.000610019	yes	plastocyanin-like domain protein
XLOC_007746	XLOC_007746	Medtr2g036670	chr2:15882679-15883559	WT-C	WT-D	OK	2.87262	0.964104	-1.57511	-1.84835	0.00535	0.0319529	yes	transcription factor/transcription regulator
XLOC_045467	XLOC_045467	Medtr8g028165	chr8:10503030-10504807	WT-C	WT-D	OK	2.43635	0.817944	-1.57465	-2.24785	0.0005	0.00449412	yes	plant/F17O14-7 protein
XLOC_003376	XLOC_003376	Medtr1g010220	chr1:1815271-1818180	WT-C	WT-D	OK	1.95877	0.657865	-1.57409	-2.15269	0.00025	0.00249322	yes	wall-associated receptor kinase-like protein
XLOC_008193	XLOC_008193	Medtr2g055250	chr2:23687044-23688603	WT-C	WT-D	OK	54.1757	18.2094	-1.57296	-3.81033	5e-05	0.000610019	yes	F-box protein
XLOC_034528	XLOC_034528	Medtr6g028030	chr6:9924097-9925848	WT-C	WT-D	OK	2.85945	0.961381	-1.57256	-2.0204	0.0016	0.011893	yes	annexin D8
XLOC_031166	XLOC_031166	Medtr5g075400	chr5:32052823-32055351	WT-C	WT-D	OK	2.01606	0.679981	-1.56797	-1.87865	0.0036	0.023026	yes	hypothetical protein
XLOC_007422	XLOC_007422	Medtr2g029740,Medtr2g029750	chr2:11109181-11119722	WT-C	WT-D	OK	794.354	267.928	-1.56794	-2.66735	5e-05	0.000610019	yes	#N/A
XLOC_018799	XLOC_018799	Medtr3g112290	chr3:52582452-52584684	WT-C	WT-D	OK	2.34957	0.793424	-1.56623	-2.08749	0.00075	0.00628606	yes	BEL1-like homeodomain protein
XLOC_037864	XLOC_037864	Medtr7g088590	chr7:34521819-34531336	WT-C	WT-D	OK	48.2237	16.3207	-1.56304	-2.76826	5e-05	0.000610019	yes	peroxisomal membrane 22 kDa (Mpv17/PMP22) family protein
XLOC_014571	XLOC_014571	Medtr3g087900	chr3:39839825-39840617	WT-C	WT-D	OK	4.25595	1.44068	-1.56273	-1.99087	0.00165	0.0121747	yes	zinc finger, C3HC4 type (RING finger) protein
XLOC_027583	XLOC_027583	Medtr5g043750	chr5:19231415-19232940	WT-C	WT-D	OK	1.27006	0.430658	-1.56028	-1.72529	0.00895	0.0486235	yes	F-box/kelch-repeat plant protein
XLOC_006495	XLOC_006495	Medtr1g115605	chr1:52286664-52288047	WT-C	WT-D	OK	1.73735	0.589164	-1.56015	-1.85942	0.00505	0.0305332	yes	membrane-associated kinase regulator-like protein, putative
XLOC_014662	XLOC_014662	Medtr3g090660	chr3:41153665-41156170	WT-C	WT-D	OK	5.45671	1.8557	-1.55607	-2.75789	5e-05	0.000610019	yes	LRR receptor-like kinase
XLOC_008481	XLOC_008481	Medtr2g064470	chr2:29175406-29181087	WT-C	WT-D	OK	76.8565	26.1422	-1.55579	-3.8532	5e-05	0.000610019	yes	NAC transcription factor-like protein
XLOC_027493	XLOC_027493	Medtr5g040030	chr5:17618674-17620625	WT-C	WT-D	OK	3.41833	1.165	-1.55296	-2.19717	0.00075	0.00628606	yes	UDP-glucosyltransferase family protein
XLOC_040401	XLOC_040401	Medtr7g074240	chr7:27739751-27741547	WT-C	WT-D	OK	9.63031	3.28586	-1.55131	-2.81043	5e-05	0.000610019	yes	EF hand calcium-binding family protein
XLOC_000525	XLOC_000525	Medtr1g024085	chr1:7821599-7822895	WT-C	WT-D	OK	2.56672	0.876869	-1.54949	-2.02312	0.0018	0.0130846	yes	SAUR-like auxin-responsive family protein
XLOC_017046	XLOC_017046	Medtr3g465800	chr3:27018570-27023379	WT-C	WT-D	OK	3.39081	1.16076	-1.54656	-2.43735	0.00015	0.00160386	yes	alanine-glyoxylate aminotransferase-like protein
XLOC_047092	XLOC_047092	Medtr8g090330	chr8:37977745-37980872	WT-C	WT-D	OK	72.0375	24.6858	-1.54507	-3.87103	5e-05	0.000610019	yes	trehalose-phosphate phosphatase
XLOC_003145	XLOC_003145	Medtr1g112850	chr1:51151588-51155213	WT-C	WT-D	OK	1.72297	0.590754	-1.54427	-2.23194	0.0008	0.00664974	yes	DUF630 family protein
XLOC_009417	XLOC_009417	Medtr2g101370	chr2:43584847-43585844	WT-C	WT-D	OK	37.0256	12.6971	-1.54402	-2.73806	5e-05	0.000610019	yes	major intrinsic protein (MIP) family transporter
XLOC_023689	XLOC_023689	Medtr4g051097	chr4:18142002-18143343	WT-C	WT-D	OK	2.90405	0.996095	-1.54371	-2.02824	0.001	0.0080193	yes	ATP synthase subunit C
XLOC_018712	XLOC_018712	Medtr3g110195	chr3:51196406-51201204	WT-C	WT-D	OK	2.22794	0.76539	-1.54144	-2.1617	0.00105	0.00835368	yes	retinal pigment epithelial membrane protein
XLOC_029327	XLOC_029327	Medtr5g007550	chr5:1406232-1408464	WT-C	WT-D	OK	4.49621	1.54881	-1.53755	-2.57514	5e-05	0.000610019	yes	cytochrome P450 family 71 protein
XLOC_028155	XLOC_028155	Medtr5g069180	chr5:29279669-29283274	WT-C	WT-D	OK	7.42812	2.55924	-1.53728	-2.75182	5e-05	0.000610019	yes	heavy metal transport/detoxification domain protein
XLOC_032179	XLOC_032179	Medtr6g007763,Medtr6g007767	chr6:1922858-1942606	WT-C	WT-D	OK	1059.06	364.884	-1.53727	-1.93912	0.00175	0.0127843	yes	#N/A
XLOC_017387	XLOC_017387	Medtr3g071740	chr3:32206158-32207556	WT-C	WT-D	OK	130.161	44.8512	-1.53708	-2.89324	5e-05	0.000610019	yes	polyketide cyclase/dehydrase and lipid transporter
XLOC_004846	XLOC_004846	Medtr1g061050	chr1:26628823-26632473	WT-C	WT-D	OK	346.749	119.521	-1.53663	-3.25801	5e-05	0.000610019	yes	fructose-bisphosphate aldolase
XLOC_014546	XLOC_014546	Medtr3g086940	chr3:39410213-39413658	WT-C	WT-D	OK	73.8101	25.4454	-1.53641	-3.73809	5e-05	0.000610019	yes	Serine/Threonine-kinase SAPK1-like protein
XLOC_035901	XLOC_035901	Medtr7g406880	chr7:962606-963735	WT-C	WT-D	OK	3.55121	1.22548	-1.53497	-2.01855	0.0016	0.011893	yes	alpha/beta hydrolase fold protein
XLOC_001831	XLOC_001831	Medtr1g070470	chr1:31277447-31281679	WT-C	WT-D	OK	2.99462	1.03377	-1.53445	-2.19547	0.0007	0.00593463	yes	transmembrane amino acid transporter family protein
XLOC_006600	XLOC_006600	-	chr1:42480479-42480968	WT-C	WT-D	OK	8.15309	2.82406	-1.52958	-1.91269	0.003	0.01975	yes	#N/A
XLOC_005382	XLOC_005382	Medtr1g078290	chr1:35044857-35049014	WT-C	WT-D	OK	25.8082	8.94034	-1.52943	-3.52292	5e-05	0.000610019	yes	lysine ketoglutarate reductase trans-splicing-like protein
XLOC_031688	XLOC_031688	Medtr5g090810	chr5:39543038-39545295	WT-C	WT-D	OK	2.58891	0.897349	-1.5286	-2.08981	0.00105	0.00835368	yes	HXXXD-type acyl-transferase family protein
XLOC_035367	XLOC_035367	Medtr6g074880	chr6:27776355-27778616	WT-C	WT-D	OK	3.76056	1.30376	-1.52827	-2.28892	0.0005	0.00449412	yes	3-ketoacyl-CoA synthase-like protein
XLOC_040360	XLOC_040360	Medtr7g072540	chr7:26975882-26977102	WT-C	WT-D	OK	27.8547	9.65904	-1.52797	-2.95182	5e-05	0.000610019	yes	hypothetical protein
XLOC_029404	XLOC_029404	Medtr5g009670	chr5:2388290-2391698	WT-C	WT-D	OK	3.84869	1.33476	-1.52778	-2.50548	0.00015	0.00160386	yes	glucose-6-phosphate 1-epimerase-like protein
XLOC_025093	XLOC_025093	Medtr4g095310	chr4:39710925-39713387	WT-C	WT-D	OK	49.3208	17.1103	-1.52733	-3.69244	5e-05	0.000610019	yes	sigma factor sigb regulation rsbq-like protein
XLOC_020415	XLOC_020415	Medtr4g063200	chr4:23401817-23402612	WT-C	WT-D	OK	6.53026	2.26602	-1.52698	-2.2386	0.00045	0.00413611	yes	core histone H2A/H2B/H3/H4
XLOC_049850	XLOC_049850	Medtr0879s0010	scaffold0879:4352-4829	WT-C	WT-D	OK	22.6357	7.85535	-1.52685	-2.27024	0.00115	0.00900684	yes	hypothetical protein
XLOC_034701	XLOC_034701	Medtr6g043700	chr6:13228758-13230010	WT-C	WT-D	OK	15.9663	5.54294	-1.52631	-2.53037	5e-05	0.000610019	yes	alginate lyase
XLOC_037993	XLOC_037993	Medtr7g092700	chr7:36770327-36771788	WT-C	WT-D	OK	1.52484	0.529644	-1.52557	-1.7889	0.007	0.039841	yes	PRA1 family protein
XLOC_020499	XLOC_020499	Medtr4g065093	chr4:24469882-24471579	WT-C	WT-D	OK	10.5297	3.65864	-1.52509	-2.17429	0.00055	0.00486576	yes	hypothetical protein
XLOC_029015	XLOC_029015	Medtr5g094550	chr5:41323568-41329763	WT-C	WT-D	OK	1.134	0.394116	-1.52473	-1.52629	0.0089	0.0483931	yes	cytochrome P450 family 71 protein
XLOC_004978	XLOC_004978	Medtr1g067150	chr1:28895788-28910918	WT-C	WT-D	OK	1.29422	0.450678	-1.52192	-2.19107	0.00055	0.00486576	yes	RabGAP/TBC domain protein
XLOC_012213	XLOC_012213	Medtr2g102550	chr2:44174948-44178430	WT-C	WT-D	OK	3.7506	1.30604	-1.52192	-2.21829	0.0002	0.0020557	yes	carboxy-terminal domain cyclin
XLOC_021650	XLOC_021650	Medtr4g101630	chr4:42002943-42007981	WT-C	WT-D	OK	45.4899	15.87	-1.51925	-3.5994	5e-05	0.000610019	yes	soluble acid invertase FRUCT2
XLOC_036462	XLOC_036462	Medtr7g029650	chr7:10709339-10711449	WT-C	WT-D	OK	1.17669	0.410832	-1.51811	-1.9401	0.0024	0.0164515	yes	LysM type receptor kinase
XLOC_038217	XLOC_038217	Medtr7g099850	chr7:40098877-40103987	WT-C	WT-D	OK	2.64772	0.924674	-1.51773	-1.88986	0.0027	0.0181181	yes	NAD(P)-binding rossmann-fold protein
XLOC_023112	XLOC_023112	Medtr4g021725	chr4:7153290-7155063	WT-C	WT-D	OK	1119.32	391.759	-1.51458	-3.21581	5e-05	0.000610019	yes	metallothionein
XLOC_006947	XLOC_006947	Medtr2g014920,Medtr2g014960	chr2:4342668-4367524	WT-C	WT-D	OK	42.0868	14.7619	-1.51149	-2.80599	5e-05	0.000610019	yes	#N/A
XLOC_004338	XLOC_004338	Medtr1g044225	chr1:16707541-16708226	WT-C	WT-D	OK	4.21031	1.47686	-1.51139	-1.8591	0.00435	0.0270098	yes	transcriptional regulator superman protein
XLOC_038979	XLOC_038979	Medtr7g010020	chr7:2340753-2343858	WT-C	WT-D	OK	1.70985	0.599841	-1.51121	-1.76098	0.00685	0.0391622	yes	homeobox leucine zipper ATHB-like protein
XLOC_009829	XLOC_009829	Medtr2g013650	chr2:3696725-3700846	WT-C	WT-D	OK	186.689	65.5053	-1.51095	-3.2985	5e-05	0.000610019	yes	ubiquitin-conjugating enzyme E2
XLOC_035714	XLOC_035714	Medtr6g088715	chr6:33847396-33856882	WT-C	WT-D	OK	1.4677	0.515005	-1.5109	-2.27048	0.00055	0.00486576	yes	DNA (cytosine-5)-methyltransferase CMT3-like protein
XLOC_040400	XLOC_040400	Medtr7g074220	chr7:27730286-27732041	WT-C	WT-D	OK	3.20179	1.1259	-1.50781	-1.98234	0.0021	0.0147602	yes	hypothetical protein
XLOC_029580	XLOC_029580	Medtr5g015090	chr5:5188797-5189537	WT-C	WT-D	OK	14.545	5.12231	-1.50566	-2.40878	5e-05	0.000610019	yes	BZIP transcription factor
XLOC_007590	XLOC_007590	Medtr2g435310	chr2:13600824-13601991	WT-C	WT-D	OK	66.837	23.5492	-1.50497	-2.97776	5e-05	0.000610019	yes	pathogenesis-related protein bet V I family protein
XLOC_048739	XLOC_048739	Medtr0118s0070	scaffold0118:38899-41967	WT-C	WT-D	OK	280.085	98.7876	-1.50346	-2.8467	5e-05	0.000610019	yes	expansin-like protein B1
XLOC_025177	XLOC_025177	Medtr4g099260	chr4:41128738-41133225	WT-C	WT-D	OK	12.063	4.25744	-1.50253	-3.23916	5e-05	0.000610019	yes	high-affinity potassium transporter
XLOC_036553	XLOC_036553	Medtr7g034535	chr7:13050538-13055377	WT-C	WT-D	OK	2.45291	0.870323	-1.49487	-2.21407	0.00075	0.00628606	yes	beta-amyrin synthase
XLOC_018160	XLOC_018160	Medtr3g095040	chr3:43385678-43387703	WT-C	WT-D	OK	26.081	9.2551	-1.49468	-2.83245	5e-05	0.000610019	yes	WRKY family transcription factor
XLOC_017084	XLOC_017084	Medtr3g467000	chr3:27607417-27612292	WT-C	WT-D	OK	1.33903	0.476016	-1.4921	-1.77817	0.0057	0.033561	yes	anthranilate synthase alpha 1
XLOC_011010	XLOC_011010	Medtr2g058470	chr2:24163021-24165750	WT-C	WT-D	OK	74.0651	26.3615	-1.49036	-3.66137	5e-05	0.000610019	yes	chalcone and stilbene synthase family protein
XLOC_025321	XLOC_025321	Medtr4g104610	chr4:43307304-43311594	WT-C	WT-D	OK	56.0552	20.0058	-1.48643	-3.73545	5e-05	0.000610019	yes	cytochrome P450 family 71 protein
XLOC_009429	XLOC_009429	Medtr2g101650	chr2:43733309-43736447	WT-C	WT-D	OK	2.41567	0.862324	-1.48612	-2.11531	0.0008	0.00664974	yes	peptide/nitrate transporter plant
XLOC_022644	XLOC_022644	Medtr4g005170	chr4:90251-93914	WT-C	WT-D	OK	268.076	95.7518	-1.48527	-2.62062	5e-05	0.000610019	yes	pectinesterase/pectinesterase inhibitor, putative
XLOC_025698	XLOC_025698	Medtr4g117610,Medtr4g117660	chr4:48787650-48819977	WT-C	WT-D	OK	161.109	57.6067	-1.48373	-3.28466	5e-05	0.000610019	yes	#N/A
XLOC_034619	XLOC_034619	Medtr6g034060	chr6:11436837-11438180	WT-C	WT-D	OK	2.68816	0.962883	-1.48119	-1.97983	0.00165	0.0121747	yes	membrane-associated kinase regulator-like protein, putative
XLOC_005530	XLOC_005530	Medtr1g083520	chr1:37164768-37167087	WT-C	WT-D	OK	1.21337	0.434939	-1.48013	-1.75555	0.00645	0.0373331	yes	pectinesterase/pectinesterase inhibitor
XLOC_037774	XLOC_037774	Medtr7g085800	chr7:33268218-33271648	WT-C	WT-D	OK	113.141	40.5753	-1.47945	-3.67469	5e-05	0.000610019	yes	tubulin beta-1 chain
XLOC_025009	XLOC_025009	Medtr4g094610	chr4:38359282-38363344	WT-C	WT-D	OK	3.07911	1.10441	-1.47923	-2.62521	0.0001	0.00113325	yes	LRR receptor-like kinase family protein
XLOC_026699	XLOC_026699	Medtr5g015840	chr5:5562605-5566929	WT-C	WT-D	OK	4.29612	1.5428	-1.47749	-2.24049	0.0007	0.00593463	yes	DUF2419 family protein
XLOC_001626	XLOC_001626	Medtr1g062710	chr1:27448209-27451293	WT-C	WT-D	OK	54.6812	19.6696	-1.47508	-3.15197	5e-05	0.000610019	yes	nodulin/glutamate-ammonia ligase-like protein
XLOC_029846	XLOC_029846	Medtr5g024070	chr5:9632167-9635742	WT-C	WT-D	OK	5.39843	1.94213	-1.4749	-2.2841	0.00035	0.00334064	yes	plant regulator RWP-RK family protein
XLOC_041710	XLOC_041710	Medtr7g112440	chr7:46226579-46227282	WT-C	WT-D	OK	5.65372	2.03541	-1.47388	-1.96131	0.00245	0.0167582	yes	wall-associated receptor kinase-like protein
XLOC_014598	XLOC_014598	Medtr3g088455,Medtr3g088475	chr3:40199227-40209493	WT-C	WT-D	OK	3.24477	1.16975	-1.47191	-2.0248	0.00115	0.00900684	yes	#N/A
XLOC_044496	XLOC_044496	Medtr8g098275	chr8:41000354-41004842	WT-C	WT-D	OK	28.2671	10.1909	-1.47184	-3.41393	5e-05	0.000610019	yes	bHLH transcription factor
XLOC_020861	XLOC_020861	Medtr4g077590	chr4:29702472-29705399	WT-C	WT-D	OK	12.0872	4.35971	-1.47118	-3.13238	5e-05	0.000610019	yes	hypothetical protein
XLOC_031663	XLOC_031663	Medtr5g090070	chr5:39187131-39190984	WT-C	WT-D	OK	7.17793	2.58904	-1.47115	-2.6526	0.0001	0.00113325	yes	serine-glyoxylate aminotransferase-like protein
XLOC_016738	XLOC_016738	Medtr3g055130	chr3:21660762-21661924	WT-C	WT-D	OK	13.0316	4.70159	-1.47079	-2.45764	0.00025	0.00249322	yes	pathogenesis-related protein bet V I family protein
XLOC_039016	XLOC_039016	Medtr7g011330,Medtr7g011350	chr7:3014559-3039676	WT-C	WT-D	OK	3.5138	1.2705	-1.46763	-2.32001	0.0003	0.00291729	yes	#N/A
XLOC_003486	XLOC_003486	Medtr1g013360,Medtr1g014670	chr1:3452042-3481967	WT-C	WT-D	OK	8.5875	3.11066	-1.46502	-3.11276	5e-05	0.000610019	yes	#N/A
XLOC_036880	XLOC_036880	Medtr7g056623,Medtr7g056647,Medtr7g056650,Medtr7g056653,Medtr7g056667,Medtr7g056680	chr7:20241124-20304825	WT-C	WT-D	OK	9.07401	3.29226	-1.46266	-2.59977	5e-05	0.000610019	yes	#N/A
XLOC_002334	XLOC_002334	Medtr1g087270	chr1:39108392-39111003	WT-C	WT-D	OK	12.5133	4.54093	-1.46241	-3.14367	5e-05	0.000610019	yes	DNAJ heat shock amino-terminal domain protein
XLOC_040622	XLOC_040622	Medtr7g080460	chr7:30617122-30621534	WT-C	WT-D	OK	6.12852	2.22473	-1.46191	-2.92534	5e-05	0.000610019	yes	AP2-like ethylene-responsive transcription factor
XLOC_024745	XLOC_024745	Medtr4g087160	chr4:34147845-34149676	WT-C	WT-D	OK	18.9648	6.89075	-1.46059	-2.66003	5e-05	0.000610019	yes	maternal effect embryo arrest protein, putative
XLOC_041011	XLOC_041011	Medtr7g091780	chr7:36317022-36324239	WT-C	WT-D	OK	1.28802	0.468149	-1.46012	-2.09547	0.00105	0.00835368	yes	cyclin-like protein
XLOC_002700	XLOC_002700	Medtr1g099370	chr1:44858368-44869550	WT-C	WT-D	OK	2.03642	0.740583	-1.4593	-2.53452	0.0001	0.00113325	yes	timeless protein carboxy-terminal region protein
XLOC_040228	XLOC_040228	Medtr7g067510	chr7:24654791-24656477	WT-C	WT-D	OK	21.0093	7.64163	-1.45907	-3.29072	5e-05	0.000610019	yes	lactosylceramide 4-alpha-galactosyltransferase-like protein
XLOC_022612	XLOC_022612	Medtr4g134140	chr4:56160043-56162081	WT-C	WT-D	OK	1.8803	0.684238	-1.45839	-1.85352	0.004	0.0251884	yes	universal stress family protein
XLOC_031464	XLOC_031464	Medtr5g084040	chr5:36271840-36272851	WT-C	WT-D	OK	26.0378	9.47819	-1.45792	-2.5728	5e-05	0.000610019	yes	Nodule-specific Glycine Rich Peptide
XLOC_035443	XLOC_035443	Medtr6g078450	chr6:29455805-29462673	WT-C	WT-D	OK	9.89796	3.60435	-1.45739	-2.82721	5e-05	0.000610019	yes	glycoside hydrolase family 1 protein
XLOC_046354	XLOC_046354	Medtr8g064200	chr8:26913600-26918519	WT-C	WT-D	OK	26.136	9.53022	-1.45546	-3.12242	5e-05	0.000610019	yes	flavonol synthase/flavanone 3-hydroxylase
XLOC_006073	XLOC_006073	Medtr1g101500	chr1:45844939-45846923	WT-C	WT-D	OK	32.2979	11.7782	-1.45533	-3.10707	5e-05	0.000610019	yes	MATE efflux family protein
XLOC_026376	XLOC_026376	Medtr5g007450,Medtr5g007460	chr5:1363091-1370704	WT-C	WT-D	OK	25.789	9.40809	-1.45478	-3.35383	5e-05	0.000610019	yes	#N/A
XLOC_033959	XLOC_033959	Medtr6g406250	chr6:1055995-1062868	WT-C	WT-D	OK	28.0151	10.2213	-1.45463	-3.39109	5e-05	0.000610019	yes	cinnamoyl-CoA reductase
XLOC_038455	XLOC_038455	Medtr7g107150	chr7:43687216-43690331	WT-C	WT-D	OK	2.52292	0.920738	-1.45423	-1.91306	0.00275	0.0183763	yes	hypothetical protein
XLOC_037387	XLOC_037387	Medtr7g074730,Medtr7g074820,Medtr7g074850	chr7:27957997-27996150	WT-C	WT-D	OK	8.64019	3.15724	-1.4524	-2.44921	0.00015	0.00160386	yes	#N/A
XLOC_037039	XLOC_037039	Medtr7g062540	chr7:22756277-22761697	WT-C	WT-D	OK	47.3407	17.3055	-1.45185	-3.67066	5e-05	0.000610019	yes	auxin response factor 2
XLOC_015432	XLOC_015432	Medtr3g113270	chr3:52952861-52954558	WT-C	WT-D	OK	3.49161	1.27797	-1.45004	-2.15929	0.0006	0.00523781	yes	ATRAD3-like protein
XLOC_006801	XLOC_006801	Medtr2g010530	chr2:2431588-2433884	WT-C	WT-D	OK	6.33613	2.32273	-1.44778	-2.55906	0.0001	0.00113325	yes	cytochrome P450 family 71 protein
XLOC_045094	XLOC_045094	Medtr8g013950	chr8:4314495-4316084	WT-C	WT-D	OK	23.5998	8.67301	-1.44417	-3.23919	5e-05	0.000610019	yes	GATA transcription factor-like protein
XLOC_005665	XLOC_005665	Medtr1g088190	chr1:39417571-39420038	WT-C	WT-D	OK	30.5029	11.243	-1.43992	-3.32619	5e-05	0.000610019	yes	glycosyl hydrolase family 9 protein
XLOC_027701	XLOC_027701	Medtr5g048550	chr5:21247743-21251526	WT-C	WT-D	OK	108.597	40.063	-1.43865	-3.64916	5e-05	0.000610019	yes	2OG-Fe(II) oxygenase family oxidoreductase
XLOC_000337	XLOC_000337	Medtr1g017990	chr1:5145126-5146802	WT-C	WT-D	OK	12.2363	4.51958	-1.43691	-2.92314	5e-05	0.000610019	yes	ZCF37, putative
XLOC_019467	XLOC_019467	Medtr4g020620	chr4:6602193-6607846	WT-C	WT-D	OK	38.4883	14.2253	-1.43596	-3.63258	5e-05	0.000610019	yes	ubiquitin-conjugating enzyme E2
XLOC_030284	XLOC_030284	Medtr5g037610,Medtr5g037710	chr5:16459999-16500144	WT-C	WT-D	OK	12.5894	4.66085	-1.43354	-1.89994	0.0036	0.023026	yes	#N/A
XLOC_011260	XLOC_011260	Medtr2g069030	chr2:28675728-28678549	WT-C	WT-D	OK	8.30265	3.07554	-1.43273	-2.61249	0.00015	0.00160386	yes	galactose oxidase/kelch repeat protein
XLOC_013895	XLOC_013895	Medtr3g065330	chr3:29508015-29510650	WT-C	WT-D	OK	61.6314	22.8771	-1.42976	-3.49723	5e-05	0.000610019	yes	nudix hydrolase-like protein
XLOC_041198	XLOC_041198	Medtr7g096980	chr7:38934709-38938743	WT-C	WT-D	OK	2.41279	0.895801	-1.42945	-2.40056	5e-05	0.000610019	yes	LRR receptor-like kinase family protein
XLOC_004228	XLOC_004228	Medtr1g040155	chr1:14736382-14742280	WT-C	WT-D	OK	1.23389	0.458238	-1.42904	-1.9923	0.0019	0.013666	yes	DNA-binding protein SMUBP-2
XLOC_024952	XLOC_024952	Medtr4g094010	chr4:37344405-37348410	WT-C	WT-D	OK	21.6944	8.05746	-1.42892	-3.43054	5e-05	0.000610019	yes	white-brown-complex ABC transporter family protein, putative
XLOC_028587	XLOC_028587	Medtr5g083030	chr5:35819772-35821937	WT-C	WT-D	OK	3.21169	1.19515	-1.42614	-2.32693	0.0003	0.00291729	yes	ubiquitin-protein ligase, PUB17
XLOC_009266	XLOC_009266	Medtr2g096870	chr2:41402049-41405811	WT-C	WT-D	OK	4.88015	1.81717	-1.42523	-2.66298	0.0001	0.00113325	yes	GTP-binding protein Obg/CgtA protein
XLOC_040590	XLOC_040590	Medtr7g079530	chr7:30202990-30205645	WT-C	WT-D	OK	36.4579	13.5787	-1.42489	-3.20001	5e-05	0.000610019	yes	haloacid dehalogenase-like hydrolase family protein
XLOC_026771	XLOC_026771	Medtr5g017950	chr5:6649147-6652816	WT-C	WT-D	OK	3.97123	1.48176	-1.42227	-2.34391	0.00025	0.00249322	yes	lateral organ boundaries (LOB) domain protein
XLOC_038849	XLOC_038849	Medtr7g405770	chr7:248230-249512	WT-C	WT-D	OK	2.64111	0.985748	-1.42185	-1.81886	0.0042	0.0262318	yes	Lipid transfer protein
XLOC_035867	XLOC_035867	Medtr7g405740	chr7:243643-244818	WT-C	WT-D	OK	26.2654	9.8062	-1.4214	-3.13251	5e-05	0.000610019	yes	SAUR-like auxin-responsive family protein
XLOC_039161	XLOC_039161	Medtr7g016720	chr7:5288686-5290376	WT-C	WT-D	OK	18.0956	6.76032	-1.42048	-3.07759	5e-05	0.000610019	yes	chalcone and stilbene synthase family protein
XLOC_031167	XLOC_031167	Medtr5g075410	chr5:32056512-32062638	WT-C	WT-D	OK	16.1013	6.02017	-1.4193	-3.3296	5e-05	0.000610019	yes	B3 domain transcription repressor VAL2
XLOC_032625	XLOC_032625	Medtr6g027540	chr6:9526454-9530445	WT-C	WT-D	OK	4.06072	1.51856	-1.41903	-2.74212	5e-05	0.000610019	yes	calcium-dependent lipid-binding (CaLB domain) family protein
XLOC_047025	XLOC_047025	Medtr8g089190	chr8:37053823-37055698	WT-C	WT-D	OK	148.124	55.5111	-1.41596	-2.93292	5e-05	0.000610019	yes	cytochrome P450 family protein
XLOC_026757	XLOC_026757	Medtr5g017580	chr5:6424269-6425510	WT-C	WT-D	OK	3.97313	1.49028	-1.41469	-1.95814	0.0021	0.0147602	yes	BEST plant protein match is: (TAIR:plant1) protein, putative
XLOC_034583	XLOC_034583	Medtr6g033450	chr6:10796891-10797938	WT-C	WT-D	OK	2.5404	0.952936	-1.4146	-1.64431	0.0089	0.0483931	yes	pathogenesis-related protein bet V I family protein
XLOC_021494	XLOC_021494	Medtr4g094790	chr4:39003048-39007649	WT-C	WT-D	OK	8.74307	3.28449	-1.41247	-3.18612	5e-05	0.000610019	yes	LRR receptor-like kinase family protein
XLOC_019665	XLOC_019665	Medtr4g028830	chr4:9904563-9911266	WT-C	WT-D	OK	47.1397	17.7212	-1.41147	-3.60252	5e-05	0.000610019	yes	WNK kinase
XLOC_041090	XLOC_041090	Medtr7g093850	chr7:37316490-37325006	WT-C	WT-D	OK	11.8374	4.45796	-1.4089	-1.61832	0.0087	0.0476171	yes	disease resistance response protein
XLOC_002010	XLOC_002010	Medtr1g076830	chr1:34296145-34297881	WT-C	WT-D	OK	1.57181	0.592221	-1.40822	-1.81443	0.0039	0.024648	yes	FAD-binding berberine family protein
XLOC_019977	XLOC_019977	Medtr4g045990	chr4:16005183-16005972	WT-C	WT-D	OK	32.3024	12.1969	-1.40512	-2.65737	5e-05	0.000610019	yes	wound-responsive family protein
XLOC_035981	XLOC_035981	Medtr7g009730	chr7:2211967-2216142	WT-C	WT-D	OK	13.8557	5.24399	-1.40174	-2.94336	5e-05	0.000610019	yes	WRKY family transcription factor
XLOC_033375	XLOC_033375	Medtr6g471080	chr6:25434261-25435412	WT-C	WT-D	OK	18.2057	6.89507	-1.40075	-2.89147	5e-05	0.000610019	yes	late embryogenesis abundant protein
XLOC_038866	XLOC_038866	Medtr7g005940	chr7:398461-404447	WT-C	WT-D	OK	6.6041	2.50366	-1.39932	-3.03362	5e-05	0.000610019	yes	ubox-like protein, putative
XLOC_026225	XLOC_026225	-	chr4:12859527-12859694	WT-C	WT-D	OK	422.163	160.22	-1.39775	-2.1524	0.00065	0.00560519	yes	#N/A
XLOC_040103	XLOC_040103	Medtr7g062940	chr7:22892456-22894463	WT-C	WT-D	OK	1.00891	0.38312	-1.39693	-1.71664	0.00605	0.0353064	yes	L-type lectin-domain receptor kinase IV2-like protein
XLOC_005228	XLOC_005228	Medtr1g073700	chr1:32700292-32708616	WT-C	WT-D	OK	5.27256	2.00437	-1.39535	-2.74612	5e-05	0.000610019	yes	cyclopropane-fatty-acyl-phospholipid synthase
XLOC_010429	XLOC_010429	Medtr2g034280	chr2:13092470-13094204	WT-C	WT-D	OK	1.176	0.44713	-1.39512	-1.64071	0.00805	0.0446216	yes	GRAS family transcription factor
XLOC_043691	XLOC_043691	Medtr8g069505	chr8:29135428-29141868	WT-C	WT-D	OK	83.8038	31.9442	-1.39146	-3.1512	5e-05	0.000610019	yes	copper amine oxidase, enzyme domain protein
XLOC_019203	XLOC_019203	Medtr4g010530	chr4:2403387-2404514	WT-C	WT-D	OK	4.52343	1.72433	-1.39139	-1.85049	0.0043	0.0267515	yes	transmembrane protein, putative
XLOC_029783	XLOC_029783	Medtr5g022010	chr5:8620323-8622022	WT-C	WT-D	OK	17.135	6.53481	-1.39073	-2.82404	5e-05	0.000610019	yes	chalcone-flavanone isomerase family protein, putative
XLOC_045366	XLOC_045366	Medtr8g024060	chr8:8804680-8807867	WT-C	WT-D	OK	2.41232	0.920601	-1.38977	-2.13336	0.0008	0.00664974	yes	wall-associated receptor kinase galacturonan-binding protein
XLOC_006770	XLOC_006770	Medtr2g009740	chr2:2064653-2067270	WT-C	WT-D	OK	2.12578	0.812045	-1.38836	-1.71384	0.0062	0.0360388	yes	flavonoid glucosyltransferase
XLOC_014640	XLOC_014640	Medtr3g089065	chr3:40773452-40774783	WT-C	WT-D	OK	6.45814	2.46817	-1.38768	-1.72431	0.0044	0.027276	yes	thioredoxin M-type protein
XLOC_010704	XLOC_010704	Medtr2g041430	chr2:18197861-18200318	WT-C	WT-D	OK	5.49846	2.10209	-1.3872	-2.22924	0.00015	0.00160386	yes	growth-regulating factor-like protein
XLOC_044708	XLOC_044708	Medtr8g104510	chr8:44027687-44030944	WT-C	WT-D	OK	2.6984	1.03162	-1.38719	-2.16703	0.0008	0.00664974	yes	calmodulin-binding-like protein
XLOC_012073	XLOC_012073	Medtr2g098250	chr2:41997375-41999106	WT-C	WT-D	OK	6.99668	2.68352	-1.38254	-2.49334	0.00015	0.00160386	yes	LRR receptor-like kinase family protein
XLOC_021407	XLOC_021407	Medtr4g094342	chr4:37778268-37783776	WT-C	WT-D	OK	6.26392	2.40353	-1.38191	-2.31118	0.0002	0.0020557	yes	nodulin MtN21/EamA-like transporter family protein
XLOC_034318	XLOC_034318	Medtr6g017265	chr6:6911609-6917300	WT-C	WT-D	OK	1.23508	0.47506	-1.37842	-1.79994	0.00515	0.030981	yes	zinc-finger of monoamine-oxidase A repressor R1
XLOC_006491	XLOC_006491	Medtr1g115535	chr1:52215896-52220285	WT-C	WT-D	OK	36.3761	13.9961	-1.37797	-3.2942	5e-05	0.000610019	yes	alpha/beta fold hydrolase
XLOC_002924	XLOC_002924	Medtr1g105860	chr1:47777679-47790121	WT-C	WT-D	OK	58.7662	22.6499	-1.37548	-3.16289	5e-05	0.000610019	yes	cysteine-rich RLK (receptor-like kinase) protein
XLOC_000650	XLOC_000650	Medtr1g028960	chr1:9871191-9873518	WT-C	WT-D	OK	7.28745	2.81008	-1.3748	-2.21727	0.00055	0.00486576	yes	glycolipid transfer protein (GLTP) family protein
XLOC_024976	XLOC_024976	Medtr4g094325	chr4:37732984-37734332	WT-C	WT-D	OK	8.95857	3.45864	-1.37306	-2.11994	0.0004	0.00373581	yes	vacuolar iron transporter-like protein
XLOC_014026	XLOC_014026	Medtr3g070290	chr3:31501480-31507102	WT-C	WT-D	OK	2.94145	1.13636	-1.37211	-2.17599	0.00075	0.00628606	yes	anthranilate synthase alpha 1
XLOC_008844	XLOC_008844	Medtr2g084230	chr2:35399100-35403913	WT-C	WT-D	OK	3.97981	1.53774	-1.37189	-2.30712	0.00015	0.00160386	yes	myb-like DNA-binding domain, shaqkyf class protein
XLOC_034228	XLOC_034228	Medtr6g015815	chr6:5480769-5482474	WT-C	WT-D	OK	2.98621	1.1556	-1.36968	-2.00482	0.0012	0.00933344	yes	malonyl-CoA:isoflavone 7-O-glucoside malonyltransferase
XLOC_018031	XLOC_018031	Medtr3g091200	chr3:41460968-41464332	WT-C	WT-D	OK	7.45921	2.88844	-1.36873	-2.55065	5e-05	0.000610019	yes	RING-H2 finger ATL21B-like protein, putative
XLOC_022909	XLOC_022909	Medtr4g013355,Medtr4g013375,Medtr4g013385	chr4:3788944-3845568	WT-C	WT-D	OK	78.5975	30.4727	-1.36697	-3.01017	5e-05	0.000610019	yes	#N/A
XLOC_041459	XLOC_041459	Medtr7g105390	chr7:42737995-42744681	WT-C	WT-D	OK	8.64314	3.35174	-1.36664	-2.4975	5e-05	0.000610019	yes	lysosomal pro-X carboxypeptidase-like protein
XLOC_012071	XLOC_012071	Medtr2g098180	chr2:41962850-41966348	WT-C	WT-D	OK	1.21226	0.470262	-1.36616	-1.69118	0.0066	0.0379828	yes	AP2-like ethylene-responsive transcription factor
XLOC_024634	XLOC_024634	Medtr4g083340	chr4:32425090-32428003	WT-C	WT-D	OK	1.84677	0.717036	-1.36489	-1.84119	0.0025	0.0170635	yes	pyruvate kinase family protein
XLOC_040462	XLOC_040462	Medtr7g076080	chr7:28592845-28600141	WT-C	WT-D	OK	1.26291	0.491193	-1.36239	-1.97441	0.00125	0.00967119	yes	homeobox leucine zipper protein
XLOC_004565	XLOC_004565	Medtr1g051625	chr1:20505959-20511409	WT-C	WT-D	OK	1.71403	0.668682	-1.358	-2.12421	0.0007	0.00593463	yes	Rpp4C4
XLOC_022247	XLOC_022247	Medtr4g124050	chr4:51210001-51216982	WT-C	WT-D	OK	11.5783	4.51764	-1.35779	-3.12547	5e-05	0.000610019	yes	transporter ABC domain protein
XLOC_048613	XLOC_048613	Medtr0090s0020	scaffold0090:7454-10869	WT-C	WT-D	OK	4.18563	1.63403	-1.35701	-2.79595	5e-05	0.000610019	yes	S-locus lectin kinase family protein
XLOC_010570	XLOC_010570	Medtr2g036460	chr2:15778001-15780546	WT-C	WT-D	OK	1.04778	0.409162	-1.35659	-1.65908	0.00705	0.0400422	yes	receptor-like kinase
XLOC_020992	XLOC_020992	Medtr4g081640	chr4:31694242-31698126	WT-C	WT-D	OK	8.02967	3.13807	-1.35546	-2.37666	0.00015	0.00160386	yes	S-locus lectin kinase family protein
XLOC_010733	XLOC_010733	Medtr2g043010	chr2:18725718-18729229	WT-C	WT-D	OK	8.58354	3.35575	-1.35494	-2.51775	0.0001	0.00113325	yes	viral A-type inclusion protein, putative
XLOC_013781	XLOC_013781	Medtr3g466530,Medtr3g466590	chr3:27345753-27381419	WT-C	WT-D	OK	14.7177	5.75473	-1.35473	-3.00214	5e-05	0.000610019	yes	#N/A
XLOC_005469	XLOC_005469	Medtr1g081180	chr1:36127006-36129455	WT-C	WT-D	OK	1.70732	0.668047	-1.35371	-1.89118	0.00265	0.0178516	yes	trihelix transcription factor
XLOC_008905	XLOC_008905	Medtr2g086420	chr2:36331375-36338285	WT-C	WT-D	OK	71.7294	28.0935	-1.35233	-3.42368	5e-05	0.000610019	yes	BZIP family transcription factor
XLOC_015126	XLOC_015126	Medtr3g104930	chr3:48370481-48375551	WT-C	WT-D	OK	72.731	28.4865	-1.35229	-3.36814	5e-05	0.000610019	yes	subtilisin-like serine protease
XLOC_002421	XLOC_002421	Medtr1g090320	chr1:40463442-40471419	WT-C	WT-D	OK	27.6245	10.8209	-1.35213	-3.4616	5e-05	0.000610019	yes	E3 ubiquitin-protein ligase LIN-like protein, putative
XLOC_002354	XLOC_002354	Medtr1g087920	chr1:39359723-39361274	WT-C	WT-D	OK	91.2697	35.7551	-1.35199	-2.73931	5e-05	0.000610019	yes	ethylene response factor
XLOC_035796	XLOC_035796	Medtr6g092940	chr6:35029454-35035409	WT-C	WT-D	OK	1.94511	0.763192	-1.34973	-1.87047	0.00185	0.0133819	yes	high-affinity potassium transporter
XLOC_015266	XLOC_015266	Medtr3g109030	chr3:50396506-50400895	WT-C	WT-D	OK	1.26154	0.495987	-1.34681	-1.91043	0.0031	0.0203035	yes	cyclic nucleotide-gated ion channel-like protein
XLOC_044761	XLOC_044761	Medtr8g106670	chr8:45024348-45027049	WT-C	WT-D	OK	3.63532	1.42955	-1.34652	-1.99432	0.00075	0.00628606	yes	MATE efflux family protein
XLOC_031740	XLOC_031740	Medtr5g092150	chr5:40242650-40245124	WT-C	WT-D	OK	11.0253	4.33861	-1.34551	-2.60247	5e-05	0.000610019	yes	cytochrome P450 family protein
XLOC_046918	XLOC_046918	Medtr8g085900	chr8:35620951-35624640	WT-C	WT-D	OK	6.66585	2.62459	-1.34469	-2.68656	5e-05	0.000610019	yes	calmodulin-binding family protein
XLOC_021585	XLOC_021585	Medtr4g098910	chr4:40843897-40845825	WT-C	WT-D	OK	14.8598	5.85252	-1.34428	-1.80475	0.0042	0.0262318	yes	copper amine oxidase family protein
XLOC_043856	XLOC_043856	Medtr8g074040,Medtr8g074120	chr8:31314885-31346498	WT-C	WT-D	OK	2.43221	0.958355	-1.34363	-1.76417	0.003	0.01975	yes	#N/A
XLOC_003836	XLOC_003836	Medtr1g026860	chr1:8815528-8818802	WT-C	WT-D	OK	8.5322	3.36299	-1.34317	-2.63104	5e-05	0.000610019	yes	branched-chain-amino-acid aminotransferase-like protein
XLOC_022105	XLOC_022105	Medtr4g118610	chr4:49131238-49135116	WT-C	WT-D	OK	12.8044	5.05075	-1.34207	-2.68477	5e-05	0.000610019	yes	sugar porter (SP) family MFS transporter
XLOC_000195	XLOC_000195	Medtr1g013150	chr1:2878530-2880391	WT-C	WT-D	OK	5.84308	2.3051	-1.3419	-2.33825	0.0002	0.0020557	yes	glycoside hydrolase family 18 protein
XLOC_044787	XLOC_044787	Medtr8g107370	chr8:45369295-45375330	WT-C	WT-D	OK	147.39	58.1686	-1.34132	-2.99813	5e-05	0.000610019	yes	phosphoethanolamine N-methyltransferase
XLOC_002829	XLOC_002829	Medtr1g103070	chr1:46630555-46633467	WT-C	WT-D	OK	8.6942	3.43145	-1.34123	-2.67111	5e-05	0.000610019	yes	IQ calmodulin-binding motif protein
XLOC_025552	XLOC_025552	Medtr4g113530	chr4:46681050-46687915	WT-C	WT-D	OK	4.84351	1.91455	-1.33905	-2.51182	5e-05	0.000610019	yes	inwardly rectifying potassium channel subunit
XLOC_006657	XLOC_006657	Medtr2g006280	chr2:520122-524922	WT-C	WT-D	OK	2.66756	1.05459	-1.33884	-2.05865	0.00115	0.00900684	yes	seven transmembrane MLO family protein
XLOC_045154	XLOC_045154	Medtr8g015950	chr8:5271617-5272987	WT-C	WT-D	OK	7.22962	2.8602	-1.3378	-2.06815	0.0003	0.00291729	yes	2,3-diketo-5-methylthio-1-phosphopentane phosphatase
XLOC_002214	XLOC_002214	-	chr1:37321645-37324929	WT-C	WT-D	OK	55.0778	21.8126	-1.33631	-2.85384	5e-05	0.000610019	yes	#N/A
XLOC_020783	XLOC_020783	Medtr4g075150	chr4:28685985-28692813	WT-C	WT-D	OK	4.79389	1.90129	-1.33422	-2.36021	5e-05	0.000610019	yes	serine carboxypeptidase-like protein
XLOC_041469	XLOC_041469	Medtr7g105790	chr7:42945241-42946436	WT-C	WT-D	OK	6.48821	2.58089	-1.32995	-2.23597	0.0004	0.00373581	yes	ovate transcriptional repressor
XLOC_041746	XLOC_041746	Medtr7g113410	chr7:46708552-46714819	WT-C	WT-D	OK	3.46564	1.38011	-1.32834	-2.36214	0.0002	0.0020557	yes	linoleate 9S-lipoxygenase-like protein
XLOC_014097	XLOC_014097	Medtr3g072800	chr3:32760364-32763473	WT-C	WT-D	OK	7.61561	3.03383	-1.32782	-2.81272	5e-05	0.000610019	yes	G-type lectin S-receptor-like Serine/Threonine-kinase
XLOC_012164	XLOC_012164	Medtr2g101090	chr2:43454357-43466377	WT-C	WT-D	OK	68.4785	27.2922	-1.32716	-3.15411	5e-05	0.000610019	yes	drug resistance transporter-like ABC domain protein
XLOC_029951	XLOC_029951	Medtr5g026620	chr5:10970469-10973893	WT-C	WT-D	OK	15.1845	6.05216	-1.32707	-2.60907	5e-05	0.000610019	yes	ubiquinol oxidase 1a
XLOC_029984	XLOC_029984	Medtr5g027810	chr5:11602541-11606452	WT-C	WT-D	OK	1.94495	0.77856	-1.32085	-2.12836	0.0006	0.00523781	yes	disease resistance protein (CC-NBS-LRR class) family protein
XLOC_014228	XLOC_014228	Medtr3g077590	chr3:34876948-34880512	WT-C	WT-D	OK	20.776	8.32021	-1.32023	-2.99596	5e-05	0.000610019	yes	anthranilate phosphoribosyltransferase
XLOC_014043	XLOC_014043	Medtr3g070740	chr3:31726306-31728046	WT-C	WT-D	OK	3.99814	1.60294	-1.3186	-1.76501	0.00325	0.0211915	yes	pectate lyase family protein
XLOC_004741	XLOC_004741	Medtr1g056370	chr1:24669102-24669749	WT-C	WT-D	OK	6.44232	2.58331	-1.31836	-1.80679	0.0034	0.0220045	yes	disease resistance response protein
XLOC_035986	XLOC_035986	Medtr7g009930	chr7:2295026-2300125	WT-C	WT-D	OK	19.4249	7.79289	-1.31767	-2.92127	5e-05	0.000610019	yes	aldose 1-epimerase family protein
XLOC_024906	XLOC_024906	Medtr4g092700	chr4:36766425-36769079	WT-C	WT-D	OK	4.57846	1.84319	-1.31265	-1.8919	0.0022	0.0153055	yes	helix loop helix DNA-binding domain protein
XLOC_041008	XLOC_041008	Medtr7g091690	chr7:36292790-36297720	WT-C	WT-D	OK	20.617	8.32978	-1.30748	-3.00494	5e-05	0.000610019	yes	sugar porter (SP) family MFS transporter
XLOC_001361	XLOC_001361	Medtr1g053130	chr1:22155244-22156680	WT-C	WT-D	OK	24.4648	9.88789	-1.30698	-2.92647	5e-05	0.000610019	yes	DUF617 family protein
XLOC_042534	XLOC_042534	Medtr8g023130	chr8:8275145-8279407	WT-C	WT-D	OK	3.40627	1.37715	-1.30651	-2.10875	0.00045	0.00413611	yes	carboxy-terminal region remorin
XLOC_022068	XLOC_022068	Medtr4g117390	chr4:48691765-48693934	WT-C	WT-D	OK	15.8621	6.41758	-1.30548	-2.24827	0.0003	0.00291729	yes	endo-1,3-1,4-beta-D-glucanase-like protein
XLOC_025049	XLOC_025049	Medtr4g094772	chr4:38931125-38934189	WT-C	WT-D	OK	8.76506	3.55179	-1.30322	-2.60517	5e-05	0.000610019	yes	cytochrome P450 family 81 protein
XLOC_004406	XLOC_004406	Medtr1g046800	chr1:17658420-17659586	WT-C	WT-D	OK	8.85264	3.59152	-1.30151	-2.3284	0.00015	0.00160386	yes	disease resistance-responsive, dirigent domain protein
XLOC_038917	XLOC_038917	Medtr7g007090	chr7:1336813-1342741	WT-C	WT-D	OK	1.8794	0.76287	-1.30076	-2.06977	0.00105	0.00835368	yes	DNA (cytosine-5)-methyltransferase CMT3-like protein
XLOC_026824	XLOC_026824	Medtr5g019580	chr5:7404212-7406208	WT-C	WT-D	OK	3.46461	1.4064	-1.30069	-1.97104	0.00165	0.0121747	yes	UDP-glucosyltransferase family protein
XLOC_020489	XLOC_020489	Medtr4g064987	chr4:24311868-24314356	WT-C	WT-D	OK	3.43786	1.39766	-1.2985	-1.96549	0.0009	0.0073468	yes	UDP-glucosyltransferase family protein
XLOC_015708	XLOC_015708	Medtr3g008100,Medtr3g008140	chr3:1320138-1338881	WT-C	WT-D	OK	2.90384	1.18107	-1.29787	-1.64539	0.0047	0.0287811	yes	#N/A
XLOC_043924	XLOC_043924	Medtr8g075920	chr8:32110371-32113123	WT-C	WT-D	OK	15.6597	6.3799	-1.29545	-2.14026	0.00095	0.00768603	yes	gibberellin-regulated family protein
XLOC_042308	XLOC_042308	Medtr8g014580	chr8:4608554-4610787	WT-C	WT-D	OK	4.12926	1.68245	-1.29532	-2.07798	0.0013	0.00999332	yes	IQ calmodulin-binding motif protein
XLOC_005140	XLOC_005140	Medtr1g071070	chr1:31484034-31487280	WT-C	WT-D	OK	23.7422	9.67741	-1.29476	-3.21573	5e-05	0.000610019	yes	DUF4378 domain protein
XLOC_038368	XLOC_038368	Medtr7g104480	chr7:42340625-42343103	WT-C	WT-D	OK	4.13766	1.68745	-1.29397	-2.15082	0.00045	0.00413611	yes	ABA response element-binding factor
XLOC_024123	XLOC_024123	Medtr4g066640	chr4:25186896-25193982	WT-C	WT-D	OK	59.0208	24.0846	-1.29311	-3.25254	5e-05	0.000610019	yes	glycoside hydrolase family 1 protein
XLOC_027700	XLOC_027700	Medtr5g048470	chr5:21208957-21213009	WT-C	WT-D	OK	53.0986	21.6765	-1.29255	-3.24683	5e-05	0.000610019	yes	flavonol synthase/flavanone 3-hydroxylase
XLOC_022919	XLOC_022919	Medtr4g014280	chr4:3984247-3991478	WT-C	WT-D	OK	1.00615	0.411083	-1.29134	-1.86148	0.0027	0.0181181	yes	disease resistance protein (TIR-NBS-LRR class), putative
XLOC_047112	XLOC_047112	Medtr8g091590	chr8:38215124-38216286	WT-C	WT-D	OK	99.0842	40.4909	-1.29106	-3.00436	5e-05	0.000610019	yes	hypothetical protein
XLOC_029191	XLOC_029191	Medtr5g098800	chr5:43267395-43273287	WT-C	WT-D	OK	55.544	22.7133	-1.29009	-2.90233	5e-05	0.000610019	yes	coproporphyrinogen III oxidase
XLOC_007212	XLOC_007212	Medtr2g022780	chr2:7934400-7937611	WT-C	WT-D	OK	9.28514	3.80224	-1.28807	-2.43196	0.00015	0.00160386	yes	adenosine/AMP deaminase
XLOC_045344	XLOC_045344	Medtr8g023060	chr8:8229294-8230795	WT-C	WT-D	OK	102.258	41.9323	-1.28608	-2.91301	5e-05	0.000610019	yes	tubby C 2 protein
XLOC_041338	XLOC_041338	Medtr7g101290	chr7:40886159-40889901	WT-C	WT-D	OK	7.47839	3.06696	-1.28592	-1.96009	0.0011	0.00869719	yes	cytokinin riboside 5'-monophosphate phosphoribohydrolase
XLOC_015827	XLOC_015827	Medtr3g012050	chr3:3195522-3199029	WT-C	WT-D	OK	1.4055	0.576629	-1.28537	-1.96549	0.0013	0.00999332	yes	NBS-LRR type disease resistance protein
XLOC_027943	XLOC_027943	Medtr5g061880	chr5:25718141-25723647	WT-C	WT-D	OK	3.98394	1.63466	-1.28521	-2.31086	0.00015	0.00160386	yes	high affinity sulfate transporter
XLOC_000157	XLOC_000157	Medtr1g011800	chr1:2282935-2288081	WT-C	WT-D	OK	7.19986	2.95618	-1.28423	-2.42986	0.0002	0.0020557	yes	plant/F18G18-200 protein
XLOC_009899	XLOC_009899	Medtr2g015870	chr2:4756465-4760360	WT-C	WT-D	OK	19.0157	7.81337	-1.28317	-2.92586	5e-05	0.000610019	yes	armadillo/beta-catenin-like repeat protein, putative
XLOC_017702	XLOC_017702	Medtr3g080870	chr3:36602875-36608789	WT-C	WT-D	OK	2.7426	1.12731	-1.28266	-2.1647	0.00055	0.00486576	yes	oligopeptide transporter OPT family protein
XLOC_041390	XLOC_041390	Medtr7g103180	chr7:41702474-41705424	WT-C	WT-D	OK	4.47217	1.83854	-1.28242	-2.19219	0.00015	0.00160386	yes	wall-associated receptor kinase-like protein
XLOC_019800	XLOC_019800	Medtr4g035180	chr4:12055052-12057469	WT-C	WT-D	OK	2.46728	1.01564	-1.28053	-2.03666	0.00135	0.0103113	yes	Serine/Threonine-kinase CCR3-like protein
XLOC_047639	XLOC_047639	-	chr8:5765640-5765948	WT-C	WT-D	OK	19.6391	8.08547	-1.28033	-1.65773	0.00645	0.0373331	yes	#N/A
XLOC_018418	XLOC_018418	Medtr3g102390	chr3:47181004-47183141	WT-C	WT-D	OK	9.24328	3.80904	-1.27898	-1.95839	0.00155	0.0115618	yes	carbohydrate esterase plant-like protein
XLOC_006387	XLOC_006387	Medtr1g112300	chr1:50818654-50823261	WT-C	WT-D	OK	2.66427	1.09881	-1.2778	-1.81618	0.00195	0.0139574	yes	nucleotide-diphospho-sugar transferase family protein
XLOC_048098	XLOC_048098	Medtr0021s0360	scaffold0021:150074-156472	WT-C	WT-D	OK	1.13356	0.467554	-1.27766	-2.17616	0.0006	0.00523781	yes	phospholipid-transporting ATPase-like protein
XLOC_003809	XLOC_003809	Medtr1g025980	chr1:8360878-8362371	WT-C	WT-D	OK	7.35223	3.03686	-1.2756	-2.18962	0.0003	0.00291729	yes	peroxidase family protein
XLOC_019837	XLOC_019837	-	chr4:12858678-12859370	WT-C	WT-D	OK	32.9582	13.6226	-1.27464	-2.35665	0.00015	0.00160386	yes	#N/A
XLOC_018664	XLOC_018664	Medtr3g109250	chr3:50500527-50503099	WT-C	WT-D	OK	74.91	31.0008	-1.27285	-2.85532	5e-05	0.000610019	yes	cation transporter ChaC
XLOC_016987	XLOC_016987	Medtr3g464330	chr3:25836810-25841263	WT-C	WT-D	OK	46.9095	19.4169	-1.27257	-3.14618	5e-05	0.000610019	yes	microsomal omega-3 fatty acid desaturase
XLOC_021085	XLOC_021085	Medtr4g084710	chr4:33015680-33017478	WT-C	WT-D	OK	2.65924	1.10102	-1.27217	-1.96354	0.002	0.0141983	yes	serine carboxypeptidase-like protein
XLOC_045651	XLOC_045651	Medtr8g035780	chr8:13076688-13081002	WT-C	WT-D	OK	1.74344	0.721896	-1.27208	-1.79701	0.0041	0.0257334	yes	cytochrome P450 family protein
XLOC_021467	XLOC_021467	Medtr4g096700	chr4:38477886-38484349	WT-C	WT-D	OK	21.4051	8.86464	-1.27182	-3.14471	5e-05	0.000610019	yes	DNA replication licensing factor MCM4
XLOC_045359	XLOC_045359	Medtr8g023720	chr8:8612007-8615892	WT-C	WT-D	OK	27.6086	11.4521	-1.26951	-3.28363	5e-05	0.000610019	yes	LRR receptor-like kinase
XLOC_006349	XLOC_006349	Medtr1g110980,Medtr1g111000	chr1:50108964-50123028	WT-C	WT-D	OK	19.3592	8.03211	-1.26917	-3.05884	5e-05	0.000610019	yes	#N/A
XLOC_018007	XLOC_018007	Medtr3g090530	chr3:41035309-41037427	WT-C	WT-D	OK	100.419	41.6732	-1.26884	-3.17586	5e-05	0.000610019	yes	glycolipid transfer protein (GLTP) family protein
XLOC_030507	XLOC_030507	Medtr5g045160	chr5:19794563-19797004	WT-C	WT-D	OK	3.87911	1.61187	-1.26699	-2.29218	0.0004	0.00373581	yes	plant/T31B5-30 protein
XLOC_028335	XLOC_028335	Medtr5g074970	chr5:31854083-31858298	WT-C	WT-D	OK	66.6362	27.7127	-1.26576	-3.21773	5e-05	0.000610019	yes	class III peroxidase
XLOC_031150	XLOC_031150	Medtr5g075040	chr5:31875839-31876843	WT-C	WT-D	OK	7.31783	3.0488	-1.26317	-2.08643	0.0006	0.00523781	yes	hypothetical protein
XLOC_043011	XLOC_043011	Medtr8g043970	chr8:16814531-16819105	WT-C	WT-D	OK	30.4288	12.6865	-1.26214	-3.14681	5e-05	0.000610019	yes	calmodulin-domain kinase CDPK protein
XLOC_002703	XLOC_002703	Medtr1g099440	chr1:44907036-44907981	WT-C	WT-D	OK	7.91941	3.30269	-1.26175	-1.91947	0.0012	0.00933344	yes	membrane-associated kinase regulator-like protein, putative
XLOC_023915	XLOC_023915	Medtr4g059680	chr4:22011587-22017171	WT-C	WT-D	OK	9.35699	3.90419	-1.26102	-2.84541	5e-05	0.000610019	yes	beta-galactosidase
XLOC_027597	XLOC_027597	Medtr5g044160	chr5:19413442-19417374	WT-C	WT-D	OK	132.203	55.1951	-1.26014	-3.21908	5e-05	0.000610019	yes	14-3-like protein GF14
XLOC_003455	XLOC_003455	Medtr1g014240	chr1:3054076-3056113	WT-C	WT-D	OK	19.2086	8.02185	-1.25974	-2.78901	5e-05	0.000610019	yes	lectin receptor kinase
XLOC_008984	XLOC_008984	Medtr2g088770	chr2:37433868-37435699	WT-C	WT-D	OK	185.716	77.649	-1.25806	-3.04237	5e-05	0.000610019	yes	peroxidase family protein
XLOC_001530	XLOC_001530	Medtr1g058350	chr1:25690486-25692686	WT-C	WT-D	OK	14.7204	6.15989	-1.25684	-2.3463	5e-05	0.000610019	yes	B3 DNA-binding domain protein
XLOC_018450	XLOC_018450	Medtr3g103190	chr3:47564059-47565215	WT-C	WT-D	OK	15.2964	6.42385	-1.25168	-2.50851	5e-05	0.000610019	yes	transmembrane protein, putative
XLOC_026387	XLOC_026387	Medtr5g007713,Medtr5g007717,Medtr5g007723	chr5:1477511-1487552	WT-C	WT-D	OK	379.443	159.675	-1.24875	-2.66042	5e-05	0.000610019	yes	#N/A
XLOC_006161	XLOC_006161	Medtr1g104650	chr1:47126127-47132503	WT-C	WT-D	OK	38.4788	16.2032	-1.24779	-2.34239	5e-05	0.000610019	yes	linoleate 9S-lipoxygenase-like protein
XLOC_044498	XLOC_044498	Medtr8g098375	chr8:41036620-41038486	WT-C	WT-D	OK	65.2293	27.4759	-1.24735	-3.06096	5e-05	0.000610019	yes	major intrinsic protein (MIP) family transporter
XLOC_041813	XLOC_041813	Medtr7g115040	chr7:47493748-47495837	WT-C	WT-D	OK	16.5401	6.98246	-1.24416	-1.91828	0.00155	0.0115618	yes	calmodulin
XLOC_032030	XLOC_032030	-	chr5:40050279-40050626	WT-C	WT-D	OK	32.8071	13.8605	-1.24303	-1.97378	0.00135	0.0103113	yes	#N/A
XLOC_005669	XLOC_005669	Medtr1g088230	chr1:39490104-39491348	WT-C	WT-D	OK	4.79714	2.02749	-1.24248	-1.83807	0.00215	0.0150288	yes	late embryogenesis abundant protein
XLOC_014062	XLOC_014062	Medtr3g071460	chr3:32060424-32063164	WT-C	WT-D	OK	2.04058	0.863404	-1.24087	-1.78294	0.00395	0.0249228	yes	Mad3/BUB1 hoMad3/BUB1-like region protein
XLOC_043603	XLOC_043603	Medtr8g066670	chr8:27704771-27714873	WT-C	WT-D	OK	1.12002	0.474591	-1.23877	-1.96587	0.001	0.0080193	yes	chlororespiratory reduction protein, putative
XLOC_035720	XLOC_035720	Medtr6g088810	chr6:33962381-33967034	WT-C	WT-D	OK	5.87729	2.49077	-1.23856	-1.9796	0.001	0.0080193	yes	pectinesterase
XLOC_013970	XLOC_013970	Medtr3g067980	chr3:30614355-30614982	WT-C	WT-D	OK	6.07365	2.57401	-1.23855	-1.62596	0.00595	0.0348185	yes	rotundifolia-like protein
XLOC_021492	XLOC_021492	Medtr4g094775	chr4:38953545-38956603	WT-C	WT-D	OK	104.428	44.3503	-1.2355	-3.08852	5e-05	0.000610019	yes	cytochrome P450 family 81 protein
XLOC_037421	XLOC_037421	Medtr7g075900	chr7:28524719-28527770	WT-C	WT-D	OK	1.34866	0.573306	-1.23415	-1.73777	0.0048	0.0292716	yes	subtilisin-like serine protease
XLOC_004946	XLOC_004946	Medtr1g064630	chr1:28438089-28441411	WT-C	WT-D	OK	14.8408	6.31253	-1.23328	-2.65848	5e-05	0.000610019	yes	Serine/Threonine kinase stpk-V protein
XLOC_038049	XLOC_038049	Medtr7g094330	chr7:37542973-37544015	WT-C	WT-D	OK	13.3025	5.6583	-1.23326	-2.07048	0.0004	0.00373581	yes	indole-3-acetic acid-amido synthetase
XLOC_044166	XLOC_044166	Medtr8g087130	chr8:35983969-35989631	WT-C	WT-D	OK	2.04077	0.869213	-1.23133	-1.93847	0.0013	0.00999332	yes	functional resistance protein KR1, putative
XLOC_036941	XLOC_036941	Medtr7g058640	chr7:21214757-21216356	WT-C	WT-D	OK	7.8825	3.36444	-1.22829	-2.04584	0.0004	0.00373581	yes	synaptobrevin-like protein
XLOC_032257	XLOC_032257	Medtr6g011550,Medtr6g011560	chr6:3313448-3324298	WT-C	WT-D	OK	28.1175	12.01	-1.22724	-2.82588	5e-05	0.000610019	yes	#N/A
XLOC_014881	XLOC_014881	Medtr3g096980	chr3:44418972-44424310	WT-C	WT-D	OK	3.41067	1.46134	-1.22276	-1.91837	0.0014	0.010638	yes	fatty acid amide hydrolase-like protein
XLOC_041316	XLOC_041316	Medtr7g100730	chr7:40583318-40587552	WT-C	WT-D	OK	5.07464	2.1743	-1.22275	-2.27604	0.00025	0.00249322	yes	interactor of constitutive active ROPs-like protein
XLOC_001341	XLOC_001341	Medtr1g052770	chr1:21723889-21724510	WT-C	WT-D	OK	20.9561	8.97968	-1.22264	-2.21995	0.00025	0.00249322	yes	hypothetical protein
XLOC_002567	XLOC_002567	Medtr1g094960	chr1:42729586-42732600	WT-C	WT-D	OK	7.29006	3.12433	-1.22238	-2.48561	5e-05	0.000610019	yes	auxin response factor, putative
XLOC_003206	XLOC_003206	Medtr1g115220	chr1:51907196-51909052	WT-C	WT-D	OK	42.1442	18.0785	-1.22106	-2.85306	5e-05	0.000610019	yes	high mobility group (HMG)-box protein
XLOC_041114	XLOC_041114	Medtr7g094420,Medtr7g094450	chr7:37582325-37592533	WT-C	WT-D	OK	3.39439	1.45819	-1.21897	-1.73326	0.00185	0.0133819	yes	#N/A
XLOC_001683	XLOC_001683	Medtr1g064710	chr1:28480941-28486635	WT-C	WT-D	OK	17.9519	7.71655	-1.21811	-2.98085	5e-05	0.000610019	yes	RING/U-box protein
XLOC_018189	XLOC_018189	Medtr3g096050,Medtr3g096070	chr3:43892709-43908519	WT-C	WT-D	OK	694.195	298.714	-1.21657	-1.73301	0.00665	0.038236	yes	#N/A
XLOC_001014	XLOC_001014	Medtr1g041815	chr1:15725729-15730453	WT-C	WT-D	OK	1.72149	0.741386	-1.21536	-1.57289	0.00785	0.0438051	yes	peptide transporter 1
XLOC_048928	XLOC_048928	Medtr0172s0030	scaffold0172:21122-25315	WT-C	WT-D	OK	3.46714	1.49528	-1.21333	-2.00721	0.00055	0.00486576	yes	RNA polymerase sigma factor
XLOC_048262	XLOC_048262	Medtr0036s0110	scaffold0036:40587-42076	WT-C	WT-D	OK	15.2601	6.58468	-1.21258	-2.11843	0.00035	0.00334064	yes	eukaryotic aspartyl protease family protein
XLOC_044514	XLOC_044514	Medtr8g098895	chr8:41389486-41391445	WT-C	WT-D	OK	11.4682	4.94967	-1.21223	-2.51711	0.0001	0.00113325	yes	plant/F1M20-13 protein
XLOC_024454	XLOC_024454	Medtr4g077930	chr4:29933330-29939586	WT-C	WT-D	OK	4.59048	1.98254	-1.21129	-2.47611	5e-05	0.000610019	yes	ABC transporter B family protein
XLOC_034355	XLOC_034355	Medtr6g021615	chr6:7420535-7421518	WT-C	WT-D	OK	56.7521	24.517	-1.21089	-2.61477	0.00015	0.00160386	yes	Nodule Cysteine-Rich (NCR) secreted peptide
XLOC_016474	XLOC_016474	Medtr3g045790	chr3:15020790-15021750	WT-C	WT-D	OK	3.64169	1.57615	-1.2082	-1.67736	0.0054	0.0321912	yes	DUF4228 domain protein
XLOC_003266	XLOC_003266	Medtr1g116890	chr1:52795805-52798189	WT-C	WT-D	OK	129.795	56.2039	-1.20749	-2.8858	5e-05	0.000610019	yes	cytochrome P450 family protein
XLOC_003585	XLOC_003585	Medtr1g017910	chr1:5105396-5107858	WT-C	WT-D	OK	5.2394	2.26878	-1.20749	-2.25654	0.00015	0.00160386	yes	exocyst subunit exo70 family protein
XLOC_003525	XLOC_003525	Medtr1g015910	chr1:4116015-4120237	WT-C	WT-D	OK	12.8669	5.57609	-1.20634	-2.63327	5e-05	0.000610019	yes	fructan exohydrolase
XLOC_029173	XLOC_029173	Medtr5g098170	chr5:42999015-43002936	WT-C	WT-D	OK	39.3393	17.0492	-1.20627	-2.98523	5e-05	0.000610019	yes	caffeic acid O-methyltransferase
XLOC_008883	XLOC_008883	Medtr2g085065	chr2:36104613-36110668	WT-C	WT-D	OK	6.20902	2.69151	-1.20595	-2.03599	0.00085	0.00701048	yes	Serine/Threonine kinase family protein
XLOC_036738	XLOC_036738	Medtr7g051040	chr7:17847011-17850039	WT-C	WT-D	OK	1.02323	0.443753	-1.2053	-1.65368	0.0055	0.0326854	yes	LRR receptor-like kinase family protein
XLOC_011166	XLOC_011166	Medtr2g063510	chr2:26800817-26805019	WT-C	WT-D	OK	22.1552	9.61517	-1.20426	-2.85279	5e-05	0.000610019	yes	DNA-3-methyladenine glycosylase I
XLOC_011981	XLOC_011981	Medtr2g095060,Medtr2g095080,Medtr2g095130	chr2:40610260-40628355	WT-C	WT-D	OK	96.7674	42.0059	-1.20393	-2.19515	0.0003	0.00291729	yes	#N/A
XLOC_038789	XLOC_038789	Medtr7g117310	chr7:48462976-48467212	WT-C	WT-D	OK	22.8367	9.92552	-1.20214	-2.99807	5e-05	0.000610019	yes	cyclic nucleotide-gated ion channel-like protein
XLOC_015097	XLOC_015097	Medtr3g103960	chr3:47893264-47895263	WT-C	WT-D	OK	26.7475	11.627	-1.20192	-2.76348	5e-05	0.000610019	yes	zinc finger CCCH domain protein
XLOC_004899	XLOC_004899	Medtr1g062860	chr1:27539219-27543659	WT-C	WT-D	OK	42.6513	18.5474	-1.20137	-2.78385	5e-05	0.000610019	yes	eukaryotic-type carbonic anhydrase
XLOC_032499	XLOC_032499	Medtr6g018820,Medtr6g018860,Medtr6g018900	chr6:7281701-7323038	WT-C	WT-D	OK	4.05214	1.76476	-1.19921	-1.57887	0.0058	0.034045	yes	#N/A
XLOC_047459	XLOC_047459	Medtr8g102100	chr8:42925059-42927168	WT-C	WT-D	OK	30.7075	13.3793	-1.19859	-2.89281	5e-05	0.000610019	yes	zinc finger CCCH domain protein
XLOC_001836	XLOC_001836	Medtr1g070515	chr1:31328770-31333555	WT-C	WT-D	OK	23.3249	10.1671	-1.19797	-2.90591	5e-05	0.000610019	yes	F-box/LRR protein, putative
XLOC_029790	XLOC_029790	Medtr5g022380	chr5:8817382-8821724	WT-C	WT-D	OK	5.64166	2.46293	-1.19575	-2.24491	0.00025	0.00249322	yes	MFS transporter
XLOC_007789	XLOC_007789	Medtr2g037760	chr2:16352895-16353450	WT-C	WT-D	OK	151.384	66.0954	-1.19559	-2.93547	5e-05	0.000610019	yes	DUF4228 domain protein
XLOC_041237	XLOC_041237	Medtr7g098740,Medtr7g098750,Medtr7g098760,Medtr7g098890	chr7:39535662-39626413	WT-C	WT-D	OK	68.6787	29.9954	-1.19512	-2.44403	5e-05	0.000610019	yes	#N/A
XLOC_015446	XLOC_015446	Medtr3g113660	chr3:53229569-53230841	WT-C	WT-D	OK	22.1552	9.67755	-1.19494	-2.59345	5e-05	0.000610019	yes	hypothetical protein
XLOC_027983	XLOC_027983	Medtr5g063890	chr5:26504535-26505352	WT-C	WT-D	OK	9.95639	4.34919	-1.19488	-1.67504	0.0091	0.0492286	yes	Nodule Cysteine-Rich (NCR) secreted peptide
XLOC_044035	XLOC_044035	Medtr8g079475	chr8:34042518-34047935	WT-C	WT-D	OK	15.2662	6.67805	-1.19284	-1.78206	0.004	0.0251884	yes	hypothetical protein
XLOC_017188	XLOC_017188	Medtr3g064700	chr3:29161366-29163606	WT-C	WT-D	OK	6.25613	2.7379	-1.1922	-1.70278	0.0054	0.0321912	yes	glutathione S-transferase, amino-terminal domain protein
XLOC_029091	XLOC_029091	Medtr5g096200	chr5:42054964-42061105	WT-C	WT-D	OK	2.05931	0.901494	-1.19177	-1.91455	0.00135	0.0103113	yes	oligopeptide transporter OPT family protein
XLOC_024033	XLOC_024033	Medtr4g063905	chr4:23796218-23800131	WT-C	WT-D	OK	26.9543	11.8038	-1.19127	-3.0505	5e-05	0.000610019	yes	protein phosphatase 2C family protein
XLOC_000545	XLOC_000545	Medtr1g025340	chr1:8086923-8093543	WT-C	WT-D	OK	12.6215	5.52848	-1.19093	-2.41657	0.0002	0.0020557	yes	DUF668 family protein
XLOC_007333	XLOC_007333	Medtr2g026710	chr2:9722467-9723563	WT-C	WT-D	OK	18.6977	8.19129	-1.1907	-2.41424	0.0001	0.00113325	yes	nuclear transcription factor Y protein
XLOC_047413	XLOC_047413	Medtr8g099640	chr8:42133660-42142602	WT-C	WT-D	OK	10.6443	4.66342	-1.19063	-2.76162	5e-05	0.000610019	yes	origin recognition complex subunit 1
XLOC_026644	XLOC_026644	Medtr5g014090	chr5:4676358-4680564	WT-C	WT-D	OK	28.4816	12.496	-1.18856	-2.81082	5e-05	0.000610019	yes	type I inositol-1,4,5-trisphosphate 5-phosphatase
XLOC_008850	XLOC_008850	Medtr2g084315	chr2:35505556-35506438	WT-C	WT-D	OK	4.37179	1.9205	-1.18674	-1.68997	0.0047	0.0287811	yes	C2H2-type zinc finger protein
XLOC_001807	XLOC_001807	Medtr1g070170	chr1:30841689-30845031	WT-C	WT-D	OK	10.7661	4.73435	-1.18526	-2.52603	5e-05	0.000610019	yes	DNA replication factor CDT1-like protein
XLOC_016817	XLOC_016817	Medtr3g058220,Medtr3g058230,Medtr3g058250,Medtr3g058380,Medtr3g058390,Medtr3g058400	chr3:23023885-23150526	WT-C	WT-D	OK	17.9634	7.90276	-1.18463	-1.94179	0.0022	0.0153055	yes	#N/A
XLOC_029596	XLOC_029596	Medtr5g015600	chr5:5423297-5429178	WT-C	WT-D	OK	1.17344	0.516323	-1.1844	-1.85598	0.0022	0.0153055	yes	condensin-2 complex subunit G2, putative
XLOC_000658	XLOC_000658	Medtr1g029150	chr1:9950087-9952717	WT-C	WT-D	OK	11.6069	5.10768	-1.18424	-2.22603	5e-05	0.000610019	yes	stearoyl-acyl-carrier desaturase
XLOC_009890	XLOC_009890	Medtr2g015690	chr2:4674350-4677023	WT-C	WT-D	OK	11.5217	5.07105	-1.18399	-2.27222	0.00015	0.00160386	yes	phospholipase A1
XLOC_029467	XLOC_029467	Medtr5g011520	chr5:3331445-3333209	WT-C	WT-D	OK	79.0699	34.838	-1.18247	-3.05893	5e-05	0.000610019	yes	AT hook motif DNA-binding family protein
XLOC_034813	XLOC_034813	Medtr6g043240	chr6:14945702-14950373	WT-C	WT-D	OK	292.143	128.802	-1.18152	-2.54438	5e-05	0.000610019	yes	peroxidase family protein
XLOC_011761	XLOC_011761	Medtr2g087840	chr2:36969722-36980148	WT-C	WT-D	OK	5.09369	2.24711	-1.18064	-2.56158	5e-05	0.000610019	yes	kinesin motor domain protein
XLOC_022933	XLOC_022933	Medtr4g014590	chr4:4139085-4142444	WT-C	WT-D	OK	10.0701	4.44469	-1.17992	-2.24729	0.00025	0.00249322	yes	40S ribosomal S4-like protein
XLOC_039083	XLOC_039083	Medtr7g013610	chr7:3929750-3930639	WT-C	WT-D	OK	5.65592	2.49782	-1.17909	-1.76819	0.00375	0.0238895	yes	core histone H2A/H2B/H3/H4
XLOC_010162	XLOC_010162	Medtr2g024290	chr2:8731578-8740090	WT-C	WT-D	OK	1.86653	0.82439	-1.17896	-1.74419	0.00415	0.026013	yes	LysM receptor kinase K1B
XLOC_007019	XLOC_007019	Medtr2g016770	chr2:5189882-5191598	WT-C	WT-D	OK	101.176	44.6973	-1.17861	-2.98238	5e-05	0.000610019	yes	WRKY family transcription factor
XLOC_031714	XLOC_031714	Medtr5g091550	chr5:39909437-39914067	WT-C	WT-D	OK	8.90516	3.9367	-1.17766	-2.13322	0.0002	0.0020557	yes	ubiquitin carboxyl-terminal hydrolase
XLOC_017091	XLOC_017091	Medtr3g467140	chr3:27673374-27677774	WT-C	WT-D	OK	13.2092	5.84027	-1.17744	-2.62982	5e-05	0.000610019	yes	cytochrome P450 family protein
XLOC_015017	XLOC_015017	Medtr3g101520	chr3:46725902-46730052	WT-C	WT-D	OK	20.851	9.2329	-1.17526	-2.48699	5e-05	0.000610019	yes	B3 domain transcription factor
XLOC_041610	XLOC_041610	Medtr7g109480	chr7:44772012-44778065	WT-C	WT-D	OK	22.6551	10.0366	-1.17457	-2.89021	5e-05	0.000610019	yes	DNA replication licensing factor Mcm7, putative
XLOC_049576	XLOC_049576	Medtr0536s0020,Medtr0536s0030	scaffold0536:5458-10970	WT-C	WT-D	OK	2.49316	1.10581	-1.17287	-1.81709	0.0012	0.00933344	yes	#N/A
XLOC_021791	XLOC_021791	Medtr4g107230	chr4:44299913-44302294	WT-C	WT-D	OK	140.049	62.1302	-1.17256	-2.61324	0.0001	0.00113325	yes	MYB-like transcription factor family protein
XLOC_040690	XLOC_040690	Medtr7g082530	chr7:31628339-31631549	WT-C	WT-D	OK	15.406	6.84198	-1.17101	-2.6854	5e-05	0.000610019	yes	wall associated kinase-like protein
XLOC_022096	XLOC_022096	Medtr4g118320	chr4:49019542-49021164	WT-C	WT-D	OK	6.05385	2.68873	-1.17093	-2.11688	0.00075	0.00628606	yes	S-adenosylmethionine decarboxylase proenzyme
XLOC_020820	XLOC_020820	Medtr4g076560	chr4:29279042-29281997	WT-C	WT-D	OK	1.83298	0.814186	-1.17076	-1.63176	0.00675	0.0386714	yes	protein phosphatase 2C-like protein
XLOC_031459	XLOC_031459	Medtr5g083910	chr5:36208961-36217683	WT-C	WT-D	OK	35.3435	15.7281	-1.1681	-2.95978	5e-05	0.000610019	yes	LRR receptor-like kinase
XLOC_028219	XLOC_028219	Medtr5g071200	chr5:30196831-30199909	WT-C	WT-D	OK	29.721	13.2275	-1.16794	-2.75467	5e-05	0.000610019	yes	mannose-binding lectin superfamily protein
XLOC_018628	XLOC_018628	Medtr3g108320	chr3:50042438-50049490	WT-C	WT-D	OK	86.6282	38.6196	-1.1655	-2.97612	5e-05	0.000610019	yes	potassium channel KAT3 protein
XLOC_041355	XLOC_041355	Medtr7g102110	chr7:41207061-41209098	WT-C	WT-D	OK	14.0224	6.25605	-1.16441	-2.38098	5e-05	0.000610019	yes	myb transcription factor
XLOC_014502	XLOC_014502	Medtr3g086000	chr3:38899253-38908900	WT-C	WT-D	OK	14.2785	6.37684	-1.16294	-2.24625	0.0001	0.00113325	yes	zincin-like metalloprotease family protein
XLOC_014528	XLOC_014528	Medtr3g086440	chr3:39160149-39164259	WT-C	WT-D	OK	2.08748	0.932308	-1.16288	-1.67638	0.00585	0.0342858	yes	zinc induced facilitator-like protein
XLOC_021421	XLOC_021421	Medtr4g094418	chr4:37952830-37957741	WT-C	WT-D	OK	5.76018	2.57466	-1.16173	-2.20424	0.0001	0.00113325	yes	reticuline oxidase-like protein
XLOC_021142	XLOC_021142	Medtr4g086620	chr4:33947781-33949397	WT-C	WT-D	OK	31.8219	14.2281	-1.16128	-2.76627	5e-05	0.000610019	yes	calmodulin-binding protein
XLOC_026556	XLOC_026556	Medtr5g011580	chr5:3363772-3367143	WT-C	WT-D	OK	42.2397	18.8936	-1.1607	-2.99028	5e-05	0.000610019	yes	translation factor EF-1 alpha-like protein
XLOC_029831	XLOC_029831	Medtr5g023660	chr5:9389042-9395204	WT-C	WT-D	OK	8.43226	3.77654	-1.15886	-2.52239	5e-05	0.000610019	yes	DNA (cytosine-5)-methyltransferase CMT3-like protein
XLOC_023452	XLOC_023452	Medtr4g036090	chr4:12905851-12912046	WT-C	WT-D	OK	16.7322	7.50036	-1.15759	-2.6367	5e-05	0.000610019	yes	trehalose-phosphate phosphatase
XLOC_019266	XLOC_019266	Medtr4g013135	chr4:3534450-3537517	WT-C	WT-D	OK	2.38051	1.06872	-1.15539	-1.59593	0.00765	0.0428642	yes	D-glycerate dehydrogenase/hydroxypyruvate reductase
XLOC_000384	XLOC_000384	Medtr1g019410	chr1:5858844-5862486	WT-C	WT-D	OK	7.97478	3.58087	-1.15513	-2.0993	0.0003	0.00291729	yes	cytochrome P450 family ABA 8'-hydroxylase
XLOC_021153	XLOC_021153	Medtr4g087360	chr4:34280745-34284802	WT-C	WT-D	OK	12.0875	5.42839	-1.15492	-2.30417	0.00015	0.00160386	yes	hypothetical protein
XLOC_045570	XLOC_045570	Medtr8g031600	chr8:11865124-11869295	WT-C	WT-D	OK	6.75856	3.03633	-1.15439	-1.94235	0.00115	0.00900684	yes	NAD(P)-binding rossmann-fold protein
XLOC_023029	XLOC_023029	Medtr4g017820	chr4:5621960-5625778	WT-C	WT-D	OK	21.0144	9.45597	-1.15208	-2.60656	5e-05	0.000610019	yes	ammonium transporter 1 protein
XLOC_031689	XLOC_031689	Medtr5g090830	chr5:39552890-39554634	WT-C	WT-D	OK	4.31723	1.94327	-1.15162	-1.85591	0.002	0.0141983	yes	HXXXD-type acyl-transferase family protein
XLOC_038915	XLOC_038915	Medtr7g007010	chr7:1306468-1308334	WT-C	WT-D	OK	76.6667	34.5119	-1.1515	-2.58137	5e-05	0.000610019	yes	seed specific protein Bn15D17A
XLOC_030789	XLOC_030789	Medtr5g062290	chr5:25789107-25866686	WT-C	WT-D	OK	9.31475	4.19898	-1.14948	-1.87434	0.00205	0.0144887	yes	glycoside hydrolase family 5 protein
XLOC_021992	XLOC_021992	Medtr4g114690	chr4:47200289-47201853	WT-C	WT-D	OK	43.3281	19.541	-1.1488	-2.63413	5e-05	0.000610019	yes	TPR repeat protein
XLOC_044646	XLOC_044646	Medtr8g102755	chr8:43256847-43258398	WT-C	WT-D	OK	9.83563	4.43992	-1.14748	-2.08766	0.0005	0.00449412	yes	transmembrane protein, putative
XLOC_041105	XLOC_041105	Medtr7g094190	chr7:37486713-37489500	WT-C	WT-D	OK	13.6534	6.16393	-1.14733	-2.61246	5e-05	0.000610019	yes	indole-3-acetic acid-amido synthetase
XLOC_040578	XLOC_040578	Medtr7g079300	chr7:30090014-30092693	WT-C	WT-D	OK	9.82497	4.43808	-1.14652	-2.15845	0.00025	0.00249322	yes	subtilisin-like serine protease
XLOC_040791	XLOC_040791	Medtr7g085810	chr7:33273704-33274484	WT-C	WT-D	OK	7.07061	3.19521	-1.14592	-1.72775	0.0045	0.0277878	yes	AP2 domain class transcription factor
XLOC_011044	XLOC_011044	Medtr2g059890	chr2:24664054-24667015	WT-C	WT-D	OK	77.1478	34.9565	-1.14206	-2.92995	5e-05	0.000610019	yes	rhodanese/cell cycle control phosphatase superfamily protein
XLOC_044793	XLOC_044793	Medtr8g107510	chr8:45457904-45461974	WT-C	WT-D	OK	9.30209	4.21843	-1.14085	-2.37525	5e-05	0.000610019	yes	potassium transporter-like protein
XLOC_022250	XLOC_022250	Medtr4g124080	chr4:51241102-51242712	WT-C	WT-D	OK	184.282	83.6034	-1.14029	-2.79074	5e-05	0.000610019	yes	hypothetical protein
XLOC_030070	XLOC_030070	Medtr5g030890	chr5:13212220-13218384	WT-C	WT-D	OK	70.5711	32.0302	-1.13965	-2.83252	5e-05	0.000610019	yes	DNA-binding protein, putative
XLOC_001633	XLOC_001633	Medtr1g062930	chr1:27622877-27627747	WT-C	WT-D	OK	36.304	16.4812	-1.13931	-2.76995	5e-05	0.000610019	yes	pectate lyase-like protein
XLOC_026388	XLOC_026388	Medtr5g007730	chr5:1491468-1493177	WT-C	WT-D	OK	32.3762	14.7001	-1.13911	-2.67556	5e-05	0.000610019	yes	chalcone and stilbene synthase family protein
XLOC_045898	XLOC_045898	Medtr8g445800	chr8:17480935-17498034	WT-C	WT-D	OK	6.37116	2.89341	-1.13879	-2.39397	5e-05	0.000610019	yes	LRR receptor-like kinase, putative
XLOC_024594	XLOC_024594	Medtr4g081950	chr4:31830762-31833405	WT-C	WT-D	OK	55.7953	25.3415	-1.13864	-2.44911	5e-05	0.000610019	yes	expansin-A1-like protein
XLOC_011284	XLOC_011284	Medtr2g069770	chr2:29105918-29107817	WT-C	WT-D	OK	12.5806	5.71447	-1.13851	-2.4682	5e-05	0.000610019	yes	hypothetical protein
XLOC_021803	XLOC_021803	Medtr4g107630	chr4:44583771-44586598	WT-C	WT-D	OK	4.33799	1.97312	-1.13655	-1.87783	0.0019	0.013666	yes	integral membrane HPP family protein
XLOC_041092	XLOC_041092	Medtr7g093870	chr7:37336573-37338095	WT-C	WT-D	OK	186.933	85.0333	-1.13642	-2.73287	5e-05	0.000610019	yes	disease resistance-responsive, dirigent domain protein
XLOC_004803	XLOC_004803	Medtr1g058560,Medtr1g058570	chr1:25808736-25816955	WT-C	WT-D	OK	8.58778	3.90663	-1.13636	-1.71657	0.0057	0.033561	yes	#N/A
XLOC_042999	XLOC_042999	Medtr8g042900	chr8:16603963-16606634	WT-C	WT-D	OK	2.30846	1.05022	-1.13623	-1.73504	0.0058	0.034045	yes	pectinesterase/pectinesterase inhibitor
XLOC_025145	XLOC_025145	Medtr4g098530	chr4:40611730-40614090	WT-C	WT-D	OK	46.4547	21.1375	-1.13602	-2.82556	5e-05	0.000610019	yes	plant intracellular ras group-related LRR protein
XLOC_002873	XLOC_002873	Medtr1g104800	chr1:47218565-47220241	WT-C	WT-D	OK	87.9785	40.0381	-1.13578	-2.88886	5e-05	0.000610019	yes	plastocyanin-like domain protein
XLOC_047933	XLOC_047933	Medtr0009s0120	scaffold0009:58995-62160	WT-C	WT-D	OK	34.4848	15.6978	-1.1354	-2.71354	5e-05	0.000610019	yes	phosphatidylinositol 3- and 4-kinase
XLOC_037307	XLOC_037307	Medtr7g072550	chr7:26985105-26988340	WT-C	WT-D	OK	2.40864	1.09755	-1.13393	-1.74435	0.00385	0.0243965	yes	WEB family plant protein
XLOC_040766	XLOC_040766	Medtr7g084690	chr7:32673023-32674127	WT-C	WT-D	OK	3.86253	1.76296	-1.13155	-1.68461	0.00605	0.0353064	yes	Avr9/Cf-9 rapidly elicited protein
XLOC_004855	XLOC_004855	Medtr1g061270,Medtr1g061340	chr1:26782570-26823933	WT-C	WT-D	OK	18.1022	8.27121	-1.12999	-2.06047	0.0006	0.00523781	yes	#N/A
XLOC_038216	XLOC_038216	Medtr7g099820	chr7:40077940-40084139	WT-C	WT-D	OK	33.9167	15.498	-1.12991	-2.59658	5e-05	0.000610019	yes	cation/H+ exchanger 3
XLOC_030782	XLOC_030782	Medtr5g061860	chr5:25703146-25708741	WT-C	WT-D	OK	6.25239	2.86289	-1.12693	-2.17513	0.00015	0.00160386	yes	sulfate/bicarbonate/oxalate exchanger and transporter sat-1
XLOC_044311	XLOC_044311	Medtr8g091390	chr8:38116265-38119753	WT-C	WT-D	OK	16.4213	7.52245	-1.1263	-2.52111	0.0001	0.00113325	yes	L-ascorbate oxidase
XLOC_004279	XLOC_004279	Medtr1g041475	chr1:15564923-15567717	WT-C	WT-D	OK	2.63565	1.20852	-1.12491	-1.60636	0.00695	0.0395918	yes	phosphatase 2C family protein
XLOC_018751	XLOC_018751	Medtr3g111210	chr3:51966023-51968411	WT-C	WT-D	OK	6.47114	2.96747	-1.12479	-2.25898	0.00025	0.00249322	yes	zinc finger (C3HC4-type RING finger) family protein
XLOC_018307	XLOC_018307	Medtr3g099200	chr3:45478428-45480733	WT-C	WT-D	OK	51.7656	23.7555	-1.12374	-2.81801	5e-05	0.000610019	yes	hypothetical protein
XLOC_028137	XLOC_028137	Medtr5g068740	chr5:29121029-29124979	WT-C	WT-D	OK	28.9504	13.2917	-1.12306	-2.72572	5e-05	0.000610019	yes	glycoside hydrolase family 1 protein
XLOC_020405	XLOC_020405	Medtr4g062520	chr4:23238018-23239174	WT-C	WT-D	OK	5.75203	2.64407	-1.12131	-1.84559	0.002	0.0141983	yes	disease resistance-responsive, dirigent domain protein
XLOC_009257	XLOC_009257	Medtr2g096610	chr2:41257421-41258284	WT-C	WT-D	OK	6.4206	2.95176	-1.12113	-1.68179	0.00605	0.0353064	yes	core histone H2A/H2B/H3/H4
XLOC_017445	XLOC_017445	Medtr3g072920	chr3:32821729-32823995	WT-C	WT-D	OK	4.90737	2.25942	-1.11899	-1.96861	0.0009	0.0073468	yes	nucleic acid-binding protein
XLOC_009711	XLOC_009711	Medtr2g009770	chr2:2083627-2084955	WT-C	WT-D	OK	12.918	5.95062	-1.11827	-2.21368	0.0001	0.00113325	yes	zein-binding protein
XLOC_010123	XLOC_010123	Medtr2g023010	chr2:8021819-8022964	WT-C	WT-D	OK	13.376	6.17408	-1.11535	-2.20396	0.0004	0.00373581	yes	hypothetical protein
XLOC_017460	XLOC_017460	Medtr3g073330	chr3:33066849-33068016	WT-C	WT-D	OK	4.44006	2.04986	-1.11506	-1.72742	0.005	0.0303075	yes	hypothetical protein
XLOC_014627	XLOC_014627	Medtr3g088820	chr3:40646142-40648516	WT-C	WT-D	OK	1.36838	0.632535	-1.11325	-1.58765	0.0086	0.0472049	yes	PPR containing plant-like protein
XLOC_040989	XLOC_040989	Medtr7g091290	chr7:36040877-36048038	WT-C	WT-D	OK	2.72865	1.26249	-1.11192	-2.00428	0.00085	0.00701048	yes	kinesin motor catalytic domain protein
XLOC_044714	XLOC_044714	Medtr8g104820	chr8:44151626-44156037	WT-C	WT-D	OK	58.6613	27.1794	-1.1099	-2.74373	5e-05	0.000610019	yes	glycosyl hydrolase family 9 protein
XLOC_020832	XLOC_020832	Medtr4g076810	chr4:29372903-29379430	WT-C	WT-D	OK	3.4756	1.61067	-1.10961	-2.14947	0.00045	0.00413611	yes	hypothetical protein
XLOC_030504	XLOC_030504	Medtr5g045000	chr5:19732914-19738232	WT-C	WT-D	OK	52.621	24.3993	-1.1088	-2.56244	5e-05	0.000610019	yes	glucosamine-6-phosphate isomerase/6-phosphogluconolactonase
XLOC_025411	XLOC_025411	Medtr4g107730	chr4:44625331-44683641	WT-C	WT-D	OK	158.205	73.4127	-1.1077	-2.02739	0.0007	0.00593463	yes	SPFH/band 7/PHB domain membrane-associated family protein
XLOC_033837	XLOC_033837	Medtr6g088885	chr6:34072680-34076407	WT-C	WT-D	OK	1.76322	0.819053	-1.10618	-1.59443	0.00655	0.0377632	yes	glucan endo-1,3-beta-glucosidase-like protein
XLOC_023922	XLOC_023922	Medtr4g059870	chr4:22083891-22086566	WT-C	WT-D	OK	7.62013	3.5418	-1.10534	-2.14037	0.00035	0.00334064	yes	C2H2 and C2HC zinc finger protein, putative
XLOC_016971	XLOC_016971	Medtr3g463590	chr3:25494698-25496004	WT-C	WT-D	OK	56.571	26.4583	-1.09634	-2.56524	5e-05	0.000610019	yes	Kunitz type trypsin inhibitor / Alpha-fucosidase
XLOC_037217	XLOC_037217	Medtr7g070050	chr7:25811678-25813033	WT-C	WT-D	OK	33.7057	15.7887	-1.0941	-2.42159	5e-05	0.000610019	yes	abscisic acid receptor
XLOC_040388	XLOC_040388	Medtr7g073710	chr7:27586014-27588341	WT-C	WT-D	OK	1.47693	0.692102	-1.09354	-1.54567	0.00855	0.0470115	yes	LRR receptor-like kinase
XLOC_002366	XLOC_002366	Medtr1g088400	chr1:39514463-39518301	WT-C	WT-D	OK	16.1785	7.58287	-1.09326	-2.04317	0.00075	0.00628606	yes	poly [ADP-ribose] polymerase
XLOC_004163	XLOC_004163	Medtr1g037520	chr1:13864270-13866235	WT-C	WT-D	OK	3.77358	1.7699	-1.09226	-1.65895	0.00665	0.038236	yes	transmembrane protein, putative
XLOC_001969	XLOC_001969	Medtr1g075640	chr1:33512365-33520877	WT-C	WT-D	OK	42.232	19.8613	-1.08838	-2.80838	5e-05	0.000610019	yes	phosphate transporter PHO1-like protein
XLOC_026843	XLOC_026843	Medtr5g020000	chr5:7592985-7599103	WT-C	WT-D	OK	32.4459	15.2662	-1.08769	-2.80238	5e-05	0.000610019	yes	chromatin-remodeling complex ATPase chain, putative
XLOC_039749	XLOC_039749	Medtr7g050425	chr7:16813826-16815811	WT-C	WT-D	OK	12.1923	5.74263	-1.08619	-2.0571	0.0007	0.00593463	yes	phosphoglycerate mutase family protein
XLOC_045500	XLOC_045500	Medtr8g028565	chr8:10922449-10924777	WT-C	WT-D	OK	13.5511	6.38298	-1.08611	-2.29841	0.00035	0.00334064	yes	WRKY family transcription factor
XLOC_011781	XLOC_011781	Medtr2g088320	chr2:37212310-37213109	WT-C	WT-D	OK	9.1905	4.32906	-1.08609	-1.80836	0.00275	0.0183763	yes	hypothetical protein
XLOC_021498	XLOC_021498	Medtr4g094815	chr4:39053259-39056533	WT-C	WT-D	OK	15.9537	7.51677	-1.08571	-2.28602	0.0001	0.00113325	yes	caffeoyl-CoA 3-O-methyltransferase
XLOC_021135	XLOC_021135	Medtr4g086340	chr4:33824412-33824944	WT-C	WT-D	OK	83.6326	39.4194	-1.08516	-2.33186	5e-05	0.000610019	yes	BEST plant protein match is: (TAIR:plant1) protein, putative
XLOC_044140	XLOC_044140	Medtr8g086020	chr8:35695848-35697417	WT-C	WT-D	OK	123.681	58.3314	-1.08428	-2.65617	5e-05	0.000610019	yes	BZIP transcription factor bZIP124
XLOC_035588	XLOC_035588	Medtr6g084890	chr6:31938698-31944623	WT-C	WT-D	OK	2.84623	1.34253	-1.08409	-1.90699	0.0019	0.013666	yes	DNA (cytosine-5)-methyltransferase CMT3-like protein
XLOC_033533	XLOC_033533	Medtr6g081060	chr6:28855896-28864285	WT-C	WT-D	OK	21.2658	10.0338	-1.08366	-2.57454	5e-05	0.000610019	yes	nucleotide-diphospho-sugar transferase family protein
XLOC_038543	XLOC_038543	Medtr7g110000	chr7:45077017-45081584	WT-C	WT-D	OK	106.804	50.4736	-1.08136	-2.58497	5e-05	0.000610019	yes	boron transporter-like protein
XLOC_026862	XLOC_026862	Medtr5g020570	chr5:7872414-7877255	WT-C	WT-D	OK	6.31578	2.98538	-1.08105	-2.27182	0.00015	0.00160386	yes	ubiquitin-protein ligase
XLOC_001627	XLOC_001627	Medtr1g062740	chr1:27470311-27479355	WT-C	WT-D	OK	70.178	33.21	-1.0794	-2.7269	5e-05	0.000610019	yes	phosphatidylinositol-4-phosphate 5-kinase family protein
XLOC_013987	XLOC_013987	Medtr3g069070	chr3:30918151-30922274	WT-C	WT-D	OK	11.1104	5.26325	-1.07788	-2.29815	0.0004	0.00373581	yes	mannose-1-phosphate guanylyltransferase-like protein
XLOC_007011	XLOC_007011	Medtr2g016500	chr2:5063361-5067125	WT-C	WT-D	OK	1.76412	0.836546	-1.07643	-1.60815	0.00775	0.043361	yes	LRR receptor-like kinase
XLOC_032703	XLOC_032703	Medtr6g033660,Medtr6g033675,Medtr6g033705,Medtr6g033725	chr6:11001485-11080481	WT-C	WT-D	OK	245.558	116.449	-1.07637	-2.12529	0.0001	0.00113325	yes	#N/A
XLOC_042734	XLOC_042734	Medtr8g031550	chr8:11840675-11850298	WT-C	WT-D	OK	6.17991	2.93135	-1.07602	-2.35778	0.0001	0.00113325	yes	potassium efflux antiporter
XLOC_028694	XLOC_028694	Medtr5g086130,Medtr5g086310,Medtr5g086330	chr5:37236496-37316806	WT-C	WT-D	OK	52.4056	24.8938	-1.07393	-2.08865	0.00055	0.00486576	yes	#N/A
XLOC_039802	XLOC_039802	Medtr7g051240	chr7:17939462-17945735	WT-C	WT-D	OK	4.12332	1.95887	-1.07379	-1.83099	0.00125	0.00967119	yes	FAD-dependent oxidoreductase
XLOC_018224	XLOC_018224	Medtr3g096830	chr3:44314186-44319007	WT-C	WT-D	OK	46.621	22.1504	-1.07365	-1.50732	0.00805	0.0446216	yes	transmembrane amino acid transporter family protein
XLOC_011256	XLOC_011256	Medtr2g068950	chr2:28638751-28642769	WT-C	WT-D	OK	5.57204	2.64873	-1.07291	-1.92324	0.00155	0.0115618	yes	2OG-Fe(II) oxygenase family oxidoreductase
XLOC_025684	XLOC_025684	Medtr4g117250	chr4:48585268-48587547	WT-C	WT-D	OK	40.1235	19.0759	-1.07269	-2.53352	5e-05	0.000610019	yes	zinc finger, C3HC4 type (RING finger) protein
XLOC_042125	XLOC_042125	Medtr8g009080	chr8:2021784-2023744	WT-C	WT-D	OK	4.2161	2.00585	-1.07169	-1.68963	0.00375	0.0238895	yes	1-aminocyclopropane-1-carboxylate oxidase-like protein
XLOC_016925	XLOC_016925	Medtr3g462130	chr3:24776932-24779909	WT-C	WT-D	OK	53.8515	25.6397	-1.07061	-2.72258	5e-05	0.000610019	yes	proliferating cell nuclear antigen large form protein
XLOC_006386	XLOC_006386	Medtr1g112270	chr1:50782751-50790900	WT-C	WT-D	OK	12.7218	6.06328	-1.06913	-2.38523	0.0001	0.00113325	yes	C2H2 zinc finger protein, putative
XLOC_002927	XLOC_002927	Medtr1g105885	chr1:47811125-47813396	WT-C	WT-D	OK	106.077	50.5618	-1.06899	-2.52776	5e-05	0.000610019	yes	cysteine-rich RLK (receptor-like kinase) protein
XLOC_003530	XLOC_003530	Medtr1g015980	chr1:4141020-4143821	WT-C	WT-D	OK	48.5592	23.1532	-1.06853	-2.75185	5e-05	0.000610019	yes	fructan exohydrolase
XLOC_006416	XLOC_006416	Medtr1g112940	chr1:51223412-51225322	WT-C	WT-D	OK	42.7822	20.4069	-1.06795	-2.62587	5e-05	0.000610019	yes	protein phosphatase 2A regulatory B subunit family protein
XLOC_009812	XLOC_009812	Medtr2g013070	chr2:3450591-3452831	WT-C	WT-D	OK	3.0957	1.47762	-1.06699	-1.63026	0.0067	0.0384541	yes	sphingolipid delta desaturase
XLOC_028340	XLOC_028340	Medtr5g075180	chr5:31935380-31937139	WT-C	WT-D	OK	4.3992	2.10051	-1.0665	-1.83255	0.0029	0.0192307	yes	DUF641 family protein
XLOC_012886	XLOC_012886	Medtr3g028720	chr3:9212117-9215755	WT-C	WT-D	OK	7.18206	3.43018	-1.06611	-2.05847	0.0003	0.00291729	yes	glycoside hydrolase family 1 protein
XLOC_000776	XLOC_000776	Medtr1g033100,Medtr1g033130	chr1:11889777-11906311	WT-C	WT-D	OK	71.2194	34.0197	-1.0659	-2.64321	5e-05	0.000610019	yes	#N/A
XLOC_033669	XLOC_033669	Medtr6g083020	chr6:31015290-31018777	WT-C	WT-D	OK	5.76713	2.75606	-1.06525	-2.04828	0.0005	0.00449412	yes	wall-associated kinase-like protein
XLOC_002652	XLOC_002652	Medtr1g097935	chr1:44140687-44142315	WT-C	WT-D	OK	19.9662	9.54201	-1.0652	-2.28742	5e-05	0.000610019	yes	chalcone and stilbene synthase family protein
XLOC_025496	XLOC_025496	Medtr4g112810	chr4:45912106-45917134	WT-C	WT-D	OK	26.0967	12.4922	-1.06284	-2.50584	0.0001	0.00113325	yes	porphyromonas-type peptidyl-arginine deiminase
XLOC_020365	XLOC_020365	Medtr4g060790	chr4:22365928-22370030	WT-C	WT-D	OK	25.1649	12.0571	-1.06153	-2.34579	0.00015	0.00160386	yes	defects in morphology protein 1 precursor
XLOC_004545	XLOC_004545	Medtr1g051230	chr1:20017617-20027112	WT-C	WT-D	OK	5.44893	2.61365	-1.05991	-2.34657	5e-05	0.000610019	yes	condensin complex subunit 1
XLOC_038040	XLOC_038040	Medtr7g094110	chr7:37461659-37466000	WT-C	WT-D	OK	6.4734	3.11217	-1.0566	-2.0241	0.0007	0.00593463	yes	sugar porter (SP) family MFS transporter
XLOC_018125	XLOC_018125	Medtr3g093730	chr3:42821389-42825561	WT-C	WT-D	OK	32.4701	15.6296	-1.05483	-2.5079	0.0001	0.00113325	yes	methylesterase
XLOC_015390	XLOC_015390	Medtr3g111610	chr3:52179691-52180991	WT-C	WT-D	OK	4.97644	2.39637	-1.05426	-1.68009	0.00535	0.0319529	yes	GNS1/SUR4 membrane family protein
XLOC_005735	XLOC_005735	Medtr1g090140	chr1:40376285-40381503	WT-C	WT-D	OK	36.1307	17.418	-1.05265	-2.66903	5e-05	0.000610019	yes	TCP-1/cpn60 chaperonin family protein
XLOC_006662	XLOC_006662	Medtr2g006440	chr2:578879-586948	WT-C	WT-D	OK	2.157	1.04115	-1.05086	-1.9292	0.00095	0.00768603	yes	ATP-dependent DNA helicase RecQ family protein
XLOC_004740	XLOC_004740	Medtr1g056350	chr1:24660115-24661096	WT-C	WT-D	OK	9.96447	4.81864	-1.04817	-1.88634	0.00185	0.0133819	yes	anaphase-promoting complex subunit 11 RING-H2 finger protein
XLOC_025899	XLOC_025899	Medtr4g124750	chr4:51711327-51713041	WT-C	WT-D	OK	4.54165	2.19722	-1.04754	-1.61926	0.0066	0.0379828	yes	SAUR-like auxin-responsive family protein
XLOC_008098	XLOC_008098	Medtr2g048900	chr2:21615899-21622152	WT-C	WT-D	OK	81.5781	39.5248	-1.04542	-2.35758	0.00015	0.00160386	yes	endoplasmic oxidoreductin protein
XLOC_021336	XLOC_021336	Medtr4g092590	chr4:36714478-36717923	WT-C	WT-D	OK	12.9161	6.25816	-1.04537	-2.1584	0.00015	0.00160386	yes	branched-chain amino acid aminotransferase
XLOC_037167	XLOC_037167	Medtr7g068320	chr7:24984144-24991777	WT-C	WT-D	OK	26.9168	13.0495	-1.04451	-2.54408	5e-05	0.000610019	yes	zinc-binding alcohol dehydrogenase family protein
XLOC_008682	XLOC_008682	Medtr2g078200	chr2:32505910-32507609	WT-C	WT-D	OK	10.644	5.16082	-1.04436	-2.16181	0.0004	0.00373581	yes	TCP family transcription factor
XLOC_034546	XLOC_034546	Medtr6g032885	chr6:10221377-10224831	WT-C	WT-D	OK	4.86995	2.36223	-1.04376	-1.95743	0.00125	0.00967119	yes	ARM repeat protein
XLOC_004100	XLOC_004100	Medtr1g035300	chr1:12801486-12806011	WT-C	WT-D	OK	22.0502	10.6969	-1.0436	-2.15531	0.0002	0.0020557	yes	hypothetical protein
XLOC_038770	XLOC_038770	Medtr7g116710	chr7:48194769-48198660	WT-C	WT-D	OK	6.61822	3.21063	-1.04359	-1.84866	0.00195	0.0139574	yes	ABIL1-like protein
XLOC_034201	XLOC_034201	Medtr6g015370	chr6:5022923-5027995	WT-C	WT-D	OK	1.90017	0.922864	-1.04194	-1.80273	0.0029	0.0192307	yes	longifolia protein
XLOC_047067	XLOC_047067	Medtr8g090000	chr8:37644875-37650442	WT-C	WT-D	OK	16.8091	8.16949	-1.04093	-2.49801	5e-05	0.000610019	yes	minichromosome maintenance (MCM2/3/5) family protein
XLOC_034595	XLOC_034595	Medtr6g033740	chr6:11092504-11098780	WT-C	WT-D	OK	17.8772	8.70097	-1.03887	-2.55548	5e-05	0.000610019	yes	P-loop nucleoside triphosphate hydrolase superfamily protein
XLOC_047414	XLOC_047414	Medtr8g099655	chr8:42154608-42155630	WT-C	WT-D	OK	6.48152	3.15475	-1.03881	-1.69413	0.00555	0.0329314	yes	DUF4228 domain protein
XLOC_024649	XLOC_024649	Medtr4g083960	chr4:32663848-32667981	WT-C	WT-D	OK	14.9227	7.26563	-1.03835	-2.39735	5e-05	0.000610019	yes	phosphate transporter
XLOC_034881	XLOC_034881	Medtr6g045483	chr6:16399502-16403084	WT-C	WT-D	OK	14.2729	6.95709	-1.03672	-2.35959	5e-05	0.000610019	yes	silicon efflux transporter
XLOC_010513	XLOC_010513	Medtr2g437530	chr2:14754184-14756065	WT-C	WT-D	OK	329.392	160.733	-1.03514	-2.30747	5e-05	0.000610019	yes	DREPP plasma membrane protein
XLOC_044541	XLOC_044541	Medtr8g099320	chr8:41830162-41840177	WT-C	WT-D	OK	46.8504	22.8759	-1.03423	-2.5907	5e-05	0.000610019	yes	transmembrane amino acid transporter family protein
XLOC_006159	XLOC_006159	Medtr1g104590	chr1:47103078-47106005	WT-C	WT-D	OK	17.7775	8.6813	-1.03407	-2.42214	5e-05	0.000610019	yes	copper amine oxidase, enzyme domain protein
XLOC_029938	XLOC_029938	Medtr5g026370	chr5:10844014-10846338	WT-C	WT-D	OK	41.5863	20.3123	-1.03376	-2.5638	5e-05	0.000610019	yes	tyrosine kinase family protein
XLOC_048077	XLOC_048077	Medtr0019s0120	scaffold0019:63189-71258	WT-C	WT-D	OK	18.9423	9.25712	-1.03298	-2.61089	5e-05	0.000610019	yes	methyltransferase PMT16, putative
XLOC_007249	XLOC_007249	Medtr2g023860	chr2:8458210-8460050	WT-C	WT-D	OK	2.64808	1.2946	-1.03245	-1.6006	0.00705	0.0400422	yes	F-box plant-like protein, putative
XLOC_028687	XLOC_028687	Medtr5g086030	chr5:37195482-37199658	WT-C	WT-D	OK	6.54185	3.19842	-1.03234	-2.04816	0.00035	0.00334064	yes	LysM receptor kinase K1B
XLOC_032445	XLOC_032445	Medtr6g016660	chr6:6367989-6370782	WT-C	WT-D	OK	7.17905	3.51078	-1.032	-1.91799	0.0012	0.00933344	yes	DUF1262 family protein
XLOC_023094	XLOC_023094	Medtr4g021270	chr4:6888888-6890129	WT-C	WT-D	OK	17.5548	8.58721	-1.0316	-2.11254	0.00015	0.00160386	yes	transcriptional regulator superman protein
XLOC_037822	XLOC_037822	Medtr7g087370,Medtr7g087400	chr7:33982734-33996425	WT-C	WT-D	OK	11.1814	5.47223	-1.0309	-2.14385	0.00055	0.00486576	yes	#N/A
XLOC_004903	XLOC_004903	Medtr1g062980	chr1:27661468-27665753	WT-C	WT-D	OK	39.8772	19.5213	-1.03052	-2.58068	0.0001	0.00113325	yes	four ACT domain ACT domain protein which protein
XLOC_027187	XLOC_027187	Medtr5g029770	chr5:12530975-12531938	WT-C	WT-D	OK	7.70428	3.77517	-1.02912	-1.72974	0.0046	0.0282502	yes	core histone H2A/H2B/H3/H4
XLOC_021949	XLOC_021949	Medtr4g113650	chr4:46750294-46754779	WT-C	WT-D	OK	12.4995	6.12606	-1.02884	-2.33816	5e-05	0.000610019	yes	cytochrome P450 family 709 protein
XLOC_033892	XLOC_033892	Medtr6g093150	chr6:35169714-35173672	WT-C	WT-D	OK	2.0282	0.994195	-1.0286	-1.68488	0.0037	0.0236025	yes	microtubule-associated TORTIFOLIA-like protein
XLOC_029891	XLOC_029891	Medtr5g025100	chr5:10154960-10163341	WT-C	WT-D	OK	37.0813	18.1783	-1.02848	-2.37522	5e-05	0.000610019	yes	kinesin-like calmodulin-binding protein
XLOC_005938	XLOC_005938	Medtr1g097250	chr1:43865020-43867359	WT-C	WT-D	OK	17.2547	8.45933	-1.02837	-2.18189	0.0001	0.00113325	yes	oxidoreductase family, NAD-binding rossmann fold protein
XLOC_034366	XLOC_034366	Medtr6g022020	chr6:7630102-7631466	WT-C	WT-D	OK	10.8816	5.33519	-1.02827	-1.86008	0.0014	0.010638	yes	BCL-2 binding anthanogene-1 protein
XLOC_024797	XLOC_024797	Medtr4g088500	chr4:35114936-35118502	WT-C	WT-D	OK	26.0897	12.7949	-1.02792	-2.56566	5e-05	0.000610019	yes	MACPF domain NSL1-like protein
XLOC_015127	XLOC_015127	Medtr3g104940	chr3:48382536-48386017	WT-C	WT-D	OK	3.78041	1.85797	-1.02482	-1.88525	0.0019	0.013666	yes	mechanosensitive ion channel family protein
XLOC_044020	XLOC_044020	Medtr8g079250	chr8:33897974-33942343	WT-C	WT-D	OK	58.5201	28.7906	-1.02334	-1.73721	0.0027	0.0181181	yes	heavy metal P-type ATPase
XLOC_039149	XLOC_039149	Medtr7g016100	chr7:5115035-5117448	WT-C	WT-D	OK	536.088	264.073	-1.02153	-1.83672	0.0018	0.0130846	yes	hyoscyamine 6-dioxygenase-like protein, putative
XLOC_008990	XLOC_008990	Medtr2g088980	chr2:37530523-37531686	WT-C	WT-D	OK	67.1158	33.0645	-1.02137	-2.48969	5e-05	0.000610019	yes	cysteine-rich RLK (receptor-like kinase) protein
XLOC_000302	XLOC_000302	Medtr1g016620	chr1:4473371-4477359	WT-C	WT-D	OK	55.2295	27.2296	-1.02026	-2.49632	5e-05	0.000610019	yes	protein phosphatase 2C-like protein
XLOC_010715	XLOC_010715	Medtr2g041960	chr2:18325623-18329227	WT-C	WT-D	OK	8.48	4.1843	-1.01908	-2.09429	0.00035	0.00334064	yes	Serine/Threonine kinase family protein
XLOC_017381	XLOC_017381	Medtr3g071610	chr3:32146601-32159920	WT-C	WT-D	OK	6.9322	3.4215	-1.01868	-1.99853	0.0005	0.00449412	yes	cytosolic endo-beta-N-acetylglucosaminidase
XLOC_037537	XLOC_037537	Medtr7g079040	chr7:29998169-29999993	WT-C	WT-D	OK	18.1349	8.95607	-1.01784	-2.19819	0.00035	0.00334064	yes	WRKY family transcription factor
XLOC_011845	XLOC_011845	Medtr2g090190	chr2:38268710-38272451	WT-C	WT-D	OK	28.2475	13.9513	-1.01772	-2.53232	5e-05	0.000610019	yes	catalytic/protein phosphatase type 2C
XLOC_014639	XLOC_014639	Medtr3g089055	chr3:40766405-40769365	WT-C	WT-D	OK	33.5547	16.5928	-1.01596	-2.47001	5e-05	0.000610019	yes	GRAS family transcription factor
XLOC_038587	XLOC_038587	Medtr7g111280	chr7:45666165-45669433	WT-C	WT-D	OK	4.63212	2.29224	-1.01491	-1.76836	0.00195	0.0139574	yes	pectinacetylesterase family protein
XLOC_001979	XLOC_001979	Medtr1g076130	chr1:33721742-33725370	WT-C	WT-D	OK	232.811	115.245	-1.01446	-2.33199	0.0001	0.00113325	yes	cytoplasmic-like malate dehydrogenase
XLOC_002650	XLOC_002650	Medtr1g098140	chr1:44127877-44129689	WT-C	WT-D	OK	23.2132	11.4915	-1.01438	-2.342	0.0002	0.0020557	yes	chalcone and stilbene synthase family protein
XLOC_028076	XLOC_028076	Medtr5g066440	chr5:28025134-28030217	WT-C	WT-D	OK	4.37784	2.16895	-1.01322	-1.81875	0.00205	0.0144887	yes	protein vernalization insensitive-like protein
XLOC_031042	XLOC_031042	Medtr5g071220	chr5:30203859-30208133	WT-C	WT-D	OK	1.14236	0.56628	-1.01243	-1.54883	0.0089	0.0483931	yes	NB-ARC domain disease resistance protein
XLOC_026383	XLOC_026383	Medtr5g007640	chr5:1444144-1450200	WT-C	WT-D	OK	77.0244	38.1939	-1.01197	-2.61283	5e-05	0.000610019	yes	4-coumarate:CoA ligase-like protein
XLOC_011877	XLOC_011877	Medtr2g090755	chr2:38909623-38910616	WT-C	WT-D	OK	7.90132	3.91805	-1.01196	-1.74363	0.00345	0.0222377	yes	glutaredoxin-C1 protein
XLOC_013686	XLOC_013686	Medtr3g464530	chr3:25930717-25935779	WT-C	WT-D	OK	4.5195	2.24203	-1.01136	-1.6382	0.00485	0.0295482	yes	2OG-Fe(II) oxygenase family oxidoreductase
XLOC_005449	XLOC_005449	Medtr1g080590	chr1:35836012-35838257	WT-C	WT-D	OK	20.7215	10.2798	-1.01132	-2.14293	0.00025	0.00249322	yes	GRF1-interacting factor-like protein
XLOC_041332	XLOC_041332	Medtr7g101190	chr7:40834268-40836017	WT-C	WT-D	OK	14.9035	7.40025	-1.01	-2.01225	0.00055	0.00486576	yes	major intrinsic protein (MIP) family transporter
XLOC_020291	XLOC_020291	Medtr4g057765	chr4:21268277-21270135	WT-C	WT-D	OK	13.952	6.93124	-1.00929	-2.08969	0.00015	0.00160386	yes	heavy metal transport/detoxification superfamily protein
XLOC_046872	XLOC_046872	Medtr8g083310	chr8:35041152-35046965	WT-C	WT-D	OK	2.68077	1.33238	-1.00864	-1.89728	0.0015	0.0112813	yes	hypothetical protein
XLOC_035585	XLOC_035585	Medtr6g084710	chr6:31827561-31833136	WT-C	WT-D	OK	26.8486	13.3442	-1.00863	-2.53728	5e-05	0.000610019	yes	eukaryotic aspartyl protease family protein
XLOC_021242	XLOC_021242	Medtr4g088900	chr4:35502242-35504138	WT-C	WT-D	OK	12.6907	6.31458	-1.00702	-1.79208	0.00265	0.0178516	yes	heat shock transcription factor
XLOC_013696	XLOC_013696	Medtr3g464720	chr3:26022645-26033994	WT-C	WT-D	OK	9.39232	4.6736	-1.00695	-2.5	5e-05	0.000610019	yes	clathrin heavy chain
XLOC_041027	XLOC_041027	Medtr7g092230,Medtr7g092240,Medtr7g092250	chr7:36522976-36538356	WT-C	WT-D	OK	7.18104	3.57337	-1.00691	-1.96858	0.0008	0.00664974	yes	#N/A
XLOC_044512	XLOC_044512	Medtr8g098840	chr8:41331761-41334923	WT-C	WT-D	OK	58.8059	29.3089	-1.00463	-2.44822	5e-05	0.000610019	yes	polygalacturonase/glycoside hydrolase family protein
XLOC_007742	XLOC_007742	Medtr2g036480,Medtr2g036490	chr2:15788077-15794132	WT-C	WT-D	OK	2.46416	1.22871	-1.00395	-1.56914	0.00805	0.0446216	yes	#N/A
XLOC_025216	XLOC_025216	Medtr4g101280	chr4:41833045-41833903	WT-C	WT-D	OK	852.358	425.283	-1.00304	-1.78417	0.00385	0.0243965	yes	Lipid transfer protein
XLOC_017797	XLOC_017797	Medtr3g083910,Medtr3g083920	chr3:37858367-37864013	WT-C	WT-D	OK	35.2193	17.5727	-1.00303	-2.40379	5e-05	0.000610019	yes	#N/A
XLOC_004858	XLOC_004858	Medtr1g061530	chr1:26845517-26849527	WT-C	WT-D	OK	8.31729	4.15443	-1.00146	-1.69973	0.0047	0.0287811	yes	AT hook motif DNA-binding family protein
XLOC_043926	XLOC_043926	Medtr8g075950	chr8:32125039-32126711	WT-C	WT-D	OK	38.8482	19.4222	-1.00014	-2.41863	5e-05	0.000610019	yes	chalcone-flavanone isomerase family protein
XLOC_009060	XLOC_009060	Medtr2g090235	chr2:38336367-38338520	WT-C	WT-D	OK	8.59132	4.29731	-0.999447	-2.02264	0.00075	0.00628606	yes	ethylene response factor
XLOC_017117	XLOC_017117	Medtr3g062500	chr3:28221569-28226064	WT-C	WT-D	OK	20.3455	10.1838	-0.998427	-2.40481	5e-05	0.000610019	yes	LRR receptor-like kinase
XLOC_014664	XLOC_014664	Medtr3g090760	chr3:41196626-41198512	WT-C	WT-D	OK	4.85017	2.42831	-0.998084	-1.82645	0.0018	0.0130846	yes	ethylene response factor
XLOC_037450	XLOC_037450	Medtr7g076660	chr7:28883718-28886849	WT-C	WT-D	OK	8.0704	4.04458	-0.996651	-1.71954	0.00335	0.0217324	yes	NAD(P)-binding rossmann-fold protein
XLOC_033346	XLOC_033346	Medtr6g069030	chr6:24827418-24830713	WT-C	WT-D	OK	2.45275	1.22985	-0.995917	-1.68687	0.0048	0.0292716	yes	LRR receptor-like kinase
XLOC_043488	XLOC_043488	Medtr8g062830	chr8:26282121-26285210	WT-C	WT-D	OK	8.58938	4.30711	-0.995834	-2.24745	0.00015	0.00160386	yes	formin-like 2 domain protein
XLOC_048879	XLOC_048879	Medtr0154s0010	scaffold0154:0-1407	WT-C	WT-D	OK	7.54749	3.78505	-0.995686	-1.76589	0.00465	0.0285206	yes	late embryogenesis abundant protein
XLOC_031439	XLOC_031439	Medtr5g083480	chr5:36023523-36026567	WT-C	WT-D	OK	4.31945	2.16624	-0.995652	-1.92443	0.00145	0.0109613	yes	LRR receptor-like kinase
XLOC_038163	XLOC_038163	Medtr7g098170	chr7:39230787-39237133	WT-C	WT-D	OK	8.96782	4.5044	-0.993421	-2.1625	0.00015	0.00160386	yes	breast cancer susceptibility protein, putative
XLOC_025995	XLOC_025995	Medtr4g127870	chr4:53191726-53193172	WT-C	WT-D	OK	475.93	239.404	-0.991303	-2.01167	0.00145	0.0109613	yes	ribulose bisphosphate carboxylase small chain
XLOC_009623	XLOC_009623	Medtr2g007220	chr2:867453-870653	WT-C	WT-D	OK	9.11476	4.5853	-0.991188	-2.05669	0.00055	0.00486576	yes	F-box plant-like protein
XLOC_014939	XLOC_014939	Medtr3g099150	chr3:45450833-45453582	WT-C	WT-D	OK	2.90294	1.46044	-0.991106	-1.62151	0.0075	0.0421721	yes	nodulin-like/MFS transporter
XLOC_005831	XLOC_005831	Medtr1g093600	chr1:41951395-41953202	WT-C	WT-D	OK	31.3879	15.7936	-0.990874	-2.2254	0.0001	0.00113325	yes	AP2/ERF and B3 domain transcription factor
XLOC_011027	XLOC_011027	Medtr2g059200	chr2:24441826-24447545	WT-C	WT-D	OK	2.56463	1.29131	-0.989917	-1.79609	0.00235	0.0161667	yes	transducin family protein/WD-40 repeat protein
XLOC_048665	XLOC_048665	Medtr0100s0160	scaffold0100:38848-42066	WT-C	WT-D	OK	18.2381	9.18373	-0.989801	-2.30741	0.0002	0.0020557	yes	zinc finger AN1 and C2H2 domain stress-associated protein
XLOC_044504	XLOC_044504	Medtr8g098575	chr8:41132910-41137280	WT-C	WT-D	OK	5.29958	2.67078	-0.988617	-2.09047	0.00025	0.00249322	yes	disease resistance protein (TIR-NBS class)
XLOC_035608	XLOC_035608	Medtr6g086020	chr6:32211766-32213294	WT-C	WT-D	OK	6.54513	3.29851	-0.988608	-1.59386	0.00725	0.0409712	yes	heavy metal transport/detoxification superfamily protein
XLOC_048811	XLOC_048811	Medtr0136s0060	scaffold0136:30782-34219	WT-C	WT-D	OK	14.4076	7.27566	-0.985679	-2.55036	5e-05	0.000610019	yes	activator of 90 kDa heat shock ATPase-like protein
XLOC_011492	XLOC_011492	Medtr2g078620	chr2:32815803-32817930	WT-C	WT-D	OK	14.1115	7.12767	-0.985374	-2.09795	0.0005	0.00449412	yes	hypothetical protein
XLOC_028907	XLOC_028907	-	chr5:40050786-40051490	WT-C	WT-D	OK	24.5748	12.4153	-0.985065	-1.89803	0.00065	0.00560519	yes	#N/A
XLOC_000105	XLOC_000105	Medtr1g009613	chr1:1360196-1362833	WT-C	WT-D	OK	22.5735	11.4132	-0.983926	-2.31561	0.0001	0.00113325	yes	WRKY family transcription factor
XLOC_003327	XLOC_003327	Medtr1g008280	chr1:836415-842304	WT-C	WT-D	OK	195.463	98.837	-0.983769	-2.01383	0.00095	0.00768603	yes	signal peptide peptidase-like protein
XLOC_020886	XLOC_020886	Medtr4g078150	chr4:30078793-30083310	WT-C	WT-D	OK	34.7689	17.6048	-0.981829	-2.20316	5e-05	0.000610019	yes	pfkB family carbohydrate kinase
XLOC_045430	XLOC_045430	Medtr8g027685	chr8:9966028-9981153	WT-C	WT-D	OK	7.29826	3.69586	-0.981644	-2.4016	5e-05	0.000610019	yes	eukaryotic translation initiation factor 3 subunit
XLOC_042969	XLOC_042969	Medtr8g442370	chr8:16003998-16007572	WT-C	WT-D	OK	2.8264	1.43375	-0.97917	-1.72313	0.00515	0.030981	yes	cysteine-rich RLK (receptor-like kinase) protein
XLOC_042418	XLOC_042418	Medtr8g018790	chr8:6495646-6502238	WT-C	WT-D	OK	7.89031	4.00561	-0.978059	-2.11804	0.0004	0.00373581	yes	puromycin-sensitive aminopeptidase-like protein
XLOC_030971	XLOC_030971	Medtr5g068780	chr5:29134510-29137675	WT-C	WT-D	OK	4.57553	2.32285	-0.978045	-1.57197	0.0072	0.0407127	yes	60S ribosomal protein L6
XLOC_016315	XLOC_016315	Medtr3g435150	chr3:11461626-11464191	WT-C	WT-D	OK	6.37612	3.23706	-0.977993	-1.77938	0.0035	0.0224993	yes	NAC transcription factor-like protein
XLOC_018509	XLOC_018509	Medtr3g104990	chr3:48395976-48399673	WT-C	WT-D	OK	3.3993	1.72593	-0.977864	-1.67314	0.0048	0.0292716	yes	mechanosensitive ion channel family protein
XLOC_038196	XLOC_038196	Medtr7g099260	chr7:39789339-39791288	WT-C	WT-D	OK	7.1397	3.62671	-0.977202	-1.71424	0.00325	0.0211915	yes	TPR repeat protein
XLOC_036554	XLOC_036554	Medtr7g034575	chr7:13072985-13090873	WT-C	WT-D	OK	2.45311	1.24645	-0.976784	-1.86434	0.0011	0.00869719	yes	DNA replication ATP-dependent helicase Dna2
XLOC_008547	XLOC_008547	Medtr2g072110	chr2:30246990-30255319	WT-C	WT-D	OK	1.08706	0.552494	-0.976394	-1.62889	0.00475	0.0290315	yes	disease resistance protein (CC-NBS-LRR class) family protein
XLOC_036147	XLOC_036147	Medtr7g016700	chr7:5283753-5285399	WT-C	WT-D	OK	8.75725	4.45151	-0.976184	-1.88348	0.00195	0.0139574	yes	chalcone and stilbene synthase family protein
XLOC_041227	XLOC_041227	Medtr7g098550	chr7:39448421-39451869	WT-C	WT-D	OK	5.7176	2.91055	-0.97412	-1.84234	0.0021	0.0147602	yes	cytochrome P450 family 709 protein
XLOC_001692	XLOC_001692	Medtr1g066640,Medtr1g066680,Medtr1g066710	chr1:28634960-28664198	WT-C	WT-D	OK	53.6559	27.3241	-0.973564	-2.34838	5e-05	0.000610019	yes	#N/A
XLOC_002651	XLOC_002651	Medtr1g097910	chr1:44132268-44133790	WT-C	WT-D	OK	9.20164	4.69647	-0.970314	-1.86685	0.00105	0.00835368	yes	chalcone and stilbene synthase family protein
XLOC_002388	XLOC_002388	Medtr1g088965	chr1:39952216-39955623	WT-C	WT-D	OK	3.74889	1.9139	-0.969949	-1.63162	0.0049	0.0298148	yes	kinase interacting (KIP1-like) family protein
XLOC_001993	XLOC_001993	Medtr1g076400	chr1:34032729-34037383	WT-C	WT-D	OK	1.52983	0.781448	-0.969151	-1.64848	0.0059	0.0345577	yes	E3 ubiquitin ligase PUB14, putative
XLOC_004743	XLOC_004743	Medtr1g056550	chr1:24709061-24712400	WT-C	WT-D	OK	20.5646	10.5048	-0.969112	-2.32283	0.0001	0.00113325	yes	syntaxin of plants 122 protein
XLOC_024343	XLOC_024343	Medtr4g073970,Medtr4g073980,Medtr4g074030	chr4:28108887-28130175	WT-C	WT-D	OK	6.29034	3.21336	-0.969054	-1.65911	0.00335	0.0217324	yes	#N/A
XLOC_030129	XLOC_030129	Medtr5g032870,Medtr5g032880	chr5:14170245-14180328	WT-C	WT-D	OK	6.47865	3.31193	-0.96802	-1.85719	0.00205	0.0144887	yes	#N/A
XLOC_034326	XLOC_034326	Medtr6g018270	chr6:6983956-6985940	WT-C	WT-D	OK	21.3522	10.9292	-0.966201	-2.00365	0.00035	0.00334064	yes	seed specific protein Bn15D17A
XLOC_027759	XLOC_027759	Medtr5g053920	chr5:22189478-22191258	WT-C	WT-D	OK	47.4448	24.3317	-0.963409	-2.29129	5e-05	0.000610019	yes	AP2/ERF and B3 domain transcription factor
XLOC_011625	XLOC_011625	Medtr2g083560	chr2:35073070-35073754	WT-C	WT-D	OK	15.0678	7.73303	-0.962362	-1.72416	0.00345	0.0222377	yes	transmembrane protein, putative
XLOC_032644	XLOC_032644	Medtr6g028090,Medtr6g028100,Medtr6g028110,Medtr6g028120	chr6:9988488-10014344	WT-C	WT-D	OK	22.4451	11.5243	-0.961715	-2.18712	0.0003	0.00291729	yes	#N/A
XLOC_030641	XLOC_030641	Medtr5g055210	chr5:22741440-22745712	WT-C	WT-D	OK	66.5604	34.1875	-0.961197	-2.32488	5e-05	0.000610019	yes	bromo adjacent-like domain protein
XLOC_036575	XLOC_036575	Medtr7g035445	chr7:13578662-13581219	WT-C	WT-D	OK	6.32991	3.25535	-0.959374	-1.73591	0.0033	0.021459	yes	C3HC4-type RING zinc finger protein
XLOC_047527	XLOC_047527	Medtr8g104490	chr8:44015329-44018595	WT-C	WT-D	OK	4.84244	2.49044	-0.95933	-1.56815	0.00845	0.0465151	yes	calmodulin-binding-like protein
XLOC_018974	XLOC_018974	Medtr3g118020	chr3:55227971-55230529	WT-C	WT-D	OK	20.4457	10.5325	-0.956952	-2.10306	0.00025	0.00249322	yes	plant phospholipase-like protein
XLOC_014777	XLOC_014777	Medtr3g093830	chr3:42869061-42871592	WT-C	WT-D	OK	30.6365	15.7903	-0.956216	-2.34508	5e-05	0.000610019	yes	WRKY family transcription factor
XLOC_017537	XLOC_017537	Medtr3g075320	chr3:34287039-34289715	WT-C	WT-D	OK	76.2327	39.3054	-0.955683	-2.00606	0.0006	0.00523781	yes	pectate lyase family protein
XLOC_038012	XLOC_038012	Medtr7g093220	chr7:37032289-37033257	WT-C	WT-D	OK	9.33852	4.8151	-0.955628	-1.59707	0.00735	0.0414505	yes	hypothetical protein
XLOC_003635	XLOC_003635	Medtr1g019550	chr1:5918199-5924682	WT-C	WT-D	OK	1.92272	0.99198	-0.954767	-1.73873	0.00295	0.0194879	yes	disease resistance protein (TIR-NBS-LRR class), putative
XLOC_031174	XLOC_031174	Medtr5g075570	chr5:32141281-32143231	WT-C	WT-D	OK	23.8279	12.2952	-0.954557	-2.23562	0.0001	0.00113325	yes	integrase-type DNA-binding superfamily protein
XLOC_027151	XLOC_027151	Medtr5g028070	chr5:11729554-11734598	WT-C	WT-D	OK	2.87478	1.48342	-0.954522	-1.91025	0.0008	0.00664974	yes	NBS-LRR resistance protein
XLOC_038265	XLOC_038265	Medtr7g101130	chr7:40805731-40807403	WT-C	WT-D	OK	40.3701	20.8388	-0.954015	-2.42396	5e-05	0.000610019	yes	peptide upstream ORF protein, putative
XLOC_009728	XLOC_009728	Medtr2g010490	chr2:2407229-2411000	WT-C	WT-D	OK	5.29823	2.73597	-0.953455	-1.77547	0.0029	0.0192307	yes	hypothetical protein
XLOC_040952	XLOC_040952	Medtr7g090420	chr7:35574004-35574881	WT-C	WT-D	OK	25.14	12.9826	-0.953402	-1.83048	0.00225	0.0156136	yes	hypothetical protein
XLOC_016737	XLOC_016737	Medtr3g055120	chr3:21657809-21659064	WT-C	WT-D	OK	87.6066	45.2629	-0.95271	-2.10363	0.00035	0.00334064	yes	pathogenesis-related protein bet V I family protein
XLOC_039091	XLOC_039091	Medtr7g013810	chr7:4045403-4047590	WT-C	WT-D	OK	15.4634	8.00678	-0.949563	-2.19201	0.0002	0.0020557	yes	glycoside hydrolase family 81 protein
XLOC_044170	XLOC_044170	Medtr8g087000	chr8:36064312-36066158	WT-C	WT-D	OK	43.0959	22.319	-0.949278	-2.3877	5e-05	0.000610019	yes	WRKY family transcription factor
XLOC_047552	XLOC_047552	Medtr8g105230	chr8:44376547-44378497	WT-C	WT-D	OK	3.58725	1.8585	-0.948743	-1.65121	0.0057	0.033561	yes	EF hand calcium-binding family protein
XLOC_046286	XLOC_046286	Medtr8g061950	chr8:25866266-25867866	WT-C	WT-D	OK	27.2424	14.1149	-0.948639	-2.09953	0.00015	0.00160386	yes	glutathione S-transferase, amino-terminal domain protein
XLOC_026523	XLOC_026523	Medtr5g010830	chr5:2989388-2991410	WT-C	WT-D	OK	11.6477	6.03535	-0.948535	-2.03026	0.0003	0.00291729	yes	MATE efflux family protein
XLOC_002831	XLOC_002831	Medtr1g103090	chr1:46642280-46643496	WT-C	WT-D	OK	13.2784	6.88173	-0.948241	-1.86756	0.0012	0.00933344	yes	LRR/extensin 2
XLOC_017436	XLOC_017436	Medtr3g072830	chr3:32776697-32779600	WT-C	WT-D	OK	9.62464	4.99061	-0.947516	-1.95603	0.0016	0.011893	yes	camphor resistance CrcB-like protein
XLOC_024153	XLOC_024153	Medtr4g068340	chr4:25625438-25626826	WT-C	WT-D	OK	26.2243	13.5982	-0.947489	-2.17392	0.0003	0.00291729	yes	T13 protein
XLOC_027508	XLOC_027508	Medtr5g040490	chr5:17801006-17804880	WT-C	WT-D	OK	2.27557	1.18117	-0.946006	-1.66645	0.00545	0.0324488	yes	disease resistance protein (TIR-NBS-LRR class)
XLOC_000680	XLOC_000680	Medtr1g029600	chr1:10187402-10188286	WT-C	WT-D	OK	46.348	24.1117	-0.942776	-2.13305	0.0003	0.00291729	yes	receptor-like kinase plant, putative
XLOC_018216	XLOC_018216	Medtr3g096640	chr3:44208484-44222682	WT-C	WT-D	OK	4.48766	2.33608	-0.941875	-1.86599	0.0022	0.0153055	yes	DNA topoisomerase
XLOC_033721	XLOC_033721	Medtr6g084920	chr6:31956400-31959945	WT-C	WT-D	OK	38.1189	19.8477	-0.941537	-2.28739	5e-05	0.000610019	yes	C-8,7 sterol isomerase, putative
XLOC_003342	XLOC_003342	Medtr1g009030	chr1:1149418-1151070	WT-C	WT-D	OK	150.459	78.3798	-0.940821	-2.42062	5e-05	0.000610019	yes	plant/F12B17-70 protein
XLOC_036148	XLOC_036148	Medtr7g016780,Medtr7g016800,Medtr7g016820	chr7:5301947-5316167	WT-C	WT-D	OK	41.1368	21.443	-0.939923	-2.32782	0.00015	0.00160386	yes	#N/A
XLOC_047410	XLOC_047410	Medtr8g099575	chr8:42069912-42073701	WT-C	WT-D	OK	37.4591	19.5467	-0.938394	-2.20548	0.00015	0.00160386	yes	calcineurin B-like protein 4-1
XLOC_024843	XLOC_024843	Medtr4g089145,Medtr4g089155	chr4:35779729-35796013	WT-C	WT-D	OK	35.8299	18.6998	-0.938138	-2.06551	0.00045	0.00413611	yes	#N/A
XLOC_006968	XLOC_006968	Medtr2g015560	chr2:4624177-4628169	WT-C	WT-D	OK	83.8399	43.7787	-0.937406	-1.96656	0.00115	0.00900684	yes	pyruvate decarboxylase
XLOC_030772	XLOC_030772	Medtr5g061510	chr5:25546319-25547707	WT-C	WT-D	OK	5.49549	2.87065	-0.936874	-1.6234	0.00535	0.0319529	yes	leucine-rich receptor-like kinase family protein
XLOC_045677	XLOC_045677	Medtr8g036940	chr8:13457442-13460904	WT-C	WT-D	OK	4.45319	2.32721	-0.936236	-1.576	0.00745	0.0419279	yes	gamma response-like protein, putative
XLOC_046635	XLOC_046635	Medtr8g075260	chr8:31815890-31818432	WT-C	WT-D	OK	43.1841	22.5796	-0.935479	-2.34295	5e-05	0.000610019	yes	TPR superfamily protein
XLOC_031728	XLOC_031728	Medtr5g091890	chr5:40101722-40103554	WT-C	WT-D	OK	3.15259	1.64872	-0.935191	-1.56197	0.0075	0.0421721	yes	nonsense-mediated mRNA decay NMD3 family protein
XLOC_040466	XLOC_040466	Medtr7g076170	chr7:28636951-28642120	WT-C	WT-D	OK	31.7939	16.6321	-0.934779	-2.39943	5e-05	0.000610019	yes	methyltransferase
XLOC_019293	XLOC_019293	Medtr4g014210,Medtr4g014220,Medtr4g014240	chr4:3948663-3966518	WT-C	WT-D	OK	16.1127	8.4415	-0.932624	-1.61537	0.00535	0.0319529	yes	#N/A
XLOC_016255	XLOC_016255	Medtr3g032530	chr3:10271422-10278947	WT-C	WT-D	OK	141.104	73.9336	-0.93246	-2.34194	5e-05	0.000610019	yes	S-adenosyl-methionine-sterol-C-methyltransferase
XLOC_033704	XLOC_033704	Medtr6g084470	chr6:31639570-31641580	WT-C	WT-D	OK	705.438	369.691	-0.9322	-1.61503	0.0062	0.0360388	yes	hypothetical protein
XLOC_032256	XLOC_032256	Medtr6g011530	chr6:3300400-3305366	WT-C	WT-D	OK	60.8952	31.9313	-0.931359	-2.12013	0.0003	0.00291729	yes	2-aminoethanethiol dioxygenase-like protein
XLOC_000712	XLOC_000712	Medtr1g030740	chr1:10735970-10738895	WT-C	WT-D	OK	26.4914	13.9011	-0.930325	-2.06462	0.00065	0.00560519	yes	plastid movement impaired protein
XLOC_042559	XLOC_042559	Medtr8g023830	chr8:8682818-8687402	WT-C	WT-D	OK	7.76729	4.07753	-0.929717	-1.76976	0.00185	0.0133819	yes	endonuclease/exonuclease/phosphatase family protein
XLOC_044278	XLOC_044278	Medtr8g089920	chr8:37547834-37548284	WT-C	WT-D	OK	27.2441	14.3149	-0.928424	-1.65685	0.0045	0.0277878	yes	Avr9/Cf-9 rapidly elicited protein, putative
XLOC_017065	XLOC_017065	Medtr3g466420	chr3:27285983-27288670	WT-C	WT-D	OK	29.2751	15.3906	-0.927623	-2.37909	0.0001	0.00113325	yes	methyltransferase-like protein
XLOC_008352	XLOC_008352	Medtr2g062770	chr2:26517387-26524446	WT-C	WT-D	OK	146.173	76.9681	-0.925341	-1.88385	0.00115	0.00900684	yes	CTP synthase-like protein
XLOC_010661	XLOC_010661	Medtr2g039890	chr2:17477886-17480283	WT-C	WT-D	OK	8.90183	4.68913	-0.924781	-1.69556	0.00355	0.0227519	yes	hypothetical protein
XLOC_040906	XLOC_040906	Medtr7g089080	chr7:34799657-34806771	WT-C	WT-D	OK	67.6691	35.6653	-0.923975	-2.35906	5e-05	0.000610019	yes	cyclin
XLOC_010711	XLOC_010711	Medtr2g041620	chr2:18274583-18277891	WT-C	WT-D	OK	18.489	9.74875	-0.923376	-1.96132	0.00085	0.00701048	yes	acyl-CoA N-acyltransferase (NAT) superfamily protein
XLOC_044540	XLOC_044540	Medtr8g099305	chr8:41820094-41822791	WT-C	WT-D	OK	35.6019	18.7852	-0.922359	-2.28316	0.0001	0.00113325	yes	high mobility group (HMG)-box protein
XLOC_035620	XLOC_035620	Medtr6g086300	chr6:32405799-32421462	WT-C	WT-D	OK	104.308	55.0707	-0.921488	-2.33333	5e-05	0.000610019	yes	cytosolic aldehyde dehydrogenase
XLOC_023597	XLOC_023597	Medtr4g046113	chr4:16193529-16201157	WT-C	WT-D	OK	32.7808	17.3079	-0.92142	-2.33011	0.00015	0.00160386	yes	strubbelig receptor family protein
XLOC_024241	XLOC_024241	Medtr4g071090	chr4:26782649-26787983	WT-C	WT-D	OK	18.2098	9.61919	-0.920725	-2.26059	5e-05	0.000610019	yes	minichromosome maintenance (MCM2/3/5) family protein
XLOC_005301	XLOC_005301	Medtr1g093120	chr1:33767781-33769567	WT-C	WT-D	OK	14.4298	7.62765	-0.919744	-1.96562	0.0009	0.0073468	yes	2OG-Fe(II) oxygenase family oxidoreductase
XLOC_029463	XLOC_029463	Medtr5g011410	chr5:3266035-3268813	WT-C	WT-D	OK	3.12862	1.65396	-0.919601	-1.67379	0.00555	0.0329314	yes	LRR receptor-like kinase family protein
XLOC_001231	XLOC_001231	Medtr1g050472	chr1:19456520-19458475	WT-C	WT-D	OK	15.582	8.24169	-0.918866	-2.10154	0.0003	0.00291729	yes	ribonucleoside-diphosphate reductase small chain
XLOC_004950	XLOC_004950	-	chr1:28494912-28497281	WT-C	WT-D	OK	9.38847	4.96635	-0.918705	-1.91234	0.0011	0.00869719	yes	#N/A
XLOC_015713	XLOC_015713	Medtr3g008270,Medtr3g008280	chr3:1397567-1411541	WT-C	WT-D	OK	17.3223	9.17733	-0.916482	-2.26504	0.0002	0.0020557	yes	#N/A
XLOC_005235	XLOC_005235	Medtr1g073890	chr1:32818642-32821051	WT-C	WT-D	OK	19.1025	10.1285	-0.915346	-2.22348	0.00015	0.00160386	yes	DUF3475 domain protein
XLOC_042827	XLOC_042827	Medtr8g036880	chr8:13557594-13561915	WT-C	WT-D	OK	163.023	86.4402	-0.915305	-2.34927	5e-05	0.000610019	yes	ADP/ATP carrier protein
XLOC_040413	XLOC_040413	Medtr7g074650	chr7:27910368-27914302	WT-C	WT-D	OK	10.7505	5.70041	-0.915261	-2.18291	0.0003	0.00291729	yes	GRAS family transcription factor
XLOC_003090	XLOC_003090	Medtr1g111240	chr1:50239924-50242309	WT-C	WT-D	OK	10.3069	5.46771	-0.914599	-1.84099	0.002	0.0141983	yes	cytochrome P450 family cinnamate 4-hydroxylase
XLOC_040471	XLOC_040471	Medtr7g076290	chr7:28704744-28709723	WT-C	WT-D	OK	9.9704	5.29008	-0.914362	-2.01548	0.00065	0.00560519	yes	flap endonuclease GEN-like protein
XLOC_042230	XLOC_042230	Medtr8g012400	chr8:3529719-3533281	WT-C	WT-D	OK	14.8172	7.86482	-0.913784	-2.06478	0.0005	0.00449412	yes	O-glycosyl hydrolase family 17 protein
XLOC_045250	XLOC_045250	Medtr8g019320	chr8:6779342-6783092	WT-C	WT-D	OK	233.662	124.102	-0.912898	-2.05496	0.0004	0.00373581	yes	heme oxygenase 1 protein
XLOC_047490	XLOC_047490	Medtr8g103245	chr8:43479450-43480135	WT-C	WT-D	OK	50.4166	26.7881	-0.912307	-2.04425	0.0006	0.00523781	yes	core histone H2A/H2B/H3/H4
XLOC_010007	XLOC_010007	Medtr2g019860	chr2:6554510-6562413	WT-C	WT-D	OK	4.17262	2.21819	-0.91157	-1.73547	0.0033	0.021459	yes	acyl-CoA-binding domain protein
XLOC_021950	XLOC_021950	Medtr4g113710	chr4:46788758-46790555	WT-C	WT-D	OK	6.32539	3.36266	-0.911554	-1.75074	0.0026	0.0175953	yes	receptor-like kinase
XLOC_005491	XLOC_005491	Medtr1g082215	chr1:36561188-36563488	WT-C	WT-D	OK	7.32193	3.8959	-0.910267	-1.90439	0.0013	0.00999332	yes	viral A-type inclusion protein, putative
XLOC_005720	XLOC_005720	Medtr1g089865	chr1:40219332-40225246	WT-C	WT-D	OK	52.8038	28.1034	-0.909898	-2.29757	5e-05	0.000610019	yes	2OG-Fe(II) oxygenase family oxidoreductase
XLOC_013540	XLOC_013540	Medtr3g460760	chr3:23867365-23868679	WT-C	WT-D	OK	8.33351	4.44054	-0.908188	-1.71483	0.00385	0.0243965	yes	hypothetical protein
XLOC_045653	XLOC_045653	Medtr8g035810,Medtr8g035820,Medtr8g035860	chr8:13094803-13115707	WT-C	WT-D	OK	9.08084	4.85125	-0.90447	-1.82965	0.00165	0.0121747	yes	#N/A
XLOC_014460	XLOC_014460	Medtr3g084790	chr3:38288837-38295581	WT-C	WT-D	OK	8.96602	4.79414	-0.903196	-2.15013	0.00015	0.00160386	yes	phragmoplast-associated kinesin-related protein
XLOC_022354	XLOC_022354	Medtr4g127100	chr4:52715976-52718935	WT-C	WT-D	OK	21.6306	11.5753	-0.902022	-2.25362	5e-05	0.000610019	yes	auxin efflux carrier family transporter
XLOC_037748	XLOC_037748	Medtr7g085200	chr7:32940107-32943998	WT-C	WT-D	OK	9.72452	5.21391	-0.899261	-1.77087	0.00165	0.0121747	yes	Nod factor-binding lectin-nucleotide phosphohydrolase
XLOC_004709	XLOC_004709	Medtr1g054965	chr1:24148206-24154122	WT-C	WT-D	OK	10.9491	5.87328	-0.898576	-2.02281	0.0005	0.00449412	yes	carotenoid isomerase
XLOC_017868	XLOC_017868	Medtr3g085750	chr3:38799087-38804725	WT-C	WT-D	OK	7.95471	4.27173	-0.89699	-1.86053	0.0023	0.0158684	yes	DNA polymerase alpha subunit B
XLOC_013868	XLOC_013868	Medtr3g064350	chr3:28959652-28961077	WT-C	WT-D	OK	205.067	110.196	-0.89603	-1.89849	0.00175	0.0127843	yes	hypothetical protein
XLOC_026874	XLOC_026874	Medtr5g020860	chr5:7995951-7996710	WT-C	WT-D	OK	23.6286	12.7001	-0.895692	-1.82213	0.0023	0.0158684	yes	hypothetical protein
XLOC_015611	XLOC_015611	Medtr3g005010	chr3:4296-7166	WT-C	WT-D	OK	59.1745	31.8271	-0.894721	-2.32596	0.00015	0.00160386	yes	peptide/nitrate transporter plant
XLOC_046831	XLOC_046831	Medtr8g080370	chr8:34561343-34564015	WT-C	WT-D	OK	72.9458	39.2514	-0.89408	-2.29474	5e-05	0.000610019	yes	kelch repeat F-box protein
XLOC_022530	XLOC_022530	Medtr4g132160	chr4:55210291-55213831	WT-C	WT-D	OK	2.85417	1.53591	-0.893982	-1.6336	0.0057	0.033561	yes	transmembrane protein, putative
XLOC_022914	XLOC_022914	Medtr4g013770	chr4:3850996-3852101	WT-C	WT-D	OK	37.2806	20.0702	-0.893371	-2.12387	0.00035	0.00334064	yes	disease resistance-responsive, dirigent domain protein
XLOC_002312	XLOC_002312	Medtr1g086600	chr1:38763333-38769641	WT-C	WT-D	OK	5.13172	2.76565	-0.891823	-1.70723	0.0037	0.0236025	yes	long-chain fatty acyl CoA ligase
XLOC_009089	XLOC_009089	Medtr2g090615	chr2:38769745-38773158	WT-C	WT-D	OK	18.9047	10.2025	-0.889829	-2.09174	0.0003	0.00291729	yes	tyrosine/nicotianamine family aminotransferase
XLOC_047365	XLOC_047365	Medtr8g099000	chr8:41516991-41518271	WT-C	WT-D	OK	28.2612	15.2549	-0.88955	-1.85909	0.00115	0.00900684	yes	tubby C 2 protein
XLOC_045082	XLOC_045082	Medtr8g013560,Medtr8g013580,Medtr8g013600,Medtr8g013610,Medtr8g013620	chr8:4119593-4164403	WT-C	WT-D	OK	14.3408	7.74597	-0.888608	-2.09555	0.0004	0.00373581	yes	#N/A
XLOC_006359	XLOC_006359	Medtr1g111330	chr1:50297717-50302012	WT-C	WT-D	OK	19.0077	10.2755	-0.887377	-2.13069	0.00035	0.00334064	yes	plasma-membrane choline transporter family protein
XLOC_042402	XLOC_042402	Medtr8g018130	chr8:6122666-6126770	WT-C	WT-D	OK	2.4003	1.29831	-0.886581	-1.54839	0.0092	0.0496151	yes	disease resistance protein (TIR-NBS-LRR class)
XLOC_021796	XLOC_021796	Medtr4g107370	chr4:44395191-44397070	WT-C	WT-D	OK	12.0037	6.49292	-0.886545	-1.93015	0.00125	0.00967119	yes	P-loop nucleoside triphosphate hydrolase superfamily protein
XLOC_047029	XLOC_047029	Medtr8g089320,Medtr8g089340	chr8:37110612-37120278	WT-C	WT-D	OK	13.2659	7.18286	-0.885093	-1.78332	0.00205	0.0144887	yes	#N/A
XLOC_024340	XLOC_024340	Medtr4g073920	chr4:28094233-28095187	WT-C	WT-D	OK	14.704	7.96245	-0.884928	-1.63057	0.00605	0.0353064	yes	1-phosphatidylinositol phosphodiesterase-like protein
XLOC_007302	XLOC_007302	Medtr2g025780	chr2:9232890-9234822	WT-C	WT-D	OK	578.335	313.405	-0.883878	-1.67341	0.0034	0.0220045	yes	hypothetical protein
XLOC_016756	XLOC_016756	Medtr3g055610	chr3:21884438-21889362	WT-C	WT-D	OK	7.40297	4.01281	-0.88349	-1.88487	0.00095	0.00768603	yes	glycerophosphoryl diester phosphodiesterase family protein
XLOC_034289	XLOC_034289	Medtr6g016875	chr6:6543309-6546455	WT-C	WT-D	OK	8.89396	4.82199	-0.883197	-1.89686	0.00175	0.0127843	yes	Pmr5/Cas1p GDSL/SGNH-like acyl-esterase family protein
XLOC_036504	XLOC_036504	Medtr7g033150,Medtr7g033155	chr7:11736377-11745179	WT-C	WT-D	OK	10.7263	5.81712	-0.882781	-1.7746	0.00285	0.0189584	yes	#N/A
XLOC_044040	XLOC_044040	Medtr8g079520,Medtr8g079550	chr8:34109544-34124561	WT-C	WT-D	OK	3.50674	1.90215	-0.882501	-1.60665	0.00665	0.038236	yes	#N/A
XLOC_028891	XLOC_028891	Medtr5g091370	chr5:39819930-39823890	WT-C	WT-D	OK	33.6501	18.2551	-0.882314	-2.09082	0.0003	0.00291729	yes	plant/F17J16-140 protein
XLOC_018916	XLOC_018916	Medtr3g116270	chr3:54380959-54383457	WT-C	WT-D	OK	60.9648	33.076	-0.882192	-2.17661	0.00015	0.00160386	yes	BURP domain protein
XLOC_047392	XLOC_047392	Medtr8g099350	chr8:41853260-41854576	WT-C	WT-D	OK	11.623	6.31114	-0.881011	-1.69087	0.00475	0.0290315	yes	WRKY family transcription factor
XLOC_029190	XLOC_029190	Medtr5g098720	chr5:43214678-43217796	WT-C	WT-D	OK	3.76226	2.04366	-0.880447	-1.64429	0.00535	0.0319529	yes	phenylalanine ammonia-lyase-like protein
XLOC_011956	XLOC_011956	Medtr2g094180	chr2:40167114-40171311	WT-C	WT-D	OK	128.114	69.8029	-0.876073	-2.13831	0.0002	0.0020557	yes	protein disulfide isomerase-like protein
XLOC_048099	XLOC_048099	Medtr0021s0370	scaffold0021:158579-161378	WT-C	WT-D	OK	3.82372	2.08411	-0.875545	-1.69416	0.00675	0.0386714	yes	clavaminate synthase-like plant protein
XLOC_045673	XLOC_045673	Medtr8g036235	chr8:13407512-13412224	WT-C	WT-D	OK	20.8443	11.368	-0.874671	-2.00755	0.0007	0.00593463	yes	transcription factor bHLH122-like protein
XLOC_023989	XLOC_023989	Medtr4g062470	chr4:23213884-23215098	WT-C	WT-D	OK	9.19948	5.01725	-0.874656	-1.64152	0.00505	0.0305332	yes	disease resistance-responsive, dirigent domain protein
XLOC_003712	XLOC_003712	Medtr1g022315	chr1:7044034-7048221	WT-C	WT-D	OK	57.4093	31.3168	-0.874346	-2.24151	0.0002	0.0020557	yes	sugar porter (SP) family MFS transporter
XLOC_018081	XLOC_018081	Medtr3g092390,Medtr3g092420	chr3:42208986-42224862	WT-C	WT-D	OK	4.07176	2.22163	-0.874033	-1.77017	0.0028	0.0186712	yes	#N/A
XLOC_033844	XLOC_033844	Medtr6g090060	chr6:34190033-34194637	WT-C	WT-D	OK	5.46674	2.9831	-0.873869	-1.62575	0.00565	0.0333282	yes	DUF1005 family protein
XLOC_024581	XLOC_024581	Medtr4g081440	chr4:31579237-31585331	WT-C	WT-D	OK	23.4193	12.78	-0.873817	-1.90641	0.0013	0.00999332	yes	dihydroflavonol 4-reductase-like protein
XLOC_046385	XLOC_046385	Medtr8g065010	chr8:27295110-27299002	WT-C	WT-D	OK	4.43985	2.42339	-0.873485	-1.55932	0.00765	0.0428642	yes	polygalacturonase plant-like protein
XLOC_020482	XLOC_020482	Medtr4g064893	chr4:24244047-24246190	WT-C	WT-D	OK	8.1592	4.45469	-0.873102	-1.67564	0.0031	0.0203035	yes	cation diffusion facilitator family transporter
XLOC_003759	XLOC_003759	Medtr1g023700,Medtr1g023720,Medtr1g023730	chr1:7622289-7637366	WT-C	WT-D	OK	8.58546	4.69007	-0.872286	-1.78431	0.00215	0.0150288	yes	#N/A
XLOC_048439	XLOC_048439	Medtr0055s0110	scaffold0055:58200-61046	WT-C	WT-D	OK	50.6289	27.6602	-0.872151	-1.7352	0.002	0.0141983	yes	senescence-associated protein
XLOC_047839	XLOC_047839	Medtr0004s0510	scaffold0004:246153-247504	WT-C	WT-D	OK	17.372	9.50032	-0.870714	-1.85512	0.00205	0.0144887	yes	small heat shock protein
XLOC_027644	XLOC_027644	Medtr5g045910	chr5:20129799-20139083	WT-C	WT-D	OK	16.0072	8.75677	-0.87025	-2.21332	0.00015	0.00160386	yes	LRR receptor-like kinase family protein
XLOC_000267	XLOC_000267	Medtr1g015810	chr1:4063381-4064186	WT-C	WT-D	OK	16.5102	9.04015	-0.868934	-1.67754	0.0038	0.0241758	yes	DUF3511 domain protein
XLOC_038647	XLOC_038647	Medtr7g113160	chr7:46584128-46584929	WT-C	WT-D	OK	37.9828	20.7984	-0.868876	-1.87458	0.00175	0.0127843	yes	histone H2A 6
XLOC_025993	XLOC_025993	Medtr4g127840	chr4:53171651-53175795	WT-C	WT-D	OK	45.8811	25.1454	-0.867607	-2.22475	0.0002	0.0020557	yes	tyrosine kinase family protein
XLOC_021551	XLOC_021551	Medtr4g097440	chr4:40151538-40152438	WT-C	WT-D	OK	23.1239	12.6758	-0.867307	-1.8153	0.00215	0.0150288	yes	bZIP transcription factor
XLOC_038415	XLOC_038415	Medtr7g105810	chr7:42959592-42961581	WT-C	WT-D	OK	205.923	112.902	-0.867033	-2.19711	0.0001	0.00113325	yes	TB2/DP1, HVA22 family protein
XLOC_049188	XLOC_049188	Medtr0280s0040	scaffold0280:14275-16747	WT-C	WT-D	OK	13.78	7.55816	-0.866466	-2.17421	0.00025	0.00249322	yes	G-type lectin S-receptor-like Serine/Threonine-kinase plant
XLOC_003101	XLOC_003101	Medtr1g111510,Medtr1g111530,Medtr1g111540	chr1:50384417-50394962	WT-C	WT-D	OK	9.47287	5.19644	-0.866276	-1.6467	0.00515	0.030981	yes	#N/A
XLOC_038636	XLOC_038636	Medtr7g112720	chr7:46378001-46382627	WT-C	WT-D	OK	5.87844	3.22669	-0.865378	-1.61831	0.0055	0.0326854	yes	heparan-alpha-glucosaminide N-acetyltransferase-like protein
XLOC_049569	XLOC_049569	Medtr0530s0020	scaffold0530:4527-8241	WT-C	WT-D	OK	4.9536	2.71932	-0.865235	-1.66597	0.00745	0.0419279	yes	clathrin assembly protein
XLOC_002426	XLOC_002426	Medtr1g090520	chr1:40539173-40543053	WT-C	WT-D	OK	5.79088	3.1798	-0.864849	-1.74956	0.0033	0.021459	yes	LRR receptor-like kinase family protein
XLOC_036703	XLOC_036703	Medtr7g451040	chr7:17123619-17126187	WT-C	WT-D	OK	33.0809	18.1751	-0.86404	-2.22222	0.0002	0.0020557	yes	receptor-like kinase S2
XLOC_026869	XLOC_026869	Medtr5g020760	chr5:7953058-7955273	WT-C	WT-D	OK	34.8005	19.1275	-0.863456	-2.16145	0.0002	0.0020557	yes	isoflavone reductase-like protein
XLOC_044328	XLOC_044328	Medtr8g091995	chr8:38390642-38394083	WT-C	WT-D	OK	28.7343	15.7953	-0.863277	-1.77132	0.0026	0.0175953	yes	nudix family hydrolase
XLOC_030439	XLOC_030439	Medtr5g042920	chr5:18874421-18878457	WT-C	WT-D	OK	6.3564	3.49578	-0.862598	-1.70965	0.0041	0.0257334	yes	WRKY transcription factor 3
XLOC_014565	XLOC_014565	Medtr3g087590	chr3:39697586-39701455	WT-C	WT-D	OK	301.589	165.868	-0.862553	-1.68433	0.0041	0.0257334	yes	myo-inositol 1-phosphate synthase
XLOC_034089	XLOC_034089	Medtr6g011680	chr6:3425885-3435580	WT-C	WT-D	OK	17.2564	9.4966	-0.861646	-2.23572	5e-05	0.000610019	yes	ABC transporter B family protein
XLOC_029836	XLOC_029836	Medtr5g023790	chr5:9468201-9472333	WT-C	WT-D	OK	23.4342	12.9069	-0.860473	-2.04572	0.00045	0.00413611	yes	carboxy-terminal domain cyclin
XLOC_002228	XLOC_002228	Medtr1g084040	chr1:37475118-37477510	WT-C	WT-D	OK	9.24875	5.09435	-0.86036	-1.71904	0.0033	0.021459	yes	hypothetical protein
XLOC_045540	XLOC_045540	Medtr8g030880	chr8:11493012-11495173	WT-C	WT-D	OK	14.9806	8.26698	-0.857665	-1.81427	0.002	0.0141983	yes	gibberellin 2-beta-dioxygenase
XLOC_001679	XLOC_001679	Medtr1g064560	chr1:28404484-28406967	WT-C	WT-D	OK	5.96866	3.29461	-0.857301	-1.73083	0.0035	0.0224993	yes	Serine/Threonine-kinase CCR1-like protein
XLOC_006125	XLOC_006125	Medtr1g103150	chr1:46655674-46657091	WT-C	WT-D	OK	130.18	71.968	-0.855076	-2.11389	0.0003	0.00291729	yes	acetyltransferase (GNAT) domain protein
XLOC_028071	XLOC_028071	Medtr5g066320	chr5:27954429-27964188	WT-C	WT-D	OK	14.5655	8.05984	-0.85373	-2.09941	0.0002	0.0020557	yes	chromosome-associated kinesin KIF4A-like protein
XLOC_041224	XLOC_041224	Medtr7g098390	chr7:39370158-39376536	WT-C	WT-D	OK	11.9184	6.60934	-0.850606	-1.97624	0.00055	0.00486576	yes	histone-lysine N-methyltransferase SUVR2-like protein
XLOC_037107	XLOC_037107	Medtr7g065980	chr7:23984570-23988444	WT-C	WT-D	OK	62.9239	34.9199	-0.849558	-2.09652	0.0002	0.0020557	yes	laccase/diphenol oxidase family protein
XLOC_037536	XLOC_037536	Medtr7g079110	chr7:29947129-29950413	WT-C	WT-D	OK	59.7258	33.1546	-0.849144	-2.10764	0.0002	0.0020557	yes	heavy metal transport/detoxification superfamily protein
XLOC_029944	XLOC_029944	Medtr5g026500	chr5:10886268-10888492	WT-C	WT-D	OK	9.09039	5.04756	-0.848754	-1.68558	0.0043	0.0267515	yes	3-hydroxy-3-methylglutaryl-coenzyme A reductase-like protein
XLOC_022539	XLOC_022539	Medtr4g132320	chr4:55293721-55297917	WT-C	WT-D	OK	27.8761	15.4815	-0.848482	-2.07185	0.00035	0.00334064	yes	multi-copper oxidase-like protein
XLOC_040060	XLOC_040060	Medtr7g061720	chr7:22311666-22315087	WT-C	WT-D	OK	12.6522	7.02757	-0.848288	-1.72897	0.00335	0.0217324	yes	expansin-A1-like protein
XLOC_036314	XLOC_036314	Medtr7g024480	chr7:8057225-8058800	WT-C	WT-D	OK	6.28626	3.49557	-0.846676	-1.52959	0.00795	0.0442083	yes	transmembrane protein, putative
XLOC_012831	XLOC_012831	Medtr3g026650	chr3:8177036-8180968	WT-C	WT-D	OK	6.65146	3.70082	-0.845826	-1.49798	0.0087	0.0476171	yes	GDP-fucose protein O-fucosyltransferase
XLOC_025165	XLOC_025165	Medtr4g099050	chr4:40965969-40967133	WT-C	WT-D	OK	66.0563	36.8169	-0.843326	-2.03867	0.0004	0.00373581	yes	ethphon-induced protein
XLOC_044439	XLOC_044439	Medtr8g095600	chr8:40013927-40018975	WT-C	WT-D	OK	58.0915	32.4745	-0.83902	-2.16617	0.0002	0.0020557	yes	glutamyl-tRNA(Gln) amidotransferase subunit A-like protein
XLOC_002887	XLOC_002887	Medtr1g105020	chr1:47332487-47333970	WT-C	WT-D	OK	41.7885	23.3686	-0.838532	-2.09385	5e-05	0.000610019	yes	2-hydroxyisoflavanone dehydratase
XLOC_017682	XLOC_017682	Medtr3g080460,Medtr3g080470	chr3:36391008-36409176	WT-C	WT-D	OK	2.81335	1.57477	-0.837148	-1.59419	0.0055	0.0326854	yes	#N/A
XLOC_017566	XLOC_017566	Medtr3g077030	chr3:34587138-34590055	WT-C	WT-D	OK	28.1392	15.7577	-0.83653	-1.96762	0.0011	0.00869719	yes	PB1 domain protein
XLOC_020615	XLOC_020615	Medtr4g070010	chr4:26342498-26346581	WT-C	WT-D	OK	12.1499	6.80603	-0.836055	-1.83157	0.0019	0.013666	yes	BTB/POZ domain plant-like protein, putative
XLOC_028629	XLOC_028629	Medtr5g084680	chr5:36533161-36537115	WT-C	WT-D	OK	8.19078	4.59168	-0.83498	-1.6572	0.00355	0.0227519	yes	IQ-domain protein
XLOC_002003	XLOC_002003	Medtr1g076650	chr1:34182688-34184175	WT-C	WT-D	OK	55.5623	31.1521	-0.834778	-2.00868	0.0009	0.0073468	yes	EF hand calcium-binding family protein
XLOC_030353	XLOC_030353	Medtr5g039900	chr5:17572128-17573994	WT-C	WT-D	OK	27.3322	15.332	-0.834053	-1.9063	0.0013	0.00999332	yes	UDP-glucosyltransferase family protein
XLOC_042785	XLOC_042785	Medtr8g033070	chr8:12681954-12683583	WT-C	WT-D	OK	16.5403	9.28431	-0.833122	-1.80569	0.00165	0.0121747	yes	TCP family transcription factor
XLOC_003255	XLOC_003255	Medtr1g116370	chr1:52595937-52619979	WT-C	WT-D	OK	14.0324	7.88233	-0.832068	-1.77411	0.0016	0.011893	yes	glucan synthase-like protein
XLOC_047182	XLOC_047182	Medtr8g093630	chr8:39154846-39170342	WT-C	WT-D	OK	2.72282	1.52957	-0.831976	-1.76792	0.00215	0.0150288	yes	glucan synthase-like protein
XLOC_002602	XLOC_002602	Medtr1g096050	chr1:43260339-43266666	WT-C	WT-D	OK	27.8996	15.7175	-0.82787	-2.0699	0.0004	0.00373581	yes	alpha/beta fold hydrolase
XLOC_014183	XLOC_014183	Medtr3g075120	chr3:34138841-34140981	WT-C	WT-D	OK	8.6395	4.87068	-0.826825	-1.77534	0.0023	0.0158684	yes	adenine/guanine permease AZG2-like protein
XLOC_041270	XLOC_041270	Medtr7g099680	chr7:39984069-39987331	WT-C	WT-D	OK	309.882	174.706	-0.826787	-1.63982	0.00455	0.0280332	yes	heat shock cognate 70 kDa protein
XLOC_002903	XLOC_002903	Medtr1g105585,Medtr1g105595	chr1:47571939-47585271	WT-C	WT-D	OK	7.03103	3.9674	-0.825541	-1.56887	0.00805	0.0446216	yes	#N/A
XLOC_021433	XLOC_021433	Medtr4g094478,Medtr4g094488,Medtr4g094492,Medtr4g094495	chr4:38057531-38087364	WT-C	WT-D	OK	111.649	63.012	-0.825274	-1.88752	0.00115	0.00900684	yes	#N/A
XLOC_000829	XLOC_000829	Medtr1g035240	chr1:12591865-12592109	WT-C	WT-D	OK	630.089	355.638	-0.825145	-1.69239	0.00385	0.0243965	yes	hypothetical protein
XLOC_027101	XLOC_027101	Medtr5g026640	chr5:10980285-10985324	WT-C	WT-D	OK	15.5178	8.76016	-0.824896	-1.98323	0.0005	0.00449412	yes	sodium:solute symporter family protein
XLOC_005704	XLOC_005704	Medtr1g089500	chr1:39989776-39993064	WT-C	WT-D	OK	25.3485	14.3295	-0.822913	-2.02119	0.00045	0.00413611	yes	Rac GTPase activating protein
XLOC_036220	XLOC_036220	Medtr7g021300	chr7:6734140-6735697	WT-C	WT-D	OK	14.3325	8.11819	-0.820064	-1.75991	0.0028	0.0186712	yes	disease resistance response/dirigent-like protein
XLOC_049237	XLOC_049237	Medtr0305s0020	scaffold0305:12296-16120	WT-C	WT-D	OK	9.49954	5.38403	-0.819171	-2.00243	0.0007	0.00593463	yes	C2 calcium/lipid-binding and GRAM domain protein
XLOC_021328	XLOC_021328	Medtr4g092140	chr4:36576763-36582702	WT-C	WT-D	OK	9.44775	5.35554	-0.81894	-1.79199	0.003	0.01975	yes	kinesin motor catalytic domain protein
XLOC_023655	XLOC_023655	Medtr4g050060	chr4:17688563-17694113	WT-C	WT-D	OK	7.65032	4.33694	-0.818843	-1.70671	0.00345	0.0222377	yes	condensin complex subunit 2
XLOC_000136	XLOC_000136	Medtr1g010210	chr1:1806315-1808831	WT-C	WT-D	OK	9.03327	5.1228	-0.818316	-1.70559	0.00345	0.0222377	yes	sulfate transporter-like protein
XLOC_035718	XLOC_035718	Medtr6g088795	chr6:33918506-33923707	WT-C	WT-D	OK	70.0012	39.7543	-0.816267	-2.0853	0.0002	0.0020557	yes	hexokinase
XLOC_011661	XLOC_011661	Medtr2g084245	chr2:35414811-35417914	WT-C	WT-D	OK	5.75994	3.27125	-0.816211	-1.59231	0.0065	0.0375089	yes	glucuronoxylan glucuronosyltransferase, putative
XLOC_041744	XLOC_041744	Medtr7g113405	chr7:46706227-46707139	WT-C	WT-D	OK	137.881	78.3506	-0.815408	-2.09977	0.00035	0.00334064	yes	3-ketoacyl-CoA synthase-like protein
XLOC_030811	XLOC_030811	Medtr5g063080	chr5:26142023-26144803	WT-C	WT-D	OK	8.53781	4.85664	-0.813907	-1.63658	0.0053	0.0317237	yes	trehalose-6-phosphate phosphatase
XLOC_037986	XLOC_037986	Medtr7g092540	chr7:36700422-36703589	WT-C	WT-D	OK	11.7195	6.66867	-0.813436	-1.59095	0.00685	0.0391622	yes	transcription factor bHLH122-like protein
XLOC_017851	XLOC_017851	Medtr3g085370,Medtr3g085395	chr3:38576698-38591644	WT-C	WT-D	OK	69.6287	39.6303	-0.813077	-1.78579	0.0033	0.021459	yes	#N/A
XLOC_045617	XLOC_045617	Medtr8g032570	chr8:12483709-12487630	WT-C	WT-D	OK	11.4353	6.50876	-0.813045	-1.7665	0.0021	0.0147602	yes	armadillo/beta-catenin-like repeat protein
XLOC_033190	XLOC_033190	Medtr6g060230	chr6:20704654-20709413	WT-C	WT-D	OK	13.2999	7.5722	-0.812635	-1.9184	0.0007	0.00593463	yes	LRR receptor-like kinase
XLOC_041047	XLOC_041047	Medtr7g092750	chr7:36793805-36801064	WT-C	WT-D	OK	34.1574	19.4478	-0.812589	-1.99226	0.0009	0.0073468	yes	BZIP family transcription factor
XLOC_038378	XLOC_038378	Medtr7g104720	chr7:42449563-42451175	WT-C	WT-D	OK	13.1381	7.49191	-0.810353	-1.71129	0.0027	0.0181181	yes	glutaredoxin (GRX) family protein
XLOC_046882	XLOC_046882	Medtr8g081620	chr8:35218002-35221726	WT-C	WT-D	OK	85.7215	48.9006	-0.809804	-2.08057	0.0005	0.00449412	yes	chaperone DnaJ domain protein
XLOC_035965	XLOC_035965	Medtr7g009060	chr7:1913708-1933672	WT-C	WT-D	OK	33.8726	19.3419	-0.808392	-1.87185	0.0017	0.0124762	yes	phosphoglycerate mutase-like protein
XLOC_026716	XLOC_026716	Medtr5g016520	chr5:5934757-5937281	WT-C	WT-D	OK	19.0357	10.8704	-0.808305	-1.82109	0.00195	0.0139574	yes	RP/EB family microtubule-associated protein
XLOC_021234	XLOC_021234	Medtr4g088835	chr4:35439608-35444432	WT-C	WT-D	OK	59.627	34.083	-0.80691	-2.03019	0.0004	0.00373581	yes	ubiquitin-conjugating enzyme E2
XLOC_030095	XLOC_030095	Medtr5g031880	chr5:13680331-13684967	WT-C	WT-D	OK	29.2783	16.7391	-0.806605	-1.87754	0.00135	0.0103113	yes	AP2-like ethylene-responsive transcription factor
XLOC_012823	XLOC_012823	Medtr3g026150	chr3:8035733-8040085	WT-C	WT-D	OK	13.9032	7.94889	-0.806593	-1.73735	0.0019	0.013666	yes	2OG-Fe(II) oxygenase family oxidoreductase
XLOC_027327	XLOC_027327	Medtr5g034250	chr5:14820956-14829543	WT-C	WT-D	OK	125.009	71.5337	-0.805336	-2.05301	0.00035	0.00334064	yes	carbonic anhydrase family protein
XLOC_027359	XLOC_027359	Medtr5g034980	chr5:15207973-15211991	WT-C	WT-D	OK	26.8937	15.4087	-0.80352	-1.97489	0.0005	0.00449412	yes	nodulin MtN21/EamA-like transporter family protein
XLOC_023130	XLOC_023130	Medtr4g022550,Medtr4g022570	chr4:7481398-7537988	WT-C	WT-D	OK	114.642	65.7002	-0.803168	-2.03953	0.0005	0.00449412	yes	#N/A
XLOC_014492	XLOC_014492	Medtr3g085657,Medtr3g085660	chr3:38749463-38758033	WT-C	WT-D	OK	21.4489	12.3009	-0.802134	-1.88037	0.00125	0.00967119	yes	#N/A
XLOC_031818	XLOC_031818	Medtr5g094310	chr5:41203619-41209361	WT-C	WT-D	OK	10.914	6.2618	-0.801535	-1.92186	0.001	0.0080193	yes	kinesin motor domain protein
XLOC_047329	XLOC_047329	Medtr8g098325	chr8:41017934-41021124	WT-C	WT-D	OK	27.5462	15.8065	-0.801335	-2.00958	0.0004	0.00373581	yes	GMP synthase [glutamine-hydrolyzing] protein
XLOC_026868	XLOC_026868	Medtr5g020740	chr5:7941705-7943809	WT-C	WT-D	OK	319.859	183.632	-0.800619	-1.56847	0.0079	0.0439942	yes	phenylcoumaran benzylic ether reductase-like protein Fi1
XLOC_028058	XLOC_028058	Medtr5g065880	chr5:27724168-27734137	WT-C	WT-D	OK	47.4929	27.2737	-0.800205	-2.07644	0.00035	0.00334064	yes	glucose-6-phosphate isomerase
XLOC_044545	XLOC_044545	Medtr8g099375	chr8:41868871-41869791	WT-C	WT-D	OK	175.744	100.96	-0.799696	-1.99844	0.0007	0.00593463	yes	hypothetical protein
XLOC_029520	XLOC_029520	Medtr5g013030	chr5:4089072-4090971	WT-C	WT-D	OK	22.4541	12.9018	-0.7994	-1.81981	0.0021	0.0147602	yes	transmembrane protein, putative
XLOC_005842	XLOC_005842	Medtr1g093850	chr1:42107560-42112497	WT-C	WT-D	OK	7.99413	4.59527	-0.798791	-1.71442	0.00255	0.0173491	yes	CHUP1-like protein
XLOC_006084	XLOC_006084	Medtr1g101950	chr1:46029120-46032930	WT-C	WT-D	OK	19.2595	11.0711	-0.798772	-1.80175	0.00215	0.0150288	yes	pfkB family carbohydrate kinase
XLOC_018040	XLOC_018040	Medtr3g091440	chr3:41601866-41607241	WT-C	WT-D	OK	41.4013	23.8297	-0.796916	-1.9369	0.0009	0.0073468	yes	calcineurin B-like protein 4-1
XLOC_018136	XLOC_018136	Medtr3g094070	chr3:42975716-42980519	WT-C	WT-D	OK	11.5289	6.63718	-0.796612	-1.804	0.0022	0.0153055	yes	mini-chromosome maintenance complex-binding protein
XLOC_026926	XLOC_026926	Medtr5g022240	chr5:8755759-8758476	WT-C	WT-D	OK	3.95078	2.27534	-0.796053	-1.54531	0.00775	0.043361	yes	armadillo repeat only protein
XLOC_000487	XLOC_000487	Medtr1g023120	chr1:7344113-7348518	WT-C	WT-D	OK	41.6504	23.9996	-0.795319	-1.99857	0.0008	0.00664974	yes	beta-like galactosidase
XLOC_000713	XLOC_000713	Medtr1g030810,Medtr1g030820,Medtr1g030840	chr1:10772103-10791635	WT-C	WT-D	OK	42.5413	24.5236	-0.794692	-1.79523	0.0018	0.0130846	yes	#N/A
XLOC_021469	XLOC_021469	Medtr4g096770	chr4:38502746-38506639	WT-C	WT-D	OK	38.773	22.3635	-0.793905	-1.99477	0.0009	0.0073468	yes	urease accessory protein UreG
XLOC_037213	XLOC_037213	Medtr7g069950	chr7:25785062-25788014	WT-C	WT-D	OK	46.5683	26.8798	-0.792827	-1.97459	0.00075	0.00628606	yes	40S ribosomal S4-like protein
XLOC_014611	XLOC_014611	Medtr3g088655	chr3:40394231-40394711	WT-C	WT-D	OK	89.9226	51.9209	-0.792367	-1.82196	0.0017	0.0124762	yes	EF hand calcium-binding family protein
XLOC_012211	XLOC_012211	Medtr2g102510	chr2:44161868-44166453	WT-C	WT-D	OK	16.3717	9.45565	-0.79196	-1.82372	0.00135	0.0103113	yes	D-glycerate 3-kinase
XLOC_022055	XLOC_022055	Medtr4g116870	chr4:48392491-48398560	WT-C	WT-D	OK	20.5364	11.8673	-0.791193	-1.94075	0.0011	0.00869719	yes	DNA replication licensing factor MCM4
XLOC_036351	XLOC_036351	Medtr7g026230	chr7:8686627-8691111	WT-C	WT-D	OK	262.712	151.815	-0.791166	-1.76856	0.0018	0.0130846	yes	actin-97
XLOC_003071	XLOC_003071	Medtr1g110670	chr1:49928366-49931227	WT-C	WT-D	OK	26.3056	15.2181	-0.789579	-1.78445	0.0022	0.0153055	yes	monoglyceride lipase, putative
XLOC_001833	XLOC_001833	Medtr1g070490	chr1:31293245-31299960	WT-C	WT-D	OK	5.46598	3.16226	-0.789525	-1.53721	0.00805	0.0446216	yes	glycosyltransferase family 8 protein
XLOC_003649	XLOC_003649	Medtr1g019940	chr1:6088050-6092381	WT-C	WT-D	OK	33.978	19.6615	-0.789228	-1.90354	0.0013	0.00999333	yes	patatin-like phospholipase
XLOC_042585	XLOC_042585	Medtr8g024630	chr8:9103241-9104309	WT-C	WT-D	OK	27.7873	16.1171	-0.785834	-1.64816	0.00435	0.0270098	yes	transmembrane protein, putative
XLOC_000213	XLOC_000213	Medtr1g014040	chr1:3159695-3169229	WT-C	WT-D	OK	24.8996	14.4503	-0.785019	-1.90721	0.0006	0.00523781	yes	enoyl-CoA hydratase/isomerase
XLOC_006926	XLOC_006926	Medtr2g014250	chr2:3995650-3996265	WT-C	WT-D	OK	75.4676	43.8522	-0.783207	-1.62558	0.00585	0.0342858	yes	hypothetical protein
XLOC_024984	XLOC_024984	Medtr4g094368	chr4:37833138-37835976	WT-C	WT-D	OK	46.6773	27.1307	-0.782796	-1.97535	0.0012	0.00933344	yes	caffeoyl-CoA-O-methyltransferase
XLOC_040704	XLOC_040704	Medtr7g082800	chr7:31751212-31753143	WT-C	WT-D	OK	31.0767	18.0652	-0.782621	-1.84155	0.00175	0.0127843	yes	MATE efflux family protein
XLOC_044682	XLOC_044682	Medtr8g083520	chr8:43614201-43621913	WT-C	WT-D	OK	100.412	58.4146	-0.781525	-1.99997	0.0005	0.00449412	yes	NAD-dependent aldehyde dehydrogenase family protein
XLOC_022604	XLOC_022604	Medtr4g133968	chr4:56042952-56047417	WT-C	WT-D	OK	28.6768	16.694	-0.780554	-1.93534	0.0009	0.0073468	yes	oligopeptide transporter OPT family protein
XLOC_020267	XLOC_020267	Medtr4g057310	chr4:20972563-20976575	WT-C	WT-D	OK	13.9346	8.11223	-0.780504	-1.56839	0.00715	0.0405138	yes	RING finger and CHY zinc finger protein
XLOC_037386	XLOC_037386	Medtr7g074710	chr7:27943371-27945942	WT-C	WT-D	OK	253.518	147.631	-0.780093	-1.78645	0.0023	0.0158684	yes	dihydroflavonol 4-reductase-like protein
XLOC_041094	XLOC_041094	Medtr7g093910	chr7:37367293-37368164	WT-C	WT-D	OK	75.3371	43.9138	-0.778687	-1.8995	0.00075	0.00628606	yes	core histone H2A/H2B/H3/H4
XLOC_048028	XLOC_048028	Medtr0015s0140	scaffold0015:69713-74393	WT-C	WT-D	OK	28.3883	16.5547	-0.778054	-1.95751	0.001	0.0080193	yes	serine/threonine phosphatase family, 2C domain protein
XLOC_017424	XLOC_017424	Medtr3g072500	chr3:32601124-32604904	WT-C	WT-D	OK	289.628	169.104	-0.776292	-1.69364	0.0033	0.021459	yes	nodulin MtN21/EamA-like transporter family protein
XLOC_000564	XLOC_000564	Medtr1g025950	chr1:8352877-8355066	WT-C	WT-D	OK	49.462	28.9098	-0.774764	-1.90745	0.00145	0.0109613	yes	cinnamyl alcohol dehydrogenase-like protein
XLOC_033806	XLOC_033806	Medtr6g087150	chr6:33511895-33513722	WT-C	WT-D	OK	21.7719	12.7293	-0.774316	-1.87239	0.0012	0.00933344	yes	RING-H2 finger protein ATL4J
XLOC_000981	XLOC_000981	Medtr1g041285	chr1:15350136-15352576	WT-C	WT-D	OK	61.6033	36.0338	-0.773659	-1.90899	0.001	0.0080193	yes	EF hand calcium-binding family protein
XLOC_007475	XLOC_007475	Medtr2g031490	chr2:11820597-11822452	WT-C	WT-D	OK	8.89432	5.2032	-0.773483	-1.58507	0.00595	0.0348185	yes	FAD-binding berberine family protein
XLOC_008632	XLOC_008632	Medtr2g075910	chr2:31762187-31767897	WT-C	WT-D	OK	15.1741	8.8792	-0.773108	-1.85547	0.0015	0.0112813	yes	UNE1-like protein
XLOC_034570	XLOC_034570	Medtr6g033330	chr6:10660605-10667227	WT-C	WT-D	OK	14.6625	8.58244	-0.772671	-1.84654	0.00115	0.00900684	yes	seven transmembrane MLO family protein
XLOC_008463	XLOC_008463	Medtr2g069320	chr2:28796996-28800462	WT-C	WT-D	OK	10.196	5.96915	-0.7724	-1.75659	0.00225	0.0156136	yes	translation elongation factor EF-2 subunit
XLOC_007588	XLOC_007588	Medtr2g035230	chr2:13576003-13576690	WT-C	WT-D	OK	26.9263	15.7645	-0.772337	-1.57326	0.00675	0.0386714	yes	core histone H2A/H2B/H3/H4
XLOC_009061	XLOC_009061	Medtr2g090240,Medtr2g090245	chr2:38343843-38351491	WT-C	WT-D	OK	162.014	95.0464	-0.769413	-1.82062	0.00145	0.0109613	yes	#N/A
XLOC_025340	XLOC_025340	Medtr4g105250	chr4:43636240-43640686	WT-C	WT-D	OK	5.12771	3.00921	-0.768932	-1.5264	0.00785	0.0438051	yes	raffinose synthase or seed inhibition protein
XLOC_025818	XLOC_025818	Medtr4g122270	chr4:50486663-50492382	WT-C	WT-D	OK	17.8851	10.5042	-0.767798	-1.94227	0.0008	0.00664974	yes	DNA replication licensing factor MCM2, putative
XLOC_026047	XLOC_026047	Medtr4g129510	chr4:53955682-53958630	WT-C	WT-D	OK	23.2316	13.6611	-0.766015	-1.76418	0.0023	0.0158684	yes	auxin canalization protein
XLOC_018067	XLOC_018067	Medtr3g092060	chr3:42017668-42019572	WT-C	WT-D	OK	9.162	5.39028	-0.7653	-1.61566	0.0052	0.0312033	yes	P-loop nucleoside triphosphate hydrolase superfamily protein
XLOC_009656	XLOC_009656	Medtr2g008030	chr2:1250642-1254618	WT-C	WT-D	OK	67.7448	39.8817	-0.764385	-1.93103	0.0009	0.0073468	yes	fructose-1,6-bisphosphatase, cytosolic-like protein
XLOC_048045	XLOC_048045	Medtr0017s0200	scaffold0017:144724-145069	WT-C	WT-D	OK	69.848	41.1226	-0.764287	-1.5027	0.0091	0.0492286	yes	hypothetical protein
XLOC_014589	XLOC_014589	Medtr3g088520	chr3:40097344-40104659	WT-C	WT-D	OK	14.2441	8.38763	-0.764031	-1.78534	0.00215	0.0150288	yes	beta-like galactosidase
XLOC_044510	XLOC_044510	Medtr8g098815	chr8:41296699-41300319	WT-C	WT-D	OK	37.0298	21.8167	-0.763256	-1.96592	0.00095	0.00768603	yes	BEL1-related homeotic protein
XLOC_026406	XLOC_026406	Medtr5g008060	chr5:1653065-1654947	WT-C	WT-D	OK	36.4546	21.4847	-0.762791	-1.92435	0.00085	0.00701048	yes	transferring glycosyl group transferase
XLOC_004229	XLOC_004229	Medtr1g040195,Medtr1g040215,Medtr1g040320	chr1:14766870-14880406	WT-C	WT-D	OK	428.066	252.325	-0.762548	-1.64051	0.0065	0.0375089	yes	#N/A
XLOC_029277	XLOC_029277	Medtr5g006300	chr5:851004-853635	WT-C	WT-D	OK	46.1036	27.2146	-0.760495	-1.79487	0.00185	0.0133819	yes	survival protein SurE-like phosphatase/nucleotidase
XLOC_031951	XLOC_031951	Medtr5g098710	chr5:43201556-43209592	WT-C	WT-D	OK	5.22986	3.08879	-0.759731	-1.6347	0.00445	0.0275502	yes	hypothetical protein
XLOC_007211	XLOC_007211	Medtr2g022760	chr2:7918541-7922954	WT-C	WT-D	OK	47.7481	28.2064	-0.759422	-1.91134	0.0012	0.00933344	yes	glycoside hydrolase family 1 protein
XLOC_028361	XLOC_028361	Medtr5g076140	chr5:32425328-32428370	WT-C	WT-D	OK	14.0354	8.30433	-0.757138	-1.76173	0.00295	0.0194879	yes	hypothetical protein
XLOC_000536	XLOC_000536	Medtr1g024980	chr1:7957882-7961646	WT-C	WT-D	OK	32.3961	19.1698	-0.756986	-1.89938	0.0006	0.00523781	yes	C2H2-like zinc finger protein
XLOC_016063	XLOC_016063	Medtr3g023720	chr3:7214078-7218102	WT-C	WT-D	OK	38.117	22.5902	-0.754733	-1.89595	0.00105	0.00835368	yes	soluble N-ethylmaleimide-sensitive factor adaptor protein
XLOC_008408	XLOC_008408	Medtr2g066700	chr2:27872838-27874972	WT-C	WT-D	OK	18.4011	10.9099	-0.754164	-1.60529	0.0062	0.0360388	yes	YUP8H12R23 protein, putative
XLOC_045661	XLOC_045661	Medtr8g036060	chr8:13211832-13213696	WT-C	WT-D	OK	72.2611	42.8547	-0.753765	-1.95589	0.00075	0.00628606	yes	AT hook motif DNA-binding family protein
XLOC_037059	XLOC_037059	Medtr7g063440	chr7:23112104-23121349	WT-C	WT-D	OK	15.5324	9.21548	-0.753153	-1.75067	0.00235	0.0161667	yes	chromosome condensation regulator RCC1 repeat protein
XLOC_016926	XLOC_016926	Medtr3g462150	chr3:24788922-24791371	WT-C	WT-D	OK	7.12632	4.23039	-0.752365	-1.52146	0.00875	0.047795	yes	DUF641 family protein
XLOC_007273	XLOC_007273	Medtr2g025180	chr2:8956289-8961013	WT-C	WT-D	OK	25.599	15.1994	-0.752077	-1.83881	0.0021	0.0147602	yes	calcium-binding EF hand protein
XLOC_004446	XLOC_004446	Medtr1g048370	chr1:18323424-18328127	WT-C	WT-D	OK	115.118	68.3526	-0.752042	-1.83347	0.00165	0.0121747	yes	uricase/urate oxidase/nodulin 35, putative
XLOC_011966	XLOC_011966	Medtr2g094620	chr2:40393527-40402595	WT-C	WT-D	OK	19.623	11.6601	-0.750961	-1.82729	0.0017	0.0124762	yes	pleckstrin-like (PH) and lipid-binding START domain protein
XLOC_029644	XLOC_029644	Medtr5g017070	chr5:6191330-6204095	WT-C	WT-D	OK	5.54458	3.2953	-0.750665	-1.7108	0.00315	0.0206027	yes	DNA polymerase
XLOC_048018	XLOC_048018	Medtr0015s0030	scaffold0015:10199-12716	WT-C	WT-D	OK	5.3042	3.15571	-0.749171	-1.63496	0.0077	0.0431191	yes	lectin receptor kinase
XLOC_013977	XLOC_013977	Medtr3g068155	chr3:30788681-30791605	WT-C	WT-D	OK	18.743	11.1541	-0.748771	-1.66242	0.0042	0.0262318	yes	NAD(P)-binding rossmann-fold protein
XLOC_036260	XLOC_036260	Medtr7g022390	chr7:7214175-7217458	WT-C	WT-D	OK	30.4048	18.0952	-0.748688	-1.87182	0.00075	0.00628606	yes	plant/T19L5-60 protein
XLOC_038350	XLOC_038350	Medtr7g103870	chr7:42007017-42009480	WT-C	WT-D	OK	26.6331	15.865	-0.747373	-1.89905	0.0006	0.00523781	yes	D-mannose-binding lectin protein, putative
XLOC_037277	XLOC_037277	Medtr7g071680	chr7:26563672-26565284	WT-C	WT-D	OK	14.6086	8.70425	-0.747027	-1.52649	0.0076	0.0426591	yes	short-chain dehydrogenase/reductase
XLOC_001697	XLOC_001697	Medtr1g066860	chr1:28735500-28737426	WT-C	WT-D	OK	297.249	177.418	-0.744516	-1.89977	0.00095	0.00768603	yes	40S ribosomal protein S23-1
XLOC_041810	XLOC_041810	Medtr7g114980	chr7:47471393-47474564	WT-C	WT-D	OK	103.458	61.7711	-0.744035	-1.7511	0.0022	0.0153055	yes	aldo/keto reductase family oxidoreductase
XLOC_026809	XLOC_026809	Medtr5g019040	chr5:7168304-7170513	WT-C	WT-D	OK	6.44555	3.84901	-0.743814	-1.52084	0.0088	0.0479995	yes	Nod-factor receptor 5, putative
XLOC_027033	XLOC_027033	Medtr5g024880	chr5:10045581-10048948	WT-C	WT-D	OK	27.2633	16.2966	-0.742387	-1.72249	0.0029	0.0192307	yes	3-hydroxy-3-methylglutaryl-coenzyme A reductase-like protein
XLOC_044390	XLOC_044390	Medtr8g094070	chr8:39349648-39359572	WT-C	WT-D	OK	10.5632	6.31464	-0.742279	-1.79699	0.0023	0.0158684	yes	chromatin-remodeling complex ATPase chain
XLOC_040313	XLOC_040313	Medtr7g070250	chr7:25917860-25920322	WT-C	WT-D	OK	129.406	77.3598	-0.742252	-1.86144	0.0017	0.0124762	yes	macrophage migration inhibition factor-like protein
XLOC_019093	XLOC_019093	Medtr4g006830	chr4:824938-827878	WT-C	WT-D	OK	217.333	130.013	-0.741252	-1.91192	0.001	0.0080193	yes	ribosomal protein L7Ae/L30e/S12e/Gadd45 family protein
XLOC_009973	XLOC_009973	Medtr2g018680	chr2:5901984-5904291	WT-C	WT-D	OK	140.89	84.288	-0.741168	-1.90246	0.001	0.0080193	yes	60S ribosomal protein L38A
XLOC_006693	XLOC_006693	Medtr2g007570	chr2:1028568-1033154	WT-C	WT-D	OK	39.7508	23.7972	-0.740191	-1.59854	0.0052	0.0312033	yes	PPR containing plant-like protein
XLOC_047334	XLOC_047334	Medtr8g098485	chr8:41078412-41080261	WT-C	WT-D	OK	7.86081	4.70745	-0.739732	-1.50177	0.0092	0.0496151	yes	BTB/POZ domain plant protein
XLOC_029777	XLOC_029777	Medtr5g021800	chr5:8491163-8493487	WT-C	WT-D	OK	127.521	76.5403	-0.736438	-1.90942	0.0009	0.0073468	yes	60S ribosomal L8-like protein
XLOC_003470	XLOC_003470	Medtr1g013820	chr1:3222058-3225818	WT-C	WT-D	OK	39.9822	23.9995	-0.736352	-1.81233	0.0018	0.0130846	yes	chorismate mutase
XLOC_045650	XLOC_045650	Medtr8g035760	chr8:13068557-13073043	WT-C	WT-D	OK	21.3001	12.791	-0.735727	-1.73489	0.0036	0.023026	yes	cytochrome P450 family protein
XLOC_030510	XLOC_030510	Medtr5g045250	chr5:19855599-19857686	WT-C	WT-D	OK	14.9571	8.98344	-0.735493	-1.65864	0.0031	0.0203035	yes	cytochrome P450 family protein
XLOC_025226	XLOC_025226	Medtr4g101730	chr4:42069980-42076740	WT-C	WT-D	OK	58.0786	34.8893	-0.735219	-1.86711	0.0011	0.00869719	yes	vacuolar processing enzyme
XLOC_023627	XLOC_023627	Medtr4g048040	chr4:16965185-16971303	WT-C	WT-D	OK	11.5735	6.95887	-0.733897	-1.5131	0.0087	0.0476171	yes	hypothetical protein
XLOC_005827	XLOC_005827	Medtr1g093060	chr1:41905134-41908852	WT-C	WT-D	OK	28.2643	17.0114	-0.732482	-1.72124	0.00315	0.0206027	yes	50S ribosomal protein L3P
XLOC_040829	XLOC_040829	Medtr7g086770	chr7:33744364-33745320	WT-C	WT-D	OK	40.6022	24.4545	-0.73146	-1.55134	0.00785	0.0438051	yes	transmembrane protein, putative
XLOC_026533	XLOC_026533	Medtr5g011000	chr5:3060763-3075383	WT-C	WT-D	OK	6.8929	4.15252	-0.731122	-1.79322	0.002	0.0141983	yes	DNA-directed RNA polymerase
XLOC_022747	XLOC_022747	Medtr4g008160	chr4:1425810-1428326	WT-C	WT-D	OK	34.6983	20.9051	-0.731011	-1.71739	0.0023	0.0158684	yes	60S ribosomal protein L7
XLOC_024032	XLOC_024032	Medtr4g063895	chr4:23782399-23784503	WT-C	WT-D	OK	23.5941	14.2319	-0.729298	-1.71568	0.00325	0.0211915	yes	ENTH/VHS family protein
XLOC_000004	XLOC_000004	Medtr1g004990	chr1:35909-40554	WT-C	WT-D	OK	19.8987	12.0069	-0.728809	-1.71591	0.003	0.01975	yes	casein kinase
XLOC_008003	XLOC_008003	Medtr2g045080	chr2:19613289-19614868	WT-C	WT-D	OK	97.8823	59.1099	-0.727649	-1.77451	0.00215	0.0150288	yes	acyl-CoA thioesterase
XLOC_013879	XLOC_013879	Medtr3g064740	chr3:29176441-29191155	WT-C	WT-D	OK	196.187	118.633	-0.725717	-1.58362	0.0065	0.0375089	yes	glutamate decarboxylase
XLOC_038435	XLOC_038435	Medtr7g106430	chr7:43317998-43321589	WT-C	WT-D	OK	22.7284	13.7478	-0.725294	-1.62658	0.0046	0.0282502	yes	TatD-related deoxyribonuclease
XLOC_012859	XLOC_012859	Medtr3g027890	chr3:8796836-8801535	WT-C	WT-D	OK	45.1033	27.3265	-0.722934	-1.65611	0.00465	0.0285206	yes	signal peptidase complex subunit 3B-like protein
XLOC_024163	XLOC_024163	Medtr4g068860	chr4:25844616-25846162	WT-C	WT-D	OK	43.2864	26.2269	-0.722865	-1.56924	0.00715	0.0405138	yes	Non-symbiotic hemoglobin
XLOC_013718	XLOC_013718	Medtr3g465430	chr3:26470453-26475179	WT-C	WT-D	OK	15.7012	9.52321	-0.721357	-1.86418	0.00095	0.00768603	yes	ethylene-overproduction protein
XLOC_029808	XLOC_029808	Medtr5g022920	chr5:9083232-9085755	WT-C	WT-D	OK	23.7297	14.4073	-0.719888	-1.73527	0.003	0.01975	yes	RING zinc finger protein, putative
XLOC_031243	XLOC_031243	Medtr5g077370	chr5:33031894-33034672	WT-C	WT-D	OK	38.1266	23.1537	-0.719552	-1.81602	0.0011	0.00869719	yes	zinc finger-like protein
XLOC_014872	XLOC_014872	Medtr3g096760	chr3:44281052-44284896	WT-C	WT-D	OK	14.1815	8.61262	-0.719489	-1.62934	0.0052	0.0312033	yes	amino acid permease
XLOC_022806	XLOC_022806	Medtr4g010650	chr4:2414518-2419452	WT-C	WT-D	OK	25.4194	15.4402	-0.719242	-1.87029	0.0017	0.0124762	yes	phospholipase D alpha 1
XLOC_012584	XLOC_012584	Medtr3g012040	chr3:3188644-3189430	WT-C	WT-D	OK	102.109	62.1362	-0.716597	-1.84127	0.00185	0.0133819	yes	40S ribosomal protein S3a-1
XLOC_017918	XLOC_017918	Medtr3g087270,Medtr3g087275,Medtr3g087278	chr3:39560914-39569238	WT-C	WT-D	OK	40.2406	24.5037	-0.715654	-1.5308	0.00755	0.0424282	yes	#N/A
XLOC_011131	XLOC_011131	Medtr2g061630	chr2:26136753-26145254	WT-C	WT-D	OK	144.479	88.0129	-0.715073	-1.68443	0.00325	0.0211915	yes	citrate synthase
XLOC_021541	XLOC_021541	Medtr4g097080	chr4:39986687-39988664	WT-C	WT-D	OK	9.70045	5.91289	-0.714187	-1.53057	0.00875	0.047795	yes	GRAS family transcription factor
XLOC_007801	XLOC_007801	Medtr2g038030	chr2:16517929-16532770	WT-C	WT-D	OK	12.8147	7.8114	-0.714142	-1.73779	0.0034	0.0220045	yes	DNA ligase
XLOC_002176	XLOC_002176	Medtr1g082920	chr1:36896372-36900705	WT-C	WT-D	OK	9.81377	5.99324	-0.711472	-1.63157	0.0046	0.0282502	yes	kinesin motor domain protein
XLOC_022372	XLOC_022372	Medtr4g127670	chr4:53053376-53055221	WT-C	WT-D	OK	75.5542	46.1523	-0.711109	-1.6202	0.0047	0.0287811	yes	class III peroxidase
XLOC_015221	XLOC_015221	Medtr3g107920	chr3:49807848-49816718	WT-C	WT-D	OK	28.8711	17.6447	-0.710393	-1.72822	0.0035	0.0224993	yes	50S ribosomal protein L4, bacterial/organelle protein
XLOC_036261	XLOC_036261	Medtr7g022400	chr7:7219597-7222153	WT-C	WT-D	OK	19.3814	11.8488	-0.709933	-1.51348	0.00765	0.0428642	yes	ribosomal protein L10 family protein
XLOC_001118	XLOC_001118	Medtr1g046490	chr1:17524066-17524777	WT-C	WT-D	OK	35.5625	21.7412	-0.709921	-1.53485	0.00815	0.0451236	yes	disease resistance-responsive, dirigent domain protein
XLOC_028998	XLOC_028998	Medtr5g094250	chr5:41166329-41169146	WT-C	WT-D	OK	30.4106	18.5925	-0.709851	-1.63985	0.005	0.0303075	yes	pirin-like plant protein
XLOC_024586	XLOC_024586	Medtr4g081560	chr4:31654881-31656876	WT-C	WT-D	OK	21.8014	13.3316	-0.709577	-1.54107	0.0073	0.0411807	yes	DUF538 family protein
XLOC_028871	XLOC_028871	Medtr5g090920	chr5:39610752-39612745	WT-C	WT-D	OK	140.151	85.9331	-0.705696	-1.78075	0.0023	0.0158684	yes	glutathione S-transferase, amino-terminal domain protein
XLOC_039039	XLOC_039039	Medtr7g011990	chr7:3347581-3350912	WT-C	WT-D	OK	82.3953	50.6532	-0.701909	-1.67249	0.0034	0.0220045	yes	caffeic acid O-methyltransferase
XLOC_029537	XLOC_029537	Medtr5g013540	chr5:4312737-4316847	WT-C	WT-D	OK	42.5552	26.1755	-0.701116	-1.77656	0.00225	0.0156136	yes	peptidyl-prolyl cis-trans isomerase
XLOC_038225	XLOC_038225	Medtr7g100335	chr7:40266200-40267763	WT-C	WT-D	OK	106.082	65.27	-0.700681	-1.69502	0.0031	0.0203035	yes	hypothetical protein
XLOC_045584	XLOC_045584	Medtr8g031990,Medtr8g032000,Medtr8g032010,Medtr8g032030	chr8:11986404-12015410	WT-C	WT-D	OK	23.0692	14.2013	-0.699947	-1.60998	0.006	0.0350682	yes	#N/A
XLOC_047147	XLOC_047147	Medtr8g092510	chr8:38670235-38675015	WT-C	WT-D	OK	66.658	41.065	-0.698867	-1.72826	0.00275	0.0183763	yes	ribonucleoside-diphosphate reductase, alpha chain
XLOC_040744	XLOC_040744	Medtr7g084040	chr7:32391095-32401043	WT-C	WT-D	OK	31.1681	19.2204	-0.697433	-1.78354	0.0016	0.011893	yes	glycoside hydrolase family 38 amino-terminal domain protein
XLOC_013986	XLOC_013986	Medtr3g069050	chr3:30907065-30911410	WT-C	WT-D	OK	23.4104	14.4372	-0.697356	-1.75717	0.0024	0.0164515	yes	wall-associated receptor kinase-like protein
XLOC_022264	XLOC_022264	Medtr4g123593	chr4:51409312-51412438	WT-C	WT-D	OK	114.511	70.7083	-0.695535	-1.68198	0.0044	0.027276	yes	transmembrane protein 14C
XLOC_016241	XLOC_016241	Medtr3g031040	chr3:9869221-9877949	WT-C	WT-D	OK	33.21	20.5128	-0.695089	-1.76741	0.00235	0.0161667	yes	DNA topoisomerase IV subunit A
XLOC_017891	XLOC_017891	Medtr3g086520	chr3:39200566-39204931	WT-C	WT-D	OK	90.3872	55.934	-0.692392	-1.7373	0.0027	0.0181181	yes	E3 ubiquitin-protein ligase RGLG2-like protein
XLOC_033682	XLOC_033682	Medtr6g083900	chr6:31304655-31314509	WT-C	WT-D	OK	12.9704	8.0291	-0.691916	-1.76423	0.0017	0.0124762	yes	CHY zinc finger protein
XLOC_021721	XLOC_021721	Medtr4g104140	chr4:43163283-43166613	WT-C	WT-D	OK	26.6631	16.5099	-0.691511	-1.56735	0.00795	0.0442083	yes	BTB/POZ and TAZ domain protein
XLOC_019230	XLOC_019230	Medtr4g011600	chr4:2861057-2863277	WT-C	WT-D	OK	19.5361	12.1066	-0.690355	-1.65991	0.0039	0.024648	yes	sulfate transporter-like protein
XLOC_014686	XLOC_014686	Medtr3g091290	chr3:41511171-41517472	WT-C	WT-D	OK	23.1876	14.3706	-0.69023	-1.74736	0.00215	0.0150288	yes	OBP3-responsive protein
XLOC_039768	XLOC_039768	Medtr7g451010	chr7:17102961-17112594	WT-C	WT-D	OK	16.1761	10.047	-0.687093	-1.59616	0.0069	0.0393656	yes	dynamin-like protein 1E
XLOC_044189	XLOC_044189	Medtr8g087720	chr8:36267092-36269691	WT-C	WT-D	OK	91.9762	57.1616	-0.686215	-1.60345	0.00575	0.0338034	yes	major intrinsic protein (MIP) family transporter
XLOC_024933	XLOC_024933	Medtr4g093580	chr4:37134679-37137945	WT-C	WT-D	OK	48.0134	29.8781	-0.684348	-1.7111	0.00355	0.0227519	yes	beta-ureidopropionase-like protein
XLOC_007577	XLOC_007577	Medtr2g035150	chr2:13514535-13515612	WT-C	WT-D	OK	63.4674	39.4955	-0.684326	-1.69001	0.00265	0.0178516	yes	disease-resistance response protein
XLOC_017946	XLOC_017946	Medtr3g087950	chr3:39861771-39865231	WT-C	WT-D	OK	32.4638	20.215	-0.683405	-1.64116	0.0045	0.0277878	yes	gamma-glutamyltranspeptidase
XLOC_030558	XLOC_030558	Medtr5g047260	chr5:20700705-20704665	WT-C	WT-D	OK	47.3747	29.5098	-0.682923	-1.72555	0.0036	0.023026	yes	four ACT domain ACT domain protein which protein
XLOC_010342	XLOC_010342	Medtr2g031610	chr2:11955561-11958488	WT-C	WT-D	OK	17.8589	11.1265	-0.682645	-1.59667	0.00465	0.0285206	yes	Sec14p-like phosphatidylinositol transfer family protein
XLOC_044246	XLOC_044246	Medtr8g089310	chr8:37102204-37108614	WT-C	WT-D	OK	52.8959	32.9659	-0.682182	-1.48316	0.0092	0.0496151	yes	LSD1-type zinc finger protein
XLOC_024501	XLOC_024501	-	chr4:30516361-30518910	WT-C	WT-D	OK	41.5487	25.9127	-0.681145	-1.71379	0.00335	0.0217324	yes	#N/A
XLOC_013376	XLOC_013376	Medtr3g051770	chr3:20500556-20506458	WT-C	WT-D	OK	24.4104	15.2802	-0.675832	-1.7308	0.0026	0.0175953	yes	calmodulin-domain kinase CDPK protein
XLOC_011964	XLOC_011964	Medtr2g094570	chr2:40349786-40353816	WT-C	WT-D	OK	13.2675	8.31077	-0.67484	-1.58948	0.00565	0.0333282	yes	auxin response factor 1
XLOC_003205	XLOC_003205	Medtr1g115210	chr1:51879587-51882223	WT-C	WT-D	OK	30.7805	19.2819	-0.674772	-1.65682	0.0052	0.0312033	yes	aspartic protease in GUARD CELL-like protein
XLOC_021985	XLOC_021985	Medtr4g114600	chr4:47130164-47131143	WT-C	WT-D	OK	59.8889	37.5246	-0.674451	-1.6623	0.00415	0.026013	yes	transmembrane protein, putative
XLOC_002500	XLOC_002500	Medtr1g492910	chr1:41670193-41670930	WT-C	WT-D	OK	55.7796	34.9691	-0.673657	-1.59008	0.0051	0.0307771	yes	core histone H2A/H2B/H3/H4
XLOC_002753	XLOC_002753	Medtr1g100697,Medtr1g100707	chr1:45641464-45648684	WT-C	WT-D	OK	201.86	126.553	-0.673611	-1.5998	0.00475	0.0290315	yes	#N/A
XLOC_027042	XLOC_027042	Medtr5g025120	chr5:10170002-10173197	WT-C	WT-D	OK	21.2787	13.3433	-0.673297	-1.62383	0.0046	0.0282502	yes	60S ribosomal L4-like protein
XLOC_012479	XLOC_012479	Medtr3g008500	chr3:1563326-1568292	WT-C	WT-D	OK	15.6107	9.78985	-0.67318	-1.55658	0.0072	0.0407127	yes	trehalose-phosphate phosphatase
XLOC_045328	XLOC_045328	Medtr8g022740	chr8:8059140-8071401	WT-C	WT-D	OK	35.2097	22.0967	-0.672143	-1.65543	0.00515	0.030981	yes	phosphoinositide phosphatase SAC4
XLOC_025778	XLOC_025778	Medtr4g120760	chr4:49999675-50001780	WT-C	WT-D	OK	55.6051	34.8977	-0.672085	-1.6282	0.00445	0.0275502	yes	pathogenesis-related protein bet V I family protein
XLOC_003232	XLOC_003232	Medtr1g115820	chr1:52317576-52318974	WT-C	WT-D	OK	171.81	107.859	-0.671661	-1.65338	0.0045	0.0277878	yes	chalcone-flavanone isomerase family protein
XLOC_024614	XLOC_024614	Medtr4g082810	chr4:32176039-32178097	WT-C	WT-D	OK	12.85	8.08546	-0.668364	-1.53761	0.0076	0.0426591	yes	UDP-glucosyltransferase family protein
XLOC_019680	XLOC_019680	Medtr4g029530	chr4:10205410-10211456	WT-C	WT-D	OK	46.2492	29.1044	-0.668194	-1.74052	0.00275	0.0183763	yes	small G family protein/RhoGAP family protein
XLOC_009227	XLOC_009227	Medtr2g095700	chr2:40834795-40838420	WT-C	WT-D	OK	31.2438	19.7183	-0.664034	-1.6567	0.00385	0.0243965	yes	alpha-L-fucosidase-like protein
XLOC_014531	XLOC_014531	Medtr3g086540	chr3:39219594-39222423	WT-C	WT-D	OK	55.0376	34.7558	-0.663167	-1.72261	0.00255	0.0173491	yes	MAPK phosphatase
XLOC_033846	XLOC_033846	Medtr6g090130	chr6:34224556-34229361	WT-C	WT-D	OK	101.029	63.8114	-0.662889	-1.64384	0.0048	0.0292716	yes	6-phosphofructokinase
XLOC_011851	XLOC_011851	Medtr2g090295	chr2:38393418-38396296	WT-C	WT-D	OK	57.0967	36.0744	-0.66243	-1.69779	0.0038	0.0241758	yes	E3 ubiquitin-protein ligase RMA1H1-like protein
XLOC_047560	XLOC_047560	Medtr8g105740	chr8:44588904-44593458	WT-C	WT-D	OK	56.6109	35.8349	-0.659715	-1.61564	0.0056	0.0331663	yes	trehalose-6-phosphate synthase domain protein
XLOC_035619	XLOC_035619	Medtr6g086270	chr6:32378955-32387897	WT-C	WT-D	OK	10.2303	6.47697	-0.659459	-1.58262	0.0065	0.0375089	yes	DNA mismatch repair protein msh6
XLOC_000892	XLOC_000892	Medtr1g037280	chr1:13708488-13733416	WT-C	WT-D	OK	12.3961	7.8504	-0.659044	-1.65123	0.00375	0.0238895	yes	sister chromatid cohesion PDS5-like protein
XLOC_045365	XLOC_045365	Medtr8g024050	chr8:8798344-8801854	WT-C	WT-D	OK	66.4636	42.1024	-0.658663	-1.61115	0.00565	0.0333282	yes	soluble inorganic pyrophosphatase
XLOC_022714	XLOC_022714	Medtr4g007300	chr4:1079862-1081590	WT-C	WT-D	OK	184.149	116.91	-0.655474	-1.56897	0.0062	0.0360388	yes	chaperone DnaJ domain protein
XLOC_015490	XLOC_015490	Medtr3g115400	chr3:53964309-53969452	WT-C	WT-D	OK	19.3083	12.2587	-0.655411	-1.64835	0.0046	0.0282502	yes	plant regulator RWP-RK family protein
XLOC_041280	XLOC_041280	Medtr7g099960	chr7:40179770-40180795	WT-C	WT-D	OK	41.1392	26.1399	-0.654263	-1.58328	0.00575	0.0338034	yes	core histone H2A/H2B/H3/H4
XLOC_035791	XLOC_035791	Medtr6g092790	chr6:34944218-34946118	WT-C	WT-D	OK	47.6067	30.251	-0.65418	-1.5841	0.00565	0.0333282	yes	phospholipase A2 family protein
XLOC_022587	XLOC_022587	Medtr4g133600	chr4:55883734-55887888	WT-C	WT-D	OK	43.0977	27.3957	-0.653661	-1.55889	0.0074	0.0417079	yes	calcium-binding protein
XLOC_019534	XLOC_019534	Medtr4g023030	chr4:7746617-7750718	WT-C	WT-D	OK	20.1849	12.8422	-0.652379	-1.62138	0.00505	0.0305332	yes	GDP-fucose protein O-fucosyltransferase
XLOC_027133	XLOC_027133	Medtr5g027580	chr5:11496149-11497212	WT-C	WT-D	OK	131.266	83.5672	-0.651479	-1.57077	0.0061	0.0355223	yes	ribosomal protein S13P/S18e
XLOC_032507	XLOC_032507	Medtr6g021740	chr6:7478018-7487121	WT-C	WT-D	OK	23.5323	14.9914	-0.650502	-1.58326	0.0064	0.0370998	yes	PPR containing plant-like protein
XLOC_008001	XLOC_008001	Medtr2g045050	chr2:19598604-19601235	WT-C	WT-D	OK	48.27	30.8063	-0.647904	-1.63271	0.0048	0.0292716	yes	acyl-CoA thioesterase
XLOC_031665	XLOC_031665	Medtr5g090100	chr5:39224484-39228620	WT-C	WT-D	OK	16.8684	10.7684	-0.64752	-1.6169	0.0053	0.0317237	yes	LRR receptor-like kinase
XLOC_029170	XLOC_029170	Medtr5g098090	chr5:42942859-42945322	WT-C	WT-D	OK	24.5465	15.6812	-0.646484	-1.65871	0.00395	0.0249228	yes	60S ribosomal L6-like protein
XLOC_038384	XLOC_038384	Medtr7g105030	chr7:42575595-42582054	WT-C	WT-D	OK	21.2947	13.6282	-0.643899	-1.65776	0.0049	0.0298148	yes	125 kDa kinesin-like protein
XLOC_034108	XLOC_034108	Medtr6g012640	chr6:3874609-3875213	WT-C	WT-D	OK	272.13	174.378	-0.642075	-1.66999	0.0042	0.0262318	yes	transmembrane protein, putative
XLOC_033366	XLOC_033366	Medtr6g069685	chr6:25142756-25158002	WT-C	WT-D	OK	23.2062	14.8835	-0.640794	-1.61328	0.00445	0.0275502	yes	ketose-bisphosphate aldolase class-II family protein
XLOC_010188	XLOC_010188	Medtr2g025740	chr2:9213449-9216621	WT-C	WT-D	OK	21.2355	13.6354	-0.639124	-1.49545	0.00825	0.0455848	yes	Rho GDP-dissociation inhibitor-like protein
XLOC_027280	XLOC_027280	Medtr5g032670	chr5:14074644-14075917	WT-C	WT-D	OK	74.3443	47.8066	-0.637014	-1.6629	0.0042	0.0262318	yes	hypothetical protein
XLOC_037102	XLOC_037102	Medtr7g065890	chr7:23928681-23933478	WT-C	WT-D	OK	46.7792	30.0939	-0.636396	-1.61745	0.0061	0.0355223	yes	plant inositol phosphorylceramide synthase
XLOC_045300	XLOC_045300	Medtr8g021190	chr8:7550941-7553157	WT-C	WT-D	OK	163.315	105.25	-0.633827	-1.52925	0.0072	0.0407127	yes	DUF1677 family protein
XLOC_026177	XLOC_026177	Medtr4g133620	chr4:55894448-55896778	WT-C	WT-D	OK	98.4226	63.4967	-0.632308	-1.58303	0.00685	0.0391622	yes	auxin-responsive family protein
XLOC_044794	XLOC_044794	-	chr8:45477614-45478834	WT-C	WT-D	OK	43.525	28.1075	-0.630886	-1.5614	0.00695	0.0395918	yes	#N/A
XLOC_038781	XLOC_038781	Medtr7g117110	chr7:48364721-48370468	WT-C	WT-D	OK	37.2007	24.0372	-0.630061	-1.64893	0.0051	0.0307771	yes	indole-3-acetic acid-amido synthetase
XLOC_048115	XLOC_048115	Medtr0022s0430	scaffold0022:139288-145615	WT-C	WT-D	OK	13.0538	8.45655	-0.626333	-1.65076	0.0052	0.0312033	yes	plant regulator RWP-RK family protein
XLOC_002534	XLOC_002534	Medtr1g094085	chr1:42270305-42274574	WT-C	WT-D	OK	42.4145	27.4829	-0.626022	-1.60573	0.00525	0.0314737	yes	BHLH transcription factor-like protein
XLOC_025271	XLOC_025271	Medtr4g102890	chr4:42654339-42656308	WT-C	WT-D	OK	28.8672	18.7386	-0.623417	-1.52649	0.0076	0.0426591	yes	hypothetical protein
XLOC_007579	XLOC_007579	Medtr2g035170	chr2:13519528-13521345	WT-C	WT-D	OK	127.338	82.6996	-0.622712	-1.55046	0.00715	0.0405138	yes	disease-resistance response protein
XLOC_029485	XLOC_029485	Medtr5g012030,Medtr5g012050	chr5:3551279-3564378	WT-C	WT-D	OK	150.168	97.6648	-0.620668	-1.51784	0.0079	0.0439942	yes	#N/A
XLOC_000179	XLOC_000179	Medtr1g012790	chr1:2638725-2643687	WT-C	WT-D	OK	43.4651	28.2842	-0.619864	-1.59419	0.0057	0.033561	yes	nodulin MtN21/EamA-like transporter family protein
XLOC_038949	XLOC_038949	Medtr7g009070	chr7:1934400-1935999	WT-C	WT-D	OK	82.8399	53.9086	-0.619811	-1.58704	0.00505	0.0305332	yes	thioredoxin H2-like protein
XLOC_034132	XLOC_034132	Medtr6g013420	chr6:4239443-4242363	WT-C	WT-D	OK	66.9016	43.7007	-0.614383	-1.55199	0.0061	0.0355223	yes	blue copper-like protein
XLOC_021227	XLOC_021227	Medtr4g088750,Medtr4g088755	chr4:35353230-35362766	WT-C	WT-D	OK	41.5029	27.1374	-0.612929	-1.59802	0.0051	0.0307771	yes	#N/A
XLOC_032758	XLOC_032758	Medtr6g034880,Medtr6g034905	chr6:12178445-12193496	WT-C	WT-D	OK	122.621	80.2996	-0.610736	-1.55953	0.0069	0.0393656	yes	#N/A
XLOC_036854	XLOC_036854	Medtr7g056410	chr7:19914750-19917543	WT-C	WT-D	OK	1798.12	1178.87	-0.609081	-1.54597	0.0066	0.0379828	yes	hypothetical protein
XLOC_017229	XLOC_017229	Medtr3g065980	chr3:29797558-29799202	WT-C	WT-D	OK	69.5427	45.6589	-0.607004	-1.57182	0.0067	0.0384541	yes	DELLA domain GRAS family transcription factor GAI
XLOC_040955	XLOC_040955	Medtr7g090470	chr7:35602165-35606664	WT-C	WT-D	OK	13.3843	8.78937	-0.606711	-1.50188	0.0086	0.0472049	yes	triacylglycerol lipase SDP1
XLOC_015500	XLOC_015500	Medtr3g115880	chr3:54161290-54164708	WT-C	WT-D	OK	47.7299	31.4178	-0.60331	-1.52072	0.0082	0.045361	yes	canopy-like protein
XLOC_013097	XLOC_013097	Medtr3g037330	chr3:13703826-13711823	WT-C	WT-D	OK	17.2868	11.3795	-0.603243	-1.54875	0.00695	0.0395918	yes	phospholipid-transporting ATPase-like protein
XLOC_031801	XLOC_031801	Medtr5g093980	chr5:41049020-41053853	WT-C	WT-D	OK	30.0043	19.7547	-0.602978	-1.53371	0.00745	0.0419279	yes	LBP/BPI/CETP family, carboxy-terminal domain protein
XLOC_016698	XLOC_016698	Medtr3g052850	chr3:20938346-20947667	WT-C	WT-D	OK	41.2682	27.1847	-0.602237	-1.56711	0.0065	0.0375089	yes	imidazole glycerol phosphate synthase subunit HisF
XLOC_044144	XLOC_044144	Medtr8g086070	chr8:35724953-35729888	WT-C	WT-D	OK	113.185	74.8473	-0.596666	-1.52901	0.0079	0.0439942	yes	dicarboxylate carrier protein
XLOC_037571	XLOC_037571	Medtr7g080117	chr7:30448422-30456977	WT-C	WT-D	OK	48.9228	32.4199	-0.593626	-1.54133	0.0065	0.0375089	yes	riboflavin biosynthesis protein RibD
XLOC_016107	XLOC_016107	Medtr3g026110	chr3:8005911-8012479	WT-C	WT-D	OK	13.1518	8.73504	-0.590371	-1.51239	0.0087	0.0476171	yes	longifolia protein
XLOC_003422	XLOC_003422	Medtr1g012420	chr1:2455301-2463886	WT-C	WT-D	OK	40.3031	26.9069	-0.582913	-1.50976	0.00905	0.0490136	yes	DEAD-box ATP-dependent RNA helicase-like protein
XLOC_042580	XLOC_042580	Medtr8g024540	chr8:9048899-9052627	WT-C	WT-D	OK	24.1257	16.1087	-0.582728	-1.49165	0.00905	0.0490136	yes	IQ calmodulin-binding motif protein
XLOC_031455	XLOC_031455	Medtr5g083790	chr5:36148012-36150259	WT-C	WT-D	OK	94.6262	63.1869	-0.582615	-1.51876	0.00875	0.047795	yes	60S ribosomal protein L13a-4
XLOC_014445	XLOC_014445	Medtr3g084300	chr3:38052902-38067117	WT-C	WT-D	OK	26.4079	17.6355	-0.582491	-1.50929	0.00845	0.0465151	yes	DNA repair protein RAD50
XLOC_000416	XLOC_000416	Medtr1g021070	chr1:6245857-6247497	WT-C	WT-D	OK	72.4936	48.6269	-0.5761	-1.49467	0.00925	0.0498566	yes	DUF1645 family protein
XLOC_043773	XLOC_043773	Medtr8g071100	chr8:30158574-30171725	WT-C	WT-D	OK	16.8753	11.3414	-0.573314	-1.48471	0.0088	0.0479995	yes	DNA (cytosine-5)-methyltransferase
XLOC_040435	XLOC_040435	Medtr7g075453	chr7:28250053-28251817	WT-C	WT-D	OK	47.8799	32.1895	-0.572831	-1.49499	0.009	0.0488119	yes	fasciclin-like arabinogalactan protein
XLOC_006321	XLOC_006321	Medtr1g109660	chr1:49602361-49605079	WT-C	WT-D	OK	72.0508	107.097	0.571833	1.46943	0.0088	0.0479995	yes	fiber protein Fb34
XLOC_005078	XLOC_005078	Medtr1g069765	chr1:30430449-30432950	WT-C	WT-D	OK	44.1736	66.0004	0.579291	1.50041	0.009	0.0488119	yes	adaptin ear-binding coat-associated protein 1
XLOC_014705	XLOC_014705	Medtr3g091820	chr3:41895072-41896886	WT-C	WT-D	OK	37.8356	56.5389	0.579498	1.50949	0.00865	0.0474249	yes	Dof-type zinc finger DNA-binding family protein
XLOC_039618	XLOC_039618	Medtr7g035245	chr7:13380442-13383227	WT-C	WT-D	OK	73.1043	109.494	0.582826	1.50813	0.0083	0.0458081	yes	glutaredoxin C4
XLOC_041234	XLOC_041234	Medtr7g098690	chr7:39500941-39508443	WT-C	WT-D	OK	9.19877	13.7915	0.584264	1.51802	0.00885	0.0482035	yes	ABC transporter-like family-protein
XLOC_030140	XLOC_030140	Medtr5g033220	chr5:14326720-14327940	WT-C	WT-D	OK	36.5004	54.9204	0.58943	1.51608	0.0082	0.045361	yes	hypothetical protein
XLOC_039466	XLOC_039466	Medtr7g028940	chr7:10029950-10030742	WT-C	WT-D	OK	78.0008	117.426	0.590189	1.50723	0.0086	0.0472049	yes	transmembrane protein, putative
XLOC_015760	XLOC_015760	Medtr3g010180	chr3:2320263-2322291	WT-C	WT-D	OK	54.6118	82.3369	0.592327	1.51596	0.0086	0.0472049	yes	lorelei-like-GPI-anchored protein
XLOC_026837	XLOC_026837	Medtr5g019900	chr5:7548615-7552855	WT-C	WT-D	OK	32.2279	48.6131	0.593037	1.50565	0.008	0.0444605	yes	polyol transporter-like protein, putative
XLOC_018869	XLOC_018869	Medtr3g114670	chr3:53546954-53550684	WT-C	WT-D	OK	38.5516	58.1787	0.593701	1.53418	0.0086	0.0472049	yes	prolyl 4-hydroxylase alpha-like protein
XLOC_032652	XLOC_032652	Medtr6g029460	chr6:10149848-10153857	WT-C	WT-D	OK	55.5566	83.8646	0.594105	1.50565	0.00705	0.0400422	yes	NADP-specific glutamate dehydrogenase
XLOC_009791	XLOC_009791	Medtr2g012570	chr2:3141090-3146878	WT-C	WT-D	OK	15.707	23.7104	0.594109	1.47748	0.0092	0.0496151	yes	lysine ketoglutarate reductase trans-splicing-like protein
XLOC_022160	XLOC_022160	Medtr4g120230	chr4:49828584-49831428	WT-C	WT-D	OK	46.6547	70.5584	0.596796	1.5408	0.0069	0.0393656	yes	fumarylacetoacetate hydrolase family protein
XLOC_010026	XLOC_010026	Medtr2g020520	chr2:6836280-6842446	WT-C	WT-D	OK	21.671	32.789	0.597445	1.54006	0.00585	0.0342858	yes	zinc finger protein
XLOC_038005	XLOC_038005	Medtr7g093040	chr7:36952481-36953300	WT-C	WT-D	OK	48.2197	73.0924	0.600099	1.50459	0.00865	0.0474249	yes	DUF761 domain protein
XLOC_002494	XLOC_002494	Medtr1g492730	chr1:41566785-41570169	WT-C	WT-D	OK	22.6425	34.3995	0.603354	1.54354	0.0067	0.0384541	yes	OTU-like cysteine protease
XLOC_044705	XLOC_044705	Medtr8g104410	chr8:43980912-43994829	WT-C	WT-D	OK	9.55882	14.5257	0.603704	1.52097	0.00835	0.0460575	yes	CHY zinc finger protein
XLOC_044861	XLOC_044861	Medtr8g006870	chr8:1034174-1038334	WT-C	WT-D	OK	13.5432	20.5954	0.604753	1.54356	0.0072	0.0407127	yes	Serine/Threonine kinase family protein
XLOC_030945	XLOC_030945	Medtr5g067670	chr5:28584735-28589624	WT-C	WT-D	OK	15.001	22.8176	0.605089	1.52674	0.00825	0.0455848	yes	lung seven transmembrane receptor family protein
XLOC_030476	XLOC_030476	Medtr5g043970	chr5:19325636-19328260	WT-C	WT-D	OK	47.0356	71.7015	0.608251	1.54399	0.00795	0.0442083	yes	UDP-glucose 6-dehydrogenase family protein
XLOC_041138	XLOC_041138	Medtr7g095170	chr7:38068317-38070812	WT-C	WT-D	OK	23.8528	36.383	0.609108	1.54526	0.0073	0.0411807	yes	senescence-associated protein SAG102
XLOC_003951	XLOC_003951	Medtr1g030290	chr1:10511919-10519137	WT-C	WT-D	OK	11.9585	18.2971	0.61358	1.52148	0.0072	0.0407127	yes	long-chain fatty acyl CoA ligase, putative
XLOC_022102	XLOC_022102	Medtr4g118510	chr4:49084995-49088873	WT-C	WT-D	OK	26.7957	41.0068	0.613859	1.53015	0.0075	0.0421721	yes	hypothetical protein
XLOC_018471	XLOC_018471	Medtr3g104120	chr3:47970998-47977868	WT-C	WT-D	OK	44.8226	68.6894	0.615862	1.57141	0.00655	0.0377632	yes	vacuolar processing enzyme
XLOC_015153	XLOC_015153	Medtr3g105860	chr3:48826865-48827824	WT-C	WT-D	OK	64.5577	99.0494	0.61756	1.61065	0.0056	0.0331663	yes	cytochrome b5-like heme/steroid-binding domain protein
XLOC_042290	XLOC_042290	Medtr8g013980	chr8:4335815-4343329	WT-C	WT-D	OK	43.2607	66.4475	0.619158	1.56606	0.00645	0.0373331	yes	class III homeodomain leucine zipper protein
XLOC_047843	XLOC_047843	Medtr0004s0130	scaffold0004:31692-37626	WT-C	WT-D	OK	44.9705	69.0788	0.619264	1.60853	0.00565	0.0333282	yes	structural constituent of cell wall protein, putative
XLOC_009684	XLOC_009684	Medtr2g008970	chr2:1711752-1714137	WT-C	WT-D	OK	69.466	106.897	0.621838	1.58811	0.00565	0.0333282	yes	ICE-like protease (caspase) p20 domain protein
XLOC_003288	XLOC_003288	Medtr1g007180	chr1:220849-224972	WT-C	WT-D	OK	31.9473	49.2014	0.623008	1.60311	0.0052	0.0312033	yes	transmembrane amino acid transporter family protein
XLOC_043906	XLOC_043906	Medtr8g075330	chr8:31848060-31856341	WT-C	WT-D	OK	9.85497	15.1793	0.623185	1.55095	0.00785	0.0438051	yes	glycoside hydrolase family 38 protein
XLOC_035947	XLOC_035947	Medtr7g007850	chr7:1709950-1715466	WT-C	WT-D	OK	32.6172	50.3284	0.62574	1.63785	0.00555	0.0329314	yes	cationic amino acid transporter
XLOC_040726	XLOC_040726	Medtr7g083540	chr7:32130745-32135506	WT-C	WT-D	OK	13.5786	20.9537	0.625877	1.56772	0.007	0.039841	yes	zinc finger constans-like protein
XLOC_021275	XLOC_021275	Medtr4g090890	chr4:35950011-35952886	WT-C	WT-D	OK	57.6573	89.0246	0.626701	1.60994	0.00515	0.030981	yes	vacuolar protein sorting-associated protein VPS28, putative
XLOC_022697	XLOC_022697	Medtr4g006970	chr4:879327-882035	WT-C	WT-D	OK	9.19883	14.2048	0.626854	1.52583	0.0071	0.0402902	yes	CBL-interacting kinase
XLOC_026073	XLOC_026073	Medtr4g130660	chr4:54436909-54437697	WT-C	WT-D	OK	83.1127	128.463	0.628214	1.56854	0.0066	0.0379828	yes	low temperature and salt responsive family protein
XLOC_017804	XLOC_017804	Medtr3g084090	chr3:37994102-37996185	WT-C	WT-D	OK	67.541	104.433	0.628746	1.53017	0.00845	0.0465151	yes	UDP-D-glucuronate 4-epimerase
XLOC_006099	XLOC_006099	Medtr1g102420	chr1:46251011-46253536	WT-C	WT-D	OK	66.9106	103.572	0.630331	1.61535	0.00505	0.0305332	yes	embryo-specific protein
XLOC_045007	XLOC_045007	Medtr8g011470	chr8:3102784-3105314	WT-C	WT-D	OK	41.2382	64.0077	0.634264	1.5616	0.0073	0.0411807	yes	pathogenic type III effector avirulence factor Avr AvrRpt-cleavage: cleavage site protein
XLOC_037359	XLOC_037359	Medtr7g073650	chr7:27530186-27533875	WT-C	WT-D	OK	30.853	48.0698	0.639721	1.6594	0.0039	0.024648	yes	alpha-galactosidase-like protein
XLOC_015633	XLOC_015633	Medtr3g005710	chr3:332401-333758	WT-C	WT-D	OK	55.1162	85.9058	0.64028	1.62883	0.0043	0.0267515	yes	glucuronoxylan 4-O-methyltransferase
XLOC_027608	XLOC_027608	Medtr5g044530	chr5:19551317-19554463	WT-C	WT-D	OK	19.0296	29.6649	0.640508	1.57116	0.0064	0.0370998	yes	carbohydrate-binding X8 domain protein
XLOC_024788	XLOC_024788	Medtr4g088320	chr4:34921042-34925264	WT-C	WT-D	OK	17.913	27.9386	0.641255	1.66405	0.0039	0.024648	yes	LRR receptor-like kinase
XLOC_030299	XLOC_030299	Medtr5g037950	chr5:16577586-16578974	WT-C	WT-D	OK	89.531	140.033	0.645308	1.57039	0.00655	0.0377632	yes	thioredoxin
XLOC_032159	XLOC_032159	Medtr6g007603	chr6:1663169-1667871	WT-C	WT-D	OK	29.6506	46.3765	0.645331	1.53582	0.00675	0.0386714	yes	Serine/Threonine-kinase HT1-like protein
XLOC_036377	XLOC_036377	Medtr7g027020	chr7:9138593-9140162	WT-C	WT-D	OK	32.582	50.9828	0.645933	1.5797	0.00565	0.0333282	yes	RALF-like protein
XLOC_045162	XLOC_045162	Medtr8g016180	chr8:5411275-5415164	WT-C	WT-D	OK	14.1588	22.2045	0.649152	1.48207	0.00875	0.047795	yes	cytochrome P450 family 90 protein
XLOC_023198	XLOC_023198	Medtr4g024940	chr4:8471580-8475633	WT-C	WT-D	OK	30.3305	47.5701	0.649285	1.61396	0.005	0.0303075	yes	arginase family protein
XLOC_004427	XLOC_004427	Medtr1g047670	chr1:18018004-18023380	WT-C	WT-D	OK	11.1006	17.4189	0.650014	1.6846	0.004	0.0251884	yes	LRR receptor-like kinase family protein
XLOC_018825	XLOC_018825	Medtr3g113720	chr3:53039057-53043163	WT-C	WT-D	OK	25.0108	39.2525	0.650235	1.69056	0.00455	0.0280332	yes	glycosyl hydrolase family 9 protein
XLOC_015483	XLOC_015483	Medtr3g115210	chr3:53854603-53861373	WT-C	WT-D	OK	18.6109	29.2351	0.651553	1.54841	0.00715	0.0405138	yes	hypothetical protein
XLOC_015027	XLOC_015027	Medtr3g101777,Medtr3g101780	chr3:46872094-46876507	WT-C	WT-D	OK	60.5178	95.1069	0.652189	1.34431	0.00635	0.0368435	yes	#N/A
XLOC_021645	XLOC_021645	Medtr4g101380	chr4:41871719-41876318	WT-C	WT-D	OK	17.1288	26.9196	0.652232	1.61018	0.00585	0.0342858	yes	peptide/nitrate transporter
XLOC_026966	XLOC_026966	Medtr5g023040,Medtr5g023050	chr5:9142978-9158708	WT-C	WT-D	OK	28.003	44.0169	0.652474	1.59746	0.00555	0.0329314	yes	#N/A
XLOC_045598	XLOC_045598	Medtr8g032300	chr8:12143099-12145206	WT-C	WT-D	OK	111.208	174.93	0.653521	1.70683	0.00345	0.0222377	yes	calcium-dependent lipid-binding (CaLB domain) family protein
XLOC_010175	XLOC_010175	Medtr2g025190	chr2:8965109-8970982	WT-C	WT-D	OK	16.0384	25.3255	0.659058	1.65784	0.00355	0.0227519	yes	ubiquitin-specific protease family C19 protein
XLOC_035020	XLOC_035020	Medtr6g055030	chr6:19683173-19684828	WT-C	WT-D	OK	13.951	22.051	0.66048	1.56289	0.0076	0.0426591	yes	zinc finger, C3HC4 type (RING finger) protein
XLOC_015548	XLOC_015548	Medtr3g117120	chr3:54790582-54791957	WT-C	WT-D	OK	134.967	213.359	0.660676	1.57018	0.00635	0.0368435	yes	BZIP transcription factor bZIP124
XLOC_008786	XLOC_008786	Medtr2g081810	chr2:34336508-34340697	WT-C	WT-D	OK	58.0212	91.7558	0.661219	1.71397	0.00225	0.0156136	yes	quinone oxidoreductase
XLOC_020731	XLOC_020731	Medtr4g073420	chr4:27807700-27809440	WT-C	WT-D	OK	20.1049	31.8443	0.663489	1.63541	0.00455	0.0280332	yes	myb transcription factor
XLOC_032396	XLOC_032396	Medtr6g015995	chr6:5684112-5686084	WT-C	WT-D	OK	22.974	36.3922	0.663626	1.64762	0.0046	0.0282502	yes	pollen Ole e I family allergen
XLOC_015069	XLOC_015069	Medtr3g103090	chr3:47512715-47517173	WT-C	WT-D	OK	47.2754	74.908	0.66403	1.70562	0.0039	0.024648	yes	interferon-related developmental regulator-like protein
XLOC_028609	XLOC_028609	Medtr5g083720,Medtr5g083730	chr5:36112401-36120058	WT-C	WT-D	OK	82.294	130.571	0.665976	1.69712	0.00385	0.0243965	yes	#N/A
XLOC_013356	XLOC_013356	Medtr3g051110	chr3:20164911-20168647	WT-C	WT-D	OK	57.7374	91.6155	0.666085	1.73715	0.003	0.01975	yes	pollen protein Ole E I-like protein
XLOC_025767	XLOC_025767	Medtr4g120130	chr4:49795591-49803884	WT-C	WT-D	OK	18.821	29.871	0.666406	1.73237	0.00235	0.0161667	yes	glyoxysomal fatty acid beta-oxidation MFP-A protein
XLOC_044273	XLOC_044273	Medtr8g089820	chr8:37459887-37463662	WT-C	WT-D	OK	10.266	16.318	0.668591	1.53937	0.0089	0.0483931	yes	lysine ketoglutarate reductase trans-splicing protein
XLOC_047046	XLOC_047046	Medtr8g089670	chr8:37317145-37321067	WT-C	WT-D	OK	7.18819	11.4293	0.669033	1.48093	0.0088	0.0479995	yes	E3 ubiquitin-protein ligase RGLG2-like protein
XLOC_022143	XLOC_022143	Medtr4g119860	chr4:49670929-49671709	WT-C	WT-D	OK	89.7984	142.893	0.670176	1.73917	0.0023	0.0158684	yes	RALF
XLOC_002110	XLOC_002110	Medtr1g080690	chr1:35884531-35888074	WT-C	WT-D	OK	55.7519	88.7685	0.671025	1.72601	0.00255	0.0173491	yes	TPX2 (targeting protein for Xklp2) family protein
XLOC_020619	XLOC_020619	Medtr4g070140,Medtr4g070190	chr4:26401561-26419998	WT-C	WT-D	OK	55.6316	88.6501	0.672219	1.72027	0.0027	0.0181181	yes	#N/A
XLOC_025843	XLOC_025843	Medtr4g123030	chr4:50758112-50763534	WT-C	WT-D	OK	20.2232	32.2552	0.673522	1.74475	0.00195	0.0139574	yes	alkaline/neutral invertase
XLOC_045599	XLOC_045599	Medtr8g032320	chr8:12150042-12152011	WT-C	WT-D	OK	102.423	163.478	0.674553	1.70794	0.00305	0.020024	yes	calcium-dependent lipid-binding (CaLB domain) family protein
XLOC_020337	XLOC_020337	Medtr4g059720	chr4:22034569-22035620	WT-C	WT-D	OK	26.7631	42.7191	0.674637	1.58341	0.00635	0.0368435	yes	fasciclin-like arabinogalactan protein
XLOC_034110	XLOC_034110	Medtr6g012780	chr6:3969958-3973519	WT-C	WT-D	OK	67.2055	107.283	0.674774	1.66935	0.00365	0.0233302	yes	pro-resilin, putative
XLOC_001202	XLOC_001202	Medtr1g048990	chr1:18924068-18927272	WT-C	WT-D	OK	28.8321	46.088	0.676717	1.65874	0.00385	0.0243965	yes	superoxide dismutase
XLOC_002049	XLOC_002049	Medtr1g078090	chr1:34943165-34947205	WT-C	WT-D	OK	22.1037	35.3338	0.676761	1.53496	0.0084	0.0462932	yes	heavy metal transport/detoxification superfamily protein
XLOC_026608	XLOC_026608	Medtr5g013300	chr5:4192261-4195420	WT-C	WT-D	OK	61.909	99.2096	0.680331	1.72021	0.00255	0.0173491	yes	50S ribosomal protein L19-2
XLOC_024689	XLOC_024689	Medtr4g485570	chr4:33371281-33372601	WT-C	WT-D	OK	17.2985	27.7212	0.680345	1.6106	0.0047	0.0287811	yes	polysaccharide biosynthesis protein
XLOC_021731	XLOC_021731	Medtr4g104680	chr4:43367241-43373257	WT-C	WT-D	OK	7.63705	12.2409	0.68062	1.61568	0.0054	0.0321912	yes	quinolinate synthetase A protein
XLOC_038600	XLOC_038600	Medtr7g111760	chr7:45900446-45906324	WT-C	WT-D	OK	6.53426	10.4842	0.682126	1.53609	0.00875	0.047795	yes	glucose-6-phosphate 1-dehydrogenase
XLOC_045695	XLOC_045695	Medtr8g037315	chr8:13896650-13903093	WT-C	WT-D	OK	22.4717	36.0822	0.683178	1.75757	0.00295	0.0194879	yes	carotenoid cleavage dioxygenase
XLOC_003934	XLOC_003934	Medtr1g029750	chr1:10297867-10300593	WT-C	WT-D	OK	52.9442	85.0207	0.683342	1.72482	0.00335	0.0217324	yes	transmembrane amino acid transporter family protein
XLOC_020272	XLOC_020272	Medtr4g057565	chr4:21106195-21110863	WT-C	WT-D	OK	28.0327	45.0327	0.683863	1.73026	0.0032	0.0209083	yes	vacuolar sorting-associated-like protein
XLOC_026670	XLOC_026670	Medtr5g014820	chr5:5030050-5035518	WT-C	WT-D	OK	11.8259	19.0005	0.684082	1.6856	0.00305	0.020024	yes	cysteine desulfurase-like protein
XLOC_014133	XLOC_014133	Medtr3g073990	chr3:33393581-33395731	WT-C	WT-D	OK	34.0689	54.8151	0.686118	1.7656	0.0026	0.0175953	yes	pollen Ole e I family allergen
XLOC_014510	XLOC_014510	Medtr3g086120	chr3:38965941-38971927	WT-C	WT-D	OK	14.927	24.027	0.686731	1.7527	0.00225	0.0156136	yes	LRR receptor-like kinase
XLOC_013689	XLOC_013689	Medtr3g464570	chr3:25958724-25962966	WT-C	WT-D	OK	13.3001	21.4156	0.687221	1.57918	0.0053	0.0317237	yes	Pmr5/Cas1p GDSL/SGNH-like acyl-esterase family protein
XLOC_021362	XLOC_021362	Medtr4g093660	chr4:37090810-37092218	WT-C	WT-D	OK	21.38	34.447	0.688118	1.50222	0.0084	0.0462932	yes	costars family protein abracl protein
XLOC_041922	XLOC_041922	Medtr7g118300	chr7:49097645-49099435	WT-C	WT-D	OK	68.1884	109.957	0.689346	1.77971	0.0021	0.0147602	yes	caffeic acid O-methyltransferase
XLOC_013549	XLOC_013549	Medtr3g060730	chr3:24089795-24093956	WT-C	WT-D	OK	23.9712	38.8056	0.694964	1.7022	0.0032	0.0209083	yes	calcineurin B-like protein
XLOC_046537	XLOC_046537	Medtr8g071040	chr8:30129758-30133617	WT-C	WT-D	OK	132.802	215.071	0.695538	1.80063	0.0019	0.013666	yes	ubiquitin-conjugating enzyme E2
XLOC_018814	XLOC_018814	Medtr3g113090	chr3:52828748-52836529	WT-C	WT-D	OK	6.50473	10.5391	0.696194	1.60058	0.00515	0.030981	yes	transmembrane and coiled-coil protein
XLOC_009314	XLOC_009314	Medtr2g098310	chr2:42020813-42024550	WT-C	WT-D	OK	16.1933	26.2391	0.696316	1.7725	0.00275	0.0183763	yes	transcription factor bHLH122-like protein
XLOC_021728	XLOC_021728	Medtr4g104510	chr4:43238615-43241883	WT-C	WT-D	OK	23.7704	38.517	0.69633	1.78614	0.002	0.0141983	yes	transmembrane amino acid transporter family protein
XLOC_012254	XLOC_012254	Medtr2g103850	chr2:44713407-44715912	WT-C	WT-D	OK	7.36043	11.9293	0.696642	1.55367	0.00705	0.0400422	yes	LURP-one-like protein
XLOC_006320	XLOC_006320	Medtr1g109630	chr1:49591597-49593722	WT-C	WT-D	OK	25.7784	41.8054	0.697528	1.64324	0.0046	0.0282502	yes	reticulon-like protein B2
XLOC_017467	XLOC_017467	Medtr3g073560	chr3:33166705-33173109	WT-C	WT-D	OK	10.106	16.3932	0.697883	1.65765	0.0044	0.027276	yes	transcription factor TGA7, putative
XLOC_040078	XLOC_040078	Medtr7g062310	chr7:22634573-22637698	WT-C	WT-D	OK	6.92597	11.2348	0.697889	1.53333	0.00775	0.043361	yes	laccase/diphenol oxidase family protein
XLOC_011436	XLOC_011436	Medtr2g076350	chr2:31988422-31990252	WT-C	WT-D	OK	67.1415	108.938	0.698234	1.79723	0.0019	0.013666	yes	PH-GRAM-GEM domain protein
XLOC_004677	XLOC_004677	Medtr1g054525	chr1:23595913-23596881	WT-C	WT-D	OK	78.5336	127.524	0.699388	1.68743	0.0045	0.0277878	yes	disease resistance response protein
XLOC_012299	XLOC_012299	Medtr2g104990	chr2:45250011-45255006	WT-C	WT-D	OK	11.2208	18.2214	0.69945	1.66785	0.00405	0.0254781	yes	NRAMP metal ion transporter 6
XLOC_042120	XLOC_042120	Medtr8g008820	chr8:1899289-1903705	WT-C	WT-D	OK	12.8307	20.861	0.701206	1.67366	0.00395	0.0249228	yes	receptor-like kinase plant
XLOC_009262	XLOC_009262	Medtr2g096760	chr2:41349210-41352816	WT-C	WT-D	OK	14.0705	22.8806	0.701453	1.73746	0.0019	0.013666	yes	E3 ubiquitin-protein ligase XBAT31, putative
XLOC_026200	XLOC_026200	Medtr4g134370	chr4:56258116-56263708	WT-C	WT-D	OK	23.1745	37.6914	0.701697	1.7086	0.00275	0.0183763	yes	glutathione S-transferase tau 5
XLOC_043225	XLOC_043225	Medtr8g061350	chr8:21120545-21122437	WT-C	WT-D	OK	17.5822	28.6013	0.701968	1.53324	0.0083	0.0458081	yes	30S ribosomal protein S20
XLOC_044272	XLOC_044272	Medtr8g089815	chr8:37451118-37458005	WT-C	WT-D	OK	13.7311	22.3673	0.70394	1.74715	0.00275	0.0183763	yes	lysine ketoglutarate reductase trans-splicing protein
XLOC_026092	XLOC_026092	Medtr4g131160	chr4:54715447-54719229	WT-C	WT-D	OK	11.5351	18.7953	0.704341	1.55421	0.00805	0.0446216	yes	BHLH transcription factor
XLOC_046800	XLOC_046800	Medtr8g079472	chr8:34031943-34034961	WT-C	WT-D	OK	7.04959	11.4894	0.70469	1.54369	0.00795	0.0442083	yes	chaperone DnaJ-domain protein
XLOC_009425	XLOC_009425	Medtr2g101520	chr2:43662080-43665530	WT-C	WT-D	OK	86.8132	141.71	0.706953	1.78772	0.00155	0.0115618	yes	BHLH transcription factor-like protein
XLOC_018423	XLOC_018423	Medtr3g102500	chr3:47237912-47238914	WT-C	WT-D	OK	15.2959	24.9998	0.708771	1.57475	0.00535	0.0319529	yes	MFP1 attachment factor-like protein
XLOC_019134	XLOC_019134	Medtr4g008170	chr4:1429989-1449394	WT-C	WT-D	OK	29.6657	48.5093	0.709467	1.77168	0.0024	0.0164515	yes	calcium-transporting ATPase 8, plasma membrane-type protein
XLOC_007953	XLOC_007953	Medtr2g042740	chr2:18636697-18641564	WT-C	WT-D	OK	11.3083	18.495	0.70975	1.68575	0.0035	0.0224993	yes	pectin lyase superfamily protein
XLOC_037751	XLOC_037751	Medtr7g085240	chr7:32973693-32977222	WT-C	WT-D	OK	37.3755	61.1357	0.709922	1.81224	0.00215	0.0150288	yes	ricin-type beta-trefoil lectin domain protein
XLOC_006998	XLOC_006998	Medtr2g016190	chr2:4907070-4910625	WT-C	WT-D	OK	9.68067	15.8471	0.71104	1.73415	0.0025	0.0170635	yes	DUF688 family protein
XLOC_005721	XLOC_005721	Medtr1g089890	chr1:40252329-40253460	WT-C	WT-D	OK	64.3171	105.307	0.711321	1.85937	0.0013	0.00999332	yes	hypothetical protein
XLOC_047103	XLOC_047103	Medtr8g091280	chr8:38102583-38106868	WT-C	WT-D	OK	50.8682	83.3064	0.711664	1.76555	0.00275	0.0183763	yes	aspartate aminotransferase
XLOC_043577	XLOC_043577	Medtr8g066040	chr8:27430392-27434638	WT-C	WT-D	OK	12.5881	20.6206	0.712025	1.57732	0.0065	0.0375089	yes	DNA-3-methyladenine glycosylase I
XLOC_024430	XLOC_024430	Medtr4g077190	chr4:29570100-29574797	WT-C	WT-D	OK	54.8624	89.8829	0.712229	1.63218	0.0068	0.0389345	yes	sulfite reductase [ferredoxin] protein
XLOC_018147	XLOC_018147	Medtr3g094300	chr3:43113993-43117519	WT-C	WT-D	OK	26.1943	42.9516	0.713456	1.78527	0.00165	0.0121747	yes	dual specificity phosphatase domain protein
XLOC_012038	XLOC_012038	Medtr2g097210	chr2:41506032-41509279	WT-C	WT-D	OK	6.61726	10.8535	0.71386	1.51552	0.0092	0.0496151	yes	inactive rhomboid-like protein
XLOC_028558	XLOC_028558	Medtr5g082220	chr5:35319939-35326606	WT-C	WT-D	OK	46.9195	76.9911	0.714505	1.8042	0.0014	0.010638	yes	auxin influx transporter
XLOC_015594	XLOC_015594	Medtr3g118210	chr3:55341329-55342663	WT-C	WT-D	OK	35.9336	58.9715	0.714684	1.8424	0.00165	0.0121747	yes	50S ribosomal protein L3P
XLOC_026675	XLOC_026675	Medtr5g014990	chr5:5113034-5114677	WT-C	WT-D	OK	11.6655	19.1488	0.715003	1.56591	0.00625	0.0363074	yes	myb transcription factor
XLOC_003708	XLOC_003708	Medtr1g022265	chr1:6989515-6994668	WT-C	WT-D	OK	11.4779	18.858	0.716321	1.79778	0.00145	0.0109613	yes	LRR receptor-like kinase family protein
XLOC_043941	XLOC_043941	Medtr8g076260	chr8:32297240-32301590	WT-C	WT-D	OK	11.5269	18.9409	0.716497	1.59225	0.00605	0.0353064	yes	FMP32-like protein
XLOC_016792	XLOC_016792	Medtr3g056645,Medtr3g056675	chr3:22665144-22728738	WT-C	WT-D	OK	3.95026	6.49123	0.716545	1.54489	0.0073	0.0411807	yes	#N/A
XLOC_026537	XLOC_026537	Medtr5g011120	chr5:3162016-3164385	WT-C	WT-D	OK	25.9954	42.7202	0.716661	1.79377	0.0022	0.0153055	yes	senescence-inducible stay-green protein
XLOC_046563	XLOC_046563	Medtr8g072330	chr8:30571286-30573873	WT-C	WT-D	OK	53.6395	88.1777	0.717118	1.81403	0.00155	0.0115618	yes	hypothetical protein
XLOC_041686	XLOC_041686	Medtr7g111600	chr7:45812249-45815016	WT-C	WT-D	OK	37.746	62.0966	0.718189	1.76244	0.0022	0.0153055	yes	carbohydrate-binding X8 domain protein
XLOC_029586	XLOC_029586	Medtr5g015270	chr5:5267854-5271586	WT-C	WT-D	OK	29.3277	48.2536	0.718374	1.85706	0.00195	0.0139574	yes	heptahelical protein
XLOC_024653	XLOC_024653	Medtr4g084020	chr4:32704194-32710587	WT-C	WT-D	OK	24.2491	39.9208	0.719213	1.84977	0.0011	0.00869719	yes	trypsin family protein
XLOC_010462	XLOC_010462	Medtr2g435590	chr2:13770125-13772657	WT-C	WT-D	OK	29.9506	49.3383	0.720119	1.86486	0.00085	0.00701048	yes	ethylene response factor
XLOC_002118	XLOC_002118	Medtr1g080950	chr1:36020158-36024066	WT-C	WT-D	OK	116.884	192.663	0.721002	1.65698	0.0031	0.0203035	yes	GDP-D-mannose-3,5-epimerase
XLOC_003338	XLOC_003338	Medtr1g008675	chr1:1021642-1022692	WT-C	WT-D	OK	17.8851	29.4847	0.721209	1.63361	0.00525	0.0314737	yes	transmembrane protein, putative
XLOC_021502	XLOC_021502	Medtr4g094882	chr4:39197763-39208517	WT-C	WT-D	OK	6.81779	11.2488	0.722389	1.79367	0.002	0.0141983	yes	chromosome-associated kinesin KIF4A-like protein
XLOC_015351	XLOC_015351	Medtr3g110450	chr3:51550857-51554388	WT-C	WT-D	OK	8.52877	14.0796	0.723192	1.78257	0.0014	0.010638	yes	leucine-rich receptor-like kinase family protein
XLOC_029290	XLOC_029290	Medtr5g006520	chr5:938993-947355	WT-C	WT-D	OK	18.3702	30.3364	0.723679	1.8587	0.00155	0.0115618	yes	kinase interacting (KIP1-like) family protein, putative
XLOC_049015	XLOC_049015	Medtr0204s0010	scaffold0204:0-1695	WT-C	WT-D	OK	61.5479	101.648	0.723802	1.86161	0.0017	0.0124762	yes	endomembrane protein 70 family protein
XLOC_041328	XLOC_041328	Medtr7g101080	chr7:40782598-40783637	WT-C	WT-D	OK	108.879	179.893	0.724414	1.71337	0.00235	0.0161667	yes	fasciclin-like arabinogalactan protein
XLOC_026103	XLOC_026103	Medtr4g131390	chr4:54816203-54818093	WT-C	WT-D	OK	32.0868	53.0474	0.725303	1.80808	0.00185	0.0133819	yes	temperature-induced lipocalin
XLOC_017979	XLOC_017979	Medtr3g088790	chr3:40606787-40611239	WT-C	WT-D	OK	5.68872	9.40681	0.725601	1.67749	0.00445	0.0275502	yes	methyltransferase PMT26-like protein, putative
XLOC_025193	XLOC_025193	Medtr4g100550	chr4:41451459-41453299	WT-C	WT-D	OK	10.622	17.5666	0.725778	1.62876	0.0054	0.0321912	yes	homeobox associated leucine zipper protein
XLOC_021865	XLOC_021865	Medtr4g109490	chr4:45490624-45494969	WT-C	WT-D	OK	47.5061	78.6119	0.726634	1.86616	0.00075	0.00628606	yes	carbohydrate-binding X8 domain protein
XLOC_049164	XLOC_049164	Medtr0271s0070	scaffold0271:18287-19203	WT-C	WT-D	OK	56.3283	93.2374	0.727048	1.6822	0.0033	0.021459	yes	transmembrane protein, putative
XLOC_014055	XLOC_014055	Medtr3g070970	chr3:31863253-31865383	WT-C	WT-D	OK	19.953	33.0295	0.727152	1.74657	0.0026	0.0175953	yes	transcription factor
XLOC_012157	XLOC_012157	Medtr2g100780	chr2:43336604-43340473	WT-C	WT-D	OK	98.2499	162.813	0.728689	1.81104	0.00155	0.0115618	yes	auxin-responsive AUX/IAA family protein
XLOC_040596	XLOC_040596	Medtr7g079830	chr7:30319250-30320411	WT-C	WT-D	OK	14.4173	23.8985	0.729117	1.60931	0.0044	0.027276	yes	Novel MEG related family
XLOC_014762	XLOC_014762	Medtr3g093530	chr3:42738173-42746014	WT-C	WT-D	OK	29.3603	48.6914	0.729799	1.88414	0.00165	0.0121747	yes	cytochrome P450 family protein
XLOC_046460	XLOC_046460	Medtr8g068550	chr8:28607634-28613301	WT-C	WT-D	OK	5.5641	9.23082	0.730311	1.55285	0.0067	0.0384541	yes	nucleobase-ascorbate transporter-like protein
XLOC_040209	XLOC_040209	Medtr7g066730	chr7:24310623-24313566	WT-C	WT-D	OK	9.19656	15.2575	0.730351	1.79309	0.00185	0.0133819	yes	DUF740 family protein
XLOC_007075	XLOC_007075	Medtr2g018780	chr2:5972761-5978138	WT-C	WT-D	OK	11.8297	19.6459	0.731822	1.85599	0.0017	0.0124762	yes	early-responsive to dehydration stress protein (ERD4)
XLOC_007037	XLOC_007037	Medtr2g017730	chr2:5445116-5446928	WT-C	WT-D	OK	9.82934	16.3259	0.731999	1.67274	0.0036	0.023026	yes	heat shock 70 kDa protein
XLOC_025999	XLOC_025999	Medtr4g127930	chr4:53232819-53237003	WT-C	WT-D	OK	11.4454	19.0193	0.732704	1.78823	0.00175	0.0127843	yes	AP2-like ethylene-responsive transcription factor
XLOC_006978	XLOC_006978	Medtr2g015790	chr2:4713275-4715194	WT-C	WT-D	OK	19.6574	32.6663	0.732726	1.60958	0.0055	0.0326854	yes	ribosomal protein L34
XLOC_009309	XLOC_009309	-	chr2:41937030-41939678	WT-C	WT-D	OK	56.8293	94.4657	0.733157	1.9174	0.00145	0.0109613	yes	#N/A
XLOC_018758	XLOC_018758	Medtr3g111380	chr3:52046529-52050786	WT-C	WT-D	OK	4.32898	7.19814	0.733597	1.50094	0.0081	0.0448857	yes	rhamnogalacturonate lyase B-like protein
XLOC_020682	XLOC_020682	Medtr4g072160	chr4:27378883-27379801	WT-C	WT-D	OK	31.4765	52.3396	0.733627	1.76528	0.00215	0.0150288	yes	SAUR-like auxin-responsive family protein
XLOC_048551	XLOC_048551	Medtr0078s0010,Medtr0078s0060,Medtr0078s0190	scaffold0078:2000-58315	WT-C	WT-D	OK	12.102	20.1299	0.73409	1.71948	0.00855	0.0470115	yes	#N/A
XLOC_031874	XLOC_031874	Medtr5g096310	chr5:42113241-42116173	WT-C	WT-D	OK	7.45216	12.402	0.734842	1.5542	0.00865	0.0474249	yes	nucleotide-sugar transporter family protein
XLOC_040256	XLOC_040256	Medtr7g068380	chr7:25012333-25016522	WT-C	WT-D	OK	19.3991	32.2861	0.734921	1.81255	0.002	0.0141983	yes	vacuolar cation/proton exchanger 3
XLOC_014041	XLOC_014041	Medtr3g070720	chr3:31707162-31712095	WT-C	WT-D	OK	18.7128	31.162	0.735763	1.90229	0.0007	0.00593463	yes	phosphatidylinositol-specific phospholipase C
XLOC_014015	XLOC_014015	Medtr3g069960	chr3:31319234-31322788	WT-C	WT-D	OK	11.3687	18.9636	0.738167	1.66788	0.00375	0.0238895	yes	transmembrane amino acid transporter family protein
XLOC_029864	XLOC_029864	Medtr5g024560,Medtr5g024640,Medtr5g024660	chr5:9870799-9912996	WT-C	WT-D	OK	8.56776	14.2921	0.738232	1.55239	0.0069	0.0393656	yes	#N/A
XLOC_005461	XLOC_005461	Medtr1g080890	chr1:35993127-36000358	WT-C	WT-D	OK	108.415	181.078	0.740041	1.68147	0.0029	0.0192307	yes	transcription factor UNE12-like protein
XLOC_002294	XLOC_002294	Medtr1g086170	chr1:38573019-38575779	WT-C	WT-D	OK	24.9101	41.6109	0.740234	1.87356	0.0014	0.010638	yes	hypothetical protein
XLOC_010951	XLOC_010951	Medtr2g451510	chr2:22875547-22880254	WT-C	WT-D	OK	18.8394	31.4918	0.741224	1.88979	0.00055	0.00486576	yes	glycoside hydrolase family 79 amino-terminal domain protein
XLOC_039290	XLOC_039290	Medtr7g022890	chr7:7450137-7456295	WT-C	WT-D	OK	13.4337	22.4757	0.742505	1.78965	0.00155	0.0115618	yes	cation diffusion facilitator family transporter
XLOC_023949	XLOC_023949	Medtr4g461080	chr4:22482748-22484315	WT-C	WT-D	OK	52.0749	87.2054	0.74383	1.91431	0.0008	0.00664974	yes	Dof-type zinc finger DNA-binding family protein
XLOC_002565	XLOC_002565	Medtr1g094930	chr1:42710791-42715182	WT-C	WT-D	OK	17.2357	28.8924	0.745289	1.82351	0.00155	0.0115618	yes	GATA type zinc finger transcription factor family protein
XLOC_031097	XLOC_031097	Medtr5g073180	chr5:31140038-31142359	WT-C	WT-D	OK	41.6795	69.8731	0.745397	1.52494	0.008	0.0444605	yes	hypothetical protein
XLOC_031783	XLOC_031783	Medtr5g093390	chr5:40768932-40772515	WT-C	WT-D	OK	99.1593	166.241	0.745458	1.74979	0.0022	0.0153055	yes	GDP-L-galactose phosphorylase
XLOC_041018	XLOC_041018	Medtr7g091990	chr7:36400653-36403616	WT-C	WT-D	OK	8.89942	14.9214	0.745601	1.63559	0.0055	0.0326854	yes	carboxy-terminal region remorin
XLOC_033956	XLOC_033956	Medtr6g006060	chr6:991506-992343	WT-C	WT-D	OK	18.8743	31.648	0.745687	1.65632	0.0041	0.0257334	yes	50S ribosomal protein L7/L12
XLOC_045703	XLOC_045703	Medtr8g037800	chr8:14008161-14009739	WT-C	WT-D	OK	285.191	478.283	0.745935	1.71338	0.0029	0.0192307	yes	transmembrane protein, putative
XLOC_000370	XLOC_000370	Medtr1g019130	chr1:5704095-5705687	WT-C	WT-D	OK	28.2989	47.4609	0.745994	1.72919	0.0028	0.0186712	yes	wuschel-related homeobox protein
XLOC_020061	XLOC_020061	Medtr4g050170	chr4:17747501-17752074	WT-C	WT-D	OK	73.0507	122.637	0.747427	1.75302	0.00235	0.0161667	yes	fasciclin-like arabinogalactan protein 16 precursor
XLOC_045388	XLOC_045388	Medtr8g026680	chr8:9245784-9249397	WT-C	WT-D	OK	5.84008	9.81376	0.748818	1.65726	0.00425	0.0264922	yes	Rac GTPase activating protein
XLOC_042286	XLOC_042286	Medtr8g013860	chr8:4268321-4269318	WT-C	WT-D	OK	9.18559	15.4388	0.749117	1.52736	0.009	0.0488119	yes	AP2 domain class transcription factor
XLOC_001515	XLOC_001515	Medtr1g057790	chr1:25416120-25421208	WT-C	WT-D	OK	64.1999	107.907	0.749147	1.69236	0.00475	0.0290315	yes	BEL1-related homeotic protein
XLOC_035592	XLOC_035592	Medtr6g085010	chr6:32020687-32023028	WT-C	WT-D	OK	9.82448	16.5159	0.749399	1.78963	0.00165	0.0121747	yes	aspartic protease in GUARD CELL-like protein
XLOC_040877	XLOC_040877	Medtr7g088340	chr7:34393802-34397010	WT-C	WT-D	OK	10.8107	18.186	0.750372	1.79044	0.00215	0.0150288	yes	magnesium-protoporphyrin IX monomethyl ester cyclase
XLOC_023182	XLOC_023182	Medtr4g024620	chr4:8324891-8331048	WT-C	WT-D	OK	63.6856	107.258	0.752041	1.78392	0.0024	0.0164515	yes	3-phosphoshikimate 1-carboxyvinyltransferase
XLOC_009915	XLOC_009915	Medtr2g016470	chr2:5045378-5049362	WT-C	WT-D	OK	4.43178	7.47608	0.754396	1.52734	0.00825	0.0455848	yes	GDP-fucose protein O-fucosyltransferase
XLOC_043890	XLOC_043890	Medtr8g075010	chr8:31704141-31707373	WT-C	WT-D	OK	12.1862	20.5659	0.755003	1.80188	0.0015	0.0112813	yes	eukaryotic aspartyl protease family protein
XLOC_030101	XLOC_030101	Medtr5g032070	chr5:13754795-13757920	WT-C	WT-D	OK	14.0285	23.6821	0.755435	1.79399	0.0018	0.0130846	yes	hypothetical protein
XLOC_045915	XLOC_045915	Medtr8g045520,Medtr8g045555,Medtr8g045570	chr8:17789130-17825808	WT-C	WT-D	OK	189.582	320.073	0.755579	1.67827	0.002	0.0141983	yes	#N/A
XLOC_011048	XLOC_011048	Medtr2g060070	chr2:24756084-24757910	WT-C	WT-D	OK	5.5261	9.33017	0.755641	1.50888	0.00905	0.0490136	yes	transducin/WD40 repeat protein
XLOC_025598	XLOC_025598	Medtr4g115120	chr4:47510053-47514015	WT-C	WT-D	OK	30.5384	51.5805	0.756203	1.95853	0.001	0.0080193	yes	receptor-like kinase
XLOC_016861	XLOC_016861	Medtr3g060670	chr3:23789531-23794566	WT-C	WT-D	OK	100.753	170.23	0.756664	1.76609	0.0023	0.0158684	yes	SEC14 cytosolic factor-like protein
XLOC_009919	XLOC_009919	Medtr2g016630	chr2:5125333-5131271	WT-C	WT-D	OK	33.7712	57.069	0.756916	1.80974	0.0014	0.010638	yes	cellulose synthase-like protein
XLOC_025436	XLOC_025436	Medtr4g108370	chr4:44959265-44961490	WT-C	WT-D	OK	7.65283	12.9382	0.757568	1.75235	0.0028	0.0186712	yes	TCP family transcription factor
XLOC_011597	XLOC_011597	Medtr2g082650	chr2:34673985-34677497	WT-C	WT-D	OK	40.749	68.8928	0.757589	1.90488	0.00095	0.00768603	yes	CAZy family GT8 glycosyltransferase
XLOC_030440	XLOC_030440	Medtr5g042990	chr5:18905198-18907263	WT-C	WT-D	OK	417.994	707.288	0.758818	1.5582	0.0078	0.0435897	yes	eukaryotic translation initiation factor 5A4
XLOC_020647	XLOC_020647	Medtr4g071060	chr4:26764608-26766750	WT-C	WT-D	OK	16.1464	27.322	0.758851	1.82701	0.00185	0.0133819	yes	papain family cysteine protease
XLOC_002263	XLOC_002263	Medtr1g085190	chr1:38039487-38040109	WT-C	WT-D	OK	19.228	32.5371	0.758876	1.53321	0.0079	0.0439942	yes	hypothetical protein
XLOC_011468	XLOC_011468	Medtr2g078030	chr2:32359951-32365851	WT-C	WT-D	OK	11.8473	20.0488	0.758958	1.74162	0.0027	0.0181181	yes	beta-1,3-galactosyltransferase-like protein
XLOC_018879	XLOC_018879	Medtr3g115050	chr3:53747963-53756401	WT-C	WT-D	OK	67.0638	113.557	0.759807	1.79274	0.0022	0.0153055	yes	multi-copper oxidase-like protein
XLOC_026777	XLOC_026777	Medtr5g018270	chr5:6795990-6799591	WT-C	WT-D	OK	30.5472	51.7387	0.760202	1.8485	0.00155	0.0115618	yes	multi-copper oxidase-like protein
XLOC_014701	XLOC_014701	Medtr3g091760	chr3:41769075-41773214	WT-C	WT-D	OK	7.40573	12.5445	0.760339	1.63252	0.0048	0.0292716	yes	ABIL1-like protein
XLOC_022110	XLOC_022110	Medtr4g118760	chr4:49201561-49205102	WT-C	WT-D	OK	8.93299	15.1376	0.760925	1.64377	0.0045	0.0277878	yes	VAMP-associated protein
XLOC_041151	XLOC_041151	Medtr7g095430	chr7:38214358-38221949	WT-C	WT-D	OK	10.703	18.1409	0.761228	1.7135	0.00265	0.0178516	yes	sulfate/bicarbonate/oxalate exchanger and transporter sat-1
XLOC_043624	XLOC_043624	Medtr8g067280	chr8:28079486-28082002	WT-C	WT-D	OK	6.36451	10.7892	0.761472	1.69614	0.00335	0.0217324	yes	basic helix loop helix (bHLH) family transcription factor
XLOC_031887	XLOC_031887	Medtr5g096680	chr5:42285581-42286627	WT-C	WT-D	OK	10.2927	17.4768	0.763821	1.57497	0.00825	0.0455848	yes	late embryogenesis abundant protein
XLOC_016164	XLOC_016164	Medtr3g028210	chr3:8944364-8946148	WT-C	WT-D	OK	6.82383	11.5966	0.765051	1.54845	0.00845	0.0465151	yes	anthocyanin 5-aromatic acyltransferase
XLOC_024954	XLOC_024954	Medtr4g094240	chr4:37378827-37380136	WT-C	WT-D	OK	100.088	170.136	0.765414	1.89115	0.0013	0.00999332	yes	phosphate-responsive 1 family protein
XLOC_008556	XLOC_008556	Medtr2g072270	chr2:30400469-30405069	WT-C	WT-D	OK	11.1297	18.9415	0.767127	1.82562	0.00205	0.0144887	yes	cytochrome P450 family monooxygenase
XLOC_009449	XLOC_009449	Medtr2g102140	chr2:43952184-43954176	WT-C	WT-D	OK	15.9822	27.2105	0.7677	1.83315	0.0018	0.0130846	yes	ovate transcriptional repressor
XLOC_030312	XLOC_030312	Medtr5g038280	chr5:16761809-16764339	WT-C	WT-D	OK	103.797	176.807	0.768413	1.66694	0.00335	0.0217324	yes	homeobox leucine zipper family protein
XLOC_029616	XLOC_029616	Medtr5g016270	chr5:5801725-5805947	WT-C	WT-D	OK	13.2276	22.535	0.76862	1.90097	0.001	0.0080193	yes	metal transporter Nramp3 protein
XLOC_014828	XLOC_014828	Medtr3g095490	chr3:43632851-43636299	WT-C	WT-D	OK	31.9092	54.3732	0.768925	1.92879	0.0008	0.00664974	yes	carbamoylphosphate synthase small subunit
XLOC_041809	XLOC_041809	Medtr7g114970	chr7:47466873-47470750	WT-C	WT-D	OK	108.064	184.218	0.769528	1.83363	0.00095	0.00768603	yes	aldo/keto reductase family oxidoreductase
XLOC_022249	XLOC_022249	Medtr4g124070	chr4:51228759-51238821	WT-C	WT-D	OK	9.97656	17.027	0.771206	1.91252	0.001	0.0080193	yes	hydroxyproline-rich glycoprotein family protein
XLOC_044709	XLOC_044709	Medtr8g104520	chr8:44032464-44036466	WT-C	WT-D	OK	5.92101	10.1091	0.771739	1.71778	0.00255	0.0173491	yes	receptor-like kinase
XLOC_040667	XLOC_040667	Medtr7g081665	chr7:31313599-31319148	WT-C	WT-D	OK	9.93317	16.9615	0.771941	1.908	0.0014	0.010638	yes	Serine/Threonine kinase family protein
XLOC_022609	XLOC_022609	Medtr4g134090	chr4:56132975-56137859	WT-C	WT-D	OK	14.0752	24.036	0.772037	1.88237	0.00115	0.00900684	yes	peroxisomal acetoacetyl-coenzyme A thiolase
XLOC_038239	XLOC_038239	Medtr7g100450	chr7:40453041-40454776	WT-C	WT-D	OK	7.26534	12.4079	0.772161	1.60697	0.00565	0.0333282	yes	copper chaperone
XLOC_028996	XLOC_028996	Medtr5g094210	chr5:41145511-41145990	WT-C	WT-D	OK	1030.97	1761.44	0.772761	1.9499	0.0007	0.00593463	yes	Lipid transfer protein
XLOC_032633	XLOC_032633	Medtr6g027810	chr6:9756874-9758624	WT-C	WT-D	OK	205.82	351.656	0.772781	1.78387	0.00165	0.0121747	yes	hypothetical protein
XLOC_004717	XLOC_004717	Medtr1g055085	chr1:24261069-24263571	WT-C	WT-D	OK	27.5327	47.071	0.773692	1.96751	0.0008	0.00664974	yes	TPX2 (targeting protein for Xklp2) family protein
XLOC_033800	XLOC_033800	Medtr6g088280	chr6:33431537-33434462	WT-C	WT-D	OK	7.19164	12.2996	0.774217	1.63233	0.00555	0.0329314	yes	hypothetical protein
XLOC_038835	XLOC_038835	Medtr7g118270	chr7:49087218-49088602	WT-C	WT-D	OK	15.6312	26.7404	0.774592	1.8384	0.00175	0.0127843	yes	late embryogenesis abundant protein
XLOC_004935	XLOC_004935	Medtr1g064260	chr1:28268838-28272292	WT-C	WT-D	OK	7.42758	12.7079	0.774766	1.52665	0.0092	0.0496151	yes	cytokinin riboside 5'-monophosphate phosphoribohydrolase
XLOC_013801	XLOC_013801	Medtr3g467420,Medtr3g467430	chr3:27821301-27826866	WT-C	WT-D	OK	15.039	25.7335	0.774939	1.74971	0.0028	0.0186712	yes	#N/A
XLOC_027281	XLOC_027281	Medtr5g032720	chr5:14091047-14096664	WT-C	WT-D	OK	16.7272	28.6328	0.775475	1.86484	0.0015	0.0112813	yes	MATE efflux family protein
XLOC_006306	XLOC_006306	Medtr1g109320	chr1:49432455-49436307	WT-C	WT-D	OK	11.4651	19.6261	0.775517	1.80891	0.00125	0.00967119	yes	zinc finger CCCH domain protein
XLOC_014339	XLOC_014339	Medtr3g081030	chr3:36701767-36703963	WT-C	WT-D	OK	8.66288	14.8295	0.775553	1.56293	0.00635	0.0368435	yes	RING-H2 zinc finger protein
XLOC_013767	XLOC_013767	Medtr3g466200	chr3:27210561-27214712	WT-C	WT-D	OK	8.00956	13.7155	0.776017	1.59031	0.0052	0.0312033	yes	anionic peroxidase swpb3 protein
XLOC_032774	XLOC_032774	Medtr6g035295	chr6:12610911-12614262	WT-C	WT-D	OK	27.4805	47.0667	0.776296	1.99926	0.0007	0.00593463	yes	UDP-glucosyltransferase family protein
XLOC_003547	XLOC_003547	Medtr1g016510	chr1:4416254-4421553	WT-C	WT-D	OK	12.0421	20.6448	0.777687	1.82128	0.00155	0.0115618	yes	pollen-specific SF21-like protein
XLOC_029554	XLOC_029554	Medtr5g014150	chr5:4707360-4713269	WT-C	WT-D	OK	15.2541	26.1552	0.777904	1.85662	0.002	0.0141983	yes	peptide transporter
XLOC_031821	XLOC_031821	Medtr5g094450	chr5:41277424-41280577	WT-C	WT-D	OK	31.7925	54.5642	0.779267	2.02829	0.0005	0.00449412	yes	GRAS family transcription factor
XLOC_007935	XLOC_007935	Medtr2g042330	chr2:18460752-18466970	WT-C	WT-D	OK	137.565	236.216	0.779988	1.68373	0.0034	0.0220045	yes	NAD-dependent aldehyde dehydrogenase family protein
XLOC_012178	XLOC_012178	Medtr2g101500	chr2:43634219-43637105	WT-C	WT-D	OK	24.8964	42.7876	0.781256	1.9944	0.00025	0.00249322	yes	auxin-responsive AUX/IAA family protein
XLOC_026752	XLOC_026752	Medtr5g017470	chr5:6385123-6387834	WT-C	WT-D	OK	21.9925	37.8329	0.782628	1.96747	0.00035	0.00334064	yes	heat shock transcription factor
XLOC_007071	XLOC_007071	Medtr2g018670	chr2:5898540-5900322	WT-C	WT-D	OK	13.7899	23.7301	0.78311	1.73735	0.00295	0.0194879	yes	hypothetical protein
XLOC_022790	XLOC_022790	Medtr4g009960	chr4:2144711-2156354	WT-C	WT-D	OK	1.82383	3.14001	0.7838	1.65452	0.0039	0.024648	yes	eukaryotic translation initiation factor 3 subunit
XLOC_013566	XLOC_013566	Medtr3g061090	chr3:24258467-24261768	WT-C	WT-D	OK	40.1796	69.2002	0.784312	2.01304	0.00045	0.00413611	yes	BTB/POZ domain plant protein
XLOC_016042	XLOC_016042	Medtr3g023030	chr3:6944671-6950560	WT-C	WT-D	OK	1.54607	2.66305	0.78447	1.51482	0.00885	0.0482035	yes	LRR and NB-ARC domain disease resistance protein
XLOC_025909	XLOC_025909	Medtr4g124980	chr4:51838097-51842179	WT-C	WT-D	OK	38.7411	66.7571	0.785057	2.04475	0.0004	0.00373581	yes	pectin lyase superfamily protein
XLOC_037621	XLOC_037621	Medtr7g081750	chr7:31194414-31204034	WT-C	WT-D	OK	53.5844	92.404	0.786142	1.80989	0.0013	0.00999332	yes	subtilisin-like serine protease
XLOC_046386	XLOC_046386	Medtr8g065030	chr8:27310072-27313786	WT-C	WT-D	OK	5.42693	9.35897	0.786212	1.63242	0.00545	0.0324488	yes	pectin lyase superfamily protein
XLOC_011522	XLOC_011522	Medtr2g079550	chr2:33495167-33499808	WT-C	WT-D	OK	4.26002	7.35317	0.787506	1.5397	0.00905	0.0490136	yes	glycoside hydrolase family 1 protein
XLOC_014252	XLOC_014252	Medtr3g078270	chr3:35263255-35269308	WT-C	WT-D	OK	81.5743	140.822	0.78769	1.89041	0.0008	0.00664974	yes	nucleobase-ascorbate transporter-like protein
XLOC_030963	XLOC_030963	Medtr5g068530,Medtr5g068540	chr5:29010431-29018170	WT-C	WT-D	OK	7.6678	13.2484	0.788935	1.6844	0.0031	0.0203035	yes	#N/A
XLOC_027284	XLOC_027284	Medtr5g032780	chr5:14127821-14131878	WT-C	WT-D	OK	33.3457	57.63	0.789317	2.02563	0.0004	0.00373581	yes	phototropic-responsive NPH3 family protein
XLOC_020129	XLOC_020129	Medtr4g051920	chr4:18782026-18788114	WT-C	WT-D	OK	2.49262	4.30904	0.789704	1.52976	0.00835	0.0460575	yes	5'-3' exoribonuclease
XLOC_003458	XLOC_003458	Medtr1g014210	chr1:3066376-3070739	WT-C	WT-D	OK	33.0089	57.0909	0.790406	2.0152	0.0007	0.00593463	yes	phospholipid hydroperoxide glutathione peroxidase
XLOC_024167	XLOC_024167	Medtr4g068920	chr4:25862796-25868650	WT-C	WT-D	OK	4.21224	7.29587	0.792493	1.57512	0.0064	0.0370998	yes	ternary complex factor MIP1 leucine-zipper protein
XLOC_002643	XLOC_002643	Medtr1g097690	chr1:44039873-44050596	WT-C	WT-D	OK	24.8449	43.036	0.792595	2.01206	0.0006	0.00523781	yes	type I inositol-1,4,5-trisphosphate 5-phosphatase
XLOC_021787	XLOC_021787	Medtr4g107110	chr4:44240559-44242921	WT-C	WT-D	OK	15.5268	26.9001	0.792849	1.95202	0.0006	0.00523781	yes	microtubule-associated TORTIFOLIA-like protein
XLOC_036043	XLOC_036043	Medtr7g011850	chr7:3281752-3284321	WT-C	WT-D	OK	5.59905	9.71006	0.794299	1.67969	0.0042	0.0262318	yes	plant/MXO21-9 protein
XLOC_006788	XLOC_006788	Medtr2g010250,Medtr2g010270,Medtr2g010280,Medtr2g010290,Medtr2g010300,Medtr2g010330	chr2:2292737-2331662	WT-C	WT-D	OK	8.99966	15.62	0.795449	1.75354	0.00265	0.0178516	yes	#N/A
XLOC_037151	XLOC_037151	Medtr7g067450	chr7:24625555-24632290	WT-C	WT-D	OK	67.7808	117.718	0.796383	1.93105	0.00085	0.00701048	yes	auxin influx transporter
XLOC_041888	XLOC_041888	Medtr7g117475	chr7:48616889-48618001	WT-C	WT-D	OK	44.6892	77.6997	0.797984	1.94975	0.00075	0.00628606	yes	phospholipid methyltransferase
XLOC_017469	XLOC_017469	Medtr3g073640	chr3:33209397-33212096	WT-C	WT-D	OK	6.54629	11.3862	0.798539	1.76165	0.003	0.01975	yes	galactose oxidase/kelch repeat protein
XLOC_030126	XLOC_030126	Medtr5g032790	chr5:14133325-14134331	WT-C	WT-D	OK	23.002	40.0957	0.801688	1.90267	0.00125	0.00967119	yes	hypothetical protein
XLOC_009098	XLOC_009098	Medtr2g090710	chr2:38865836-38869185	WT-C	WT-D	OK	1.72342	3.00451	0.801855	1.51212	0.00885	0.0482035	yes	LRR receptor-like kinase family protein
XLOC_027038	XLOC_027038	Medtr5g025010	chr5:10119591-10124092	WT-C	WT-D	OK	2.75056	4.80083	0.803556	1.61029	0.00575	0.0338034	yes	subtilisin-like serine protease
XLOC_026205	XLOC_026205	Medtr4g134590	chr4:56382405-56388433	WT-C	WT-D	OK	11.3175	19.759	0.80395	1.95726	0.00075	0.00628606	yes	UPF0420 C16orf58-like protein
XLOC_017411	XLOC_017411	Medtr3g072190,Medtr3g072210,Medtr3g072260	chr3:32423476-32451386	WT-C	WT-D	OK	107.25	187.333	0.804632	1.91364	0.002	0.0141983	yes	#N/A
XLOC_027059	XLOC_027059	Medtr5g025610	chr5:10422422-10425348	WT-C	WT-D	OK	23.8193	41.6116	0.804854	1.81381	0.002	0.0141983	yes	cytochrome P450 family ABA 8'-hydroxylase
XLOC_008861	XLOC_008861	Medtr2g084540	chr2:35702172-35704047	WT-C	WT-D	OK	9.54904	16.6822	0.804879	1.62419	0.00685	0.0391622	yes	PIG-P protein
XLOC_040124	XLOC_040124	Medtr7g063650	chr7:23212075-23220462	WT-C	WT-D	OK	4.10207	7.17029	0.805678	1.76652	0.0029	0.0192307	yes	delta-1-pyrroline-5-carboxylate synthetase
XLOC_008959	XLOC_008959	Medtr2g087890	chr2:37001501-37006215	WT-C	WT-D	OK	5.8508	10.2271	0.805687	1.58658	0.0056	0.0331663	yes	fatty acid hydroperoxide lyase
XLOC_008911	XLOC_008911	Medtr2g086530	chr2:36380592-36385598	WT-C	WT-D	OK	31.0832	54.3464	0.806047	1.95933	0.00085	0.00701048	yes	glycoside hydrolase family 17 protein
XLOC_026142	XLOC_026142	Medtr4g132570	chr4:55422339-55428053	WT-C	WT-D	OK	30.2366	52.8964	0.806874	2.09365	0.0003	0.00291729	yes	ERD (early-responsive to dehydration stress) family protein
XLOC_034014	XLOC_034014	Medtr6g008220	chr6:2229603-2235175	WT-C	WT-D	OK	7.68474	13.4839	0.811168	1.5228	0.0083	0.0458081	yes	ferredoxin-thioredoxin reductase catalytic chain
XLOC_013765	XLOC_013765	Medtr3g466180	chr3:27201188-27203811	WT-C	WT-D	OK	42.2588	74.1533	0.811259	2.00553	0.00035	0.00334064	yes	cationic peroxidase
XLOC_019500	XLOC_019500	Medtr4g021410,Medtr4g021450	chr4:6956704-6978784	WT-C	WT-D	OK	7.62338	13.387	0.812334	1.68712	0.00295	0.0194879	yes	#N/A
XLOC_026014	XLOC_026014	Medtr4g128400	chr4:53488163-53489852	WT-C	WT-D	OK	6.58821	11.573	0.812801	1.58575	0.0071	0.0402902	yes	xyloglucan endotransglucosylase/hydrolase family protein
XLOC_022672	XLOC_022672	Medtr4g006140	chr4:512851-513417	WT-C	WT-D	OK	19.0612	33.4937	0.813251	1.64922	0.00505	0.0305332	yes	50S ribosomal protein L32
[truncated: 1,551 more rows]
