# Supplementary material for: Transcriptome analysis of microRNA156 overexpression alfalfa roots under drought stress
Source: Sci Rep. 2018 Jun 19;8:9363. doi: 10.1038/s41598-018-27088-8 (PMC6008443; doi:10.1038/s41598-018-27088-8)
Supplement: Supplementary file 13 — Supplementary file S4 [file 41598_2018_27088_MOESM13_ESM.xlsx]

## Sheet: A8.CvsD.gene_exp
Title: Transcriptome analysis of microRNA156 overexpression alfalfa roots under drought stress
Authors: Muhammad Arshada, Margaret Y. Gruber, Abdelali Hannoufa
Supplementary file S4: DEGs in A8 plants under drought relative to non-stress control plants.
test_id	gene_id	gene	locus	sample_1	sample_2	status	value_1	value_2	log2(fold_change)	test_stat	p_value	q_value	significant	Annotation
XLOC_011546	XLOC_011546	Medtr2g080230,Medtr2g080260	chr2:33873974-33879944	A8-C	A8-D	OK	56.7543	0.431372	-7.03965	-6.97933	5e-05	0.0007335	yes	root cap/late embryogenesis related
XLOC_002615	XLOC_002615	Medtr1g096310	chr1:43364173-43366117	A8-C	A8-D	OK	333.675	4.51062	-6.20898	-9.59924	5e-05	0.0007335	yes	caffeic acid O-methyltransferase
XLOC_020045	XLOC_020045	Medtr4g048460	chr4:17178706-17183882	A8-C	A8-D	OK	12.5696	0.242287	-5.69708	-4.4618	5e-05	0.0007335	yes	sesquiterpene synthase
XLOC_041629	XLOC_041629	Medtr7g109830	chr7:44994690-45000384	A8-C	A8-D	OK	22.9089	0.453067	-5.66004	-7.30659	5e-05	0.0007335	yes	long-chain fatty acyl CoA ligase
XLOC_049897	XLOC_049897	Medtr0955s0020	scaffold0955:2902-3892	A8-C	A8-D	OK	14.8329	0.31381	-5.56276	-4.52064	0.0017	0.0143581	yes	disease resistance protein (TIR-NBS-LRR class)
XLOC_004312	XLOC_004312	Medtr1g043200	chr1:16173894-16175580	A8-C	A8-D	OK	27.9975	0.617153	-5.50353	-6.5464	5e-05	0.0007335	yes	high affinity inorganic phosphate transporter
XLOC_019426	XLOC_019426	Medtr4g018860	chr4:5828278-5829710	A8-C	A8-D	OK	9.121	0.202363	-5.49417	-3.57581	0.0058	0.0376359	yes	PAR1 protein
XLOC_001688	XLOC_001688	Medtr1g066530	chr1:28559517-28560800	A8-C	A8-D	OK	30.5401	0.716928	-5.41274	-5.85909	5e-05	0.0007335	yes	albumin-2 protein
XLOC_013831	XLOC_013831	Medtr3g062570	chr3:28267237-28275049	A8-C	A8-D	OK	14.7068	0.405997	-5.17887	-5.67749	5e-05	0.0007335	yes	LRR receptor-like kinase
XLOC_049475	XLOC_049475	Medtr0443s0040	scaffold0443:8406-9711	A8-C	A8-D	OK	22.2591	0.623801	-5.15716	-8.72835	5e-05	0.0007335	yes	glycoside hydrolase family 18 protein
XLOC_026804	XLOC_026804	Medtr5g018990	chr5:7140286-7141971	A8-C	A8-D	OK	5.09068	0.157758	-5.01208	-4.16468	0.00185	0.0152667	yes	cytochrome P450 family 71 protein
XLOC_041587	XLOC_041587	Medtr7g108890	chr7:44473732-44477030	A8-C	A8-D	OK	22.8488	0.709588	-5.00899	-7.32071	5e-05	0.0007335	yes	pectinesterase/pectinesterase inhibitor
XLOC_002041	XLOC_002041	Medtr1g077660	chr1:34681007-34683920	A8-C	A8-D	OK	3.90045	0.12457	-4.96861	-3.58178	0.00295	0.0221059	yes	aluminum activated malate transporter family protein
XLOC_041410	XLOC_041410	Medtr7g103990	chr7:42045854-42046559	A8-C	A8-D	OK	19.641	0.693001	-4.82487	-5.06283	0.00015	0.00192507	yes	albumin-2 protein
XLOC_017979	XLOC_017979	Medtr3g088675	chr3:40420822-40423155	A8-C	A8-D	OK	852.942	32.0047	-4.73609	-7.90434	5e-05	0.0007335	yes	chalcone and stilbene synthase family protein
XLOC_000915	XLOC_000915	Medtr1g038680	chr1:14256056-14258657	A8-C	A8-D	OK	7.60764	0.312293	-4.60648	-4.2281	0.0001	0.00135351	yes	cationic peroxidase
XLOC_007448	XLOC_007448	Medtr2g030460,Medtr2g030470,Medtr2g030480	chr2:11461369-11486640	A8-C	A8-D	OK	222.57	9.59493	-4.53584	-7.37756	5e-05	0.0007335	yes	#N/A
XLOC_001034	XLOC_001034	Medtr1g043220,Medtr1g043240,Medtr1g043290	chr1:16183226-16225311	A8-C	A8-D	OK	93.4043	4.06512	-4.52212	-5.49627	5e-05	0.0007335	yes	#N/A
XLOC_004110	XLOC_004110	Medtr1g035720	chr1:13039277-13041781	A8-C	A8-D	OK	5.44394	0.243011	-4.48556	-4.11203	5e-05	0.0007335	yes	phototropic-responsive NPH3 family protein
XLOC_035810	XLOC_035810	Medtr6g092970	chr6:35042065-35047376	A8-C	A8-D	OK	19.7544	0.887702	-4.47595	-5.84269	5e-05	0.0007335	yes	sodium transporter HKT1
XLOC_028409	XLOC_028409	Medtr5g077710	chr5:33161777-33163147	A8-C	A8-D	OK	6.87654	0.310701	-4.46808	-4.19787	0.0001	0.00135351	yes	methyltransferase
XLOC_045726	XLOC_045726	Medtr8g037920,Medtr8g037923	chr8:14048187-14063483	A8-C	A8-D	OK	24.5794	1.14419	-4.42505	-5.64859	5e-05	0.0007335	yes	#N/A
XLOC_045875	XLOC_045875	Medtr8g042910	chr8:16607576-16610530	A8-C	A8-D	OK	7.22229	0.362388	-4.31685	-5.24917	5e-05	0.0007335	yes	pectinesterase/pectinesterase inhibitor
XLOC_028914	XLOC_028914	Medtr5g092220,Medtr5g092350,Medtr5g092410,Medtr5g092440	chr5:40281698-40388471	A8-C	A8-D	OK	26.6386	1.42311	-4.22639	-2.40128	5e-05	0.0007335	yes	#N/A
XLOC_028873	XLOC_028873	Medtr5g091090	chr5:39689154-39689519	A8-C	A8-D	OK	29.809	1.59436	-4.2247	-3.54344	0.00055	0.00571922	yes	SAUR-like auxin-responsive family protein
XLOC_037936	XLOC_037936	Medtr7g090410	chr7:35562963-35565110	A8-C	A8-D	OK	13.9457	0.790292	-4.14129	-4.74847	5e-05	0.0007335	yes	transcription factor, putative
XLOC_041540	XLOC_041540	Medtr7g107520	chr7:43859567-43861413	A8-C	A8-D	OK	53.8256	3.18719	-4.07794	-6.89657	5e-05	0.0007335	yes	cationic peroxidase
XLOC_023315	XLOC_023315	Medtr4g029170,Medtr4g029180	chr4:10060024-10068147	A8-C	A8-D	OK	57.681	3.43755	-4.06864	-6.35066	5e-05	0.0007335	yes	#N/A
XLOC_046166	XLOC_046166	Medtr8g466220	chr8:23623846-23624847	A8-C	A8-D	OK	27.5431	1.65496	-4.05682	-5.43748	5e-05	0.0007335	yes	polygalacturonase inhibitor
XLOC_042324	XLOC_042324	Medtr8g014690,Medtr8g014700	chr8:4680192-4694250	A8-C	A8-D	OK	43.3304	2.6111	-4.05265	-6.5184	5e-05	0.0007335	yes	#N/A
XLOC_006502	XLOC_006502	Medtr1g115900	chr1:52342786-52344943	A8-C	A8-D	OK	30.4565	1.84533	-4.0448	-6.65308	5e-05	0.0007335	yes	cationic peroxidase
XLOC_037824	XLOC_037824	Medtr7g087070	chr7:33884580-33887689	A8-C	A8-D	OK	6.26536	0.389139	-4.00904	-4.9136	5e-05	0.0007335	yes	alpha/beta fold hydrolase
XLOC_040268	XLOC_040268	Medtr7g068450	chr7:25057599-25061002	A8-C	A8-D	OK	2.59265	0.161289	-4.00671	-2.91848	0.00375	0.0267051	yes	GDSL-like lipase/acylhydrolase
XLOC_007192	XLOC_007192	Medtr2g022320	chr2:7698512-7699991	A8-C	A8-D	OK	5.16955	0.324276	-3.99474	-3.64745	0.00015	0.00192507	yes	eukaryotic aspartyl protease family protein
XLOC_006342	XLOC_006342	Medtr1g110710	chr1:49951483-49955434	A8-C	A8-D	OK	2.24348	0.141117	-3.99078	-2.93979	0.00725	0.0450521	yes	zinc finger protein, putative
XLOC_029477	XLOC_029477	Medtr5g011980	chr5:3534585-3537211	A8-C	A8-D	OK	19.8243	1.26081	-3.97484	-4.75618	5e-05	0.0007335	yes	Lipid transfer protein
XLOC_019547	XLOC_019547	Medtr4g022825	chr4:7655036-7656493	A8-C	A8-D	OK	2.9515	0.19121	-3.94822	-3.19179	0.001	0.00928481	yes	HXXXD-type acyl-transferase family protein
XLOC_047233	XLOC_047233	Medtr8g095040	chr8:39724296-39727091	A8-C	A8-D	OK	21.5689	1.39914	-3.94634	-6.43597	5e-05	0.0007335	yes	ammonium transporter 1 protein
XLOC_029242	XLOC_029242	Medtr5g005520	chr5:482149-485215	A8-C	A8-D	OK	11.1818	0.731359	-3.93443	-5.51313	5e-05	0.0007335	yes	cysteine-rich receptor-kinase-like protein
XLOC_002020	XLOC_002020	Medtr1g076940	chr1:34342950-34344867	A8-C	A8-D	OK	134.508	8.86548	-3.92335	-6.80732	5e-05	0.0007335	yes	isoflavone-7-O-methyltransferase
XLOC_045943	XLOC_045943	Medtr8g046000	chr8:17998761-18001108	A8-C	A8-D	OK	90.5737	6.06737	-3.89995	-7.32786	5e-05	0.0007335	yes	embryonic abundant-like protein
XLOC_002140	XLOC_002140	Medtr1g081840	chr1:36441802-36446020	A8-C	A8-D	OK	6.12338	0.412777	-3.89089	-3.93517	5e-05	0.0007335	yes	gibberellin 20-oxidase
XLOC_042731	XLOC_042731	Medtr8g031070	chr8:11589618-11593616	A8-C	A8-D	OK	9.21518	0.629537	-3.87165	-4.81652	5e-05	0.0007335	yes	oxidoreductase/ferric-chelate reductase
XLOC_019359	XLOC_019359	Medtr4g016120	chr4:4940573-4944777	A8-C	A8-D	OK	14.4423	0.994842	-3.85969	-3.54152	5e-05	0.0007335	yes	DUF223 domain protein
XLOC_031143	XLOC_031143	Medtr5g074710	chr5:31752760-31754814	A8-C	A8-D	OK	39.5324	2.73033	-3.85589	-6.34407	5e-05	0.0007335	yes	peroxidase family protein
XLOC_048146	XLOC_048146	Medtr0024s0190	scaffold0024:76710-81334	A8-C	A8-D	OK	7.20245	0.51272	-3.81225	-5.27016	5e-05	0.0007335	yes	O-acyltransferase (WSD1-like) family protein
XLOC_002440	XLOC_002440	Medtr1g090667	chr1:40611542-40618675	A8-C	A8-D	OK	21.6115	1.59407	-3.76101	-5.33023	5e-05	0.0007335	yes	FAD/NAD(P)-binding oxidoreductase family protein
XLOC_043353	XLOC_043353	Medtr8g466030	chr8:23575345-23577213	A8-C	A8-D	OK	3.83606	0.287217	-3.73941	-2.98497	0.00335	0.0244594	yes	quinone oxidoreductase
XLOC_018420	XLOC_018420	Medtr3g102450	chr3:47211770-47212778	A8-C	A8-D	OK	5.81668	0.436837	-3.73503	-3.51437	0.00045	0.0048513	yes	receptor-like kinase
XLOC_032888	XLOC_032888	Medtr6g040290	chr6:14452312-14453014	A8-C	A8-D	OK	64.8577	4.89652	-3.72745	-5.85605	5e-05	0.0007335	yes	albumin-2 protein
XLOC_041878	XLOC_041878	Medtr7g117350	chr7:48474124-48476049	A8-C	A8-D	OK	7.38242	0.564155	-3.70993	-4.37111	5e-05	0.0007335	yes	RING-H2 finger protein ATL21A, putative
XLOC_013677	XLOC_013677	Medtr3g464040	chr3:25727318-25730333	A8-C	A8-D	OK	2.06452	0.16227	-3.66935	-2.32451	0.0058	0.0376359	yes	alpha/beta fold hydrolase
XLOC_023180	XLOC_023180	Medtr4g023730	chr4:8058131-8061323	A8-C	A8-D	OK	18.4518	1.5087	-3.61238	-5.43879	5e-05	0.0007335	yes	dihydroflavonol 4-reductase-like protein
XLOC_010044	XLOC_010044	Medtr2g020590	chr2:6863031-6870248	A8-C	A8-D	OK	1.52611	0.124939	-3.61056	-3.00899	0.00065	0.00656228	yes	1-deoxy-D-xylulose-5-phosphate synthase
XLOC_036306	XLOC_036306	Medtr7g023670	chr7:7698929-7740066	A8-C	A8-D	OK	531.077	44.8985	-3.56418	-2.99544	0.00045	0.0048513	yes	polygalacturonase inhibiting protein, putative
XLOC_009466	XLOC_009466	Medtr2g102267	chr2:44039289-44042383	A8-C	A8-D	OK	6.07363	0.518817	-3.54926	-3.70746	0.0001	0.00135351	yes	coatomer subunit beta-like protein
XLOC_017663	XLOC_017663	Medtr3g080090	chr3:36221333-36224014	A8-C	A8-D	OK	39.5101	3.41524	-3.53216	-6.24682	5e-05	0.0007335	yes	cation diffusion facilitator family transporter
XLOC_043732	XLOC_043732	Medtr8g069775	chr8:29426352-29428952	A8-C	A8-D	OK	65.8232	5.73104	-3.52173	-7.20624	5e-05	0.0007335	yes	high affinity nitrate transporter 27
XLOC_007748	XLOC_007748	Medtr2g036650	chr2:15863689-15871687	A8-C	A8-D	OK	240.601	21.1032	-3.51111	-6.57513	5e-05	0.0007335	yes	plasma membrane H+-ATPase
XLOC_029444	XLOC_029444	Medtr5g011210	chr5:3183138-3184843	A8-C	A8-D	OK	8.36781	0.742345	-3.49469	-4.15669	5e-05	0.0007335	yes	expansin A10
XLOC_024078	XLOC_024078	Medtr4g065113	chr4:24481164-24482862	A8-C	A8-D	OK	182.461	16.2068	-3.49292	-6.7774	5e-05	0.0007335	yes	extensin-like region protein
XLOC_042705	XLOC_042705	Medtr8g028780,Medtr8g028795	chr8:11103089-11120613	A8-C	A8-D	OK	46.0907	4.11779	-3.48453	-6.24233	5e-05	0.0007335	yes	#N/A
XLOC_037077	XLOC_037077	Medtr7g063730	chr7:23276758-23278907	A8-C	A8-D	OK	46.6424	4.19246	-3.47577	-6.80972	5e-05	0.0007335	yes	2OG-Fe(II) oxygenase family oxidoreductase
XLOC_025960	XLOC_025960	Medtr4g127530	chr4:52946273-52947037	A8-C	A8-D	OK	3.705	0.334356	-3.47001	-2.71461	0.0038	0.0270309	yes	DUF4228 domain protein
XLOC_024309	XLOC_024309	Medtr4g073090	chr4:27642849-27644427	A8-C	A8-D	OK	4.53443	0.410799	-3.46442	-3.81864	5e-05	0.0007335	yes	3-oxo-delta(4,5)-steroid 5-beta-reductase-like protein
XLOC_017965	XLOC_017965	Medtr3g088440,Medtr3g088460	chr3:40124473-40141672	A8-C	A8-D	OK	691.954	63.1015	-3.45493	-5.65388	5e-05	0.0007335	yes	#N/A
XLOC_000639	XLOC_000639	Medtr1g028360	chr1:9541146-9544464	A8-C	A8-D	OK	3.63394	0.336754	-3.43177	-3.16362	0.00045	0.0048513	yes	spermine/spermidine synthase
XLOC_026124	XLOC_026124	Medtr4g132460	chr4:55372548-55374380	A8-C	A8-D	OK	7.88751	0.738577	-3.41675	-4.27604	5e-05	0.0007335	yes	pectate lyase family protein
XLOC_044072	XLOC_044072	Medtr8g079980	chr8:34332991-34334302	A8-C	A8-D	OK	7.38932	0.694909	-3.41055	-3.55592	0.0001	0.00135351	yes	3'-N-debenzoyl-2'-deoxytaxol benzoyltransferase
XLOC_031851	XLOC_031851	Medtr5g095220	chr5:41620566-41625157	A8-C	A8-D	OK	86.3227	8.17357	-3.4007	-7.21981	5e-05	0.0007335	yes	cytochrome P450 family 71 protein
XLOC_024888	XLOC_024888	Medtr4g092515	chr4:36670424-36670944	A8-C	A8-D	OK	24.0303	2.30492	-3.38207	-3.13761	0.0002	0.00244971	yes	CAP, cysteine-rich secretory protein, antigen 5
XLOC_010482	XLOC_010482	Medtr2g436350	chr2:14141061-14141904	A8-C	A8-D	OK	10.4641	1.01121	-3.3713	-3.37695	0.0002	0.00244971	yes	pollen Ole e I family allergen
XLOC_006753	XLOC_006753	Medtr2g009270	chr2:1848019-1852661	A8-C	A8-D	OK	258.521	25.1568	-3.36126	-6.94065	5e-05	0.0007335	yes	3,4-dihydroxy-2-butanone 4-phosphate synthase
XLOC_029243	XLOC_029243	Medtr5g005530	chr5:486099-488982	A8-C	A8-D	OK	7.42444	0.725797	-3.35465	-4.88995	5e-05	0.0007335	yes	cysteine-rich receptor-like kinase
XLOC_007036	XLOC_007036	Medtr2g017630	chr2:5409394-5410749	A8-C	A8-D	OK	29.5943	2.94873	-3.32715	-4.87485	5e-05	0.0007335	yes	rhodanese/cell cycle control phosphatase superfamily protein
XLOC_046396	XLOC_046396	Medtr8g065010	chr8:27295110-27299002	A8-C	A8-D	OK	18.9608	1.90056	-3.31853	-5.53274	5e-05	0.0007335	yes	polygalacturonase plant-like protein
XLOC_020613	XLOC_020613	Medtr4g069220	chr4:26018773-26019491	A8-C	A8-D	OK	53.5919	5.39312	-3.31282	-5.31449	5e-05	0.0007335	yes	Lipid transfer protein
XLOC_023990	XLOC_023990	Medtr4g062500	chr4:23222688-23225189	A8-C	A8-D	OK	5.03381	0.50981	-3.30362	-3.583	5e-05	0.0007335	yes	cytochrome P450 family flavone synthase
XLOC_010003	XLOC_010003	Medtr2g019250	chr2:6235283-6236207	A8-C	A8-D	OK	197.422	20.5141	-3.26659	-5.95962	5e-05	0.0007335	yes	germin family protein
XLOC_045296	XLOC_045296	Medtr8g020700	chr8:7296718-7298698	A8-C	A8-D	OK	6.64803	0.693527	-3.2609	-4.02732	5e-05	0.0007335	yes	salicylic acid carboxyl methyltransferase
XLOC_017179	XLOC_017179	Medtr3g064420	chr3:29003097-29005671	A8-C	A8-D	OK	7.38574	0.786899	-3.23049	-4.70608	5e-05	0.0007335	yes	long-chain acyl-CoA synthetase
XLOC_032044	XLOC_032044	-	chr5:39330424-39330580	A8-C	A8-D	OK	252.31	28.0897	-3.16708	-5.2221	0.00685	0.0429584	yes	#N/A
XLOC_014072	XLOC_014072	Medtr3g071590	chr3:32140186-32141300	A8-C	A8-D	OK	13.8839	1.54611	-3.1667	-3.48098	5e-05	0.0007335	yes	lateral organ boundaries (LOB) domain protein
XLOC_049855	XLOC_049855	Medtr0879s0010	scaffold0879:4352-4829	A8-C	A8-D	OK	65.1232	7.26695	-3.16375	-4.53595	5e-05	0.0007335	yes	hypothetical protein
XLOC_017944	XLOC_017944	Medtr3g087870	chr3:39823146-39823882	A8-C	A8-D	OK	69.7416	7.82887	-3.15514	-5.31106	5e-05	0.0007335	yes	hypothetical protein
XLOC_012029	XLOC_012029	Medtr2g096670	chr2:41275255-41281199	A8-C	A8-D	OK	14.4997	1.63988	-3.14436	-5.67098	5e-05	0.0007335	yes	fusaric acid resistance-like protein
XLOC_028093	XLOC_028093	Medtr5g067250	chr5:28417278-28420735	A8-C	A8-D	OK	1.26322	0.145271	-3.12029	-2.82353	0.001	0.00928481	yes	Serine/Threonine kinase family protein
XLOC_037170	XLOC_037170	Medtr7g068110	chr7:24877080-24879440	A8-C	A8-D	OK	3.72574	0.434727	-3.09934	-3.26742	0.0001	0.00135351	yes	hypothetical protein
XLOC_015221	XLOC_015221	Medtr3g107870	chr3:49768123-49775604	A8-C	A8-D	OK	7.09063	0.832482	-3.09042	-5.05652	5e-05	0.0007335	yes	drug resistance transporter-like ABC domain protein
XLOC_027656	XLOC_027656	Medtr5g046410	chr5:20353263-20354157	A8-C	A8-D	OK	31.7033	3.75125	-3.07919	-4.09158	5e-05	0.0007335	yes	germin family protein
XLOC_028962	XLOC_028962	Medtr5g093430	chr5:40785116-40786354	A8-C	A8-D	OK	19.4594	2.31314	-3.07255	-4.92463	5e-05	0.0007335	yes	DUF4408 domain protein
XLOC_044931	XLOC_044931	Medtr8g008660	chr8:1800111-1801920	A8-C	A8-D	OK	13.4858	1.62195	-3.05563	-4.40764	5e-05	0.0007335	yes	alpha/beta fold hydrolase
XLOC_025026	XLOC_025026	Medtr4g094700	chr4:38754528-38760327	A8-C	A8-D	OK	724.802	87.4203	-3.05155	-6.05397	5e-05	0.0007335	yes	6,7-dimethyl-8-ribityllumazine synthase
XLOC_002305	XLOC_002305	Medtr1g086390	chr1:38659764-38662894	A8-C	A8-D	OK	3.38864	0.418124	-3.01871	-3.57065	5e-05	0.0007335	yes	polygalacturonase/glycoside hydrolase family protein
XLOC_030790	XLOC_030790	Medtr5g062070	chr5:25777780-25781137	A8-C	A8-D	OK	4.80293	0.593634	-3.01627	-2.98348	0.0002	0.00244971	yes	pumilio-family RNA-binding repeatprotein
XLOC_044929	XLOC_044929	Medtr8g007675,Medtr8g008500,Medtr8g008505	chr8:1771342-1785106	A8-C	A8-D	OK	30.1182	3.73101	-3.013	-4.94668	5e-05	0.0007335	yes	#N/A
XLOC_015976	XLOC_015976	Medtr3g019490,Medtr3g019580	chr3:5482341-5527213	A8-C	A8-D	OK	13.0557	1.65528	-2.97953	-4.50859	5e-05	0.0007335	yes	#N/A
XLOC_045942	XLOC_045942	-	chr8:17986913-17988394	A8-C	A8-D	OK	24.2039	3.08234	-2.97314	-3.1019	5e-05	0.0007335	yes	#N/A
XLOC_025723	XLOC_025723	Medtr4g119220	chr4:49339957-49364638	A8-C	A8-D	OK	34.5563	4.43404	-2.96226	-5.31621	5e-05	0.0007335	yes	riboflavin biosynthesis protein RibD
XLOC_034959	XLOC_034959	Medtr6g048880	chr6:17726334-17726876	A8-C	A8-D	OK	6.04205	0.778982	-2.95538	-2.59866	0.00285	0.0214916	yes	albumin-2 protein
XLOC_027236	XLOC_027236	Medtr5g031290	chr5:13407804-13411772	A8-C	A8-D	OK	56.3744	7.28665	-2.95171	-4.97426	5e-05	0.0007335	yes	cinnamyl alcohol dehydrogenase-like protein
XLOC_016812	XLOC_016812	Medtr3g058110	chr3:22985914-22987741	A8-C	A8-D	OK	1.3047	0.170179	-2.9386	-2.31066	0.00385	0.0272848	yes	cytochrome P450 family 71 protein
XLOC_025663	XLOC_025663	Medtr4g117090	chr4:48521335-48522950	A8-C	A8-D	OK	77.4011	10.1334	-2.93323	-6.19092	5e-05	0.0007335	yes	xyloglucanase-specific endoglucanase inhibitor protein
XLOC_005818	XLOC_005818	Medtr1g092870,Medtr1g092880	chr1:41817441-41827460	A8-C	A8-D	OK	71.4536	9.48508	-2.91328	-6.14557	5e-05	0.0007335	yes	#N/A
XLOC_024998	XLOC_024998	Medtr4g094610	chr4:38359282-38363344	A8-C	A8-D	OK	3.81131	0.511107	-2.89859	-4.40143	5e-05	0.0007335	yes	LRR receptor-like kinase family protein
XLOC_024634	XLOC_024634	Medtr4g083570	chr4:32570972-32572871	A8-C	A8-D	OK	150.784	20.2219	-2.89849	-5.79209	5e-05	0.0007335	yes	ZIP zinc/iron transport family protein
XLOC_011747	XLOC_011747	Medtr2g087288	chr2:36693360-36696309	A8-C	A8-D	OK	2.03468	0.274195	-2.89153	-2.81609	0.00065	0.00656228	yes	aluminum activated malate transporter family protein
XLOC_040096	XLOC_040096	Medtr7g062550,Medtr7g062580	chr7:22765115-22780881	A8-C	A8-D	OK	59.0653	7.98456	-2.88703	-4.47344	5e-05	0.0007335	yes	#N/A
XLOC_035130	XLOC_035130	Medtr6g462640	chr6:21779282-21781458	A8-C	A8-D	OK	5.77847	0.791849	-2.86739	-3.98679	5e-05	0.0007335	yes	cytochrome P450 family 71 protein
XLOC_019641	XLOC_019641	Medtr4g026830	chr4:9255935-9261365	A8-C	A8-D	OK	3.77087	0.522779	-2.85062	-2.1763	0.00455	0.0311349	yes	VAMP-associated protein
XLOC_024075	XLOC_024075	Medtr4g065093	chr4:24469882-24471579	A8-C	A8-D	OK	429.18	59.6629	-2.84668	-3.48216	5e-05	0.0007335	yes	hypothetical protein
XLOC_049050	XLOC_049050	Medtr0219s0050	scaffold0219:9148-9586	A8-C	A8-D	OK	13.4363	1.87031	-2.84478	-2.82252	0.0002	0.00244971	yes	LysM type receptor kinase, putative
XLOC_043903	XLOC_043903	Medtr8g074920	chr8:31673933-31676543	A8-C	A8-D	OK	11.7648	1.63791	-2.84455	-4.51378	5e-05	0.0007335	yes	receptor-like kinase theseus protein
XLOC_026943	XLOC_026943	Medtr5g022640	chr5:8945657-8947550	A8-C	A8-D	OK	9.79876	1.36438	-2.84436	-3.94335	5e-05	0.0007335	yes	GDSL-like lipase/acylhydrolase
XLOC_048964	XLOC_048964	Medtr0184s0030	scaffold0184:10820-12792	A8-C	A8-D	OK	13.9706	1.95173	-2.83957	-6.3626	5e-05	0.0007335	yes	UDP-glucosyltransferase family protein
XLOC_000297	XLOC_000297	Medtr1g016480	chr1:4399287-4400145	A8-C	A8-D	OK	2.82559	0.399032	-2.82398	-2.39182	0.0029	0.0217997	yes	abscisic acid receptor
XLOC_010571	XLOC_010571	Medtr2g036310,Medtr2g036320	chr2:15727396-15734831	A8-C	A8-D	OK	30.3211	4.2835	-2.82346	-3.67114	5e-05	0.0007335	yes	#N/A
XLOC_008930	XLOC_008930	Medtr2g086700	chr2:36455121-36457181	A8-C	A8-D	OK	3.01539	0.431374	-2.80533	-3.25373	5e-05	0.0007335	yes	capsanthin/capsorubin synthase, chromoplast protein
XLOC_002719	XLOC_002719	Medtr1g100130,Medtr1g100150	chr1:45108067-45131443	A8-C	A8-D	OK	112.021	16.0502	-2.80311	-5.73006	5e-05	0.0007335	yes	#N/A
XLOC_014157	XLOC_014157	Medtr3g074380,Medtr3g074390,Medtr3g074400	chr3:33607816-33624577	A8-C	A8-D	OK	55.7589	7.99488	-2.80205	-5.52882	5e-05	0.0007335	yes	#N/A
XLOC_025690	XLOC_025690	Medtr4g117960	chr4:48957546-48959432	A8-C	A8-D	OK	5.88787	0.846001	-2.79901	-4.01509	5e-05	0.0007335	yes	UDP-glucosyltransferase family protein
XLOC_008860	XLOC_008860	Medtr2g084360	chr2:35535965-35536556	A8-C	A8-D	OK	10.3833	1.50086	-2.79041	-2.84197	0.0003	0.00348223	yes	hypothetical protein
XLOC_041500	XLOC_041500	Medtr7g106540	chr7:43371222-43374781	A8-C	A8-D	OK	2.58952	0.374606	-2.78924	-3.24165	5e-05	0.0007335	yes	EEIG1/EHBP1 protein amino-terminal domain protein
XLOC_030341	XLOC_030341	Medtr5g039180	chr5:17226056-17227525	A8-C	A8-D	OK	6.35756	0.921582	-2.78629	-3.26053	5e-05	0.0007335	yes	transcription factor
XLOC_037262	XLOC_037262	Medtr7g070810,Medtr7g070900,Medtr7g070940	chr7:26128172-26302940	A8-C	A8-D	OK	21.1317	3.06766	-2.7842	-4.03371	5e-05	0.0007335	yes	#N/A
XLOC_024072	XLOC_024072	Medtr4g065060	chr4:24419821-24421888	A8-C	A8-D	OK	13.5516	1.98741	-2.7695	-4.87369	5e-05	0.0007335	yes	hypothetical protein
XLOC_031183	XLOC_031183	Medtr5g075680	chr5:32205751-32208510	A8-C	A8-D	OK	25.4232	3.73986	-2.76509	-4.97836	5e-05	0.0007335	yes	Mn-specific cation diffusion facilitator transporter MTP81
XLOC_018501	XLOC_018501	Medtr3g104750	chr3:48288588-48289664	A8-C	A8-D	OK	15.9189	2.36949	-2.7481	-3.82494	5e-05	0.0007335	yes	WRKY family transcription factor
XLOC_022210	XLOC_022210	Medtr4g122110,Medtr4g122130	chr4:50422395-50428324	A8-C	A8-D	OK	12.9409	1.92649	-2.7479	-2.64852	0.00035	0.00395664	yes	#N/A
XLOC_017749	XLOC_017749	Medtr3g082440	chr3:37210177-37216257	A8-C	A8-D	OK	3.51165	0.522811	-2.74779	-3.68183	5e-05	0.0007335	yes	endo-1,4-beta-glucanase
XLOC_012809	XLOC_012809	Medtr3g025260	chr3:7674966-7683298	A8-C	A8-D	OK	4.54632	0.68334	-2.73402	-3.53196	5e-05	0.0007335	yes	flavonoid hydroxylase
XLOC_000636	XLOC_000636	Medtr1g028290	chr1:9493221-9496168	A8-C	A8-D	OK	12.8627	1.98084	-2.69901	-4.65236	5e-05	0.0007335	yes	receptor-like kinase
XLOC_015048	XLOC_015048	Medtr3g102400	chr3:47191632-47194410	A8-C	A8-D	OK	4.38741	0.676426	-2.69736	-3.71736	5e-05	0.0007335	yes	Serine/Threonine kinase, plant-type protein
XLOC_029244	XLOC_029244	Medtr5g005540	chr5:489931-494235	A8-C	A8-D	OK	12.5348	1.93401	-2.69627	-4.66949	5e-05	0.0007335	yes	D-arabinono-1,4-lactone oxidase-like protein
XLOC_022015	XLOC_022015	Medtr4g114830	chr4:47328531-47329209	A8-C	A8-D	OK	6.85575	1.08131	-2.66453	-2.34277	0.0014	0.0122587	yes	plastocyanin-like domain protein
XLOC_004192	XLOC_004192	Medtr1g038810	chr1:14366361-14370761	A8-C	A8-D	OK	186.342	29.4148	-2.66334	-5.25063	5e-05	0.0007335	yes	type I inositol-1,4,5-trisphosphate 5-phosphatase
XLOC_030158	XLOC_030158	Medtr5g033680	chr5:14516291-14519678	A8-C	A8-D	OK	1.91011	0.301623	-2.66284	-2.44236	0.0007	0.00695297	yes	polygalacturonase
XLOC_010170	XLOC_010170	Medtr2g024290	chr2:8731578-8740090	A8-C	A8-D	OK	5.82921	0.921358	-2.66147	-3.85641	5e-05	0.0007335	yes	LysM receptor kinase K1B
XLOC_031885	XLOC_031885	Medtr5g096430,Medtr5g096460	chr5:42164518-42178554	A8-C	A8-D	OK	11.4384	1.81561	-2.65535	-4.5276	5e-05	0.0007335	yes	#N/A
XLOC_013855	XLOC_013855	Medtr3g063310	chr3:28678556-28679754	A8-C	A8-D	OK	7.16588	1.13766	-2.65507	-3.61321	5e-05	0.0007335	yes	late embryogenesis abundant hydroxyproline-rich glyco
XLOC_008023	XLOC_008023	Medtr2g045780	chr2:20057674-20064628	A8-C	A8-D	OK	10.405	1.66923	-2.64003	-4.38765	5e-05	0.0007335	yes	phosphate transporter PHO1-like protein
XLOC_048101	XLOC_048101	Medtr0021s0370	scaffold0021:158579-161378	A8-C	A8-D	OK	11.2443	1.80857	-2.63628	-7.02761	5e-05	0.0007335	yes	clavaminate synthase-like plant protein
XLOC_033740	XLOC_033740	Medtr6g084940	chr6:31971285-31972904	A8-C	A8-D	OK	32.931	5.29924	-2.63559	-3.89759	5e-05	0.0007335	yes	PLAC8 family protein
XLOC_019047	XLOC_019047	-	chr3:43711910-43712062	A8-C	A8-D	OK	332.223	53.7409	-2.62806	-4.36563	0.00625	0.0399979	yes	#N/A
XLOC_045654	XLOC_045654	Medtr8g033400	chr8:12885179-12886877	A8-C	A8-D	OK	1.64883	0.266913	-2.627	-2.21356	0.0033	0.0241869	yes	D-isomer specific 2-hydroxyacid dehydrogenase protein
XLOC_036565	XLOC_036565	-	chr7:13041081-13041392	A8-C	A8-D	OK	52.7762	8.56386	-2.62355	-3.7285	0.0065	0.0412792	yes	#N/A
XLOC_039027	XLOC_039027	Medtr7g011350	chr7:3030521-3039676	A8-C	A8-D	OK	6.28263	1.0226	-2.61912	-3.89622	5e-05	0.0007335	yes	phosphate transporter PHO1-like protein
XLOC_047961	XLOC_047961	Medtr0010s0400	scaffold0010:252343-254488	A8-C	A8-D	OK	3.54205	0.580141	-2.61011	-4.71711	5e-05	0.0007335	yes	methyltransferase domain protein, putative
XLOC_049974	XLOC_049974	Medtr1142s0010	scaffold1142:380-2523	A8-C	A8-D	OK	3.69965	0.607741	-2.60586	-3.23035	5e-05	0.0007335	yes	hypothetical protein
XLOC_007553	XLOC_007553	Medtr2g034480	chr2:13158770-13161430	A8-C	A8-D	OK	528.788	87.1644	-2.60088	-4.96912	5e-05	0.0007335	yes	glucan endo-1,3-beta-glucosidase
XLOC_045100	XLOC_045100	Medtr8g013090	chr8:4102149-4106435	A8-C	A8-D	OK	2.41718	0.398949	-2.59905	-2.19027	0.00545	0.0360017	yes	plant acid phosphatase
XLOC_046800	XLOC_046800	Medtr8g479380	chr8:33832171-33836070	A8-C	A8-D	OK	51.6908	8.534	-2.59861	-5.51898	5e-05	0.0007335	yes	multi-copper oxidase-like protein
XLOC_018166	XLOC_018166	Medtr3g095040	chr3:43385678-43387703	A8-C	A8-D	OK	50.5685	8.3776	-2.59363	-4.7114	5e-05	0.0007335	yes	WRKY family transcription factor
XLOC_024362	XLOC_024362	Medtr4g074960	chr4:28579136-28582814	A8-C	A8-D	OK	2.7359	0.453708	-2.59218	-3.01378	5e-05	0.0007335	yes	endo-1,4-beta-glucanase
XLOC_043683	XLOC_043683	Medtr8g068840	chr8:28794997-28796680	A8-C	A8-D	OK	1.73132	0.287714	-2.58916	-2.4274	0.00105	0.00966436	yes	glycosyltransferase family 4 protein
XLOC_024945	XLOC_024945	Medtr4g094220	chr4:37398763-37403712	A8-C	A8-D	OK	6.6555	1.10791	-2.58671	-3.81717	5e-05	0.0007335	yes	UDP-glucosyltransferase family protein
XLOC_049730	XLOC_049730	Medtr0691s0020	scaffold0691:2838-6888	A8-C	A8-D	OK	1.04362	0.173895	-2.58531	-3.87269	5e-05	0.0007335	yes	NB-ARC domain disease resistance protein
XLOC_006879	XLOC_006879	Medtr2g013000	chr2:3421999-3424972	A8-C	A8-D	OK	1.59189	0.265432	-2.58432	-2.59081	0.00035	0.00395664	yes	hydroxyproline-rich glycoprotein family protein
XLOC_004965	XLOC_004965	Medtr1g066930	chr1:28767709-28769066	A8-C	A8-D	OK	55.2404	9.3165	-2.56787	-5.57043	5e-05	0.0007335	yes	riboflavin synthase alpha chain
XLOC_047730	XLOC_047730	Medtr0001s0660	scaffold0001:502646-507542	A8-C	A8-D	OK	1.32101	0.222995	-2.56656	-2.28025	5e-05	0.0007335	yes	zinc-binding alcohol dehydrogenase family protein
XLOC_035996	XLOC_035996	Medtr7g009820	chr7:2258123-2262916	A8-C	A8-D	OK	154.584	26.1977	-2.56088	-5.64015	5e-05	0.0007335	yes	polyvinylalcohol dehydrogenase-like protein
XLOC_020348	XLOC_020348	Medtr4g059630,Medtr4g059670	chr4:21991917-22011297	A8-C	A8-D	OK	43.4487	7.37731	-2.55815	-4.07924	5e-05	0.0007335	yes	#N/A
XLOC_030288	XLOC_030288	Medtr5g037700	chr5:16459999-16500144	A8-C	A8-D	OK	15.8726	2.71106	-2.54961	-3.03297	0.0001	0.00135351	yes	disease resistance protein (TIR-NBS-LRR class)
XLOC_034594	XLOC_034594	Medtr6g033415	chr6:10768171-10771839	A8-C	A8-D	OK	1.4711	0.252503	-2.54253	-2.43548	0.00065	0.00656228	yes	IQ calmodulin-binding motif protein
XLOC_040833	XLOC_040833	Medtr7g086770	chr7:33744364-33745324	A8-C	A8-D	OK	79.7356	13.6872	-2.54239	-4.89557	5e-05	0.0007335	yes	transmembrane protein, putative
XLOC_023452	XLOC_023452	Medtr4g035980	chr4:12802210-12804320	A8-C	A8-D	OK	8.20627	1.41614	-2.53476	-3.9246	5e-05	0.0007335	yes	pectinesterase/pectinesterase inhibitor
XLOC_007659	XLOC_007659	Medtr2g437380	chr2:14666093-14668477	A8-C	A8-D	OK	20.7712	3.60493	-2.52654	-4.45723	5e-05	0.0007335	yes	2OG-Fe(II) oxygenase family oxidoreductase
XLOC_042754	XLOC_042754	Medtr8g031850	chr8:11925734-11928217	A8-C	A8-D	OK	17.0165	2.96845	-2.51915	-3.88899	5e-05	0.0007335	yes	short chain dehydrogenase/reductase
XLOC_024081	XLOC_024081	Medtr4g065660	chr4:24510224-24511543	A8-C	A8-D	OK	72.4492	12.6798	-2.51443	-5.34318	5e-05	0.0007335	yes	Ctr family copper transporter
XLOC_022627	XLOC_022627	Medtr4g134140	chr4:56160043-56162081	A8-C	A8-D	OK	3.44034	0.610324	-2.4949	-2.86312	5e-05	0.0007335	yes	universal stress family protein
XLOC_045142	XLOC_045142	Medtr8g014930,Medtr8g015190	chr8:4772151-4914798	A8-C	A8-D	OK	9.12381	1.62232	-2.49157	-2.84408	0.00145	0.0125867	yes	#N/A
XLOC_045596	XLOC_045596	Medtr8g031900	chr8:11943280-11946010	A8-C	A8-D	OK	186.888	33.3533	-2.48627	-5.8755	5e-05	0.0007335	yes	short chain dehydrogenase/reductase
XLOC_040304	XLOC_040304	Medtr7g069660	chr7:25677758-25680216	A8-C	A8-D	OK	4.61601	0.824659	-2.48477	-3.28515	5e-05	0.0007335	yes	MYB-like transcription factor family protein
XLOC_003559	XLOC_003559	Medtr1g017000	chr1:4609269-4612231	A8-C	A8-D	OK	17.0069	3.05357	-2.47755	-4.08967	5e-05	0.0007335	yes	myb transcription factor
XLOC_001158	XLOC_001158	Medtr1g047950,Medtr1g047960	chr1:18138275-18142117	A8-C	A8-D	OK	2.48775	0.446974	-2.47658	-2.1244	0.001	0.00928481	yes	#N/A
XLOC_001637	XLOC_001637	Medtr1g063120	chr1:27765898-27770679	A8-C	A8-D	OK	7.20378	1.31437	-2.45438	-3.89036	5e-05	0.0007335	yes	4-coumarate:CoA ligase-like protein
XLOC_009409	XLOC_009409	Medtr2g100450	chr2:43162380-43168381	A8-C	A8-D	OK	2.20356	0.403352	-2.44973	-3.02921	5e-05	0.0007335	yes	LRR receptor-like kinase plant
XLOC_029376	XLOC_029376	Medtr5g009140	chr5:2114675-2117290	A8-C	A8-D	OK	7.23225	1.32803	-2.44516	-3.18784	5e-05	0.0007335	yes	triacylglycerol lipase
XLOC_045939	XLOC_045939	Medtr8g045880	chr8:17944952-17951791	A8-C	A8-D	OK	8.69689	1.60566	-2.43733	-3.53541	5e-05	0.0007335	yes	embryonic abundant-like protein
XLOC_031852	XLOC_031852	Medtr5g095230	chr5:41626488-41632050	A8-C	A8-D	OK	56.8128	10.5082	-2.4347	-5.53618	5e-05	0.0007335	yes	cytochrome P450 family 72 protein
XLOC_048765	XLOC_048765	Medtr0126s0080	scaffold0126:18791-27970	A8-C	A8-D	OK	31.9656	5.93872	-2.4283	-6.03726	5e-05	0.0007335	yes	BZIP family transcription factor
XLOC_029814	XLOC_029814	Medtr5g023240	chr5:9238253-9244534	A8-C	A8-D	OK	3.46347	0.648413	-2.41723	-3.2073	5e-05	0.0007335	yes	transmembrane amino acid transporter protein
XLOC_034254	XLOC_034254	Medtr6g015905	chr6:5578873-5582030	A8-C	A8-D	OK	19.2716	3.62368	-2.41095	-3.86904	5e-05	0.0007335	yes	alpha-1,4-glucan-protein synthase [UDP-forming]-like protein
XLOC_004461	XLOC_004461	Medtr1g048710,Medtr1g048720	chr1:18780582-18792752	A8-C	A8-D	OK	8.56639	1.64521	-2.38041	-1.93018	0.00225	0.0178123	yes	#N/A
XLOC_040961	XLOC_040961	Medtr7g090520	chr7:35626005-35627708	A8-C	A8-D	OK	33.1277	6.43091	-2.36494	-4.54179	5e-05	0.0007335	yes	2-oxoglutarate-dependent dioxygenase
XLOC_008859	XLOC_008859	-	chr2:35519805-35520998	A8-C	A8-D	OK	14.5012	2.81614	-2.36438	-3.73697	5e-05	0.0007335	yes	#N/A
XLOC_018538	XLOC_018538	Medtr3g105610	chr3:48710292-48715609	A8-C	A8-D	OK	1.63484	0.317959	-2.36223	-2.83912	5e-05	0.0007335	yes	glutamate receptor 32
XLOC_046380	XLOC_046380	Medtr8g064630	chr8:27125561-27134062	A8-C	A8-D	OK	2.29785	0.448476	-2.35718	-1.98537	0.0014	0.0122587	yes	carbonic anhydrase family protein
XLOC_038577	XLOC_038577	Medtr7g110780	chr7:45404687-45406446	A8-C	A8-D	OK	36.7548	7.24592	-2.34269	-4.54866	5e-05	0.0007335	yes	Chitinase
XLOC_050209	XLOC_050209	Medtr1918s0010	scaffold1918:3-921	A8-C	A8-D	OK	5.69903	1.12519	-2.34055	-2.97493	0.0035	0.0253411	yes	transmembrane protein, putative
XLOC_019034	XLOC_019034	-	chr3:37229512-37229775	A8-C	A8-D	OK	19.6195	3.88323	-2.33696	-2.02574	0.0044	0.0303371	yes	#N/A
XLOC_037173	XLOC_037173	-	chr7:24903999-24906625	A8-C	A8-D	OK	102.959	20.3808	-2.33679	-2.08798	0.00375	0.0267051	yes	#N/A
XLOC_000873	XLOC_000873	Medtr1g036750,Medtr1g036820	chr1:13499878-13702972	A8-C	A8-D	OK	1.02439	0.202932	-2.3357	-2.1421	0.00135	0.0119028	yes	#N/A
XLOC_043120	XLOC_043120	Medtr8g447290	chr8:18576526-18583638	A8-C	A8-D	OK	4.27432	0.847713	-2.33405	-3.35766	5e-05	0.0007335	yes	MYND finger protein
XLOC_003886	XLOC_003886	Medtr1g028200,Medtr1g028210,Medtr1g028280	chr1:9459024-9491291	A8-C	A8-D	OK	6.64114	1.32672	-2.32357	-2.19428	5e-05	0.0007335	yes	#N/A
XLOC_005686	XLOC_005686	Medtr1g088845	chr1:39770253-39771492	A8-C	A8-D	OK	20.3832	4.11771	-2.30747	-3.79646	5e-05	0.0007335	yes	glutathione S-transferase, amino-terminal domain protein
XLOC_028318	XLOC_028318	Medtr5g074600	chr5:31710695-31713098	A8-C	A8-D	OK	1.50465	0.305667	-2.29939	-2.11718	0.0033	0.0241869	yes	orcinol O-methyltransferase
XLOC_045235	XLOC_045235	Medtr8g018280	chr8:6190351-6198456	A8-C	A8-D	OK	0.994923	0.202382	-2.29751	-2.8256	5e-05	0.0007335	yes	disease resistance protein (TIR-NBS-LRR class), putative
XLOC_029731	XLOC_029731	Medtr5g020270	chr5:7751752-7823504	A8-C	A8-D	OK	27.0154	5.55429	-2.28211	-2.35652	0.00025	0.00297241	yes	sugar porter (SP) family MFS transporter
XLOC_010938	XLOC_010938	Medtr2g450720	chr2:22536607-22538055	A8-C	A8-D	OK	3.84878	0.791383	-2.28195	-2.90629	5e-05	0.0007335	yes	SAM domain (sterile alpha motif) protein, putative
XLOC_041905	XLOC_041905	Medtr7g117730	chr7:48891946-48893156	A8-C	A8-D	OK	2.94283	0.606668	-2.27822	-2.13055	0.0019	0.0155648	yes	myb transcription factor
XLOC_010979	XLOC_010979	Medtr2g054870	chr2:23465575-23467609	A8-C	A8-D	OK	5.36137	1.10572	-2.27761	-3.33714	5e-05	0.0007335	yes	receptor-like kinase
XLOC_023888	XLOC_023888	Medtr4g058570	chr4:21540063-21542051	A8-C	A8-D	OK	18.7362	3.87513	-2.27351	-4.51297	5e-05	0.0007335	yes	LysM-domain receptor-like kinase
XLOC_018732	XLOC_018732	Medtr3g110390	chr3:51577894-51579779	A8-C	A8-D	OK	11.7531	2.44711	-2.26389	-3.3073	5e-05	0.0007335	yes	early nodulin 93
XLOC_048492	XLOC_048492	Medtr0064s0160	scaffold0064:55073-56504	A8-C	A8-D	OK	2.08526	0.434278	-2.26353	-2.98484	5e-05	0.0007335	yes	F-box protein interaction domain protein
XLOC_020326	XLOC_020326	Medtr4g058760	chr4:21641457-21645921	A8-C	A8-D	OK	7.84081	1.63329	-2.26322	-4.12545	5e-05	0.0007335	yes	glycosyltransferase family 2 protein
XLOC_023019	XLOC_023019	Medtr4g017050	chr4:5286311-5287228	A8-C	A8-D	OK	16.6792	3.48942	-2.257	-2.88302	5e-05	0.0007335	yes	germin family protein
XLOC_007390	XLOC_007390	Medtr2g028580	chr2:10604133-10610103	A8-C	A8-D	OK	34.9032	7.30683	-2.25604	-4.71946	5e-05	0.0007335	yes	LRR receptor-like kinase
XLOC_019825	XLOC_019825	Medtr4g035590	chr4:12274679-12278280	A8-C	A8-D	OK	5.40561	1.13468	-2.25217	-3.07184	5e-05	0.0007335	yes	NAC transcription factor-like protein
XLOC_022664	XLOC_022664	Medtr4g005320	chr4:192496-193209	A8-C	A8-D	OK	15.7344	3.31153	-2.24835	-2.9856	5e-05	0.0007335	yes	SAUR-like auxin-responsive family protein
XLOC_020190	XLOC_020190	Medtr4g053630	chr4:19418612-19424375	A8-C	A8-D	OK	2.70338	0.570354	-2.24483	-2.7926	5e-05	0.0007335	yes	subtilisin-like serine protease
XLOC_006580	XLOC_006580	-	chr1:29906911-29907114	A8-C	A8-D	OK	71.8491	15.177	-2.24308	-2.25647	0.00095	0.00889855	yes	#N/A
XLOC_031162	XLOC_031162	Medtr5g075220	chr5:31949939-31954029	A8-C	A8-D	OK	17.8286	3.78547	-2.23565	-4.69409	5e-05	0.0007335	yes	WNK kinase
XLOC_011785	XLOC_011785	Medtr2g088370	chr2:37244407-37245154	A8-C	A8-D	OK	2.76117	0.586875	-2.23415	-1.98758	0.00705	0.0439956	yes	DUF4228 domain protein
XLOC_017435	XLOC_017435	Medtr3g072710	chr3:32725077-32727063	A8-C	A8-D	OK	2.11663	0.450075	-2.23353	-2.70224	0.0001	0.00135351	yes	GRAS family transcription factor
XLOC_023018	XLOC_023018	Medtr4g017030	chr4:5278102-5279264	A8-C	A8-D	OK	46.2622	9.88594	-2.22638	-4.06099	5e-05	0.0007335	yes	germin family protein
XLOC_011974	XLOC_011974	Medtr2g094860	chr2:40510032-40514457	A8-C	A8-D	OK	6.7518	1.44751	-2.2217	-3.73542	5e-05	0.0007335	yes	cyclic nucleotide-gated ion channel-like protein
XLOC_001636	XLOC_001636	Medtr1g063110	chr1:27755265-27761614	A8-C	A8-D	OK	4.37556	0.941886	-2.21584	-3.41315	5e-05	0.0007335	yes	4-coumarate:CoA ligase-like protein
XLOC_024218	XLOC_024218	Medtr4g070530	chr4:26566949-26568025	A8-C	A8-D	OK	1.50139	0.325575	-2.20524	-1.76859	0.0055	0.0361691	yes	DUF241 domain protein
XLOC_047353	XLOC_047353	Medtr8g098725	chr8:41221170-41224283	A8-C	A8-D	OK	5.8191	1.27207	-2.19362	-3.2331	5e-05	0.0007335	yes	CCT motif protein
XLOC_045121	XLOC_045121	Medtr8g014380	chr8:4506090-4507142	A8-C	A8-D	OK	11.1308	2.43399	-2.19316	-3.15308	5e-05	0.0007335	yes	sulfotransferase
XLOC_025306	XLOC_025306	Medtr4g104610	chr4:43307304-43311594	A8-C	A8-D	OK	98.666	21.6434	-2.18862	-5.08782	5e-05	0.0007335	yes	cytochrome P450 family 71 protein
XLOC_048880	XLOC_048880	Medtr0154s0010	scaffold0154:0-1407	A8-C	A8-D	OK	12.1607	2.67246	-2.18599	-3.97725	5e-05	0.0007335	yes	late embryogenesis abundant protein
XLOC_008500	XLOC_008500	Medtr2g069990	chr2:29451310-29452815	A8-C	A8-D	OK	1.9665	0.433835	-2.18041	-2.21157	0.0012	0.0108	yes	Serine/Threonine kinase family protein
XLOC_011138	XLOC_011138	Medtr2g061720	chr2:26182403-26183236	A8-C	A8-D	OK	8.04984	1.77701	-2.17951	-2.80495	5e-05	0.0007335	yes	VQ motif protein
XLOC_035533	XLOC_035533	Medtr6g082190	chr6:30686743-30688819	A8-C	A8-D	OK	18.1957	4.02008	-2.1783	-3.17302	5e-05	0.0007335	yes	hypothetical protein
XLOC_032096	XLOC_032096	Medtr6g005340	chr6:710479-718445	A8-C	A8-D	OK	6.05708	1.33997	-2.17642	-2.04571	0.0021	0.016877	yes	germin family protein
XLOC_035814	XLOC_035814	Medtr6g093100	chr6:35122772-35131441	A8-C	A8-D	OK	1.40908	0.311736	-2.17636	-2.59077	5e-05	0.0007335	yes	cycloartenol synthase
XLOC_024942	XLOC_024942	Medtr4g094010	chr4:37344405-37348410	A8-C	A8-D	OK	26.4595	5.90584	-2.16357	-4.77793	5e-05	0.0007335	yes	white-brown-complex ABC transporter family protein
XLOC_041972	XLOC_041972	-	chr7:32353310-32353448	A8-C	A8-D	OK	1390.34	311.172	-2.15965	-2.00493	0.0025	0.0193418	yes	#N/A
XLOC_045574	XLOC_045574	Medtr8g031290	chr8:11713763-11719266	A8-C	A8-D	OK	4.39361	1.00068	-2.13442	-3.10682	5e-05	0.0007335	yes	glycosyltransferase family 90 protein
XLOC_039094	XLOC_039094	Medtr7g013680	chr7:3954329-3957078	A8-C	A8-D	OK	1.05414	0.240119	-2.13424	-1.90999	0.00475	0.0322031	yes	LRR receptor-like kinase family protein
XLOC_015547	XLOC_015547	Medtr3g117060	chr3:54745232-54747607	A8-C	A8-D	OK	16.1451	3.68653	-2.13077	-3.84474	5e-05	0.0007335	yes	salicylic acid carboxyl methyltransferase
XLOC_044851	XLOC_044851	Medtr8g006270	chr8:563256-564937	A8-C	A8-D	OK	2.3342	0.534306	-2.12719	-2.53127	0.00015	0.00192507	yes	UDP-glucosyltransferase family protein
XLOC_015842	XLOC_015842	Medtr3g012470	chr3:3462960-3471308	A8-C	A8-D	OK	2.25285	0.516905	-2.12378	-3.31462	5e-05	0.0007335	yes	disease resistance protein (TIR-NBS-LRR class), putative
XLOC_042597	XLOC_042597	Medtr8g024560	chr8:9063311-9072540	A8-C	A8-D	OK	17.2357	3.99003	-2.11093	-4.02143	5e-05	0.0007335	yes	D-arabinono-1,4-lactone oxidase-like protein
XLOC_003695	XLOC_003695	Medtr1g022040	chr1:6789886-6793507	A8-C	A8-D	OK	3.52902	0.81894	-2.10744	-2.95127	5e-05	0.0007335	yes	cytochrome P450 family 709 protein
XLOC_036566	XLOC_036566	Medtr7g034535	chr7:13050538-13055377	A8-C	A8-D	OK	2.62718	0.610105	-2.10638	-2.64617	5e-05	0.0007335	yes	beta-amyrin synthase
XLOC_042489	XLOC_042489	Medtr8g020790	chr8:7331646-7335969	A8-C	A8-D	OK	2.20284	0.511697	-2.10601	-3.14841	5e-05	0.0007335	yes	NB-ARC domain disease resistance protein, putative
XLOC_035187	XLOC_035187	Medtr6g465300	chr6:23132335-23141535	A8-C	A8-D	OK	31.4638	7.32807	-2.10219	-4.7592	5e-05	0.0007335	yes	ABC transporter family protein
XLOC_048791	XLOC_048791	Medtr0133s0020,Medtr0133s0030	scaffold0133:5959-13892	A8-C	A8-D	OK	5.26437	1.2297	-2.09795	-3.87088	5e-05	0.0007335	yes	#N/A
XLOC_027086	XLOC_027086	Medtr5g026320	chr5:10820522-10822172	A8-C	A8-D	OK	5.36442	1.25397	-2.09692	-2.82661	5e-05	0.0007335	yes	HXXXD-type acyl-transferase family protein
XLOC_011728	XLOC_011728	Medtr2g086730	chr2:36461724-36463401	A8-C	A8-D	OK	1.18173	0.277344	-2.09115	-1.98873	0.0035	0.0253411	yes	capsanthin/capsorubin synthase, chromoplast protein
XLOC_019638	XLOC_019638	Medtr4g026620	chr4:9154056-9158270	A8-C	A8-D	OK	1.00359	0.236319	-2.08636	-1.91108	0.00325	0.0238939	yes	vesicle-associated protein
XLOC_021814	XLOC_021814	Medtr4g107440	chr4:44453746-44465290	A8-C	A8-D	OK	120.415	28.3784	-2.08515	-4.41045	5e-05	0.0007335	yes	zinc ion-binding protein
XLOC_012377	XLOC_012377	-	chr2:27611527-27611744	A8-C	A8-D	OK	92.1849	21.7434	-2.08395	-2.48094	0.0001	0.00135351	yes	#N/A
XLOC_001483	XLOC_001483	Medtr1g056870,Medtr1g056880	chr1:24898554-24907790	A8-C	A8-D	OK	7.31052	1.72637	-2.08223	-3.2969	5e-05	0.0007335	yes	#N/A
XLOC_044735	XLOC_044735	Medtr8g104870	chr8:44210950-44212343	A8-C	A8-D	OK	3.53906	0.841256	-2.07275	-2.33583	0.0003	0.00348223	yes	plant cadmium resistance protein
XLOC_018713	XLOC_018713	Medtr3g110195	chr3:51196406-51201204	A8-C	A8-D	OK	3.73897	0.889356	-2.07181	-2.94648	5e-05	0.0007335	yes	retinal pigment epithelial membrane protein
XLOC_023261	XLOC_023261	Medtr4g027305	chr4:9399743-9402053	A8-C	A8-D	OK	5.90638	1.40579	-2.0709	-2.6624	0.00015	0.00192507	yes	receptor-like kinase
XLOC_002384	XLOC_002384	Medtr1g088850	chr1:39774931-39776217	A8-C	A8-D	OK	4.42535	1.05495	-2.06862	-2.30918	0.0003	0.00348223	yes	glutathione S-transferase
XLOC_048476	XLOC_048476	Medtr0062s0020	scaffold0062:5037-6252	A8-C	A8-D	OK	16.6931	3.97943	-2.06862	-4.61838	5e-05	0.0007335	yes	glycoside hydrolase family 18 protein
XLOC_012895	XLOC_012895	Medtr3g029510	chr3:9271533-9280109	A8-C	A8-D	OK	15.4123	3.6917	-2.06173	-4.15113	5e-05	0.0007335	yes	MATE efflux family protein
XLOC_049785	XLOC_049785	Medtr0756s0010	scaffold0756:30-6777	A8-C	A8-D	OK	2.06381	0.495807	-2.05746	-3.83023	5e-05	0.0007335	yes	DNA topoisomerase IV
XLOC_021183	XLOC_021183	Medtr4g087920	chr4:34477372-34480967	A8-C	A8-D	OK	12.5247	3.01011	-2.05688	-3.68307	5e-05	0.0007335	yes	helix loop helix DNA-binding domain protein
XLOC_008512	XLOC_008512	Medtr2g070310	chr2:29575368-29576223	A8-C	A8-D	OK	28.5052	6.8928	-2.04806	-3.48386	5e-05	0.0007335	yes	nicotianamine synthase
XLOC_030284	XLOC_030284	Medtr5g037610,Medtr5g037710	chr5:16459999-16500144	A8-C	A8-D	OK	16.3838	3.97469	-2.04335	-2.12489	0.00065	0.00656228	yes	#N/A
XLOC_048514	XLOC_048514	-	scaffold0068:31475-31720	A8-C	A8-D	OK	43.8007	10.6789	-2.03619	-2.21025	0.00075	0.00735764	yes	#N/A
XLOC_006224	XLOC_006224	Medtr1g106200	chr1:48105281-48108131	A8-C	A8-D	OK	65.1488	15.918	-2.03308	-4.54433	5e-05	0.0007335	yes	glycosyl hydrolase family 10 protein
XLOC_019342	XLOC_019342	Medtr4g415390	chr4:4530955-4538633	A8-C	A8-D	OK	7.4823	1.82981	-2.03179	-3.48425	5e-05	0.0007335	yes	auxin influx transporter
XLOC_024122	XLOC_024122	Medtr4g066640	chr4:25186896-25193982	A8-C	A8-D	OK	124.058	30.4229	-2.02779	-4.83524	5e-05	0.0007335	yes	glycoside hydrolase family 1 protein
XLOC_048810	XLOC_048810	Medtr0136s0060	scaffold0136:30782-34219	A8-C	A8-D	OK	18.5082	4.54285	-2.0265	-5.83471	5e-05	0.0007335	yes	activator of 90 kDa heat shock ATPase-like protein
XLOC_048747	XLOC_048747	Medtr0121s0060	scaffold0121:27483-28502	A8-C	A8-D	OK	31.6692	7.77823	-2.02557	-4.0532	5e-05	0.0007335	yes	stress responsive A/B barrel domain protein
XLOC_007334	XLOC_007334	Medtr2g026760	chr2:9738339-9739226	A8-C	A8-D	OK	32.1931	7.909	-2.02518	-3.70439	5e-05	0.0007335	yes	Lipid transfer protein
XLOC_032723	XLOC_032723	Medtr6g033660,Medtr6g033675,Medtr6g033705,Medtr6g033725	chr6:11001485-11080481	A8-C	A8-D	OK	390.729	96.1259	-2.02317	-3.77319	5e-05	0.0007335	yes	#N/A
XLOC_033593	XLOC_033593	Medtr6g078280	chr6:29385611-29386426	A8-C	A8-D	OK	155.532	38.3726	-2.01906	-4.73178	5e-05	0.0007335	yes	Kunitz type trypsin inhibitor / miraculin
XLOC_021249	XLOC_021249	-	chr4:35438332-35438917	A8-C	A8-D	OK	203.732	50.3058	-2.01787	-2.32594	0.0006	0.00613873	yes	#N/A
XLOC_037315	XLOC_037315	Medtr7g072510	chr7:26959445-26962343	A8-C	A8-D	OK	100.254	24.7825	-2.01627	-4.66195	5e-05	0.0007335	yes	class III peroxidase
XLOC_048530	XLOC_048530	Medtr0072s0040	scaffold0072:21636-26298	A8-C	A8-D	OK	29.5967	7.32791	-2.01396	-4.97378	5e-05	0.0007335	yes	ultrapetala developmental regulator
XLOC_033900	XLOC_033900	Medtr6g092620	chr6:34878492-34880015	A8-C	A8-D	OK	79.6567	19.7454	-2.01228	-4.63547	5e-05	0.0007335	yes	1-aminocyclopropane-1-carboxylate oxidase
XLOC_020512	XLOC_020512	Medtr4g065093	chr4:24469882-24471579	A8-C	A8-D	OK	11.4356	2.84028	-2.00943	-2.74694	5e-05	0.0007335	yes	hypothetical protein
XLOC_015118	XLOC_015118	Medtr3g104560	chr3:48175423-48184409	A8-C	A8-D	OK	66.3711	16.5262	-2.0058	-4.65637	5e-05	0.0007335	yes	cytochrome P450 family protein
XLOC_000378	XLOC_000378	Medtr1g019270	chr1:5774037-5777522	A8-C	A8-D	OK	7.22554	1.8058	-2.00047	-3.24731	5e-05	0.0007335	yes	triacylglycerol lipase-like protein
XLOC_027237	XLOC_027237	Medtr5g031300	chr5:13412132-13455186	A8-C	A8-D	OK	1154.36	288.882	-1.99854	-1.92227	0.0012	0.0108	yes	cinnamyl alcohol dehydrogenase-like protein
XLOC_012069	XLOC_012069	Medtr2g098060	chr2:41899472-41901649	A8-C	A8-D	OK	6.42192	1.60886	-1.99697	-2.83719	5e-05	0.0007335	yes	transmembrane protein, putative
XLOC_021435	XLOC_021435	Medtr4g094412	chr4:37937801-37941390	A8-C	A8-D	OK	16.2342	4.06954	-1.99609	-3.66359	5e-05	0.0007335	yes	WRKY family transcription factor
XLOC_041951	XLOC_041951	-	chr7:15624995-15625179	A8-C	A8-D	OK	75.6689	19.0112	-1.99285	-1.87404	0.00445	0.0305713	yes	#N/A
XLOC_033662	XLOC_033662	Medtr6g082180	chr6:30681975-30683550	A8-C	A8-D	OK	6.79236	1.71884	-1.98247	-2.56837	5e-05	0.0007335	yes	hypothetical protein
XLOC_002428	XLOC_002428	Medtr1g090370	chr1:40491957-40493342	A8-C	A8-D	OK	10.5402	2.6704	-1.98078	-2.68065	5e-05	0.0007335	yes	transcription factor bZIP protein, putative
XLOC_027598	XLOC_027598	Medtr5g044220	chr5:19437915-19441546	A8-C	A8-D	OK	21.6118	5.4944	-1.97578	-3.72649	5e-05	0.0007335	yes	triose phosphate/phosphate translocator
XLOC_030745	XLOC_030745	Medtr5g059820	chr5:24860760-24866496	A8-C	A8-D	OK	12.3	3.13848	-1.97052	-3.41072	5e-05	0.0007335	yes	nitrate reductase [NADH]-like protein
XLOC_048091	XLOC_048091	Medtr0020s0130	scaffold0020:156350-163583	A8-C	A8-D	OK	46.0983	11.7653	-1.97018	-4.46835	5e-05	0.0007335	yes	E3 ubiquitin-protein ligase XBOS32
XLOC_044081	XLOC_044081	Medtr8g080180	chr8:34442436-34445750	A8-C	A8-D	OK	14.6853	3.76434	-1.96391	-3.34091	5e-05	0.0007335	yes	carboxy-terminal region remorin
XLOC_033960	XLOC_033960	Medtr6g005330,Medtr6g005360	chr6:710479-718445	A8-C	A8-D	OK	8.47101	2.17229	-1.96332	-2.06355	0.0007	0.00695297	yes	#N/A
XLOC_024424	XLOC_024424	Medtr4g077160	chr4:29560980-29564206	A8-C	A8-D	OK	2.15791	0.554785	-1.95963	-2.40359	0.0004	0.00442226	yes	hypothetical protein
XLOC_009358	XLOC_009358	Medtr2g099175	chr2:42538895-42540742	A8-C	A8-D	OK	22.1304	5.69089	-1.9593	-3.2697	5e-05	0.0007335	yes	peroxidase family protein
XLOC_004894	XLOC_004894	Medtr1g062860	chr1:27539219-27543659	A8-C	A8-D	OK	77.8652	20.1138	-1.95279	-4.23689	5e-05	0.0007335	yes	eukaryotic-type carbonic anhydrase
XLOC_015504	XLOC_015504	Medtr3g115940	chr3:54198459-54202630	A8-C	A8-D	OK	3.255	0.843401	-1.94837	-2.51846	5e-05	0.0007335	yes	seven transmembrane MLO family protein
XLOC_030866	XLOC_030866	Medtr5g065130	chr5:27367689-27371987	A8-C	A8-D	OK	2.06408	0.534946	-1.94803	-2.35768	0.00045	0.0048513	yes	cysteine-rich receptor-kinase-like protein
XLOC_020013	XLOC_020013	Medtr4g046710	chr4:16517333-16520283	A8-C	A8-D	OK	3.2853	0.855265	-1.94158	-2.61684	5e-05	0.0007335	yes	hypothetical protein
XLOC_017389	XLOC_017389	Medtr3g071740	chr3:32206158-32207556	A8-C	A8-D	OK	177.374	46.233	-1.9398	-4.01166	5e-05	0.0007335	yes	polyketide cyclase/dehydrase and lipid transporter
XLOC_049431	XLOC_049431	Medtr0417s0020	scaffold0417:5934-13354	A8-C	A8-D	OK	8.04183	2.09937	-1.93756	-4.09275	5e-05	0.0007335	yes	glutamate-ammonia ligase-like protein
XLOC_019615	XLOC_019615	Medtr4g025730	chr4:8764069-8767985	A8-C	A8-D	OK	51.1335	13.3918	-1.93292	-4.4725	5e-05	0.0007335	yes	pectinesterase/pectinesterase inhibitor
XLOC_048100	XLOC_048100	Medtr0021s0360	scaffold0021:150074-156472	A8-C	A8-D	OK	1.64424	0.431666	-1.92944	-3.63148	5e-05	0.0007335	yes	phospholipid-transporting ATPase-like protein
XLOC_007816	XLOC_007816	Medtr2g038380	chr2:16726983-16730514	A8-C	A8-D	OK	28.5771	7.55985	-1.91843	-3.7918	5e-05	0.0007335	yes	plant intracellular ras-group-related LRR protein
XLOC_030539	XLOC_030539	Medtr5g046430	chr5:20357697-20358621	A8-C	A8-D	OK	22.2469	5.91864	-1.91027	-2.81443	5e-05	0.0007335	yes	germin family protein
XLOC_009841	XLOC_009841	Medtr2g013655	chr2:3701397-3702918	A8-C	A8-D	OK	131.565	35.0058	-1.91011	-4.09775	5e-05	0.0007335	yes	hypothetical protein
XLOC_025202	XLOC_025202	Medtr4g101280	chr4:41833045-41833903	A8-C	A8-D	OK	1863	496.91	-1.90657	-3.01706	5e-05	0.0007335	yes	Lipid transfer protein
XLOC_049192	XLOC_049192	Medtr0280s0040	scaffold0280:14275-16747	A8-C	A8-D	OK	19.2394	5.13938	-1.9044	-5.01714	5e-05	0.0007335	yes	G-type lectin S-receptor-like Serine/Threonine-kinase plant
XLOC_017934	XLOC_017934	Medtr3g087540	chr3:39681581-39682315	A8-C	A8-D	OK	90.4407	24.2521	-1.89886	-3.63253	5e-05	0.0007335	yes	pollen Ole e I family allergen
XLOC_022166	XLOC_022166	Medtr4g120030	chr4:49755376-49758107	A8-C	A8-D	OK	20.4325	5.47997	-1.89863	-3.65629	5e-05	0.0007335	yes	UDP-glucuronic acid decarboxylase-like protein
XLOC_006334	XLOC_006334	Medtr1g110390	chr1:49810837-49812590	A8-C	A8-D	OK	3.6547	0.985091	-1.89142	-1.86158	0.0037	0.0264676	yes	inhibitor of apoptosis-promoting Bax1 protein
XLOC_003343	XLOC_003343	Medtr1g009150	chr1:1196659-1197427	A8-C	A8-D	OK	9.85059	2.65776	-1.89	-2.60773	5e-05	0.0007335	yes	SAUR-like auxin-responsive family protein
XLOC_021187	XLOC_021187	Medtr4g087730	chr4:34515353-34520486	A8-C	A8-D	OK	46.7234	12.6749	-1.88218	-3.98919	5e-05	0.0007335	yes	Pmr5/Cas1p GDSL/SGNH-like acyl-esterase family protein
XLOC_021450	XLOC_021450	Medtr4g094495	chr4:38085611-38087364	A8-C	A8-D	OK	31.7047	8.62281	-1.87847	-4.11873	5e-05	0.0007335	yes	reticuline oxidase-like protein
XLOC_020944	XLOC_020944	Medtr4g079500	chr4:30729104-30732034	A8-C	A8-D	OK	15.5629	4.23467	-1.87779	-3.55624	5e-05	0.0007335	yes	bZIP family transcription factor
XLOC_009742	XLOC_009742	Medtr2g010720	chr2:2491484-2494094	A8-C	A8-D	OK	4.03121	1.09808	-1.87623	-2.34652	0.00025	0.00297241	yes	salt stress response/antifungal domain protein
XLOC_011804	XLOC_011804	Medtr2g089000	chr2:37539374-37541728	A8-C	A8-D	OK	258.577	70.5361	-1.87416	-4.20304	5e-05	0.0007335	yes	BHLH domain class transcription factor
XLOC_049580	XLOC_049580	Medtr0536s0020	scaffold0536:5458-7263	A8-C	A8-D	OK	4.15107	1.13262	-1.87382	-3.38799	5e-05	0.0007335	yes	UDP-glucosyltransferase family protein
XLOC_040368	XLOC_040368	Medtr7g072540	chr7:26975882-26977102	A8-C	A8-D	OK	44.6297	12.1816	-1.8733	-3.54298	5e-05	0.0007335	yes	hypothetical protein
XLOC_012244	XLOC_012244	Medtr2g103650	chr2:44625413-44629212	A8-C	A8-D	OK	17.3638	4.74698	-1.871	-3.42255	5e-05	0.0007335	yes	polygalacturonase/glycoside hydrolase protein
XLOC_034677	XLOC_034677	Medtr6g034985	chr6:12289760-12308916	A8-C	A8-D	OK	1.36103	0.373235	-1.86654	-2.08157	0.00115	0.0104337	yes	beta-amyrin synthase
XLOC_002352	XLOC_002352	Medtr1g087775	chr1:39278789-39279881	A8-C	A8-D	OK	5.99091	1.64897	-1.86121	-2.54981	0.0001	0.00135351	yes	carrier protein, putative
XLOC_047827	XLOC_047827	Medtr0003s0500	scaffold0003:250004-251509	A8-C	A8-D	OK	3.20669	0.885211	-1.85699	-2.98535	5e-05	0.0007335	yes	membrane-bound O-acyltransferase family MBOAT protein
XLOC_000352	XLOC_000352	Medtr1g018640	chr1:5418672-5420217	A8-C	A8-D	OK	142.369	39.3861	-1.85388	-4.26494	5e-05	0.0007335	yes	gibberellin-regulated family protein
XLOC_021106	XLOC_021106	Medtr4g084800	chr4:33052677-33054151	A8-C	A8-D	OK	64.9389	17.9819	-1.85254	-3.35913	5e-05	0.0007335	yes	short-chain dehydrogenase/reductase
XLOC_034039	XLOC_034039	Medtr6g008480	chr6:2282191-2284438	A8-C	A8-D	OK	30.8558	8.56497	-1.84902	-3.75657	5e-05	0.0007335	yes	matrix metalloproteinase
XLOC_045677	XLOC_045677	Medtr8g036050	chr8:13202211-13204086	A8-C	A8-D	OK	1.92622	0.534782	-1.84875	-1.88034	0.00355	0.0256447	yes	4-hydroxy-tetrahydrodipicolinate synthase
XLOC_015271	XLOC_015271	Medtr3g109160	chr3:50470765-50471611	A8-C	A8-D	OK	57.8222	16.1491	-1.84017	-3.81311	5e-05	0.0007335	yes	SAUR-like auxin-responsive family protein
XLOC_010058	XLOC_010058	Medtr2g020990	chr2:7080607-7082204	A8-C	A8-D	OK	1.61198	0.450481	-1.83929	-1.99435	0.0023	0.0181104	yes	S-adenosylmethionine decarboxylase proenzyme
XLOC_041675	XLOC_041675	Medtr7g111290	chr7:45674621-45676610	A8-C	A8-D	OK	2.29734	0.64269	-1.83777	-2.2286	0.00075	0.00735764	yes	myb transcription factor
XLOC_040900	XLOC_040900	Medtr7g088820	chr7:34657623-34663263	A8-C	A8-D	OK	31.4789	8.82541	-1.83465	-3.92689	5e-05	0.0007335	yes	nitrate transporter 1
XLOC_034256	XLOC_034256	Medtr6g015950	chr6:5625966-5630667	A8-C	A8-D	OK	12.133	3.40687	-1.83242	-3.2231	5e-05	0.0007335	yes	2OG-Fe(II) oxygenase family oxidoreductase
XLOC_015710	XLOC_015710	Medtr3g008100	chr3:1320138-1324413	A8-C	A8-D	OK	1.91544	0.539522	-1.82792	-1.73447	0.0019	0.0155648	yes	phenylcoumaran benzylic ether reductase-like
XLOC_039730	XLOC_039730	Medtr7g045370	chr7:15955053-15960760	A8-C	A8-D	OK	2.16804	0.614742	-1.81834	-2.2763	0.00025	0.00297241	yes	carotenoid cleavage dioxygenase
XLOC_042742	XLOC_042742	Medtr8g031390,Medtr8g031400,Medtr8g031420,Medtr8g031430	chr8:11763664-11787090	A8-C	A8-D	OK	42.6427	12.0988	-1.81743	-2.12418	0.0005	0.00529456	yes	#N/A
XLOC_015977	XLOC_015977	Medtr3g019500,Medtr3g019530	chr3:5482341-5527213	A8-C	A8-D	OK	3.11236	0.884091	-1.81574	-1.68641	0.0026	0.0200019	yes	#N/A
XLOC_021827	XLOC_021827	Medtr4g107970	chr4:44750400-44754733	A8-C	A8-D	OK	40.7739	11.5867	-1.81517	-4.07697	5e-05	0.0007335	yes	WRKY family transcription factor
XLOC_046133	XLOC_046133	Medtr8g464300	chr8:22717547-22720266	A8-C	A8-D	OK	4.63646	1.32124	-1.81114	-2.32354	0.00035	0.00395664	yes	root cap/late embryogenesis-like protein
XLOC_045506	XLOC_045506	Medtr8g028460	chr8:10803195-10805552	A8-C	A8-D	OK	1.10615	0.315348	-1.81053	-2.01983	0.00175	0.0146571	yes	methyltransferase domain protein, putative
XLOC_019922	XLOC_019922	Medtr4g039680,Medtr4g039720,Medtr4g039740	chr4:14111598-14130863	A8-C	A8-D	OK	54.9178	15.678	-1.80853	-3.8896	5e-05	0.0007335	yes	#N/A
XLOC_007237	XLOC_007237	Medtr2g023540	chr2:8314459-8317377	A8-C	A8-D	OK	51.2091	14.6363	-1.80685	-4.10753	5e-05	0.0007335	yes	5'-adenylylsulfate reductase
XLOC_042643	XLOC_042643	Medtr8g027745	chr8:10054671-10058064	A8-C	A8-D	OK	17.202	4.92178	-1.80532	-3.09234	5e-05	0.0007335	yes	RING-H2 finger protein ATL21A, putative
XLOC_025140	XLOC_025140	Medtr4g098850	chr4:40768096-40778727	A8-C	A8-D	OK	5.844	1.67213	-1.80527	-2.7663	5e-05	0.0007335	yes	type I inositol-1,4,5-trisphosphate 5-phosphatase
XLOC_011015	XLOC_011015	Medtr2g058470	chr2:24163021-24165750	A8-C	A8-D	OK	122.125	34.9479	-1.80507	-4.32066	5e-05	0.0007335	yes	chalcone and stilbene synthase family protein
XLOC_044089	XLOC_044089	Medtr8g080520	chr8:34636763-34638483	A8-C	A8-D	OK	111.682	32.1458	-1.79669	-4.23966	5e-05	0.0007335	yes	cytochrome P450 family 78 protein
XLOC_041128	XLOC_041128	Medtr7g094830	chr7:37858612-37859806	A8-C	A8-D	OK	3.59174	1.03678	-1.79257	-2.15641	0.00045	0.0048513	yes	DUF3049 family protein
XLOC_002446	XLOC_002446	Medtr1g090703	chr1:40689060-40690814	A8-C	A8-D	OK	2.69457	0.779193	-1.79	-2.32651	0.0005	0.00529456	yes	C2H2-type zinc finger protein
XLOC_013929	XLOC_013929	Medtr3g065950,Medtr3g065960	chr3:29777707-29783764	A8-C	A8-D	OK	2.87243	0.834542	-1.78321	-1.61441	0.0027	0.0206297	yes	#N/A
XLOC_034098	XLOC_034098	Medtr6g011440	chr6:3235875-3239444	A8-C	A8-D	OK	5.90826	1.73361	-1.76895	-2.54482	0.0001	0.00135351	yes	P21-Rho-binding domain protein
XLOC_040247	XLOC_040247	Medtr7g067940	chr7:24826193-24829021	A8-C	A8-D	OK	1.49355	0.438875	-1.76687	-2.26452	0.0004	0.00442226	yes	DUF247 domain protein
XLOC_014534	XLOC_014534	Medtr3g086430	chr3:39152402-39158029	A8-C	A8-D	OK	1.15264	0.339682	-1.76268	-2.21696	0.00025	0.00297241	yes	multidrug resistance-associated protein ABC domain protein
XLOC_027380	XLOC_027380	Medtr5g036080	chr5:15713227-15714934	A8-C	A8-D	OK	3.54785	1.04667	-1.76114	-2.30678	0.0002	0.00244971	yes	matrix metalloproteinase
XLOC_021894	XLOC_021894	Medtr4g109880	chr4:45722671-45724227	A8-C	A8-D	OK	3.96551	1.17318	-1.75708	-2.18572	0.00065	0.00656228	yes	adenine nucleotide alpha hydrolase superfamily protein
XLOC_014944	XLOC_014944	Medtr3g099150	chr3:45450833-45453582	A8-C	A8-D	OK	6.11927	1.81323	-1.75479	-2.909	5e-05	0.0007335	yes	nodulin-like/MFS transporter
XLOC_017703	XLOC_017703	Medtr3g080870	chr3:36602875-36608789	A8-C	A8-D	OK	4.54792	1.3577	-1.74404	-2.95065	5e-05	0.0007335	yes	oligopeptide transporter OPT family protein
XLOC_023615	XLOC_023615	Medtr4g046713	chr4:16525345-16527516	A8-C	A8-D	OK	249.686	74.6199	-1.74248	-3.90065	5e-05	0.0007335	yes	peroxidase family protein
XLOC_034073	XLOC_034073	Medtr6g009520,Medtr6g009660	chr6:2832400-2910809	A8-C	A8-D	OK	22.6547	6.7874	-1.73888	-1.63214	0.00205	0.01658	yes	#N/A
XLOC_010364	XLOC_010364	Medtr2g032030	chr2:12164217-12168282	A8-C	A8-D	OK	19.7227	5.91124	-1.73832	-3.87136	5e-05	0.0007335	yes	WRKY family transcription factor
XLOC_002014	XLOC_002014	Medtr1g076830	chr1:34296145-34297881	A8-C	A8-D	OK	2.08625	0.625814	-1.73711	-2.13001	0.00105	0.00966436	yes	FAD-binding berberine family protein
XLOC_048529	XLOC_048529	Medtr0071s0100	scaffold0071:53923-63675	A8-C	A8-D	OK	3.93155	1.18125	-1.73478	-2.64885	5e-05	0.0007335	yes	histone-lysine N-methyltransferase
XLOC_048582	XLOC_048582	Medtr0083s0100	scaffold0083:45280-49347	A8-C	A8-D	OK	1.10608	0.332828	-1.73261	-2.32193	0.00095	0.00889855	yes	stress up-regulated Nod 19 protein
XLOC_031150	XLOC_031150	Medtr5g074860	chr5:31796882-31799615	A8-C	A8-D	OK	42.6302	12.8327	-1.73205	-3.75387	5e-05	0.0007335	yes	peroxidase family protein
XLOC_015818	XLOC_015818	-	chr3:3057894-3060266	A8-C	A8-D	OK	8.35227	2.51487	-1.73168	-1.86891	0.00275	0.0208945	yes	#N/A
XLOC_025163	XLOC_025163	Medtr4g099260	chr4:41128738-41133225	A8-C	A8-D	OK	17.953	5.40676	-1.73139	-3.62215	5e-05	0.0007335	yes	high-affinity potassium transporter
XLOC_000136	XLOC_000136	Medtr1g010240,Medtr1g010250	chr1:1839808-1857884	A8-C	A8-D	OK	1.55795	0.469633	-1.73004	-2.089	0.00095	0.00889855	yes	#N/A
XLOC_025043	XLOC_025043	Medtr4g094800	chr4:39021273-39022367	A8-C	A8-D	OK	2.31232	0.697396	-1.72929	-1.65553	0.00575	0.0374388	yes	hypothetical protein
XLOC_021660	XLOC_021660	Medtr4g101310	chr4:41841656-41842329	A8-C	A8-D	OK	123.712	37.3356	-1.72836	-3.90746	5e-05	0.0007335	yes	protease inhibitor/seed storage/LTP family protein
XLOC_010669	XLOC_010669	Medtr2g040000,Medtr2g040010	chr2:17545511-17554131	A8-C	A8-D	OK	88.8112	27.0596	-1.7146	-3.95507	5e-05	0.0007335	yes	#N/A
XLOC_026252	XLOC_026252	-	chr4:43291331-43291577	A8-C	A8-D	OK	46.8116	14.3135	-1.70948	-2.08363	0.0006	0.00613873	yes	#N/A
XLOC_035862	XLOC_035862	-	chr6:30251362-30251568	A8-C	A8-D	OK	167.515	51.2485	-1.70871	-2.48284	5e-05	0.0007335	yes	#N/A
XLOC_038349	XLOC_038349	Medtr7g103450	chr7:41858983-41861868	A8-C	A8-D	OK	8.41786	2.58383	-1.70394	-2.7473	5e-05	0.0007335	yes	cytochrome P450 family protein
XLOC_026879	XLOC_026879	Medtr5g020940	chr5:8028596-8031522	A8-C	A8-D	OK	29.3789	9.03711	-1.70085	-3.45512	5e-05	0.0007335	yes	salicylic acid carboxyl methyltransferase
XLOC_009502	XLOC_009502	Medtr2g103440	chr2:44534962-44535988	A8-C	A8-D	OK	8.48677	2.61143	-1.70038	-2.50655	5e-05	0.0007335	yes	DUF761 domain protein
XLOC_014419	XLOC_014419	Medtr3g083370	chr3:37628014-37630303	A8-C	A8-D	OK	60.4196	18.6572	-1.69529	-3.81328	5e-05	0.0007335	yes	1-aminocyclopropane-1-carboxylate oxidase
XLOC_009123	XLOC_009123	Medtr2g090900	chr2:39027588-39030827	A8-C	A8-D	OK	4.82004	1.49181	-1.69199	-2.09526	0.0006	0.00613873	yes	bZIP family transcription factor
XLOC_001611	XLOC_001611	Medtr1g062110	chr1:27121977-27126198	A8-C	A8-D	OK	2.8669	0.88939	-1.6886	-2.10854	0.0004	0.00442226	yes	leucoanthocyanidin dioxygenase-like protein
XLOC_047035	XLOC_047035	Medtr8g089190	chr8:37053823-37055698	A8-C	A8-D	OK	182.018	56.5496	-1.6865	-3.5993	5e-05	0.0007335	yes	cytochrome P450 family protein
XLOC_035860	XLOC_035860	-	chr6:30237628-30237833	A8-C	A8-D	OK	99.0515	30.7936	-1.68555	-2.0727	0.00055	0.00571922	yes	#N/A
XLOC_026805	XLOC_026805	Medtr5g019010	chr5:7152072-7154888	A8-C	A8-D	OK	10.6324	3.3059	-1.68535	-2.73408	5e-05	0.0007335	yes	cytochrome P450 family 71 protein
XLOC_036417	XLOC_036417	Medtr7g028590	chr7:9771315-9784282	A8-C	A8-D	OK	9.05858	2.81712	-1.68507	-2.08289	0.0011	0.0100566	yes	WRKY transcription factor-like protein
XLOC_006727	XLOC_006727	Medtr2g008470	chr2:1491576-1496418	A8-C	A8-D	OK	39.654	12.3456	-1.68347	-3.88232	5e-05	0.0007335	yes	high affinity sulfate transporter type 1
XLOC_004736	XLOC_004736	Medtr1g056350	chr1:24660115-24661096	A8-C	A8-D	OK	12.1177	3.78053	-1.68045	-2.74687	5e-05	0.0007335	yes	anaphase-promoting complex subunit RING-H2 finger protein
XLOC_045361	XLOC_045361	Medtr8g023060	chr8:8229294-8230795	A8-C	A8-D	OK	146.445	45.8773	-1.67451	-3.94538	5e-05	0.0007335	yes	tubby C 2 protein
XLOC_026757	XLOC_026757	Medtr5g017580	chr5:6424269-6425510	A8-C	A8-D	OK	4.63211	1.45286	-1.67278	-2.14341	0.0008	0.00773279	yes	BEST plant protein match is: (TAIR:plant1) protein, putative
XLOC_037507	XLOC_037507	Medtr7g078010	chr7:29462469-29465408	A8-C	A8-D	OK	30.6465	9.63393	-1.66952	-3.6372	5e-05	0.0007335	yes	2OG-Fe(II) oxygenase family oxidoreductase
XLOC_007142	XLOC_007142	Medtr2g020710	chr2:6922050-6928971	A8-C	A8-D	OK	78.0294	24.5416	-1.66879	-3.56621	5e-05	0.0007335	yes	sugar porter (SP) family MFS transporter
XLOC_037682	XLOC_037682	Medtr7g083110	chr7:31923342-31926741	A8-C	A8-D	OK	8.80698	2.7717	-1.66788	-2.59985	0.0001	0.00135351	yes	endosomal targeting BRO1-like domain protein
XLOC_008582	XLOC_008582	Medtr2g072820	chr2:30787667-30793362	A8-C	A8-D	OK	1.38261	0.436895	-1.66203	-2.45503	0.00015	0.00192507	yes	NBS-LRR type disease resistance protein
XLOC_038859	XLOC_038859	Medtr7g405770	chr7:248230-249512	A8-C	A8-D	OK	4.30636	1.36449	-1.6581	-2.13698	0.0003	0.00348223	yes	Lipid transfer protein
XLOC_026121	XLOC_026121	Medtr4g132400	chr4:55340743-55342731	A8-C	A8-D	OK	30.8604	9.7791	-1.65798	-3.3724	5e-05	0.0007335	yes	C4-dicarboxylate transporter/malic acid protein
XLOC_044726	XLOC_044726	Medtr8g104510	chr8:44027687-44030944	A8-C	A8-D	OK	2.11135	0.669669	-1.65664	-2.16668	0.00085	0.00811735	yes	calmodulin-binding-like protein
XLOC_044056	XLOC_044056	Medtr8g079520,Medtr8g079550	chr8:34109544-34124561	A8-C	A8-D	OK	3.26832	1.04219	-1.64892	-2.53357	5e-05	0.0007335	yes	#N/A
XLOC_042254	XLOC_042254	Medtr8g012565	chr8:3629639-3635402	A8-C	A8-D	OK	3.54888	1.1318	-1.64875	-2.28537	0.0002	0.00244971	yes	1-deoxy-D-xylulose 5-phosphate reductoisomerase
XLOC_004331	XLOC_004331	Medtr1g044225	chr1:16707541-16708226	A8-C	A8-D	OK	10.7085	3.42481	-1.64466	-2.26298	0.0003	0.00348223	yes	transcriptional regulator superman protein
XLOC_049183	XLOC_049183	-	scaffold0276:5142-5356	A8-C	A8-D	OK	38.2628	12.2561	-1.64244	-1.58871	0.00665	0.0419247	yes	#N/A
XLOC_041382	XLOC_041382	Medtr7g102820	chr7:41603031-41607157	A8-C	A8-D	OK	2.89702	0.932585	-1.63526	-2.26851	0.00035	0.00395664	yes	leucoanthocyanidin dioxygenase-like protein
XLOC_043604	XLOC_043604	Medtr8g066280	chr8:27543939-27544755	A8-C	A8-D	OK	3.20227	1.03195	-1.63372	-1.81427	0.005	0.0335285	yes	flavonol 4'-sulfotransferase, putative
XLOC_048329	XLOC_048329	Medtr0043s0080	scaffold0043:50460-55119	A8-C	A8-D	OK	7.82731	2.5242	-1.63269	-3.42962	5e-05	0.0007335	yes	hypothetical protein
XLOC_020763	XLOC_020763	Medtr4g074130	chr4:28190445-28193469	A8-C	A8-D	OK	4.16206	1.3445	-1.63023	-2.08929	0.0006	0.00613873	yes	gibberellin 2-beta-dioxygenase
XLOC_034790	XLOC_034790	Medtr6g039820	chr6:14330614-14335718	A8-C	A8-D	OK	4.38745	1.4219	-1.62557	-2.28969	0.0001	0.00135351	yes	choline/ethanolamine kinase
XLOC_034221	XLOC_034221	Medtr6g015370	chr6:5022923-5027995	A8-C	A8-D	OK	1.6717	0.542534	-1.62353	-2.33866	0.00015	0.00192507	yes	longifolia protein
XLOC_036962	XLOC_036962	Medtr7g059285	chr7:21465648-21469564	A8-C	A8-D	OK	2.08848	0.67875	-1.6215	-2.42858	0.0001	0.00135351	yes	LRR receptor-like kinase family protein
XLOC_004223	XLOC_004223	Medtr1g040195,Medtr1g040215,Medtr1g040315,Medtr1g040320	chr1:14766870-14880406	A8-C	A8-D	OK	563.093	183.043	-1.62119	-3.0481	5e-05	0.0007335	yes	#N/A
XLOC_048611	XLOC_048611	Medtr0090s0020	scaffold0090:7454-10869	A8-C	A8-D	OK	4.96626	1.6198	-1.61635	-3.59199	5e-05	0.0007335	yes	S-locus lectin kinase family protein
XLOC_042404	XLOC_042404	Medtr8g017410	chr8:5901125-5905686	A8-C	A8-D	OK	21.8694	7.15263	-1.61237	-3.46838	5e-05	0.0007335	yes	cell-wall invertase
XLOC_011265	XLOC_011265	Medtr2g069030	chr2:28675728-28678549	A8-C	A8-D	OK	11.3157	3.70388	-1.61122	-2.84599	5e-05	0.0007335	yes	galactose oxidase/kelch repeat protein
XLOC_029977	XLOC_029977	Medtr5g027530	chr5:11471301-11474793	A8-C	A8-D	OK	1.66109	0.543847	-1.61086	-1.75533	0.00375	0.0267051	yes	phosphoribulokinase
XLOC_023187	XLOC_023187	Medtr4g024370	chr4:8243458-8249190	A8-C	A8-D	OK	57.4637	18.8486	-1.6082	-3.18052	5e-05	0.0007335	yes	DUF1442 family protein
XLOC_034611	XLOC_034611	Medtr6g033740	chr6:11092504-11098780	A8-C	A8-D	OK	26.3943	8.66505	-1.60694	-3.79197	5e-05	0.0007335	yes	P-loop nucleoside triphosphate hydrolase superfamily protein
XLOC_016332	XLOC_016332	Medtr3g435740	chr3:11778459-11782826	A8-C	A8-D	OK	1.89228	0.621782	-1.60565	-2.46303	0.0001	0.00135351	yes	NB-ARC domain disease resistance protein, putative
XLOC_026383	XLOC_026383	Medtr5g007640	chr5:1444144-1450200	A8-C	A8-D	OK	115.812	38.0885	-1.60436	-3.83036	5e-05	0.0007335	yes	4-coumarate:CoA ligase-like protein
XLOC_028924	XLOC_028924	Medtr5g092510	chr5:40405213-40409673	A8-C	A8-D	OK	9.18719	3.02403	-1.60315	-1.89861	0.0013	0.0115313	yes	toll/interleukin-like receptor-protein
XLOC_007242	XLOC_007242	Medtr2g023620	chr2:8350126-8351873	A8-C	A8-D	OK	1.10266	0.363598	-1.60057	-1.62175	0.00785	0.047937	yes	transmembrane protein, putative
XLOC_032241	XLOC_032241	Medtr6g009540	chr6:2832400-2910809	A8-C	A8-D	OK	8.15043	2.69043	-1.59904	-2.17861	0.00015	0.00192507	yes	P-loop nucleoside triphosphate hydrolase superfamily protein
XLOC_022613	XLOC_022613	Medtr4g133800	chr4:55970855-55972331	A8-C	A8-D	OK	3.38007	1.11795	-1.5962	-2.02953	0.00175	0.0146571	yes	peroxidase family protein
XLOC_006947	XLOC_006947	Medtr2g014920,Medtr2g014960	chr2:4342668-4367524	A8-C	A8-D	OK	79.7389	26.4429	-1.5924	-2.48874	0.0001	0.00135351	yes	#N/A
XLOC_047969	XLOC_047969	Medtr0011s0300	scaffold0011:236493-238095	A8-C	A8-D	OK	0.993026	0.329496	-1.59157	-1.94766	0.0015	0.0129324	yes	PPR containing plant-like protein
XLOC_004898	XLOC_004898	Medtr1g062980	chr1:27661468-27665753	A8-C	A8-D	OK	67.2269	22.3214	-1.59061	-3.82013	5e-05	0.0007335	yes	four ACT domain ACT domain protein which protein
XLOC_037169	XLOC_037169	Medtr7g068050	chr7:24858707-24860559	A8-C	A8-D	OK	18.8775	6.30176	-1.58284	-2.13716	0.0003	0.00348223	yes	hypothetical protein
XLOC_001770	XLOC_001770	Medtr1g069470	chr1:30086955-30090723	A8-C	A8-D	OK	11.3748	3.80128	-1.58128	-3.31752	5e-05	0.0007335	yes	LRR receptor-like kinase family protein
XLOC_015734	XLOC_015734	Medtr3g008960,Medtr3g009010,Medtr3g009020,Medtr3g009030	chr3:1716737-1759981	A8-C	A8-D	OK	151.688	50.8209	-1.57761	-3.43932	5e-05	0.0007335	yes	#N/A
XLOC_039342	XLOC_039342	Medtr7g024580	chr7:8101200-8104534	A8-C	A8-D	OK	452.371	151.784	-1.57549	-2.60565	5e-05	0.0007335	yes	heat shock cognate 70 kDa protein
XLOC_048273	XLOC_048273	Medtr0036s0010	scaffold0036:60-289	A8-C	A8-D	OK	35.2439	11.8299	-1.57493	-1.98163	0.0027	0.0206297	yes	octicosapeptide/phox/Be1 domain kinase, putative
XLOC_002259	XLOC_002259	Medtr1g085040	chr1:37962366-37964302	A8-C	A8-D	OK	4.39553	1.47808	-1.57231	-2.28085	0.0001	0.00135351	yes	myb transcription factor
XLOC_047962	XLOC_047962	Medtr0011s0020	scaffold0011:11539-18628	A8-C	A8-D	OK	28.3879	9.55257	-1.57132	-4.4175	5e-05	0.0007335	yes	cellulose synthase-like protein
XLOC_010279	XLOC_010279	Medtr2g028590,Medtr2g028610	chr2:10610514-10615435	A8-C	A8-D	OK	4.88287	1.6449	-1.56973	-2.43849	0.0001	0.00135351	yes	#N/A
XLOC_003810	XLOC_003810	Medtr1g026020	chr1:8373565-8375989	A8-C	A8-D	OK	17.0873	5.7568	-1.56958	-2.72931	5e-05	0.0007335	yes	expansin-A1-like protein
XLOC_029434	XLOC_029434	Medtr5g010750	chr5:2946547-2949176	A8-C	A8-D	OK	12.3985	4.17775	-1.56936	-2.83466	5e-05	0.0007335	yes	cytochrome P450 family protein
XLOC_023439	XLOC_023439	Medtr4g035855	chr4:12675656-12676690	A8-C	A8-D	OK	6.60448	2.23125	-1.56559	-2.13402	0.0006	0.00613873	yes	plant invertase/pectin methylesterase inhibitor
XLOC_016465	XLOC_016465	Medtr3g045440	chr3:14781797-14783516	A8-C	A8-D	OK	29.2522	9.90018	-1.56302	-3.00495	5e-05	0.0007335	yes	sigma factor sigb regulation rsbq-like protein
XLOC_018200	XLOC_018200	Medtr3g096200	chr3:43952944-43969447	A8-C	A8-D	OK	5.42098	1.83472	-1.56299	-2.52065	5e-05	0.0007335	yes	glucan synthase-like protein
XLOC_001997	XLOC_001997	Medtr1g076400	chr1:34032729-34037383	A8-C	A8-D	OK	1.90146	0.643609	-1.56285	-2.40631	5e-05	0.0007335	yes	E3 ubiquitin ligase PUB14, putative
XLOC_044827	XLOC_044827	Medtr8g005225	chr8:105937-107952	A8-C	A8-D	OK	10.2037	3.45975	-1.56036	-2.86415	5e-05	0.0007335	yes	DUF247 domain protein
XLOC_009100	XLOC_009100	Medtr2g090620	chr2:38773999-38777144	A8-C	A8-D	OK	1.91905	0.653262	-1.55466	-1.79334	0.00385	0.0272848	yes	reticulon-like protein B2
XLOC_032654	XLOC_032654	Medtr6g027840	chr6:9767852-9770137	A8-C	A8-D	OK	10.42	3.55279	-1.55233	-2.87803	5e-05	0.0007335	yes	ankyrin repeat RF-like protein, putative
XLOC_038552	XLOC_038552	Medtr7g110000	chr7:45077017-45081584	A8-C	A8-D	OK	151.517	51.7047	-1.55111	-3.41609	5e-05	0.0007335	yes	boron transporter-like protein
XLOC_016341	XLOC_016341	-	chr3:11996743-11997006	A8-C	A8-D	OK	462.81	158.123	-1.54938	-1.55596	0.0082	0.0497083	yes	#N/A
XLOC_005134	XLOC_005134	Medtr1g071070	chr1:31484034-31487280	A8-C	A8-D	OK	39.0513	13.3501	-1.54852	-3.68333	5e-05	0.0007335	yes	DUF4378 domain protein
XLOC_019255	XLOC_019255	Medtr4g011690,Medtr4g011720	chr4:2918925-2936000	A8-C	A8-D	OK	171.257	58.5681	-1.54798	-3.54005	5e-05	0.0007335	yes	#N/A
XLOC_043690	XLOC_043690	Medtr8g069150	chr8:28947929-28948491	A8-C	A8-D	OK	55.1838	18.8818	-1.54725	-1.66317	0.00395	0.027828	yes	interferon-induced guanylate-binding protein, putative
XLOC_005223	XLOC_005223	Medtr1g073700	chr1:32700292-32708616	A8-C	A8-D	OK	7.69698	2.63815	-1.54476	-3.02122	5e-05	0.0007335	yes	cyclopropane-fatty-acyl-phospholipid synthase
XLOC_039996	XLOC_039996	Medtr7g058830	chr7:21110706-21124439	A8-C	A8-D	OK	1.27464	0.436975	-1.54447	-1.7605	0.00325	0.0238939	yes	Serine/Threonine kinase, plant-type protein
XLOC_021540	XLOC_021540	Medtr4g095075	chr4:39671943-39675611	A8-C	A8-D	OK	30.9792	10.6384	-1.54202	-3.47999	5e-05	0.0007335	yes	metal transporter Nramp3 protein
XLOC_039943	XLOC_039943	Medtr7g056510	chr7:20061910-20065822	A8-C	A8-D	OK	4.73465	1.62833	-1.53987	-2.52465	5e-05	0.0007335	yes	G-type lectin S-receptor-like Serine/Threonine-kinase
XLOC_049557	XLOC_049557	Medtr0511s0020	scaffold0511:6944-10423	A8-C	A8-D	OK	1.57655	0.542809	-1.53826	-2.76573	5e-05	0.0007335	yes	disease resistance protein RGA4
XLOC_029139	XLOC_029139	Medtr5g097300	chr5:42616001-42616980	A8-C	A8-D	OK	3.3249	1.14485	-1.53815	-1.7748	0.00235	0.0183902	yes	hypothetical protein
XLOC_049573	XLOC_049573	Medtr0530s0020	scaffold0530:4527-8218	A8-C	A8-D	OK	8.67292	2.99148	-1.53566	-3.35282	5e-05	0.0007335	yes	clathrin assembly protein
XLOC_045101	XLOC_045101	Medtr8g013560,Medtr8g013580,Medtr8g013600,Medtr8g013610,Medtr8g013620	chr8:4119593-4164403	A8-C	A8-D	OK	19.5696	6.75391	-1.53482	-3.41248	5e-05	0.0007335	yes	#N/A
XLOC_027501	XLOC_027501	Medtr5g040420	chr5:17777238-17779842	A8-C	A8-D	OK	2.59277	0.895533	-1.53368	-1.93994	0.0009	0.0085054	yes	NAC domain class transcription factor
XLOC_023301	XLOC_023301	Medtr4g027920	chr4:9861548-9868547	A8-C	A8-D	OK	2.57952	0.89148	-1.53283	-1.82987	0.00175	0.0146571	yes	MATE efflux family protein
XLOC_017987	XLOC_017987	Medtr3g088975	chr3:40727802-40729182	A8-C	A8-D	OK	57.3275	19.8302	-1.53153	-3.52295	5e-05	0.0007335	yes	transmembrane protein, putative
XLOC_026245	XLOC_026245	-	chr4:35439320-35439483	A8-C	A8-D	OK	354.681	123.163	-1.52596	-1.94925	0.00095	0.00889855	yes	#N/A
XLOC_012692	XLOC_012692	Medtr3g019160	chr3:5351071-5352297	A8-C	A8-D	OK	23.666	8.23856	-1.52235	-2.84523	5e-05	0.0007335	yes	NADPH:quinone oxidoreductase-like protein
XLOC_025503	XLOC_025503	Medtr4g111840	chr4:46220886-46221730	A8-C	A8-D	OK	15.1606	5.28654	-1.51993	-2.51252	5e-05	0.0007335	yes	transmembrane protein, putative
XLOC_024191	XLOC_024191	Medtr4g069550,Medtr4g069570	chr4:26161659-26193855	A8-C	A8-D	OK	92.2682	32.18	-1.51967	-1.91628	0.0047	0.031955	yes	#N/A
XLOC_013110	XLOC_013110	Medtr3g037690	chr3:13852856-13855884	A8-C	A8-D	OK	4.17746	1.45893	-1.51772	-2.48478	5e-05	0.0007335	yes	receptor-like kinase
XLOC_034428	XLOC_034428	Medtr6g023590	chr6:8256600-8257715	A8-C	A8-D	OK	2.79546	0.978093	-1.51504	-1.65554	0.005	0.0335285	yes	short-chain alcohol dehydrogenase
XLOC_005718	XLOC_005718	Medtr1g089865	chr1:40219332-40225248	A8-C	A8-D	OK	73.542	25.7832	-1.51214	-3.60109	5e-05	0.0007335	yes	2OG-Fe(II) oxygenase family oxidoreductase
XLOC_017047	XLOC_017047	Medtr3g465800,Medtr3g465840	chr3:27018570-27035578	A8-C	A8-D	OK	4.70633	1.65358	-1.50901	-2.31843	5e-05	0.0007335	yes	#N/A
XLOC_010104	XLOC_010104	Medtr2g022140	chr2:7593303-7596065	A8-C	A8-D	OK	3.81491	1.34445	-1.50464	-2.19409	0.0003	0.00348223	yes	adenylate isopentenyltransferase
XLOC_045913	XLOC_045913	Medtr8g445800	chr8:17480935-17498034	A8-C	A8-D	OK	9.73169	3.45959	-1.49209	-2.98452	5e-05	0.0007335	yes	LRR receptor-like kinase, putative
XLOC_036477	XLOC_036477	Medtr7g031370	chr7:10925753-10930716	A8-C	A8-D	OK	10.126	3.60059	-1.49175	-2.95684	5e-05	0.0007335	yes	ankyrin domain protein
XLOC_049114	XLOC_049114	Medtr0246s0020	scaffold0246:3126-5996	A8-C	A8-D	OK	5.24449	1.86742	-1.48976	-2.58829	5e-05	0.0007335	yes	basic helix loop helix (bHLH) DNA-binding family protein
XLOC_014535	XLOC_014535	Medtr3g086440	chr3:39160149-39164259	A8-C	A8-D	OK	2.50667	0.892675	-1.48957	-1.91237	0.00135	0.0119028	yes	zinc induced facilitator-like protein
XLOC_032666	XLOC_032666	Medtr6g029180	chr6:10029742-10034571	A8-C	A8-D	OK	21.496	7.65612	-1.48939	-2.36367	5e-05	0.0007335	yes	AP2 domain class transcription factor
XLOC_017287	XLOC_017287	Medtr3g068095	chr3:30725841-30727183	A8-C	A8-D	OK	6.64617	2.36734	-1.48925	-2.30148	0.00025	0.00297241	yes	transcriptional regulator superman protein
XLOC_023317	XLOC_023317	Medtr4g029200	chr4:10082645-10084664	A8-C	A8-D	OK	5.91611	2.11005	-1.48737	-2.2231	0.0004	0.00442226	yes	class III peroxidase
XLOC_048449	XLOC_048449	Medtr0056s0160	scaffold0056:61896-63327	A8-C	A8-D	OK	34.7037	12.3973	-1.48506	-2.97323	5e-05	0.0007335	yes	flavonol synthase/flavanone 3-hydroxylase
XLOC_026849	XLOC_026849	Medtr5g020170	chr5:7694664-7695973	A8-C	A8-D	OK	8.49672	3.04006	-1.48281	-1.80164	0.0021	0.016877	yes	MYB family transcription factor
XLOC_001678	XLOC_001678	Medtr1g064560	chr1:28404484-28406967	A8-C	A8-D	OK	7.77559	2.78525	-1.48114	-2.80322	5e-05	0.0007335	yes	Serine/Threonine-kinase CCR1-like protein
XLOC_030792	XLOC_030792	Medtr5g062290	chr5:25789125-25866686	A8-C	A8-D	OK	7.71969	2.76549	-1.48101	-2.19276	0.00015	0.00192507	yes	glycoside hydrolase family 5 protein
XLOC_011049	XLOC_011049	Medtr2g059890	chr2:24664054-24667015	A8-C	A8-D	OK	136.468	48.949	-1.47922	-3.55193	5e-05	0.0007335	yes	rhodanese/cell cycle control phosphatase superfamily protein
XLOC_029815	XLOC_029815	Medtr5g023260	chr5:9254400-9258337	A8-C	A8-D	OK	28.5923	10.2736	-1.47669	-3.28511	5e-05	0.0007335	yes	transmembrane amino acid transporter family protein
XLOC_021575	XLOC_021575	Medtr4g097540	chr4:40206877-40208967	A8-C	A8-D	OK	2.85846	1.02726	-1.47643	-2.04603	0.00095	0.00889855	yes	1-aminocyclopropane-1-carboxylate synthase
XLOC_008637	XLOC_008637	Medtr2g075910	chr2:31762187-31767897	A8-C	A8-D	OK	15.9647	5.74693	-1.47402	-3.16406	5e-05	0.0007335	yes	UNE1-like protein
XLOC_009728	XLOC_009728	Medtr2g009980	chr2:2169922-2176627	A8-C	A8-D	OK	36.697	13.225	-1.4724	-3.57725	5e-05	0.0007335	yes	oligopeptide transporter OPT family protein
XLOC_043973	XLOC_043973	Medtr8g076940	chr8:32650394-32654772	A8-C	A8-D	OK	8.44634	3.0456	-1.4716	-2.53142	5e-05	0.0007335	yes	cytochrome P450 family protein
XLOC_025204	XLOC_025204	Medtr4g101330	chr4:41846674-41847596	A8-C	A8-D	OK	497.545	179.748	-1.46885	-3.27982	5e-05	0.0007335	yes	Lipid transfer protein
XLOC_042243	XLOC_042243	Medtr8g012400	chr8:3529719-3533281	A8-C	A8-D	OK	24.8501	8.98065	-1.46836	-3.27841	5e-05	0.0007335	yes	O-glycosyl hydrolase family 17 protein
XLOC_006014	XLOC_006014	Medtr1g099640	chr1:45008711-45010113	A8-C	A8-D	OK	37.8468	13.7449	-1.46128	-2.8917	5e-05	0.0007335	yes	metal ion-binding protein, putative
XLOC_021687	XLOC_021687	Medtr4g102400	chr4:42444310-42446870	A8-C	A8-D	OK	1.28744	0.46773	-1.46076	-1.79877	0.00285	0.0214916	yes	subtilisin-like serine protease
XLOC_015493	XLOC_015493	Medtr3g115400	chr3:53964309-53969452	A8-C	A8-D	OK	30.7925	11.1883	-1.46058	-3.49296	5e-05	0.0007335	yes	plant regulator RWP-RK family protein
XLOC_008999	XLOC_008999	Medtr2g088980	chr2:37530523-37531686	A8-C	A8-D	OK	77.7376	28.2781	-1.45892	-3.29326	5e-05	0.0007335	yes	cysteine-rich RLK (receptor-like kinase) protein
XLOC_034255	XLOC_034255	Medtr6g015910	chr6:5587860-5591895	A8-C	A8-D	OK	14.8941	5.42316	-1.45753	-2.81824	5e-05	0.0007335	yes	cytochrome P450 family protein
XLOC_028582	XLOC_028582	Medtr5g083030	chr5:35819772-35821937	A8-C	A8-D	OK	2.54882	0.928596	-1.45671	-1.98681	0.001	0.00928481	yes	ubiquitin-protein ligase, PUB17
XLOC_033664	XLOC_033664	Medtr6g082400	chr6:30768948-30772630	A8-C	A8-D	OK	3.7012	1.34925	-1.45584	-2.47337	5e-05	0.0007335	yes	octicosapeptide/phox/Bem1p family protein
XLOC_007030	XLOC_007030	Medtr2g017520	chr2:5363982-5365478	A8-C	A8-D	OK	129.677	47.3058	-1.45484	-3.56041	5e-05	0.0007335	yes	pyridoxal biosynthesis protein PDX1, putative
XLOC_014105	XLOC_014105	Medtr3g072800	chr3:32760364-32763473	A8-C	A8-D	OK	8.77219	3.20298	-1.45352	-2.96746	5e-05	0.0007335	yes	G-type lectin S-receptor-like Serine/Threonine-kinase
XLOC_038377	XLOC_038377	Medtr7g104480	chr7:42340625-42343103	A8-C	A8-D	OK	7.18669	2.62767	-1.45154	-2.49743	5e-05	0.0007335	yes	ABA response element-binding factor
XLOC_026166	XLOC_026166	Medtr4g133750	chr4:55954390-55956711	A8-C	A8-D	OK	2.85761	1.04551	-1.4506	-1.94213	0.001	0.00928481	yes	cytochrome P450 family 71 protein
XLOC_014670	XLOC_014670	Medtr3g090660	chr3:41153665-41156170	A8-C	A8-D	OK	5.78409	2.11635	-1.45051	-2.40505	5e-05	0.0007335	yes	LRR receptor-like kinase
XLOC_020141	XLOC_020141	Medtr4g051880	chr4:18769378-18770350	A8-C	A8-D	OK	4.16065	1.52465	-1.44833	-1.8089	0.00315	0.0233296	yes	late embryogenesis abundant protein
XLOC_000432	XLOC_000432	Medtr1g021520	chr1:6453854-6457812	A8-C	A8-D	OK	10.2315	3.74955	-1.44823	-2.6997	5e-05	0.0007335	yes	myb-like DNA-binding domain, shaqkyf class protein
XLOC_026389	XLOC_026389	Medtr5g007730	chr5:1491468-1493177	A8-C	A8-D	OK	37.7707	13.8622	-1.44612	-3.24171	5e-05	0.0007335	yes	chalcone and stilbene synthase family protein
XLOC_038408	XLOC_038408	Medtr7g105460,Medtr7g105560	chr7:42767772-42812532	A8-C	A8-D	OK	22.8604	8.39375	-1.44547	-2.06602	0.00085	0.00811735	yes	#N/A
XLOC_003432	XLOC_003432	Medtr1g012710	chr1:2578207-2608833	A8-C	A8-D	OK	43.5547	16.0125	-1.44363	-2.8292	5e-05	0.0007335	yes	protease inhibitor/seed storage/LTP family protein
XLOC_004485	XLOC_004485	Medtr1g050322	chr1:19231044-19236980	A8-C	A8-D	OK	23.7533	8.74082	-1.44229	-2.84357	5e-05	0.0007335	yes	thioredoxin
XLOC_034897	XLOC_034897	Medtr6g045483	chr6:16399502-16403084	A8-C	A8-D	OK	24.2318	8.92065	-1.44168	-3.23865	5e-05	0.0007335	yes	silicon efflux transporter
XLOC_036960	XLOC_036960	Medtr7g059290	chr7:21393730-21399699	A8-C	A8-D	OK	30.4979	11.2469	-1.43918	-3.18052	5e-05	0.0007335	yes	pectate lyase-like protein
XLOC_029438	XLOC_029438	Medtr5g011050	chr5:3110568-3115901	A8-C	A8-D	OK	8.12872	2.99778	-1.43913	-2.86823	5e-05	0.0007335	yes	phospholipase D alpha 1
XLOC_047536	XLOC_047536	Medtr8g104490	chr8:44015329-44018595	A8-C	A8-D	OK	3.87123	1.43053	-1.43625	-1.89904	0.00105	0.00966436	yes	calmodulin-binding-like protein
XLOC_048983	XLOC_048983	Medtr0189s0050	scaffold0189:29520-32643	A8-C	A8-D	OK	6.84216	2.52945	-1.43563	-3.2845	5e-05	0.0007335	yes	DNA-directed RNA polymerase
XLOC_041606	XLOC_041606	Medtr7g109410	chr7:44729480-44730509	A8-C	A8-D	OK	22.0714	8.1598	-1.43557	-2.68435	5e-05	0.0007335	yes	multidrug resistance protein ABC transporter family protein
XLOC_000005	XLOC_000005	Medtr1g006490	chr1:44429-46280	A8-C	A8-D	OK	132.048	49.0093	-1.42993	-3.52654	5e-05	0.0007335	yes	major intrinsic protein (MIP) family transporter
XLOC_008687	XLOC_008687	Medtr2g078200	chr2:32505910-32507609	A8-C	A8-D	OK	15.0231	5.5807	-1.42867	-2.84645	5e-05	0.0007335	yes	TCP family transcription factor
XLOC_015998	XLOC_015998	Medtr3g020780	chr3:6026234-6028627	A8-C	A8-D	OK	25.8571	9.61004	-1.42794	-3.17503	5e-05	0.0007335	yes	cytochrome P450 family protein
XLOC_042071	XLOC_042071	Medtr8g006930	chr8:1092676-1095409	A8-C	A8-D	OK	13.3778	4.98845	-1.42317	-2.65942	5e-05	0.0007335	yes	2OG-Fe(II) oxygenase family oxidoreductase
XLOC_041973	XLOC_041973	-	chr7:33966106-33966338	A8-C	A8-D	OK	50.3161	18.7651	-1.42297	-1.75081	0.00365	0.0261984	yes	#N/A
XLOC_022079	XLOC_022079	Medtr4g117330	chr4:48643850-48644967	A8-C	A8-D	OK	3.64936	1.36282	-1.42105	-1.84145	0.0014	0.0122587	yes	adenylate isopentenyltransferase
XLOC_025927	XLOC_025927	Medtr4g126160	chr4:52450423-52455247	A8-C	A8-D	OK	7.07634	2.64541	-1.41951	-2.36925	0.0001	0.00135351	yes	cytokinin oxidase/dehydrogenase-like protein
XLOC_007477	XLOC_007477	Medtr2g031490	chr2:11820597-11822452	A8-C	A8-D	OK	10.6706	4.00012	-1.41552	-2.63496	5e-05	0.0007335	yes	FAD-binding berberine family protein
XLOC_035536	XLOC_035536	Medtr6g082280,Medtr6g082330	chr6:30712591-30734028	A8-C	A8-D	OK	46.5342	17.4762	-1.4129	-3.09913	5e-05	0.0007335	yes	#N/A
XLOC_040321	XLOC_040321	Medtr7g070250	chr7:25917860-25920322	A8-C	A8-D	OK	199.853	75.1406	-1.41127	-3.43477	5e-05	0.0007335	yes	macrophage migration inhibition factor-like protein
XLOC_029418	XLOC_029418	Medtr5g010390	chr5:2764073-2768483	A8-C	A8-D	OK	3.89647	1.46769	-1.40862	-2.44574	0.00015	0.00192507	yes	calcium-dependent lipid-binding (CaLB domain) family protein
XLOC_015969	XLOC_015969	Medtr3g019090,Medtr3g019120	chr3:5324789-5339891	A8-C	A8-D	OK	10.8267	4.08522	-1.40611	-2.16369	0.0002	0.00244971	yes	#N/A
XLOC_046192	XLOC_046192	Medtr8g467490	chr8:24255679-24258825	A8-C	A8-D	OK	1.73588	0.655138	-1.4058	-1.72671	0.00285	0.0214916	yes	NAC domain class transcription factor
XLOC_018138	XLOC_018138	Medtr3g093970	chr3:42931194-42932903	A8-C	A8-D	OK	42.2018	15.9422	-1.40445	-3.14944	5e-05	0.0007335	yes	hypothetical protein
XLOC_048342	XLOC_048342	Medtr0044s0180	scaffold0044:50899-58032	A8-C	A8-D	OK	23.6847	8.94988	-1.40401	-3.94734	5e-05	0.0007335	yes	peptidyl serine alpha-galactosyltransferase
XLOC_004077	XLOC_004077	Medtr1g034300	chr1:12475420-12480364	A8-C	A8-D	OK	1.55517	0.588564	-1.40181	-1.94903	0.0015	0.0129324	yes	extra-large GTP-binding protein
XLOC_027491	XLOC_027491	Medtr5g040030	chr5:17618674-17620625	A8-C	A8-D	OK	2.63551	1.00157	-1.39582	-1.86106	0.00125	0.0111448	yes	UDP-glucosyltransferase family protein
XLOC_014877	XLOC_014877	Medtr3g096760	chr3:44281052-44284896	A8-C	A8-D	OK	17.0236	6.47057	-1.39557	-2.96761	5e-05	0.0007335	yes	amino acid permease
XLOC_044037	XLOC_044037	Medtr8g079250	chr8:33897974-33942343	A8-C	A8-D	OK	86.8623	33.0601	-1.39364	-2.54413	5e-05	0.0007335	yes	heavy metal P-type ATPase
XLOC_037873	XLOC_037873	Medtr7g088590	chr7:34521819-34531336	A8-C	A8-D	OK	57.2617	21.8171	-1.39211	-2.36571	5e-05	0.0007335	yes	peroxisomal membrane 22 kDa (Mpv17/PMP22) family protein
XLOC_030099	XLOC_030099	Medtr5g032070	chr5:13754795-13757920	A8-C	A8-D	OK	34.7686	13.2598	-1.39072	-3.24243	5e-05	0.0007335	yes	hypothetical protein
XLOC_003094	XLOC_003094	Medtr1g111240	chr1:50239924-50242309	A8-C	A8-D	OK	9.6364	3.67863	-1.38932	-2.59826	5e-05	0.0007335	yes	cytochrome P450 family cinnamate 4-hydroxylase
XLOC_010719	XLOC_010719	Medtr2g041960	chr2:18325623-18329227	A8-C	A8-D	OK	7.53539	2.87906	-1.38809	-2.55245	5e-05	0.0007335	yes	Serine/Threonine kinase family protein
XLOC_000115	XLOC_000115	Medtr1g009750	chr1:1487379-1494825	A8-C	A8-D	OK	21.3235	8.1521	-1.3872	-2.57771	5e-05	0.0007335	yes	class III peroxidase
XLOC_021522	XLOC_021522	Medtr4g094898	chr4:39234576-39238727	A8-C	A8-D	OK	74.0151	28.3077	-1.38663	-3.26901	5e-05	0.0007335	yes	caffeoyl-CoA 3-O-methyltransferase
XLOC_026387	XLOC_026387	Medtr5g007713,Medtr5g007717	chr5:1477511-1483333	A8-C	A8-D	OK	468.336	179.147	-1.3864	-2.70364	5e-05	0.0007335	yes	#N/A
XLOC_048930	XLOC_048930	Medtr0172s0030	scaffold0172:21122-25315	A8-C	A8-D	OK	3.4387	1.31538	-1.38639	-2.41584	5e-05	0.0007335	yes	RNA polymerase sigma factor
XLOC_017795	XLOC_017795	Medtr3g083760	chr3:37787522-37789571	A8-C	A8-D	OK	28.4195	10.8756	-1.38578	-2.78566	5e-05	0.0007335	yes	Lipid transfer protein
XLOC_043618	XLOC_043618	Medtr8g066670	chr8:27704771-27714873	A8-C	A8-D	OK	2.01719	0.773241	-1.38336	-2.29711	5e-05	0.0007335	yes	chlororespiratory reduction protein, putative
XLOC_004979	XLOC_004979	Medtr1g067220	chr1:28952852-28954457	A8-C	A8-D	OK	3.70606	1.42212	-1.38184	-1.78945	0.00275	0.0208945	yes	hypothetical protein
XLOC_014533	XLOC_014533	Medtr3g086380	chr3:39136471-39139376	A8-C	A8-D	OK	1.12384	0.431585	-1.38072	-1.56447	0.00705	0.0439956	yes	RNA recognition motif 1 in terminal EAR1-like protein, putative
XLOC_049064	XLOC_049064	Medtr0223s0010	scaffold0223:7444-11789	A8-C	A8-D	OK	9.9197	3.81017	-1.38044	-2.90062	5e-05	0.0007335	yes	nucleotide-diphospho-sugar transferase family protein
XLOC_040956	XLOC_040956	Medtr7g090420	chr7:35574004-35574881	A8-C	A8-D	OK	12.1164	4.65794	-1.37919	-2.07432	0.0005	0.00529456	yes	hypothetical protein
XLOC_038557	XLOC_038557	Medtr7g110140	chr7:45144299-45145494	A8-C	A8-D	OK	13.0494	5.02815	-1.37588	-2.18488	0.00025	0.00297241	yes	short-chain dehydrogenase/reductase
XLOC_038413	XLOC_038413	Medtr7g105570	chr7:42818403-42819772	A8-C	A8-D	OK	7.05772	2.72027	-1.37545	-1.92517	0.0008	0.00773279	yes	enoyl-(acyl carrier) reductase
XLOC_046365	XLOC_046365	Medtr8g064200	chr8:26913600-26918519	A8-C	A8-D	OK	27.4001	10.5618	-1.37532	-2.69899	0.0001	0.00135351	yes	flavonol synthase/flavanone 3-hydroxylase
XLOC_035603	XLOC_035603	Medtr6g084900,Medtr6g084910	chr6:31950303-31954203	A8-C	A8-D	OK	11.9957	4.63425	-1.37211	-2.14813	5e-05	0.0007335	yes	#N/A
XLOC_004351	XLOC_004351	Medtr1g045550	chr1:17089550-17091732	A8-C	A8-D	OK	78.8811	30.4884	-1.37142	-3.36339	5e-05	0.0007335	yes	ammonium transporter 1 protein
XLOC_002834	XLOC_002834	Medtr1g103090	chr1:46642280-46643496	A8-C	A8-D	OK	16.477	6.37245	-1.37054	-2.58222	5e-05	0.0007335	yes	LRR/extensin 2
XLOC_024422	XLOC_024422	Medtr4g077070	chr4:29529468-29533232	A8-C	A8-D	OK	3.65148	1.41246	-1.37028	-2.08275	0.00055	0.00571922	yes	phospholipase A1
XLOC_048079	XLOC_048079	Medtr0019s0120	scaffold0019:63189-71258	A8-C	A8-D	OK	23.9139	9.25065	-1.37022	-3.86979	5e-05	0.0007335	yes	methyltransferase PMT16, putative
XLOC_019815	XLOC_019815	Medtr4g035180	chr4:12055052-12057469	A8-C	A8-D	OK	3.37843	1.30718	-1.3699	-2.13242	0.00035	0.00395664	yes	Serine/Threonine-kinase CCR3-like protein
XLOC_034306	XLOC_034306	Medtr6g016820,Medtr6g016855,Medtr6g016860	chr6:6464373-6529065	A8-C	A8-D	OK	59.1511	22.8909	-1.36963	-2.29091	0.00105	0.00966436	yes	#N/A
XLOC_009840	XLOC_009840	Medtr2g013650	chr2:3696725-3700846	A8-C	A8-D	OK	174.813	67.7038	-1.36851	-2.96229	5e-05	0.0007335	yes	ubiquitin-conjugating enzyme E2
XLOC_002431	XLOC_002431	Medtr1g090520	chr1:40539173-40543053	A8-C	A8-D	OK	6.76769	2.62211	-1.36794	-2.69061	5e-05	0.0007335	yes	LRR receptor-like kinase family protein
XLOC_003868	XLOC_003868	Medtr1g027690	chr1:9235497-9237903	A8-C	A8-D	OK	1.42585	0.55271	-1.36723	-1.68307	0.0037	0.0264676	yes	receptor-like kinase
XLOC_010290	XLOC_010290	Medtr2g028940	chr2:10766244-10771229	A8-C	A8-D	OK	7.03075	2.72611	-1.36684	-2.66007	5e-05	0.0007335	yes	E3 ubiquitin-protein ligase LIN-like protein, putative
XLOC_029167	XLOC_029167	Medtr5g098170	chr5:42999015-43002936	A8-C	A8-D	OK	33.9782	13.2154	-1.36239	-3.0256	5e-05	0.0007335	yes	caffeic acid O-methyltransferase
XLOC_025868	XLOC_025868	Medtr4g123553	chr4:51368548-51370818	A8-C	A8-D	OK	13.3522	5.1969	-1.36136	-2.63441	5e-05	0.0007335	yes	UDP-glucosyltransferase family protein
XLOC_007594	XLOC_007594	Medtr2g435490	chr2:13713147-13713958	A8-C	A8-D	OK	244.696	95.3438	-1.35978	-2.80757	5e-05	0.0007335	yes	CAP, cysteine-rich secretory protein, antigen 5
XLOC_037400	XLOC_037400	Medtr7g074850	chr7:27991379-27996150	A8-C	A8-D	OK	4.66243	1.81895	-1.35798	-1.78643	0.0034	0.0247581	yes	dihydroflavonol 4-reductase-like protein
XLOC_050079	XLOC_050079	Medtr1452s0010	scaffold1452:359-788	A8-C	A8-D	OK	37.0922	14.4753	-1.35752	-2.15126	0.0008	0.00773279	yes	RAB GTPase-like protein G3A
XLOC_014045	XLOC_014045	Medtr3g070560,Medtr3g070710	chr3:31648325-31704949	A8-C	A8-D	OK	4.15091	1.62201	-1.35565	-2.12162	0.0004	0.00442226	yes	#N/A
XLOC_047096	XLOC_047096	Medtr8g090270,Medtr8g090275,Medtr8g090285	chr8:37920203-37937830	A8-C	A8-D	OK	23.0784	9.03145	-1.35351	-2.99782	5e-05	0.0007335	yes	#N/A
XLOC_003648	XLOC_003648	Medtr1g019940	chr1:6088050-6092381	A8-C	A8-D	OK	37.9558	14.8546	-1.35342	-3.14802	5e-05	0.0007335	yes	patatin-like phospholipase
XLOC_020848	XLOC_020848	Medtr4g076810	chr4:29372903-29379430	A8-C	A8-D	OK	5.19496	2.03504	-1.35205	-2.52899	5e-05	0.0007335	yes	hypothetical protein
XLOC_023457	XLOC_023457	Medtr4g036090	chr4:12905851-12912046	A8-C	A8-D	OK	15.0619	5.90896	-1.34993	-2.82665	5e-05	0.0007335	yes	trehalose-phosphate phosphatase
XLOC_038434	XLOC_038434	Medtr7g106080	chr7:43076085-43091539	A8-C	A8-D	OK	3313.44	1300.18	-1.34962	-2.55522	5e-05	0.0007335	yes	late embryogenesis abundant hydroxyproline-rich glycoprotein
XLOC_021922	XLOC_021922	Medtr4g112340	chr4:46109501-46117199	A8-C	A8-D	OK	2.29546	0.901093	-1.34904	-1.90757	0.00105	0.00966436	yes	DEAD-box ATP-dependent RNA helicase-like protein
XLOC_049884	XLOC_049884	Medtr0929s0010	scaffold0929:26-411	A8-C	A8-D	OK	249.976	98.2844	-1.34676	-3.21131	5e-05	0.0007335	yes	trichome birefringence-like protein, putative
XLOC_017770	XLOC_017770	Medtr3g083130	chr3:37503714-37505830	A8-C	A8-D	OK	768.789	302.548	-1.34542	-2.42701	5e-05	0.0007335	yes	aldo/keto reductase family oxidoreductase
XLOC_014553	XLOC_014553	Medtr3g086940	chr3:39410213-39413658	A8-C	A8-D	OK	93.9711	37.0012	-1.34465	-3.05147	5e-05	0.0007335	yes	Serine/Threonine-kinase SAPK1-like protein
XLOC_027660	XLOC_027660	Medtr5g046610	chr5:20433781-20436920	A8-C	A8-D	OK	3.60199	1.41957	-1.34334	-2.05894	0.00025	0.00297241	yes	pyruvate decarboxylase
XLOC_041232	XLOC_041232	Medtr7g098610	chr7:39467088-39470891	A8-C	A8-D	OK	10.7547	4.24123	-1.34241	-2.83184	5e-05	0.0007335	yes	LRR receptor-like kinase family protein
XLOC_026013	XLOC_026013	Medtr4g129010	chr4:53681518-53683592	A8-C	A8-D	OK	8.1679	3.22256	-1.34176	-2.19778	0.00015	0.00192507	yes	tyrosine kinase family protein
XLOC_022199	XLOC_022199	Medtr4g121570	chr4:50246541-50247970	A8-C	A8-D	OK	2.35143	0.928251	-1.34095	-1.69867	0.0031	0.0230398	yes	3-oxo-delta(4,5)-steroid 5-beta-reductase-like protein
XLOC_049222	XLOC_049222	Medtr0291s0010	scaffold0291:2086-5153	A8-C	A8-D	OK	2.39705	0.948746	-1.33717	-2.67496	0.0001	0.00135351	yes	calcium-dependent lipid-binding (CaLB domain) family protein
XLOC_015716	XLOC_015716	Medtr3g008270,Medtr3g008280	chr3:1397567-1411541	A8-C	A8-D	OK	21.907	8.6734	-1.33672	-3.11616	5e-05	0.0007335	yes	#N/A
XLOC_000770	XLOC_000770	Medtr1g033100,Medtr1g033130	chr1:11888084-11906311	A8-C	A8-D	OK	81.4492	32.2962	-1.33454	-2.99942	5e-05	0.0007335	yes	#N/A
XLOC_048664	XLOC_048664	Medtr0100s0160	scaffold0100:38848-42066	A8-C	A8-D	OK	21.9926	8.7264	-1.33356	-3.38801	5e-05	0.0007335	yes	zinc finger AN1 and C2H2 domain stress-associated protein
XLOC_046088	XLOC_046088	Medtr8g461110	chr8:21420640-21434168	A8-C	A8-D	OK	19.0698	7.56712	-1.33348	-3.07605	5e-05	0.0007335	yes	LRR receptor-like kinase, putative
XLOC_048590	XLOC_048590	Medtr0086s0010	scaffold0086:572-4042	A8-C	A8-D	OK	24.2474	9.6443	-1.33008	-3.6605	5e-05	0.0007335	yes	BAG family molecular chaperone regulator-like protein
XLOC_040113	XLOC_040113	Medtr7g062950	chr7:22896543-22898807	A8-C	A8-D	OK	3.50902	1.39587	-1.3299	-2.11869	0.0002	0.00244971	yes	L-type lectin-domain receptor kinase IV2-like protein
XLOC_013012	XLOC_013012	Medtr3g435370	chr3:11571017-11573845	A8-C	A8-D	OK	2.10209	0.836404	-1.32955	-1.44653	0.0079	0.0481807	yes	thioredoxin
XLOC_028992	XLOC_028992	Medtr5g094250	chr5:41166329-41169146	A8-C	A8-D	OK	24.6032	9.80149	-1.32778	-2.67673	5e-05	0.0007335	yes	pirin-like plant protein
XLOC_047970	XLOC_047970	Medtr0011s0320	scaffold0011:241568-243181	A8-C	A8-D	OK	44.8535	17.8962	-1.32557	-3.73873	5e-05	0.0007335	yes	triose-phosphate transporter family protein
XLOC_027139	XLOC_027139	Medtr5g027860,Medtr5g027900	chr5:11621127-11653219	A8-C	A8-D	OK	6.0577	2.41782	-1.32506	-1.80364	0.002	0.0162375	yes	#N/A
XLOC_027613	XLOC_027613	Medtr5g044710	chr5:19620377-19623960	A8-C	A8-D	OK	2.93158	1.1726	-1.32197	-1.75199	0.00145	0.0125867	yes	ureide permease-like protein
XLOC_005230	XLOC_005230	Medtr1g073890	chr1:32818642-32821051	A8-C	A8-D	OK	25.3396	10.1379	-1.32164	-3.07212	5e-05	0.0007335	yes	DUF3475 domain protein
XLOC_001884	XLOC_001884	Medtr1g072540	chr1:32189147-32190638	A8-C	A8-D	OK	2.68411	1.07397	-1.32149	-1.73524	0.0041	0.0287045	yes	adenylate isopentenyltransferase
XLOC_031432	XLOC_031432	Medtr5g083270	chr5:35948194-35949871	A8-C	A8-D	OK	4.31591	1.7274	-1.32107	-1.96177	0.00055	0.00571922	yes	abscisic acid receptor
XLOC_025555	XLOC_025555	Medtr4g114060	chr4:46937664-46940344	A8-C	A8-D	OK	7.48406	2.99849	-1.31959	-1.96125	0.0008	0.00773279	yes	dynein light chain type 1 family protein
XLOC_050041	XLOC_050041	Medtr1319s0010	scaffold1319:313-2064	A8-C	A8-D	OK	14.1526	5.67707	-1.31785	-2.11037	0.00065	0.00656228	yes	quinone oxidoreductase-like protein
XLOC_002152	XLOC_002152	Medtr1g082390,Medtr1g082410	chr1:36633370-36639945	A8-C	A8-D	OK	5.18204	2.08106	-1.3162	-1.94187	0.00055	0.00571922	yes	#N/A
XLOC_028539	XLOC_028539	Medtr5g081705	chr5:35007664-35010755	A8-C	A8-D	OK	1.30283	0.523311	-1.31591	-1.41342	0.004	0.0281387	yes	60S ribosomal protein L35a-3
XLOC_041238	XLOC_041238	Medtr7g098740,Medtr7g098750,Medtr7g098760,Medtr7g098890	chr7:39535662-39626413	A8-C	A8-D	OK	49.0022	19.6833	-1.31588	-3.08703	5e-05	0.0007335	yes	#N/A
XLOC_017123	XLOC_017123	Medtr3g062640	chr3:28303961-28387116	A8-C	A8-D	OK	36.3323	14.6123	-1.31407	-2.56334	5e-05	0.0007335	yes	RNA-binding KH domain protein
XLOC_000135	XLOC_000135	Medtr1g010210	chr1:1806315-1808831	A8-C	A8-D	OK	15.7399	6.3323	-1.31363	-2.62154	5e-05	0.0007335	yes	sulfate transporter-like protein
XLOC_026265	XLOC_026265	-	chr4:48746179-48746499	A8-C	A8-D	OK	24.9687	10.0583	-1.31174	-1.70661	0.0027	0.0206297	yes	#N/A
XLOC_002337	XLOC_002337	Medtr1g087270	chr1:39108392-39111003	A8-C	A8-D	OK	13.8231	5.56957	-1.31144	-2.6872	5e-05	0.0007335	yes	DNAJ heat shock amino-terminal domain protein
XLOC_006118	XLOC_006118	Medtr1g102890	chr1:46503092-46505126	A8-C	A8-D	OK	14.0131	5.64662	-1.31132	-2.18862	0.0002	0.00244971	yes	1,2-dihydroxy-3-keto-5-methylthiopentene dioxygenase
XLOC_041457	XLOC_041457	Medtr7g105320	chr7:42689175-42690664	A8-C	A8-D	OK	3.41148	1.37745	-1.3084	-1.83912	0.00175	0.0146571	yes	F-box plant protein, putative
XLOC_022323	XLOC_022323	Medtr4g125490	chr4:52051591-52053479	A8-C	A8-D	OK	3.98201	1.60949	-1.30689	-1.70495	0.00365	0.0261984	yes	growth-regulating factor-like protein
XLOC_032274	XLOC_032274	Medtr6g011550,Medtr6g011560	chr6:3313448-3324298	A8-C	A8-D	OK	22.9285	9.27749	-1.30534	-2.7178	5e-05	0.0007335	yes	#N/A
XLOC_008200	XLOC_008200	Medtr2g055430	chr2:23765692-23769179	A8-C	A8-D	OK	72.1011	29.1917	-1.30446	-2.91359	5e-05	0.0007335	yes	cytochrome P450 family 72 protein
XLOC_002703	XLOC_002703	Medtr1g099320	chr1:44837561-44838789	A8-C	A8-D	OK	41.7625	16.9383	-1.30192	-2.85737	5e-05	0.0007335	yes	chitinase
XLOC_048250	XLOC_048250	Medtr0034s0060	scaffold0034:17358-21906	A8-C	A8-D	OK	260.735	105.834	-1.30079	-2.75176	5e-05	0.0007335	yes	rhamnose biosynthetic-like enzyme
XLOC_037115	XLOC_037115	Medtr7g065970,Medtr7g065980	chr7:23973365-23988444	A8-C	A8-D	OK	80.3916	32.6742	-1.29889	-3.13389	5e-05	0.0007335	yes	#N/A
XLOC_024573	XLOC_024573	Medtr4g081440	chr4:31579237-31585331	A8-C	A8-D	OK	45.5335	18.5098	-1.29864	-2.93777	5e-05	0.0007335	yes	dihydroflavonol 4-reductase-like protein
XLOC_049177	XLOC_049177	Medtr0275s0020	scaffold0275:5806-10904	A8-C	A8-D	OK	1.92304	0.782016	-1.29812	-2.43534	0.001	0.00928481	yes	hypothetical protein
XLOC_036452	XLOC_036452	Medtr7g029275	chr7:10335206-10337443	A8-C	A8-D	OK	3.68504	1.50136	-1.29541	-1.85258	0.00135	0.0119028	yes	cytochrome P450 family protein
XLOC_022554	XLOC_022554	Medtr4g132320	chr4:55293721-55297917	A8-C	A8-D	OK	39.215	15.9821	-1.29495	-2.97783	5e-05	0.0007335	yes	multi-copper oxidase-like protein
XLOC_008852	XLOC_008852	Medtr2g084230	chr2:35399100-35403913	A8-C	A8-D	OK	4.79335	1.95621	-1.29298	-2.08403	0.0004	0.00442226	yes	myb-like DNA-binding domain, shaqkyf class protein
XLOC_027370	XLOC_027370	Medtr5g035610	chr5:15501112-15501772	A8-C	A8-D	OK	197.009	80.4577	-1.29196	-2.95858	5e-05	0.0007335	yes	transmembrane protein, putative
XLOC_035858	XLOC_035858	-	chr6:25978150-25978755	A8-C	A8-D	OK	11.2107	4.57844	-1.29195	-1.8466	0.00135	0.0119028	yes	#N/A
XLOC_002891	XLOC_002891	Medtr1g105020	chr1:47332487-47333970	A8-C	A8-D	OK	38.8854	15.8885	-1.29124	-2.98079	5e-05	0.0007335	yes	2-hydroxyisoflavanone dehydratase
XLOC_048814	XLOC_048814	Medtr0137s0080	scaffold0137:33738-41632	A8-C	A8-D	OK	1.26838	0.518991	-1.28921	-2.14648	0.0012	0.0108	yes	E3 ubiquitin-protein ligase KEG
XLOC_021658	XLOC_021658	Medtr4g101260	chr4:41820241-41821013	A8-C	A8-D	OK	992.676	406.577	-1.28779	-2.21384	5e-05	0.0007335	yes	Lipid transfer protein
XLOC_044327	XLOC_044327	Medtr8g091390	chr8:38116265-38119753	A8-C	A8-D	OK	12.7957	5.24563	-1.28647	-2.67146	5e-05	0.0007335	yes	L-ascorbate oxidase
XLOC_040711	XLOC_040711	Medtr7g082920	chr7:31817582-31818754	A8-C	A8-D	OK	8.96457	3.67882	-1.28499	-2.00962	0.00045	0.0048513	yes	transmembrane protein, putative
XLOC_001050	XLOC_001050	Medtr1g044120	chr1:16509135-16515621	A8-C	A8-D	OK	4.78064	1.96202	-1.28486	-2.48031	5e-05	0.0007335	yes	DNA repair helicase rad5,16, putative
XLOC_048153	XLOC_048153	Medtr0025s0060	scaffold0025:23136-56611	A8-C	A8-D	OK	102.319	42.0014	-1.28456	-3.02221	5e-05	0.0007335	yes	tripeptidyl peptidase II
XLOC_025601	XLOC_025601	Medtr4g115540	chr4:47727391-47731269	A8-C	A8-D	OK	1.46526	0.601699	-1.28404	-1.53128	0.00565	0.0369517	yes	glycosyltransferase
XLOC_005075	XLOC_005075	Medtr1g069845	chr1:30523134-30528750	A8-C	A8-D	OK	9.70899	4.0234	-1.27091	-2.48779	5e-05	0.0007335	yes	armadillo/beta-catenin repeat protein
XLOC_021321	XLOC_021321	Medtr4g091570	chr4:36285613-36291328	A8-C	A8-D	OK	5.41875	2.24727	-1.26978	-2.37418	5e-05	0.0007335	yes	G-type lectin S-receptor-like Serine/Threonine-kinase
XLOC_017425	XLOC_017425	Medtr3g072500	chr3:32601124-32604904	A8-C	A8-D	OK	403.114	167.359	-1.26825	-2.63389	5e-05	0.0007335	yes	nodulin MtN21/EamA-like transporter family protein
XLOC_018039	XLOC_018039	Medtr3g091340	chr3:41546915-41550030	A8-C	A8-D	OK	17.2625	7.16722	-1.26815	-2.56308	5e-05	0.0007335	yes	CCT motif protein
XLOC_004561	XLOC_004561	Medtr1g051625	chr1:20505959-20511409	A8-C	A8-D	OK	1.932	0.802278	-1.26792	-1.91645	0.00085	0.00811735	yes	Rpp4C4
XLOC_040238	XLOC_040238	Medtr7g067510	chr7:24654791-24656477	A8-C	A8-D	OK	22.6447	9.41132	-1.2667	-2.74563	5e-05	0.0007335	yes	lactosylceramide 4-alpha-galactosyltransferase-like protein
XLOC_019087	XLOC_019087	Medtr4g005880	chr4:408910-412319	A8-C	A8-D	OK	85.8681	35.7162	-1.26555	-2.9823	5e-05	0.0007335	yes	D-3-phosphoglycerate dehydrogenase family protein
XLOC_046927	XLOC_046927	Medtr8g085900	chr8:35620951-35624640	A8-C	A8-D	OK	6.96059	2.89903	-1.26364	-2.33049	0.00025	0.00297241	yes	calmodulin-binding family protein
XLOC_017091	XLOC_017091	Medtr3g467140	chr3:27673374-27677774	A8-C	A8-D	OK	19.0676	7.94216	-1.26352	-2.78665	5e-05	0.0007335	yes	cytochrome P450 family protein
XLOC_006800	XLOC_006800	Medtr2g010530	chr2:2431588-2433884	A8-C	A8-D	OK	6.71577	2.79867	-1.26281	-2.09457	0.00035	0.00395664	yes	cytochrome P450 family 71 protein
XLOC_037050	XLOC_037050	Medtr7g062540	chr7:22756277-22761697	A8-C	A8-D	OK	59.4491	24.783	-1.26231	-3.0875	5e-05	0.0007335	yes	auxin response factor 2
XLOC_000710	XLOC_000710	Medtr1g030810,Medtr1g030820,Medtr1g030840	chr1:10772103-10791635	A8-C	A8-D	OK	94.5142	39.408	-1.26204	-2.8573	5e-05	0.0007335	yes	#N/A
XLOC_046914	XLOC_046914	Medtr8g085680	chr8:35511958-35520462	A8-C	A8-D	OK	16.1629	6.74092	-1.26167	-2.803	5e-05	0.0007335	yes	acyl-activating enzyme 17, peroxisomal protein, putative
XLOC_007699	XLOC_007699	Medtr2g035850	chr2:15214003-15215247	A8-C	A8-D	OK	16.4301	6.85453	-1.26121	-2.40953	5e-05	0.0007335	yes	VQ motif protein
XLOC_000897	XLOC_000897	Medtr1g037630	chr1:13948632-13952626	A8-C	A8-D	OK	14.8849	6.21276	-1.26054	-2.54286	5e-05	0.0007335	yes	aspartic proteinase nepenthesin-like protein
XLOC_040408	XLOC_040408	Medtr7g074220	chr7:27730286-27732041	A8-C	A8-D	OK	3.34299	1.39822	-1.25754	-1.56827	0.0056	0.0366876	yes	hypothetical protein
XLOC_008150	XLOC_008150	Medtr2g450710	chr2:22530792-22535211	A8-C	A8-D	OK	52.8286	22.1015	-1.25718	-3.07596	5e-05	0.0007335	yes	nodulin-like/MFS transporter
XLOC_000006	XLOC_000006	Medtr1g006590	chr1:46547-50437	A8-C	A8-D	OK	5.95631	2.4922	-1.257	-1.63534	0.00505	0.0337688	yes	tonoplast intrinsic protein
XLOC_009920	XLOC_009920	Medtr2g016220	chr2:4923872-4928618	A8-C	A8-D	OK	7.14561	2.99004	-1.25689	-1.96885	0.00035	0.00395664	yes	myb-like DNA-binding domain, shaqkyf class protein
XLOC_009004	XLOC_009004	Medtr2g089100	chr2:37602591-37604640	A8-C	A8-D	OK	7.47459	3.12876	-1.2564	-2.29663	0.0001	0.00135351	yes	GRAS family transcription factor
XLOC_018035	XLOC_018035	Medtr3g091200	chr3:41460968-41464332	A8-C	A8-D	OK	8.84571	3.70498	-1.25551	-2.27133	5e-05	0.0007335	yes	RING-H2 finger ATL21B-like protein, putative
XLOC_014129	XLOC_014129	Medtr3g073470	chr3:33129591-33135171	A8-C	A8-D	OK	9.62527	4.0376	-1.25333	-2.56499	5e-05	0.0007335	yes	serine transhydroxymethyltransferase
XLOC_020857	XLOC_020857	Medtr4g077100	chr4:29548548-29550799	A8-C	A8-D	OK	31.0629	13.033	-1.25302	-2.79587	5e-05	0.0007335	yes	cinnamoyl-CoA reductase-like protein
XLOC_049294	XLOC_049294	-	scaffold0332:17766-19234	A8-C	A8-D	OK	68.2177	28.6465	-1.25179	-2.10731	0.0007	0.00695297	yes	#N/A
XLOC_018130	XLOC_018130	Medtr3g093730	chr3:42821389-42825561	A8-C	A8-D	OK	45.3381	19.0634	-1.24992	-2.88785	5e-05	0.0007335	yes	methylesterase
XLOC_017927	XLOC_017927	Medtr3g087360	chr3:39612563-39614574	A8-C	A8-D	OK	31.841	13.3889	-1.24985	-2.91997	5e-05	0.0007335	yes	transmembrane protein, putative
XLOC_002908	XLOC_002908	Medtr1g105585,Medtr1g105595	chr1:47571939-47585271	A8-C	A8-D	OK	6.10838	2.57037	-1.24882	-2.1986	5e-05	0.0007335	yes	#N/A
XLOC_019386	XLOC_019386	Medtr4g017200	chr4:5329726-5333036	A8-C	A8-D	OK	4.98539	2.10083	-1.24675	-2.09416	0.0003	0.00348223	yes	pyruvate decarboxylase
XLOC_031461	XLOC_031461	Medtr5g083910	chr5:36208961-36217683	A8-C	A8-D	OK	34.2441	14.4359	-1.2462	-2.95181	5e-05	0.0007335	yes	LRR receptor-like kinase
XLOC_041699	XLOC_041699	Medtr7g111960	chr7:46017511-46020803	A8-C	A8-D	OK	5.09806	2.15033	-1.24539	-2.1639	5e-05	0.0007335	yes	calmodulin-binding protein
XLOC_040861	XLOC_040861	Medtr7g087570	chr7:34097402-34099544	A8-C	A8-D	OK	64.7137	27.3021	-1.24506	-2.92331	5e-05	0.0007335	yes	serine hydrolase
XLOC_045376	XLOC_045376	Medtr8g023720	chr8:8612007-8615892	A8-C	A8-D	OK	43.921	18.5664	-1.24222	-2.83788	5e-05	0.0007335	yes	LRR receptor-like kinase
XLOC_030079	XLOC_030079	Medtr5g031300,Medtr5g031305,Medtr5g031310,Medtr5g031360	chr5:13412132-13455186	A8-C	A8-D	OK	47.0475	19.8893	-1.24213	-2.46098	5e-05	0.0007335	yes	#N/A
XLOC_027330	XLOC_027330	Medtr5g034340,Medtr5g034360	chr5:14872883-14894819	A8-C	A8-D	OK	12.8243	5.42282	-1.24176	-1.55351	0.0056	0.0366876	yes	#N/A
XLOC_042432	XLOC_042432	Medtr8g018790	chr8:6495646-6502238	A8-C	A8-D	OK	12.2838	5.19602	-1.24128	-2.6646	5e-05	0.0007335	yes	puromycin-sensitive aminopeptidase-like protein
XLOC_001430	XLOC_001430	-	chr1:23953915-23955776	A8-C	A8-D	OK	8.18711	3.46467	-1.24064	-1.92106	0.0009	0.0085054	yes	#N/A
XLOC_045485	XLOC_045485	Medtr8g028165	chr8:10503030-10504807	A8-C	A8-D	OK	2.25141	0.953958	-1.23883	-1.64223	0.00535	0.0354517	yes	plant/F17O14-7 protein
XLOC_009902	XLOC_009902	Medtr2g015690	chr2:4674350-4677023	A8-C	A8-D	OK	17.0316	7.21814	-1.23852	-1.8818	0.0012	0.0108	yes	phospholipase A1
XLOC_001875	XLOC_001875	Medtr1g072190	chr1:32039321-32041150	A8-C	A8-D	OK	3.34892	1.41983	-1.23798	-1.81136	0.00225	0.0178123	yes	patatin-like phospholipase
XLOC_019257	XLOC_019257	Medtr4g011790	chr4:2975965-2984037	A8-C	A8-D	OK	55.2781	23.4654	-1.23617	-2.91415	5e-05	0.0007335	yes	fatty acyl-CoA synthetase family protein
XLOC_048543	XLOC_048543	Medtr0076s0010,Medtr0076s0020	scaffold0076:3713-5231	A8-C	A8-D	OK	1928.81	819.206	-1.23542	-1.72973	0.005	0.0335285	yes	#N/A
XLOC_005154	XLOC_005154	-	chr1:31770319-31770733	A8-C	A8-D	OK	25.9536	11.0279	-1.23477	-1.57891	0.0055	0.0361691	yes	#N/A
XLOC_037547	XLOC_037547	Medtr7g079040	chr7:29998169-29999993	A8-C	A8-D	OK	19.503	8.28825	-1.23456	-2.52732	5e-05	0.0007335	yes	WRKY family transcription factor
XLOC_015753	XLOC_015753	Medtr3g009560	chr3:2112787-2116805	A8-C	A8-D	OK	2.60358	1.10773	-1.23288	-2.10632	0.0004	0.00442226	yes	P-loop nucleoside triphosphate hydrolase superfamily protein
XLOC_004705	XLOC_004705	Medtr1g054965	chr1:24148206-24154122	A8-C	A8-D	OK	14.8227	6.3089	-1.23235	-2.63111	5e-05	0.0007335	yes	carotenoid isomerase
XLOC_013904	XLOC_013904	Medtr3g065370	chr3:29527119-29531148	A8-C	A8-D	OK	5.91293	2.51907	-1.23098	-1.95712	0.0006	0.00613873	yes	salt stress response/antifungal domain protein
XLOC_013653	XLOC_013653	Medtr3g463660	chr3:25514606-25515734	A8-C	A8-D	OK	6.84799	2.91776	-1.23082	-1.89258	0.0012	0.0108	yes	3-oxo-delta(4,5)-steroid 5-beta-reductase-like protein
XLOC_048117	XLOC_048117	Medtr0022s0430	scaffold0022:139288-145615	A8-C	A8-D	OK	17.1023	7.28943	-1.23032	-3.50064	5e-05	0.0007335	yes	plant regulator RWP-RK family protein
XLOC_042417	XLOC_042417	Medtr8g018130	chr8:6122666-6126770	A8-C	A8-D	OK	3.23192	1.37805	-1.22976	-2.089	0.0006	0.00613873	yes	disease resistance protein (TIR-NBS-LRR class)
XLOC_037972	XLOC_037972	Medtr7g091550	chr7:36216855-36222349	A8-C	A8-D	OK	5.99426	2.55623	-1.22956	-1.84547	0.00055	0.00571922	yes	NBS-LRR disease resistance protein
XLOC_006440	XLOC_006440	Medtr1g114000	chr1:51427704-51431328	A8-C	A8-D	OK	3.68525	1.57178	-1.22937	-1.81286	0.00205	0.01658	yes	mediator of RNA polymerase II transcription subunit 36a
XLOC_012048	XLOC_012048	Medtr2g097580	chr2:41678972-41680638	A8-C	A8-D	OK	175.516	74.9263	-1.22806	-2.83457	5e-05	0.0007335	yes	ZIP metal ion transporter family protein
XLOC_012837	XLOC_012837	Medtr3g026650	chr3:8177036-8180968	A8-C	A8-D	OK	8.96293	3.83935	-1.22311	-2.18038	0.0001	0.00135351	yes	GDP-fucose protein O-fucosyltransferase
XLOC_022336	XLOC_022336	Medtr4g125940	chr4:52300645-52303099	A8-C	A8-D	OK	322.504	138.168	-1.2229	-1.99378	0.001	0.00928481	yes	peroxidase family protein
XLOC_009961	XLOC_009961	Medtr2g017875	chr2:5555901-5561770	A8-C	A8-D	OK	4.1028	1.75789	-1.22276	-1.73572	0.00145	0.0125867	yes	GDSL-like lipase/acylhydrolase
XLOC_046216	XLOC_046216	-	chr8:24669188-24670848	A8-C	A8-D	OK	25.4869	10.9278	-1.22176	-1.62533	0.0047	0.031955	yes	#N/A
XLOC_039270	XLOC_039270	Medtr7g021910,Medtr7g022160	chr7:6995246-7089205	A8-C	A8-D	OK	6.23333	2.67406	-1.22097	-2.10309	5e-05	0.0007335	yes	#N/A
XLOC_009440	XLOC_009440	Medtr2g101650	chr2:43733309-43736447	A8-C	A8-D	OK	2.85284	1.22695	-1.21733	-1.73127	0.0033	0.0241869	yes	peptide/nitrate transporter plant
XLOC_006794	XLOC_006794	Medtr2g010450	chr2:2375659-2378486	A8-C	A8-D	OK	13.0856	5.63036	-1.21668	-2.4259	5e-05	0.0007335	yes	symbiotic ammonium transporter
XLOC_031029	XLOC_031029	Medtr5g070680,Medtr5g070870	chr5:29930957-29936021	A8-C	A8-D	OK	15.9864	6.88085	-1.21619	-2.4029	5e-05	0.0007335	yes	#N/A
XLOC_012453	XLOC_012453	Medtr3g007510,Medtr3g007590,Medtr3g007600,Medtr3g007630,Medtr3g007650	chr3:1046179-1108535	A8-C	A8-D	OK	13.8915	5.99076	-1.21339	-2.07418	0.0003	0.00348223	yes	#N/A
XLOC_019483	XLOC_019483	Medtr4g020620	chr4:6602193-6607846	A8-C	A8-D	OK	36.0238	15.5577	-1.21132	-2.98624	5e-05	0.0007335	yes	ubiquitin-conjugating enzyme E2
XLOC_001682	XLOC_001682	Medtr1g064710	chr1:28480941-28486635	A8-C	A8-D	OK	21.2685	9.18962	-1.21064	-2.8358	5e-05	0.0007335	yes	RING/U-box protein
XLOC_024521	XLOC_024521	Medtr4g079760	chr4:30875592-30878172	A8-C	A8-D	OK	6.51053	2.81364	-1.21034	-1.8924	0.00085	0.00811735	yes	transcription factor bHLH107-like protein
XLOC_048138	XLOC_048138	Medtr0024s0020	scaffold0024:1739-7470	A8-C	A8-D	OK	3.44927	1.49263	-1.20843	-2.71746	5e-05	0.0007335	yes	extra-large G-like protein
XLOC_027696	XLOC_027696	Medtr5g048470	chr5:21208957-21213047	A8-C	A8-D	OK	63.8852	27.6473	-1.20834	-2.84695	5e-05	0.0007335	yes	flavonol synthase/flavanone 3-hydroxylase
XLOC_004737	XLOC_004737	Medtr1g056370	chr1:24669102-24669749	A8-C	A8-D	OK	9.67657	4.1948	-1.2059	-1.63808	0.0047	0.031955	yes	disease resistance response protein
XLOC_025079	XLOC_025079	Medtr4g095310	chr4:39710925-39713387	A8-C	A8-D	OK	61.6196	26.7239	-1.20526	-2.90385	5e-05	0.0007335	yes	sigma factor sigb regulation rsbq-like protein
XLOC_047716	XLOC_047716	Medtr0001s0490	scaffold0001:397820-401891	A8-C	A8-D	OK	14.7533	6.39882	-1.20516	-2.14865	0.00035	0.00395664	yes	growth-regulating factor
XLOC_044559	XLOC_044559	Medtr8g099320	chr8:41830162-41840177	A8-C	A8-D	OK	71.0437	30.8374	-1.20402	-2.91196	5e-05	0.0007335	yes	transmembrane amino acid transporter family protein
XLOC_048361	XLOC_048361	Medtr0047s0040	scaffold0047:13524-17318	A8-C	A8-D	OK	3.49827	1.51864	-1.20386	-2.66948	0.0002	0.00244971	yes	IQ calmodulin-binding motif protein
XLOC_016552	XLOC_016552	Medtr3g450800	chr3:17577612-17589373	A8-C	A8-D	OK	8.60193	3.73833	-1.20226	-2.32118	5e-05	0.0007335	yes	cellulose synthase-like protein
XLOC_019138	XLOC_019138	Medtr4g007740	chr4:1217985-1220318	A8-C	A8-D	OK	9.83424	4.27737	-1.20109	-2.25874	0.00015	0.00192507	yes	eukaryotic aspartyl protease family protein
XLOC_010315	XLOC_010315	Medtr2g030100	chr2:11268938-11269883	A8-C	A8-D	OK	12.2962	5.35206	-1.20004	-1.87553	0.0014	0.0122587	yes	leguminosin group486 secreted peptide
XLOC_038343	XLOC_038343	Medtr7g103300	chr7:41774689-41778376	A8-C	A8-D	OK	60.5711	26.3694	-1.19977	-2.72501	5e-05	0.0007335	yes	sulfite exporter TauE/SafE family protein
XLOC_011770	XLOC_011770	Medtr2g088080	chr2:37089493-37092860	A8-C	A8-D	OK	11.294	4.92229	-1.19816	-2.36748	5e-05	0.0007335	yes	L-ascorbate oxidase-like protein
XLOC_019680	XLOC_019680	Medtr4g028830	chr4:9904563-9911266	A8-C	A8-D	OK	54.2103	23.6431	-1.19715	-2.91244	5e-05	0.0007335	yes	WNK kinase
XLOC_044051	XLOC_044051	Medtr8g079475	chr8:34042518-34047935	A8-C	A8-D	OK	18.1702	7.9269	-1.19674	-1.69679	0.0039	0.0275776	yes	hypothetical protein
XLOC_021437	XLOC_021437	Medtr4g094418	chr4:37953827-37957741	A8-C	A8-D	OK	6.46438	2.824	-1.19477	-2.07366	0.0002	0.00244971	yes	reticuline oxidase-like protein
XLOC_038149	XLOC_038149	Medtr7g096830	chr7:38861847-38863120	A8-C	A8-D	OK	4.26603	1.86495	-1.19376	-1.68871	0.00235	0.0183902	yes	ethylene-responsive transcription factor
XLOC_040302	XLOC_040302	Medtr7g069640	chr7:25666387-25671858	A8-C	A8-D	OK	27.0102	11.8171	-1.19262	-2.77259	5e-05	0.0007335	yes	ammonium transporter 1 protein
XLOC_007424	XLOC_007424	Medtr2g029740,Medtr2g029750	chr2:11109181-11119722	A8-C	A8-D	OK	892.514	391.054	-1.19051	-1.79419	0.00085	0.00811735	yes	#N/A
XLOC_017437	XLOC_017437	Medtr3g072830	chr3:32776697-32779600	A8-C	A8-D	OK	13.4446	5.8935	-1.18983	-2.40245	5e-05	0.0007335	yes	camphor resistance CrcB-like protein
XLOC_025481	XLOC_025481	Medtr4g112810	chr4:45912106-45917134	A8-C	A8-D	OK	35.0355	15.3717	-1.18854	-2.68662	5e-05	0.0007335	yes	porphyromonas-type peptidyl-arginine deiminase
XLOC_049112	XLOC_049112	Medtr0245s0010	scaffold0245:1564-24305	A8-C	A8-D	OK	1.36004	0.597522	-1.18658	-2.27124	0.0005	0.00529456	yes	DNA topoisomerase I, bacterial protein
XLOC_014612	XLOC_014612	Medtr3g088565	chr3:40295046-40297253	A8-C	A8-D	OK	30.0598	13.2075	-1.18647	-2.47016	5e-05	0.0007335	yes	1-aminocyclopropane-1-carboxylate oxidase
XLOC_045557	XLOC_045557	Medtr8g030880	chr8:11493012-11495173	A8-C	A8-D	OK	15.9057	6.98922	-1.18634	-2.30967	5e-05	0.0007335	yes	gibberellin 2-beta-dioxygenase
XLOC_040596	XLOC_040596	Medtr7g079530	chr7:30202990-30205645	A8-C	A8-D	OK	33.5514	14.746	-1.18605	-2.54266	5e-05	0.0007335	yes	haloacid dehalogenase-like hydrolase family protein
XLOC_028022	XLOC_028022	Medtr5g064840	chr5:27243283-27245453	A8-C	A8-D	OK	15.4288	6.78796	-1.18457	-1.95671	0.00075	0.00735764	yes	phage capsid scaffolding protein (GPO) serine peptidase
XLOC_007999	XLOC_007999	Medtr2g044810	chr2:19474505-19477394	A8-C	A8-D	OK	3.25596	1.43354	-1.1835	-1.78781	0.00155	0.0132556	yes	pectinesterase/pectinesterase inhibitor
XLOC_005317	XLOC_005317	Medtr1g076490	chr1:34080278-34081835	A8-C	A8-D	OK	10.0518	4.42633	-1.18326	-1.57059	0.00475	0.0322031	yes	hypothetical protein
XLOC_020175	XLOC_020175	Medtr4g053250	chr4:19275013-19284526	A8-C	A8-D	OK	88.2114	38.8464	-1.18318	-2.7852	5e-05	0.0007335	yes	BZIP family transcription factor
XLOC_021941	XLOC_021941	Medtr4g112025	chr4:46352058-46354373	A8-C	A8-D	OK	5.50625	2.42603	-1.18247	-1.88443	0.0012	0.0108	yes	glucan endo-1,3-beta-glucosidase-like protein
XLOC_048745	XLOC_048745	Medtr0121s0010	scaffold0121:315-2316	A8-C	A8-D	OK	48.394	21.3523	-1.18043	-3.43061	5e-05	0.0007335	yes	transmembrane protein, putative
XLOC_037225	XLOC_037225	Medtr7g070050	chr7:25811678-25813033	A8-C	A8-D	OK	48.0448	21.2279	-1.17842	-2.63062	5e-05	0.0007335	yes	abscisic acid receptor
XLOC_005306	XLOC_005306	Medtr1g093240	chr1:33900362-33903552	A8-C	A8-D	OK	121.24	53.5751	-1.17823	-2.69694	5e-05	0.0007335	yes	auxin-responsive AUX/IAA family protein
XLOC_001978	XLOC_001978	Medtr1g075730	chr1:33552418-33554806	A8-C	A8-D	OK	16.9145	7.47853	-1.17744	-2.34546	5e-05	0.0007335	yes	phosphatase 2C family protein
XLOC_002420	XLOC_002420	Medtr1g090170	chr1:40395350-40396983	A8-C	A8-D	OK	5.80684	2.57027	-1.17584	-1.8901	0.0009	0.0085054	yes	AP2 domain class transcription factor
XLOC_026924	XLOC_026924	Medtr5g022240	chr5:8755759-8758476	A8-C	A8-D	OK	4.64897	2.05825	-1.17549	-2.11155	0.0003	0.00348223	yes	armadillo repeat only protein
XLOC_007738	XLOC_007738	Medtr2g036380	chr2:15750413-15755711	A8-C	A8-D	OK	8.17512	3.62041	-1.17509	-2.34873	5e-05	0.0007335	yes	heavy metal ATPase transporter
XLOC_042816	XLOC_042816	Medtr8g035720	chr8:13031505-13034088	A8-C	A8-D	OK	4.72971	2.0954	-1.17453	-1.73847	0.00185	0.0152667	yes	sulfotransferase
XLOC_047929	XLOC_047929	Medtr0009s0390	scaffold0009:206273-213652	A8-C	A8-D	OK	34.0499	15.0972	-1.17337	-3.5791	5e-05	0.0007335	yes	heat shock protein 81-2
XLOC_038847	XLOC_038847	Medtr7g118330	chr7:49115627-49123834	A8-C	A8-D	OK	37.8953	16.8394	-1.17018	-2.78479	5e-05	0.0007335	yes	late elongated hypocotyl-like protein
XLOC_047967	XLOC_047967	Medtr0011s0280	scaffold0011:229704-232158	A8-C	A8-D	OK	7.74974	3.45125	-1.16703	-2.47247	0.0004	0.00442226	yes	NADP-dependent alkenal double bond reductase P1
XLOC_034836	XLOC_034836	Medtr6g043850	chr6:15109089-15115306	A8-C	A8-D	OK	1.23373	0.550038	-1.16543	-1.48537	0.0078	0.0477234	yes	plant organelle RNA recognition domain protein
XLOC_028459	XLOC_028459	Medtr5g079500	chr5:33988651-33990553	A8-C	A8-D	OK	3.08672	1.37637	-1.16521	-1.52525	0.0069	0.0431725	yes	BHLH transcription factor, putative
XLOC_012166	XLOC_012166	Medtr2g101090	chr2:43454357-43466404	A8-C	A8-D	OK	83.5055	37.2569	-1.16437	-2.59401	5e-05	0.0007335	yes	drug resistance transporter-like ABC domain protein
XLOC_001626	XLOC_001626	Medtr1g062740	chr1:27470311-27479355	A8-C	A8-D	OK	87.795	39.1931	-1.16354	-2.74687	5e-05	0.0007335	yes	phosphatidylinositol-4-phosphate 5-kinase family protein
XLOC_001858	XLOC_001858	Medtr1g071530	chr1:31744110-31751380	A8-C	A8-D	OK	45.2337	20.207	-1.16254	-2.77972	5e-05	0.0007335	yes	sulfate/bicarbonate/oxalate exchanger and transporter sat-1
XLOC_001332	XLOC_001332	Medtr1g052640	chr1:21538162-21549370	A8-C	A8-D	OK	5.20712	2.32646	-1.16235	-2.00884	0.00055	0.00571922	yes	stress up-regulated Nod 19 protein
XLOC_027939	XLOC_027939	Medtr5g061880	chr5:25718141-25723647	A8-C	A8-D	OK	2.62297	1.17207	-1.16214	-1.78569	0.00145	0.0125867	yes	high affinity sulfate transporter
XLOC_002358	XLOC_002358	Medtr1g087935,Medtr1g088110	chr1:39370473-39376935	A8-C	A8-D	OK	4.77273	2.13783	-1.15867	-1.79511	0.00165	0.0140041	yes	#N/A
XLOC_048030	XLOC_048030	Medtr0015s0140	scaffold0015:69713-74393	A8-C	A8-D	OK	38.0508	17.0482	-1.1583	-3.32793	5e-05	0.0007335	yes	serine/threonine phosphatase family, 2C domain protein
XLOC_048548	XLOC_048548	Medtr0077s0010	scaffold0077:9495-10893	A8-C	A8-D	OK	132.184	59.3507	-1.15521	-3.07864	5e-05	0.0007335	yes	hypothetical protein
XLOC_022865	XLOC_022865	Medtr4g011730	chr4:2937454-2939745	A8-C	A8-D	OK	1.39715	0.627713	-1.15431	-1.4981	0.0072	0.0447851	yes	PPR containing plant-like protein
XLOC_032645	XLOC_032645	Medtr6g027540	chr6:9526454-9530445	A8-C	A8-D	OK	4.61529	2.07465	-1.15356	-2.1859	5e-05	0.0007335	yes	calcium-dependent lipid-binding (CaLB domain) family protein
XLOC_027051	XLOC_027051	Medtr5g025470	chr5:10337237-10340060	A8-C	A8-D	OK	157.22	70.7359	-1.15227	-2.58747	5e-05	0.0007335	yes	white-brown-complex ABC transporter family protein
XLOC_032039	XLOC_032039	-	chr5:38241953-38242130	A8-C	A8-D	OK	218.75	98.4603	-1.15167	-1.56122	0.0066	0.0416921	yes	#N/A
XLOC_011166	XLOC_011166	Medtr2g062920	chr2:26608232-26612521	A8-C	A8-D	OK	364.672	164.188	-1.15125	-2.12549	0.00035	0.00395664	yes	ATP-citrate synthase alpha chain protein
XLOC_005886	XLOC_005886	Medtr1g095540,Medtr1g095560	chr1:42972714-42982654	A8-C	A8-D	OK	40.3682	18.1772	-1.15109	-2.07536	0.00015	0.00192507	yes	#N/A
XLOC_040628	XLOC_040628	Medtr7g080460	chr7:30617122-30621534	A8-C	A8-D	OK	6.22648	2.80693	-1.14943	-2.20767	5e-05	0.0007335	yes	AP2-like ethylene-responsive transcription factor
XLOC_040409	XLOC_040409	Medtr7g074240	chr7:27739751-27741547	A8-C	A8-D	OK	10.892	4.91102	-1.14918	-2.02266	0.0005	0.00529456	yes	EF hand calcium-binding family protein
XLOC_027697	XLOC_027697	Medtr5g048550	chr5:21247743-21251526	A8-C	A8-D	OK	96.4219	43.5303	-1.14734	-2.81334	5e-05	0.0007335	yes	2OG-Fe(II) oxygenase family oxidoreductase
XLOC_048678	XLOC_048678	Medtr0103s0100	scaffold0103:48123-51299	A8-C	A8-D	OK	13.3067	6.00878	-1.14701	-3.13752	5e-05	0.0007335	yes	sister chromatid cohesion protein DCC1
XLOC_029184	XLOC_029184	Medtr5g098720	chr5:43214678-43217796	A8-C	A8-D	OK	3.00015	1.35746	-1.14412	-1.83734	0.00105	0.00966436	yes	phenylalanine ammonia-lyase-like protein
XLOC_048849	XLOC_048849	Medtr0148s0050	scaffold0148:16578-20569	A8-C	A8-D	OK	26.9361	12.1889	-1.14397	-3.13909	5e-05	0.0007335	yes	protein phosphatase 1 regulatory subunit, putative
XLOC_016816	XLOC_016816	Medtr3g058210,Medtr3g058230,Medtr3g058240,Medtr3g058250,Medtr3g058380,Medtr3g058390,Medtr3g058400	chr3:23016584-23150526	A8-C	A8-D	OK	25.9668	11.7529	-1.14365	-2.24626	0.0004	0.00442226	yes	#N/A
XLOC_047338	XLOC_047338	Medtr8g098325	chr8:41017934-41021124	A8-C	A8-D	OK	28.9969	13.1346	-1.14253	-2.66345	5e-05	0.0007335	yes	GMP synthase [glutamine-hydrolyzing] protein
XLOC_008483	XLOC_008483	Medtr2g064470	chr2:29175406-29181087	A8-C	A8-D	OK	88.8432	40.2582	-1.14198	-2.80485	5e-05	0.0007335	yes	NAC transcription factor-like protein
XLOC_025884	XLOC_025884	Medtr4g124750	chr4:51711327-51713041	A8-C	A8-D	OK	4.76315	2.15906	-1.14151	-1.5783	0.00465	0.0316602	yes	SAUR-like auxin-responsive family protein
XLOC_038359	XLOC_038359	Medtr7g103870	chr7:42007017-42009480	A8-C	A8-D	OK	31.8753	14.4608	-1.14029	-2.75539	5e-05	0.0007335	yes	D-mannose-binding lectin protein, putative
XLOC_002653	XLOC_002653	Medtr1g097840	chr1:44096825-44102176	A8-C	A8-D	OK	101.756	46.289	-1.13638	-2.78187	5e-05	0.0007335	yes	major intrinsic protein (MIP) family transporter
XLOC_035602	XLOC_035602	Medtr6g084890	chr6:31938698-31944623	A8-C	A8-D	OK	2.48576	1.13077	-1.13637	-1.75475	0.00195	0.0159061	yes	DNA (cytosine-5)-methyltransferase CMT3-like protein
XLOC_048947	XLOC_048947	Medtr0178s0030	scaffold0178:12135-15099	A8-C	A8-D	OK	3.85406	1.75422	-1.13555	-2.40364	0.0003	0.00348223	yes	DUF641 family protein
XLOC_048738	XLOC_048738	Medtr0118s0070	scaffold0118:38899-41967	A8-C	A8-D	OK	102.13	46.5246	-1.13434	-3.40435	5e-05	0.0007335	yes	expansin-like protein B1
XLOC_031746	XLOC_031746	Medtr5g092150	chr5:40242650-40245124	A8-C	A8-D	OK	12.4749	5.69315	-1.13173	-2.16605	5e-05	0.0007335	yes	cytochrome P450 family protein
XLOC_006093	XLOC_006093	Medtr1g102190	chr1:46145256-46147673	A8-C	A8-D	OK	62.9739	28.7442	-1.13148	-2.63645	5e-05	0.0007335	yes	Pti1-like kinase
XLOC_008482	XLOC_008482	Medtr2g064460	chr2:29161163-29164192	A8-C	A8-D	OK	33.5601	15.3208	-1.13125	-2.51576	5e-05	0.0007335	yes	ribosomal protein L1p/L10e family protein
XLOC_018918	XLOC_018918	Medtr3g116380	chr3:54426274-54427791	A8-C	A8-D	OK	82.0688	37.4899	-1.13033	-2.75847	5e-05	0.0007335	yes	dehydration-responsive RD22-like protein
XLOC_048061	XLOC_048061	Medtr0018s0290	scaffold0018:174996-179574	A8-C	A8-D	OK	7.99388	3.65402	-1.12941	-2.37422	0.0002	0.00244971	yes	ATP synthase F1 complex assembly factor 2, putative
XLOC_049179	XLOC_049179	Medtr0276s0010	scaffold0276:6210-12199	A8-C	A8-D	OK	36.8555	16.8832	-1.12629	-3.00409	5e-05	0.0007335	yes	heat shock protein 70 (HSP70)-interacting protein, putative
XLOC_038324	XLOC_038324	Medtr7g102520	chr7:41544572-41546108	A8-C	A8-D	OK	7.69166	3.52572	-1.12538	-1.66327	0.00405	0.0284066	yes	UDP-glucosyltransferase family protein
XLOC_000709	XLOC_000709	Medtr1g030740	chr1:10735970-10738895	A8-C	A8-D	OK	20.5069	9.40284	-1.12494	-2.21115	0.0002	0.00244971	yes	plastid movement impaired protein
XLOC_039513	XLOC_039513	Medtr7g031470	chr7:10975079-10980261	A8-C	A8-D	OK	1.56154	0.71618	-1.12457	-1.57751	0.00435	0.0300794	yes	inactive LRR receptor-like kinase
XLOC_003485	XLOC_003485	Medtr1g013360,Medtr1g014670	chr1:3452042-3481967	A8-C	A8-D	OK	7.97063	3.6558	-1.12451	-2.11202	0.0003	0.00348223	yes	#N/A
XLOC_048067	XLOC_048067	Medtr0019s0160	scaffold0019:103554-106633	A8-C	A8-D	OK	31.775	14.579	-1.124	-2.71574	5e-05	0.0007335	yes	DNA-directed RNA polymerase I, II
XLOC_001915	XLOC_001915	Medtr1g073610	chr1:32666928-32668276	A8-C	A8-D	OK	6.50174	2.98713	-1.12207	-1.62024	0.00365	0.0261984	yes	plant acid phosphatase
XLOC_006340	XLOC_006340	Medtr1g110570	chr1:49891663-49892623	A8-C	A8-D	OK	19.8738	9.14704	-1.11949	-2.08656	5e-05	0.0007335	yes	VQ motif protein
XLOC_047707	XLOC_047707	-	chr8:43521976-43522120	A8-C	A8-D	OK	1844.96	849.541	-1.11884	-1.63522	0.00515	0.0343291	yes	#N/A
XLOC_035137	XLOC_035137	-	chr6:21941873-21943240	A8-C	A8-D	OK	73.2442	33.7719	-1.11689	-1.58555	0.0058	0.0376359	yes	#N/A
XLOC_047592	XLOC_047592	Medtr8g106530	chr8:44943748-44946475	A8-C	A8-D	OK	6.39066	2.94718	-1.11663	-1.86678	0.00115	0.0104337	yes	transmembrane protein, putative
XLOC_018741	XLOC_018741	Medtr3g110660	chr3:51715142-51720687	A8-C	A8-D	OK	58.4208	26.9489	-1.11626	-2.49846	5e-05	0.0007335	yes	transmembrane amino acid transporter family protein
XLOC_000793	XLOC_000793	Medtr1g033810	chr1:12217921-12222045	A8-C	A8-D	OK	34.0284	15.7234	-1.11383	-2.54115	5e-05	0.0007335	yes	2OG-Fe(II) oxygenase family oxidoreductase
XLOC_024032	XLOC_024032	Medtr4g063905	chr4:23796218-23800131	A8-C	A8-D	OK	23.9259	11.0768	-1.11103	-2.685	5e-05	0.0007335	yes	protein phosphatase 2C family protein
XLOC_006098	XLOC_006098	Medtr1g102410	chr1:46245254-46249372	A8-C	A8-D	OK	2.13847	0.990241	-1.11073	-1.54207	0.00445	0.0305713	yes	DEAD-box ATP-dependent RNA helicase
XLOC_049762	XLOC_049762	Medtr0722s0020	scaffold0722:2000-3585	A8-C	A8-D	OK	24.6337	11.4294	-1.10788	-2.7543	5e-05	0.0007335	yes	receptor-like kinase, putative
XLOC_048621	XLOC_048621	Medtr0092s0100	scaffold0092:49117-52158	A8-C	A8-D	OK	31.4552	14.6225	-1.10511	-3.2391	5e-05	0.0007335	yes	GRAS family transcription regulator
XLOC_007332	XLOC_007332	Medtr2g026710	chr2:9722467-9723563	A8-C	A8-D	OK	27.6444	12.8646	-1.10358	-2.27346	0.0001	0.00135351	yes	nuclear transcription factor Y protein
XLOC_038365	XLOC_038365	Medtr7g104050	chr7:42091019-42093749	A8-C	A8-D	OK	11.7642	5.4773	-1.10286	-2.10856	0.0003	0.00348223	yes	growth-regulating factor
XLOC_003234	XLOC_003234	Medtr1g115820	chr1:52317576-52318974	A8-C	A8-D	OK	246.519	115.121	-1.09855	-2.61178	5e-05	0.0007335	yes	chalcone-flavanone isomerase family protein
XLOC_001337	XLOC_001337	Medtr1g059080	chr1:21776264-21778199	A8-C	A8-D	OK	11.2937	5.27944	-1.09707	-2.17776	0.00045	0.0048513	yes	MFS transporter
XLOC_017426	XLOC_017426	Medtr3g072520	chr3:32615707-32618234	A8-C	A8-D	OK	6.72169	3.14285	-1.09675	-1.79107	0.0009	0.0085054	yes	nodulin MtN21/EamA-like transporter family protein
XLOC_041217	XLOC_041217	Medtr7g098180,Medtr7g098200,Medtr7g098210,Medtr7g098230	chr7:39238304-39262276	A8-C	A8-D	OK	115.291	54.0211	-1.09368	-1.89873	0.00095	0.00889855	yes	#N/A
XLOC_026643	XLOC_026643	Medtr5g014090	chr5:4676250-4680564	A8-C	A8-D	OK	40.7699	19.1037	-1.09365	-2.59101	5e-05	0.0007335	yes	type I inositol-1,4,5-trisphosphate 5-phosphatase
XLOC_041746	XLOC_041746	Medtr7g113405	chr7:46706227-46707139	A8-C	A8-D	OK	131.399	61.5892	-1.0932	-2.68417	5e-05	0.0007335	yes	3-ketoacyl-CoA synthase-like protein
XLOC_010708	XLOC_010708	Medtr2g041430	chr2:18197861-18200318	A8-C	A8-D	OK	5.71927	2.68341	-1.09177	-1.64813	0.00405	0.0284066	yes	growth-regulating factor-like protein
XLOC_003836	XLOC_003836	Medtr1g026860	chr1:8815528-8818802	A8-C	A8-D	OK	11.7601	5.53395	-1.08752	-2.18511	5e-05	0.0007335	yes	branched-chain-amino-acid aminotransferase-like protein
XLOC_021082	XLOC_021082	Medtr4g083990	chr4:32684982-32688815	A8-C	A8-D	OK	8.21261	3.86489	-1.08741	-1.85358	0.0011	0.0100566	yes	cytochrome protein C
XLOC_003462	XLOC_003462	Medtr1g014510	chr1:3122891-3126121	A8-C	A8-D	OK	40.4305	19.0311	-1.08708	-2.52774	5e-05	0.0007335	yes	nodulin MtN21/EamA-like transporter family protein
XLOC_017507	XLOC_017507	Medtr3g074730	chr3:33767586-33769164	A8-C	A8-D	OK	5.0508	2.37812	-1.08669	-1.75166	0.0018	0.0149772	yes	plant organelle RNA recognition domain protein
XLOC_049877	XLOC_049877	Medtr0915s0010	scaffold0915:1056-3555	A8-C	A8-D	OK	6.28884	2.97299	-1.08088	-1.9275	0.0047	0.031955	yes	DEAD-box ATP-dependent RNA helicase
XLOC_043498	XLOC_043498	Medtr8g062770	chr8:26254814-26256142	A8-C	A8-D	OK	3.73691	1.76872	-1.07914	-1.53755	0.00645	0.0409753	yes	matrix metalloproteinase
XLOC_049172	XLOC_049172	Medtr0274s0020	scaffold0274:8440-12377	A8-C	A8-D	OK	5.63735	2.66942	-1.07849	-2.14656	0.0008	0.00773279	yes	P-loop nucleoside triphosphate hydrolase superfamily protein
XLOC_041861	XLOC_041861	Medtr7g116850	chr7:48221860-48223396	A8-C	A8-D	OK	25.9603	12.303	-1.0773	-2.17397	0.0002	0.00244971	yes	glycoside hydrolase family 18 protein
XLOC_002876	XLOC_002876	Medtr1g104800	chr1:47218565-47220241	A8-C	A8-D	OK	88.8796	42.1834	-1.07518	-2.58208	5e-05	0.0007335	yes	plastocyanin-like domain protein
XLOC_014791	XLOC_014791	Medtr3g093980	chr3:42938924-42942235	A8-C	A8-D	OK	340.191	161.634	-1.07362	-2.49591	5e-05	0.0007335	yes	chalcone-flavanone isomerase family protein
XLOC_002325	XLOC_002325	Medtr1g086950	chr1:38923832-38925196	A8-C	A8-D	OK	4.71408	2.2405	-1.07315	-1.63717	0.00435	0.0300794	yes	transmembrane protein, putative
XLOC_005403	XLOC_005403	Medtr1g079520	chr1:35337252-35341377	A8-C	A8-D	OK	1.26857	0.603029	-1.0729	-1.49818	0.00815	0.0494838	yes	LRR receptor-like kinase
XLOC_015016	XLOC_015016	Medtr3g101400	chr3:46676568-46678619	A8-C	A8-D	OK	6.99243	3.3273	-1.07144	-1.79191	0.0017	0.0143581	yes	patatin-like phospholipase
XLOC_005677	XLOC_005677	Medtr1g088670	chr1:39657497-39659361	A8-C	A8-D	OK	16.8393	8.0132	-1.07138	-1.99908	0.0003	0.00348223	yes	ribosome biogenesis protein Nop16
XLOC_026869	XLOC_026869	Medtr5g020760	chr5:7953058-7955273	A8-C	A8-D	OK	40.0075	19.0381	-1.07138	-2.56519	5e-05	0.0007335	yes	isoflavone reductase-like protein
XLOC_048928	XLOC_048928	Medtr0172s0010	scaffold0172:1931-9308	A8-C	A8-D	OK	15.1027	7.19014	-1.07072	-3.08317	5e-05	0.0007335	yes	DNA topoisomerase type I
XLOC_005440	XLOC_005440	Medtr1g080440	chr1:35780477-35784001	A8-C	A8-D	OK	4.79269	2.28492	-1.06869	-1.92816	0.0004	0.00442226	yes	LRR receptor-like kinase family protein
XLOC_015306	XLOC_015306	Medtr3g110030	chr3:50896834-50897680	A8-C	A8-D	OK	32.089	15.3001	-1.06854	-2.0981	0.00035	0.00395664	yes	GroES chaperonin
XLOC_042308	XLOC_042308	Medtr8g014080	chr8:4395667-4401708	A8-C	A8-D	OK	2.51793	1.20231	-1.06643	-1.67239	0.0029	0.0217997	yes	transducin/WD-like repeat-protein
XLOC_023103	XLOC_023103	Medtr4g021270	chr4:6888888-6890129	A8-C	A8-D	OK	32.5285	15.5341	-1.06627	-2.28593	5e-05	0.0007335	yes	transcriptional regulator superman protein
XLOC_001356	XLOC_001356	Medtr1g053130	chr1:22155244-22156680	A8-C	A8-D	OK	21.0387	10.0489	-1.06601	-2.2421	5e-05	0.0007335	yes	DUF617 family protein
XLOC_008410	XLOC_008410	Medtr2g066700	chr2:27872838-27874972	A8-C	A8-D	OK	19.5816	9.35529	-1.06564	-2.08654	0.00015	0.00192507	yes	YUP8H12R23 protein, putative
XLOC_045668	XLOC_045668	Medtr8g035780	chr8:13076688-13081002	A8-C	A8-D	OK	2.02514	0.96827	-1.06454	-1.46535	0.0072	0.0447851	yes	cytochrome P450 family protein
XLOC_034593	XLOC_034593	Medtr6g033410	chr6:10759404-10766619	A8-C	A8-D	OK	5.32374	2.54912	-1.06244	-1.97119	0.0007	0.00695297	yes	Noc2p family protein
XLOC_006656	XLOC_006656	Medtr2g006280	chr2:520122-524922	A8-C	A8-D	OK	3.88485	1.8617	-1.06124	-1.69885	0.00185	0.0152667	yes	seven transmembrane MLO family protein
XLOC_005314	XLOC_005314	Medtr1g076370	chr1:34015659-34017853	A8-C	A8-D	OK	4.93301	2.36774	-1.05896	-1.80148	0.0018	0.0149772	yes	CBL-interacting kinase
XLOC_011883	XLOC_011883	Medtr2g090765	chr2:38918306-38919962	A8-C	A8-D	OK	97.4542	46.8193	-1.05762	-2.441	5e-05	0.0007335	yes	fasciclin-like arabinogalactan protein
XLOC_008914	XLOC_008914	Medtr2g086420	chr2:36331375-36338285	A8-C	A8-D	OK	91.2712	43.893	-1.05617	-2.58217	5e-05	0.0007335	yes	BZIP family transcription factor
XLOC_042615	XLOC_042615	Medtr8g027200	chr8:9516044-9517869	A8-C	A8-D	OK	3.01726	1.45105	-1.05614	-1.55009	0.0055	0.0361691	yes	P-loop nucleoside triphosphate hydrolase superfamily protein
XLOC_018720	XLOC_018720	Medtr3g109760	chr3:51332151-51334611	A8-C	A8-D	OK	8.16265	3.93362	-1.05318	-1.76059	0.0023	0.0181104	yes	GATA transcription factor, putative
XLOC_026266	XLOC_026266	-	chr4:48832501-48832770	A8-C	A8-D	OK	930.196	448.418	-1.05269	-2.31515	0.0001	0.00135351	yes	#N/A
XLOC_045517	XLOC_045517	Medtr8g028565	chr8:10922449-10924777	A8-C	A8-D	OK	9.77198	4.71341	-1.05188	-1.9643	0.00055	0.00571922	yes	WRKY family transcription factor
XLOC_049120	XLOC_049120	Medtr0249s0070	scaffold0249:21008-23352	A8-C	A8-D	OK	21.3751	10.3202	-1.05046	-2.29172	0.0001	0.00135351	yes	zinc finger A20 and AN1 domain stress-associated protein
XLOC_006390	XLOC_006390	Medtr1g112300	chr1:50818653-50823261	A8-C	A8-D	OK	3.63225	1.7557	-1.04881	-1.50391	0.00555	0.0364101	yes	nucleotide-diphospho-sugar transferase family protein
XLOC_036716	XLOC_036716	Medtr7g451040	chr7:17123619-17126187	A8-C	A8-D	OK	42.0355	20.3212	-1.04862	-2.52265	5e-05	0.0007335	yes	receptor-like kinase S2
XLOC_007217	XLOC_007217	Medtr2g022960	chr2:7997017-7997755	A8-C	A8-D	OK	14.5455	7.03198	-1.04857	-1.72427	0.00265	0.0202964	yes	hypothetical protein
XLOC_034127	XLOC_034127	Medtr6g012640	chr6:3874609-3875213	A8-C	A8-D	OK	402.485	194.674	-1.04788	-2.56804	5e-05	0.0007335	yes	transmembrane protein, putative
XLOC_018712	XLOC_018712	Medtr3g110190	chr3:51189911-51190946	A8-C	A8-D	OK	46.5605	22.5451	-1.04629	-2.3378	5e-05	0.0007335	yes	RING-H2 finger protein ATL4J
XLOC_046462	XLOC_046462	Medtr8g068330	chr8:28490810-28492599	A8-C	A8-D	OK	18.7106	9.06741	-1.04509	-2.23959	5e-05	0.0007335	yes	UDP-glucosyltransferase family protein
XLOC_020753	XLOC_020753	Medtr4g073690	chr4:27963344-27966995	A8-C	A8-D	OK	112.33	54.4528	-1.04467	-2.47054	5e-05	0.0007335	yes	nodulin-like/MFS transporter
XLOC_048550	XLOC_048550	Medtr0078s0010,Medtr0078s0060,Medtr0078s0190	scaffold0078:2000-58315	A8-C	A8-D	OK	10.4858	5.08547	-1.04398	-2.46276	0.0004	0.00442226	yes	#N/A
XLOC_038339	XLOC_038339	Medtr7g103260	chr7:41756097-41766030	A8-C	A8-D	OK	15.7997	7.66296	-1.04393	-1.89505	0.0009	0.0085054	yes	glycosyltransferase
XLOC_048278	XLOC_048278	Medtr0036s0150	scaffold0036:55825-60708	A8-C	A8-D	OK	20.4548	9.92246	-1.04367	-2.85721	5e-05	0.0007335	yes	NAC transcription factor-like protein
XLOC_003795	XLOC_003795	Medtr1g025620	chr1:8206317-8208807	A8-C	A8-D	OK	11.5915	5.62854	-1.04223	-1.97672	0.00025	0.00297241	yes	hypothetical protein
XLOC_016984	XLOC_016984	Medtr3g464080	chr3:25739764-25742327	A8-C	A8-D	OK	2.90196	1.40967	-1.04167	-1.67468	0.0029	0.0217997	yes	Serine/Threonine-kinase CCR4-like protein
XLOC_024180	XLOC_024180	Medtr4g069260,Medtr4g069350,Medtr4g069410,Medtr4g069420,Medtr4g069430	chr4:26035339-26129074	A8-C	A8-D	OK	53.8375	26.1523	-1.04167	-2.50405	5e-05	0.0007335	yes	#N/A
XLOC_021649	XLOC_021649	Medtr4g101070	chr4:41745346-41747996	A8-C	A8-D	OK	2.37125	1.15813	-1.03385	-1.57909	0.0032	0.0236448	yes	plant/MNJ7-17 protein, putative
XLOC_007187	XLOC_007187	Medtr2g022190	chr2:7624514-7625283	A8-C	A8-D	OK	15.7255	7.68456	-1.03307	-1.77238	0.00175	0.0146571	yes	RING zinc finger protein, putative
XLOC_027098	XLOC_027098	Medtr5g026640	chr5:10980285-10985324	A8-C	A8-D	OK	18.2545	8.92757	-1.03192	-2.3389	5e-05	0.0007335	yes	sodium:solute symporter family protein
XLOC_021413	XLOC_021413	Medtr4g094290	chr4:37627189-37633034	A8-C	A8-D	OK	56.8513	27.887	-1.0276	-2.49551	5e-05	0.0007335	yes	loricrin-like protein
XLOC_026862	XLOC_026862	Medtr5g020570	chr5:7872414-7877255	A8-C	A8-D	OK	6.32727	3.11062	-1.02438	-2.00253	0.00035	0.00395664	yes	ubiquitin-protein ligase
XLOC_034716	XLOC_034716	Medtr6g043700	chr6:13228758-13230010	A8-C	A8-D	OK	23.4217	11.5281	-1.0227	-1.86323	0.00105	0.00966436	yes	alginate lyase
XLOC_001973	XLOC_001973	Medtr1g075640	chr1:33512365-33520877	A8-C	A8-D	OK	48.1045	23.6868	-1.02209	-2.43242	5e-05	0.0007335	yes	phosphate transporter PHO1-like protein
XLOC_048133	XLOC_048133	Medtr0024s0220	scaffold0024:96430-99896	A8-C	A8-D	OK	494.083	243.314	-1.02193	-2.58193	5e-05	0.0007335	yes	ribosomal protein L7Ae/L30e/S12e/Gadd45 family protein
XLOC_036387	XLOC_036387	Medtr7g027017,Medtr7g027300	chr7:9037120-9056351	A8-C	A8-D	OK	78.468	38.6648	-1.02108	-2.42031	5e-05	0.0007335	yes	#N/A
XLOC_018929	XLOC_018929	Medtr3g116640	chr3:54549853-54555619	A8-C	A8-D	OK	12.579	6.20348	-1.01987	-2.32652	5e-05	0.0007335	yes	LRR receptor-like kinase family protein
XLOC_038182	XLOC_038182	Medtr7g098300,Medtr7g098320,Medtr7g098370	chr7:39332580-39368630	A8-C	A8-D	OK	4.13963	2.04155	-1.01984	-1.95999	0.00055	0.00571922	yes	#N/A
XLOC_044385	XLOC_044385	Medtr8g092870	chr8:38935132-38936622	A8-C	A8-D	OK	18.6656	9.21822	-1.01782	-2.13008	0.00015	0.00192507	yes	plant U-box protein
XLOC_048589	XLOC_048589	Medtr0085s0020	scaffold0085:42726-44392	A8-C	A8-D	OK	7.58253	3.75141	-1.01525	-1.8391	0.00575	0.0374388	yes	hypothetical protein
XLOC_020903	XLOC_020903	Medtr4g078150	chr4:30078793-30083310	A8-C	A8-D	OK	25.9557	12.8482	-1.01448	-2.3068	0.0001	0.00135351	yes	pfkB family carbohydrate kinase
XLOC_038876	XLOC_038876	Medtr7g005940	chr7:398461-404447	A8-C	A8-D	OK	7.322	3.62711	-1.01342	-2.1159	0.0002	0.00244971	yes	ubox-like protein, putative
XLOC_047837	XLOC_047837	Medtr0004s0330	scaffold0004:122878-126992	A8-C	A8-D	OK	25.6815	12.7275	-1.01277	-2.59419	5e-05	0.0007335	yes	alpha/beta fold hydrolase
XLOC_037441	XLOC_037441	Medtr7g076230	chr7:28674289-28681135	A8-C	A8-D	OK	10.3596	5.14433	-1.00992	-2.20876	0.00015	0.00192507	yes	periodic tryptophan protein
XLOC_035461	XLOC_035461	Medtr6g078450	chr6:29455805-29462673	A8-C	A8-D	OK	9.50502	4.72788	-1.00749	-1.86425	0.0008	0.00773279	yes	glycoside hydrolase family 1 protein
XLOC_004094	XLOC_004094	Medtr1g035300	chr1:12801486-12805953	A8-C	A8-D	OK	27.4253	13.6439	-1.00726	-0.980356	0.0022	0.0175036	yes	hypothetical protein
XLOC_049070	XLOC_049070	Medtr0227s0020	scaffold0227:5925-7789	A8-C	A8-D	OK	62.5036	31.1017	-1.00695	-2.78419	5e-05	0.0007335	yes	60S acidic ribosomal protein
XLOC_015875	XLOC_015875	Medtr3g014290	chr3:4035273-4039208	A8-C	A8-D	OK	37.6205	18.7249	-1.00656	-2.28452	5e-05	0.0007335	yes	aspartic proteinase nepenthesin-like protein
XLOC_022368	XLOC_022368	Medtr4g127100	chr4:52715976-52718935	A8-C	A8-D	OK	24.991	12.4419	-1.00621	-2.35926	5e-05	0.0007335	yes	auxin efflux carrier family transporter
XLOC_013995	XLOC_013995	Medtr3g069070	chr3:30918151-30922274	A8-C	A8-D	OK	12.6211	6.2861	-1.0056	-2.06666	0.00015	0.00192507	yes	mannose-1-phosphate guanylyltransferase-like protein
XLOC_047943	XLOC_047943	Medtr0009s0400,Medtr0009s0480	scaffold0009:214803-260537	A8-C	A8-D	OK	117.589	58.5805	-1.00526	-2.91488	5e-05	0.0007335	yes	#N/A
XLOC_021515	XLOC_021515	Medtr4g094815	chr4:39053259-39056533	A8-C	A8-D	OK	21.9414	10.9333	-1.00493	-2.0941	0.0002	0.00244971	yes	caffeoyl-CoA 3-O-methyltransferase
XLOC_000105	XLOC_000105	Medtr1g009613	chr1:1360196-1362833	A8-C	A8-D	OK	21.8617	10.9145	-1.00215	-2.16818	0.00015	0.00192507	yes	WRKY family transcription factor
XLOC_048677	XLOC_048677	Medtr0103s0090	scaffold0103:42287-47502	A8-C	A8-D	OK	34.599	17.3034	-0.999672	-2.74005	5e-05	0.0007335	yes	nodulin MtN21/EamA-like transporter family protein
XLOC_049850	XLOC_049850	Medtr0874s0010	scaffold0874:0-794	A8-C	A8-D	OK	16.6439	8.33235	-0.998196	-2.56543	0.00015	0.00192507	yes	hypothetical protein
XLOC_018451	XLOC_018451	Medtr3g103190	chr3:47564059-47565215	A8-C	A8-D	OK	11.0633	5.54765	-0.995837	-1.77966	0.0016	0.0136343	yes	transmembrane protein, putative
XLOC_045447	XLOC_045447	Medtr8g027685	chr8:9966028-9981153	A8-C	A8-D	OK	8.06956	4.04759	-0.995425	-2.32101	5e-05	0.0007335	yes	eukaryotic translation initiation factor 3 subunit
XLOC_045349	XLOC_045349	Medtr8g022810	chr8:8098447-8102108	A8-C	A8-D	OK	22.9713	11.5251	-0.995052	-1.79932	0.0009	0.0085054	yes	GDSL-like lipase/acylhydrolase
XLOC_041116	XLOC_041116	Medtr7g094420,Medtr7g094450	chr7:37582328-37592533	A8-C	A8-D	OK	4.04077	2.0293	-0.993647	-1.44104	0.0066	0.0416921	yes	#N/A
XLOC_030445	XLOC_030445	Medtr5g043210	chr5:18982717-18987443	A8-C	A8-D	OK	13.0538	6.5571	-0.993345	-1.71279	0.0022	0.0175036	yes	chorismate mutase
XLOC_032343	XLOC_032343	Medtr6g013530	chr6:4352965-4382583	A8-C	A8-D	OK	50.2119	25.2362	-0.992537	-1.63019	0.0078	0.0477234	yes	circadian clock coupling factor ZGT
XLOC_047853	XLOC_047853	Medtr0004s0490	scaffold0004:233584-240029	A8-C	A8-D	OK	61.1115	30.7226	-0.992144	-2.77763	5e-05	0.0007335	yes	oligomeric component-related/COG complex component
XLOC_023857	XLOC_023857	Medtr4g057270	chr4:20950144-20952448	A8-C	A8-D	OK	6.72097	3.38149	-0.991012	-1.68932	0.00255	0.0196807	yes	transcription factor
XLOC_040129	XLOC_040129	Medtr7g063470	chr7:23128245-23134218	A8-C	A8-D	OK	39.2398	19.7451	-0.990827	-2.44086	5e-05	0.0007335	yes	bHLH transcription factor-like protein
XLOC_031632	XLOC_031632	Medtr5g089170	chr5:38751003-38752543	A8-C	A8-D	OK	5.79323	2.91759	-0.989588	-1.54631	0.00575	0.0374388	yes	heat shock transcription factor
XLOC_000517	XLOC_000517	Medtr1g024005	chr1:7759631-7761462	A8-C	A8-D	OK	52.7317	26.5629	-0.989261	-2.41698	5e-05	0.0007335	yes	ATRAD3-like protein
XLOC_024100	XLOC_024100	Medtr4g065850	chr4:24780995-24782422	A8-C	A8-D	OK	5.44862	2.745	-0.989086	-1.53946	0.0063	0.0402234	yes	LRR receptor-like kinase family protein
XLOC_038863	XLOC_038863	Medtr7g405830	chr7:281424-284793	A8-C	A8-D	OK	48.4896	24.4301	-0.989016	-2.38667	5e-05	0.0007335	yes	pirin-like plant protein
XLOC_044664	XLOC_044664	Medtr8g102755	chr8:43256847-43258398	A8-C	A8-D	OK	12.4004	6.25363	-0.987618	-1.75307	0.00125	0.0111448	yes	transmembrane protein, putative
XLOC_039100	XLOC_039100	Medtr7g013810	chr7:4045403-4047590	A8-C	A8-D	OK	17.9753	9.06925	-0.986961	-2.19858	0.00015	0.00192507	yes	glycoside hydrolase family 81 protein
XLOC_050013	XLOC_050013	Medtr1242s0010	scaffold1242:0-2302	A8-C	A8-D	OK	263.707	133.147	-0.98592	-2.75941	5e-05	0.0007335	yes	phosphoglycerate kinase-like protein
XLOC_025088	XLOC_025088	Medtr4g095500	chr4:39823302-39825882	A8-C	A8-D	OK	5.07042	2.5603	-0.985791	-1.80421	0.001	0.00928481	yes	GRAS family transcription factor
XLOC_003454	XLOC_003454	Medtr1g014240	chr1:3054076-3056113	A8-C	A8-D	OK	21.513	10.8749	-0.984213	-2.12172	0.00035	0.00395664	yes	lectin receptor kinase
XLOC_039826	XLOC_039826	Medtr7g052020	chr7:18266771-18267916	A8-C	A8-D	OK	7.07979	3.59066	-0.979458	-1.57876	0.0035	0.0253411	yes	cysteine-rich RLK (receptor-like kinase) protein
XLOC_017383	XLOC_017383	Medtr3g071610	chr3:32146601-32159920	A8-C	A8-D	OK	6.77125	3.43762	-0.97801	-1.84082	0.00045	0.0048513	yes	cytosolic endo-beta-N-acetylglucosaminidase
XLOC_009516	XLOC_009516	Medtr2g103795	chr2:44688705-44694656	A8-C	A8-D	OK	86.226	43.781	-0.977819	-2.29357	5e-05	0.0007335	yes	TPR repeat protein
XLOC_010338	XLOC_010338	Medtr2g031390	chr2:11785736-11787944	A8-C	A8-D	OK	116.009	58.9698	-0.976187	-2.22718	0.0001	0.00135351	yes	FAD-binding berberine family protein
XLOC_011801	XLOC_011801	Medtr2g088940	chr2:37513265-37515858	A8-C	A8-D	OK	5.14244	2.61495	-0.975672	-1.6986	0.00185	0.0152667	yes	transferring glycosyl group transferase
XLOC_025415	XLOC_025415	Medtr4g108150	chr4:44829263-44830064	A8-C	A8-D	OK	243.969	124.134	-0.974795	-1.97492	0.0005	0.00529456	yes	Lipid transfer protein
XLOC_033364	XLOC_033364	Medtr6g069030	chr6:24827418-24830713	A8-C	A8-D	OK	3.17308	1.6156	-0.97381	-1.61075	0.0036	0.0259273	yes	LRR receptor-like kinase
XLOC_049128	XLOC_049128	-	scaffold0252:14104-19639	A8-C	A8-D	OK	25.6115	13.0529	-0.972426	-2.79528	5e-05	0.0007335	yes	#N/A
XLOC_020799	XLOC_020799	Medtr4g075150	chr4:28685985-28692813	A8-C	A8-D	OK	6.80906	3.47332	-0.971142	-1.78941	0.0011	0.0100566	yes	serine carboxypeptidase-like protein
XLOC_010946	XLOC_010946	Medtr2g450870	chr2:22616728-22619851	A8-C	A8-D	OK	5.31584	2.71452	-0.969603	-1.83396	0.00095	0.00889855	yes	LRR receptor-like kinase family protein
XLOC_019852	XLOC_019852	-	chr4:12858678-12859370	A8-C	A8-D	OK	39.4941	20.168	-0.96957	-1.75382	0.00185	0.0152667	yes	#N/A
XLOC_022659	XLOC_022659	Medtr4g005170	chr4:90331-93914	A8-C	A8-D	OK	152.345	77.8154	-0.969216	-1.78644	0.001	0.00928481	yes	pectinesterase/pectinesterase inhibitor, putative
XLOC_049061	XLOC_049061	Medtr0221s0020	scaffold0221:2097-8119	A8-C	A8-D	OK	73.1775	37.3885	-0.968806	-2.8284	5e-05	0.0007335	yes	transmembrane protein, putative
XLOC_028442	XLOC_028442	Medtr5g078780	chr5:33660869-33670952	A8-C	A8-D	OK	6.6281	3.38694	-0.968615	-1.84075	0.00075	0.00735764	yes	CCAAT-binding factor
XLOC_019792	XLOC_019792	Medtr4g033310,Medtr4g033315,Medtr4g033325,Medtr4g033330,Medtr4g033375,Medtr4g033385,Medtr4g033395	chr4:11674979-11801688	A8-C	A8-D	OK	17.6855	9.03854	-0.968404	-2.02109	0.00015	0.00192507	yes	#N/A
XLOC_020878	XLOC_020878	Medtr4g077590	chr4:29702472-29705399	A8-C	A8-D	OK	9.35362	4.78476	-0.96708	-1.95252	0.00045	0.0048513	yes	hypothetical protein
XLOC_048308	XLOC_048308	Medtr0041s0030	scaffold0041:13659-21631	A8-C	A8-D	OK	33.622	17.2174	-0.965539	-2.70304	5e-05	0.0007335	yes	EIN2-like protein, nramp transporter
XLOC_002048	XLOC_002048	Medtr1g077840	chr1:34785115-34788483	A8-C	A8-D	OK	27.6513	14.1617	-0.965352	-2.29413	5e-05	0.0007335	yes	OPT family oligopeptide transporter
XLOC_005928	XLOC_005928	Medtr1g097110	chr1:43786577-43798043	A8-C	A8-D	OK	26.3365	13.4916	-0.964999	-2.37449	5e-05	0.0007335	yes	phosphatidylinositol-4-phosphate 5-kinase family protein
XLOC_033961	XLOC_033961	Medtr6g005460	chr6:755136-766009	A8-C	A8-D	OK	3.2156	1.64771	-0.964626	-1.72413	0.00225	0.0178123	yes	polyribonucleotide nucleotidyltransferase
XLOC_029141	XLOC_029141	Medtr5g097320	chr5:42620948-42627623	A8-C	A8-D	OK	29.2988	15.0233	-0.963638	-2.34507	5e-05	0.0007335	yes	heat shock protein 81-2
XLOC_044814	XLOC_044814	-	chr8:45477610-45478834	A8-C	A8-D	OK	50.7999	26.0593	-0.963024	-2.2516	5e-05	0.0007335	yes	#N/A
XLOC_047675	XLOC_047675	-	chr8:31098886-31099106	A8-C	A8-D	OK	121.549	62.3599	-0.962848	-1.48286	0.00655	0.0415138	yes	#N/A
XLOC_024482	XLOC_024482	Medtr4g078640	chr4:30372126-30378623	A8-C	A8-D	OK	23.8437	12.2352	-0.962571	-2.32073	5e-05	0.0007335	yes	adoMet-dependent rRNA methyltransferase Spb1
XLOC_027408	XLOC_027408	Medtr5g037080	chr5:16189504-16192380	A8-C	A8-D	OK	18.4219	9.46495	-0.960752	-2.13006	0.0002	0.00244971	yes	MYB-like transcription factor family protein
XLOC_033281	XLOC_033281	Medtr6g089480	chr6:22689709-22692945	A8-C	A8-D	OK	9.88256	5.07785	-0.960668	-1.50332	0.006	0.0386313	yes	pfkB family carbohydrate kinase
XLOC_019464	XLOC_019464	Medtr4g019780	chr4:6269249-6271309	A8-C	A8-D	OK	52.4822	26.984	-0.959726	-2.25645	5e-05	0.0007335	yes	glutathione S-transferase, amino-terminal domain protein
XLOC_048979	XLOC_048979	Medtr0188s0020	scaffold0188:8173-11837	A8-C	A8-D	OK	3.92558	2.0194	-0.958976	-1.74636	0.0057	0.0372022	yes	purple acid phosphatase superfamily protein
XLOC_011261	XLOC_011261	Medtr2g068950	chr2:28638751-28642769	A8-C	A8-D	OK	6.00921	3.09271	-0.958302	-1.56095	0.0055	0.0361691	yes	2OG-Fe(II) oxygenase family oxidoreductase
XLOC_012092	XLOC_012092	Medtr2g099010	chr2:42407676-42410072	A8-C	A8-D	OK	7.23065	3.72287	-0.95771	-1.59373	0.00385	0.0272848	yes	salt tolerance-like protein
XLOC_000434	XLOC_000434	Medtr1g021570	chr1:6475857-6482290	A8-C	A8-D	OK	4.86168	2.50317	-0.957701	-1.69821	0.00155	0.0132556	yes	adenine nucleotide alpha hydrolase-like domain kinase
XLOC_024903	XLOC_024903	Medtr4g092920	chr4:36878579-36882777	A8-C	A8-D	OK	74.6089	38.4328	-0.957011	-2.3447	5e-05	0.0007335	yes	heat shock 70 kDa protein
XLOC_000532	XLOC_000532	Medtr1g024980	chr1:7957882-7961646	A8-C	A8-D	OK	42.5164	21.9023	-0.956936	-2.30277	5e-05	0.0007335	yes	C2H2-like zinc finger protein
XLOC_016736	XLOC_016736	Medtr3g055120	chr3:21657809-21659064	A8-C	A8-D	OK	109.055	56.2271	-0.955717	-2.12105	0.00015	0.00192507	yes	pathogenesis-related protein bet V I family protein
XLOC_002900	XLOC_002900	Medtr1g105495	chr1:47494187-47496491	A8-C	A8-D	OK	53.81	27.7962	-0.952985	-2.23596	5e-05	0.0007335	yes	xyloglucan endotransglucosylase/hydrolase family protein
XLOC_044529	XLOC_044529	Medtr8g098840	chr8:41331761-41334923	A8-C	A8-D	OK	93.491	48.3024	-0.952732	-2.28529	5e-05	0.0007335	yes	polygalacturonase/glycoside hydrolase family protein
XLOC_044169	XLOC_044169	Medtr8g086380	chr8:35827447-35829421	A8-C	A8-D	OK	204.285	105.662	-0.951127	-2.10406	0.0001	0.00135351	yes	CBL-interacting kinase
XLOC_005950	XLOC_005950	Medtr1g097580	chr1:44013544-44017332	A8-C	A8-D	OK	6.05346	3.13396	-0.949771	-1.91952	0.0007	0.00695297	yes	LRR receptor-like kinase
XLOC_042242	XLOC_042242	Medtr8g012390	chr8:3521330-3527812	A8-C	A8-D	OK	12.0183	6.22645	-0.948755	-1.66288	0.00265	0.0202964	yes	heavy metal P-type ATPase
XLOC_008920	XLOC_008920	Medtr2g086530	chr2:36380592-36385598	A8-C	A8-D	OK	55.832	28.931	-0.948478	-2.26769	0.00015	0.00192507	yes	glycoside hydrolase family 17 protein
XLOC_031245	XLOC_031245	Medtr5g077370	chr5:33031894-33034672	A8-C	A8-D	OK	38.9439	20.1902	-0.94774	-2.24073	5e-05	0.0007335	yes	zinc finger-like protein
XLOC_048298	XLOC_048298	Medtr0039s0080	scaffold0039:23308-25344	A8-C	A8-D	OK	3.57941	1.85623	-0.947344	-1.63135	0.005	0.0335285	yes	MATE efflux family protein
XLOC_004435	XLOC_004435	Medtr1g048030	chr1:18172712-18178595	A8-C	A8-D	OK	40.4068	20.9591	-0.94702	-2.33109	5e-05	0.0007335	yes	guanine nucleotide-binding-like protein
XLOC_010540	XLOC_010540	Medtr2g035405	chr2:15130280-15135021	A8-C	A8-D	OK	25.1031	13.0291	-0.946127	-2.19628	5e-05	0.0007335	yes	allantoate amidohydrolase
XLOC_011096	XLOC_011096	Medtr2g461970	chr2:25632721-25636216	A8-C	A8-D	OK	15.9163	8.2666	-0.945139	-1.89275	0.0008	0.00773279	yes	alpha-1,4-glucan-protein synthase [UDP-forming]-like protein
XLOC_041414	XLOC_041414	Medtr7g104110,Medtr7g104130	chr7:42139606-42159530	A8-C	A8-D	OK	3.82804	1.98883	-0.944689	-1.86025	0.0012	0.0108	yes	#N/A
XLOC_026470	XLOC_026470	Medtr5g009770	chr5:2441505-2446584	A8-C	A8-D	OK	4.99287	2.60073	-0.940951	-1.78029	0.00115	0.0104337	yes	cation/H+ exchanger 3
XLOC_003342	XLOC_003342	Medtr1g009030	chr1:1149418-1151070	A8-C	A8-D	OK	114.073	59.5449	-0.937911	-2.16339	0.0002	0.00244971	yes	plant/F12B17-70 protein
XLOC_015129	XLOC_015129	Medtr3g104930	chr3:48370481-48375551	A8-C	A8-D	OK	53.9486	28.1696	-0.937444	-2.16611	0.00015	0.00192507	yes	subtilisin-like serine protease
XLOC_006351	XLOC_006351	Medtr1g110980,Medtr1g111000	chr1:50108964-50123028	A8-C	A8-D	OK	18.8548	9.84568	-0.937368	-2.21104	5e-05	0.0007335	yes	#N/A
XLOC_022938	XLOC_022938	Medtr4g014460	chr4:4081744-4083299	A8-C	A8-D	OK	74.4498	38.8833	-0.937116	-2.18054	0.00015	0.00192507	yes	abscisic acid receptor
XLOC_046648	XLOC_046648	Medtr8g075340	chr8:31858277-31864631	A8-C	A8-D	OK	7.32659	3.83133	-0.935299	-1.92228	0.00065	0.00656228	yes	osmosensor histidine kinase
XLOC_048394	XLOC_048394	Medtr0050s0160	scaffold0050:47490-59751	A8-C	A8-D	OK	27.7949	14.548	-0.934001	-2.60805	5e-05	0.0007335	yes	potassium efflux antiporter
XLOC_045057	XLOC_045057	Medtr8g012340	chr8:3493092-3497984	A8-C	A8-D	OK	36.992	19.4012	-0.931064	-2.29525	5e-05	0.0007335	yes	peptidyl-prolyl cis-trans isomerase FKBP62-like protein
XLOC_010014	XLOC_010014	Medtr2g019640	chr2:6454154-6456401	A8-C	A8-D	OK	42.6147	22.371	-0.929718	-2.26567	5e-05	0.0007335	yes	cytochrome P450 family monooxygenase
XLOC_047719	XLOC_047719	Medtr0001s0570	scaffold0001:430832-437206	A8-C	A8-D	OK	5.72737	3.00671	-0.92969	-2.33316	0.00025	0.00297241	yes	RING/FYVE/PHD zinc finger protein, putative
XLOC_024719	XLOC_024719	Medtr4g086660	chr4:33966650-33972583	A8-C	A8-D	OK	82.985	43.608	-0.928258	-2.21136	5e-05	0.0007335	yes	calmodulin-domain kinase CDPK protein
XLOC_048532	XLOC_048532	Medtr0072s0050	scaffold0072:29672-33818	A8-C	A8-D	OK	9.88344	5.1968	-0.927389	-2.43258	0.00025	0.00297241	yes	Gar1/Naf1 RNA-binding region protein
XLOC_021319	XLOC_021319	Medtr4g091530	chr4:36274734-36276580	A8-C	A8-D	OK	28.2384	14.8718	-0.925082	-2.13949	5e-05	0.0007335	yes	octicosapeptide/phox/Bem1p (PB1) domain protein
XLOC_043502	XLOC_043502	Medtr8g062830	chr8:26282121-26285210	A8-C	A8-D	OK	9.87774	5.20544	-0.924162	-1.98357	0.0005	0.00529456	yes	formin-like 2 domain protein
XLOC_047568	XLOC_047568	Medtr8g105700	chr8:44572895-44576647	A8-C	A8-D	OK	5.99044	3.15994	-0.922768	-1.62782	0.00365	0.0261984	yes	MACPF domain protein
XLOC_006475	XLOC_006475	Medtr1g115375	chr1:52071411-52075123	A8-C	A8-D	OK	11.0668	5.84486	-0.920995	-1.891	0.0005	0.00529456	yes	RNA recognition motif
XLOC_006493	XLOC_006493	Medtr1g115535	chr1:52215896-52220285	A8-C	A8-D	OK	34.314	18.1231	-0.920966	-2.12511	0.0001	0.00135351	yes	alpha/beta fold hydrolase
XLOC_030373	XLOC_030373	Medtr5g040600	chr5:17832270-17838417	A8-C	A8-D	OK	16.6857	8.81366	-0.920803	-2.21425	0.0001	0.00135351	yes	transmembrane protein, putative
XLOC_011766	XLOC_011766	Medtr2g087900	chr2:37006550-37012702	A8-C	A8-D	OK	24.1311	12.7475	-0.920677	-1.88024	0.0007	0.00695297	yes	cellulose synthase H1-like protein
XLOC_049296	XLOC_049296	Medtr0334s0010	scaffold0334:3467-6498	A8-C	A8-D	OK	108.889	57.5427	-0.920152	-2.71556	5e-05	0.0007335	yes	plastocyanin-like domain protein
XLOC_022302	XLOC_022302	Medtr4g124855	chr4:51760856-51762452	A8-C	A8-D	OK	11.0899	5.86152	-0.9199	-1.72529	0.0021	0.016877	yes	plant invertase/pectin methylesterase inhibitor
XLOC_039249	XLOC_039249	Medtr7g021190	chr7:6656895-6664027	A8-C	A8-D	OK	10.6832	5.64771	-0.919607	-2.20944	5e-05	0.0007335	yes	carboxy-terminal domain phosphatase-like protein, putative
XLOC_033823	XLOC_033823	Medtr6g087150	chr6:33511895-33513722	A8-C	A8-D	OK	22.4496	11.909	-0.914637	-2.05913	0.0002	0.00244971	yes	RING-H2 finger protein ATL4J
XLOC_025978	XLOC_025978	Medtr4g127840	chr4:53171651-53175795	A8-C	A8-D	OK	59.5946	31.6567	-0.912673	-2.25733	5e-05	0.0007335	yes	tyrosine kinase family protein
XLOC_039332	XLOC_039332	Medtr7g024320	chr7:7979770-7985724	A8-C	A8-D	OK	277.328	147.401	-0.91185	-1.73563	0.00185	0.0152667	yes	ACT domain protein
XLOC_043706	XLOC_043706	Medtr8g069505	chr8:29135428-29141868	A8-C	A8-D	OK	68.0999	36.2341	-0.910307	-2.16004	0.00015	0.00192507	yes	copper amine oxidase, enzyme domain protein
XLOC_022989	XLOC_022989	Medtr4g015760	chr4:4759487-4766254	A8-C	A8-D	OK	2.61046	1.38975	-0.909483	-1.47329	0.00725	0.0450521	yes	PPR containing plant-like protein
XLOC_047934	XLOC_047934	Medtr0009s0120	scaffold0009:58995-62160	A8-C	A8-D	OK	25.02	13.3211	-0.90937	-2.3532	0.0001	0.00135351	yes	phosphatidylinositol 3- and 4-kinase
XLOC_035634	XLOC_035634	Medtr6g086300	chr6:32405799-32421462	A8-C	A8-D	OK	126.571	67.3917	-0.909306	-2.20547	0.0001	0.00135351	yes	cytosolic aldehyde dehydrogenase
XLOC_048703	XLOC_048703	Medtr0110s0020,Medtr0110s0030,Medtr0110s0040	scaffold0110:11745-32126	A8-C	A8-D	OK	39.5723	21.0762	-0.908875	-4.81751	5e-05	0.0007335	yes	#N/A
XLOC_043429	XLOC_043429	Medtr8g468500	chr8:24824386-24829206	A8-C	A8-D	OK	51.4612	27.45	-0.90668	-2.26173	5e-05	0.0007335	yes	LRR receptor-like kinase
XLOC_018331	XLOC_018331	Medtr3g099620	chr3:45670901-45673320	A8-C	A8-D	OK	47.1675	25.161	-0.906607	-2.04424	0.0003	0.00348223	yes	basic helix loop helix (BHLH) DNA-binding family protein
XLOC_048028	XLOC_048028	Medtr0015s0110	scaffold0015:43795-49325	A8-C	A8-D	OK	36.0855	19.2519	-0.906421	-2.14832	0.0005	0.00529456	yes	DnaJ heat shock amino-terminal domain protein
XLOC_048938	XLOC_048938	Medtr0175s0030	scaffold0175:20100-26125	A8-C	A8-D	OK	39.467	21.0654	-0.905771	-2.58063	5e-05	0.0007335	yes	telomerase activating protein Est1
XLOC_038283	XLOC_038283	Medtr7g101425	chr7:40956140-40960002	A8-C	A8-D	OK	3.95975	2.11412	-0.905351	-1.59255	0.00395	0.027828	yes	phenylalanine ammonia-lyase-like protein
XLOC_008891	XLOC_008891	Medtr2g084965	chr2:36054920-36056353	A8-C	A8-D	OK	11.1634	5.96769	-0.903537	-1.6956	0.00195	0.0159061	yes	DUF868 family protein
XLOC_024605	XLOC_024605	Medtr4g082810	chr4:32176039-32178097	A8-C	A8-D	OK	16.3619	8.74666	-0.903533	-1.96827	0.00075	0.00735764	yes	UDP-glucosyltransferase family protein
XLOC_044531	XLOC_044531	Medtr8g098895	chr8:41389486-41391445	A8-C	A8-D	OK	11.6291	6.22077	-0.902573	-1.74075	0.002	0.0162375	yes	plant/F1M20-13 protein
XLOC_040695	XLOC_040695	Medtr7g082530	chr7:31628339-31631549	A8-C	A8-D	OK	12.9424	6.92618	-0.901977	-1.92072	0.00075	0.00735764	yes	wall associated kinase-like protein
XLOC_048170	XLOC_048170	Medtr0027s0250	scaffold0027:145245-147582	A8-C	A8-D	OK	17.5146	9.37747	-0.901284	-2.05149	0.00155	0.0132556	yes	50S ribosomal protein L20
XLOC_039971	XLOC_039971	Medtr7g057170	chr7:20548958-20555366	A8-C	A8-D	OK	2.45062	1.31213	-0.901237	-1.44876	0.00825	0.0499479	yes	LRR receptor-like kinase
XLOC_005000	XLOC_005000	Medtr1g068630	chr1:29314063-29319420	A8-C	A8-D	OK	17.5493	9.4024	-0.900316	-1.63395	0.0044	0.0303371	yes	nodulin MtN21/EamA-like transporter family protein
XLOC_043023	XLOC_043023	Medtr8g043970	chr8:16814531-16819105	A8-C	A8-D	OK	37.4608	20.1034	-0.89794	-2.19481	5e-05	0.0007335	yes	calmodulin-domain kinase CDPK protein
XLOC_018312	XLOC_018312	Medtr3g099200	chr3:45478428-45480733	A8-C	A8-D	OK	68.3561	36.7027	-0.897182	-2.20292	5e-05	0.0007335	yes	hypothetical protein
XLOC_001267	XLOC_001267	Medtr1g051315	chr1:20097531-20106196	A8-C	A8-D	OK	4.39101	2.35976	-0.895912	-1.7501	0.0019	0.0155648	yes	DNA topoisomerase IV
XLOC_007211	XLOC_007211	Medtr2g022780	chr2:7934400-7937611	A8-C	A8-D	OK	8.18128	4.39745	-0.895661	-1.57854	0.00325	0.0238939	yes	adenosine/AMP deaminase
XLOC_048384	XLOC_048384	Medtr0049s0110	scaffold0049:71889-74776	A8-C	A8-D	OK	27.3104	14.6914	-0.89448	-2.39816	5e-05	0.0007335	yes	F-box/RNI/FBD-like domain protein
XLOC_003519	XLOC_003519	Medtr1g015830	chr1:4074792-4079142	A8-C	A8-D	OK	56.4127	30.3572	-0.893979	-2.15702	0.0001	0.00135351	yes	lysine decarboxylase family protein
XLOC_025054	XLOC_025054	Medtr4g094868	chr4:39153134-39156804	A8-C	A8-D	OK	39.4242	21.216	-0.893931	-2.12872	0.0002	0.00244971	yes	AP2 domain transcription factor
XLOC_048508	XLOC_048508	Medtr0067s0100	scaffold0067:36428-39008	A8-C	A8-D	OK	11.667	6.28411	-0.892655	-1.88763	0.0017	0.0143581	yes	zinc finger, C3HC4 type (RING finger) protein
XLOC_048913	XLOC_048913	Medtr0167s0060	scaffold0167:27797-34688	A8-C	A8-D	OK	229.82	123.804	-0.892448	-2.37724	0.0001	0.00135351	yes	20S proteasome alpha subunit E1
XLOC_025803	XLOC_025803	Medtr4g122270	chr4:50486663-50492382	A8-C	A8-D	OK	16.6999	8.99772	-0.892209	-2.11305	0.0002	0.00244971	yes	DNA replication licensing factor MCM2, putative
XLOC_029429	XLOC_029429	Medtr5g010635	chr5:2886628-2887780	A8-C	A8-D	OK	355.343	191.47	-0.892098	-1.91914	0.00045	0.0048513	yes	pathogenesis-related thaumatin family protein
XLOC_010959	XLOC_010959	Medtr2g049990	chr2:22972716-22979235	A8-C	A8-D	OK	5.34268	2.87922	-0.891886	-1.75916	0.00145	0.0125867	yes	RNA helicase SDE3-like protein
XLOC_037719	XLOC_037719	Medtr7g084330,Medtr7g084350	chr7:32540708-32553010	A8-C	A8-D	OK	19.6737	10.6083	-0.891074	-1.71403	0.0022	0.0175036	yes	#N/A
XLOC_045611	XLOC_045611	Medtr8g032240	chr8:12121460-12124545	A8-C	A8-D	OK	6.38397	3.44333	-0.890647	-1.4955	0.0064	0.0407527	yes	inositol polyphosphate multikinase beta-like protein
XLOC_025752	XLOC_025752	Medtr4g120050	chr4:49765243-49767507	A8-C	A8-D	OK	5.40156	2.91346	-0.890644	-1.44755	0.00635	0.0405155	yes	hypothetical protein
XLOC_040993	XLOC_040993	Medtr7g091290	chr7:36040877-36048044	A8-C	A8-D	OK	2.28017	1.23089	-0.889436	-1.47277	0.00675	0.0424149	yes	kinesin motor catalytic domain protein
XLOC_041319	XLOC_041319	Medtr7g100760	chr7:40595423-40599308	A8-C	A8-D	OK	51.1888	27.6376	-0.889192	-2.19386	5e-05	0.0007335	yes	pyruvate kinase family protein
XLOC_048931	XLOC_048931	Medtr0172s0050	scaffold0172:29600-33308	A8-C	A8-D	OK	64.5373	34.8871	-0.88744	-2.41898	0.0001	0.00135351	yes	cell number regulator-like protein
XLOC_027221	XLOC_027221	Medtr5g030920	chr5:13241647-13249245	A8-C	A8-D	OK	72.283	39.0837	-0.88709	-2.0666	0.0001	0.00135351	yes	nodulation receptor kinase-like protein
XLOC_023421	XLOC_023421	Medtr4g035330	chr4:12151049-12156251	A8-C	A8-D	OK	6.41044	3.46624	-0.887052	-1.54139	0.0063	0.0402234	yes	cytochrome P450 family 81 protein
XLOC_029514	XLOC_029514	Medtr5g013030	chr5:4089072-4090971	A8-C	A8-D	OK	18.1895	9.83694	-0.886821	-1.80103	0.00075	0.00735764	yes	transmembrane protein, putative
XLOC_038119	XLOC_038119	Medtr7g096090	chr7:38527121-38532646	A8-C	A8-D	OK	60.0707	32.4887	-0.886724	-1.93611	0.00045	0.0048513	yes	auxin-responsive AUX/IAA family protein
XLOC_000269	XLOC_000269	Medtr1g015890	chr1:4108970-4109792	A8-C	A8-D	OK	59.5649	32.2489	-0.885212	-1.92723	0.00045	0.0048513	yes	glutaredoxin-like protein, putative
XLOC_009898	XLOC_009898	Medtr2g015500	chr2:4594426-4597364	A8-C	A8-D	OK	36.0435	19.519	-0.884862	-1.94445	0.00045	0.0048513	yes	GDSL esterase/lipase plant-like protein
XLOC_009297	XLOC_009297	Medtr2g097463,Medtr2g097467,Medtr2g097473	chr2:41619641-41628494	A8-C	A8-D	OK	33.6922	18.2463	-0.884815	-2.11753	5e-05	0.0007335	yes	#N/A
XLOC_008353	XLOC_008353	Medtr2g062730	chr2:26494430-26498275	A8-C	A8-D	OK	20.7113	11.222	-0.884083	-1.89698	0.0011	0.0100566	yes	NAC transcription factor-like protein
XLOC_024640	XLOC_024640	Medtr4g083960	chr4:32663848-32667981	A8-C	A8-D	OK	18.7274	10.1495	-0.883747	-2.01532	0.0003	0.00348223	yes	phosphate transporter
XLOC_000156	XLOC_000156	Medtr1g011800	chr1:2282935-2288081	A8-C	A8-D	OK	9.97162	5.40682	-0.883048	-1.67605	0.0031	0.0230398	yes	plant/F18G18-200 protein
XLOC_005977	XLOC_005977	Medtr1g098700	chr1:44459083-44461090	A8-C	A8-D	OK	8.14195	4.41612	-0.882596	-1.69321	0.00225	0.0178123	yes	plant/F1M20-13 protein
XLOC_041383	XLOC_041383	Medtr7g102810	chr7:41610401-41612507	A8-C	A8-D	OK	5.72862	3.10901	-0.881733	-1.50126	0.00645	0.0409753	yes	cytosine/purine uracil thiamine allantoin permease
XLOC_036326	XLOC_036326	Medtr7g024390	chr7:8016047-8019129	A8-C	A8-D	OK	9.15053	4.9679	-0.88122	-1.77036	0.00115	0.0104337	yes	heat shock cognate 70 kDa protein
XLOC_021753	XLOC_021753	Medtr4g104800,Medtr4g104830	chr4:43426064-43436827	A8-C	A8-D	OK	4.81194	2.61425	-0.880222	-1.56908	0.0044	0.0303371	yes	#N/A
XLOC_028330	XLOC_028330	Medtr5g074970	chr5:31854083-31858298	A8-C	A8-D	OK	40.3988	21.9597	-0.879453	-2.00145	0.00015	0.00192507	yes	class III peroxidase
XLOC_009099	XLOC_009099	Medtr2g090615	chr2:38769745-38773158	A8-C	A8-D	OK	22.31	12.135	-0.87851	-1.99117	0.00025	0.00297241	yes	tyrosine/nicotianamine family aminotransferase
XLOC_028097	XLOC_028097	Medtr5g067320	chr5:28438483-28440391	A8-C	A8-D	OK	9.85536	5.36589	-0.877091	-1.56332	0.005	0.0335285	yes	transmembrane protein, putative
XLOC_002174	XLOC_002174	Medtr1g082840	chr1:36851425-36857457	A8-C	A8-D	OK	22.1753	12.0782	-0.876545	-2.10425	0.0002	0.00244971	yes	nucleolar GTPase, putative
XLOC_003267	XLOC_003267	Medtr1g116890	chr1:52795805-52798189	A8-C	A8-D	OK	149.158	81.3119	-0.875306	-2.03004	0.00035	0.00395664	yes	cytochrome P450 family protein
XLOC_029223	XLOC_029223	Medtr5g005160	chr5:253316-255550	A8-C	A8-D	OK	9.85626	5.37509	-0.874753	-1.73668	0.00125	0.0111448	yes	neutral amino acid transporter
XLOC_017117	XLOC_017117	Medtr3g062500	chr3:28221569-28226064	A8-C	A8-D	OK	21.9155	11.9605	-0.873676	-2.00931	0.00035	0.00395664	yes	LRR receptor-like kinase
XLOC_004030	XLOC_004030	Medtr1g032930	chr1:11790102-11793150	A8-C	A8-D	OK	23.7148	12.9506	-0.872769	-2.09985	0.00015	0.00192507	yes	receptor-like kinase
XLOC_026205	XLOC_026205	-	chr4:2194633-2196775	A8-C	A8-D	OK	5.27245	2.87929	-0.872762	-1.56852	0.00335	0.0244594	yes	#N/A
XLOC_035799	XLOC_035799	Medtr6g092720	chr6:34918939-34920728	A8-C	A8-D	OK	18.4151	10.058	-0.872541	-1.91028	0.0007	0.00695297	yes	ectonucleotide pyrophosphatase/phosphodiesterase
XLOC_048848	XLOC_048848	Medtr0147s0080	scaffold0147:27595-38059	A8-C	A8-D	OK	7.88578	4.30837	-0.872113	-2.19813	0.0002	0.00244971	yes	sorting nexin carboxy-terminal protein
XLOC_048059	XLOC_048059	-	scaffold0018:46224-47405	A8-C	A8-D	OK	30.2724	16.5771	-0.868812	-2.1597	0.0003	0.00348223	yes	#N/A
XLOC_048990	XLOC_048990	Medtr0194s0020	scaffold0194:8810-11324	A8-C	A8-D	OK	12.2058	6.68761	-0.868007	-2.03341	0.00115	0.0104337	yes	CRS2-associated factor 1
XLOC_035924	XLOC_035924	Medtr7g006900	chr7:1265615-1270905	A8-C	A8-D	OK	25.4366	13.9426	-0.867406	-1.9764	0.0006	0.00613873	yes	cytochrome P450 family protein
XLOC_010609	XLOC_010609	Medtr2g037830	chr2:16381036-16386284	A8-C	A8-D	OK	49.5111	27.1677	-0.865859	-2.03099	0.00025	0.00297241	yes	cellulose synthase-like protein D3
XLOC_013787	XLOC_013787	Medtr3g466530,Medtr3g466590	chr3:27345753-27381419	A8-C	A8-D	OK	14.2822	7.84535	-0.86431	-1.87219	0.0005	0.00529456	yes	#N/A
XLOC_021250	XLOC_021250	Medtr4g088835	chr4:35439607-35444432	A8-C	A8-D	OK	61.2969	33.6717	-0.864276	-2.11991	5e-05	0.0007335	yes	ubiquitin-conjugating enzyme E2
XLOC_010452	XLOC_010452	Medtr2g034990,Medtr2g035020,Medtr2g035040,Medtr2g035050	chr2:13439860-13462650	A8-C	A8-D	OK	14.8349	8.15101	-0.863942	-1.65835	0.0017	0.0143581	yes	#N/A
XLOC_016351	XLOC_016351	Medtr3g436390	chr3:12221642-12226531	A8-C	A8-D	OK	51.9201	28.5472	-0.862944	-2.03427	0.00025	0.00297241	yes	flavonoid hydroxylase
XLOC_013383	XLOC_013383	Medtr3g051770	chr3:20500556-20506458	A8-C	A8-D	OK	23.1431	12.7267	-0.862717	-2.04849	0.0001	0.00135351	yes	calmodulin-domain kinase CDPK protein
XLOC_047727	XLOC_047727	Medtr0001s0430	scaffold0001:188781-195705	A8-C	A8-D	OK	9.61159	5.286	-0.862599	-2.30016	0.0002	0.00244971	yes	pentatricopeptide (PPR) repeat protein
XLOC_009328	XLOC_009328	Medtr2g098340	chr2:42041149-42045089	A8-C	A8-D	OK	15.223	8.37342	-0.862366	-1.84905	0.00085	0.00811735	yes	hypothetical protein
XLOC_005733	XLOC_005733	Medtr1g090140	chr1:40376285-40381503	A8-C	A8-D	OK	33.0626	18.2176	-0.859871	-2.09746	0.00015	0.00192507	yes	TCP-1/cpn60 chaperonin family protein
XLOC_026868	XLOC_026868	Medtr5g020740	chr5:7941705-7943809	A8-C	A8-D	OK	317.735	175.09	-0.859728	-1.79198	0.00125	0.0111448	yes	phenylcoumaran benzylic ether reductase-like protein Fi1
XLOC_049965	XLOC_049965	Medtr1099s0010	scaffold1099:236-2131	A8-C	A8-D	OK	31.9966	17.6378	-0.85925	-1.706	0.0039	0.0275776	yes	Sec14p-like phosphatidylinositol transfer family protein
XLOC_020765	XLOC_020765	Medtr4g074160	chr4:28203992-28206323	A8-C	A8-D	OK	68.8346	37.9629	-0.858546	-2.13845	0.00015	0.00192507	yes	centromere/microtubule-binding protein
XLOC_019293	XLOC_019293	Medtr4g013240,Medtr4g013245	chr4:3634517-3648143	A8-C	A8-D	OK	11.7348	6.47497	-0.857851	-1.5374	0.0074	0.0457605	yes	#N/A
XLOC_009707	XLOC_009707	Medtr2g009480	chr2:1929385-1930020	A8-C	A8-D	OK	31.6679	17.4746	-0.857763	-1.5106	0.0067	0.0421702	yes	leguminosin group485 secreted peptide
XLOC_025256	XLOC_025256	Medtr4g102890	chr4:42654339-42656308	A8-C	A8-D	OK	40.84	22.5383	-0.857604	-2.0188	0.0002	0.00244971	yes	hypothetical protein
XLOC_027329	XLOC_027329	Medtr5g034320	chr5:14864230-14867080	A8-C	A8-D	OK	30.6376	16.9081	-0.857587	-2.04341	0.00035	0.00395664	yes	polygalacturonase non-catalytic protein
XLOC_044541	XLOC_044541	Medtr8g099030	chr8:41549931-41560259	A8-C	A8-D	OK	15.571	8.59566	-0.85718	-2.0643	0.0001	0.00135351	yes	respiratory burst oxidase-like protein
XLOC_021502	XLOC_021502	Medtr4g094715	chr4:38832639-38835379	A8-C	A8-D	OK	9.29941	5.13599	-0.856496	-1.5828	0.00375	0.0267051	yes	pectin lyase superfamily protein
XLOC_026752	XLOC_026752	Medtr5g017470	chr5:6385123-6387834	A8-C	A8-D	OK	31.3984	17.3493	-0.855814	-2.01387	0.0002	0.00244971	yes	heat shock transcription factor
XLOC_024789	XLOC_024789	Medtr4g088500	chr4:35114936-35118502	A8-C	A8-D	OK	23.9286	13.2324	-0.854657	-2.0184	0.00015	0.00192507	yes	MACPF domain NSL1-like protein
XLOC_046549	XLOC_046549	Medtr8g071130	chr8:30180711-30182726	A8-C	A8-D	OK	274.595	151.857	-0.854595	-1.97296	0.0004	0.00442226	yes	pinoresinol-lariciresinol reductase-like protein
XLOC_004739	XLOC_004739	Medtr1g056550	chr1:24709061-24712400	A8-C	A8-D	OK	17.3886	9.617	-0.854484	-1.88181	0.00065	0.00656228	yes	syntaxin of plants 122 protein
XLOC_020974	XLOC_020974	Medtr4g080777	chr4:31243044-31248009	A8-C	A8-D	OK	3.22935	1.78655	-0.854064	-1.51277	0.00575	0.0374388	yes	disease resistance protein (TIR-NBS-LRR class), putative
XLOC_003634	XLOC_003634	Medtr1g019550	chr1:5918199-5924682	A8-C	A8-D	OK	2.92086	1.61606	-0.853914	-1.57172	0.0041	0.0287045	yes	disease resistance protein (TIR-NBS-LRR class), putative
XLOC_040716	XLOC_040716	Medtr7g083120	chr7:31935707-31937630	A8-C	A8-D	OK	17.4045	9.63292	-0.853414	-1.62557	0.0024	0.0187047	yes	plant integral membrane protein
XLOC_007259	XLOC_007259	Medtr2g024330	chr2:8764565-8770140	A8-C	A8-D	OK	22.4187	12.4112	-0.85306	-1.99248	0.0003	0.00348223	yes	strubbelig-receptor family protein
XLOC_047905	XLOC_047905	Medtr0007s0390	scaffold0007:225857-228858	A8-C	A8-D	OK	3.06765	1.69836	-0.852986	-2.08959	0.0026	0.0200019	yes	receptor-like Serine/Threonine-kinase plant
XLOC_021118	XLOC_021118	Medtr4g085480	chr4:33344909-33346941	A8-C	A8-D	OK	66.4601	36.8003	-0.852771	-2.07109	0.0002	0.00244971	yes	Serine/Threonine kinase, plant-type protein, putative
XLOC_006361	XLOC_006361	Medtr1g111330	chr1:50297717-50302012	A8-C	A8-D	OK	22.3595	12.3874	-0.852015	-1.93075	0.0005	0.00529456	yes	plasma-membrane choline transporter family protein
XLOC_004841	XLOC_004841	Medtr1g061050	chr1:26628823-26632473	A8-C	A8-D	OK	365.959	202.793	-0.851672	-1.42244	0.0075	0.046229	yes	fructose-bisphosphate aldolase
XLOC_006389	XLOC_006389	Medtr1g112270	chr1:50782751-50790900	A8-C	A8-D	OK	15.3365	8.50531	-0.850538	-1.87695	0.00045	0.0048513	yes	C2H2 zinc finger protein, putative
XLOC_041012	XLOC_041012	Medtr7g091690	chr7:36292790-36297711	A8-C	A8-D	OK	14.4561	8.02508	-0.849091	-1.80447	0.00075	0.00735764	yes	sugar porter (SP) family MFS transporter
XLOC_028859	XLOC_028859	Medtr5g090770	chr5:39512108-39516018	A8-C	A8-D	OK	12.6451	7.02028	-0.848974	-1.82747	0.00055	0.00571922	yes	NPR1/NIM1-like regulatory protein, putative
XLOC_014916	XLOC_014916	Medtr3g098530	chr3:44987321-44989682	A8-C	A8-D	OK	24.4983	13.6011	-0.848957	-1.84749	0.0007	0.00695297	yes	polyphosphoinositide-binding protein
XLOC_003004	XLOC_003004	Medtr1g108440	chr1:49010906-49013898	A8-C	A8-D	OK	11.0967	6.16905	-0.84701	-1.87185	0.0008	0.00773279	yes	ribose-5-phosphate isomerase A
XLOC_047840	XLOC_047840	Medtr0004s0510	scaffold0004:246153-247504	A8-C	A8-D	OK	17.0374	9.48114	-0.84557	-2.00137	0.003	0.0224101	yes	small heat shock protein
XLOC_028682	XLOC_028682	Medtr5g086030,Medtr5g086040,Medtr5g086090	chr5:37195482-37224624	A8-C	A8-D	OK	7.85029	4.37158	-0.84459	-1.60595	0.0032	0.0236448	yes	#N/A
XLOC_028052	XLOC_028052	Medtr5g065880	chr5:27724168-27734137	A8-C	A8-D	OK	55.1506	30.7407	-0.843226	-2.10754	5e-05	0.0007335	yes	glucose-6-phosphate isomerase
XLOC_041237	XLOC_041237	Medtr7g098700,Medtr7g098730	chr7:39514807-39532561	A8-C	A8-D	OK	11.4296	6.371	-0.84318	-1.69492	0.0018	0.0149772	yes	#N/A
XLOC_047846	XLOC_047846	Medtr0004s0240	scaffold0004:96074-102002	A8-C	A8-D	OK	12.2728	6.84486	-0.842371	-2.11602	0.00065	0.00656228	yes	hypothetical protein
XLOC_011172	XLOC_011172	Medtr2g063510	chr2:26800817-26805019	A8-C	A8-D	OK	22.5386	12.5721	-0.842171	-1.93638	0.00045	0.0048513	yes	DNA-3-methyladenine glycosylase I
XLOC_045282	XLOC_045282	Medtr8g020290	chr8:7072570-7078898	A8-C	A8-D	OK	3.85234	2.14945	-0.841769	-1.56054	0.00505	0.0337688	yes	disease resistance protein (TIR-NBS-LRR class), putative
XLOC_004111	XLOC_004111	Medtr1g035730	chr1:13051541-13053044	A8-C	A8-D	OK	7.34189	4.09789	-0.84127	-1.48761	0.008	0.0487438	yes	xyloglucan galactosyltransferase KATAMARI-like protein
XLOC_050223	XLOC_050223	Medtr1995s0010	scaffold1995:494-1167	A8-C	A8-D	OK	12.626	7.04772	-0.841167	-1.65249	0.00435	0.0300794	yes	phospholipase A1-Igamma 2
XLOC_001400	XLOC_001400	Medtr1g054205	chr1:23229598-23231785	A8-C	A8-D	OK	24.5546	13.7195	-0.839767	-1.72213	0.0015	0.0129324	yes	peroxidase family protein
XLOC_022261	XLOC_022261	Medtr4g124050	chr4:51210009-51216982	A8-C	A8-D	OK	12.0505	6.73525	-0.839286	-1.94626	0.0004	0.00442226	yes	transporter ABC domain protein
XLOC_029528	XLOC_029528	Medtr5g013470	chr5:4271574-4275219	A8-C	A8-D	OK	14.3314	8.01929	-0.837635	-1.68067	0.00275	0.0208945	yes	NADP-specific glutamate dehydrogenase
XLOC_002794	XLOC_002794	Medtr1g102070	chr1:46102115-46104813	A8-C	A8-D	OK	12.9713	7.26224	-0.836832	-1.68634	0.0018	0.0149772	yes	gibberellin 20-oxidase
XLOC_026350	XLOC_026350	Medtr5g006890	chr5:1125100-1129505	A8-C	A8-D	OK	12.5158	7.00791	-0.836699	-1.87733	0.00035	0.00395664	yes	RNA helicase SDE3-like protein
XLOC_004926	XLOC_004926	Medtr1g064090	chr1:28183313-28188012	A8-C	A8-D	OK	295.067	165.233	-0.836542	-1.51568	0.00515	0.0343291	yes	phenylalanine ammonia-lyase-like protein
XLOC_005357	XLOC_005357	Medtr1g077790	chr1:34753084-34753995	A8-C	A8-D	OK	44.0642	24.6809	-0.836212	-1.71366	0.00265	0.0202964	yes	plastocyanin-like domain protein
XLOC_047141	XLOC_047141	Medtr8g092060	chr8:38424362-38436542	A8-C	A8-D	OK	17.7036	9.92022	-0.8356	-2.02437	5e-05	0.0007335	yes	UPF0202 plant-like protein
XLOC_013832	XLOC_013832	Medtr3g062590	chr3:28282908-28290433	A8-C	A8-D	OK	29.7063	16.6603	-0.834356	-2.05713	0.0003	0.00348223	yes	LRR receptor-like kinase
XLOC_034812	XLOC_034812	Medtr6g042240	chr6:14552827-14559181	A8-C	A8-D	OK	6.48714	3.64059	-0.833411	-1.59212	0.0031	0.0230398	yes	type I inositol-1,4,5-trisphosphate 5-phosphatase
XLOC_005487	XLOC_005487	Medtr1g082215	chr1:36561188-36563488	A8-C	A8-D	OK	8.13247	4.56526	-0.832996	-1.66299	0.00295	0.0221059	yes	viral A-type inclusion protein, putative
XLOC_006418	XLOC_006418	Medtr1g112940	chr1:51223412-51225322	A8-C	A8-D	OK	52.7919	29.6633	-0.831638	-1.96716	0.0003	0.00348223	yes	protein phosphatase 2A regulatory B subunit family protein
XLOC_003207	XLOC_003207	Medtr1g115210	chr1:51879587-51882223	A8-C	A8-D	OK	36.135	20.3099	-0.831213	-2.02405	0.0002	0.00244971	yes	aspartic protease in GUARD CELL-like protein
XLOC_025605	XLOC_025605	Medtr4g115640	chr4:47777949-47782473	A8-C	A8-D	OK	10.0439	5.64547	-0.831161	-1.81008	0.00075	0.00735764	yes	ClC chloride channel family protein
XLOC_047839	XLOC_047839	Medtr0004s0480	scaffold0004:227016-231679	A8-C	A8-D	OK	18.6099	10.4637	-0.830678	-2.40129	0.0003	0.00348223	yes	LUC7 amino-terminal protein
XLOC_048115	XLOC_048115	Medtr0022s0300	scaffold0022:95841-100526	A8-C	A8-D	OK	20.6857	11.6351	-0.830156	-2.15907	0.00065	0.00656228	yes	phosphoprotein phosphatase inhibitor
XLOC_042082	XLOC_042082	Medtr8g007150	chr8:1306640-1314762	A8-C	A8-D	OK	3.72277	2.09396	-0.830139	-1.54691	0.00475	0.0322031	yes	Serine/Threonine kinase family protein
XLOC_037395	XLOC_037395	Medtr7g074710	chr7:27943371-27945942	A8-C	A8-D	OK	293.222	165.207	-0.827724	-1.84381	0.0006	0.00613873	yes	dihydroflavonol 4-reductase-like protein
XLOC_047956	XLOC_047956	Medtr0010s0220	scaffold0010:146193-167238	A8-C	A8-D	OK	20.1975	11.3828	-0.827326	-2.01685	0.00045	0.0048513	yes	importin 9
XLOC_043283	XLOC_043283	Medtr8g463380	chr8:22326722-22329800	A8-C	A8-D	OK	4.0527	2.28464	-0.826915	-1.51818	0.0059	0.0381549	yes	TCP family transcription factor
XLOC_041229	XLOC_041229	Medtr7g098550	chr7:39448421-39451869	A8-C	A8-D	OK	5.839	3.29244	-0.826563	-1.49765	0.0058	0.0376359	yes	cytochrome P450 family 709 protein
XLOC_008993	XLOC_008993	Medtr2g088770	chr2:37433868-37435699	A8-C	A8-D	OK	182.218	102.753	-0.826487	-1.95765	0.00045	0.0048513	yes	peroxidase family protein
XLOC_048058	XLOC_048058	-	scaffold0018:40371-42988	A8-C	A8-D	OK	52.8227	29.7961	-0.826034	-2.24874	0.0001	0.00135351	yes	#N/A
XLOC_015815	XLOC_015815	-	chr3:3053202-3056106	A8-C	A8-D	OK	10.3965	5.86448	-0.826027	-1.61504	0.0035	0.0253411	yes	#N/A
XLOC_002216	XLOC_002216	-	chr1:37319387-37321392	A8-C	A8-D	OK	32.349	18.2717	-0.824108	-1.6446	0.0025	0.0193418	yes	#N/A
XLOC_005777	XLOC_005777	Medtr1g090873	chr1:40938676-40944143	A8-C	A8-D	OK	59.01	33.3516	-0.823204	-2.03899	0.0001	0.00135351	yes	SEC12p-like protein
XLOC_049324	XLOC_049324	Medtr0349s0030	scaffold0349:4683-8263	A8-C	A8-D	OK	6.56794	3.71238	-0.823097	-1.71973	0.0067	0.0421702	yes	Serine/Threonine kinase family protein
XLOC_030265	XLOC_030265	Medtr5g037070	chr5:16177645-16181364	A8-C	A8-D	OK	4.71159	2.66425	-0.822483	-1.4423	0.00755	0.0464771	yes	zinc ion-binding protein
XLOC_023138	XLOC_023138	Medtr4g022550,Medtr4g022570	chr4:7481398-7537988	A8-C	A8-D	OK	137.343	77.7628	-0.820633	-1.97065	0.00015	0.00192507	yes	#N/A
XLOC_035804	XLOC_035804	Medtr6g092790	chr6:34944218-34946118	A8-C	A8-D	OK	63.3069	35.8551	-0.820186	-1.9315	0.0003	0.00348223	yes	phospholipase A2 family protein
XLOC_045598	XLOC_045598	Medtr8g031940,Medtr8g031990,Medtr8g032000,Medtr8g032010,Medtr8g032030	chr8:11971920-12015410	A8-C	A8-D	OK	27.7468	15.715	-0.82018	-1.7932	0.0007	0.00695297	yes	#N/A
XLOC_003106	XLOC_003106	Medtr1g111550	chr1:50406494-50408598	A8-C	A8-D	OK	12.3836	7.01548	-0.819816	-1.72719	0.00135	0.0119028	yes	MFS transporter
XLOC_039197	XLOC_039197	Medtr7g017630	chr7:5626579-5631509	A8-C	A8-D	OK	169.287	95.9338	-0.819361	-1.81899	0.0013	0.0115313	yes	transmembrane amino acid transporter family protein
XLOC_006301	XLOC_006301	Medtr1g108810	chr1:49172625-49176069	A8-C	A8-D	OK	13.5979	7.71344	-0.817933	-1.60967	0.00305	0.0227391	yes	MATE efflux family protein
XLOC_022073	XLOC_022073	Medtr4g116980	chr4:48447800-48452732	A8-C	A8-D	OK	22.9629	13.0472	-0.815568	-1.69778	0.00145	0.0125867	yes	defective in cullin neddylation protein, putative
XLOC_007660	XLOC_007660	Medtr2g437460	chr2:14710510-14713103	A8-C	A8-D	OK	23.3651	13.292	-0.813798	-1.95093	0.00015	0.00192507	yes	pentatricopeptide (PPR) repeat protein
XLOC_023306	XLOC_023306	Medtr4g028930	chr4:9948554-9950056	A8-C	A8-D	OK	19.493	11.1016	-0.812196	-1.71562	0.0016	0.0136343	yes	ovate transcriptional repressor
XLOC_017800	XLOC_017800	Medtr3g083970	chr3:37894775-37914092	A8-C	A8-D	OK	7.41567	4.2254	-0.81149	-1.95762	0.0004	0.00442226	yes	DRIM (down-regulated in metastasis)-like protein
XLOC_031153	XLOC_031153	Medtr5g075020	chr5:31868416-31869921	A8-C	A8-D	OK	24.0735	13.7332	-0.809784	-1.64385	0.00295	0.0221059	yes	LOB domain protein
XLOC_048934	XLOC_048934	Medtr0173s0030	scaffold0173:7109-25478	A8-C	A8-D	OK	80.7547	46.0835	-0.809297	-2.3915	0.00025	0.00297241	yes	COP9 signalosome complex subunit-like protein
XLOC_022803	XLOC_022803	Medtr4g009960	chr4:2144711-2156354	A8-C	A8-D	OK	6.51522	3.71924	-0.808807	-1.72101	0.00195	0.0159061	yes	eukaryotic translation initiation factor 3 subunit
XLOC_046298	XLOC_046298	Medtr8g061950	chr8:25866266-25867866	A8-C	A8-D	OK	41.87	23.9212	-0.807629	-1.65033	0.00235	0.0183902	yes	glutathione S-transferase, amino-terminal domain protein
XLOC_003435	XLOC_003435	Medtr1g012840	chr1:2672036-2677409	A8-C	A8-D	OK	10.2661	5.87608	-0.804962	-1.82828	0.0006	0.00613873	yes	octicosapeptide/phox/Bem1p domain protein
XLOC_011380	XLOC_011380	Medtr2g073520,Medtr2g073540,Medtr2g073560,Medtr2g073600,Medtr2g073630,Medtr2g073640	chr2:31176101-31248943	A8-C	A8-D	OK	5.46927	3.13811	-0.801452	-1.48478	0.00655	0.0415138	yes	#N/A
XLOC_019248	XLOC_019248	Medtr4g011600	chr4:2861057-2863277	A8-C	A8-D	OK	26.0116	14.9303	-0.800907	-1.90297	0.00055	0.00571922	yes	sulfate transporter-like protein
XLOC_021989	XLOC_021989	Medtr4g114110	chr4:46974586-46977280	A8-C	A8-D	OK	21.3707	12.2926	-0.797845	-1.80377	0.0015	0.0129324	yes	galactose oxidase/kelch repeat protein
XLOC_007580	XLOC_007580	Medtr2g035170	chr2:13519528-13521345	A8-C	A8-D	OK	149.825	86.3356	-0.795248	-1.93931	0.00025	0.00297241	yes	disease-resistance response protein
XLOC_046489	XLOC_046489	Medtr8g069040	chr8:28877428-28884486	A8-C	A8-D	OK	19.8764	11.467	-0.793569	-1.82253	0.00065	0.00656228	yes	6-phosphofructokinase
XLOC_025924	XLOC_025924	Medtr4g126020	chr4:52366718-52370164	A8-C	A8-D	OK	6.92175	3.99719	-0.792151	-1.52851	0.00485	0.0327066	yes	calmodulin-binding family protein
XLOC_000917	XLOC_000917	Medtr1g038793	chr1:14300143-14311673	A8-C	A8-D	OK	8.49694	4.91042	-0.791097	-1.72403	0.0011	0.0100566	yes	P-loop nucleoside triphosphate hydrolase superfamily protein
XLOC_029461	XLOC_029461	Medtr5g011520	chr5:3331445-3333209	A8-C	A8-D	OK	66.8022	38.6129	-0.790812	-1.9666	0.00045	0.0048513	yes	AT hook motif DNA-binding family protein
XLOC_015814	XLOC_015814	-	chr3:3049023-3053021	A8-C	A8-D	OK	24.4624	14.156	-0.789154	-1.49059	0.0057	0.0372022	yes	#N/A
XLOC_014948	XLOC_014948	Medtr3g099190	chr3:45475755-45478213	A8-C	A8-D	OK	27.9573	16.1842	-0.788637	-1.92309	0.00035	0.00395664	yes	acetolactate synthase 1 catalytic subunit
XLOC_021404	XLOC_021404	Medtr4g094222	chr4:37468260-37471472	A8-C	A8-D	OK	17.3733	10.0645	-0.787598	-1.51385	0.00495	0.0332868	yes	ubiquinol oxidase 1a
XLOC_018009	XLOC_018009	Medtr3g090550	chr3:41026368-41029931	A8-C	A8-D	OK	10.8557	6.29367	-0.786481	-1.58585	0.00425	0.0295486	yes	nodulin MtN21/EamA-like transporter family protein
XLOC_021557	XLOC_021557	Medtr4g097010	chr4:39959744-39965586	A8-C	A8-D	OK	42.6336	24.7645	-0.783718	-1.70181	0.002	0.0162375	yes	adenylylsulfate kinase
XLOC_016864	XLOC_016864	Medtr3g460700	chr3:23809674-23817126	A8-C	A8-D	OK	31.3416	18.2125	-0.783151	-1.92101	0.0003	0.00348223	yes	NOL1/NOP2/sun family RNA methylase, putative
XLOC_005678	XLOC_005678	Medtr1g088680	chr1:39660481-39668018	A8-C	A8-D	OK	54.163	31.4875	-0.78253	-1.81409	0.00065	0.00656228	yes	multidrug resistance protein ABC transporter family protein
XLOC_008705	XLOC_008705	Medtr2g078730	chr2:32915002-32917941	A8-C	A8-D	OK	33.1164	19.2725	-0.781002	-1.82697	0.0007	0.00695297	yes	branched-chain-amino-acid aminotransferase-like protein
XLOC_010149	XLOC_010149	Medtr2g023680	chr2:8378416-8382727	A8-C	A8-D	OK	204.98	119.427	-0.779353	-1.53529	0.0043	0.0298201	yes	cytochrome P450 family monooxygenase
XLOC_032415	XLOC_032415	Medtr6g015995	chr6:5684112-5686084	A8-C	A8-D	OK	68.6597	40.0336	-0.778254	-1.88199	0.0006	0.00613873	yes	pollen Ole e I family allergen
XLOC_002624	XLOC_002624	Medtr1g096610	chr1:43532779-43534054	A8-C	A8-D	OK	16.0856	9.38686	-0.777053	-1.55232	0.0043	0.0298201	yes	DUF688 family protein
XLOC_023775	XLOC_023775	Medtr4g053520	chr4:19348168-19350275	A8-C	A8-D	OK	12.4292	7.25458	-0.776771	-1.6314	0.0024	0.0187047	yes	CAZy family GT29 glycosyltransferase
XLOC_025899	XLOC_025899	Medtr4g125260	chr4:51937266-51940056	A8-C	A8-D	OK	30.2731	17.6762	-0.776227	-1.87482	0.00045	0.0048513	yes	receptor-like kinase
XLOC_045951	XLOC_045951	Medtr8g046140	chr8:18045607-18049015	A8-C	A8-D	OK	84.9536	49.6153	-0.775889	-1.86462	0.0004	0.00442226	yes	50S ribosomal protein L5P
XLOC_027407	XLOC_027407	Medtr5g037020	chr5:16163038-16165318	A8-C	A8-D	OK	11.8375	6.91605	-0.775339	-1.65124	0.00215	0.0171847	yes	UPF0392 RCOM-like protein
XLOC_048073	XLOC_048073	Medtr0019s0020	scaffold0019:4361-10318	A8-C	A8-D	OK	3.15435	1.84526	-0.77352	-1.68227	0.00585	0.037883	yes	ABC transporter family protein
XLOC_029850	XLOC_029850	Medtr5g024300	chr5:9781691-9783925	A8-C	A8-D	OK	44.6681	26.149	-0.772489	-1.86506	0.00055	0.00571922	yes	transmembrane amino acid transporter family protein
XLOC_038297	XLOC_038297	Medtr7g102120	chr7:41211834-41214023	A8-C	A8-D	OK	82.6073	48.4182	-0.77072	-1.83043	0.0006	0.00613873	yes	S-adenosylmethionine synthase-like protein
XLOC_007675	XLOC_007675	Medtr2g437910	chr2:14987682-14993945	A8-C	A8-D	OK	88.9428	52.1561	-0.770042	-1.83266	0.001	0.00928481	yes	vacuolar-sorting receptor
XLOC_047375	XLOC_047375	Medtr8g099000	chr8:41516991-41518271	A8-C	A8-D	OK	27.5256	16.1473	-0.769476	-1.5653	0.00385	0.0272848	yes	tubby C 2 protein
XLOC_038798	XLOC_038798	Medtr7g117310	chr7:48462976-48467212	A8-C	A8-D	OK	19.5005	11.44	-0.76943	-1.78506	0.00085	0.00811735	yes	cyclic nucleotide-gated ion channel-like protein
XLOC_033907	XLOC_033907	Medtr6g093060	chr6:35097836-35107833	A8-C	A8-D	OK	14.3867	8.44926	-0.767838	-1.7553	0.0015	0.0129324	yes	transducin/WD40 repeat protein
XLOC_015410	XLOC_015410	Medtr3g112090	chr3:52449091-52450050	A8-C	A8-D	OK	30.5339	17.9336	-0.767753	-1.61066	0.00325	0.0238939	yes	60S ribosome subunit biogenesis NIP7-like protein
XLOC_043870	XLOC_043870	Medtr8g074010	chr8:31299024-31300757	A8-C	A8-D	OK	115.072	67.6481	-0.766419	-1.87897	0.0003	0.00348223	yes	phosphoserine aminotransferase
XLOC_037445	XLOC_037445	Medtr7g076310	chr7:28725472-28729387	A8-C	A8-D	OK	97.1937	57.1724	-0.765543	-1.88036	0.0006	0.00613873	yes	UDP-galactose transporter 1
XLOC_017121	XLOC_017121	Medtr3g062610	chr3:28294351-28297483	A8-C	A8-D	OK	19.9912	11.7632	-0.765086	-1.45902	0.0071	0.0442497	yes	Mn-specific cation diffusion facilitator transporter MTP81
XLOC_014572	XLOC_014572	Medtr3g087590	chr3:39697586-39701455	A8-C	A8-D	OK	341.526	201.1	-0.764084	-1.48492	0.0063	0.0402234	yes	myo-inositol 1-phosphate synthase
XLOC_002714	XLOC_002714	Medtr1g099570	chr1:44973644-44975878	A8-C	A8-D	OK	18.6657	11.0101	-0.761555	-1.72062	0.00195	0.0159061	yes	white-brown-complex ABC transporter family protein
XLOC_048017	XLOC_048017	Medtr0014s0440	scaffold0014:192112-200651	A8-C	A8-D	OK	18.3788	10.8446	-0.761061	-2.15957	0.001	0.00928481	yes	glycosyltransferase family 90 protein
XLOC_032797	XLOC_032797	Medtr6g035370	chr6:12680551-12684213	A8-C	A8-D	OK	13.4782	7.95563	-0.760581	-1.70348	0.00135	0.0119028	yes	myb/SANT-like DNA-binding domain protein
XLOC_033739	XLOC_033739	Medtr6g084920	chr6:31956400-31959945	A8-C	A8-D	OK	44.2743	26.1391	-0.760259	-1.78673	0.00105	0.00966436	yes	C-8,7 sterol isomerase, putative
XLOC_047836	XLOC_047836	Medtr0004s0230	scaffold0004:91856-94060	A8-C	A8-D	OK	17.1291	10.1212	-0.759069	-1.88132	0.0018	0.0149772	yes	hypothetical protein
XLOC_021309	XLOC_021309	Medtr4g091240	chr4:36124693-36129496	A8-C	A8-D	OK	56.0521	33.1446	-0.757995	-1.52159	0.00555	0.0364101	yes	NAD(P)H dehydrogenase B2
XLOC_036161	XLOC_036161	Medtr7g016700,Medtr7g016780,Medtr7g016800,Medtr7g016820	chr7:5283753-5316167	A8-C	A8-D	OK	40.7937	24.1364	-0.757136	-1.47013	0.0073	0.0452595	yes	#N/A
XLOC_014989	XLOC_014989	Medtr3g100500	chr3:46229074-46230886	A8-C	A8-D	OK	91.4721	54.1256	-0.75702	-1.68774	0.00175	0.0146571	yes	aspartic proteinase nepenthesin-like protein
XLOC_025835	XLOC_025835	Medtr4g123630	chr4:50896558-50901357	A8-C	A8-D	OK	60.2607	35.7216	-0.754421	-1.86718	0.00045	0.0048513	yes	evolutionarily carboxy-terminal region protein
XLOC_025009	XLOC_025009	Medtr4g096820	chr4:38526215-38530618	A8-C	A8-D	OK	11.8178	7.00806	-0.753876	-1.65039	0.00295	0.0221059	yes	pre-rRNA-processing esf1-like protein
XLOC_021207	XLOC_021207	Medtr4g088190,Medtr4g088200	chr4:34775357-34785210	A8-C	A8-D	OK	113.098	67.1039	-0.753101	-1.70201	0.0018	0.0149772	yes	#N/A
XLOC_013382	XLOC_013382	Medtr3g051730	chr3:20465873-20480767	A8-C	A8-D	OK	3.24727	1.92809	-0.752057	-1.60737	0.00405	0.0284066	yes	ribosome 60S biogenesis amino-terminal protein
XLOC_029479	XLOC_029479	Medtr5g012030,Medtr5g012050	chr5:3551279-3564378	A8-C	A8-D	OK	171.344	101.753	-0.751821	-1.75201	0.0011	0.0100566	yes	#N/A
XLOC_048750	XLOC_048750	Medtr0122s0020	scaffold0122:5904-10805	A8-C	A8-D	OK	25.6734	15.2494	-0.751526	-1.91307	0.0019	0.0155648	yes	expansin-like protein B1
XLOC_041271	XLOC_041271	Medtr7g099680	chr7:39984069-39987331	A8-C	A8-D	OK	252.363	149.947	-0.751049	-1.46885	0.006	0.0386313	yes	heat shock cognate 70 kDa protein
XLOC_011848	XLOC_011848	Medtr2g090190	chr2:38268710-38272451	A8-C	A8-D	OK	29.39	17.502	-0.747808	-1.78406	0.00165	0.0140041	yes	catalytic/protein phosphatase type 2C
XLOC_049018	XLOC_049018	Medtr0204s0010	scaffold0204:0-1695	A8-C	A8-D	OK	120.513	71.8887	-0.745349	-2.04309	0.00035	0.00395664	yes	endomembrane protein 70 family protein
XLOC_049367	XLOC_049367	Medtr0374s0050	scaffold0374:12823-15980	A8-C	A8-D	OK	11.5884	6.9174	-0.744381	-1.65196	0.0062	0.0397312	yes	aldo/keto reductase family oxidoreductase
XLOC_030054	XLOC_030054	Medtr5g030500	chr5:12916063-12917413	A8-C	A8-D	OK	58.5998	34.988	-0.744035	-1.79406	0.00105	0.00966436	yes	abscisic acid receptor PYR1-like protein
XLOC_025170	XLOC_025170	Medtr4g099430	chr4:41276778-41278435	A8-C	A8-D	OK	44.2759	26.4381	-0.743905	-1.46036	0.0069	0.0431725	yes	inhibitor of apoptosis-promoting Bax1 protein
XLOC_002026	XLOC_002026	Medtr1g077210	chr1:34457750-34462026	A8-C	A8-D	OK	144.798	86.5391	-0.74262	-1.83334	0.00055	0.00571922	yes	plant/F12B17-70 protein
XLOC_026908	XLOC_026908	Medtr5g021670	chr5:8411125-8415513	A8-C	A8-D	OK	5.28223	3.15726	-0.742473	-1.56241	0.00455	0.0311349	yes	LRR receptor-like kinase family protein
XLOC_014942	XLOC_014942	Medtr3g099120	chr3:45437242-45440244	A8-C	A8-D	OK	70.5038	42.148	-0.742238	-1.84752	0.00075	0.00735764	yes	non-specific phospholipase C4
XLOC_005272	XLOC_005272	Medtr1g075540	chr1:33453018-33457614	A8-C	A8-D	OK	18.639	11.1462	-0.741782	-1.52144	0.00445	0.0305713	yes	peroxisomal membrane 22 kDa (Mpv17/PMP22) family protein
XLOC_016989	XLOC_016989	Medtr3g464330	chr3:25836810-25841263	A8-C	A8-D	OK	48.6706	29.1075	-0.74166	-1.78377	0.00125	0.0111448	yes	microsomal omega-3 fatty acid desaturase
XLOC_029531	XLOC_029531	Medtr5g013540	chr5:4312737-4316847	A8-C	A8-D	OK	50.0084	29.9153	-0.741284	-1.78808	0.0009	0.0085054	yes	peptidyl-prolyl cis-trans isomerase
XLOC_038763	XLOC_038763	Medtr7g116340	chr7:47977432-47979285	A8-C	A8-D	OK	55.0687	32.9484	-0.741026	-1.78473	0.00115	0.0104337	yes	peptidyl-prolyl cis-trans isomerase
XLOC_029828	XLOC_029828	Medtr5g023660	chr5:9389042-9395204	A8-C	A8-D	OK	6.01688	3.60153	-0.740406	-1.454	0.0076	0.0467547	yes	DNA (cytosine-5)-methyltransferase CMT3-like protein
XLOC_029638	XLOC_029638	Medtr5g017070	chr5:6191330-6204095	A8-C	A8-D	OK	4.66597	2.79514	-0.739258	-1.53322	0.00425	0.0295486	yes	DNA polymerase
XLOC_043320	XLOC_043320	Medtr8g464860	chr8:22999738-23005780	A8-C	A8-D	OK	14.8181	8.88637	-0.737696	-1.60303	0.00335	0.0244594	yes	Serine/Threonine-kinase abkC-like protein, putative
XLOC_005702	XLOC_005702	Medtr1g089260	chr1:40004459-40006446	A8-C	A8-D	OK	12.6167	7.5676	-0.737424	-1.5597	0.0044	0.0303371	yes	U3 small nucleolar RNA-associated protein, putative
XLOC_025898	XLOC_025898	Medtr4g125180	chr4:51913171-51915947	A8-C	A8-D	OK	14.5599	8.7471	-0.735119	-1.67073	0.0021	0.016877	yes	subtilisin-like serine protease
XLOC_043183	XLOC_043183	Medtr8g054410	chr8:19775421-19778694	A8-C	A8-D	OK	8.76421	5.26649	-0.734783	-1.48616	0.00595	0.0383612	yes	PPR containing plant-like protein
XLOC_018629	XLOC_018629	Medtr3g108320	chr3:50042438-50049490	A8-C	A8-D	OK	91.3419	54.9258	-0.733793	-1.79585	0.00145	0.0125867	yes	potassium channel KAT3 protein
XLOC_033242	XLOC_033242	Medtr6g461910	chr6:21613651-21616491	A8-C	A8-D	OK	9.93308	5.9755	-0.733182	-1.58322	0.0021	0.016877	yes	DUF3475 domain protein
XLOC_048929	XLOC_048929	Medtr0172s0020	scaffold0172:12982-17945	A8-C	A8-D	OK	20.9649	12.6155	-0.732784	-1.90973	0.0038	0.0270309	yes	maltose excess protein
XLOC_025943	XLOC_025943	Medtr4g127040	chr4:52694436-52696471	A8-C	A8-D	OK	21.9226	13.2134	-0.730413	-1.66115	0.0025	0.0193418	yes	WRKY family transcription factor
XLOC_048257	XLOC_048257	-	scaffold0034:111490-114025	A8-C	A8-D	OK	20.7756	12.5407	-0.728275	-2.01729	0.00135	0.0119028	yes	#N/A
XLOC_019707	XLOC_019707	Medtr4g030040	chr4:10376991-10379776	A8-C	A8-D	OK	28.417	17.1543	-0.72818	-1.74503	0.00085	0.00811735	yes	organic cation/carnitine transporter
XLOC_034586	XLOC_034586	Medtr6g033330	chr6:10660605-10667227	A8-C	A8-D	OK	15.4588	9.33754	-0.727313	-1.61593	0.00345	0.0250647	yes	seven transmembrane MLO family protein
XLOC_048054	XLOC_048054	Medtr0018s0260	scaffold0018:155378-159912	A8-C	A8-D	OK	73.5325	44.4271	-0.726943	-1.96045	0.0006	0.00613873	yes	succinate dehydrogenase [ubiquinone] iron-sulfur subunit
XLOC_015735	XLOC_015735	Medtr3g009050	chr3:1768282-1770059	A8-C	A8-D	OK	23.1441	13.992	-0.726044	-1.61268	0.00355	0.0256447	yes	LRR receptor-like kinase
XLOC_023038	XLOC_023038	Medtr4g017820	chr4:5621960-5625778	A8-C	A8-D	OK	26.1019	15.7832	-0.72577	-1.62815	0.00245	0.019071	yes	ammonium transporter 1 protein
XLOC_021721	XLOC_021721	Medtr4g103790	chr4:42931643-42935374	A8-C	A8-D	OK	119.142	72.0428	-0.725754	-1.74862	0.0011	0.0100566	yes	NOP56-like pre RNA processing ribonucleoprotein
XLOC_046519	XLOC_046519	Medtr8g069920	chr8:29585951-29594356	A8-C	A8-D	OK	10.5086	6.36166	-0.724098	-1.70672	0.00185	0.0152667	yes	phospholipid-transporting ATPase-like protein
XLOC_024237	XLOC_024237	Medtr4g071090	chr4:26782649-26787983	A8-C	A8-D	OK	13.2379	8.01679	-0.723581	-1.61429	0.00315	0.0233296	yes	minichromosome maintenance (MCM2/3/5) family protein
XLOC_044521	XLOC_044521	Medtr8g098575	chr8:41132910-41137280	A8-C	A8-D	OK	5.4923	3.32638	-0.723454	-1.47592	0.00605	0.038927	yes	disease resistance protein (TIR-NBS class)
XLOC_005573	XLOC_005573	Medtr1g085070	chr1:37970460-37974501	A8-C	A8-D	OK	14.693	8.9055	-0.722365	-1.47962	0.00735	0.0454808	yes	pectinacetylesterase family protein
XLOC_035977	XLOC_035977	Medtr7g009060	chr7:1913708-1933672	A8-C	A8-D	OK	57.6362	34.9395	-0.722116	-1.64761	0.0024	0.0187047	yes	phosphoglycerate mutase-like protein
XLOC_043737	XLOC_043737	Medtr8g069850	chr8:29518209-29525173	A8-C	A8-D	OK	24.7383	14.9991	-0.721872	-1.64781	0.0019	0.0155648	yes	LAG1 longevity assurance-like protein
XLOC_006815	XLOC_006815	Medtr2g010790	chr2:2529537-2531249	A8-C	A8-D	OK	13.0468	7.91184	-0.721615	-1.4948	0.0066	0.0416921	yes	DNA-binding storekeeper protein-related transcriptional
XLOC_005445	XLOC_005445	Medtr1g080590	chr1:35836012-35838257	A8-C	A8-D	OK	19.7811	11.9995	-0.721144	-1.50928	0.0044	0.0303371	yes	GRF1-interacting factor-like protein
XLOC_004275	XLOC_004275	Medtr1g041695	chr1:15637366-15646020	A8-C	A8-D	OK	42.3304	25.7231	-0.718628	-1.76611	0.00095	0.00889855	yes	phosphate transporter PHO1-like protein
XLOC_027278	XLOC_027278	Medtr5g032670	chr5:14074644-14075917	A8-C	A8-D	OK	82.3748	50.0947	-0.717545	-1.74518	0.0014	0.0122587	yes	hypothetical protein
XLOC_033880	XLOC_033880	Medtr6g091770	chr6:34583485-34587735	A8-C	A8-D	OK	75.4118	45.8955	-0.716436	-1.78749	0.00105	0.00966436	yes	arginine N-methyltransferase
XLOC_041612	XLOC_041612	Medtr7g109480	chr7:44772012-44778065	A8-C	A8-D	OK	15.3979	9.3744	-0.715933	-1.62214	0.00255	0.0196807	yes	DNA replication licensing factor Mcm7, putative
XLOC_044312	XLOC_044312	Medtr8g090125	chr8:37755178-37760016	A8-C	A8-D	OK	31.4221	19.1476	-0.714616	-1.78792	0.00085	0.00811735	yes	membrane calcium-translocating P-type ATPase
XLOC_008004	XLOC_008004	Medtr2g045080	chr2:19613289-19614868	A8-C	A8-D	OK	102.783	62.6726	-0.713691	-1.66346	0.00215	0.0171847	yes	acyl-CoA thioesterase
XLOC_048862	XLOC_048862	Medtr0151s0030	scaffold0151:15403-20810	A8-C	A8-D	OK	57.3798	35.0287	-0.712004	-2.03648	0.00095	0.00889855	yes	inositol monophosphatase family protein
XLOC_047809	XLOC_047809	Medtr0003s0580	scaffold0003:329181-330573	A8-C	A8-D	OK	16.8494	10.2935	-0.710963	-1.70447	0.0073	0.0452595	yes	BPS1, putative
XLOC_021449	XLOC_021449	Medtr4g094478,Medtr4g094488,Medtr4g094492	chr4:38057531-38083342	A8-C	A8-D	OK	86.4198	52.8743	-0.708795	-1.65156	0.003	0.0224101	yes	#N/A
XLOC_001426	XLOC_001426	Medtr1g054710	chr1:23862429-23884853	A8-C	A8-D	OK	25.5628	15.6462	-0.708233	-1.65409	0.0022	0.0175036	yes	pre-rRNA processing protein Rrp5
XLOC_008190	XLOC_008190	Medtr2g054880	chr2:23470138-23476600	A8-C	A8-D	OK	42.5078	26.0451	-0.706717	-1.71173	0.0013	0.0115313	yes	arginine N-methyltransferase, putative
XLOC_024895	XLOC_024895	Medtr4g092640	chr4:36744843-36749132	A8-C	A8-D	OK	21.8616	13.3965	-0.706542	-1.57345	0.0037	0.0264676	yes	squalene monooxygenase
XLOC_029772	XLOC_029772	Medtr5g021760	chr5:8476584-8478723	A8-C	A8-D	OK	19.1407	11.7488	-0.704126	-1.53649	0.0053	0.0351814	yes	GDP-mannose 4,6 dehydratase-like protein
XLOC_032204	XLOC_032204	Medtr6g007897,Medtr6g007917	chr6:2123509-2147100	A8-C	A8-D	OK	649.596	399.233	-0.702311	-1.46778	0.0062	0.0397312	yes	#N/A
XLOC_047077	XLOC_047077	Medtr8g090000	chr8:37644875-37650442	A8-C	A8-D	OK	12.8452	7.89707	-0.701837	-1.58734	0.00255	0.0196807	yes	minichromosome maintenance (MCM2/3/5) family protein
XLOC_047808	XLOC_047808	Medtr0003s0540	scaffold0003:305854-310747	A8-C	A8-D	OK	18.2231	11.2071	-0.701361	-1.88118	0.00275	0.0208945	yes	ubiquitin-like modifier-activating enzyme ATG7
XLOC_042608	XLOC_042608	Medtr8g027040	chr8:9421676-9424147	A8-C	A8-D	OK	60.1751	37.0272	-0.700582	-1.67881	0.0023	0.0181104	yes	cytochrome P450 family 78 protein
XLOC_006387	XLOC_006387	Medtr1g112230	chr1:50756472-50762009	A8-C	A8-D	OK	209.429	128.869	-0.70056	-1.4832	0.0079	0.0481807	yes	mevalonate diphosphate decarboxylase
XLOC_046666	XLOC_046666	Medtr8g075890	chr8:32067079-32093105	A8-C	A8-D	OK	40.616	24.9939	-0.700474	-1.53195	0.0056	0.0366876	yes	naringenin 3-dioxygenase (flavanone-3-hydroxylase)
XLOC_030354	XLOC_030354	Medtr5g039900	chr5:17572128-17573994	A8-C	A8-D	OK	25.3014	15.6041	-0.697286	-1.52914	0.0033	0.0241869	yes	UDP-glucosyltransferase family protein
XLOC_045667	XLOC_045667	Medtr8g035760	chr8:13068559-13073043	A8-C	A8-D	OK	25.155	15.5146	-0.697216	-1.57404	0.00395	0.027828	yes	cytochrome P450 family protein
XLOC_041278	XLOC_041278	Medtr7g099890	chr7:40145044-40151081	A8-C	A8-D	OK	73.0872	45.0956	-0.696632	-1.73354	0.0016	0.0136343	yes	ion channel regulatory protein UNC-93
XLOC_008857	XLOC_008857	Medtr2g084280	chr2:35473506-35475350	A8-C	A8-D	OK	18.7496	11.5732	-0.696066	-1.4214	0.0067	0.0421702	yes	transcription factor
XLOC_010915	XLOC_010915	Medtr2g450080	chr2:22089181-22092314	A8-C	A8-D	OK	38.3211	23.6647	-0.695403	-1.66885	0.00245	0.019071	yes	calmodulin-binding protein
XLOC_037473	XLOC_037473	Medtr7g076900	chr7:29044743-29050860	A8-C	A8-D	OK	44.2375	27.3321	-0.694671	-1.68362	0.00205	0.01658	yes	calcium-dependent lipid-binding (CaLB domain) family protein
XLOC_044301	XLOC_044301	Medtr8g089980	chr8:37616551-37624367	A8-C	A8-D	OK	18.1875	11.2407	-0.694221	-1.6455	0.00285	0.0214916	yes	tRNA (cytosine(34)-C(5))-methyltransferase-like protein
XLOC_036273	XLOC_036273	Medtr7g022390	chr7:7214175-7217458	A8-C	A8-D	OK	28.5442	17.645	-0.693936	-1.62249	0.0032	0.0236448	yes	plant/T19L5-60 protein
XLOC_017730	XLOC_017730	Medtr3g081530	chr3:36912357-36916465	A8-C	A8-D	OK	35.8813	22.2022	-0.692531	-1.68363	0.0026	0.0200019	yes	choline-phosphate cytidylyltransferase
XLOC_044564	XLOC_044564	Medtr8g099410	chr8:41914735-41920206	A8-C	A8-D	OK	107.318	66.4806	-0.690893	-1.57619	0.0034	0.0247581	yes	endo-1,4-beta-glucanase
XLOC_000887	XLOC_000887	Medtr1g037280	chr1:13708488-13733416	A8-C	A8-D	OK	12.4402	7.71612	-0.689058	-1.63447	0.0029	0.0217997	yes	sister chromatid cohesion PDS5-like protein
XLOC_024147	XLOC_024147	Medtr4g068150	chr4:25539787-25549394	A8-C	A8-D	OK	15.8883	9.88106	-0.68523	-1.67554	0.0019	0.0155648	yes	P-loop nucleoside triphosphate hydrolase superfamily protein
XLOC_048844	XLOC_048844	Medtr0147s0070	scaffold0147:22543-24566	A8-C	A8-D	OK	162.834	101.284	-0.684997	-1.86251	0.0018	0.0149772	yes	60S ribosomal protein L37-1
XLOC_022819	XLOC_022819	Medtr4g010650	chr4:2414518-2419452	A8-C	A8-D	OK	31.9947	19.91	-0.684341	-1.67891	0.0018	0.0149772	yes	phospholipase D alpha 1
XLOC_022857	XLOC_022857	Medtr4g011440	chr4:2778338-2783754	A8-C	A8-D	OK	20.9949	13.0656	-0.684273	-1.62983	0.00215	0.0171847	yes	alpha/beta fold hydrolase
XLOC_025309	XLOC_025309	Medtr4g104700,Medtr4g104730	chr4:43378450-43385189	A8-C	A8-D	OK	41.2009	25.6438	-0.684065	-1.47585	0.0066	0.0416921	yes	#N/A
XLOC_047446	XLOC_047446	Medtr8g101340	chr8:42543790-42553280	A8-C	A8-D	OK	13.3809	8.33134	-0.683556	-1.62133	0.00285	0.0214916	yes	RNA helicase, ATP-dependent, SK12/DOB1 protein
XLOC_024311	XLOC_024311	Medtr4g073140	chr4:27668850-27673080	A8-C	A8-D	OK	24.1703	15.0534	-0.683144	-1.62451	0.00275	0.0208945	yes	adenine nucleotide alpha hydrolase-like domain kinase
XLOC_007793	XLOC_007793	Medtr2g037760	chr2:16352895-16353450	A8-C	A8-D	OK	143.087	89.2952	-0.680242	-1.55259	0.00435	0.0300794	yes	DUF4228 domain protein
XLOC_031790	XLOC_031790	Medtr5g093390	chr5:40768932-40772515	A8-C	A8-D	OK	156.051	97.3925	-0.680137	-1.49661	0.00665	0.0419247	yes	GDP-L-galactose phosphorylase
XLOC_037929	XLOC_037929	Medtr7g090300,Medtr7g490350	chr7:35501371-35512995	A8-C	A8-D	OK	47.901	29.9219	-0.678852	-1.62168	0.0027	0.0206297	yes	#N/A
XLOC_032080	XLOC_032080	Medtr6g004780	chr6:414287-418955	A8-C	A8-D	OK	24.9779	15.6084	-0.678333	-1.49118	0.00625	0.0399979	yes	sucrase/ferredoxin family protein
XLOC_017624	XLOC_017624	Medtr3g079340,Medtr3g079390	chr3:35679860-35694606	A8-C	A8-D	OK	65.9203	41.2071	-0.677829	-1.64847	0.00285	0.0214916	yes	#N/A
XLOC_047219	XLOC_047219	Medtr8g094650	chr8:39522501-39524430	A8-C	A8-D	OK	38.1639	23.8728	-0.676839	-1.665	0.0023	0.0181104	yes	PPR containing plant protein
XLOC_049267	XLOC_049267	Medtr0318s0020	scaffold0318:14184-15912	A8-C	A8-D	OK	21.5844	13.5187	-0.675028	-1.77465	0.00415	0.0290226	yes	DUF3475 domain protein
XLOC_034108	XLOC_034108	Medtr6g011680	chr6:3425885-3435580	A8-C	A8-D	OK	17.6175	11.0351	-0.674902	-1.66063	0.00175	0.0146571	yes	ABC transporter B family protein
XLOC_027112	XLOC_027112	-	chr5:11162666-11164433	A8-C	A8-D	OK	186.868	117.072	-0.674629	-1.58813	0.00305	0.0227391	yes	#N/A
XLOC_025338	XLOC_025338	Medtr4g106870	chr4:43906311-43911321	A8-C	A8-D	OK	89.4619	56.0566	-0.674389	-1.65573	0.00235	0.0183902	yes	1-deoxy-D-xylulose 5-phosphate reductoisomerase
XLOC_028864	XLOC_028864	Medtr5g090920	chr5:39610752-39612745	A8-C	A8-D	OK	111.204	69.7319	-0.673314	-1.67804	0.00235	0.0183902	yes	glutathione S-transferase, amino-terminal domain protein
XLOC_042121	XLOC_042121	Medtr8g008640	chr8:1787531-1793384	A8-C	A8-D	OK	53.6811	33.7035	-0.671515	-1.6824	0.0021	0.016877	yes	FKBP-type peptidyl-prolyl cis-trans isomerase
XLOC_026738	XLOC_026738	Medtr5g017080	chr5:6208063-6211481	A8-C	A8-D	OK	45.5759	28.6224	-0.671126	-1.64958	0.0024	0.0187047	yes	receptor-like kinase plant
XLOC_048380	XLOC_048380	Medtr0049s0070	scaffold0049:55784-60648	A8-C	A8-D	OK	110.732	69.5938	-0.670036	-1.87017	0.00445	0.0305713	yes	NSP-interacting kinase-like protein
XLOC_021666	XLOC_021666	Medtr4g101630	chr4:42002943-42007981	A8-C	A8-D	OK	46.766	29.4071	-0.669296	-1.53636	0.00425	0.0295486	yes	soluble acid invertase FRUCT2
XLOC_027680	XLOC_027680	Medtr5g047930	chr5:20976911-20982974	A8-C	A8-D	OK	13.6621	8.59257	-0.669021	-1.46444	0.00735	0.0454808	yes	hypothetical protein
XLOC_034372	XLOC_034372	Medtr6g021615	chr6:7420535-7421518	A8-C	A8-D	OK	43.9449	27.662	-0.667792	-1.46608	0.0067	0.0421702	yes	Nodule Cysteine-Rich (NCR) secreted peptide
XLOC_022071	XLOC_022071	Medtr4g116870	chr4:48392491-48398560	A8-C	A8-D	OK	16.4901	10.3805	-0.66773	-1.51558	0.004	0.0281387	yes	DNA replication licensing factor MCM4
XLOC_008367	XLOC_008367	Medtr2g063460	chr2:26745357-26750617	A8-C	A8-D	OK	27.3653	17.2338	-0.667102	-1.66183	0.00225	0.0178123	yes	evolutionarily carboxy-terminal region protein
XLOC_005140	XLOC_005140	Medtr1g071260	chr1:31589044-31608148	A8-C	A8-D	OK	18.8903	11.9357	-0.662359	-1.58057	0.0042	0.0293078	yes	beige/BEACH and WD40 domain protein
XLOC_013887	XLOC_013887	Medtr3g064740	chr3:29176441-29191155	A8-C	A8-D	OK	197.479	124.839	-0.661634	-1.45401	0.0069	0.0431725	yes	glutamate decarboxylase
XLOC_003492	XLOC_003492	Medtr1g015020	chr1:3673327-3676465	A8-C	A8-D	OK	18.5935	11.7582	-0.661135	-1.48846	0.00545	0.0360017	yes	kinase 1B
XLOC_038560	XLOC_038560	Medtr7g110260	chr7:45176757-45193568	A8-C	A8-D	OK	7.35961	4.65798	-0.659924	-1.47514	0.00545	0.0360017	yes	transducin/WD-like repeat-protein
XLOC_028732	XLOC_028732	Medtr5g087520	chr5:37928130-37933383	A8-C	A8-D	OK	40.7971	25.8488	-0.658371	-1.603	0.00305	0.0227391	yes	KRR1 small subunit processome component
XLOC_021484	XLOC_021484	Medtr4g096700	chr4:38477886-38484349	A8-C	A8-D	OK	14.6256	9.28141	-0.656082	-1.51573	0.0044	0.0303371	yes	DNA replication licensing factor MCM4
XLOC_025687	XLOC_025687	Medtr4g117880	chr4:48904429-48909286	A8-C	A8-D	OK	102.715	65.197	-0.655767	-1.60497	0.00275	0.0208945	yes	1-aminocyclopropane-1-carboxylate oxidase-like protein
XLOC_045725	XLOC_045725	Medtr8g037910	chr8:14042503-14046363	A8-C	A8-D	OK	19.4372	12.3435	-0.655061	-1.44543	0.00785	0.047937	yes	flavin containing monooxygenase FMO GS-OX-like protein
XLOC_022189	XLOC_022189	Medtr4g120740	chr4:49986450-49996350	A8-C	A8-D	OK	12.5641	7.98805	-0.653396	-1.45043	0.00695	0.0434426	yes	transducin family protein/WD-40 repeat protein
XLOC_037782	XLOC_037782	Medtr7g085800	chr7:33268218-33271648	A8-C	A8-D	OK	128.327	81.6133	-0.652948	-1.51064	0.00485	0.0327066	yes	tubulin beta-1 chain
XLOC_038274	XLOC_038274	Medtr7g101130	chr7:40805731-40807403	A8-C	A8-D	OK	42.9395	27.368	-0.649816	-1.5812	0.0039	0.0275776	yes	peptide upstream ORF protein, putative
XLOC_032776	XLOC_032776	Medtr6g034880,Medtr6g034905	chr6:12178445-12193496	A8-C	A8-D	OK	89.8494	57.2746	-0.649614	-1.52562	0.0073	0.0452595	yes	#N/A
XLOC_047826	XLOC_047826	Medtr0003s0470	scaffold0003:234614-237843	A8-C	A8-D	OK	100.003	63.8703	-0.646831	-1.80493	0.0031	0.0230398	yes	equilibrative nucleoside transporter 6
XLOC_045163	XLOC_045163	Medtr8g015570	chr8:5096828-5099426	A8-C	A8-D	OK	239.187	152.879	-0.645747	-1.59324	0.0032	0.0236448	yes	60S ribosomal L28-like protein
XLOC_045276	XLOC_045276	Medtr8g019570	chr8:6916551-6922963	A8-C	A8-D	OK	38.899	24.869	-0.645386	-1.60682	0.00285	0.0214916	yes	phosphatidylcholine-sterol acyltransferase
XLOC_039662	XLOC_039662	Medtr7g038910	chr7:14196332-14202170	A8-C	A8-D	OK	62.9471	40.2974	-0.643453	-1.61191	0.00195	0.0159061	yes	transmembrane amino acid transporter family protein
XLOC_049377	XLOC_049377	Medtr0380s0040	scaffold0380:7920-14026	A8-C	A8-D	OK	43.723	28.0214	-0.641864	-1.93068	0.0036	0.0259273	yes	YbaB/EbfC DNA-binding family protein
XLOC_002007	XLOC_002007	Medtr1g076650	chr1:34182688-34184175	A8-C	A8-D	OK	65.672	42.2138	-0.637564	-1.47065	0.0059	0.0381549	yes	EF hand calcium-binding family protein
XLOC_014276	XLOC_014276	Medtr3g078633	chr3:35442947-35448281	A8-C	A8-D	OK	49.7337	32.0334	-0.634646	-1.58373	0.0036	0.0259273	yes	enhanced disease susceptibility protein
XLOC_026032	XLOC_026032	Medtr4g129510	chr4:53955682-53958630	A8-C	A8-D	OK	33.1426	21.3591	-0.633831	-1.46368	0.00675	0.0424149	yes	auxin canalization protein
XLOC_041686	XLOC_041686	Medtr7g111570	chr7:45797210-45801860	A8-C	A8-D	OK	25.3989	16.3788	-0.632934	-1.58405	0.00325	0.0238939	yes	endonuclease or glycosyl hydrolase, putative
XLOC_042595	XLOC_042595	Medtr8g024540	chr8:9048899-9052627	A8-C	A8-D	OK	31.5599	20.3581	-0.63249	-1.56839	0.0031	0.0230398	yes	IQ calmodulin-binding motif protein
XLOC_006161	XLOC_006161	Medtr1g104650	chr1:47126127-47132503	A8-C	A8-D	OK	26.3014	16.9829	-0.631059	-1.54448	0.00505	0.0337688	yes	linoleate 9S-lipoxygenase-like protein
XLOC_038045	XLOC_038045	Medtr7g093950	chr7:37385380-37387711	A8-C	A8-D	OK	61.1105	39.4721	-0.630586	-1.57474	0.0037	0.0264676	yes	gibberellin receptor GID1c-like protein
XLOC_016064	XLOC_016064	Medtr3g023720	chr3:7214078-7218102	A8-C	A8-D	OK	37.5702	24.2695	-0.630447	-1.48342	0.006	0.0386313	yes	soluble N-ethylmaleimide-sensitive factor adaptor protein
XLOC_026940	XLOC_026940	Medtr5g022580	chr5:8903416-8907501	A8-C	A8-D	OK	54.0073	34.9078	-0.629606	-1.53719	0.00405	0.0284066	yes	3-dehydroquinate synthase
XLOC_011278	XLOC_011278	Medtr2g069440	chr2:28866723-28873685	A8-C	A8-D	OK	48.4123	31.3094	-0.628779	-1.53035	0.00525	0.0348617	yes	eukaryotic translation initiation factor 2 EIF2-gamma-II
XLOC_046790	XLOC_046790	Medtr8g079020,Medtr8g079040	chr8:33702840-33724199	A8-C	A8-D	OK	27.5583	17.8259	-0.628513	-1.43841	0.0074	0.0457605	yes	#N/A
XLOC_018379	XLOC_018379	Medtr3g100980	chr3:46463742-46466493	A8-C	A8-D	OK	35.5924	23.0243	-0.628411	-1.50892	0.0048	0.0324383	yes	peptide/nitrate transporter
XLOC_009904	XLOC_009904	Medtr2g015720	chr2:4685634-4691237	A8-C	A8-D	OK	32.2838	20.8861	-0.628268	-1.47511	0.00745	0.0459505	yes	trichome birefringence-like protein
XLOC_014754	XLOC_014754	Medtr3g093110	chr3:42566705-42568353	A8-C	A8-D	OK	296.483	191.928	-0.627383	-1.46476	0.0069	0.0431725	yes	60S ribosomal protein L6
XLOC_035265	XLOC_035265	Medtr6g068930	chr6:24773658-24778258	A8-C	A8-D	OK	39.4719	25.5724	-0.62624	-1.49137	0.0055	0.0361691	yes	zinc-binding alcohol dehydrogenase family protein
XLOC_012858	XLOC_012858	Medtr3g027610	chr3:8657898-8672756	A8-C	A8-D	OK	21.153	13.7067	-0.625975	-1.55459	0.0036	0.0259273	yes	eukaryotic translation initiation factor 3 subunit, putative
XLOC_001084	XLOC_001084	Medtr1g045410	chr1:17026719-17029510	A8-C	A8-D	OK	52.5177	34.0535	-0.624998	-1.53842	0.00405	0.0284066	yes	60S ribosomal L4-like protein
XLOC_043817	XLOC_043817	Medtr8g072310	chr8:30559054-30566150	A8-C	A8-D	OK	22.4327	14.5512	-0.624463	-1.50892	0.0058	0.0376359	yes	nucleotide-diphospho-sugar transferase family protein
XLOC_048057	XLOC_048057	Medtr0018s0090	scaffold0018:25445-35855	A8-C	A8-D	OK	24.5154	15.9081	-0.623924	-1.85357	0.00405	0.0284066	yes	global transcription factor group protein
XLOC_025639	XLOC_025639	Medtr4g116430	chr4:48231701-48238045	A8-C	A8-D	OK	17.2697	11.2082	-0.623684	-1.52025	0.0045	0.0308703	yes	elongation factor EF-Tu-like protein
XLOC_022619	XLOC_022619	Medtr4g133968	chr4:56042952-56047417	A8-C	A8-D	OK	32.7359	21.2538	-0.623151	-1.52975	0.0041	0.0287045	yes	oligopeptide transporter OPT family protein
XLOC_020498	XLOC_020498	Medtr4g064947	chr4:24275643-24279651	A8-C	A8-D	OK	25.8948	16.8201	-0.622474	-1.44761	0.0062	0.0397312	yes	hypothetical protein
XLOC_042044	XLOC_042044	Medtr8g006450	chr8:577581-581419	A8-C	A8-D	OK	38.9153	25.2962	-0.621415	-1.53909	0.0037	0.0264676	yes	obtusifoliol-14-demethylase
XLOC_036689	XLOC_036689	Medtr7g046490	chr7:16489658-16491623	A8-C	A8-D	OK	68.1369	44.3253	-0.620306	-1.55708	0.0049	0.0329739	yes	UDP-glucosyltransferase family protein
XLOC_031257	XLOC_031257	Medtr5g077770	chr5:33192708-33203844	A8-C	A8-D	OK	23.1219	15.0571	-0.618813	-1.47526	0.0063	0.0402234	yes	potassium outward rectifying channel protein
XLOC_034063	XLOC_034063	Medtr6g009330	chr6:2726493-2735783	A8-C	A8-D	OK	88.2874	57.5243	-0.618036	-1.50978	0.00575	0.0374388	yes	glucose-6-phosphate isomerase
XLOC_045503	XLOC_045503	Medtr8g028410	chr8:10740075-10744799	A8-C	A8-D	OK	59.8011	39.0079	-0.616406	-1.52852	0.00425	0.0295486	yes	ABIL1-like protein
XLOC_006777	XLOC_006777	Medtr2g010020	chr2:2195410-2199635	A8-C	A8-D	OK	35.0853	22.9127	-0.614718	-1.52818	0.00365	0.0261984	yes	heat shock 70 kDa protein
XLOC_007024	XLOC_007024	Medtr2g017980	chr2:5258655-5265028	A8-C	A8-D	OK	15.1253	9.89445	-0.612273	-1.50186	0.0052	0.034614	yes	DNA polymerase III subunit gamma/tau
XLOC_009654	XLOC_009654	Medtr2g007780	chr2:1118203-1121159	A8-C	A8-D	OK	81.1188	53.2023	-0.608548	-1.51343	0.0049	0.0329739	yes	ribosomal protein L10 family protein
XLOC_031456	XLOC_031456	Medtr5g083780	chr5:36142068-36146402	A8-C	A8-D	OK	34.1173	22.3813	-0.60821	-1.46464	0.0078	0.0477234	yes	Nop53 (60S ribosomal biogenesis) protein
XLOC_036238	XLOC_036238	Medtr7g021500	chr7:6806437-6819834	A8-C	A8-D	OK	37.609	24.6807	-0.607693	-1.49143	0.00555	0.0364101	yes	importin-like protein
XLOC_021511	XLOC_021511	Medtr4g094790	chr4:39003048-39007649	A8-C	A8-D	OK	10.0276	6.58774	-0.606123	-1.42116	0.0078	0.0477234	yes	LRR receptor-like kinase family protein
XLOC_047596	XLOC_047596	Medtr8g106580	chr8:44973006-44974833	A8-C	A8-D	OK	68.9281	45.3219	-0.604884	-1.5157	0.00555	0.0364101	yes	late embryogenesis abundant protein
XLOC_016242	XLOC_016242	Medtr3g031040	chr3:9869221-9877949	A8-C	A8-D	OK	35.5947	23.4152	-0.604217	-1.48403	0.00615	0.0394905	yes	DNA topoisomerase IV subunit A
XLOC_005377	XLOC_005377	Medtr1g078290	chr1:35044857-35049014	A8-C	A8-D	OK	22.773	14.9848	-0.603829	-1.39138	0.0082	0.0497083	yes	lysine ketoglutarate reductase trans-splicing-like protein
XLOC_049554	XLOC_049554	Medtr0508s0010	scaffold0508:6813-10630	A8-C	A8-D	OK	31.926	21.0728	-0.599352	-1.5642	0.00745	0.0459505	yes	ribosomal protein S8e family protein
XLOC_040594	XLOC_040594	Medtr7g079490	chr7:30174276-30177580	A8-C	A8-D	OK	90.9577	60.061	-0.598766	-1.48197	0.00765	0.0470168	yes	alpha-1,4-glucan-protein synthase [UDP-forming]-like protein
XLOC_038066	XLOC_038066	Medtr7g094460	chr7:37594337-37599430	A8-C	A8-D	OK	133.206	87.9599	-0.598745	-1.41745	0.0066	0.0416921	yes	GTP-binding elongation factor Tu family protein
XLOC_017484	XLOC_017484	Medtr3g073960	chr3:33379291-33380737	A8-C	A8-D	OK	116.091	76.7053	-0.597854	-1.49384	0.0058	0.0376359	yes	DUF581 family protein
XLOC_018010	XLOC_018010	Medtr3g090530	chr3:41035309-41037427	A8-C	A8-D	OK	121.961	80.7667	-0.594588	-1.46836	0.00595	0.0383612	yes	glycolipid transfer protein (GLTP) family protein
XLOC_044186	XLOC_044186	Medtr8g087000	chr8:36064312-36066158	A8-C	A8-D	OK	43.7347	28.9897	-0.593238	-1.42956	0.0072	0.0447851	yes	WRKY family transcription factor
XLOC_025422	XLOC_025422	Medtr4g108570	chr4:44980060-44984273	A8-C	A8-D	OK	141.487	93.8136	-0.592797	-1.4801	0.0058	0.0376359	yes	nucleosome/chromatin assembly factor group protein
XLOC_022259	XLOC_022259	Medtr4g124030	chr4:51171802-51193467	A8-C	A8-D	OK	25.9613	17.2377	-0.5908	-1.47106	0.0067	0.0421702	yes	DNA-directed RNA polymerase
XLOC_021613	XLOC_021613	Medtr4g099300	chr4:41173122-41201425	A8-C	A8-D	OK	8.25444	5.49253	-0.587699	-1.40858	0.0082	0.0497083	yes	tRNA/rRNA methyltransferase SpoU family protein
XLOC_025044	XLOC_025044	Medtr4g094805	chr4:39024572-39034198	A8-C	A8-D	OK	58.3801	38.8867	-0.586199	-1.4621	0.00735	0.0454808	yes	nicotinate phosphoribosyltransferase-like protein
XLOC_030631	XLOC_030631	Medtr5g054950	chr5:22623225-22625535	A8-C	A8-D	OK	49.1862	32.7891	-0.585038	-1.44723	0.00755	0.0464771	yes	auxin efflux carrier family protein
XLOC_022388	XLOC_022388	Medtr4g127820	chr4:53157952-53165754	A8-C	A8-D	OK	24.3203	16.2371	-0.582871	-1.44203	0.00785	0.047937	yes	transducin/WD-like repeat-protein
XLOC_047829	XLOC_047829	Medtr0003s0560	scaffold0003:312283-318697	A8-C	A8-D	OK	66.4645	44.444	-0.580594	-1.63562	0.00735	0.0454808	yes	serine carboxypeptidase-like protein
XLOC_011437	XLOC_011437	Medtr2g076350	chr2:31988422-31990252	A8-C	A8-D	OK	53.2975	79.6395	0.579416	1.4136	0.00755	0.0464771	yes	PH-GRAM-GEM domain protein
XLOC_001947	XLOC_001947	Medtr1g074930	chr1:33106815-33110923	A8-C	A8-D	OK	23.9507	35.8796	0.583093	1.42617	0.00825	0.0499479	yes	high affinity inorganic phosphate transporter
XLOC_030886	XLOC_030886	Medtr5g065930	chr5:27757491-27762394	A8-C	A8-D	OK	50.1527	75.1788	0.584	1.43718	0.0073	0.0452595	yes	MADS box interactor-like protein, putative
XLOC_015596	XLOC_015596	Medtr3g118210	chr3:55341329-55342663	A8-C	A8-D	OK	42.3965	63.7629	0.588773	1.44122	0.00775	0.0475395	yes	50S ribosomal protein L3P
XLOC_018472	XLOC_018472	Medtr3g104120	chr3:47970998-47977868	A8-C	A8-D	OK	39.0438	58.8098	0.590963	1.47268	0.0069	0.0431725	yes	vacuolar processing enzyme
XLOC_026431	XLOC_026431	Medtr5g008710	chr5:1898047-1905163	A8-C	A8-D	OK	18.0052	27.195	0.594931	1.43811	0.00675	0.0424149	yes	light-mediated development protein DET1
XLOC_041505	XLOC_041505	Medtr7g106760	chr7:43477778-43481515	A8-C	A8-D	OK	35.8143	54.1175	0.59556	1.47594	0.0066	0.0416921	yes	fasciclin-like arabinogalactan protein 16 precursor
XLOC_006431	XLOC_006431	Medtr1g113850	chr1:51363933-51368627	A8-C	A8-D	OK	10.4076	15.7599	0.598624	1.42673	0.0082	0.0497083	yes	mechanosensitive ion channel family protein
XLOC_012241	XLOC_012241	Medtr2g103570	chr2:44597770-44601268	A8-C	A8-D	OK	113.106	171.287	0.598737	1.42376	0.00715	0.0445322	yes	microsomal signal peptidase subunit
XLOC_002546	XLOC_002546	Medtr1g094155	chr1:42334991-42340707	A8-C	A8-D	OK	25.5609	38.7748	0.601182	1.46029	0.0066	0.0416921	yes	serine carboxypeptidase-like protein
XLOC_045019	XLOC_045019	Medtr8g011350	chr8:3020935-3026766	A8-C	A8-D	OK	68.5962	104.167	0.602692	1.4273	0.00715	0.0445322	yes	serine carboxypeptidase-like protein
XLOC_018770	XLOC_018770	Medtr3g111670	chr3:52217444-52221434	A8-C	A8-D	OK	18.2355	27.708	0.603551	1.43738	0.00725	0.0450521	yes	histone deacetylase complex subunit SAP30 Sin3-binding
XLOC_040941	XLOC_040941	Medtr7g089905,Medtr7g089910,Medtr7g089920	chr7:35226352-35247649	A8-C	A8-D	OK	38.6907	58.8829	0.605863	1.49303	0.00645	0.0409753	yes	#N/A
XLOC_027769	XLOC_027769	Medtr5g054770	chr5:22566022-22570033	A8-C	A8-D	OK	58.2223	88.6229	0.606109	1.44606	0.0062	0.0397312	yes	ATP-dependent Clp protease adaptor protein ClpS
XLOC_001489	XLOC_001489	Medtr1g105090	chr1:25004963-25008953	A8-C	A8-D	OK	45.8434	69.8648	0.607851	1.4873	0.00585	0.037883	yes	1-cys peroxiredoxin PER1
XLOC_025729	XLOC_025729	Medtr4g119410	chr4:49462769-49465781	A8-C	A8-D	OK	47.8396	72.99	0.609494	1.48947	0.00475	0.0322031	yes	2OG-Fe(II) oxygenase family oxidoreductase
XLOC_033722	XLOC_033722	Medtr6g084440	chr6:31613375-31617663	A8-C	A8-D	OK	11.9084	18.1737	0.609868	1.4189	0.00815	0.0494838	yes	DUF1666 family protein
XLOC_041423	XLOC_041423	Medtr7g104270	chr7:42246969-42250266	A8-C	A8-D	OK	51.6693	79.0344	0.613174	1.47809	0.00585	0.037883	yes	inosine-uridine preferring nucleoside hydrolase
XLOC_004508	XLOC_004508	Medtr1g050545	chr1:19573079-19578176	A8-C	A8-D	OK	36.9228	56.4911	0.613514	1.52995	0.0043	0.0298201	yes	serine carboxypeptidase-like protein
XLOC_044094	XLOC_044094	Medtr8g080770	chr8:34767109-34773417	A8-C	A8-D	OK	10.774	16.485	0.613601	1.48332	0.0071	0.0442497	yes	cytokinin receptor histidine kinase
XLOC_021628	XLOC_021628	Medtr4g100500	chr4:41429595-41434407	A8-C	A8-D	OK	30.9139	47.3186	0.614152	1.44262	0.00695	0.0434426	yes	PPPDE thiol peptidase family protein, putative
XLOC_006838	XLOC_006838	Medtr2g011490	chr2:2796900-2800540	A8-C	A8-D	OK	36.5396	55.9924	0.615769	1.47792	0.00615	0.0394905	yes	PLAC8 family protein
XLOC_032237	XLOC_032237	Medtr6g009410	chr6:2781659-2786234	A8-C	A8-D	OK	26.5592	40.7089	0.616134	1.48211	0.00555	0.0364101	yes	plant/F14N23-31 protein
XLOC_025753	XLOC_025753	Medtr4g120130	chr4:49795591-49803884	A8-C	A8-D	OK	18.864	28.9415	0.617507	1.53472	0.00355	0.0256447	yes	glyoxysomal fatty acid beta-oxidation MFP-A protein
XLOC_021550	XLOC_021550	Medtr4g095660	chr4:39884488-39889981	A8-C	A8-D	OK	71.4163	109.642	0.618474	1.43421	0.00805	0.0489858	yes	acetamidase/formamidase, putative
XLOC_021124	XLOC_021124	Medtr4g085570	chr4:33440986-33445841	A8-C	A8-D	OK	11.9896	18.4404	0.621089	1.52609	0.0044	0.0303371	yes	filament-plant-like protein, putative
XLOC_026460	XLOC_026460	Medtr5g009500	chr5:2277410-2281083	A8-C	A8-D	OK	24.7913	38.2024	0.623829	1.49286	0.00565	0.0369517	yes	substrate carrier family protein
XLOC_002113	XLOC_002113	Medtr1g080690	chr1:35884531-35888074	A8-C	A8-D	OK	43.071	66.3917	0.624285	1.56102	0.00395	0.027828	yes	TPX2 (targeting protein for Xklp2) family protein
XLOC_024563	XLOC_024563	Medtr4g081100	chr4:31394040-31394809	A8-C	A8-D	OK	72.224	111.34	0.62442	1.48453	0.0062	0.0397312	yes	plastocyanin-like domain protein
XLOC_041399	XLOC_041399	Medtr7g103440	chr7:41845743-41849068	A8-C	A8-D	OK	11.6273	17.9339	0.625166	1.44661	0.0055	0.0361691	yes	LRR receptor-like kinase
XLOC_025412	XLOC_025412	Medtr4g108100	chr4:44804891-44807782	A8-C	A8-D	OK	12.7196	19.6482	0.627343	1.36577	0.00825	0.0499479	yes	hypothetical protein
XLOC_014540	XLOC_014540	Medtr3g086580	chr3:39242374-39247961	A8-C	A8-D	OK	21.4081	33.0781	0.627715	1.52366	0.00465	0.0316602	yes	alpha-galactosidase
XLOC_046358	XLOC_046358	Medtr8g063790	chr8:26727311-26732406	A8-C	A8-D	OK	33.8942	52.3802	0.627984	1.51173	0.0042	0.0293078	yes	trehalose-6-phosphate synthase domain protein
XLOC_007205	XLOC_007205	Medtr2g022610	chr2:7835122-7836296	A8-C	A8-D	OK	40.1046	62.014	0.628828	1.42046	0.0078	0.0477234	yes	hypothetical protein
XLOC_032068	XLOC_032068	Medtr6g004440	chr6:281455-285085	A8-C	A8-D	OK	101.094	156.506	0.630523	1.47388	0.00675	0.0424149	yes	Serine/Threonine-kinase HT1-like protein
XLOC_002701	XLOC_002701	Medtr1g099280	chr1:44809030-44816334	A8-C	A8-D	OK	10.1272	15.6785	0.630552	1.54128	0.00345	0.0250647	yes	ABC transporter-like family-protein
XLOC_030304	XLOC_030304	Medtr5g038060	chr5:16624601-16629639	A8-C	A8-D	OK	15.9363	24.704	0.632428	1.49633	0.00645	0.0409753	yes	peptide/nitrate transporter
XLOC_003215	XLOC_003215	Medtr1g115315	chr1:52025790-52029215	A8-C	A8-D	OK	73.892	114.648	0.633716	1.56779	0.00325	0.0238939	yes	wuschel-related homeobox protein
XLOC_009738	XLOC_009738	Medtr2g010430	chr2:2365542-2368433	A8-C	A8-D	OK	111.361	172.809	0.633934	1.52154	0.00445	0.0305713	yes	inorganic pyrophosphatase
XLOC_038595	XLOC_038595	Medtr7g111260	chr7:45658428-45662151	A8-C	A8-D	OK	13.2809	20.6117	0.634117	1.43009	0.00775	0.0475395	yes	peptide/nitrate transporter
XLOC_021162	XLOC_021162	Medtr4g087080	chr4:34109498-34110150	A8-C	A8-D	OK	65.6097	101.873	0.634788	1.46897	0.0069	0.0431725	yes	hypothetical protein
XLOC_002739	XLOC_002739	Medtr1g101120	chr1:45449915-45451710	A8-C	A8-D	OK	44.762	69.5442	0.635655	1.54459	0.00425	0.0295486	yes	PAR1 protein
XLOC_037243	XLOC_037243	Medtr7g070480	chr7:26018712-26021238	A8-C	A8-D	OK	21.9689	34.1557	0.636664	1.46717	0.0064	0.0407527	yes	SEC14 cytosolic factor family protein
XLOC_002126	XLOC_002126	Medtr1g081330	chr1:36198856-36202500	A8-C	A8-D	OK	11.9164	18.5394	0.637641	1.50845	0.0064	0.0407527	yes	WNK kinase
XLOC_038794	XLOC_038794	Medtr7g117170	chr7:48397274-48399104	A8-C	A8-D	OK	57.2546	89.132	0.638553	1.52306	0.00555	0.0364101	yes	UDP-glucosyltransferase family protein
XLOC_027190	XLOC_027190	Medtr5g029890	chr5:12568207-12571694	A8-C	A8-D	OK	58.4232	91.1924	0.642373	1.558	0.00315	0.0233296	yes	SNARE associated family protein
XLOC_045713	XLOC_045713	Medtr8g037315	chr8:13896650-13903093	A8-C	A8-D	OK	22.001	34.3556	0.642973	1.56466	0.00325	0.0238939	yes	carotenoid cleavage dioxygenase
XLOC_038639	XLOC_038639	Medtr7g112615,Medtr7g112620	chr7:46322469-46328887	A8-C	A8-D	OK	20.0751	31.4187	0.646221	1.50781	0.0066	0.0416921	yes	#N/A
XLOC_032582	XLOC_032582	Medtr6g023760	chr6:8345767-8347436	A8-C	A8-D	OK	41.9399	65.6411	0.646275	1.56372	0.0043	0.0298201	yes	plastocyanin-like domain protein
XLOC_020179	XLOC_020179	Medtr4g053185	chr4:19331121-19333604	A8-C	A8-D	OK	78.7037	123.227	0.64682	1.45824	0.0063	0.0402234	yes	hypothetical protein
XLOC_029440	XLOC_029440	Medtr5g011070	chr5:3124979-3129401	A8-C	A8-D	OK	51.3879	80.4982	0.647528	1.62237	0.0028	0.0212237	yes	class II knotted-like homeobox protein
XLOC_042457	XLOC_042457	Medtr8g019480	chr8:6857510-6859489	A8-C	A8-D	OK	44.5663	69.8972	0.649282	1.51916	0.00455	0.0311349	yes	substrate carrier family protein
XLOC_038629	XLOC_038629	Medtr7g112400,Medtr7g112403	chr7:46179417-46184948	A8-C	A8-D	OK	52.3867	82.1667	0.649355	1.60194	0.0028	0.0212237	yes	#N/A
XLOC_041432	XLOC_041432	Medtr7g104490	chr7:42345334-42347981	A8-C	A8-D	OK	19.8778	31.1798	0.649452	1.55553	0.00325	0.0238939	yes	F-box/LRR plant protein
XLOC_027703	XLOC_027703	Medtr5g048740	chr5:21317869-21321767	A8-C	A8-D	OK	55.9322	87.7366	0.649499	1.58767	0.00265	0.0202964	yes	2OG-Fe(II) oxygenase family oxidoreductase
XLOC_041330	XLOC_041330	Medtr7g101080	chr7:40782598-40783637	A8-C	A8-D	OK	102.783	161.35	0.650583	1.5504	0.00375	0.0267051	yes	fasciclin-like arabinogalactan protein
XLOC_022218	XLOC_022218	Medtr4g122500	chr4:50504672-50506015	A8-C	A8-D	OK	33.9224	53.2698	0.651079	1.58292	0.00395	0.027828	yes	transcription factor bHLH147
XLOC_014850	XLOC_014850	Medtr3g095910	chr3:43828255-43832668	A8-C	A8-D	OK	12.5039	19.6508	0.65221	1.52144	0.00445	0.0305713	yes	UDP-glucuronate:xylan alpha-glucuronosyltransferase
XLOC_004257	XLOC_004257	Medtr1g041155	chr1:15287019-15289220	A8-C	A8-D	OK	69.071	108.574	0.652528	1.57763	0.003	0.0224101	yes	DUF506 family protein
XLOC_020698	XLOC_020698	Medtr4g072160	chr4:27378883-27379801	A8-C	A8-D	OK	31.7378	49.918	0.653359	1.49391	0.00505	0.0337688	yes	SAUR-like auxin-responsive family protein
XLOC_004571	XLOC_004571	Medtr1g051895	chr1:20787826-20793375	A8-C	A8-D	OK	135.777	213.706	0.654384	1.51528	0.00485	0.0327066	yes	calcium-binding EF-hand protein
XLOC_009030	XLOC_009030	Medtr2g089785	chr2:37967228-37974720	A8-C	A8-D	OK	22.2516	35.0329	0.654802	1.53285	0.00475	0.0322031	yes	diacylglycerol kinase domain protein
XLOC_044566	XLOC_044566	Medtr8g099430	chr8:41943517-41944336	A8-C	A8-D	OK	56.1644	88.4689	0.655515	1.57462	0.00315	0.0233296	yes	core histone H2A/H2B/H3/H4
XLOC_046639	XLOC_046639	Medtr8g075150	chr8:31768884-31773279	A8-C	A8-D	OK	12.2084	19.2658	0.658167	1.47351	0.00625	0.0399979	yes	MID1-complementing activity-like protein
XLOC_046572	XLOC_046572	Medtr8g072330	chr8:30571286-30573873	A8-C	A8-D	OK	53.9227	85.1108	0.658451	1.62317	0.0024	0.0187047	yes	hypothetical protein
XLOC_021417	XLOC_021417	Medtr4g094300	chr4:37653047-37659825	A8-C	A8-D	OK	18.5472	29.284	0.658914	1.6193	0.00305	0.0227391	yes	dynamin-related protein 5B-2
XLOC_001435	XLOC_001435	Medtr1g054865	chr1:24041839-24046332	A8-C	A8-D	OK	11.2815	17.8129	0.658966	1.43531	0.00625	0.0399979	yes	calmodulin-domain kinase CDPK protein
XLOC_017881	XLOC_017881	Medtr3g086100	chr3:38950710-38954988	A8-C	A8-D	OK	21.1936	33.4733	0.659383	1.6361	0.00225	0.0178123	yes	two-component response regulator ARR2-like protein
XLOC_019243	XLOC_019243	Medtr4g011330	chr4:2724303-2727699	A8-C	A8-D	OK	57.0474	90.2049	0.661045	1.61887	0.00255	0.0196807	yes	isochorismatase hydrolase family protein
XLOC_015341	XLOC_015341	Medtr3g109800	chr3:51353921-51359759	A8-C	A8-D	OK	17.9524	28.387	0.661055	1.63239	0.0023	0.0181104	yes	class III homeodomain leucine zipper protein
XLOC_043474	XLOC_043474	Medtr8g061940	chr8:25865280-25866119	A8-C	A8-D	OK	73.02	115.476	0.661224	1.61312	0.0022	0.0175036	yes	core histone H2A/H2B/H3/H4
XLOC_041603	XLOC_041603	Medtr7g109360	chr7:44705409-44708777	A8-C	A8-D	OK	12.9091	20.4325	0.662481	1.53639	0.00445	0.0305713	yes	DnaJ heat shock amino-terminal domain protein
XLOC_010030	XLOC_010030	Medtr2g020280	chr2:6733207-6738683	A8-C	A8-D	OK	40.22	63.6724	0.662756	1.56956	0.004	0.0281387	yes	tubby-F-box-like protein
XLOC_010616	XLOC_010616	Medtr2g038040	chr2:16533864-16541480	A8-C	A8-D	OK	24.1464	38.2305	0.662918	1.46545	0.0059	0.0381549	yes	transcription factor
XLOC_016531	XLOC_016531	Medtr3g449880	chr3:17067669-17072507	A8-C	A8-D	OK	34.6654	54.9689	0.665121	1.59923	0.00325	0.0238939	yes	reticulon-like protein B2
XLOC_002284	XLOC_002284	Medtr1g085620	chr1:38256441-38260285	A8-C	A8-D	OK	28.235	44.7821	0.665437	1.56164	0.00335	0.0244594	yes	pectinacetylesterase family protein
XLOC_044322	XLOC_044322	Medtr8g090375	chr8:38035171-38040185	A8-C	A8-D	OK	22.5578	35.8116	0.6668	1.50394	0.0068	0.042701	yes	peroxisomal acyl-CoA oxidase
XLOC_043990	XLOC_043990	Medtr8g077310	chr8:32927192-32933624	A8-C	A8-D	OK	37.2825	59.1967	0.667019	1.64137	0.00175	0.0146571	yes	sugar porter (SP) family MFS transporter
XLOC_014095	XLOC_014095	Medtr3g072380	chr3:32522581-32529372	A8-C	A8-D	OK	67.5229	107.269	0.66778	1.63731	0.0024	0.0187047	yes	nucleotide/sugar transporter family protein
XLOC_009320	XLOC_009320	-	chr2:41937048-41939674	A8-C	A8-D	OK	49.6495	78.8996	0.668238	1.62917	0.00275	0.0208945	yes	#N/A
XLOC_046362	XLOC_046362	Medtr8g063940	chr8:26817587-26823287	A8-C	A8-D	OK	29.0631	46.204	0.668831	1.53895	0.00525	0.0348617	yes	spermidine synthase
XLOC_037992	XLOC_037992	Medtr7g092400	chr7:36612892-36615755	A8-C	A8-D	OK	86.3052	137.427	0.671147	1.59162	0.0037	0.0264676	yes	zinc finger A20 and AN1 domain stress-associated protein
XLOC_031182	XLOC_031182	Medtr5g075650	chr5:32189119-32198091	A8-C	A8-D	OK	10.0089	15.9456	0.671878	1.55125	0.0042	0.0293078	yes	LRR receptor-like kinase
XLOC_020616	XLOC_020616	Medtr4g069500	chr4:26152023-26155152	A8-C	A8-D	OK	57.9137	92.2918	0.672299	1.665	0.00235	0.0183902	yes	polyol/monosaccharide transporter 1
XLOC_025408	XLOC_025408	Medtr4g107940	chr4:44733419-44740688	A8-C	A8-D	OK	65.0664	103.708	0.672544	1.55438	0.00355	0.0256447	yes	delta-1-pyrroline-5-carboxylate dehydrogenase
XLOC_038002	XLOC_038002	Medtr7g092680	chr7:36750624-36754098	A8-C	A8-D	OK	9.88257	15.7667	0.673925	1.43656	0.00825	0.0499479	yes	alpha/beta hydrolase family protein
XLOC_015365	XLOC_015365	Medtr3g110710	chr3:51745272-51750581	A8-C	A8-D	OK	34.4196	54.9978	0.676146	1.66322	0.002	0.0162375	yes	xylulose kinase-like protein
XLOC_022741	XLOC_022741	Medtr4g007710	chr4:1199739-1204102	A8-C	A8-D	OK	58.0361	92.7535	0.676451	1.60112	0.0025	0.0193418	yes	hypothetical protein
XLOC_008616	XLOC_008616	Medtr2g075250	chr2:31453841-31464894	A8-C	A8-D	OK	7.60764	12.1642	0.677119	1.58974	0.00365	0.0261984	yes	LRR receptor-like kinase
XLOC_021842	XLOC_021842	Medtr4g108330	chr4:44937959-44942067	A8-C	A8-D	OK	36.5137	58.4047	0.677648	1.65317	0.0026	0.0200019	yes	RP/EB family microtubule-associated protein
XLOC_039048	XLOC_039048	Medtr7g011990	chr7:3347581-3350912	A8-C	A8-D	OK	35.3293	56.512	0.677694	1.64527	0.00295	0.0221059	yes	caffeic acid O-methyltransferase
XLOC_015679	XLOC_015679	Medtr3g006690	chr3:811267-817209	A8-C	A8-D	OK	43.3568	69.4955	0.680662	1.66359	0.002	0.0162375	yes	NLI interacting factor-like phosphatase
XLOC_014168	XLOC_014168	Medtr3g074610	chr3:33724919-33727721	A8-C	A8-D	OK	17.9504	28.7904	0.681574	1.49737	0.0054	0.0357457	yes	serine/threonine phosphatase family, 2C domain protein
XLOC_013705	XLOC_013705	Medtr3g464770	chr3:26072519-26082127	A8-C	A8-D	OK	15.4888	24.8688	0.683112	1.62079	0.00295	0.0221059	yes	fructose-6-phosphate-2-kinase/fructose-2, 6-bisphosphatase
XLOC_047524	XLOC_047524	Medtr8g104210	chr8:43886066-43887902	A8-C	A8-D	OK	39.0373	62.7056	0.683741	1.59467	0.00295	0.0221059	yes	hypothetical protein
XLOC_008122	XLOC_008122	Medtr2g449790	chr2:21939015-21943009	A8-C	A8-D	OK	19.0191	30.577	0.684997	1.69476	0.0012	0.0108	yes	LRR receptor-like kinase family protein
XLOC_025420	XLOC_025420	Medtr4g108360	chr4:44948166-44950596	A8-C	A8-D	OK	28.9036	46.4825	0.685436	1.47523	0.007	0.0437408	yes	BHLH transcription factor
XLOC_044016	XLOC_044016	Medtr8g078480	chr8:33454814-33463860	A8-C	A8-D	OK	12.9949	20.8992	0.685504	1.52348	0.00515	0.0343291	yes	BEL1-related homeotic protein
XLOC_008558	XLOC_008558	Medtr2g072270	chr2:30400469-30405069	A8-C	A8-D	OK	9.52122	15.3345	0.687566	1.50398	0.00565	0.0369517	yes	cytochrome P450 family monooxygenase
XLOC_005910	XLOC_005910	Medtr1g096460	chr1:43449885-43452394	A8-C	A8-D	OK	25.4312	40.9991	0.688992	1.55445	0.0036	0.0259273	yes	50S ribosomal protein L21
XLOC_034497	XLOC_034497	Medtr6g026800	chr6:9039562-9042937	A8-C	A8-D	OK	8.41328	13.5768	0.690408	1.4354	0.00765	0.0470168	yes	bZIP transcription factor
XLOC_025984	XLOC_025984	Medtr4g127930	chr4:53232819-53237003	A8-C	A8-D	OK	11.2343	18.1324	0.690658	1.58037	0.00375	0.0267051	yes	AP2-like ethylene-responsive transcription factor
XLOC_035623	XLOC_035623	Medtr6g086060	chr6:32233744-32241660	A8-C	A8-D	OK	9.82421	15.8853	0.693277	1.46888	0.0063	0.0402234	yes	serinc-domain serine and sphingolipid biosynthesis protein
XLOC_037192	XLOC_037192	Medtr7g068850	chr7:25296387-25301382	A8-C	A8-D	OK	129.647	209.637	0.693302	1.60822	0.00235	0.0183902	yes	acyl-CoA dehydrogenase
XLOC_043008	XLOC_043008	Medtr8g042670,Medtr8g042710	chr8:16457960-16495467	A8-C	A8-D	OK	9.83072	15.8967	0.693363	1.51097	0.00555	0.0364101	yes	#N/A
XLOC_006539	XLOC_006539	Medtr1g116780	chr1:52845021-52852773	A8-C	A8-D	OK	19.375	31.3438	0.693983	1.69239	0.00215	0.0171847	yes	sn1-specific diacylglycerol lipase beta-like protein
XLOC_026053	XLOC_026053	Medtr4g130510	chr4:54379897-54385837	A8-C	A8-D	OK	37.7589	61.0871	0.694051	1.5658	0.00395	0.027828	yes	cellulose synthase-like protein
XLOC_037143	XLOC_037143	Medtr7g066800	chr7:24362571-24365623	A8-C	A8-D	OK	36.3735	58.8487	0.69412	1.63791	0.0024	0.0187047	yes	transmembrane protein
XLOC_035316	XLOC_035316	Medtr6g070920	chr6:26193670-26195834	A8-C	A8-D	OK	88.8589	143.808	0.694559	1.67902	0.0023	0.0181104	yes	nudix hydrolase-like protein
XLOC_018644	XLOC_018644	Medtr3g108910	chr3:50335889-50337688	A8-C	A8-D	OK	12.3419	19.9775	0.694809	1.49399	0.00595	0.0383612	yes	hypothetical protein
XLOC_021525	XLOC_021525	Medtr4g094918	chr4:39283312-39286264	A8-C	A8-D	OK	11.9107	19.2898	0.695577	1.46503	0.00595	0.0383612	yes	papain family cysteine protease
XLOC_045578	XLOC_045578	Medtr8g031370	chr8:11749804-11753967	A8-C	A8-D	OK	94.6891	153.405	0.696077	1.70072	0.00185	0.0152667	yes	carboxy-terminal region remorin
XLOC_045721	XLOC_045721	Medtr8g037800	chr8:14008161-14009646	A8-C	A8-D	OK	226.873	367.642	0.696416	1.68074	0.0012	0.0108	yes	transmembrane protein, putative
XLOC_014580	XLOC_014580	Medtr3g087940	chr3:39857784-39861425	A8-C	A8-D	OK	126.781	205.497	0.696778	1.56017	0.00425	0.0295486	yes	BZIP family transcription factor
XLOC_014146	XLOC_014146	Medtr3g074130	chr3:33468980-33470875	A8-C	A8-D	OK	33.1326	53.7137	0.697038	1.7422	0.00115	0.0104337	yes	ethylene response factor
XLOC_036456	XLOC_036456	Medtr7g029345	chr7:10395959-10400760	A8-C	A8-D	OK	61.44	99.6118	0.697139	1.66006	0.0025	0.0193418	yes	ClC chloride channel family protein
XLOC_001196	XLOC_001196	Medtr1g048990	chr1:18924068-18927272	A8-C	A8-D	OK	18.9202	30.6864	0.697671	1.56702	0.00425	0.0295486	yes	superoxide dismutase
XLOC_022420	XLOC_022420	Medtr4g128670	chr4:53556825-53558636	A8-C	A8-D	OK	13.5411	21.9734	0.69841	1.5051	0.0057	0.0372022	yes	myb transcription factor
XLOC_011875	XLOC_011875	Medtr2g090660	chr2:38817389-38818689	A8-C	A8-D	OK	45.8307	74.3794	0.698587	1.65755	0.0022	0.0175036	yes	hypothetical protein
XLOC_021745	XLOC_021745	Medtr4g104510	chr4:43238615-43241883	A8-C	A8-D	OK	20.9445	34.0072	0.699266	1.67927	0.0014	0.0122587	yes	transmembrane amino acid transporter family protein
XLOC_037582	XLOC_037582	Medtr7g080170	chr7:30476472-30479559	A8-C	A8-D	OK	50.7326	82.3913	0.699578	1.69177	0.0014	0.0122587	yes	catalytic/protein phosphatase type 2C
XLOC_041688	XLOC_041688	Medtr7g111600	chr7:45812249-45815016	A8-C	A8-D	OK	24.1265	39.1875	0.699776	1.62378	0.00205	0.01658	yes	carbohydrate-binding X8 domain protein
XLOC_007288	XLOC_007288	Medtr2g025470	chr2:9089795-9092894	A8-C	A8-D	OK	29.0939	47.2765	0.700408	1.57291	0.00425	0.0295486	yes	light induced-like protein
XLOC_028221	XLOC_028221	Medtr5g071350	chr5:30266608-30270717	A8-C	A8-D	OK	8.38854	13.6334	0.700651	1.42129	0.00815	0.0494838	yes	Pmr5/Cas1p GDSL/SGNH-like acyl-esterase family protein
XLOC_014980	XLOC_014980	Medtr3g100280	chr3:46094702-46102000	A8-C	A8-D	OK	20.42	33.2377	0.702837	1.72856	0.0011	0.0100566	yes	mechanosensitive ion channel-like protein
XLOC_027282	XLOC_027282	Medtr5g032780	chr5:14127831-14131878	A8-C	A8-D	OK	32.6144	53.1505	0.704575	1.73092	0.00145	0.0125867	yes	phototropic-responsive NPH3 family protein
XLOC_047514	XLOC_047514	Medtr8g103850	chr8:43705545-43710571	A8-C	A8-D	OK	7.26779	11.8446	0.704642	1.581	0.00385	0.0272848	yes	alpha/beta hydrolase family protein
XLOC_012836	XLOC_012836	Medtr3g026400,Medtr3g026620	chr3:8137221-8168129	A8-C	A8-D	OK	14.4769	23.5936	0.704647	1.55716	0.00425	0.0295486	yes	#N/A
XLOC_014232	XLOC_014232	Medtr3g077570	chr3:34866329-34869834	A8-C	A8-D	OK	26.6234	43.4408	0.706357	1.51751	0.00505	0.0337688	yes	glutaredoxin C4
XLOC_039298	XLOC_039298	Medtr7g022890	chr7:7450137-7456295	A8-C	A8-D	OK	11.0304	17.9988	0.706419	1.57116	0.00385	0.0272848	yes	cation diffusion facilitator family transporter
XLOC_014713	XLOC_014713	Medtr3g091820	chr3:41895072-41896886	A8-C	A8-D	OK	27.8994	45.6442	0.7102	1.70856	0.00175	0.0146571	yes	Dof-type zinc finger DNA-binding family protein
XLOC_024015	XLOC_024015	Medtr4g063630	chr4:23547208-23548352	A8-C	A8-D	OK	119.931	196.42	0.711739	1.66544	0.0025	0.0193418	yes	pathogenesis-related thaumatin family protein
XLOC_047426	XLOC_047426	Medtr8g099720	chr8:42205477-42207223	A8-C	A8-D	OK	37.3297	61.1415	0.711827	1.73842	0.00175	0.0146571	yes	ribosomal protein S6 family protein
XLOC_019137	XLOC_019137	Medtr4g007700	chr4:1196590-1199330	A8-C	A8-D	OK	22.4588	36.7894	0.712011	1.56144	0.0051	0.0340554	yes	Snf1-related kinase interactor 1, putative
XLOC_033992	XLOC_033992	Medtr6g007110	chr6:1429353-1433465	A8-C	A8-D	OK	4.77972	7.82975	0.71204	1.43343	0.0079	0.0481807	yes	kinesin light chain
XLOC_034349	XLOC_034349	Medtr6g018430	chr6:7057114-7060057	A8-C	A8-D	OK	135.243	221.572	0.712217	1.72944	0.00165	0.0140041	yes	hypothetical protein
XLOC_024832	XLOC_024832	Medtr4g089100	chr4:35725375-35730302	A8-C	A8-D	OK	77.3841	126.884	0.713402	1.78068	0.00145	0.0125867	yes	fiber protein Fb34
XLOC_000004	XLOC_000004	Medtr1g004990	chr1:35909-40554	A8-C	A8-D	OK	17.4201	28.5763	0.714065	1.54844	0.00465	0.0316602	yes	casein kinase
XLOC_035723	XLOC_035723	Medtr6g088670	chr6:33784136-33795204	A8-C	A8-D	OK	12.0709	19.811	0.714767	1.68232	0.00155	0.0132556	yes	ABC transporter B family protein
XLOC_022712	XLOC_022712	Medtr4g006970	chr4:879327-882035	A8-C	A8-D	OK	10.7051	17.5696	0.714783	1.6696	0.00165	0.0140041	yes	CBL-interacting kinase
XLOC_004049	XLOC_004049	Medtr1g033480	chr1:12076380-12080774	A8-C	A8-D	OK	17.604	28.9284	0.71658	1.57483	0.0037	0.0264676	yes	anthranilate synthase component II
XLOC_044644	XLOC_044644	Medtr8g102240	chr8:43013557-43019005	A8-C	A8-D	OK	7.02471	11.5538	0.717858	1.53283	0.00545	0.0360017	yes	NAC transcription factor-like protein
XLOC_013656	XLOC_013656	Medtr3g463720	chr3:25539156-25542475	A8-C	A8-D	OK	93.1626	153.273	0.718284	1.76713	0.00035	0.00395664	yes	RING/U-box protein
XLOC_011952	XLOC_011952	Medtr2g093990	chr2:40049994-40051115	A8-C	A8-D	OK	26.4717	43.5689	0.718845	1.60447	0.00365	0.0261984	yes	fasciclin-like arabinogalactan protein
XLOC_040465	XLOC_040465	Medtr7g076030	chr7:28569294-28573972	A8-C	A8-D	OK	34.5342	56.8889	0.720121	1.7866	0.00085	0.00811735	yes	shaggy-like kinase
XLOC_023674	XLOC_023674	Medtr4g050590	chr4:17934694-17937667	A8-C	A8-D	OK	59.1458	97.473	0.720727	1.59408	0.0034	0.0247581	yes	FAF-like protein
XLOC_013801	XLOC_013801	Medtr3g467130	chr3:27669660-27672771	A8-C	A8-D	OK	9.01737	14.8623	0.720882	1.53849	0.0049	0.0329739	yes	cytochrome P450 family protein
XLOC_037193	XLOC_037193	Medtr7g068920	chr7:25337691-25340308	A8-C	A8-D	OK	28.4899	46.9815	0.72164	1.67457	0.0014	0.0122587	yes	Pmr5/Cas1p GDSL/SGNH-like acyl-esterase family protein
XLOC_022632	XLOC_022632	Medtr4g134210	chr4:56181904-56187980	A8-C	A8-D	OK	12.5642	20.7219	0.721836	1.72325	0.0013	0.0115313	yes	phototropic-responsive NPH3 family protein
XLOC_007800	XLOC_007800	Medtr2g037970	chr2:16473869-16478274	A8-C	A8-D	OK	226.843	374.288	0.722453	1.57307	0.003	0.0224101	yes	hypothetical protein
XLOC_002444	XLOC_002444	Medtr1g090693	chr1:40662277-40674399	A8-C	A8-D	OK	7.63337	12.6084	0.723992	1.63882	0.0022	0.0175036	yes	alpha-1,6-glucosidase, pullulanase-type protein
XLOC_021217	XLOC_021217	Medtr4g088385	chr4:34998966-35000465	A8-C	A8-D	OK	240.208	396.781	0.724058	1.43383	0.00805	0.0489858	yes	hypothetical protein
XLOC_047637	XLOC_047637	Medtr8g107640	chr8:45506240-45508651	A8-C	A8-D	OK	89.8031	148.423	0.72488	1.70236	0.00185	0.0152667	yes	annexin D8
XLOC_032851	XLOC_032851	Medtr6g038390	chr6:13759823-13761899	A8-C	A8-D	OK	8.21834	13.5849	0.725084	1.44749	0.00745	0.0459505	yes	oxidoreductase family, NAD-binding rossmann fold protein
XLOC_002545	XLOC_002545	Medtr1g094145	chr1:42324611-42328023	A8-C	A8-D	OK	23.2264	38.3954	0.72517	1.60085	0.0037	0.0264676	yes	DUF4050 family protein
XLOC_027558	XLOC_027558	Medtr5g042560	chr5:18698035-18704669	A8-C	A8-D	OK	9.19161	15.1989	0.725579	1.58702	0.00335	0.0244594	yes	ERD (early-responsive to dehydration stress) family protein
XLOC_006799	XLOC_006799	Medtr2g010510	chr2:2415683-2420924	A8-C	A8-D	OK	9.50704	15.7215	0.725671	1.45003	0.00675	0.0424149	yes	plant/T16L1-180 protein, putative
XLOC_047034	XLOC_047034	Medtr8g089110	chr8:37008161-37009225	A8-C	A8-D	OK	65.5359	108.429	0.726386	1.7793	0.00085	0.00811735	yes	basic blue-like protein
XLOC_011439	XLOC_011439	Medtr2g076400	chr2:31999822-32002605	A8-C	A8-D	OK	46.4691	76.9551	0.727747	1.66763	0.0019	0.0155648	yes	DUF640 family protein
XLOC_009732	XLOC_009732	Medtr2g010120	chr2:2236785-2237711	A8-C	A8-D	OK	39.1299	64.8155	0.728067	1.50126	0.00575	0.0374388	yes	cysteine-rich TM module stress tolerance protein
XLOC_040849	XLOC_040849	Medtr7g087190	chr7:33953710-33956744	A8-C	A8-D	OK	16.9404	28.0627	0.728183	1.66287	0.00265	0.0202964	yes	GDSL-like lipase/acylhydrolase
XLOC_015157	XLOC_015157	Medtr3g105880	chr3:48831423-48836500	A8-C	A8-D	OK	135.801	225.008	0.728481	1.59128	0.00325	0.0238939	yes	protein phosphatase 2C-like protein
XLOC_023205	XLOC_023205	Medtr4g024940,Medtr4g024960	chr4:8471580-8491949	A8-C	A8-D	OK	25.5289	42.3833	0.731368	1.67167	0.0012	0.0108	yes	#N/A
XLOC_048176	XLOC_048176	Medtr0027s0230	scaffold0027:122631-123684	A8-C	A8-D	OK	20.9526	34.8123	0.73247	1.90621	0.00315	0.0233296	yes	cytosolic class I small heat shock protein
XLOC_034382	XLOC_034382	Medtr6g021950	chr6:7591412-7594941	A8-C	A8-D	OK	62.9124	104.559	0.732898	1.66026	0.00215	0.0171847	yes	pectate lyase family protein
XLOC_026930	XLOC_026930	Medtr5g022350	chr5:8809673-8811661	A8-C	A8-D	OK	9.83517	16.3582	0.733997	1.45434	0.00685	0.0429584	yes	pathogenesis-related thaumatin family protein
XLOC_039152	XLOC_039152	Medtr7g015960	chr7:5009630-5013446	A8-C	A8-D	OK	31.8086	52.9291	0.734644	1.77286	0.0015	0.0129324	yes	COBRA-like protein 2 precursor
XLOC_041144	XLOC_041144	Medtr7g095220	chr7:38100130-38104949	A8-C	A8-D	OK	14.5358	24.1886	0.734718	1.63122	0.0029	0.0217997	yes	kelch repeat F-box protein
XLOC_030315	XLOC_030315	Medtr5g038420	chr5:16848505-16854503	A8-C	A8-D	OK	21.8993	36.4466	0.734903	1.61908	0.00255	0.0196807	yes	TWIN LOV protein
XLOC_009112	XLOC_009112	Medtr2g090735	chr2:38885937-38887846	A8-C	A8-D	OK	9.38579	15.6264	0.735433	1.52308	0.0042	0.0293078	yes	NAC transcription factor-like protein
XLOC_035284	XLOC_035284	Medtr6g069660	chr6:25122088-25127768	A8-C	A8-D	OK	68.3995	113.879	0.735447	1.68003	0.002	0.0162375	yes	fructose-bisphosphate aldolase class-II protein
XLOC_024583	XLOC_024583	Medtr4g081710	chr4:31747687-31751163	A8-C	A8-D	OK	21.202	35.358	0.737841	1.7339	0.0017	0.0143581	yes	myb-like transcription factor family protein
XLOC_017026	XLOC_017026	Medtr3g031790	chr3:26600779-26604342	A8-C	A8-D	OK	17.3742	29.0033	0.739273	1.5851	0.00345	0.0250647	yes	gamma interferon inducible lysosomal thiol reductase
XLOC_040618	XLOC_040618	Medtr7g080280	chr7:30525170-30527799	A8-C	A8-D	OK	38.3018	63.9472	0.73947	1.818	0.00065	0.00656228	yes	transmembrane protein, putative
XLOC_002768	XLOC_002768	Medtr1g101390	chr1:45798272-45801854	A8-C	A8-D	OK	10.0822	16.8339	0.739564	1.51553	0.00535	0.0354517	yes	F-box protein PP2-A13
XLOC_004977	XLOC_004977	Medtr1g067200	chr1:28930062-28936820	A8-C	A8-D	OK	7.66324	12.8162	0.741937	1.49119	0.00615	0.0394905	yes	integral membrane protein, TerC family protein
XLOC_026964	XLOC_026964	Medtr5g023040,Medtr5g023050	chr5:9142978-9158708	A8-C	A8-D	OK	28.0376	46.9209	0.74287	1.7722	0.0009	0.0085054	yes	#N/A
XLOC_033937	XLOC_033937	Medtr6g004520	chr6:314856-317654	A8-C	A8-D	OK	67.2267	112.623	0.744397	1.73462	0.00145	0.0125867	yes	aldose 1-epimerase family protein
XLOC_015424	XLOC_015424	Medtr3g112530	chr3:52779591-52781734	A8-C	A8-D	OK	10.3782	17.3913	0.744804	1.44275	0.00685	0.0429584	yes	C4-dicarboxylate transporter/malic acid protein
XLOC_038731	XLOC_038731	Medtr7g115220	chr7:47582959-47584201	A8-C	A8-D	OK	185.472	310.867	0.745092	1.66078	0.00265	0.0202964	yes	Chitinase / Hevein / PR-4 / Wheatwin2
XLOC_041040	XLOC_041040	Medtr7g092470	chr7:36649363-36655367	A8-C	A8-D	OK	14.3163	24.0145	0.746245	1.72387	0.00125	0.0111448	yes	exo-polyalpha-D-galacturonosidase-like protein
XLOC_002648	XLOC_002648	Medtr1g097690	chr1:44039873-44050596	A8-C	A8-D	OK	19.8603	33.3171	0.746372	1.82985	0.0012	0.0108	yes	type I inositol-1,4,5-trisphosphate 5-phosphatase
XLOC_005608	XLOC_005608	Medtr1g086080,Medtr1g086150	chr1:38521883-38569349	A8-C	A8-D	OK	14.2133	23.8654	0.747681	1.87582	0.0004	0.00442226	yes	#N/A
XLOC_025644	XLOC_025644	Medtr4g116545	chr4:48281415-48287145	A8-C	A8-D	OK	21.7444	36.5492	0.749193	1.76482	0.0012	0.0108	yes	class II knotted-like homeobox protein
XLOC_007813	XLOC_007813	Medtr2g038260,Medtr2g038270	chr2:16656510-16663208	A8-C	A8-D	OK	6.60264	11.1224	0.75235	1.5254	0.0048	0.0324383	yes	#N/A
XLOC_039242	XLOC_039242	Medtr7g020870	chr7:6523212-6527508	A8-C	A8-D	OK	17.2132	29.0091	0.752992	1.66838	0.00205	0.01658	yes	myb/SANT-like DNA-binding domain protein
XLOC_001033	XLOC_001033	Medtr1g043190	chr1:16161042-16173365	A8-C	A8-D	OK	4.6488	7.83853	0.753724	1.50582	0.00535	0.0354517	yes	cryptochrome 2B apoprotein
XLOC_036796	XLOC_036796	Medtr7g053220	chr7:18713827-18718572	A8-C	A8-D	OK	14.5773	24.5959	0.754696	1.56761	0.0041	0.0287045	yes	histidine triad nucleotide-binding protein
XLOC_031622	XLOC_031622	Medtr5g088850	chr5:38584074-38586576	A8-C	A8-D	OK	93.46	157.84	0.756042	1.77233	0.0011	0.0100566	yes	late embryogenesis abundant protein
XLOC_028673	XLOC_028673	Medtr5g085900	chr5:37125562-37128450	A8-C	A8-D	OK	86.6059	146.28	0.756196	1.82914	0.0006	0.00613873	yes	MD-like lipid recognition domain protein/ML domain protein
XLOC_033869	XLOC_033869	Medtr6g090380	chr6:34339715-34341440	A8-C	A8-D	OK	50.7195	85.6775	0.756375	1.82503	0.00045	0.0048513	yes	zinc finger CCCH domain protein
XLOC_015261	XLOC_015261	Medtr3g108800	chr3:50272022-50279078	A8-C	A8-D	OK	49.9726	84.4797	0.757467	1.68819	0.00265	0.0202964	yes	plasma membrane H+-ATPase
XLOC_044675	XLOC_044675	Medtr8g103065	chr8:43423552-43440398	A8-C	A8-D	OK	22.0045	37.2098	0.757887	1.83249	0.0008	0.00773279	yes	BHLH transcription factor-like protein
XLOC_003711	XLOC_003711	Medtr1g022315	chr1:7044034-7048221	A8-C	A8-D	OK	32.6503	55.2363	0.758521	1.72896	0.00175	0.0146571	yes	sugar porter (SP) family MFS transporter
XLOC_035522	XLOC_035522	Medtr6g081410,Medtr6g081810	chr6:30482424-30514592	A8-C	A8-D	OK	19.8622	33.6048	0.758642	1.59466	0.00285	0.0214916	yes	#N/A
XLOC_000949	XLOC_000949	Medtr1g040360	chr1:14928001-14931849	A8-C	A8-D	OK	48.8696	82.6942	0.75885	1.77957	0.0015	0.0129324	yes	sieve element occlusion protein
XLOC_024021	XLOC_024021	Medtr4g063705	chr4:23577501-23583081	A8-C	A8-D	OK	36.7229	62.1615	0.759342	1.89375	0.0004	0.00442226	yes	60 kDa inner membrane protein
XLOC_017403	XLOC_017403	Medtr3g072030	chr3:32358289-32359481	A8-C	A8-D	OK	193.846	328.214	0.759725	1.84762	0.0005	0.00529456	yes	wound-induced-like protein
XLOC_008275	XLOC_008275	Medtr2g461020	chr2:25185521-25186828	A8-C	A8-D	OK	45.8084	77.5982	0.760411	1.82614	0.00075	0.00735764	yes	zinc finger, C3HC4 type (RING finger) protein
XLOC_029953	XLOC_029953	Medtr5g026740	chr5:11040133-11042699	A8-C	A8-D	OK	232.346	393.603	0.760467	1.74172	0.00125	0.0111448	yes	acyl-CoA-binding domain protein
XLOC_043916	XLOC_043916	Medtr8g075190	chr8:31780832-31783471	A8-C	A8-D	OK	12.6387	21.4119	0.760567	1.60907	0.0036	0.0259273	yes	F-box protein
XLOC_007075	XLOC_007075	Medtr2g018780	chr2:5972761-5978138	A8-C	A8-D	OK	11.0804	18.7732	0.76066	1.79877	0.0009	0.0085054	yes	early-responsive to dehydration stress protein (ERD4)
XLOC_041397	XLOC_041397	Medtr7g103380	chr7:41817316-41820285	A8-C	A8-D	OK	35.9747	60.987	0.761521	1.85248	0.00075	0.00735764	yes	F-box protein PP2-A13
XLOC_003774	XLOC_003774	Medtr1g024930	chr1:7928142-7931700	A8-C	A8-D	OK	18.8048	31.8811	0.761596	1.73535	0.0016	0.0136343	yes	abscisic acid-responsive (TB2/DP1, HVA22) family protein
XLOC_046114	XLOC_046114	Medtr8g463180	chr8:22212598-22214467	A8-C	A8-D	OK	26.4183	44.8063	0.762165	1.75475	0.001	0.00928481	yes	plastocyanin-like domain protein
XLOC_041376	XLOC_041376	Medtr7g103070	chr7:41436531-41440857	A8-C	A8-D	OK	17.4542	29.6147	0.762735	1.61674	0.00335	0.0244594	yes	RAB GTPase-like protein C2B
XLOC_044265	XLOC_044265	Medtr8g089360	chr8:37134142-37137572	A8-C	A8-D	OK	26.5852	45.1283	0.76341	1.46189	0.0072	0.0447851	yes	cationic amino acid transporter-like protein
XLOC_010851	XLOC_010851	Medtr2g047130	chr2:20672175-20678346	A8-C	A8-D	OK	5.17618	8.78765	0.763589	1.57714	0.0034	0.0247581	yes	transcription factor jumonji family protein
XLOC_025631	XLOC_025631	Medtr4g116277	chr4:48106635-48107654	A8-C	A8-D	OK	84.531	143.511	0.763609	1.81867	0.00075	0.00735764	yes	plant/F18G18-20 protein
XLOC_000383	XLOC_000383	Medtr1g019430	chr1:5867187-5869097	A8-C	A8-D	OK	119.107	202.387	0.764854	1.86122	0.0007	0.00695297	yes	sterol carrier protein, putative
XLOC_043807	XLOC_043807	Medtr8g072010	chr8:30396121-30399613	A8-C	A8-D	OK	14.0506	23.8786	0.76509	1.71859	0.00145	0.0125867	yes	pectinacetylesterase family protein
XLOC_022753	XLOC_022753	Medtr4g007980	chr4:1338544-1341721	A8-C	A8-D	OK	12.5421	21.3192	0.765376	1.7677	0.00125	0.0111448	yes	F-box/kelch-repeat plant protein
XLOC_046604	XLOC_046604	Medtr8g073345	chr8:31114407-31116213	A8-C	A8-D	OK	296.005	503.507	0.766393	1.59978	0.0025	0.0193418	yes	high mobility group (HMG)-box protein
XLOC_028768	XLOC_028768	Medtr5g088270	chr5:38284863-38290556	A8-C	A8-D	OK	34.4822	58.6678	0.766718	1.84611	0.00085	0.00811735	yes	SNF1-related kinase regulatory beta protein
XLOC_025052	XLOC_025052	Medtr4g094848	chr4:39104092-39110097	A8-C	A8-D	OK	5.56111	9.47498	0.768749	1.72498	0.00135	0.0119028	yes	filament-like plant protein
XLOC_003888	XLOC_003888	Medtr1g028320	chr1:9514157-9515701	A8-C	A8-D	OK	34.3916	58.6623	0.770379	1.76566	0.0005	0.00529456	yes	glucosamine-6-phosphate isomerase/6-phosphogluconolacto
XLOC_005424	XLOC_005424	Medtr1g080020	chr1:35545278-35546673	A8-C	A8-D	OK	21.2912	36.3321	0.770988	1.71558	0.0014	0.0122587	yes	phosphoenolpyruvate carboxylase-related kinase
XLOC_019477	XLOC_019477	Medtr4g020070	chr4:6424036-6428808	A8-C	A8-D	OK	47.1726	80.5002	0.771044	1.89236	0.00015	0.00192507	yes	LRR receptor-like kinase
XLOC_000981	XLOC_000981	Medtr1g041345	chr1:15404900-15413626	A8-C	A8-D	OK	13.5073	23.0506	0.771064	1.90355	0.00055	0.00571922	yes	eukaryotic translation initiation factor 2c
XLOC_027451	XLOC_027451	Medtr5g038450	chr5:16886579-16890872	A8-C	A8-D	OK	17.0245	29.0826	0.772544	1.86231	0.00075	0.00735764	yes	receptor-like kinase plant
XLOC_039429	XLOC_039429	Medtr7g027175	chr7:9197620-9200308	A8-C	A8-D	OK	27.0884	46.3436	0.774693	1.89101	0.00035	0.00395664	yes	omega-hydroxypalmitate O-feruloyl transferase
XLOC_031388	XLOC_031388	Medtr5g082130	chr5:35257494-35259864	A8-C	A8-D	OK	8.26207	14.1357	0.774766	1.55623	0.00355	0.0256447	yes	hypothetical protein
XLOC_024524	XLOC_024524	Medtr4g079860	chr4:30905149-30912077	A8-C	A8-D	OK	11.6037	19.8541	0.774857	1.85251	0.00085	0.00811735	yes	phosphoenolpyruvate carboxylase
XLOC_031650	XLOC_031650	Medtr5g089750	chr5:39017916-39020566	A8-C	A8-D	OK	12.1723	20.8599	0.777135	1.72854	0.00125	0.0111448	yes	lateral root primordium (LRP)-like protein
XLOC_003429	XLOC_003429	Medtr1g012620	chr1:2563080-2566298	A8-C	A8-D	OK	21.8854	37.5191	0.777659	1.79408	0.0013	0.0115313	yes	myosin heavy chain-like protein
XLOC_030043	XLOC_030043	Medtr5g030130	chr5:12665543-12668380	A8-C	A8-D	OK	111.402	190.996	0.777767	1.60706	0.00445	0.0305713	yes	PLATZ transcription factor family protein
XLOC_036775	XLOC_036775	Medtr7g052230	chr7:18349121-18351391	A8-C	A8-D	OK	19.3401	33.1866	0.779003	1.50535	0.00635	0.0405155	yes	MazG nucleotide pyrophosphohydrolase domain protein
XLOC_015593	XLOC_015593	Medtr3g118160	chr3:55299988-55307292	A8-C	A8-D	OK	8.13389	13.9584	0.779117	1.7123	0.0013	0.0115313	yes	replication factor C subunit, putative
XLOC_008178	XLOC_008178	Medtr2g054380	chr2:23226420-23227270	A8-C	A8-D	OK	25.0183	42.9405	0.779359	1.68167	0.00175	0.0146571	yes	plant-specific domain TIGR01570 family protein
XLOC_033802	XLOC_033802	Medtr6g087910	chr6:33079309-33086805	A8-C	A8-D	OK	13.7007	23.5274	0.780098	1.81093	0.0008	0.00773279	yes	sugar porter (SP) family MFS transporter
XLOC_011903	XLOC_011903	-	chr2:39182325-39185742	A8-C	A8-D	OK	233.562	401.173	0.780419	1.91391	0.00035	0.00395664	yes	#N/A
XLOC_020350	XLOC_020350	Medtr4g059720	chr4:22034569-22035620	A8-C	A8-D	OK	22.9498	39.4292	0.780782	1.70523	0.00155	0.0132556	yes	fasciclin-like arabinogalactan protein
XLOC_032301	XLOC_032301	Medtr6g012450	chr6:3773705-3777176	A8-C	A8-D	OK	7.57277	13.0123	0.780984	1.66755	0.00235	0.0183902	yes	DOF-type zinc finger DNA-binding family protein
XLOC_028545	XLOC_028545	Medtr5g081810	chr5:35069050-35072922	A8-C	A8-D	OK	6.74929	11.6145	0.783126	1.58409	0.0044	0.0303371	yes	laccase/diphenol oxidase family protein
XLOC_029587	XLOC_029587	Medtr5g015530	chr5:5386731-5391469	A8-C	A8-D	OK	14.1487	24.3815	0.785117	1.77356	0.00115	0.0104337	yes	sulfate adenylyltransferase subunit 1/adenylylsulfate kinase
XLOC_005311	XLOC_005311	Medtr1g076310	chr1:33983376-33985781	A8-C	A8-D	OK	37.2203	64.1606	0.7856	1.76726	0.00095	0.00889855	yes	30S ribosomal S16-like protein
XLOC_011578	XLOC_011578	Medtr2g081930,Medtr2g081950	chr2:34417906-34433763	A8-C	A8-D	OK	5.23089	9.02251	0.786474	1.46647	0.0048	0.0324383	yes	#N/A
XLOC_002785	XLOC_002785	Medtr1g101830	chr1:45972251-45973796	A8-C	A8-D	OK	55.4056	95.5805	0.786685	1.86642	0.0004	0.00442226	yes	peroxidase family protein
XLOC_013568	XLOC_013568	Medtr3g061030	chr3:24230200-24237140	A8-C	A8-D	OK	66.8833	115.41	0.787054	1.82603	0.0009	0.0085054	yes	phosphoribulokinase/uridine kinase
XLOC_029888	XLOC_029888	Medtr5g025100	chr5:10154960-10163341	A8-C	A8-D	OK	25.2147	43.5122	0.787151	1.60178	0.0052	0.034614	yes	kinesin-like calmodulin-binding protein
XLOC_021271	XLOC_021271	Medtr4g089060	chr4:35679477-35682058	A8-C	A8-D	OK	8.16712	14.0961	0.787397	1.6001	0.00315	0.0233296	yes	epoxide hydrolase-like protein
XLOC_008217	XLOC_008217	Medtr2g056120	chr2:24058060-24067400	A8-C	A8-D	OK	12.4886	21.5569	0.787535	1.86612	0.00045	0.0048513	yes	acyl-activating enzyme 17, peroxisomal protein, putative
XLOC_007695	XLOC_007695	Medtr2g035780	chr2:15169038-15174753	A8-C	A8-D	OK	41.1665	71.1799	0.79	1.82584	0.00085	0.00811735	yes	cellulose synthase-like protein
XLOC_037317	XLOC_037317	Medtr7g072560	chr7:26990025-26995299	A8-C	A8-D	OK	32.6646	56.5107	0.790795	1.84377	0.00035	0.00395664	yes	saposin B domain protein
XLOC_014595	XLOC_014595	Medtr3g088560	chr3:40076673-40080790	A8-C	A8-D	OK	16.3176	28.2538	0.79202	1.77823	0.0011	0.0100566	yes	BTB/POZ domain plant protein
XLOC_034580	XLOC_034580	Medtr6g033260	chr6:10558892-10566735	A8-C	A8-D	OK	16.3338	28.286	0.792227	1.89976	0.0005	0.00529456	yes	monofunctional aspartokinase
XLOC_026970	XLOC_026970	Medtr5g023110	chr5:9180344-9184014	A8-C	A8-D	OK	24.5892	42.6273	0.79375	1.87406	0.0003	0.00348223	yes	wound-responsive family protein
XLOC_019231	XLOC_019231	Medtr4g011020	chr4:2571659-2573651	A8-C	A8-D	OK	125.154	216.973	0.793808	1.55975	0.00405	0.0284066	yes	lactoylglutathione lyase/glyoxalase I family protein
XLOC_003896	XLOC_003896	Medtr1g028460	chr1:9609944-9612620	A8-C	A8-D	OK	23.1437	40.1372	0.794321	1.71186	0.0017	0.0143581	yes	bidirectional sugar transporter
XLOC_041889	XLOC_041889	Medtr7g117475	chr7:48616889-48618001	A8-C	A8-D	OK	32.1405	55.7477	0.794519	1.83292	0.0006	0.00613873	yes	phospholipid methyltransferase
XLOC_044678	XLOC_044678	Medtr8g103233	chr8:43461497-43464017	A8-C	A8-D	OK	8.19396	14.2136	0.794635	1.47182	0.00665	0.0419247	yes	peptide/nitrate transporter plant
XLOC_015731	XLOC_015731	Medtr3g008820	chr3:1664927-1665767	A8-C	A8-D	OK	261.647	453.872	0.794666	1.80971	0.0007	0.00695297	yes	plant invertase/pectin methylesterase inhibitor
XLOC_007844	XLOC_007844	Medtr2g039090	chr2:17106457-17111291	A8-C	A8-D	OK	5.53995	9.61662	0.795657	1.82906	0.001	0.00928481	yes	NBS-LRR type disease resistance protein
XLOC_023946	XLOC_023946	Medtr4g461080	chr4:22482747-22484315	A8-C	A8-D	OK	44.381	77.0884	0.79657	1.91111	0.00035	0.00395664	yes	Dof-type zinc finger DNA-binding family protein
XLOC_023542	XLOC_023542	Medtr4g044297	chr4:14856486-14861145	A8-C	A8-D	OK	13.5015	23.4621	0.797209	1.70001	0.00195	0.0159061	yes	plant/F9H3-4 protein
XLOC_038163	XLOC_038163	Medtr7g097210	chr7:39105264-39110817	A8-C	A8-D	OK	14.7062	25.5718	0.79813	1.87829	0.001	0.00928481	yes	long-chain-alcohol oxidase FAO1
XLOC_026300	XLOC_026300	Medtr5g005420	chr5:437440-439105	A8-C	A8-D	OK	5.44861	9.47437	0.798141	1.51136	0.00585	0.037883	yes	DUF1005 family protein
XLOC_032656	XLOC_032656	Medtr6g027920	chr6:9831390-9836270	A8-C	A8-D	OK	38.4476	66.856	0.798165	1.92965	0.00035	0.00395664	yes	cobalamin-independent methionine synthase
XLOC_017776	XLOC_017776	Medtr3g083310	chr3:37605512-37608900	A8-C	A8-D	OK	18.8448	32.7711	0.798256	1.75761	0.00165	0.0140041	yes	hypothetical protein
XLOC_015664	XLOC_015664	Medtr3g006190	chr3:581248-585927	A8-C	A8-D	OK	14.713	25.5904	0.798514	1.68177	0.0021	0.016877	yes	cytoplasmic membrane protein
XLOC_043282	XLOC_043282	Medtr8g463280	chr8:22275979-22281458	A8-C	A8-D	OK	23.652	41.1464	0.798806	1.85376	0.00075	0.00735764	yes	homogentisate 1,2-dioxygenase
XLOC_019528	XLOC_019528	Medtr4g021815	chr4:7291812-7296445	A8-C	A8-D	OK	26.5624	46.2753	0.800856	1.89438	0.0007	0.00695297	yes	NAD(P)-binding rossmann-fold protein
XLOC_018185	XLOC_018185	Medtr3g095660	chr3:43696274-43699540	A8-C	A8-D	OK	42.8845	74.7351	0.801329	1.97021	0.00025	0.00297241	yes	TLD-domain nucleolar protein
XLOC_008501	XLOC_008501	Medtr2g070020	chr2:29473782-29478754	A8-C	A8-D	OK	2.25143	3.92409	0.801513	1.56351	0.00465	0.0316602	yes	LRR receptor-like kinase
XLOC_005316	XLOC_005316	Medtr1g076470	chr1:34072173-34073722	A8-C	A8-D	OK	23.6965	41.3274	0.802424	1.83408	0.0006	0.00613873	yes	phosphate-responsive 1 family protein
XLOC_039403	XLOC_039403	Medtr7g026340	chr7:8738373-8742328	A8-C	A8-D	OK	60.3234	105.296	0.803667	1.91745	0.0004	0.00442226	yes	glucan endo-1,3-beta-glucosidase-like protein
XLOC_035323	XLOC_035323	Medtr6g071210	chr6:26323221-26330078	A8-C	A8-D	OK	70.9362	123.883	0.804383	1.89452	0.0008	0.00773279	yes	dihydroorotate dehydrogenase family protein
XLOC_024729	XLOC_024729	Medtr4g086835	chr4:34052307-34055775	A8-C	A8-D	OK	15.9531	27.8613	0.804422	1.92358	0.00035	0.00395664	yes	myb-like transcription factor family protein
XLOC_047610	XLOC_047610	Medtr8g106870	chr8:45125424-45127493	A8-C	A8-D	OK	6.00192	10.4824	0.804473	1.51693	0.0058	0.0376359	yes	transmembrane protein, putative
XLOC_015181	XLOC_015181	Medtr3g106530	chr3:49238809-49241062	A8-C	A8-D	OK	36.5443	63.8283	0.804549	1.97331	0.00025	0.00297241	yes	plant/F18G18-20 protein
XLOC_045892	XLOC_045892	Medtr8g044230	chr8:16955323-16962040	A8-C	A8-D	OK	12.8096	22.402	0.806407	1.92017	0.00045	0.0048513	yes	LRR receptor-like kinase
XLOC_002297	XLOC_002297	Medtr1g086170	chr1:38573019-38575779	A8-C	A8-D	OK	22.5245	39.4081	0.806998	1.94595	0.00035	0.00395664	yes	hypothetical protein
XLOC_003013	XLOC_003013	Medtr1g108610	chr1:49078330-49084087	A8-C	A8-D	OK	47.1447	82.51	0.807473	1.94751	0.0006	0.00613873	yes	repressor of RNA polymerase III transcription MAF1 protein
XLOC_047116	XLOC_047116	Medtr8g091420	chr8:38127182-38128402	A8-C	A8-D	OK	35.008	61.2962	0.808115	1.8083	0.0007	0.00695297	yes	heavy metal transport/detoxification superfamily protein
XLOC_020280	XLOC_020280	Medtr4g057310	chr4:20972563-20976575	A8-C	A8-D	OK	13.0328	22.8358	0.809153	1.60244	0.0033	0.0241869	yes	RING finger and CHY zinc finger protein
XLOC_044504	XLOC_044504	Medtr8g098410	chr8:40887387-40890544	A8-C	A8-D	OK	213.386	373.955	0.809398	1.86521	0.0004	0.00442226	yes	phospholipid hydroperoxide glutathione peroxidase
XLOC_030064	XLOC_030064	Medtr5g430730	chr5:13068096-13075503	A8-C	A8-D	OK	13.8381	24.2648	0.810222	1.7306	0.00155	0.0132556	yes	phosphoenolpyruvate carboxykinase [ATP] protein
XLOC_011305	XLOC_011305	Medtr2g070130,Medtr2g070140,Medtr2g070150,Medtr2g070180	chr2:29506680-29535647	A8-C	A8-D	OK	68.8457	120.769	0.810812	1.85828	0.0005	0.00529456	yes	#N/A
XLOC_000366	XLOC_000366	Medtr1g019110	chr1:5681144-5682526	A8-C	A8-D	OK	7.1722	12.5858	0.81131	1.53842	0.0042	0.0293078	yes	dehydration-responsive element-binding protein
XLOC_044020	XLOC_044020	Medtr8g078760	chr8:33549351-33554599	A8-C	A8-D	OK	8.26188	14.5088	0.812385	1.83863	0.0008	0.00773279	yes	electron transporter, putative
XLOC_014633	XLOC_014633	Medtr3g088795	chr3:40615461-40618761	A8-C	A8-D	OK	12.3122	21.6384	0.813501	1.71428	0.00155	0.0132556	yes	staygreen protein
XLOC_031828	XLOC_031828	Medtr5g094450	chr5:41277424-41280577	A8-C	A8-D	OK	18.6542	32.799	0.814147	1.95257	0.00015	0.00192507	yes	GRAS family transcription factor
XLOC_039101	XLOC_039101	Medtr7g013820	chr7:4062110-4066303	A8-C	A8-D	OK	5.77613	10.161	0.81487	1.6118	0.00275	0.0208945	yes	ABI five-binding protein
XLOC_019741	XLOC_019741	Medtr4g031800	chr4:11022930-11024756	A8-C	A8-D	OK	30.8849	54.4069	0.816889	1.89197	0.00065	0.00656228	yes	flavonoid glucosyltransferase
XLOC_031956	XLOC_031956	Medtr5g098680	chr5:43190264-43195189	A8-C	A8-D	OK	13.9284	24.5618	0.818386	1.95324	0.0002	0.00244971	yes	E3 ubiquitin-protein ligase orthrus-like protein
XLOC_032454	XLOC_032454	Medtr6g016375	chr6:6066436-6067600	A8-C	A8-D	OK	7.00519	12.3536	0.818437	1.46488	0.00705	0.0439956	yes	BZIP transcription factor
XLOC_006710	XLOC_006710	Medtr2g008110	chr2:1292688-1293629	A8-C	A8-D	OK	54.1403	95.4788	0.818477	2.00975	0.0003	0.00348223	yes	vacuolar iron transporter-like protein
XLOC_013146	XLOC_013146	Medtr3g043750	chr3:14747263-14750798	A8-C	A8-D	OK	389.713	687.549	0.819051	1.84163	0.0009	0.0085054	yes	cysteine protease inhibitor cystatin
XLOC_043307	XLOC_043307	Medtr8g464480	chr8:22789555-22802727	A8-C	A8-D	OK	20.0352	35.3622	0.819672	2.00845	0.00015	0.00192507	yes	P-loop nucleoside triphosphate hydrolase superfamily protein
XLOC_005995	XLOC_005995	Medtr1g099150	chr1:44727106-44729271	A8-C	A8-D	OK	55.9079	98.7416	0.820605	1.91757	0.00035	0.00395664	yes	hypothetical protein
XLOC_004967	XLOC_004967	Medtr1g066950	chr1:28784357-28790302	A8-C	A8-D	OK	12.1616	21.481	0.820732	1.98671	0.0002	0.00244971	yes	LRR receptor-like kinase
XLOC_039704	XLOC_039704	Medtr7g445390	chr7:15333962-15335152	A8-C	A8-D	OK	28.9434	51.1426	0.82129	1.70301	0.00165	0.0140041	yes	zinc ion-binding protein
XLOC_017412	XLOC_017412	Medtr3g072190,Medtr3g072210,Medtr3g072260	chr3:32423476-32451386	A8-C	A8-D	OK	87.6931	155.065	0.822342	1.94867	0.0002	0.00244971	yes	#N/A
XLOC_018244	XLOC_018244	Medtr3g097150	chr3:44530899-44532250	A8-C	A8-D	OK	81.7323	144.548	0.822568	1.94434	0.00035	0.00395664	yes	aspartic proteinase nepenthesin
XLOC_040881	XLOC_040881	Medtr7g088340	chr7:34393802-34397010	A8-C	A8-D	OK	11.8444	20.9612	0.823517	1.80626	0.0008	0.00773279	yes	magnesium-protoporphyrin IX monomethyl ester cyclase
XLOC_038845	XLOC_038845	Medtr7g118270	chr7:49087218-49088602	A8-C	A8-D	OK	12.161	21.5406	0.824791	1.76259	0.00155	0.0132556	yes	late embryogenesis abundant protein
XLOC_017284	XLOC_017284	Medtr3g068065,Medtr3g068070	chr3:30698683-30707466	A8-C	A8-D	OK	11.7125	20.7499	0.825055	1.56477	0.00445	0.0305713	yes	#N/A
XLOC_029968	XLOC_029968	Medtr5g027240,Medtr5g027290	chr5:11307840-11345888	A8-C	A8-D	OK	16.7204	29.6221	0.825058	1.74885	0.00215	0.0171847	yes	#N/A
XLOC_037957	XLOC_037957	Medtr7g090970	chr7:35876572-35879973	A8-C	A8-D	OK	12.0913	21.4376	0.826172	1.90405	0.0005	0.00529456	yes	glycerol-3-phosphate dehydrogenase
XLOC_003475	XLOC_003475	Medtr1g013680	chr1:3299842-3302326	A8-C	A8-D	OK	4.59439	8.15409	0.82765	1.49629	0.0069	0.0431725	yes	GTP-binding elongation factor Tu family protein
XLOC_019276	XLOC_019276	Medtr4g012850	chr4:3444459-3447359	A8-C	A8-D	OK	9.31821	16.5419	0.827998	1.73639	0.0015	0.0129324	yes	carnitine/acylcarnitine carrier CACL-like protein
XLOC_044727	XLOC_044727	Medtr8g104520	chr8:44032464-44036466	A8-C	A8-D	OK	5.42433	9.63107	0.82825	1.70896	0.00185	0.0152667	yes	receptor-like kinase
XLOC_023952	XLOC_023952	Medtr4g061200	chr4:22613976-22618175	A8-C	A8-D	OK	5.39935	9.58737	0.82835	1.68346	0.0023	0.0181104	yes	AP2-like ethylene-responsive transcription factor
XLOC_025872	XLOC_025872	Medtr4g124360	chr4:51431128-51433963	A8-C	A8-D	OK	96.2939	171.074	0.829106	1.88907	0.0006	0.00613873	yes	divergent CCT motif protein
XLOC_043163	XLOC_043163	Medtr8g052080,Medtr8g052120	chr8:19354799-19380303	A8-C	A8-D	OK	3.52162	6.25653	0.829125	1.60511	0.0031	0.0230398	yes	#N/A
XLOC_007811	XLOC_007811	Medtr2g038200	chr2:16610766-16615642	A8-C	A8-D	OK	14.883	26.4701	0.830699	2.06474	5e-05	0.0007335	yes	heat shock-like protein, putative
XLOC_024968	XLOC_024968	Medtr4g094335	chr4:37757240-37758467	A8-C	A8-D	OK	15.939	28.3692	0.831763	1.49579	0.0055	0.0361691	yes	vacuolar iron transporter-like protein
XLOC_035999	XLOC_035999	Medtr7g009960	chr7:2310039-2314198	A8-C	A8-D	OK	8.81905	15.6997	0.832045	1.70928	0.00175	0.0146571	yes	O-acyltransferase WSD1-like protein
XLOC_042137	XLOC_042137	Medtr8g009090,Medtr8g009110,Medtr8g009120	chr8:2027049-2039098	A8-C	A8-D	OK	46.2917	82.4289	0.832395	2.0351	0.00015	0.00192507	yes	#N/A
XLOC_034867	XLOC_034867	Medtr6g445110	chr6:15635240-15639262	A8-C	A8-D	OK	12.4886	22.2527	0.833368	1.83223	0.00105	0.00966436	yes	plant/T8K14-16 protein
XLOC_025961	XLOC_025961	Medtr4g127560	chr4:52970838-52971920	A8-C	A8-D	OK	9.38418	16.7339	0.834469	1.52086	0.00595	0.0383612	yes	calcium-binding EF-hand protein
XLOC_002192	XLOC_002192	Medtr1g083290	chr1:37061946-37069385	A8-C	A8-D	OK	10.0206	17.8706	0.834621	1.6975	0.00295	0.0221059	yes	respiratory burst oxidase-like protein
XLOC_022978	XLOC_022978	Medtr4g015600	chr4:4682266-4686907	A8-C	A8-D	OK	3.02463	5.39673	0.835326	1.49571	0.0071	0.0442497	yes	zinc finger, C3HC4 type (RING finger) protein
XLOC_029507	XLOC_029507	Medtr5g012870	chr5:3949682-3953127	A8-C	A8-D	OK	3.98802	7.11876	0.835953	1.53097	0.0055	0.0361691	yes	auxin canalization protein
XLOC_021521	XLOC_021521	Medtr4g094895	chr4:39230375-39231956	A8-C	A8-D	OK	37.1615	66.341	0.836094	2.03515	0.00015	0.00192507	yes	polysaccharide biosynthesis protein
XLOC_005884	XLOC_005884	Medtr1g095510	chr1:42954446-42963810	A8-C	A8-D	OK	111.938	199.844	0.836176	1.83234	0.0009	0.0085054	yes	ubiquitin-conjugating enzyme E2
XLOC_044175	XLOC_044175	Medtr8g086550	chr8:35906758-35909962	A8-C	A8-D	OK	4.26457	7.61476	0.836399	1.5287	0.0057	0.0372022	yes	RING/FYVE/PHD zinc finger protein
XLOC_007123	XLOC_007123	Medtr2g020040	chr2:6639729-6643639	A8-C	A8-D	OK	55.2402	98.6386	0.836435	1.96388	0.0002	0.00244971	yes	CHY and CTCHY and RING-type zinc finger protein
XLOC_014583	XLOC_014583	Medtr3g088010	chr3:39895158-39897620	A8-C	A8-D	OK	11.6929	20.8842	0.836771	1.75316	0.0006	0.00613873	yes	DUF740 family protein
XLOC_017341	XLOC_017341	Medtr3g070230	chr3:31472357-31474146	A8-C	A8-D	OK	22.1107	39.4965	0.836978	1.90169	0.0008	0.00773279	yes	nematode resistance HSPRO2-like protein
XLOC_044219	XLOC_044219	Medtr8g088110	chr8:36484736-36487392	A8-C	A8-D	OK	9.73915	17.4144	0.838416	1.60841	0.00335	0.0244594	yes	cold acclimation protein WCOR413
XLOC_017815	XLOC_017815	-	chr3:38045997-38049242	A8-C	A8-D	OK	14.557	26.0423	0.839141	1.62059	0.00285	0.0214916	yes	#N/A
XLOC_018721	XLOC_018721	Medtr3g109820	chr3:51370668-51375111	A8-C	A8-D	OK	16.1513	28.8956	0.839196	2.07011	0.00015	0.00192507	yes	LRR receptor-like kinase
XLOC_014979	XLOC_014979	Medtr3g100220	chr3:46052390-46055945	A8-C	A8-D	OK	41.4116	74.1493	0.840399	1.976	0.0002	0.00244971	yes	argininosuccinate lyase
XLOC_022970	XLOC_022970	Medtr4g415290	chr4:4469707-4474758	A8-C	A8-D	OK	26.1105	46.7523	0.840406	2.0626	0.00015	0.00192507	yes	glycerol-3-phosphate acyltransferase
XLOC_026568	XLOC_026568	Medtr5g011990	chr5:3541246-3543933	A8-C	A8-D	OK	11.3515	20.3308	0.840782	1.70561	0.00105	0.00966436	yes	hypothetical protein
XLOC_021380	XLOC_021380	Medtr4g093600	chr4:37115888-37117993	A8-C	A8-D	OK	58.225	104.283	0.840797	2.0629	0.0001	0.00135351	yes	isochorismatase hydrolase family protein
XLOC_021519	XLOC_021519	Medtr4g094882	chr4:39197763-39208517	A8-C	A8-D	OK	7.19458	12.8889	0.841145	1.98478	0.0001	0.00135351	yes	chromosome-associated kinesin KIF4A-like protein
XLOC_044113	XLOC_044113	Medtr8g083220	chr8:35081071-35085966	A8-C	A8-D	OK	2.62863	4.71214	0.842071	1.52519	0.00435	0.0300794	yes	subtilisin-like serine protease
XLOC_007978	XLOC_007978	Medtr2g043960	chr2:19105609-19108113	A8-C	A8-D	OK	11.8485	21.2429	0.842278	1.49017	0.0055	0.0361691	yes	SAUR-like auxin-responsive family protein
XLOC_031698	XLOC_031698	Medtr5g090990	chr5:39639055-39642769	A8-C	A8-D	OK	11.4669	20.5615	0.84247	1.45198	0.00785	0.047937	yes	4-hydroxyphenylpyruvate dioxygenase
XLOC_008809	XLOC_008809	Medtr2g082590	chr2:34657620-34659494	A8-C	A8-D	OK	23.9253	42.9566	0.844344	1.71267	0.00155	0.0132556	yes	thioredoxin
XLOC_000110	XLOC_000110	Medtr1g009640	chr1:1409584-1411442	A8-C	A8-D	OK	22.4493	40.3153	0.844655	1.92392	0.0003	0.00348223	yes	hypothetical protein
XLOC_006968	XLOC_006968	Medtr2g015560	chr2:4624177-4628169	A8-C	A8-D	OK	28.706	51.5561	0.84479	2.01584	0.0005	0.00529456	yes	pyruvate decarboxylase
XLOC_022318	XLOC_022318	Medtr4g125370	chr4:51981894-51982910	A8-C	A8-D	OK	19.6455	35.2955	0.845287	1.84282	0.00085	0.00811735	yes	membrane lipoprotein, putative
XLOC_017650	XLOC_017650	Medtr3g079850	chr3:36065807-36068960	A8-C	A8-D	OK	12.076	21.6983	0.845432	1.58746	0.005	0.0335285	yes	cysteine-rich receptor-kinase-like protein
XLOC_037098	XLOC_037098	Medtr7g065130	chr7:23733150-23734236	A8-C	A8-D	OK	123.534	222.262	0.847355	1.846	0.0008	0.00773279	yes	hypothetical protein
XLOC_012177	XLOC_012177	Medtr2g101420	chr2:43604672-43612483	A8-C	A8-D	OK	4.37528	7.88467	0.849674	1.65562	0.00255	0.0196807	yes	DUF3754 family protein
XLOC_025451	XLOC_025451	Medtr4g109360	chr4:45414760-45417870	A8-C	A8-D	OK	3.63391	6.55214	0.850442	1.53068	0.00595	0.0383612	yes	UDP-glucose 6-dehydrogenase family protein
XLOC_017311	XLOC_017311	Medtr3g069420	chr3:31056943-31059726	A8-C	A8-D	OK	3.95607	7.13332	0.850505	1.44971	0.00745	0.0459505	yes	peptide/nitrate transporter
XLOC_032672	XLOC_032672	Medtr6g029460	chr6:10149848-10153857	A8-C	A8-D	OK	31.6094	57.0095	0.850851	1.96365	0.0002	0.00244971	yes	NADP-specific glutamate dehydrogenase
XLOC_009858	XLOC_009858	Medtr2g014400	chr2:4102641-4103894	A8-C	A8-D	OK	11.3871	20.5376	0.85086	1.75524	0.00175	0.0146571	yes	transmembrane protein, putative
XLOC_026972	XLOC_026972	Medtr5g023150	chr5:9201597-9210311	A8-C	A8-D	OK	87.1302	157.208	0.851428	1.68287	0.00225	0.0178123	yes	ACT-like tyrosine kinase family protein
XLOC_021603	XLOC_021603	Medtr4g098920	chr4:40852806-40858241	A8-C	A8-D	OK	5.42281	9.78765	0.85192	1.62435	0.0028	0.0212237	yes	dynamin-like protein 1E
XLOC_043953	XLOC_043953	Medtr8g076190	chr8:32258338-32265990	A8-C	A8-D	OK	8.11807	14.6632	0.852993	1.57237	0.0036	0.0259273	yes	ATP-binding microtubule motor family protein
XLOC_043639	XLOC_043639	Medtr8g067280	chr8:28079486-28082002	A8-C	A8-D	OK	4.13249	7.46473	0.853078	1.68639	0.00215	0.0171847	yes	basic helix loop helix (bHLH) family transcription factor
XLOC_033459	XLOC_033459	Medtr6g072010	chr6:26686546-26691368	A8-C	A8-D	OK	4.80917	8.69225	0.853942	1.50326	0.0057	0.0372022	yes	type I inositol-1,4,5-trisphosphate 5-phosphatase
XLOC_042593	XLOC_042593	Medtr8g024480	chr8:9002670-9004590	A8-C	A8-D	OK	8.67009	15.7135	0.857882	1.74747	0.0015	0.0129324	yes	NAC transcription factor-like protein
XLOC_039538	XLOC_039538	Medtr7g032660	chr7:11477005-11481059	A8-C	A8-D	OK	9.11588	16.5229	0.858011	1.8969	0.00025	0.00297241	yes	sieve element occlusion protein
XLOC_018103	XLOC_018103	Medtr3g092900	chr3:42473089-42480353	A8-C	A8-D	OK	247.4	448.618	0.858642	1.66525	0.00285	0.0214916	yes	caffeic acid O-methyltransferase
XLOC_007515	XLOC_007515	Medtr2g033020	chr2:12449706-12453501	A8-C	A8-D	OK	18.7905	34.0794	0.858897	2.00305	0.00025	0.00297241	yes	30S ribosomal protein S1
XLOC_011991	XLOC_011991	Medtr2g095440	chr2:40772636-40777017	A8-C	A8-D	OK	15.9519	28.9333	0.859007	2.03536	0.00015	0.00192507	yes	ABC transporter family protein
XLOC_047311	XLOC_047311	Medtr8g097250,Medtr8g097280	chr8:40732334-40749673	A8-C	A8-D	OK	8.31924	15.0946	0.859512	1.46197	0.00595	0.0383612	yes	#N/A
XLOC_046676	XLOC_046676	Medtr8g076290	chr8:32312589-32316653	A8-C	A8-D	OK	24.3504	44.1878	0.859701	2.02164	0.0001	0.00135351	yes	cytochrome P450 family monooxygenase
XLOC_031318	XLOC_031318	Medtr5g079950	chr5:34206808-34208293	A8-C	A8-D	OK	8.76483	15.9109	0.860214	1.67764	0.00225	0.0178123	yes	expansin A10
XLOC_038439	XLOC_038439	Medtr7g106320	chr7:43238673-43244501	A8-C	A8-D	OK	26.8272	48.7222	0.860883	2.13527	0.00015	0.00192507	yes	BEL1-related homeotic protein
XLOC_021138	XLOC_021138	Medtr4g086020	chr4:33643563-33646615	A8-C	A8-D	OK	12.4371	22.6349	0.863901	1.64154	0.00305	0.0227391	yes	ferredoxin-nitrite reductase
XLOC_009415	XLOC_009415	Medtr2g100595	chr2:43243705-43245263	A8-C	A8-D	OK	10.8055	19.6739	0.864515	1.45977	0.0063	0.0402234	yes	mannose-binding lectin superfamily protein
XLOC_029274	XLOC_029274	Medtr5g006360	chr5:880178-881412	A8-C	A8-D	OK	11.0472	20.119	0.86488	1.52565	0.00505	0.0337688	yes	lactoylglutathione lyase/glyoxalase I family protein
XLOC_003741	XLOC_003741	Medtr1g023180	chr1:7367314-7370532	A8-C	A8-D	OK	46.6453	85.0908	0.867273	2.03589	0.00025	0.00297241	yes	auxin-induced 5NG4-like protein
XLOC_000698	XLOC_000698	Medtr1g030275	chr1:10507228-10509467	A8-C	A8-D	OK	13.2538	24.1914	0.86809	1.57369	0.0054	0.0357457	yes	GDSL-like lipase/acylhydrolase
XLOC_000368	XLOC_000368	Medtr1g019130	chr1:5704095-5705687	A8-C	A8-D	OK	19.2089	35.0812	0.868923	1.85668	0.00045	0.0048513	yes	wuschel-related homeobox protein
XLOC_018926	XLOC_018926	Medtr3g116590	chr3:54529584-54535327	A8-C	A8-D	OK	15.0755	27.5512	0.869914	1.99249	0.0004	0.00442226	yes	receptor-like kinase plant
XLOC_003707	XLOC_003707	Medtr1g022265	chr1:6989515-6994668	A8-C	A8-D	OK	8.55742	15.64	0.86999	2.08618	0.00025	0.00297241	yes	LRR receptor-like kinase family protein
XLOC_022117	XLOC_022117	Medtr4g118510	chr4:49084995-49088873	A8-C	A8-D	OK	22.3885	40.9361	0.870616	2.01024	0.00045	0.0048513	yes	hypothetical protein
XLOC_018771	XLOC_018771	Medtr3g111690	chr3:52232482-52235165	A8-C	A8-D	OK	4.28114	7.83901	0.872678	1.5626	0.00465	0.0316602	yes	DNA-3-methyladenine glycosylase I
XLOC_010694	XLOC_010694	Medtr2g041090	chr2:18003824-18006883	A8-C	A8-D	OK	21.5318	39.4278	0.872741	1.88445	0.00045	0.0048513	yes	CCAAT-binding transcription factor
XLOC_022717	XLOC_022717	Medtr4g007140	chr4:966826-971314	A8-C	A8-D	OK	10.7134	19.6308	0.873698	1.78279	0.00125	0.0111448	yes	DS12 from 2D-PAGE of leaf protein, putative
XLOC_001112	XLOC_001112	Medtr1g046480	chr1:17517298-17521651	A8-C	A8-D	OK	3.67323	6.73391	0.874397	1.50303	0.0064	0.0407527	yes	TMS membrane protein/tumor differentially protein
XLOC_027358	XLOC_027358	Medtr5g035030	chr5:15242187-15245481	A8-C	A8-D	OK	3.25844	5.98614	0.877445	1.59838	0.0034	0.0247581	yes	Serine/Threonine kinase family protein
XLOC_041880	XLOC_041880	Medtr7g117375	chr7:48492292-48495555	A8-C	A8-D	OK	9.34843	17.1832	0.878198	1.89881	0.00095	0.00889855	yes	dopamine beta-monooxygenase
XLOC_002389	XLOC_002389	Medtr1g088910	chr1:39846458-39847296	A8-C	A8-D	OK	42.6132	78.3761	0.879115	1.96291	5e-05	0.0007335	yes	glutaredoxin-C1 protein
XLOC_007067	XLOC_007067	Medtr2g018590,Medtr2g018630	chr2:5856916-5883757	A8-C	A8-D	OK	3.10054	5.70941	0.880819	1.46907	0.0078	0.0477234	yes	#N/A
XLOC_040672	XLOC_040672	Medtr7g081665	chr7:31313599-31319148	A8-C	A8-D	OK	8.19835	15.1201	0.883063	2.02244	0.00015	0.00192507	yes	Serine/Threonine kinase family protein
XLOC_023132	XLOC_023132	Medtr4g022330	chr4:7373550-7377094	A8-C	A8-D	OK	10.2084	18.8392	0.883974	2.04852	0.0002	0.00244971	yes	phototropic-responsive NPH3 family protein
XLOC_023045	XLOC_023045	Medtr4g018750	chr4:5771517-5776081	A8-C	A8-D	OK	24.7004	45.5853	0.884038	2.09133	5e-05	0.0007335	yes	uncoupling protein
XLOC_022288	XLOC_022288	Medtr4g087970,Medtr4g087980	chr4:51523689-51532537	A8-C	A8-D	OK	26.7799	49.4405	0.884542	2.05864	0.00025	0.00297241	yes	#N/A
XLOC_047232	XLOC_047232	Medtr8g095030	chr8:39714010-39718448	A8-C	A8-D	OK	31.6009	58.4189	0.886469	2.15052	0.0002	0.00244971	yes	LRR receptor-like kinase
XLOC_022330	XLOC_022330	Medtr4g125700	chr4:52164880-52166971	A8-C	A8-D	OK	7.10459	13.1401	0.887151	1.80809	0.00075	0.00735764	yes	threonine synthase-like protein
XLOC_012062	XLOC_012062	Medtr2g097900	chr2:41818491-41823247	A8-C	A8-D	OK	4.36229	8.06931	0.887359	1.75774	0.0014	0.0122587	yes	aluminum-activated citrate transporter
XLOC_010881	XLOC_010881	Medtr2g048720	chr2:21491259-21497003	A8-C	A8-D	OK	6.69251	12.3798	0.887367	1.84678	0.00065	0.00656228	yes	inositol transporter 4
XLOC_022260	XLOC_022260	Medtr4g124040	chr4:51195925-51202988	A8-C	A8-D	OK	1.45512	2.69181	0.887439	1.51141	0.00445	0.0305713	yes	ABC transporter B family protein
XLOC_017949	XLOC_017949	Medtr3g087950	chr3:39861506-39865231	A8-C	A8-D	OK	16.6808	30.8618	0.887638	2.03754	0.00025	0.00297241	yes	gamma-glutamyltranspeptidase
XLOC_018045	XLOC_018045	Medtr3g091510	chr3:41632499-41635603	A8-C	A8-D	OK	27.2621	50.441	0.887702	2.14984	5e-05	0.0007335	yes	ubiquitin ligase SINAT3
XLOC_009896	XLOC_009896	Medtr2g015470	chr2:4582492-4584280	A8-C	A8-D	OK	45.8731	84.936	0.888727	1.63645	0.00345	0.0250647	yes	purine permease
XLOC_035749	XLOC_035749	Medtr6g090080	chr6:34200706-34202194	A8-C	A8-D	OK	3.49123	6.46861	0.889719	1.51562	0.0049	0.0329739	yes	LRR/extensin
XLOC_003690	XLOC_003690	Medtr1g021955	chr1:6698129-6701849	A8-C	A8-D	OK	4.38373	8.12227	0.889724	1.45717	0.0078	0.0477234	yes	PPR containing plant-like protein
XLOC_028794	XLOC_028794	Medtr5g088990	chr5:38643151-38645471	A8-C	A8-D	OK	14.653	27.1536	0.889941	1.88236	0.00085	0.00811735	yes	plastocyanin-like domain protein
XLOC_044548	XLOC_044548	Medtr8g099195	chr8:41728310-41731831	A8-C	A8-D	OK	2.12519	3.93856	0.890072	1.5423	0.0046	0.031432	yes	LRR receptor-like kinase
XLOC_015324	XLOC_015324	Medtr3g110180	chr3:51172683-51178684	A8-C	A8-D	OK	21.4229	39.7173	0.890614	2.1267	0.0001	0.00135351	yes	casein kinase I-like protein
XLOC_022126	XLOC_022126	Medtr4g118790	chr4:49217989-49221953	A8-C	A8-D	OK	17.0113	31.5577	0.891498	1.96604	0.0005	0.00529456	yes	F-box-like protein
XLOC_000357	XLOC_000357	Medtr1g018750	chr1:5467076-5470172	A8-C	A8-D	OK	6.83481	12.6893	0.892635	1.76388	0.00135	0.0119028	yes	carbohydrate esterase plant-like protein
XLOC_006536	XLOC_006536	Medtr1g116930	chr1:52808804-52812286	A8-C	A8-D	OK	11.884	22.066	0.892803	1.81222	0.00095	0.00889855	yes	peptide/nitrate transporter
XLOC_022496	XLOC_022496	Medtr4g131020	chr4:54634517-54646617	A8-C	A8-D	OK	1.81443	3.37145	0.893854	1.62187	0.00325	0.0238939	yes	actin-binding FH2 (formin 2) family protein
XLOC_019708	XLOC_019708	Medtr4g030210	chr4:10399531-10405397	A8-C	A8-D	OK	3.30228	6.13668	0.893994	1.562	0.0039	0.0275776	yes	organic cation/carnitine transporter
XLOC_030544	XLOC_030544	Medtr5g046750	chr5:20487484-20489318	A8-C	A8-D	OK	24.7748	46.0535	0.894437	2.16556	5e-05	0.0007335	yes	plant/F4N2-9 protein, putative
XLOC_027318	XLOC_027318	Medtr5g034090	chr5:14734904-14739416	A8-C	A8-D	OK	13.7303	25.532	0.894945	1.90269	0.00035	0.00395664	yes	polygalacturonase
XLOC_040709	XLOC_040709	Medtr7g082800	chr7:31751212-31753143	A8-C	A8-D	OK	18.1681	33.7867	0.895044	1.96979	0.0004	0.00442226	yes	MATE efflux family protein
XLOC_024449	XLOC_024449	Medtr4g077930	chr4:29933330-29939586	A8-C	A8-D	OK	3.39745	6.32259	0.896062	1.7961	0.00085	0.00811735	yes	ABC transporter B family protein
XLOC_038374	XLOC_038374	Medtr7g104410	chr7:42308113-42309561	A8-C	A8-D	OK	11.9605	22.2707	0.896872	1.52408	0.00465	0.0316602	yes	hypothetical protein
XLOC_019821	XLOC_019821	Medtr4g035430	chr4:12200764-12201776	A8-C	A8-D	OK	5.84347	10.8839	0.897302	1.4754	0.00665	0.0419247	yes	DNA-binding domain protein
XLOC_009369	XLOC_009369	Medtr2g099490	chr2:42652790-42657108	A8-C	A8-D	OK	32.567	60.6591	0.897314	2.01202	0.0006	0.00613873	yes	CCAAT-binding transcription factor
XLOC_020663	XLOC_020663	Medtr4g071060	chr4:26764608-26766750	A8-C	A8-D	OK	11.5143	21.4498	0.897534	1.9312	0.00015	0.00192507	yes	papain family cysteine protease
XLOC_043385	XLOC_043385	Medtr8g467220	chr8:24086269-24089602	A8-C	A8-D	OK	7.57737	14.124	0.898376	1.74901	0.00135	0.0119028	yes	RING/FYVE/PHD zinc finger protein
XLOC_030409	XLOC_030409	Medtr5g041940	chr5:18427694-18429509	A8-C	A8-D	OK	17.8012	33.1854	0.898571	1.91178	0.00065	0.00656228	yes	NAC transcription factor-like protein
XLOC_031436	XLOC_031436	Medtr5g083360	chr5:35990104-35994097	A8-C	A8-D	OK	17.6274	32.8632	0.898658	2.15645	0.0001	0.00135351	yes	laccase/diphenol oxidase family protein
XLOC_012041	XLOC_012041	Medtr2g097210	chr2:41506032-41509279	A8-C	A8-D	OK	4.68026	8.72687	0.898877	1.69871	0.002	0.0162375	yes	inactive rhomboid-like protein
XLOC_011854	XLOC_011854	Medtr2g090265,Medtr2g090270	chr2:38363046-38371921	A8-C	A8-D	OK	13.4056	24.9964	0.898892	1.69167	0.00165	0.0140041	yes	#N/A
XLOC_045177	XLOC_045177	Medtr8g016030	chr8:5317847-5321655	A8-C	A8-D	OK	3.88337	7.24903	0.900478	1.56533	0.00475	0.0322031	yes	GTP cyclohydrolase I 1
XLOC_013881	XLOC_013881	Medtr3g064560	chr3:29089373-29095433	A8-C	A8-D	OK	1.07752	2.01199	0.90091	1.47088	0.0081	0.0492429	yes	regulator of chromosome condensation (RCC1) family protein
XLOC_003685	XLOC_003685	Medtr1g021855	chr1:6634647-6636284	A8-C	A8-D	OK	22.8352	42.6416	0.901003	2.1469	0.0001	0.00135351	yes	CAZy family GT8 glycosyltransferase
XLOC_039258	XLOC_039258	Medtr7g021530	chr7:6831280-6837332	A8-C	A8-D	OK	13.3206	24.8807	0.901368	2.13487	0.00015	0.00192507	yes	phosphatase 2C family protein
XLOC_042244	XLOC_042244	Medtr8g012420	chr8:3542306-3545267	A8-C	A8-D	OK	69.7336	130.279	0.901674	1.88583	0.00085	0.00811735	yes	DUF760 family protein
XLOC_041334	XLOC_041334	Medtr7g101190	chr7:40834268-40836017	A8-C	A8-D	OK	7.78154	14.5432	0.902218	1.70975	0.00175	0.0146571	yes	major intrinsic protein (MIP) family transporter
XLOC_007170	XLOC_007170	Medtr2g021690	chr2:7380378-7382066	A8-C	A8-D	OK	2.72851	5.09952	0.902249	1.50938	0.00575	0.0374388	yes	T13 protein
XLOC_014391	XLOC_014391	Medtr3g082690	chr3:37307345-37311457	A8-C	A8-D	OK	3.58214	6.69501	0.902264	1.63298	0.003	0.0224101	yes	rubisco methyltransferase family protein
XLOC_020592	XLOC_020592	Medtr4g068510,Medtr4g068520	chr4:25738962-25744859	A8-C	A8-D	OK	227.44	425.256	0.902845	1.95991	0.00035	0.00395664	yes	#N/A
XLOC_039494	XLOC_039494	Medtr7g029350	chr7:10401020-10409242	A8-C	A8-D	OK	3.88433	7.26526	0.903348	1.59416	0.00385	0.0272848	yes	methyltransferase small domain protein
XLOC_029601	XLOC_029601	Medtr5g016010	chr5:5652039-5654728	A8-C	A8-D	OK	14.5242	27.1743	0.903779	1.93655	0.00055	0.00571922	yes	peroxidase family protein
XLOC_024629	XLOC_024629	Medtr4g083680	chr4:32509827-32513460	A8-C	A8-D	OK	6.73411	12.6007	0.903946	1.66036	0.0024	0.0187047	yes	LOB domain protein
XLOC_040731	XLOC_040731	Medtr7g083540	chr7:32130745-32135506	A8-C	A8-D	OK	10.8516	20.3063	0.904013	2.07833	0.0002	0.00244971	yes	zinc finger constans-like protein
XLOC_026834	XLOC_026834	Medtr5g019870	chr5:7538398-7540924	A8-C	A8-D	OK	21.1631	39.6769	0.90675	1.77601	0.0027	0.0206297	yes	polyol/monosaccharide transporter 1
XLOC_046469	XLOC_046469	Medtr8g068560	chr8:28616561-28617450	A8-C	A8-D	OK	14.4096	27.0189	0.906942	1.81944	0.001	0.00928481	yes	hypothetical protein
XLOC_000414	XLOC_000414	Medtr1g021070	chr1:6245857-6247497	A8-C	A8-D	OK	27.609	51.7689	0.906946	2.19037	5e-05	0.0007335	yes	DUF1645 family protein
XLOC_021459	XLOC_021459	Medtr4g094520	chr4:38148361-38150837	A8-C	A8-D	OK	23.5211	44.1142	0.907287	2.2071	5e-05	0.0007335	yes	FAD-binding berberine family protein
XLOC_019068	XLOC_019068	Medtr4g005070	chr4:40283-46844	A8-C	A8-D	OK	5.31154	9.96258	0.90739	1.87626	0.0008	0.00773279	yes	high chlorophyll fluorescence phenotype 173 protein
XLOC_002282	XLOC_002282	Medtr1g085560	chr1:38219711-38222377	A8-C	A8-D	OK	26.0714	48.9038	0.907483	1.94014	0.00035	0.00395664	yes	peptidyl-prolyl cis-trans isomerase
XLOC_011227	XLOC_011227	Medtr2g066830	chr2:27943034-27944273	A8-C	A8-D	OK	9.65743	18.1271	0.908439	1.81291	0.0009	0.0085054	yes	SAUR-like auxin-responsive family protein
XLOC_040398	XLOC_040398	Medtr7g073980	chr7:27607867-27610820	A8-C	A8-D	OK	3.42461	6.43594	0.910211	1.65953	0.00215	0.0171847	yes	phototropic-responsive NPH3 family protein
XLOC_007591	XLOC_007591	Medtr2g435310	chr2:13600824-13601991	A8-C	A8-D	OK	7.68473	14.4459	0.910591	1.50849	0.00605	0.038927	yes	pathogenesis-related protein bet V I family protein
XLOC_044654	XLOC_044654	Medtr8g102510	chr8:43159470-43161852	A8-C	A8-D	OK	4.45268	8.37061	0.910659	1.5703	0.0048	0.0324383	yes	senescence/dehydration-associated-like protein
XLOC_030444	XLOC_030444	Medtr5g043190	chr5:18975384-18978091	A8-C	A8-D	OK	27.2366	51.2048	0.910732	2.03745	0.00045	0.0048513	yes	DUF538 family protein
XLOC_020591	XLOC_020591	Medtr4g068550	chr4:25731960-25733983	A8-C	A8-D	OK	42.8346	80.6138	0.912252	2.19886	5e-05	0.0007335	yes	fatty acid hydroperoxide lyase
XLOC_006996	XLOC_006996	Medtr2g016110	chr2:4862700-4867406	A8-C	A8-D	OK	28.9503	54.4926	0.912482	2.15776	0.0001	0.00135351	yes	DUF640 family protein
XLOC_033934	XLOC_033934	Medtr6g004430	chr6:272082-276122	A8-C	A8-D	OK	24.6492	46.3973	0.912498	2.1709	5e-05	0.0007335	yes	GHMP kinase ATP-binding protein, putative
XLOC_005546	XLOC_005546	Medtr1g084120	chr1:37531487-37535634	A8-C	A8-D	OK	2.149	4.04585	0.912778	1.5955	0.0039	0.0275776	yes	rab9 effector protein with kelch motif protein, putative
XLOC_032310	XLOC_032310	Medtr6g012730	chr6:3934894-3941223	A8-C	A8-D	OK	19.1314	36.0243	0.913025	2.17641	0.00015	0.00192507	yes	cystathionine gamma-synthase
XLOC_006606	XLOC_006606	-	chr1:43754300-43754619	A8-C	A8-D	OK	46.5898	87.8012	0.914226	1.65604	0.00265	0.0202964	yes	#N/A
XLOC_047498	XLOC_047498	Medtr8g103030	chr8:43391288-43394828	A8-C	A8-D	OK	229.35	432.317	0.914539	1.81921	0.0015	0.0129324	yes	auxin-responsive AUX/IAA family protein
XLOC_024577	XLOC_024577	Medtr4g081550	chr4:31649871-31652363	A8-C	A8-D	OK	91.451	172.41	0.914771	2.12634	0.00015	0.00192507	yes	transmembrane protein, putative
XLOC_029409	XLOC_029409	Medtr5g010150	chr5:2648663-2650689	A8-C	A8-D	OK	88.6532	167.138	0.914793	2.17384	5e-05	0.0007335	yes	major intrinsic protein (MIP) family transporter
XLOC_047027	XLOC_047027	Medtr8g088900	chr8:36935975-36938554	A8-C	A8-D	OK	13.4894	25.4336	0.914914	1.85462	0.0005	0.00529456	yes	6-phosphogluconate dehydrogenase-like protein
XLOC_012159	XLOC_012159	Medtr2g100780	chr2:43336604-43340473	A8-C	A8-D	OK	81.3904	153.474	0.91506	2.22021	5e-05	0.0007335	yes	auxin-responsive AUX/IAA family protein
XLOC_004497	XLOC_004497	Medtr1g050448	chr1:19411811-19415086	A8-C	A8-D	OK	16.0956	30.3622	0.915611	1.96536	0.00035	0.00395664	yes	Pmr5/Cas1p GDSL/SGNH-like acyl-esterase family protein
XLOC_037935	XLOC_037935	Medtr7g090370	chr7:35545436-35549531	A8-C	A8-D	OK	46.0985	86.9735	0.915856	2.25412	5e-05	0.0007335	yes	haloacid dehalogenase-like hydrolase family protein
XLOC_000972	XLOC_000972	Medtr1g041085	chr1:15236287-15240103	A8-C	A8-D	OK	9.51555	17.9597	0.916403	2.01874	0.00015	0.00192507	yes	3-ketoacyl-CoA synthase-like protein
XLOC_018589	XLOC_018589	Medtr3g107310	chr3:49502025-49505990	A8-C	A8-D	OK	12.6471	23.8915	0.917692	2.00332	0.0001	0.00135351	yes	DUF4050 family protein
XLOC_031678	XLOC_031678	Medtr5g090340	chr5:39339731-39343560	A8-C	A8-D	OK	11.2543	21.2633	0.917893	1.83044	0.0008	0.00773279	yes	reticulon-like protein B2
XLOC_014720	XLOC_014720	Medtr3g092040	chr3:42011517-42013354	A8-C	A8-D	OK	8.15313	15.4126	0.918685	1.50756	0.00595	0.0383612	yes	rhodanese/cell cycle control phosphatase superfamily protein
XLOC_047186	XLOC_047186	Medtr8g093440	chr8:39025941-39027454	A8-C	A8-D	OK	3.37764	6.38621	0.918944	1.45669	0.00665	0.0419247	yes	DUF506 family protein
XLOC_034469	XLOC_034469	Medtr6g024415,Medtr6g024420	chr6:8743653-8746567	A8-C	A8-D	OK	16.2754	30.7938	0.919949	1.50319	0.0058	0.0376359	yes	#N/A
XLOC_042860	XLOC_042860	Medtr8g037270	chr8:13844194-13848570	A8-C	A8-D	OK	16.8086	31.8089	0.920231	2.02074	0.00035	0.00395664	yes	CCAAT-binding transcription factor
XLOC_045120	XLOC_045120	Medtr8g014330	chr8:4467245-4470176	A8-C	A8-D	OK	6.17433	11.6873	0.920589	1.67907	0.00235	0.0183902	yes	downstream target of agl15-4 protein
XLOC_029275	XLOC_029275	Medtr5g006370	chr5:882484-884340	A8-C	A8-D	OK	12.2359	23.1667	0.920936	1.8933	0.0007	0.00695297	yes	lactoylglutathione lyase/glyoxalase I family protein
XLOC_037978	XLOC_037978	Medtr7g091680	chr7:36288020-36291903	A8-C	A8-D	OK	21.5421	40.8408	0.922848	2.00373	0.00015	0.00192507	yes	LRR receptor-like kinase family protein
XLOC_043826	XLOC_043826	Medtr8g072550	chr8:30665234-30669540	A8-C	A8-D	OK	4.0592	7.69612	0.922937	1.43043	0.00795	0.0484546	yes	type 2 acyl-CoA diacylglycerol acyltransferase
XLOC_045525	XLOC_045525	Medtr8g028725	chr8:11055783-11065754	A8-C	A8-D	OK	58.4848	110.889	0.922977	1.72122	0.0017	0.0143581	yes	polygalacturonase/glycoside hydrolase family protein
XLOC_027563	XLOC_027563	Medtr5g042910	chr5:18866987-18872410	A8-C	A8-D	OK	2.49414	4.73351	0.924364	1.46923	0.00785	0.047937	yes	DUF1336 family protein
XLOC_038728	XLOC_038728	Medtr7g115120	chr7:47526542-47551121	A8-C	A8-D	OK	102.892	195.502	0.926048	1.79215	0.0009	0.0085054	yes	transcription factor bZIP88
XLOC_043314	XLOC_043314	Medtr8g464760	chr8:22940432-22943618	A8-C	A8-D	OK	5.58169	10.6077	0.926333	1.72089	0.00175	0.0146571	yes	membrane lipoprotein lipid attachment site-like protein
XLOC_002916	XLOC_002916	Medtr1g105700	chr1:47673530-47679759	A8-C	A8-D	OK	1.83272	3.48332	0.926477	1.50457	0.00585	0.037883	yes	cysteine-rich receptor-kinase-like protein
XLOC_005365	XLOC_005365	Medtr1g078000	chr1:34871800-34876958	A8-C	A8-D	OK	183.102	348.419	0.928173	1.53617	0.00795	0.0484546	yes	granule bound starch synthase I, putative
XLOC_005298	XLOC_005298	Medtr1g093100	chr1:33776909-33778613	A8-C	A8-D	OK	15.7831	30.0496	0.928972	2.00155	0.00025	0.00297241	yes	xyloglucanase-specific endoglucanase inhibitor protein
XLOC_010736	XLOC_010736	Medtr2g042970	chr2:18715286-18716860	A8-C	A8-D	OK	13.6629	26.0247	0.929619	2.04403	0.0001	0.00135351	yes	DUF581 family protein
XLOC_015044	XLOC_015044	Medtr3g102310	chr3:47150612-47152390	A8-C	A8-D	OK	8.66378	16.5078	0.930081	1.9234	0.00035	0.00395664	yes	carboxy-terminal domain cyclin
XLOC_024774	XLOC_024774	Medtr4g088245	chr4:34829373-34833163	A8-C	A8-D	OK	4.79966	9.15642	0.931851	1.67297	0.0021	0.016877	yes	NAC transcription factor-like protein
XLOC_001472	XLOC_001472	Medtr1g056530	chr1:24696882-24699623	A8-C	A8-D	OK	33.3595	63.6604	0.932298	1.80995	0.00095	0.00889855	yes	CCAAT-binding transcription factor
XLOC_038797	XLOC_038797	Medtr7g117280	chr7:48446487-48452243	A8-C	A8-D	OK	3.24148	6.18739	0.932677	1.7674	0.00115	0.0104337	yes	triacylglycerol lipase
XLOC_026185	XLOC_026185	Medtr4g134370	chr4:56258116-56263708	A8-C	A8-D	OK	19.9514	38.0981	0.933233	2.0938	0.00015	0.00192507	yes	glutathione S-transferase tau 5
XLOC_021458	XLOC_021458	Medtr4g094518	chr4:38144947-38147082	A8-C	A8-D	OK	39.2771	75.0349	0.933875	2.21803	5e-05	0.0007335	yes	FAD-binding berberine family protein
XLOC_012699	XLOC_012699	Medtr3g019320	chr3:5399260-5401081	A8-C	A8-D	OK	9.07042	17.3303	0.934056	1.62271	0.00325	0.0238939	yes	LHCP translocation defect protein, putative
XLOC_000347	XLOC_000347	Medtr1g418545	chr1:5360730-5364929	A8-C	A8-D	OK	21.4768	41.095	0.936186	2.23417	5e-05	0.0007335	yes	acyl-CoA-binding domain protein
XLOC_011717	XLOC_011717	-	chr2:36259703-36262603	A8-C	A8-D	OK	10.3697	19.8433	0.936271	1.6404	0.0023	0.0181104	yes	#N/A
XLOC_028183	XLOC_028183	Medtr5g070010	chr5:29666984-29669859	A8-C	A8-D	OK	7.91371	15.145	0.936415	1.97429	0.0002	0.00244971	yes	cytochrome P450 family-dependent fatty acid hydroxylase
XLOC_029093	XLOC_029093	Medtr5g096410	chr5:42153788-42156529	A8-C	A8-D	OK	7.20473	13.7949	0.93712	1.91413	0.0007	0.00695297	yes	E3 ubiquitin protein ligase RIE1-like protein, putative
XLOC_011746	XLOC_011746	Medtr2g087285	chr2:36686029-36690043	A8-C	A8-D	OK	3.64371	6.97694	0.937184	1.51545	0.0051	0.0340554	yes	aluminum activated malate transporter family protein
XLOC_021031	XLOC_021031	Medtr4g082305	chr4:32029065-32031775	A8-C	A8-D	OK	11.9684	22.9305	0.938042	1.92157	0.0007	0.00695297	yes	rubisco large subunit N-methyltransferase
XLOC_000479	XLOC_000479	Medtr1g022495	chr1:7234779-7236202	A8-C	A8-D	OK	10.1759	19.5101	0.939057	1.96487	0.00015	0.00192507	yes	BZIP transcription factor bZIP124
XLOC_026490	XLOC_026490	Medtr5g010040	chr5:2610032-2613254	A8-C	A8-D	OK	16.7011	32.0508	0.940414	1.44702	0.0075	0.046229	yes	hypothetical protein
XLOC_033723	XLOC_033723	Medtr6g084470	chr6:31639570-31641580	A8-C	A8-D	OK	305.381	586.277	0.940972	1.58574	0.0057	0.0372022	yes	hypothetical protein
XLOC_009917	XLOC_009917	Medtr2g016150	chr2:4884211-4885440	A8-C	A8-D	OK	54.5469	104.843	0.942661	2.1469	5e-05	0.0007335	yes	plant/F28N24-12 protein
XLOC_004373	XLOC_004373	Medtr1g046070	chr1:17340140-17342168	A8-C	A8-D	OK	10.01	19.243	0.942892	1.86651	0.00075	0.00735764	yes	hypothetical protein
XLOC_015699	XLOC_015699	Medtr3g007770	chr3:1173613-1180993	A8-C	A8-D	OK	1.46561	2.82075	0.944577	1.61718	0.0032	0.0236448	yes	cellulose synthase-like protein
XLOC_042962	XLOC_042962	Medtr8g041410	chr8:15583938-15587672	A8-C	A8-D	OK	62.1591	119.719	0.945611	2.34294	5e-05	0.0007335	yes	cysteine protease inhibitor cystatin
XLOC_021005	XLOC_021005	Medtr4g081530	chr4:31637193-31641130	A8-C	A8-D	OK	3.08718	5.94594	0.945616	1.58297	0.0041	0.0287045	yes	glycoside hydrolase family 1 protein
XLOC_005844	XLOC_005844	Medtr1g094000	chr1:42187861-42189669	A8-C	A8-D	OK	11.8524	22.831	0.945812	1.94619	0.0003	0.00348223	yes	phosphoenolpyruvate carboxylase
XLOC_014737	XLOC_014737	Medtr3g092490	chr3:42251168-42253164	A8-C	A8-D	OK	3.08187	5.93732	0.946008	1.46694	0.00645	0.0409753	yes	RNA-binding (RRM/RBD/RNP motif) family protein
XLOC_045125	XLOC_045125	Medtr8g014520	chr8:4568903-4572622	A8-C	A8-D	OK	5.76889	11.1229	0.947165	1.84228	0.0008	0.00773279	yes	auxin response factor
XLOC_026569	XLOC_026569	Medtr5g012000	chr5:3544236-3545359	A8-C	A8-D	OK	22.1162	42.6465	0.947324	2.15141	5e-05	0.0007335	yes	plant invertase/pectin methylesterase inhibitor
XLOC_046840	XLOC_046840	Medtr8g080370	chr8:34561343-34564015	A8-C	A8-D	OK	40.4452	78.0394	0.948234	1.9658	0.0007	0.00695297	yes	kelch repeat F-box protein
XLOC_028174	XLOC_028174	Medtr5g069780	chr5:29599969-29607519	A8-C	A8-D	OK	13.5672	26.1987	0.949371	2.32381	5e-05	0.0007335	yes	ATP-dependent zinc metalloprotease FTSH protein
XLOC_011779	XLOC_011779	Medtr2g088230	chr2:37163049-37165680	A8-C	A8-D	OK	115.509	223.146	0.949984	2.19403	5e-05	0.0007335	yes	gaba-receptor-associated protein ubiquitin domain protein
XLOC_003889	XLOC_003889	Medtr1g028330	chr1:9518564-9520779	A8-C	A8-D	OK	19.8793	38.4446	0.951517	2.18313	0.0001	0.00135351	yes	glucosamine-6-phosphate isomerase/6-phosphogluconolacto
XLOC_014799	XLOC_014799	Medtr3g094320	chr3:43128634-43131079	A8-C	A8-D	OK	11.9369	23.0944	0.952117	2.24442	5e-05	0.0007335	yes	adenine/guanine permease AZG2-like protein
XLOC_006486	XLOC_006486	Medtr1g115455	chr1:52145002-52145849	A8-C	A8-D	OK	7.6959	14.896	0.95276	1.59114	0.00415	0.0290226	yes	DUF674 family protein
XLOC_015353	XLOC_015353	Medtr3g110450	chr3:51550857-51554388	A8-C	A8-D	OK	3.51863	6.81134	0.952923	1.95428	0.00045	0.0048513	yes	leucine-rich receptor-like kinase family protein
XLOC_012548	XLOC_012548	Medtr3g010850	chr3:2619746-2629824	A8-C	A8-D	OK	4.80657	9.3057	0.953108	1.70763	0.00195	0.0159061	yes	zinc induced facilitator-like protein
XLOC_006684	XLOC_006684	Medtr2g007330	chr2:947996-953239	A8-C	A8-D	OK	13.306	25.7611	0.953115	2.33447	5e-05	0.0007335	yes	DUF639 family protein
XLOC_030316	XLOC_030316	Medtr5g038460	chr5:16892586-16901993	A8-C	A8-D	OK	14.4753	28.039	0.953841	2.17056	5e-05	0.0007335	yes	plant/T7N9-9 protein
XLOC_022971	XLOC_022971	Medtr4g415300	chr4:4480746-4483857	A8-C	A8-D	OK	22.9169	44.4104	0.954485	2.08419	0.00015	0.00192507	yes	major intrinsic protein (MIP) family transporter
XLOC_037757	XLOC_037757	Medtr7g085220	chr7:32967008-32968969	A8-C	A8-D	OK	10.863	21.0565	0.954843	1.94512	0.00025	0.00297241	yes	NAC transcription factor-like protein
XLOC_000694	XLOC_000694	Medtr1g030230,Medtr1g030265	chr1:10483485-10501086	A8-C	A8-D	OK	14.175	27.4818	0.955131	2.05742	0.00025	0.00297241	yes	#N/A
XLOC_012317	XLOC_012317	Medtr2g105430	chr2:45460993-45462402	A8-C	A8-D	OK	10.7765	20.8987	0.955524	1.4854	0.00815	0.0494838	yes	hypothetical protein
XLOC_007426	XLOC_007426	Medtr2g029815,Medtr2g029820	chr2:11144935-11150525	A8-C	A8-D	OK	166.478	322.959	0.956014	2.03424	0.0002	0.00244971	yes	#N/A
XLOC_010539	XLOC_010539	Medtr2g035440	chr2:15118945-15123182	A8-C	A8-D	OK	8.41612	16.3347	0.95671	1.92472	0.0004	0.00442226	yes	haloacid dehalogenase-like hydrolase domain protein
XLOC_005180	XLOC_005180	Medtr1g072360	chr1:32110468-32114290	A8-C	A8-D	OK	6.6977	13.0039	0.957202	1.89388	0.00065	0.00656228	yes	F-box GID2-like protein
XLOC_017280	XLOC_017280	Medtr3g068025	chr3:30658639-30661044	A8-C	A8-D	OK	2.80534	5.4491	0.957843	1.67443	0.00225	0.0178123	yes	L-type lectin-domain receptor kinase IV2-like protein
XLOC_007936	XLOC_007936	Medtr2g042330	chr2:18460752-18466970	A8-C	A8-D	OK	108.797	211.372	0.958142	2.07747	0.00025	0.00297241	yes	NAD-dependent aldehyde dehydrogenase family protein
XLOC_013395	XLOC_013395	Medtr3g052330	chr3:20712135-20713744	A8-C	A8-D	OK	94.2607	183.191	0.95862	2.31795	0.0001	0.00135351	yes	senescence regulator
XLOC_020195	XLOC_020195	Medtr4g053785,Medtr4g053880,Medtr4g053900	chr4:19475504-19535304	A8-C	A8-D	OK	16.3649	31.8167	0.959178	2.18288	5e-05	0.0007335	yes	#N/A
XLOC_041049	XLOC_041049	Medtr7g092730,Medtr7g092740	chr7:36778764-36789043	A8-C	A8-D	OK	27.448	53.3744	0.959448	2.22698	0.0001	0.00135351	yes	#N/A
XLOC_014509	XLOC_014509	Medtr3g086000	chr3:38899253-38908900	A8-C	A8-D	OK	8.28655	16.1188	0.959902	1.95274	0.00045	0.0048513	yes	zincin-like metalloprotease family protein
XLOC_027865	XLOC_027865	Medtr5g059200	chr5:24423906-24425380	A8-C	A8-D	OK	11.0813	21.5628	0.96042	1.97733	0.0004	0.00442226	yes	pathogenesis-related thaumatin family protein
XLOC_002137	XLOC_002137	Medtr1g081780	chr1:36393980-36397256	A8-C	A8-D	OK	7.31721	14.2472	0.961315	1.85105	0.00105	0.00966436	yes	ubiquitin-binding WIYLD domain protein
XLOC_037191	XLOC_037191	Medtr7g068770	chr7:25258074-25259867	A8-C	A8-D	OK	3.20067	6.23228	0.961388	1.56305	0.00435	0.0300794	yes	trihelix transcription factor GT-3a, putative
XLOC_002819	XLOC_002819	Medtr1g102740,Medtr1g102750	chr1:46432933-46439430	A8-C	A8-D	OK	102.092	198.807	0.961502	1.63096	0.00185	0.0152667	yes	#N/A
XLOC_024135	XLOC_024135	Medtr4g067330	chr4:25419636-25420260	A8-C	A8-D	OK	8.4327	16.4255	0.961867	1.56178	0.00465	0.0316602	yes	transmembrane protein, putative
XLOC_026555	XLOC_026555	Medtr5g011540	chr5:3353143-3358350	A8-C	A8-D	OK	33.7851	65.8301	0.962362	1.89628	0.0005	0.00529456	yes	MATE efflux family protein
XLOC_021150	XLOC_021150	Medtr4g086255,Medtr4g086260	chr4:33771430-33776741	A8-C	A8-D	OK	7.96039	15.5139	0.962655	1.88035	0.00065	0.00656228	yes	#N/A
XLOC_025152	XLOC_025152	Medtr4g099060	chr4:40983967-40985703	A8-C	A8-D	OK	5.51417	10.7639	0.96498	1.82483	0.0008	0.00773279	yes	SBP (S-ribonuclease-binding protein) family protein
XLOC_007570	XLOC_007570	Medtr2g034880	chr2:13393011-13395215	A8-C	A8-D	OK	3.01876	5.89464	0.965447	1.66882	0.0018	0.0149772	yes	transmembrane protein, putative
XLOC_040947	XLOC_040947	Medtr7g090160	chr7:35388751-35393068	A8-C	A8-D	OK	18.7128	36.5565	0.966103	2.22134	5e-05	0.0007335	yes	pyrroline-5-carboxylate reductase
XLOC_002207	XLOC_002207	Medtr1g083600	chr1:37194951-37197889	A8-C	A8-D	OK	3.15511	6.1694	0.967438	1.4923	0.0055	0.0361691	yes	TPR repeat protein
XLOC_019017	XLOC_019017	-	chr3:23222427-23222774	A8-C	A8-D	OK	70.5715	138.003	0.967541	1.97257	0.00105	0.00966436	yes	#N/A
XLOC_036560	XLOC_036560	Medtr7g034395	chr7:12874876-12878478	A8-C	A8-D	OK	141.508	277.116	0.969605	2.14308	5e-05	0.0007335	yes	zinc-binding dehydrogenase family oxidoreductase
XLOC_038426	XLOC_038426	Medtr7g105840	chr7:42971929-42973905	A8-C	A8-D	OK	4.5333	8.88225	0.970362	1.55506	0.00425	0.0295486	yes	hypothetical protein
XLOC_011325	XLOC_011325	Medtr2g070870	chr2:29875541-29878373	A8-C	A8-D	OK	12.1178	23.746	0.970557	2.05666	5e-05	0.0007335	yes	plant gibberellin 2-oxidase
XLOC_026078	XLOC_026078	Medtr4g131180	chr4:54724087-54728861	A8-C	A8-D	OK	1.77109	3.47087	0.970662	1.56341	0.0035	0.0253411	yes	NADP-dependent glyceraldehyde-3-phosphate dehydrogenase
XLOC_010902	XLOC_010902	Medtr2g049575	chr2:21840687-21841215	A8-C	A8-D	OK	32.1877	63.082	0.970719	1.55847	0.00405	0.0284066	yes	Nodule Cysteine-Rich (NCR) secreted peptide
XLOC_018666	XLOC_018666	Medtr3g109250	chr3:50500527-50503099	A8-C	A8-D	OK	54.677	107.18	0.971035	1.80435	0.0023	0.0181104	yes	cation transporter ChaC
XLOC_029221	XLOC_029221	Medtr5g004980	chr5:229069-230877	A8-C	A8-D	OK	58.6618	115.03	0.971513	2.29343	5e-05	0.0007335	yes	transmembrane protein, putative
XLOC_026122	XLOC_026122	Medtr4g132420	chr4:55349220-55357714	A8-C	A8-D	OK	15.1394	29.699	0.972112	2.29268	5e-05	0.0007335	yes	fungal proteinase A, aspartic proteinase superfamily protein
XLOC_026299	XLOC_026299	Medtr5g005370	chr5:383295-389075	A8-C	A8-D	OK	24.8223	48.6946	0.972124	2.14086	0.0001	0.00135351	yes	inositol 1,3,4-trisphosphate 5/6-kinase
XLOC_018549	XLOC_018549	Medtr3g105930	chr3:48853914-48854561	A8-C	A8-D	OK	7.61013	14.94	0.973184	1.48283	0.0073	0.0452595	yes	early nodulin-like protein
XLOC_026653	XLOC_026653	Medtr5g014370	chr5:4823425-4824229	A8-C	A8-D	OK	11.5458	22.6694	0.973375	1.73245	0.00155	0.0132556	yes	hypothetical protein
XLOC_046052	XLOC_046052	Medtr8g058785	chr8:20282415-20284670	A8-C	A8-D	OK	18.9456	37.2311	0.974648	2.11383	0.0002	0.00244971	yes	yippee family zinc-binding protein, putative
XLOC_033190	XLOC_033190	Medtr6g059680	chr6:20475349-20476274	A8-C	A8-D	OK	7.1693	14.0911	0.974882	1.69439	0.0022	0.0175036	yes	Kunitz type trypsin inhibitor / Alpha-fucosidase
XLOC_018920	XLOC_018920	Medtr3g116410	chr3:54448385-54449778	A8-C	A8-D	OK	45.3927	89.2412	0.975249	2.32316	5e-05	0.0007335	yes	dehydration-responsive RD22-like protein
XLOC_020213	XLOC_020213	Medtr4g054920	chr4:19931468-19933167	A8-C	A8-D	OK	2.53446	4.98286	0.975298	1.60199	0.0039	0.0275776	yes	cytochrome P450 family 94 protein
XLOC_037734	XLOC_037734	Medtr7g084770	chr7:32717093-32719214	A8-C	A8-D	OK	66.6459	131.224	0.977442	2.25201	5e-05	0.0007335	yes	xyloglucan endotransglucosylase/hydrolase family protein
XLOC_009499	XLOC_009499	Medtr2g103360	chr2:44494387-44496002	A8-C	A8-D	OK	10.2351	20.1724	0.978851	1.6076	0.00385	0.0272848	yes	embryo-specific protein
XLOC_011586	XLOC_011586	Medtr2g082090	chr2:34496388-34499615	A8-C	A8-D	OK	14.3569	28.2987	0.978989	2.27045	5e-05	0.0007335	yes	GRAS family transcription factor
XLOC_004673	XLOC_004673	Medtr1g054525	chr1:23595913-23596881	A8-C	A8-D	OK	42.1313	83.0446	0.978995	2.34288	5e-05	0.0007335	yes	disease resistance response protein
XLOC_010825	XLOC_010825	Medtr2g046150	chr2:20238324-20239117	A8-C	A8-D	OK	68.0992	134.241	0.979117	2.34632	5e-05	0.0007335	yes	DUF538 family protein
XLOC_033597	XLOC_033597	Medtr6g078380	chr6:29420594-29426323	A8-C	A8-D	OK	3.67721	7.25051	0.979473	1.86203	0.00045	0.0048513	yes	glycoside hydrolase family 1 protein
XLOC_014049	XLOC_014049	Medtr3g070720	chr3:31707162-31712095	A8-C	A8-D	OK	13.1853	26.0062	0.979925	2.29144	5e-05	0.0007335	yes	phosphatidylinositol-specific phospholipase C
XLOC_021614	XLOC_021614	Medtr4g099320	chr4:41209205-41213325	A8-C	A8-D	OK	1.74311	3.43912	0.98038	1.52589	0.00535	0.0354517	yes	NADP-specific glutamate dehydrogenase
XLOC_019290	XLOC_019290	Medtr4g013210	chr4:3594978-3605344	A8-C	A8-D	OK	21.4326	42.3379	0.98214	2.35619	0.0001	0.00135351	yes	fatty acyl-CoA synthetase family protein
XLOC_040357	XLOC_040357	Medtr7g072000	chr7:26737456-26742932	A8-C	A8-D	OK	2.84055	5.61503	0.983125	1.52413	0.00505	0.0337688	yes	alpha-soluble NSF attachment protein
XLOC_043558	XLOC_043558	Medtr8g064170	chr8:26893127-26900203	A8-C	A8-D	OK	252.502	499.352	0.983763	1.69333	0.00275	0.0208945	yes	NAD-dependent aldehyde dehydrogenase family protein
XLOC_041188	XLOC_041188	Medtr7g096650	chr7:38769984-38776810	A8-C	A8-D	OK	42.5485	84.1666	0.984142	2.3427	5e-05	0.0007335	yes	bHLH transcription factor-like protein
XLOC_027517	XLOC_027517	Medtr5g041010,Medtr5g041080	chr5:18028303-18048292	A8-C	A8-D	OK	21.4545	42.4539	0.984617	1.99077	0.0003	0.00348223	yes	#N/A
XLOC_001011	XLOC_001011	Medtr1g041875,Medtr1g041885,Medtr1g042310	chr1:15753017-15780331	A8-C	A8-D	OK	3.66113	7.24764	0.985223	1.5793	0.0034	0.0247581	yes	#N/A
XLOC_033207	XLOC_033207	Medtr6g060175	chr6:20668552-20672457	A8-C	A8-D	OK	7.17078	14.2001	0.9857	1.67101	0.0021	0.016877	yes	light-harvesting complex I chlorophyll A/B-binding protein
XLOC_023454	XLOC_023454	Medtr4g036050	chr4:12867418-12873717	A8-C	A8-D	OK	10.1793	20.1593	0.985802	1.8761	0.0003	0.00348223	yes	MADS-box transcription factor
XLOC_043222	XLOC_043222	Medtr8g059150	chr8:20686912-20690023	A8-C	A8-D	OK	3.40857	6.75489	0.986767	1.73614	0.00155	0.0132556	yes	white-brown-complex ABC transporter family protein
XLOC_031329	XLOC_031329	Medtr5g080360	chr5:34390727-34393508	A8-C	A8-D	OK	3.97857	7.89058	0.987883	1.80475	0.0016	0.0136343	yes	glycerol-3-phosphate acyltransferase
XLOC_008822	XLOC_008822	Medtr2g083250	chr2:34952101-34954240	A8-C	A8-D	OK	21.7409	43.1446	0.988771	2.19451	5e-05	0.0007335	yes	plastocyanin-like domain protein
XLOC_033596	XLOC_033596	Medtr6g078330	chr6:29404287-29408831	A8-C	A8-D	OK	16.0084	31.7735	0.988997	2.32618	0.0001	0.00135351	yes	glycoside hydrolase family 1 protein
XLOC_008212	XLOC_008212	Medtr2g055940	chr2:23992755-23994989	A8-C	A8-D	OK	6.97096	13.8395	0.989363	1.89528	0.0006	0.00613873	yes	caffeic acid O-methyltransferase
XLOC_036517	XLOC_036517	Medtr7g033165	chr7:11752031-11755360	A8-C	A8-D	OK	20.5948	40.9357	0.991078	2.29672	5e-05	0.0007335	yes	GDSL-like lipase/acylhydrolase
XLOC_031568	XLOC_031568	Medtr5g087410	chr5:37872885-37880939	A8-C	A8-D	OK	4.85197	9.65022	0.991991	2.23163	5e-05	0.0007335	yes	indole-3-acetaldehyde oxidase
XLOC_048900	XLOC_048900	Medtr0160s0030	scaffold0160:19376-20867	A8-C	A8-D	OK	2.11547	4.20874	0.992413	1.73082	0.0062	0.0397312	yes	C2H2-type zinc finger protein, putative
XLOC_044108	XLOC_044108	Medtr8g081040	chr8:35016111-35018579	A8-C	A8-D	OK	318.711	634.403	0.993151	1.83282	0.0008	0.00773279	yes	xyloglucan endotransglucosylase/hydrolase family protein
XLOC_002985	XLOC_002985	Medtr1g107425	chr1:48717886-48720740	A8-C	A8-D	OK	164.305	327.058	0.993175	2.071	0.00025	0.00297241	yes	cinnamyl alcohol dehydrogenase-like protein
XLOC_044950	XLOC_044950	Medtr8g009260	chr8:2090865-2093925	A8-C	A8-D	OK	5.83357	11.628	0.995158	1.52433	0.00525	0.0348617	yes	ferredoxin-like protein
XLOC_017470	XLOC_017470	Medtr3g073640	chr3:33209397-33212096	A8-C	A8-D	OK	5.50686	10.977	0.995177	2.00248	0.00025	0.00297241	yes	galactose oxidase/kelch repeat protein
XLOC_030883	XLOC_030883	Medtr5g065860	chr5:27716581-27720485	A8-C	A8-D	OK	4.13381	8.24126	0.995391	1.56228	0.00595	0.0383612	yes	chaperone DnaJ domain protein
XLOC_031575	XLOC_031575	Medtr5g087710	chr5:38027253-38030633	A8-C	A8-D	OK	4.07193	8.12224	0.996164	1.71237	0.0018	0.0149772	yes	zinc-binding alcohol dehydrogenase family protein
XLOC_038463	XLOC_038463	Medtr7g107100	chr7:43671751-43677558	A8-C	A8-D	OK	17.129	34.1826	0.996819	2.37656	5e-05	0.0007335	yes	glutamate carboxypeptidase, putative
XLOC_026522	XLOC_026522	Medtr5g010800	chr5:2972846-2975762	A8-C	A8-D	OK	20.3714	40.6625	0.997154	2.10193	5e-05	0.0007335	yes	F-box protein PP2-A13
XLOC_002053	XLOC_002053	Medtr1g078090	chr1:34943165-34947205	A8-C	A8-D	OK	16.8862	33.7214	0.99782	2.0317	5e-05	0.0007335	yes	heavy metal transport/detoxification superfamily protein
XLOC_003821	XLOC_003821	Medtr1g026310	chr1:8532182-8535392	A8-C	A8-D	OK	6.61901	13.2233	0.998395	2.08211	0.0002	0.00244971	yes	acyl:CoA ligase
XLOC_033252	XLOC_033252	Medtr6g463320	chr6:21908769-21909386	A8-C	A8-D	OK	61.0312	122.021	0.999514	1.7921	0.00145	0.0125867	yes	Nodule Cysteine-Rich (NCR) secreted peptide
XLOC_026537	XLOC_026537	Medtr5g011120	chr5:3162016-3164385	A8-C	A8-D	OK	17.0843	34.1602	0.999644	2.28439	5e-05	0.0007335	yes	senescence-inducible stay-green protein
XLOC_021289	XLOC_021289	Medtr4g090545	chr4:35906431-35906867	A8-C	A8-D	OK	230.664	461.242	0.999732	2.27357	5e-05	0.0007335	yes	hypothetical protein
XLOC_047569	XLOC_047569	Medtr8g105740	chr8:44588904-44593458	A8-C	A8-D	OK	28.3973	56.8022	1.00019	2.25533	5e-05	0.0007335	yes	trehalose-6-phosphate synthase domain protein
XLOC_005738	XLOC_005738	Medtr1g090290	chr1:40444471-40445065	A8-C	A8-D	OK	20.3456	40.723	1.00112	1.85312	0.0011	0.0100566	yes	ethylene response factor
XLOC_037368	XLOC_037368	Medtr7g073650	chr7:27530186-27533875	A8-C	A8-D	OK	25.2195	50.5149	1.00217	2.43076	5e-05	0.0007335	yes	alpha-galactosidase-like protein
XLOC_002636	XLOC_002636	Medtr1g097270	chr1:43870649-43872571	A8-C	A8-D	OK	5.28687	10.591	1.00236	1.5333	0.0068	0.042701	yes	integral membrane protein, putative
XLOC_009438	XLOC_009438	Medtr2g101560,Medtr2g101590,Medtr2g101610,Medtr2g101640	chr2:43684833-43729540	A8-C	A8-D	OK	21.3669	42.8106	1.00259	2.14473	0.00015	0.00192507	yes	#N/A
XLOC_038215	XLOC_038215	Medtr7g099540	chr7:39933890-39938353	A8-C	A8-D	OK	1.58115	3.16908	1.00309	1.53273	0.00655	0.0415138	yes	transcription factor
XLOC_002100	XLOC_002100	Medtr1g080210	chr1:35607821-35609699	A8-C	A8-D	OK	4.60051	9.22476	1.00372	1.82884	0.0009	0.0085054	yes	light-dependent short hypocotyls protein
XLOC_006103	XLOC_006103	Medtr1g102510	chr1:46310215-46311577	A8-C	A8-D	OK	4.43385	8.89514	1.00446	1.62553	0.0035	0.0253411	yes	hydroxyproline-rich glycoprotein family protein
XLOC_041806	XLOC_041806	Medtr7g114870	chr7:47426123-47428870	A8-C	A8-D	OK	4.89391	9.82364	1.00527	1.71962	0.00195	0.0159061	yes	IQ calmodulin-binding motif protein
XLOC_000568	XLOC_000568	Medtr1g026170	chr1:8455845-8461251	A8-C	A8-D	OK	16.8126	33.7942	1.00723	2.38674	5e-05	0.0007335	yes	alpha amylase domain protein
XLOC_006073	XLOC_006073	Medtr1g101500	chr1:45844939-45846923	A8-C	A8-D	OK	14.5642	29.2827	1.00762	1.98713	0.00085	0.00811735	yes	MATE efflux family protein
XLOC_020315	XLOC_020315	Medtr4g058015	chr4:21506840-21512864	A8-C	A8-D	OK	5.52615	11.1197	1.00877	2.07696	0.0002	0.00244971	yes	electron transporter, putative
XLOC_038630	XLOC_038630	Medtr7g112420	chr7:46213407-46219631	A8-C	A8-D	OK	7.51033	15.1163	1.00916	2.25552	5e-05	0.0007335	yes	P-loop nucleoside triphosphate hydrolase superfamily protein
XLOC_041370	XLOC_041370	Medtr7g102940	chr7:41363423-41367341	A8-C	A8-D	OK	14.4564	29.1081	1.00971	2.19358	5e-05	0.0007335	yes	pectate lyase-like protein
XLOC_007930	XLOC_007930	Medtr2g042130	chr2:18382043-18385749	A8-C	A8-D	OK	54.7464	110.276	1.01028	2.24383	0.00015	0.00192507	yes	subtilisin-like serine protease
XLOC_005761	XLOC_005761	Medtr1g090730	chr1:40743706-40748776	A8-C	A8-D	OK	4.00573	8.07412	1.01124	1.98723	0.00045	0.0048513	yes	NADP-dependent malate dehydrogenase
XLOC_025571	XLOC_025571	Medtr4g114710	chr4:47211686-47214518	A8-C	A8-D	OK	8.97305	18.0867	1.01126	2.04887	0.0002	0.00244971	yes	equilibrative nucleoside transporter 6
XLOC_017308	XLOC_017308	Medtr3g069280	chr3:31009263-31014088	A8-C	A8-D	OK	31.2399	62.9909	1.01175	2.48828	5e-05	0.0007335	yes	phosphatidylinositol-specific phospholipase C
XLOC_005579	XLOC_005579	Medtr1g085240	chr1:38050558-38051471	A8-C	A8-D	OK	10.7516	21.6817	1.01193	1.8877	0.00075	0.00735764	yes	hypothetical protein
XLOC_020933	XLOC_020933	Medtr4g079160	chr4:30569729-30571434	A8-C	A8-D	OK	107.443	216.726	1.01231	1.76026	0.00335	0.0244594	yes	orcinol O-methyltransferase
XLOC_041426	XLOC_041426	Medtr7g104330	chr7:42273184-42275951	A8-C	A8-D	OK	2.11808	4.2821	1.01556	1.63613	0.00395	0.027828	yes	purple acid phosphatase superfamily protein
XLOC_024243	XLOC_024243	Medtr4g071190	chr4:26834157-26841643	A8-C	A8-D	OK	2.1503	4.34897	1.01613	1.48096	0.0064	0.0407527	yes	hypothetical protein
XLOC_000382	XLOC_000382	Medtr1g019410	chr1:5858844-5862486	A8-C	A8-D	OK	2.96364	5.99489	1.01636	1.68766	0.00275	0.0208945	yes	cytochrome P450 family ABA 8'-hydroxylase
XLOC_021850	XLOC_021850	Medtr4g108690	chr4:45012743-45015362	A8-C	A8-D	OK	14.2293	28.7899	1.01669	2.24816	5e-05	0.0007335	yes	GDSL-like lipase/acylhydrolase
XLOC_044793	XLOC_044793	Medtr8g107010	chr8:45206392-45207788	A8-C	A8-D	OK	2.605	5.27074	1.01672	1.51934	0.00485	0.0327066	yes	FKBP-type peptidyl-prolyl cis-trans isomerase
XLOC_014242	XLOC_014242	Medtr3g077870	chr3:35056981-35060567	A8-C	A8-D	OK	4.26717	8.64411	1.01844	1.73202	0.0014	0.0122587	yes	inactive poly [ADP-ribose] polymerase SRO4
XLOC_003740	XLOC_003740	Medtr1g023140	chr1:7352553-7354715	A8-C	A8-D	OK	10.5116	21.2994	1.01883	1.8198	0.0015	0.0129324	yes	thioredoxin H-type 1 protein
XLOC_014573	XLOC_014573	Medtr3g087730	chr3:39743008-39746866	A8-C	A8-D	OK	6.46308	13.0972	1.01897	1.85657	0.0015	0.0129324	yes	sulfate/bicarbonate/oxalate exchanger and transporter sat-1
XLOC_018670	XLOC_018670	Medtr3g109340	chr3:50579225-50581341	A8-C	A8-D	OK	2.64694	5.36411	1.01902	1.56845	0.00505	0.0337688	yes	NAC transcription factor-like protein
XLOC_031399	XLOC_031399	Medtr5g082480	chr5:35441347-35446531	A8-C	A8-D	OK	3.33543	6.77115	1.02153	1.75541	0.00145	0.0125867	yes	ATP-binding protein, putative
XLOC_041577	XLOC_041577	Medtr7g108770	chr7:44347658-44352500	A8-C	A8-D	OK	2.57368	5.22816	1.02247	1.54127	0.0048	0.0324383	yes	alpha/beta hydrolase family protein
XLOC_022494	XLOC_022494	Medtr4g130970	chr4:54613339-54615434	A8-C	A8-D	OK	13.3474	27.1259	1.02311	2.27817	5e-05	0.0007335	yes	potassium channel tetramerization domain protein
XLOC_044642	XLOC_044642	Medtr8g102220	chr8:42990568-42991681	A8-C	A8-D	OK	8.00885	16.2884	1.02418	1.75949	0.0019	0.0155648	yes	xyloglucan endotransglucosylase/hydrolase family protein
XLOC_007585	XLOC_007585	Medtr2g035320	chr2:13553594-13555035	A8-C	A8-D	OK	79.2277	161.167	1.02448	2.3846	5e-05	0.0007335	yes	ABA-responsive protein
XLOC_000339	XLOC_000339	Medtr1g018320	chr1:5202291-5203901	A8-C	A8-D	OK	2.0342	4.13814	1.02452	1.55451	0.00655	0.0415138	yes	sigma factor sigb regulation rsbq-like protein
XLOC_007038	XLOC_007038	Medtr2g017730	chr2:5445116-5446928	A8-C	A8-D	OK	6.62767	13.4893	1.02524	2.07702	0.00055	0.00571922	yes	heat shock 70 kDa protein
XLOC_027767	XLOC_027767	Medtr5g054730	chr5:22547646-22552412	A8-C	A8-D	OK	2.86975	5.84304	1.0258	1.68303	0.0027	0.0206297	yes	transmembrane amino acid transporter family protein
XLOC_045400	XLOC_045400	Medtr8g024590,Medtr8g024600	chr8:9075047-9088668	A8-C	A8-D	OK	3.33397	6.7885	1.02585	1.74487	0.00145	0.0125867	yes	#N/A
XLOC_045331	XLOC_045331	Medtr8g022300	chr8:7896499-7898097	A8-C	A8-D	OK	19.7773	40.284	1.02636	2.18937	0.0002	0.00244971	yes	dormancy/auxin associated protein
XLOC_022422	XLOC_022422	Medtr4g128750	chr4:53588865-53589955	A8-C	A8-D	OK	146.982	299.442	1.02664	2.07648	0.0005	0.00529456	yes	CAP, cysteine-rich secretory protein, antigen 5
XLOC_030313	XLOC_030313	Medtr5g038280	chr5:16761809-16764339	A8-C	A8-D	OK	70.846	144.358	1.0269	2.43452	5e-05	0.0007335	yes	homeobox leucine zipper family protein
XLOC_011995	XLOC_011995	Medtr2g095520	chr2:40818576-40820355	A8-C	A8-D	OK	10.2047	20.8225	1.02891	2.13598	0.00025	0.00297241	yes	myb transcription factor
XLOC_017994	XLOC_017994	Medtr3g089125	chr3:40831983-40834426	A8-C	A8-D	OK	22.2916	45.5061	1.02956	1.96417	0.0005	0.00529456	yes	bidirectional sugar transporter
XLOC_012180	XLOC_012180	Medtr2g101500	chr2:43634219-43637105	A8-C	A8-D	OK	17.1936	35.1526	1.03176	2.37463	5e-05	0.0007335	yes	auxin-responsive AUX/IAA family protein
XLOC_028026	XLOC_028026	Medtr5g064980	chr5:27311616-27313312	A8-C	A8-D	OK	2.10454	4.30633	1.03295	1.51094	0.0048	0.0324383	yes	RING-H2 zinc finger protein
XLOC_010810	XLOC_010810	Medtr2g045420	chr2:19939111-19943254	A8-C	A8-D	OK	3.38457	6.92645	1.03314	1.8766	0.00055	0.00571922	yes	fungal proteinase A, aspartic proteinase superfamily protein
XLOC_016501	XLOC_016501	Medtr3g048190	chr3:16068629-16074825	A8-C	A8-D	OK	3.50488	7.17651	1.03392	1.68829	0.00175	0.0146571	yes	prolyl-tRNA synthetase family protein
XLOC_002736	XLOC_002736	Medtr1g101000,Medtr1g101020	chr1:45364847-45391385	A8-C	A8-D	OK	6.88742	14.1043	1.0341	2.19906	0.0001	0.00135351	yes	#N/A
XLOC_011996	XLOC_011996	Medtr2g095710,Medtr2g095750	chr2:40838710-40853003	A8-C	A8-D	OK	45.4177	93.1039	1.03559	2.29559	5e-05	0.0007335	yes	#N/A
XLOC_021414	XLOC_021414	Medtr4g094292	chr4:37633490-37637948	A8-C	A8-D	OK	1.78463	3.65866	1.03569	1.52928	0.0073	0.0452595	yes	zinc finger C-x8-C-x5-C-x3-H type protein
XLOC_009031	XLOC_009031	Medtr2g089815	chr2:37987006-37987775	A8-C	A8-D	OK	6.64207	13.6245	1.0365	1.55573	0.00385	0.0272848	yes	wound-responsive family protein
XLOC_026170	XLOC_026170	Medtr4g133900	chr4:56011808-56013698	A8-C	A8-D	OK	27.7166	56.8832	1.03725	2.51077	5e-05	0.0007335	yes	heavy-metal-associated domain protein
XLOC_003839	XLOC_003839	Medtr1g026910	chr1:8839536-8844393	A8-C	A8-D	OK	21.1573	43.4367	1.03776	2.38522	5e-05	0.0007335	yes	sulfite exporter TauE/SafE family protein
XLOC_045421	XLOC_045421	Medtr8g027220	chr8:9525894-9528022	A8-C	A8-D	OK	12.4186	25.5006	1.03803	2.1292	0.0001	0.00135351	yes	Ras-related small GTP-binding family protein
XLOC_023713	XLOC_023713	Medtr4g051330	chr4:18317027-18318395	A8-C	A8-D	OK	3.75642	7.71372	1.03807	1.47453	0.0081	0.0492429	yes	response regulator, putative
XLOC_007559	XLOC_007559	Medtr2g034680	chr2:13274563-13276892	A8-C	A8-D	OK	102.921	211.539	1.03939	2.35656	5e-05	0.0007335	yes	Chitinase
XLOC_026976	XLOC_026976	Medtr5g023210	chr5:9222375-9224040	A8-C	A8-D	OK	49.5364	101.856	1.03997	2.44585	5e-05	0.0007335	yes	divergent CRAL/TRIO domain protein
XLOC_040435	XLOC_040435	Medtr7g075120	chr7:28182554-28183657	A8-C	A8-D	OK	6.60013	13.5714	1.04	1.86207	0.00135	0.0119028	yes	hypothetical protein
XLOC_030100	XLOC_030100	Medtr5g032100	chr5:13778247-13783151	A8-C	A8-D	OK	52.4655	107.896	1.04021	2.41803	5e-05	0.0007335	yes	GDP-fucose protein O-fucosyltransferase
XLOC_015453	XLOC_015453	Medtr3g114120	chr3:53294464-53297713	A8-C	A8-D	OK	2.31781	4.76869	1.04083	1.60755	0.00495	0.0332868	yes	GDSL-like lipase/acylhydrolase
XLOC_009067	XLOC_009067	Medtr2g090210	chr2:38298030-38302273	A8-C	A8-D	OK	52.9975	109.043	1.0409	2.41987	5e-05	0.0007335	yes	plant/F9H3-4 protein
XLOC_038649	XLOC_038649	Medtr7g112860	chr7:46439786-46442833	A8-C	A8-D	OK	258.457	531.968	1.04141	1.70155	0.0022	0.0175036	yes	dormancy/auxin associated protein
XLOC_019117	XLOC_019117	Medtr4g007060	chr4:926693-929520	A8-C	A8-D	OK	12.1626	25.0395	1.04176	2.22588	5e-05	0.0007335	yes	WRKY transcription factor
XLOC_015343	XLOC_015343	Medtr3g109870	chr3:51393029-51397027	A8-C	A8-D	OK	72.6447	149.62	1.04237	2.31754	5e-05	0.0007335	yes	alpha/beta hydrolase family protein
XLOC_013227	XLOC_013227	Medtr3g053890	chr3:16788704-16793672	A8-C	A8-D	OK	2.86691	5.90768	1.0431	1.72685	0.0022	0.0175036	yes	serine-glyoxylate aminotransferase-like protein
XLOC_000565	XLOC_000565	Medtr1g026075,Medtr1g026190	chr1:8403016-8408595	A8-C	A8-D	OK	14.7537	30.4485	1.0453	2.37951	5e-05	0.0007335	yes	#N/A
XLOC_010499	XLOC_010499	Medtr2g436880	chr2:14418254-14419086	A8-C	A8-D	OK	51.0485	105.372	1.04555	2.49208	5e-05	0.0007335	yes	flowering-promoting factor-like protein
XLOC_028229	XLOC_028229	Medtr5g071560	chr5:30388580-30389851	A8-C	A8-D	OK	2.51881	5.20577	1.04737	1.5634	0.00545	0.0360017	yes	MAP kinase kinase kinase
XLOC_031520	XLOC_031520	Medtr5g085200	chr5:36772678-36777048	A8-C	A8-D	OK	40.6039	83.945	1.04783	2.5424	5e-05	0.0007335	yes	zinc finger CCCH domain protein
XLOC_019178	XLOC_019178	Medtr4g008860	chr4:1725343-1727163	A8-C	A8-D	OK	20.6285	42.6518	1.04797	2.17229	0.0001	0.00135351	yes	ethylene response factor
XLOC_022424	XLOC_022424	Medtr4g128840	chr4:53621553-53628047	A8-C	A8-D	OK	55.5148	114.808	1.04828	2.39796	5e-05	0.0007335	yes	xylose isomerase
XLOC_015397	XLOC_015397	Medtr3g111800	chr3:52297629-52300313	A8-C	A8-D	OK	3.00826	6.22174	1.04839	1.90646	0.0004	0.00442226	yes	transmembrane protein, putative
XLOC_017607	XLOC_017607	Medtr3g078490	chr3:35360252-35364947	A8-C	A8-D	OK	5.10052	10.5497	1.04848	2.0797	0.0002	0.00244971	yes	NAD-dependent aldehyde dehydrogenase family protein
XLOC_004007	XLOC_004007	Medtr1g032190	chr1:11401161-11404862	A8-C	A8-D	OK	3.32287	6.87976	1.04993	1.61303	0.00375	0.0267051	yes	calcium ion-binding protein
XLOC_000080	XLOC_000080	Medtr1g008740	chr1:1057857-1061279	A8-C	A8-D	OK	11.6696	24.1689	1.0504	2.21399	0.0001	0.00135351	yes	NAC transcription factor-like protein
XLOC_025826	XLOC_025826	Medtr4g122980	chr4:50738151-50743564	A8-C	A8-D	OK	6.5628	13.599	1.05112	2.30347	5e-05	0.0007335	yes	beta-glucosidase
XLOC_047600	XLOC_047600	Medtr8g106690	chr8:45031607-45034141	A8-C	A8-D	OK	2.28339	4.73226	1.05135	1.59405	0.0048	0.0324383	yes	PAP fibrillin domain protein,expressed protein
XLOC_001528	XLOC_001528	Medtr1g058350	chr1:25690486-25692686	A8-C	A8-D	OK	8.21493	17.0281	1.0516	1.88973	0.00055	0.00571922	yes	B3 DNA-binding domain protein
XLOC_019015	XLOC_019015	-	chr3:21077376-21077585	A8-C	A8-D	OK	149.74	310.875	1.05387	1.57145	0.003	0.0224101	yes	#N/A
XLOC_029185	XLOC_029185	Medtr5g098800	chr5:43267395-43273287	A8-C	A8-D	OK	24.0277	49.8946	1.05419	2.21517	0.0002	0.00244971	yes	coproporphyrinogen III oxidase
XLOC_007563	XLOC_007563	Medtr2g034750	chr2:13313680-13319012	A8-C	A8-D	OK	51.3079	106.602	1.05498	2.19409	5e-05	0.0007335	yes	cAMP-regulated phosphoprotein-like protein
XLOC_014938	XLOC_014938	Medtr3g099020	chr3:45381196-45384478	A8-C	A8-D	OK	4.642	9.65567	1.05663	1.94285	0.0004	0.00442226	yes	palmitoyl-acyl carrier thioesterase
XLOC_044595	XLOC_044595	Medtr8g099995	chr8:42357886-42361951	A8-C	A8-D	OK	16.7616	34.8752	1.05704	2.53051	5e-05	0.0007335	yes	NAD(P)-binding rossmann-fold protein
XLOC_021245	XLOC_021245	Medtr4g088785	chr4:35396053-35401121	A8-C	A8-D	OK	0.92246	1.91958	1.05723	1.47766	0.0079	0.0481807	yes	DUF616 family protein
XLOC_004078	XLOC_004078	Medtr1g034360	chr1:12515363-12520398	A8-C	A8-D	OK	9.54291	19.8901	1.05955	2.31652	5e-05	0.0007335	yes	long-chain fatty acyl CoA ligase
XLOC_032273	XLOC_032273	Medtr6g011530	chr6:3300400-3305366	A8-C	A8-D	OK	34.0683	71.0363	1.06013	2.1592	0.00025	0.00297241	yes	2-aminoethanethiol dioxygenase-like protein
XLOC_007690	XLOC_007690	Medtr2g035460	chr2:15100867-15106361	A8-C	A8-D	OK	21.7091	45.2984	1.06116	2.51725	5e-05	0.0007335	yes	Mo-molybdopterin cofactor sulfurase
XLOC_007291	XLOC_007291	Medtr2g025580	chr2:9146975-9148599	A8-C	A8-D	OK	4.78172	9.97787	1.0612	1.71786	0.00195	0.0159061	yes	blue copper-like protein
XLOC_016803	XLOC_016803	Medtr3g057800,Medtr3g057880	chr3:22854928-22908277	A8-C	A8-D	OK	4.68147	9.77316	1.06186	1.39952	0.0035	0.0253411	yes	#N/A
XLOC_020274	XLOC_020274	Medtr4g057200	chr4:20906264-20911203	A8-C	A8-D	OK	4.50088	9.39615	1.06186	2.08981	0.00025	0.00297241	yes	lethal leaf-spot protein, putative
XLOC_011877	XLOC_011877	Medtr2g090675	chr2:38827912-38832033	A8-C	A8-D	OK	2.32115	4.84994	1.06313	1.7053	0.00215	0.0171847	yes	transcription activator GLK1-like protein
XLOC_045484	XLOC_045484	Medtr8g028150	chr8:10487474-10492845	A8-C	A8-D	OK	6.68771	13.9788	1.06366	2.08316	0.0001	0.00135351	yes	bZIP transcription factor family protein
XLOC_015349	XLOC_015349	Medtr3g110330	chr3:51495441-51500559	A8-C	A8-D	OK	5.22341	10.9225	1.06424	2.15476	5e-05	0.0007335	yes	NADP-dependent malic enzyme-like protein
XLOC_011910	XLOC_011910	Medtr2g091180	chr2:39319887-39323914	A8-C	A8-D	OK	2.80964	5.87646	1.06457	1.58487	0.002	0.0162375	yes	hypothetical protein
XLOC_031089	XLOC_031089	Medtr5g072500	chr5:30844641-30849485	A8-C	A8-D	OK	2.14773	4.49683	1.06609	1.80571	0.00125	0.0111448	yes	Serine/Threonine-kinase DDB-G0267514-like protein, putative
XLOC_040365	XLOC_040365	Medtr7g072420	chr7:26894981-26902387	A8-C	A8-D	OK	64.8211	135.73	1.0662	2.36839	5e-05	0.0007335	yes	alanine-glyoxylate aminotransferase-like protein
XLOC_004580	XLOC_004580	-	chr1:21035459-21038838	A8-C	A8-D	OK	5.85438	12.2599	1.06636	1.83402	0.0013	0.0115313	yes	#N/A
XLOC_002792	XLOC_002792	Medtr1g102010,Medtr1g102035	chr1:46049078-46075468	A8-C	A8-D	OK	21.5698	45.1708	1.06638	1.56037	0.00395	0.027828	yes	#N/A
XLOC_044977	XLOC_044977	Medtr8g009980,Medtr8g010000,Medtr8g010020,Medtr8g010030	chr8:2496325-2519414	A8-C	A8-D	OK	24.1523	50.5924	1.06676	2.29667	5e-05	0.0007335	yes	#N/A
XLOC_000693	XLOC_000693	Medtr1g030220	chr1:10478453-10482220	A8-C	A8-D	OK	10.6688	22.3643	1.0678	1.91145	0.0005	0.00529456	yes	GDSL-like lipase/acylhydrolase
XLOC_043768	XLOC_043768	Medtr8g070540	chr8:29940433-29946232	A8-C	A8-D	OK	43.8907	92.0205	1.06804	2.3675	5e-05	0.0007335	yes	CTP synthase-like protein
XLOC_038122	XLOC_038122	Medtr7g096170	chr7:38570670-38574513	A8-C	A8-D	OK	5.8987	12.3676	1.0681	2.15069	5e-05	0.0007335	yes	magnesium transporter MRS2-like protein
XLOC_040886	XLOC_040886	Medtr7g088520	chr7:34485717-34486531	A8-C	A8-D	OK	7.7073	16.167	1.06876	1.77227	0.0018	0.0149772	yes	hypothetical protein
XLOC_025654	XLOC_025654	Medtr4g116920	chr4:48423196-48424872	A8-C	A8-D	OK	2.23234	4.68347	1.06902	1.50867	0.00485	0.0327066	yes	glycoside hydrolase family 18 protein
XLOC_024811	XLOC_024811	Medtr4g088735	chr4:35325085-35327598	A8-C	A8-D	OK	60.1963	126.338	1.06954	2.61671	5e-05	0.0007335	yes	pollen Ole e I family allergen
XLOC_015605	XLOC_015605	Medtr3g118390	chr3:55413456-55415176	A8-C	A8-D	OK	101.904	214.042	1.07068	2.41241	5e-05	0.0007335	yes	Chitinase (Class I) / Hevein
XLOC_035547	XLOC_035547	Medtr6g082450	chr6:30862196-30867483	A8-C	A8-D	OK	2.40117	5.04423	1.07089	1.91448	0.0003	0.00348223	yes	DUF789 family protein
XLOC_037909	XLOC_037909	Medtr7g089940	chr7:35253955-35255120	A8-C	A8-D	OK	11.2232	23.583	1.07126	1.97146	0.00055	0.00571922	yes	transmembrane protein, putative
XLOC_028144	XLOC_028144	Medtr5g069100	chr5:29254665-29255207	A8-C	A8-D	OK	32.5521	68.4041	1.07133	1.74433	0.00115	0.0104337	yes	Nodule Cysteine-Rich (NCR) secreted peptide
XLOC_012189	XLOC_012189	Medtr2g101850	chr2:43818212-43819163	A8-C	A8-D	OK	9.32141	19.5894	1.07145	1.95281	0.00035	0.00395664	yes	cytoplasmic dynein light chain
XLOC_011928	XLOC_011928	Medtr2g092930	chr2:39535829-39541285	A8-C	A8-D	OK	3.45964	7.27835	1.07299	2.20978	0.0002	0.00244971	yes	phosphoenolpyruvate carboxylase
XLOC_037914	XLOC_037914	Medtr7g090020	chr7:35316944-35320702	A8-C	A8-D	OK	3.18274	6.702	1.07432	1.93766	0.00065	0.00656228	yes	BTB/POZ ankyrin repeat protein
XLOC_045708	XLOC_045708	Medtr8g037260	chr8:13822073-13830357	A8-C	A8-D	OK	13.0648	27.5323	1.07544	2.63408	5e-05	0.0007335	yes	cellulose synthase-like protein
XLOC_009717	XLOC_009717	Medtr2g009720	chr2:2050937-2055672	A8-C	A8-D	OK	30.7192	64.7405	1.07553	2.36552	5e-05	0.0007335	yes	class I glutamine amidotransferase
XLOC_046342	XLOC_046342	Medtr8g063270	chr8:26495672-26501562	A8-C	A8-D	OK	19.5299	41.1651	1.07574	2.58654	5e-05	0.0007335	yes	cellulose synthase-like protein
XLOC_026658	XLOC_026658	Medtr5g014520,Medtr5g014560	chr5:4891289-4918487	A8-C	A8-D	OK	13.7056	28.8925	1.07593	2.12441	5e-05	0.0007335	yes	#N/A
XLOC_049168	XLOC_049168	Medtr0271s0070	scaffold0271:18287-19203	A8-C	A8-D	OK	28.8455	60.8127	1.07603	2.35379	0.0001	0.00135351	yes	transmembrane protein, putative
XLOC_044800	XLOC_044800	Medtr8g107250	chr8:45318750-45321187	A8-C	A8-D	OK	14.7214	31.0476	1.07657	2.07251	0.00055	0.00571922	yes	tubulin
XLOC_024783	XLOC_024783	Medtr4g088390	chr4:35005989-35008379	A8-C	A8-D	OK	4.4443	9.38605	1.07856	1.57614	0.0036	0.0259273	yes	hypothetical protein
XLOC_023611	XLOC_023611	Medtr4g046677	chr4:16456343-16459192	A8-C	A8-D	OK	1.85113	3.91046	1.07893	1.67088	0.00215	0.0171847	yes	transferring glycosyl group transferase
XLOC_046859	XLOC_046859	Medtr8g097040	chr8:34806609-34809301	A8-C	A8-D	OK	21.4707	45.3642	1.07919	2.33763	5e-05	0.0007335	yes	transmembrane protein, putative
XLOC_000047	XLOC_000047	Medtr1g007860	chr1:595272-602175	A8-C	A8-D	OK	3.07879	6.50671	1.07957	1.76626	0.00185	0.0152667	yes	alpha/beta fold hydrolase
XLOC_019983	XLOC_019983	Medtr4g045853	chr4:15793351-15797325	A8-C	A8-D	OK	83.6053	176.756	1.08009	2.47297	5e-05	0.0007335	yes	xyloglucan endotransglucosylase/hydrolase family protein
XLOC_041790	XLOC_041790	Medtr7g114340	chr7:47195649-47202070	A8-C	A8-D	OK	1.06954	2.2639	1.08182	1.64455	0.00285	0.0214916	yes	esterase/lipase/thioesterase-like protein
XLOC_020054	XLOC_020054	Medtr4g049390	chr4:17345099-17349589	A8-C	A8-D	OK	3.16834	6.70807	1.08217	1.86926	0.00105	0.00966436	yes	multi-copper oxidase-like protein
[truncated: 1,154 more rows]
