# Supplementary material for: Transcriptome analysis of microRNA156 overexpression alfalfa roots under drought stress
Source: Sci Rep. 2018 Jun 19;8:9363. doi: 10.1038/s41598-018-27088-8 (PMC6008443; doi:10.1038/s41598-018-27088-8)
Supplement: Supplementary file 14 — Supplementary file S5 [file 41598_2018_27088_MOESM14_ESM.xlsx]

## Sheet: A16b.CvsD.gene_exp
Title: Transcriptome analysis of microRNA156 overexpression alfalfa roots under drought stress
Authors: Muhammad Arshada, Margaret Y. Gruber, Abdelali Hannoufa
Supplementary file S5: DEGs in A16b plants under drought relative to non-stress control plants.
test_id	gene_id	gene	locus	sample_1	sample_2	status	value_1	value_2	log2(fold_change)	test_stat	p_value	q_value	significant	Annotation
XLOC_015968	XLOC_015968	Medtr3g016290	chr3:4845544-4882645	A16b-C	A16b-D	OK	671.807	0.561931	-10.2234	-9.37815	0.00595	0.0395616	yes	transmembrane protein, putative
XLOC_041700	XLOC_041700	Medtr7g109830	chr7:44994690-45000384	A16b-C	A16b-D	OK	191.994	0.505154	-8.57012	-10.8151	5e-05	0.000711595	yes	long-chain fatty acyl CoA ligase
XLOC_035507	XLOC_035507	Medtr6g078140	chr6:29342601-29343542	A16b-C	A16b-D	OK	73.9025	0.216198	-8.41713	-7.61842	0.00635	0.0416237	yes	Kunitz type trypsin inhibitor / miraculin
XLOC_011762	XLOC_011762	Medtr2g087288	chr2:36693360-36696309	A16b-C	A16b-D	OK	19.7423	0.131527	-7.22979	-5.86095	0.00545	0.0369828	yes	aluminum activated malate transporter family protein
XLOC_002619	XLOC_002619	Medtr1g096310	chr1:43364173-43366117	A16b-C	A16b-D	OK	473.039	3.71488	-6.9925	-12.1968	5e-05	0.000711595	yes	caffeic acid O-methyltransferase
XLOC_011559	XLOC_011559	Medtr2g080230,Medtr2g080260	chr2:33873974-33879944	A16b-C	A16b-D	OK	44.3481	0.637542	-6.12021	-7.24965	5e-05	0.000711595	yes	#N/A
XLOC_018206	XLOC_018206	Medtr3g095340	chr3:43560482-43561713	A16b-C	A16b-D	OK	32.7753	0.587582	-5.80167	-6.59621	5e-05	0.000711595	yes	alginate lyase
XLOC_030021	XLOC_030021	Medtr5g027530	chr5:11471301-11474793	A16b-C	A16b-D	OK	37.1286	0.692951	-5.74363	-7.60951	5e-05	0.000711595	yes	phosphoribulokinase
XLOC_041031	XLOC_041031	Medtr7g090420	chr7:35574004-35574881	A16b-C	A16b-D	OK	131.028	2.67894	-5.61207	-8.83773	5e-05	0.000711595	yes	hypothetical protein
XLOC_001697	XLOC_001697	Medtr1g066530	chr1:28559517-28560800	A16b-C	A16b-D	OK	18.8758	0.457848	-5.36552	-6.27231	5e-05	0.000711595	yes	albumin-2 protein
XLOC_019413	XLOC_019413	Medtr4g017200	chr4:5329726-5333036	A16b-C	A16b-D	OK	97.2239	2.57718	-5.23745	-8.77729	5e-05	0.000711595	yes	pyruvate decarboxylase
XLOC_044455	XLOC_044455	Medtr8g093550,Medtr8g093560	chr8:39100007-39112168	A16b-C	A16b-D	OK	167.008	4.69908	-5.15139	-8.6661	5e-05	0.000711595	yes	#N/A
XLOC_000294	XLOC_000294	Medtr1g016480	chr1:4399287-4400145	A16b-C	A16b-D	OK	10.3	0.295545	-5.12312	-4.07468	0.0026	0.0203717	yes	abscisic acid receptor
XLOC_020911	XLOC_020911	Medtr4g077787	chr4:29848868-29850085	A16b-C	A16b-D	OK	4.02659	0.122876	-5.03428	-2.63404	0.00265	0.0206388	yes	early nodulin-like protein
XLOC_039418	XLOC_039418	Medtr7g024873,Medtr7g024880,Medtr7g024890	chr7:8223373-8239492	A16b-C	A16b-D	OK	118.027	3.61706	-5.02815	-5.15792	5e-05	0.000711595	yes	#N/A
XLOC_003725	XLOC_003725	Medtr1g022440,Medtr1g022445	chr1:7156475-7167077	A16b-C	A16b-D	OK	8.26434	0.271401	-4.9284	-4.08242	5e-05	0.000711595	yes	#N/A
XLOC_046234	XLOC_046234	Medtr8g466220	chr8:23623846-23624847	A16b-C	A16b-D	OK	60.1381	1.99862	-4.91121	-7.34917	5e-05	0.000711595	yes	polygalacturonase inhibitor
XLOC_015063	XLOC_015063	Medtr3g102400	chr3:47191632-47194410	A16b-C	A16b-D	OK	23.003	0.774615	-4.8922	-7.74439	5e-05	0.000711595	yes	Serine/Threonine kinase, plant-type protein
XLOC_029971	XLOC_029971	Medtr5g026150,Medtr5g026200	chr5:10739005-10765586	A16b-C	A16b-D	OK	12.6739	0.458156	-4.78987	-6.81469	5e-05	0.000711595	yes	#N/A
XLOC_004114	XLOC_004114	Medtr1g035720	chr1:13039277-13041781	A16b-C	A16b-D	OK	6.64649	0.244223	-4.76632	-5.24277	5e-05	0.000711595	yes	phototropic-responsive NPH3 family protein
XLOC_043417	XLOC_043417	Medtr8g466030	chr8:23575345-23577213	A16b-C	A16b-D	OK	7.8282	0.29364	-4.73656	-4.28164	0.00195	0.0161024	yes	quinone oxidoreductase
XLOC_019640	XLOC_019640	Medtr4g025690	chr4:8742490-8745166	A16b-C	A16b-D	OK	3.43445	0.129154	-4.73292	-3.9847	0.0034	0.0253049	yes	pectinesterase/pectinesterase inhibitor
XLOC_006335	XLOC_006335	Medtr1g110710	chr1:49951483-49955434	A16b-C	A16b-D	OK	4.14735	0.157309	-4.72052	-3.73037	0.00135	0.0119983	yes	zinc finger protein, putative
XLOC_012766	XLOC_012766	Medtr3g022060,Medtr3g022590	chr3:6447807-6848937	A16b-C	A16b-D	OK	3.07559	0.119859	-4.68145	-2.23711	0.00715	0.0456076	yes	#N/A
XLOC_000350	XLOC_000350	Medtr1g018640	chr1:5418672-5420217	A16b-C	A16b-D	OK	611.712	24.4696	-4.64379	-9.11454	5e-05	0.000711595	yes	gibberellin-regulated family protein
XLOC_027697	XLOC_027697	Medtr5g046610	chr5:20433781-20436920	A16b-C	A16b-D	OK	43.9222	1.76327	-4.63862	-7.61112	5e-05	0.000711595	yes	pyruvate decarboxylase
XLOC_046466	XLOC_046466	Medtr8g065010	chr8:27295110-27299002	A16b-C	A16b-D	OK	28.1434	1.13209	-4.63573	-6.95743	5e-05	0.000711595	yes	polygalacturonase plant-like protein
XLOC_032936	XLOC_032936	Medtr6g040290	chr6:14452312-14453014	A16b-C	A16b-D	OK	48.0617	1.941	-4.63002	-6.37727	5e-05	0.000711595	yes	albumin-2 protein
XLOC_034144	XLOC_034144	Medtr6g011490	chr6:3269776-3271820	A16b-C	A16b-D	OK	2.57163	0.106018	-4.6003	-2.48499	0.00265	0.0206388	yes	AP2 domain transcription factor
XLOC_041658	XLOC_041658	Medtr7g108890	chr7:44473732-44477030	A16b-C	A16b-D	OK	13.4787	0.561669	-4.58481	-6.6756	5e-05	0.000711595	yes	pectinesterase/pectinesterase inhibitor
XLOC_002340	XLOC_002340	Medtr1g087200	chr1:39067836-39069242	A16b-C	A16b-D	OK	530.544	23.4849	-4.49767	-7.54716	5e-05	0.000711595	yes	universal stress family protein
XLOC_014354	XLOC_014354	Medtr3g080860	chr3:36600936-36601679	A16b-C	A16b-D	OK	25.1527	1.12431	-4.48361	-5.30929	5e-05	0.000711595	yes	hypothetical protein
XLOC_010491	XLOC_010491	Medtr2g436350	chr2:14141061-14141904	A16b-C	A16b-D	OK	4.6851	0.214276	-4.45054	-2.23738	0.00265	0.0206388	yes	pollen Ole e I family allergen
XLOC_025028	XLOC_025028	Medtr4g094610	chr4:38359282-38363344	A16b-C	A16b-D	OK	11.2523	0.532494	-4.40131	-7.18508	5e-05	0.000711595	yes	LRR receptor-like kinase family protein
XLOC_029522	XLOC_029522	Medtr5g011980	chr5:3534585-3537211	A16b-C	A16b-D	OK	10.0179	0.47721	-4.39181	-4.32904	5e-05	0.000711595	yes	Lipid transfer protein
XLOC_047773	XLOC_047773	-	chr8:38205750-38206656	A16b-C	A16b-D	OK	5.81633	0.309313	-4.23297	-3.28035	0.00145	0.0127071	yes	#N/A
XLOC_033946	XLOC_033946	Medtr6g092620	chr6:34878492-34880015	A16b-C	A16b-D	OK	373.892	20.0125	-4.22365	-7.95538	5e-05	0.000711595	yes	1-aminocyclopropane-1-carboxylate oxidase
XLOC_018539	XLOC_018539	Medtr3g104820	chr3:48315578-48317619	A16b-C	A16b-D	OK	12.3583	0.688931	-4.16497	-5.16571	5e-05	0.000711595	yes	hypothetical protein
XLOC_000924	XLOC_000924	Medtr1g038680	chr1:14256056-14258657	A16b-C	A16b-D	OK	6.30639	0.359908	-4.13111	-4.96252	5e-05	0.000711595	yes	cationic peroxidase
XLOC_037890	XLOC_037890	Medtr7g087070	chr7:33884580-33887689	A16b-C	A16b-D	OK	9.29673	0.535	-4.11911	-5.67213	5e-05	0.000711595	yes	alpha/beta fold hydrolase
XLOC_037999	XLOC_037999	Medtr7g090410	chr7:35562963-35565110	A16b-C	A16b-D	OK	17.0895	0.997624	-4.09847	-5.54704	5e-05	0.000711595	yes	transcription factor, putative
XLOC_020074	XLOC_020074	Medtr4g048460	chr4:17178706-17183882	A16b-C	A16b-D	OK	7.65321	0.459991	-4.05639	-5.10197	5e-05	0.000711595	yes	sesquiterpene synthase
XLOC_003101	XLOC_003101	Medtr1g111240	chr1:50239924-50242309	A16b-C	A16b-D	OK	37.4719	2.25811	-4.05262	-7.57444	5e-05	0.000711595	yes	cytochrome P450 family cinnamate 4-hydroxylase
XLOC_018010	XLOC_018010	Medtr3g088675	chr3:40420822-40423155	A16b-C	A16b-D	OK	580.921	35.3921	-4.03684	-6.78409	5e-05	0.000711595	yes	chalcone and stilbene synthase family protein
XLOC_001045	XLOC_001045	Medtr1g043220,Medtr1g043240,Medtr1g043290	chr1:16183226-16225311	A16b-C	A16b-D	OK	46.4208	2.8751	-4.01309	-5.08876	5e-05	0.000711595	yes	#N/A
XLOC_036667	XLOC_036667	Medtr7g037410	chr7:13787409-13788027	A16b-C	A16b-D	OK	22.6016	1.40339	-4.00944	-4.69757	5e-05	0.000711595	yes	Nodule Cysteine-Rich (NCR) secreted peptide
XLOC_013850	XLOC_013850	Medtr3g062570	chr3:28267237-28275049	A16b-C	A16b-D	OK	10.0972	0.627385	-4.00846	-6.20979	5e-05	0.000711595	yes	LRR receptor-like kinase
XLOC_008725	XLOC_008725	Medtr2g085370	chr2:33185989-33186826	A16b-C	A16b-D	OK	2.29678	0.145622	-3.97931	-2.09297	0.00265	0.0206388	yes	STIG1-like protein
XLOC_035872	XLOC_035872	Medtr6g092970	chr6:35042065-35047376	A16b-C	A16b-D	OK	4.72609	0.314468	-3.90966	-4.18118	5e-05	0.000711595	yes	sodium transporter HKT1
XLOC_014257	XLOC_014257	Medtr3g077870	chr3:35056981-35060567	A16b-C	A16b-D	OK	163.239	10.9346	-3.90002	-6.87011	5e-05	0.000711595	yes	inactive poly [ADP-ribose] polymerase SRO4
XLOC_029008	XLOC_029008	Medtr5g093430,Medtr5g093440	chr5:40785116-40794030	A16b-C	A16b-D	OK	23.8903	1.63561	-3.86852	-6.18615	5e-05	0.000711595	yes	#N/A
XLOC_014089	XLOC_014089	Medtr3g071590	chr3:32140186-32141300	A16b-C	A16b-D	OK	20.3089	1.39117	-3.86774	-4.75433	5e-05	0.000711595	yes	lateral organ boundaries (LOB) domain protein
XLOC_027117	XLOC_027117	Medtr5g026320	chr5:10820522-10822172	A16b-C	A16b-D	OK	7.29268	0.505537	-3.85056	-5.05649	5e-05	0.000711595	yes	HXXXD-type acyl-transferase family protein
XLOC_042383	XLOC_042383	Medtr8g014690,Medtr8g014700	chr8:4680192-4694250	A16b-C	A16b-D	OK	35.0545	2.43294	-3.84883	-7.06502	5e-05	0.000711595	yes	#N/A
XLOC_014668	XLOC_014668	Medtr3g089940,Medtr3g089970,Medtr3g089977	chr3:40878690-40906106	A16b-C	A16b-D	OK	4475.57	314.269	-3.832	-1.4208	5e-05	0.000711595	yes	#N/A
XLOC_028960	XLOC_028960	Medtr5g092220,Medtr5g092350,Medtr5g092410,Medtr5g092440	chr5:40281698-40388471	A16b-C	A16b-D	OK	21.0825	1.48145	-3.83096	-2.04201	0.0003	0.0034454	yes	#N/A
XLOC_002313	XLOC_002313	Medtr1g086390	chr1:38659764-38662894	A16b-C	A16b-D	OK	5.62501	0.400879	-3.81062	-4.76953	5e-05	0.000711595	yes	polygalacturonase/glycoside hydrolase family protein
XLOC_021596	XLOC_021596	Medtr4g097540	chr4:40206877-40208967	A16b-C	A16b-D	OK	15.8035	1.12829	-3.80803	-6.12786	5e-05	0.000711595	yes	1-aminocyclopropane-1-carboxylate synthase
XLOC_015238	XLOC_015238	Medtr3g107870	chr3:49768108-49775604	A16b-C	A16b-D	OK	3.81995	0.277319	-3.78394	-5.46247	5e-05	0.000711595	yes	drug resistance transporter-like ABC domain protein
XLOC_021992	XLOC_021992	Medtr4g113840	chr4:46853492-46858933	A16b-C	A16b-D	OK	9.31056	0.692398	-3.74919	-3.31641	0.00015	0.00190611	yes	zinc finger (Ran-binding) family protein
XLOC_004316	XLOC_004316	Medtr1g043200	chr1:16173894-16175580	A16b-C	A16b-D	OK	14.149	1.06158	-3.73642	-5.7065	5e-05	0.000711595	yes	high affinity inorganic phosphate transporter
XLOC_010177	XLOC_010177	Medtr2g024290	chr2:8731578-8740090	A16b-C	A16b-D	OK	6.40141	0.490882	-3.70494	-5.01276	5e-05	0.000711595	yes	LysM receptor kinase K1B
XLOC_046636	XLOC_046636	Medtr8g071920	chr8:30347941-30355218	A16b-C	A16b-D	OK	14.1602	1.11265	-3.66977	-6.0159	5e-05	0.000711595	yes	nodulin-like/MFS transporter
XLOC_033635	XLOC_033635	Medtr6g078280	chr6:29385611-29386426	A16b-C	A16b-D	OK	559.751	44.3533	-3.65767	-7.16354	5e-05	0.000711595	yes	Kunitz type trypsin inhibitor / miraculin
XLOC_038167	XLOC_038167	Medtr7g095680,Medtr7g095690	chr7:38334039-38341695	A16b-C	A16b-D	OK	48.2727	3.87877	-3.63754	-4.91219	5e-05	0.000711595	yes	#N/A
XLOC_025988	XLOC_025988	Medtr4g127530	chr4:52946273-52947037	A16b-C	A16b-D	OK	4.86081	0.395678	-3.6188	-3.41944	0.00415	0.0296396	yes	DUF4228 domain protein
XLOC_044135	XLOC_044135	Medtr8g079980	chr8:34332991-34334302	A16b-C	A16b-D	OK	7.49957	0.619873	-3.59676	-4.55701	5e-05	0.000711595	yes	3'-N-debenzoyl-2'-deoxytaxol benzoyltransferase
XLOC_000197	XLOC_000197	Medtr1g014320	chr1:3005983-3010195	A16b-C	A16b-D	OK	353.053	29.508	-3.58071	-6.20981	5e-05	0.000711595	yes	NADP-dependent glyceraldehyde-3-phosphate dehydrogenase
XLOC_022913	XLOC_022913	Medtr4g012610	chr4:3345002-3345727	A16b-C	A16b-D	OK	74.0642	6.20604	-3.57703	-2.81673	0.0031	0.023522	yes	hypothetical protein
XLOC_021991	XLOC_021991	Medtr4g113820	chr4:46845877-46846953	A16b-C	A16b-D	OK	1311.45	112.052	-3.54892	-5.39414	5e-05	0.000711595	yes	early nodulin 93
XLOC_047306	XLOC_047306	Medtr8g095040	chr8:39724296-39727091	A16b-C	A16b-D	OK	13.9193	1.19868	-3.53757	-5.56672	5e-05	0.000711595	yes	ammonium transporter 1 protein
XLOC_010581	XLOC_010581	Medtr2g036310,Medtr2g036320	chr2:15727396-15734831	A16b-C	A16b-D	OK	31.5913	2.72067	-3.53749	-3.95174	5e-05	0.000711595	yes	#N/A
XLOC_047731	XLOC_047731	-	chr8:13139987-13140273	A16b-C	A16b-D	OK	33.7986	2.9163	-3.53475	-3.35992	0.00125	0.011311	yes	#N/A
XLOC_019575	XLOC_019575	Medtr4g022825	chr4:7655036-7656493	A16b-C	A16b-D	OK	1.45041	0.125696	-3.52845	-2.77091	0.0077	0.0483549	yes	HXXXD-type acyl-transferase family protein
XLOC_007190	XLOC_007190	Medtr2g022320	chr2:7698512-7699991	A16b-C	A16b-D	OK	3.68941	0.319999	-3.52725	-3.73353	5e-05	0.000711595	yes	eukaryotic aspartyl protease family protein
XLOC_009035	XLOC_009035	Medtr2g089835	chr2:37993414-37994067	A16b-C	A16b-D	OK	15.0657	1.3221	-3.51037	-4.43466	5e-05	0.000711595	yes	wound-responsive family protein
XLOC_012390	XLOC_012390	-	chr2:22406073-22406383	A16b-C	A16b-D	OK	20.3126	1.78268	-3.51025	-2.75069	0.00335	0.0250189	yes	#N/A
XLOC_023335	XLOC_023335	Medtr4g029170,Medtr4g029180	chr4:10060024-10068147	A16b-C	A16b-D	OK	38.7322	3.3993	-3.51023	-6.2348	5e-05	0.000711595	yes	#N/A
XLOC_012375	XLOC_012375	-	chr2:14373734-14374112	A16b-C	A16b-D	OK	6.14871	0.540411	-3.50815	-2.24427	0.0029	0.0222124	yes	#N/A
XLOC_029287	XLOC_029287	Medtr5g005520	chr5:482149-485215	A16b-C	A16b-D	OK	8.56767	0.759343	-3.49608	-5.29009	5e-05	0.000711595	yes	cysteine-rich receptor-kinase-like protein
XLOC_023421	XLOC_023421	Medtr4g036150	chr4:11802763-11803267	A16b-C	A16b-D	OK	8.80193	0.781696	-3.49314	-1.7355	0.0029	0.0222124	yes	zinc-binding dehydrogenase family oxidoreductase
XLOC_040956	XLOC_040956	Medtr7g088360	chr7:34409739-34413843	A16b-C	A16b-D	OK	1.84261	0.170148	-3.43689	-2.30113	0.0012	0.0109554	yes	DHHC-type zinc finger protein
XLOC_027692	XLOC_027692	Medtr5g046410	chr5:20353263-20354157	A16b-C	A16b-D	OK	31.6328	3.05846	-3.37054	-5.01799	5e-05	0.000711595	yes	germin family protein
XLOC_010007	XLOC_010007	Medtr2g019250	chr2:6235283-6236207	A16b-C	A16b-D	OK	192.703	18.6605	-3.36832	-6.71334	5e-05	0.000711595	yes	germin family protein
XLOC_002027	XLOC_002027	Medtr1g076940	chr1:34342950-34344867	A16b-C	A16b-D	OK	82.9332	8.06874	-3.36153	-6.69373	5e-05	0.000711595	yes	isoflavone-7-O-methyltransferase
XLOC_049558	XLOC_049558	Medtr0443s0040	scaffold0443:8406-9711	A16b-C	A16b-D	OK	17.0458	1.69603	-3.32919	-5.11005	5e-05	0.000711595	yes	glycoside hydrolase family 18 protein
XLOC_047258	XLOC_047258	Medtr8g093440	chr8:39025941-39027454	A16b-C	A16b-D	OK	64.6157	6.49474	-3.31454	-6.10433	5e-05	0.000711595	yes	DUF506 family protein
XLOC_031116	XLOC_031116	Medtr5g071827,Medtr5g071860	chr5:30523710-30569276	A16b-C	A16b-D	OK	1.10988	0.113377	-3.29121	-2.17188	0.0002	0.00243492	yes	#N/A
XLOC_046144	XLOC_046144	Medtr8g061110	chr8:21179050-21182822	A16b-C	A16b-D	OK	15.1677	1.56224	-3.27932	-6.00006	5e-05	0.000711595	yes	S-locus lectin kinase family protein
XLOC_031746	XLOC_031746	Medtr5g090830	chr5:39552890-39554634	A16b-C	A16b-D	OK	2.35045	0.247736	-3.24607	-3.26687	0.0001	0.0013362	yes	HXXXD-type acyl-transferase family protein
XLOC_003689	XLOC_003689	Medtr1g021845	chr1:6622353-6624391	A16b-C	A16b-D	OK	1.15218	0.122534	-3.23312	-2.86586	0.0028	0.0215653	yes	LysM-domain receptor-like kinase
XLOC_019083	XLOC_019083	-	chr3:53608675-53608924	A16b-C	A16b-D	OK	14.6739	1.56956	-3.22482	-2.78629	0.00395	0.028483	yes	#N/A
XLOC_048127	XLOC_048127	Medtr0017s0200	scaffold0017:144724-145069	A16b-C	A16b-D	OK	118.859	12.725	-3.22351	-5.87298	5e-05	0.000711595	yes	hypothetical protein
XLOC_000641	XLOC_000641	Medtr1g028360	chr1:9541146-9544464	A16b-C	A16b-D	OK	2.67486	0.287838	-3.21613	-3.10629	0.0006	0.00616966	yes	spermine/spermidine synthase
XLOC_036219	XLOC_036219	Medtr7g016080,Medtr7g016090	chr7:5103237-5113238	A16b-C	A16b-D	OK	8.36454	0.900687	-3.21519	-3.93824	5e-05	0.000711595	yes	#N/A
XLOC_045942	XLOC_045942	Medtr8g042910	chr8:16607576-16610530	A16b-C	A16b-D	OK	3.91752	0.426432	-3.19956	-3.94259	5e-05	0.000711595	yes	pectinesterase/pectinesterase inhibitor
XLOC_017854	XLOC_017854	Medtr3g084520	chr3:38169003-38171075	A16b-C	A16b-D	OK	10.0936	1.09878	-3.19948	-4.87515	5e-05	0.000711595	yes	flavonoid glucosyltransferase
XLOC_043795	XLOC_043795	Medtr8g069775	chr8:29426352-29428952	A16b-C	A16b-D	OK	33.9622	3.69963	-3.19848	-6.45036	5e-05	0.000711595	yes	high affinity nitrate transporter 27
XLOC_008021	XLOC_008021	Medtr2g045780	chr2:20057674-20064628	A16b-C	A16b-D	OK	13.1232	1.43294	-3.19507	-5.68768	5e-05	0.000711595	yes	phosphate transporter PHO1-like protein
XLOC_026833	XLOC_026833	Medtr5g018990	chr5:7140286-7141971	A16b-C	A16b-D	OK	5.02742	0.550686	-3.19052	-3.78136	5e-05	0.000711595	yes	cytochrome P450 family 71 protein
XLOC_010227	XLOC_010227	Medtr2g026250	chr2:9567007-9568804	A16b-C	A16b-D	OK	4.44907	0.489658	-3.18366	-4.01929	5e-05	0.000711595	yes	GRAS family transcription factor
XLOC_022035	XLOC_022035	Medtr4g114830	chr4:47328531-47329209	A16b-C	A16b-D	OK	5.11811	0.563696	-3.18262	-2.80702	0.0061	0.0403796	yes	plastocyanin-like domain protein
XLOC_019032	XLOC_019032	-	chr3:19963326-19963672	A16b-C	A16b-D	OK	15.8149	1.75643	-3.17056	-2.68539	0.0023	0.018437	yes	#N/A
XLOC_042556	XLOC_042556	Medtr8g020920	chr8:7399878-7402554	A16b-C	A16b-D	OK	135.769	15.0815	-3.1703	-5.57076	5e-05	0.000711595	yes	receptor-like kinase
XLOC_021494	XLOC_021494	Medtr4g094602	chr4:38350636-38351409	A16b-C	A16b-D	OK	3.71363	0.41352	-3.1668	-1.89794	0.00525	0.0358005	yes	metal+transporter+Nramp6 protein
XLOC_035946	XLOC_035946	Medtr7g405730	chr7:238596-240382	A16b-C	A16b-D	OK	34.9194	3.89856	-3.16302	-5.64856	5e-05	0.000711595	yes	bidirectional sugar transporter
XLOC_017975	XLOC_017975	Medtr3g087870	chr3:39823146-39834289	A16b-C	A16b-D	OK	82.8658	9.25502	-3.16247	-5.22742	5e-05	0.000711595	yes	hypothetical protein
XLOC_045791	XLOC_045791	Medtr8g037920,Medtr8g037923	chr8:14048187-14063483	A16b-C	A16b-D	OK	14.8825	1.66944	-3.15618	-5.25583	5e-05	0.000711595	yes	#N/A
XLOC_028453	XLOC_028453	Medtr5g077710	chr5:33161777-33163147	A16b-C	A16b-D	OK	4.10784	0.462347	-3.15133	-3.58497	5e-05	0.000711595	yes	methyltransferase
XLOC_024101	XLOC_024101	Medtr4g065113	chr4:24481164-24482862	A16b-C	A16b-D	OK	153.884	17.3838	-3.14603	-6.72553	5e-05	0.000711595	yes	extensin-like region protein
XLOC_039093	XLOC_039093	Medtr7g011350	chr7:3030521-3039676	A16b-C	A16b-D	OK	7.53597	0.857519	-3.13555	-4.8222	5e-05	0.000711595	yes	phosphate transporter PHO1-like protein
XLOC_010055	XLOC_010055	Medtr2g020820	chr2:6993039-6995921	A16b-C	A16b-D	OK	6.70967	0.765108	-3.13251	-3.84136	5e-05	0.000711595	yes	hypothetical protein
XLOC_033720	XLOC_033720	Medtr6g082850,Medtr6g083020	chr6:30937795-31018777	A16b-C	A16b-D	OK	23.1986	2.66893	-3.1197	-5.40491	5e-05	0.000711595	yes	#N/A
XLOC_037146	XLOC_037146	Medtr7g063730	chr7:23276758-23278907	A16b-C	A16b-D	OK	32.4522	3.77287	-3.10458	-5.7925	5e-05	0.000711595	yes	2OG-Fe(II) oxygenase family oxidoreductase
XLOC_007656	XLOC_007656	Medtr2g437380	chr2:14666093-14668477	A16b-C	A16b-D	OK	14.3144	1.67473	-3.09547	-5.14189	5e-05	0.000711595	yes	2OG-Fe(II) oxygenase family oxidoreductase
XLOC_019284	XLOC_019284	Medtr4g011970	chr4:3172440-3178536	A16b-C	A16b-D	OK	123.636	14.4938	-3.09259	-6.25961	5e-05	0.000711595	yes	sulfate/bicarbonate/oxalate exchanger and transporter sat-1
XLOC_024013	XLOC_024013	Medtr4g062500	chr4:23222688-23225189	A16b-C	A16b-D	OK	3.45406	0.405736	-3.08968	-3.39602	5e-05	0.000711595	yes	cytochrome P450 family flavone synthase
XLOC_015940	XLOC_015940	Medtr3g415670	chr3:4571409-4572174	A16b-C	A16b-D	OK	1.40718	0.166988	-3.07499	-1.63425	0.00525	0.0358005	yes	transmembrane protein, putative
XLOC_034661	XLOC_034661	Medtr6g033740	chr6:11092504-11098780	A16b-C	A16b-D	OK	66.4248	7.89185	-3.07329	-6.24634	5e-05	0.000711595	yes	P-loop nucleoside triphosphate hydrolase superfamily protein
XLOC_017780	XLOC_017780	Medtr3g082440	chr3:37210177-37216257	A16b-C	A16b-D	OK	5.40315	0.651496	-3.05197	-4.54823	5e-05	0.000711595	yes	endo-1,4-beta-glucanase
XLOC_026282	XLOC_026282	-	chr4:44812772-44812932	A16b-C	A16b-D	OK	244.858	29.7126	-3.0428	-2.3076	0.00495	0.0342713	yes	#N/A
XLOC_024994	XLOC_024994	Medtr4g094325	chr4:37732984-37734332	A16b-C	A16b-D	OK	28.9925	3.53419	-3.03623	-5.23895	5e-05	0.000711595	yes	vacuolar iron transporter-like protein
XLOC_002445	XLOC_002445	Medtr1g090667	chr1:40611542-40618675	A16b-C	A16b-D	OK	14.2531	1.74183	-3.0326	-5.15108	5e-05	0.000711595	yes	FAD/NAD(P)-binding oxidoreductase family protein
XLOC_041454	XLOC_041454	Medtr7g102820	chr7:41603031-41607157	A16b-C	A16b-D	OK	4.32971	0.531472	-3.0262	-4.16486	5e-05	0.000711595	yes	leucoanthocyanidin dioxygenase-like protein
XLOC_011713	XLOC_011713	Medtr2g084855	chr2:36002104-36003423	A16b-C	A16b-D	OK	3.31188	0.406726	-3.02552	-2.8032	0.0003	0.0034454	yes	phytosulfokine precursor protein
XLOC_007591	XLOC_007591	Medtr2g435490	chr2:13713147-13713958	A16b-C	A16b-D	OK	675.535	83.0546	-3.0239	-5.72859	5e-05	0.000711595	yes	CAP, cysteine-rich secretory protein, antigen 5
XLOC_028273	XLOC_028273	Medtr5g071630	chr5:30424481-30428834	A16b-C	A16b-D	OK	1.54586	0.190116	-3.02345	-2.74254	0.0003	0.0034454	yes	potassium transporter-like protein
XLOC_007550	XLOC_007550	Medtr2g034480	chr2:13158770-13161430	A16b-C	A16b-D	OK	757.225	93.1317	-3.02338	-5.45393	5e-05	0.000711595	yes	glucan endo-1,3-beta-glucosidase
XLOC_014622	XLOC_014622	Medtr3g088455,Medtr3g088465,Medtr3g088475	chr3:40199227-40209500	A16b-C	A16b-D	OK	9.37668	1.16252	-3.01182	-4.29775	5e-05	0.000711595	yes	#N/A
XLOC_024186	XLOC_024186	Medtr4g068860	chr4:25844616-25846162	A16b-C	A16b-D	OK	210.933	26.305	-3.00337	-5.91577	5e-05	0.000711595	yes	Non-symbiotic hemoglobin
XLOC_030793	XLOC_030793	Medtr5g059820	chr5:24860760-24866496	A16b-C	A16b-D	OK	23.3363	2.9333	-2.99198	-5.60453	5e-05	0.000711595	yes	nitrate reductase [NADH]-like protein
XLOC_022028	XLOC_022028	Medtr4g114690	chr4:47200289-47201853	A16b-C	A16b-D	OK	168.896	21.2508	-2.99054	-5.79076	5e-05	0.000711595	yes	TPR repeat protein
XLOC_014436	XLOC_014436	Medtr3g083370	chr3:37628014-37630303	A16b-C	A16b-D	OK	165.737	21.2176	-2.96557	-5.49672	5e-05	0.000711595	yes	1-aminocyclopropane-1-carboxylate oxidase
XLOC_022417	XLOC_022417	Medtr4g128070	chr4:53308707-53310353	A16b-C	A16b-D	OK	1.04716	0.134571	-2.96004	-1.45621	0.00655	0.0426188	yes	auxin-responsive AUX/IAA family protein
XLOC_000198	XLOC_000198	Medtr1g014300	chr1:3015401-3017934	A16b-C	A16b-D	OK	3.40385	0.447716	-2.92651	-2.55636	0.0017	0.0144363	yes	nucleic acid-binding protein, putative
XLOC_018772	XLOC_018772	Medtr3g110660	chr3:51710143-51720687	A16b-C	A16b-D	OK	54.619	7.31874	-2.89973	-2.89335	0.0001	0.0013362	yes	transmembrane amino acid transporter family protein
XLOC_041974	XLOC_041974	Medtr7g117730	chr7:48891946-48893156	A16b-C	A16b-D	OK	4.38871	0.595745	-2.88103	-2.83674	0.00035	0.00391111	yes	myb transcription factor
XLOC_036479	XLOC_036479	Medtr7g028350,Medtr7g028590	chr7:9570600-9784282	A16b-C	A16b-D	OK	24.8878	3.38211	-2.87944	-3.08436	0.0003	0.0034454	yes	#N/A
XLOC_026152	XLOC_026152	Medtr4g132460	chr4:55372548-55374380	A16b-C	A16b-D	OK	7.28051	0.993421	-2.87356	-3.96692	5e-05	0.000711595	yes	pectate lyase family protein
XLOC_049011	XLOC_049011	Medtr0172s0030	scaffold0172:21034-25315	A16b-C	A16b-D	OK	20.9199	2.86764	-2.86694	-5.51896	5e-05	0.000711595	yes	RNA polymerase sigma factor
XLOC_040161	XLOC_040161	Medtr7g062550,Medtr7g062580	chr7:22765115-22780881	A16b-C	A16b-D	OK	42.2244	5.79927	-2.86413	-4.64503	5e-05	0.000711595	yes	#N/A
XLOC_031195	XLOC_031195	Medtr5g074710	chr5:31752760-31754814	A16b-C	A16b-D	OK	32.2958	4.47655	-2.85089	-4.91493	5e-05	0.000711595	yes	peroxidase family protein
XLOC_019231	XLOC_019231	Medtr4g010160	chr4:2259710-2261093	A16b-C	A16b-D	OK	6.93013	0.960671	-2.85077	-2.73795	0.0042	0.0299308	yes	histidine phosphotransfer protein
XLOC_009670	XLOC_009670	Medtr2g007990	chr2:1235568-1239137	A16b-C	A16b-D	OK	21.064	2.92885	-2.84638	-4.9506	5e-05	0.000711595	yes	auxin-induced 5NG4-like protein
XLOC_017338	XLOC_017338	Medtr3g069420	chr3:31056943-31059726	A16b-C	A16b-D	OK	53.4324	7.47737	-2.83711	-5.3866	5e-05	0.000711595	yes	peptide/nitrate transporter
XLOC_006493	XLOC_006493	Medtr1g115900	chr1:52342786-52344943	A16b-C	A16b-D	OK	18.0502	2.54744	-2.8249	-4.83649	5e-05	0.000711595	yes	cationic peroxidase
XLOC_018453	XLOC_018453	Medtr3g102450	chr3:47211770-47212778	A16b-C	A16b-D	OK	4.71225	0.666409	-2.82194	-3.18112	0.0001	0.0013362	yes	receptor-like kinase
XLOC_006750	XLOC_006750	Medtr2g009270	chr2:1848019-1852661	A16b-C	A16b-D	OK	239.765	34.0199	-2.81717	-4.88724	5e-05	0.000711595	yes	3,4-dihydroxy-2-butanone 4-phosphate synthase
XLOC_007444	XLOC_007444	Medtr2g030460,Medtr2g030470,Medtr2g030480	chr2:11461369-11486647	A16b-C	A16b-D	OK	113.37	16.1082	-2.81518	-5.19025	5e-05	0.000711595	yes	#N/A
XLOC_021750	XLOC_021750	Medtr4g103970	chr4:43008518-43009210	A16b-C	A16b-D	OK	27.8225	4.02166	-2.79039	-4.2482	5e-05	0.000711595	yes	hypothetical protein
XLOC_007745	XLOC_007745	Medtr2g036650	chr2:15863689-15871687	A16b-C	A16b-D	OK	172.426	24.9541	-2.78863	-5.26157	5e-05	0.000711595	yes	plasma membrane H+-ATPase
XLOC_012042	XLOC_012042	Medtr2g096670	chr2:41275255-41281199	A16b-C	A16b-D	OK	10.1507	1.47807	-2.77979	-5.13087	5e-05	0.000711595	yes	fusaric acid resistance-like protein
XLOC_048019	XLOC_048019	Medtr0009s0250	scaffold0009:143820-146535	A16b-C	A16b-D	OK	3.03096	0.44659	-2.76275	-2.59078	0.00125	0.011311	yes	GDSL-like lipase/acylhydrolase
XLOC_046008	XLOC_046008	Medtr8g046000	chr8:17998761-18001108	A16b-C	A16b-D	OK	65.5558	9.68387	-2.75907	-5.31779	5e-05	0.000711595	yes	embryonic abundant-like protein
XLOC_029422	XLOC_029422	Medtr5g009140	chr5:2114675-2117290	A16b-C	A16b-D	OK	6.22803	0.92391	-2.75295	-3.43045	5e-05	0.000711595	yes	triacylglycerol lipase
XLOC_002433	XLOC_002433	Medtr1g090370	chr1:40491957-40493342	A16b-C	A16b-D	OK	8.31919	1.23454	-2.75247	-3.30931	5e-05	0.000711595	yes	transcription factor bZIP protein, putative
XLOC_037358	XLOC_037358	Medtr7g071760	chr7:26613611-26614361	A16b-C	A16b-D	OK	20.6037	3.08677	-2.73873	-3.86471	5e-05	0.000711595	yes	wound-induced-like protein
XLOC_044802	XLOC_044802	Medtr8g104870	chr8:44210950-44212343	A16b-C	A16b-D	OK	3.25295	0.487641	-2.73786	-2.93214	0.00075	0.00742557	yes	plant cadmium resistance protein
XLOC_033784	XLOC_033784	Medtr6g084940	chr6:31971285-31972904	A16b-C	A16b-D	OK	37.318	5.59771	-2.73696	-4.67045	5e-05	0.000711595	yes	PLAC8 family protein
XLOC_030863	XLOC_030863	Medtr5g063080	chr5:26142023-26144803	A16b-C	A16b-D	OK	31.1821	4.6972	-2.73085	-5.12866	5e-05	0.000711595	yes	trehalose-6-phosphate phosphatase
XLOC_027063	XLOC_027063	Medtr5g024973	chr5:10100786-10101374	A16b-C	A16b-D	OK	86.0584	12.9936	-2.72752	-3.77537	5e-05	0.000711595	yes	hypothetical protein
XLOC_014947	XLOC_014947	Medtr3g098930	chr3:45314679-45319675	A16b-C	A16b-D	OK	7.01362	1.05919	-2.7272	-3.35177	5e-05	0.000711595	yes	sugar efflux transporter for intercellular exchange protein
XLOC_034591	XLOC_034591	Medtr6g028030	chr6:9924097-9925848	A16b-C	A16b-D	OK	3.48536	0.530459	-2.716	-3.00258	0.00015	0.00190611	yes	annexin D8
XLOC_015288	XLOC_015288	Medtr3g109160	chr3:50470765-50471611	A16b-C	A16b-D	OK	106.139	16.523	-2.6834	-5.53186	5e-05	0.000711595	yes	SAUR-like auxin-responsive family protein
XLOC_003613	XLOC_003613	Medtr1g018760	chr1:5478972-5481406	A16b-C	A16b-D	OK	1617.83	252.062	-2.68221	-4.31922	5e-05	0.000711595	yes	isoaspartyl peptidase/L-asparaginase
XLOC_008931	XLOC_008931	Medtr2g086700	chr2:36455121-36457181	A16b-C	A16b-D	OK	0.95327	0.148576	-2.68169	-2.29189	0.00455	0.0319799	yes	capsanthin/capsorubin synthase, chromoplast protein
XLOC_017416	XLOC_017416	Medtr3g071740	chr3:32206158-32207556	A16b-C	A16b-D	OK	268.213	42.1111	-2.67111	-5.79215	5e-05	0.000711595	yes	polyketide cyclase/dehydrase and lipid transporter
XLOC_021827	XLOC_021827	Medtr4g107220	chr4:44288036-44292471	A16b-C	A16b-D	OK	3.77128	0.597143	-2.65891	-3.23267	5e-05	0.000711595	yes	phenazine biosynthesis PhzC/PhzF family protein
XLOC_017855	XLOC_017855	Medtr3g084530,Medtr3g084540	chr3:38179315-38185403	A16b-C	A16b-D	OK	6.27123	1.00284	-2.64465	-2.08336	0.0012	0.0109554	yes	#N/A
XLOC_004333	XLOC_004333	Medtr1g044210	chr1:16683480-16687605	A16b-C	A16b-D	OK	9.0161	1.45208	-2.63438	-4.569	5e-05	0.000711595	yes	ethylene receptor
XLOC_003236	XLOC_003236	Medtr1g115560	chr1:52244941-52246669	A16b-C	A16b-D	OK	2.17306	0.350618	-2.63176	-3.0362	0.00015	0.00190611	yes	3-ketoacyl-CoA synthase-like protein
XLOC_009044	XLOC_009044	Medtr2g089970	chr2:38046381-38046654	A16b-C	A16b-D	OK	32.9353	5.34394	-2.62366	-2.65202	0.0006	0.00616966	yes	wound-responsive family protein
XLOC_025056	XLOC_025056	Medtr4g094700	chr4:38754528-38760327	A16b-C	A16b-D	OK	624.712	102.84	-2.60279	-4.50629	5e-05	0.000711595	yes	6,7-dimethyl-8-ribityllumazine synthase
XLOC_013874	XLOC_013874	Medtr3g063310	chr3:28678556-28679754	A16b-C	A16b-D	OK	6.38556	1.0538	-2.59921	-3.63881	5e-05	0.000711595	yes	late embryogenesis abundant hydroxyproline-rich glycoprotein
XLOC_018199	XLOC_018199	Medtr3g095040	chr3:43385678-43387703	A16b-C	A16b-D	OK	56.4774	9.34458	-2.59547	-5.24021	5e-05	0.000711595	yes	WRKY family transcription factor
XLOC_017730	XLOC_017730	Medtr3g080810	chr3:36572814-36575499	A16b-C	A16b-D	OK	13.807	2.28572	-2.59468	-4.32214	5e-05	0.000711595	yes	glycosyl hydrolase family 9 protein
XLOC_023121	XLOC_023121	Medtr4g021210	chr4:6852278-6855999	A16b-C	A16b-D	OK	13.1811	2.18332	-2.59387	-4.51567	5e-05	0.000711595	yes	ribulose bisphosphate carboxylase/oxygenase activase
XLOC_037362	XLOC_037362	Medtr7g071840	chr7:26649174-26649936	A16b-C	A16b-D	OK	10.2259	1.72316	-2.5691	-3.23793	5e-05	0.000711595	yes	wound-induced-like protein
XLOC_034063	XLOC_034063	Medtr6g007687	chr6:1782026-1784332	A16b-C	A16b-D	OK	4.33597	0.731874	-2.56669	-3.21815	5e-05	0.000711595	yes	ZIP zinc/iron transport family protein
XLOC_022230	XLOC_022230	Medtr4g122110,Medtr4g122130	chr4:50422395-50428324	A16b-C	A16b-D	OK	8.0685	1.36278	-2.56575	-2.1693	0.0022	0.0177819	yes	#N/A
XLOC_021669	XLOC_021669	Medtr4g100990	chr4:41704837-41707319	A16b-C	A16b-D	OK	2.66372	0.450415	-2.56412	-3.2263	5e-05	0.000711595	yes	eukaryotic aspartyl protease family protein
XLOC_017455	XLOC_017455	Medtr3g072520	chr3:32615707-32618234	A16b-C	A16b-D	OK	24.9071	4.2364	-2.55565	-4.75429	5e-05	0.000711595	yes	nodulin MtN21/EamA-like transporter family protein
XLOC_006793	XLOC_006793	Medtr2g010470	chr2:2397236-2400892	A16b-C	A16b-D	OK	13.4964	2.31564	-2.54309	-4.86998	5e-05	0.000711595	yes	LRR receptor-like kinase family protein
XLOC_006963	XLOC_006963	Medtr2g015560	chr2:4624177-4628169	A16b-C	A16b-D	OK	338.461	58.092	-2.54258	-3.91493	5e-05	0.000711595	yes	pyruvate decarboxylase
XLOC_009412	XLOC_009412	Medtr2g100450	chr2:43162380-43168381	A16b-C	A16b-D	OK	2.49036	0.427774	-2.54143	-3.58187	5e-05	0.000711595	yes	LRR receptor-like kinase plant
XLOC_037535	XLOC_037535	Medtr7g076860,Medtr7g076890	chr7:29017188-29041458	A16b-C	A16b-D	OK	5.13637	0.88726	-2.53332	-3.39487	5e-05	0.000711595	yes	#N/A
XLOC_041783	XLOC_041783	Medtr7g112440	chr7:46226579-46227282	A16b-C	A16b-D	OK	6.91671	1.19733	-2.53026	-2.82967	0.0002	0.00243492	yes	wall-associated receptor kinase-like protein
XLOC_022322	XLOC_022322	Medtr4g124855	chr4:51760856-51762452	A16b-C	A16b-D	OK	35.1789	6.09495	-2.52902	-5.15447	5e-05	0.000711595	yes	plant invertase/pectin methylesterase inhibitor
XLOC_004738	XLOC_004738	Medtr1g056370	chr1:24669102-24669749	A16b-C	A16b-D	OK	17.3976	3.01681	-2.52779	-3.71464	5e-05	0.000711595	yes	disease resistance response protein
XLOC_031898	XLOC_031898	Medtr5g095220	chr5:41620566-41625157	A16b-C	A16b-D	OK	49.9457	8.73411	-2.51563	-5.27347	5e-05	0.000711595	yes	cytochrome P450 family 71 protein
XLOC_001621	XLOC_001621	Medtr1g062110	chr1:27121977-27126198	A16b-C	A16b-D	OK	5.93773	1.04873	-2.50127	-3.59525	5e-05	0.000711595	yes	leucoanthocyanidin dioxygenase-like protein
XLOC_023199	XLOC_023199	Medtr4g023730	chr4:8058131-8061323	A16b-C	A16b-D	OK	11.7729	2.08749	-2.49563	-3.95326	5e-05	0.000711595	yes	dihydroflavonol 4-reductase-like protein
XLOC_030588	XLOC_030588	Medtr5g046430	chr5:20357697-20358621	A16b-C	A16b-D	OK	21.7447	3.92777	-2.46888	-3.68796	5e-05	0.000711595	yes	germin family protein
XLOC_026972	XLOC_026972	Medtr5g022640	chr5:8945657-8947550	A16b-C	A16b-D	OK	7.1269	1.2915	-2.46423	-3.4413	5e-05	0.000711595	yes	GDSL-like lipase/acylhydrolase
XLOC_014632	XLOC_014632	Medtr3g088645	chr3:40380355-40381979	A16b-C	A16b-D	OK	3.42936	0.624096	-2.4581	-2.73831	0.0002	0.00243492	yes	NAD(P)H-quinone oxidoreductase subunit M
XLOC_042764	XLOC_042764	Medtr8g028780,Medtr8g028795	chr8:11103089-11120613	A16b-C	A16b-D	OK	23.4277	4.27044	-2.45576	-4.32963	5e-05	0.000711595	yes	#N/A
XLOC_009502	XLOC_009502	Medtr2g103330	chr2:44488661-44490009	A16b-C	A16b-D	OK	272.908	49.9376	-2.45022	-4.55503	5e-05	0.000711595	yes	embryo-specific protein
XLOC_013031	XLOC_013031	Medtr3g435370	chr3:11571017-11573845	A16b-C	A16b-D	OK	4.59479	0.844635	-2.4436	-2.97452	5e-05	0.000711595	yes	thioredoxin
XLOC_017152	XLOC_017152	Medtr3g062610	chr3:28294351-28297483	A16b-C	A16b-D	OK	89.5892	16.4845	-2.44222	-4.76163	5e-05	0.000711595	yes	Mn-specific cation diffusion facilitator transporter MTP81
XLOC_022831	XLOC_022831	Medtr4g010250	chr4:2305616-2308253	A16b-C	A16b-D	OK	4.27671	0.78751	-2.44113	-2.56947	0.00095	0.00899817	yes	TPR repeat protein
XLOC_037274	XLOC_037274	Medtr7g069500,Medtr7g069540	chr7:25603625-25626333	A16b-C	A16b-D	OK	269.867	49.704	-2.44081	-4.62293	5e-05	0.000711595	yes	#N/A
XLOC_003481	XLOC_003481	Medtr1g013700	chr1:3292907-3294869	A16b-C	A16b-D	OK	88.7664	16.3966	-2.43662	-4.77437	5e-05	0.000711595	yes	CBL-interacting kinase
XLOC_029834	XLOC_029834	Medtr5g022380	chr5:8817382-8821724	A16b-C	A16b-D	OK	18.6898	3.45458	-2.43567	-4.44686	5e-05	0.000711595	yes	MFS transporter
XLOC_015862	XLOC_015862	Medtr3g012420	chr3:3374139-3435308	A16b-C	A16b-D	OK	44.4149	8.22173	-2.43353	-4.35738	5e-05	0.000711595	yes	nodulin MtN21/EamA-like transporter family protein
XLOC_038924	XLOC_038924	Medtr7g405770	chr7:248230-249512	A16b-C	A16b-D	OK	5.07061	0.939745	-2.43182	-3.12099	5e-05	0.000711595	yes	Lipid transfer protein
XLOC_044559	XLOC_044559	Medtr8g096730	chr8:40590909-40591934	A16b-C	A16b-D	OK	4.7151	0.874273	-2.43113	-2.41416	0.0015	0.0130922	yes	WRKY family transcription factor
XLOC_041947	XLOC_041947	Medtr7g117350	chr7:48474124-48476049	A16b-C	A16b-D	OK	6.43879	1.19466	-2.43018	-3.42961	5e-05	0.000711595	yes	RING-H2 finger protein ATL21A, putative
XLOC_024998	XLOC_024998	Medtr4g094340	chr4:37767209-37771844	A16b-C	A16b-D	OK	1.9669	0.365606	-2.42757	-2.54326	5e-05	0.000711595	yes	auxin-induced 5NG4-like protein
XLOC_036095	XLOC_036095	Medtr7g010950	chr7:2821577-2824992	A16b-C	A16b-D	OK	1.83759	0.341785	-2.42665	-2.70268	0.0006	0.00616966	yes	DOF-type zinc finger DNA-binding family protein
XLOC_029489	XLOC_029489	Medtr5g011210	chr5:3183138-3184843	A16b-C	A16b-D	OK	8.58347	1.59684	-2.42634	-3.5289	5e-05	0.000711595	yes	expansin A10
XLOC_021523	XLOC_021523	Medtr4g094715	chr4:38832639-38835379	A16b-C	A16b-D	OK	16.549	3.08834	-2.42184	-4.52425	5e-05	0.000711595	yes	pectin lyase superfamily protein
XLOC_042790	XLOC_042790	Medtr8g031070	chr8:11589618-11593616	A16b-C	A16b-D	OK	3.97397	0.757945	-2.39041	-3.33667	5e-05	0.000711595	yes	oxidoreductase/ferric-chelate reductase
XLOC_044944	XLOC_044944	Medtr8g006780	chr8:947646-952937	A16b-C	A16b-D	OK	3.26332	0.622427	-2.39036	-3.23731	5e-05	0.000711595	yes	auxin efflux carrier family protein
XLOC_030839	XLOC_030839	Medtr5g062070	chr5:25777780-25781137	A16b-C	A16b-D	OK	4.35488	0.83067	-2.39029	-2.91196	0.0001	0.0013362	yes	pumilio-family RNA-binding repeatprotein
XLOC_049980	XLOC_049980	Medtr0955s0020	scaffold0955:2902-3892	A16b-C	A16b-D	OK	9.03875	1.72846	-2.38663	-2.65254	0.00065	0.00657947	yes	disease resistance protein (TIR-NBS-LRR class)
XLOC_020021	XLOC_020021	Medtr4g045990	chr4:16005183-16005972	A16b-C	A16b-D	OK	185.098	35.7721	-2.37138	-4.70371	5e-05	0.000711595	yes	wound-responsive family protein
XLOC_029349	XLOC_029349	Medtr5g007050	chr5:1186738-1188600	A16b-C	A16b-D	OK	62.4862	12.1102	-2.36732	-4.86007	5e-05	0.000711595	yes	nucleotide-diphospho-sugar transferase superfamily protein
XLOC_004998	XLOC_004998	Medtr1g068630	chr1:29314063-29319420	A16b-C	A16b-D	OK	48.1961	9.34342	-2.36689	-4.76647	5e-05	0.000711595	yes	nodulin MtN21/EamA-like transporter family protein
XLOC_010550	XLOC_010550	Medtr2g035405	chr2:15130280-15135021	A16b-C	A16b-D	OK	48.2013	9.36745	-2.36334	-5.19363	5e-05	0.000711595	yes	allantoate amidohydrolase
XLOC_023039	XLOC_023039	Medtr4g017030,Medtr4g017050	chr4:5278102-5287228	A16b-C	A16b-D	OK	55.8135	10.8907	-2.35751	-4.29494	5e-05	0.000711595	yes	#N/A
XLOC_002149	XLOC_002149	Medtr1g081840	chr1:36441802-36446020	A16b-C	A16b-D	OK	4.22873	0.831729	-2.34604	-2.81311	5e-05	0.000711595	yes	gibberellin 20-oxidase
XLOC_030897	XLOC_030897	Medtr5g064550	chr5:27111980-27113708	A16b-C	A16b-D	OK	23.2658	4.59774	-2.33922	-3.63199	5e-05	0.000711595	yes	RmlC-type cupin
XLOC_004855	XLOC_004855	Medtr1g061640	chr1:26919085-26921093	A16b-C	A16b-D	OK	53.826	10.6783	-2.33363	-4.41621	5e-05	0.000711595	yes	Myb/SANT-like DNA-binding domain protein
XLOC_005980	XLOC_005980	Medtr1g099040	chr1:44659512-44662804	A16b-C	A16b-D	OK	1.54088	0.306386	-2.33033	-2.41115	0.0018	0.015127	yes	serine decarboxylase
XLOC_014172	XLOC_014172	Medtr3g074380,Medtr3g074390,Medtr3g074400	chr3:33607816-33624577	A16b-C	A16b-D	OK	44.3299	8.83846	-2.32641	-4.96928	5e-05	0.000711595	yes	#N/A
XLOC_041611	XLOC_041611	Medtr7g107520	chr7:43859567-43861413	A16b-C	A16b-D	OK	32.3326	6.46998	-2.32115	-4.32432	5e-05	0.000711595	yes	cationic peroxidase
XLOC_011393	XLOC_011393	Medtr2g073630,Medtr2g073640	chr2:31228330-31248943	A16b-C	A16b-D	OK	2.29343	0.461595	-2.31281	-3.21843	5e-05	0.000711595	yes	#N/A
XLOC_030336	XLOC_030336	Medtr5g037700	chr5:16459999-16500144	A16b-C	A16b-D	OK	14.6248	2.94842	-2.3104	-2.75884	5e-05	0.000711595	yes	disease resistance protein (TIR-NBS-LRR class)
XLOC_024447	XLOC_024447	Medtr4g077160	chr4:29560980-29564206	A16b-C	A16b-D	OK	1.94702	0.394845	-2.30191	-2.76609	0.0002	0.00243492	yes	hypothetical protein
XLOC_025718	XLOC_025718	Medtr4g117960	chr4:48957546-48959432	A16b-C	A16b-D	OK	3.96695	0.805259	-2.3005	-3.33894	0.0001	0.0013362	yes	UDP-glucosyltransferase family protein
XLOC_018534	XLOC_018534	Medtr3g104750	chr3:48288588-48289664	A16b-C	A16b-D	OK	7.98508	1.6243	-2.29749	-2.81649	0.00045	0.00485028	yes	WRKY family transcription factor
XLOC_017115	XLOC_017115	Medtr3g467000	chr3:27607417-27612292	A16b-C	A16b-D	OK	2.41177	0.492531	-2.29181	-2.88025	0.0002	0.00243492	yes	anthranilate synthase alpha 1
XLOC_000523	XLOC_000523	Medtr1g024085	chr1:7821599-7822895	A16b-C	A16b-D	OK	3.17007	0.651528	-2.28261	-2.81363	0.00015	0.00190611	yes	SAUR-like auxin-responsive family protein
XLOC_017454	XLOC_017454	Medtr3g072500	chr3:32601124-32604904	A16b-C	A16b-D	OK	559.005	115.556	-2.27427	-4.6424	5e-05	0.000711595	yes	nodulin MtN21/EamA-like transporter family protein
XLOC_043966	XLOC_043966	Medtr8g074920	chr8:31673933-31676543	A16b-C	A16b-D	OK	7.80667	1.61419	-2.27389	-3.63445	5e-05	0.000711595	yes	receptor-like kinase theseus protein
XLOC_023206	XLOC_023206	Medtr4g024370	chr4:8243458-8249190	A16b-C	A16b-D	OK	98.8754	20.4847	-2.27107	-4.71211	5e-05	0.000711595	yes	DUF1442 family protein
XLOC_032698	XLOC_032698	Medtr6g027840	chr6:9767852-9770137	A16b-C	A16b-D	OK	13.8425	2.88358	-2.26317	-4.34104	5e-05	0.000711595	yes	ankyrin repeat RF-like protein, putative
XLOC_029288	XLOC_029288	Medtr5g005530	chr5:486099-488982	A16b-C	A16b-D	OK	6.30903	1.32309	-2.2535	-3.83574	5e-05	0.000711595	yes	cysteine-rich receptor-like kinase
XLOC_003607	XLOC_003607	Medtr1g018580,Medtr1g018590,Medtr1g018610	chr1:5390685-5402250	A16b-C	A16b-D	OK	3.33373	0.699322	-2.25311	-2.04959	0.00045	0.00485028	yes	#N/A
XLOC_047446	XLOC_047446	Medtr8g099000	chr8:41516991-41518271	A16b-C	A16b-D	OK	97.1089	20.4562	-2.24706	-4.56793	5e-05	0.000711595	yes	tubby C 2 protein
XLOC_034982	XLOC_034982	Medtr6g046960	chr6:17001669-17003927	A16b-C	A16b-D	OK	21.9231	4.63892	-2.24059	-4.29091	5e-05	0.000711595	yes	nucleotide-diphospho-sugar transferase superfamily protein
XLOC_025751	XLOC_025751	Medtr4g119220	chr4:49339957-49364638	A16b-C	A16b-D	OK	23.9277	5.07346	-2.23764	-3.65821	5e-05	0.000711595	yes	riboflavin biosynthesis protein RibD
XLOC_042034	XLOC_042034	-	chr7:32352985-32353177	A16b-C	A16b-D	OK	77.7921	16.5665	-2.23135	-2.10407	0.00325	0.0244504	yes	#N/A
XLOC_002364	XLOC_002364	Medtr1g087920	chr1:39359723-39361274	A16b-C	A16b-D	OK	456.51	97.3414	-2.22952	-3.84929	5e-05	0.000711595	yes	ethylene response factor
XLOC_003898	XLOC_003898	Medtr1g028460	chr1:9609944-9612620	A16b-C	A16b-D	OK	139.76	30.0552	-2.21727	-4.7936	5e-05	0.000711595	yes	bidirectional sugar transporter
XLOC_041191	XLOC_041191	Medtr7g094420,Medtr7g094450	chr7:37582333-37592533	A16b-C	A16b-D	OK	6.23593	1.34109	-2.2172	-3.12255	5e-05	0.000711595	yes	#N/A
XLOC_000657	XLOC_000657	Medtr1g029150	chr1:9950087-9952717	A16b-C	A16b-D	OK	63.0974	13.6069	-2.21324	-4.395	5e-05	0.000711595	yes	stearoyl-acyl-carrier desaturase
XLOC_039969	XLOC_039969	Medtr7g056087	chr7:19468644-19470363	A16b-C	A16b-D	OK	1.58312	0.342934	-2.20677	-2.10255	0.0046	0.0322265	yes	HXXXD-type acyl-transferase family protein
XLOC_023913	XLOC_023913	Medtr4g058570	chr4:21540063-21542051	A16b-C	A16b-D	OK	10.3409	2.24161	-2.20576	-3.97719	5e-05	0.000711595	yes	LysM-domain receptor-like kinase
XLOC_018763	XLOC_018763	Medtr3g110390	chr3:51577894-51579779	A16b-C	A16b-D	OK	11.7324	2.55926	-2.1967	-3.42633	5e-05	0.000711595	yes	early nodulin 93
XLOC_018869	XLOC_018869	Medtr3g113890	chr3:53116017-53117270	A16b-C	A16b-D	OK	3.0681	0.669311	-2.1966	-2.10236	0.00405	0.0290641	yes	gibberellin-regulated family protein
XLOC_009036	XLOC_009036	Medtr2g089865,Medtr2g089930,Medtr2g089945	chr2:38003387-38032232	A16b-C	A16b-D	OK	101.266	22.1684	-2.19157	-2.5786	5e-05	0.000711595	yes	#N/A
XLOC_043959	XLOC_043959	Medtr8g074810,Medtr8g074880,Medtr8g074890	chr8:31628791-31657329	A16b-C	A16b-D	OK	70.6687	15.5702	-2.18229	-3.98368	5e-05	0.000711595	yes	#N/A
XLOC_015730	XLOC_015730	Medtr3g008100	chr3:1320138-1324413	A16b-C	A16b-D	OK	1.6203	0.357629	-2.17973	-1.70493	0.0013	0.0116604	yes	phenylcoumaran benzylic ether reductase-like protein
XLOC_021214	XLOC_021214	Medtr4g087965	chr4:34626671-34629402	A16b-C	A16b-D	OK	1.70321	0.377779	-2.17264	-2.08974	0.00345	0.0256378	yes	peroxidase family protein
XLOC_011848	XLOC_011848	Medtr2g089945	chr2:38003387-38032232	A16b-C	A16b-D	OK	903.445	200.648	-2.17077	-2.48038	0.0057	0.0383582	yes	wound-responsive family protein
XLOC_024331	XLOC_024331	Medtr4g073090	chr4:27642849-27644427	A16b-C	A16b-D	OK	2.35521	0.523519	-2.16955	-2.58152	0.00015	0.00190611	yes	3-oxo-delta(4,5)-steroid 5-beta-reductase-like protein
XLOC_047681	XLOC_047681	Medtr8g106840	chr8:45108123-45110726	A16b-C	A16b-D	OK	4.16495	0.93023	-2.16264	-2.41418	0.00075	0.00742557	yes	mother of FT and TFL1-like protein
XLOC_017208	XLOC_017208	Medtr3g064420	chr3:29003097-29005671	A16b-C	A16b-D	OK	4.91458	1.10083	-2.15848	-3.46302	5e-05	0.000711595	yes	long-chain acyl-CoA synthetase
XLOC_017996	XLOC_017996	Medtr3g088440,Medtr3g088460	chr3:40124473-40141672	A16b-C	A16b-D	OK	323.397	72.5505	-2.15625	-4.1719	5e-05	0.000711595	yes	#N/A
XLOC_005810	XLOC_005810	Medtr1g092870,Medtr1g092880	chr1:41817441-41827460	A16b-C	A16b-D	OK	51.449	11.5469	-2.15563	-4.65869	5e-05	0.000711595	yes	#N/A
XLOC_020357	XLOC_020357	Medtr4g058820	chr4:21663105-21666322	A16b-C	A16b-D	OK	1.44349	0.324061	-2.15522	-2.02421	0.00535	0.0363931	yes	enoyl-(acyl carrier) reductase
XLOC_027414	XLOC_027414	Medtr5g036080	chr5:15713227-15714934	A16b-C	A16b-D	OK	3.72743	0.848686	-2.13488	-2.91663	5e-05	0.000711595	yes	matrix metalloproteinase
XLOC_028361	XLOC_028361	Medtr5g074600	chr5:31710695-31713098	A16b-C	A16b-D	OK	1.62323	0.370073	-2.13299	-2.16768	0.00235	0.0187836	yes	orcinol O-methyltransferase
XLOC_026897	XLOC_026897	Medtr5g020740	chr5:7941705-7943809	A16b-C	A16b-D	OK	756.49	173.356	-2.12558	-3.5665	5e-05	0.000711595	yes	phenylcoumaran benzylic ether reductase-like protein Fi1
XLOC_044997	XLOC_044997	Medtr8g007675	chr8:1771342-1773284	A16b-C	A16b-D	OK	12.7954	2.93989	-2.12179	-3.53258	5e-05	0.000711595	yes	alpha/beta fold hydrolase
XLOC_001931	XLOC_001931	Medtr1g073840	chr1:32787555-32791850	A16b-C	A16b-D	OK	74.2184	17.0889	-2.11872	-4.3103	5e-05	0.000711595	yes	ethylene receptor ETR2
XLOC_004197	XLOC_004197	Medtr1g038810	chr1:14366361-14370761	A16b-C	A16b-D	OK	148.505	34.2989	-2.11428	-4.64449	5e-05	0.000711595	yes	type I inositol-1,4,5-trisphosphate 5-phosphatase
XLOC_024327	XLOC_024327	Medtr4g072990	chr4:27601068-27612939	A16b-C	A16b-D	OK	39.8554	9.21575	-2.1126	-3.91064	5e-05	0.000711595	yes	PPR containing plant-like protein
XLOC_021473	XLOC_021473	Medtr4g094502	chr4:38095333-38099255	A16b-C	A16b-D	OK	2.58375	0.602355	-2.10078	-3.07399	5e-05	0.000711595	yes	pentatricopeptide (PPR) repeat protein
XLOC_034770	XLOC_034770	Medtr6g043700	chr6:13228758-13230010	A16b-C	A16b-D	OK	37.1568	8.68941	-2.0963	-3.82119	5e-05	0.000711595	yes	alginate lyase
XLOC_002436	XLOC_002436	Medtr1g090520	chr1:40539173-40543053	A16b-C	A16b-D	OK	15.3349	3.6123	-2.08583	-4.29683	5e-05	0.000711595	yes	LRR receptor-like kinase family protein
XLOC_012400	XLOC_012400	-	chr2:30563556-30563854	A16b-C	A16b-D	OK	86.6219	20.4159	-2.08504	-3.15984	5e-05	0.000711595	yes	#N/A
XLOC_025799	XLOC_025799	Medtr4g120950	chr4:50072676-50073866	A16b-C	A16b-D	OK	36.8335	8.68303	-2.08475	-3.63112	5e-05	0.000711595	yes	pathogenesis-related protein bet V I family protein
XLOC_010107	XLOC_010107	Medtr2g022140	chr2:7593303-7596065	A16b-C	A16b-D	OK	3.04885	0.718851	-2.0845	-2.86317	5e-05	0.000711595	yes	adenylate isopentenyltransferase
XLOC_000638	XLOC_000638	Medtr1g028290	chr1:9493221-9496168	A16b-C	A16b-D	OK	7.45392	1.75817	-2.08392	-3.66206	5e-05	0.000711595	yes	receptor-like kinase
XLOC_025692	XLOC_025692	Medtr4g117090	chr4:48521335-48522950	A16b-C	A16b-D	OK	53.3258	12.5824	-2.08342	-4.25368	5e-05	0.000711595	yes	xyloglucanase-specific endoglucanase inhibitor
XLOC_005821	XLOC_005821	Medtr1g093600	chr1:41951395-41953202	A16b-C	A16b-D	OK	87.0322	20.6312	-2.07672	-4.36339	5e-05	0.000711595	yes	AP2/ERF and B3 domain transcription factor
XLOC_021682	XLOC_021682	Medtr4g101310	chr4:41841656-41842329	A16b-C	A16b-D	OK	122.936	29.1522	-2.07623	-4.54225	5e-05	0.000711595	yes	protease inhibitor/seed storage/LTP family protein
XLOC_026743	XLOC_026743	Medtr5g016440	chr5:5892569-5894341	A16b-C	A16b-D	OK	2.96184	0.703374	-2.07413	-2.63523	0.0002	0.00243492	yes	cytochrome P450 family protein
XLOC_036062	XLOC_036062	Medtr7g009710	chr7:2199066-2203609	A16b-C	A16b-D	OK	10.2519	2.44529	-2.06781	-3.55521	5e-05	0.000711595	yes	2-aminoethanethiol dioxygenase-like protein
XLOC_030037	XLOC_030037	Medtr5g028370	chr5:11872279-11874951	A16b-C	A16b-D	OK	1.7378	0.417399	-2.05776	-2.20232	0.0013	0.0116604	yes	GDSL esterase/lipase plant-like protein
XLOC_032707	XLOC_032707	Medtr6g028080	chr6:9978080-9985497	A16b-C	A16b-D	OK	9.56635	2.30259	-2.05471	-3.20356	5e-05	0.000711595	yes	polygalacturonase
XLOC_021270	XLOC_021270	-	chr4:35438332-35439141	A16b-C	A16b-D	OK	13.2144	3.18219	-2.05402	-2.37804	0.0006	0.00616966	yes	#N/A
XLOC_048130	XLOC_048130	Medtr0018s0170	scaffold0018:68202-72162	A16b-C	A16b-D	OK	43.5838	10.5102	-2.05201	-3.90823	5e-05	0.000711595	yes	galactose oxidase/kelch repeat protein
XLOC_029861	XLOC_029861	Medtr5g023240,Medtr5g023260	chr5:9238253-9258337	A16b-C	A16b-D	OK	45.6895	11.0194	-2.05182	-4.61119	5e-05	0.000711595	yes	#N/A
XLOC_048345	XLOC_048345	Medtr0036s0110	scaffold0036:40587-42076	A16b-C	A16b-D	OK	56.2754	13.6167	-2.04713	-4.30772	5e-05	0.000711595	yes	eukaryotic aspartyl protease family protein
XLOC_007331	XLOC_007331	Medtr2g026760	chr2:9738339-9739226	A16b-C	A16b-D	OK	30.9782	7.50389	-2.04554	-3.7886	5e-05	0.000711595	yes	Lipid transfer protein
XLOC_017123	XLOC_017123	Medtr3g467150	chr3:27678808-27680826	A16b-C	A16b-D	OK	4.14444	1.00832	-2.03923	-2.5793	0.00035	0.00391111	yes	hypothetical protein
XLOC_035317	XLOC_035317	Medtr6g068780	chr6:24724434-24725013	A16b-C	A16b-D	OK	42.7387	10.4169	-2.03661	-3.02293	5e-05	0.000711595	yes	rare lipoprotein A-like double-psi beta-barrel protein
XLOC_038414	XLOC_038414	Medtr7g103390	chr7:41824254-41826144	A16b-C	A16b-D	OK	573.583	139.821	-2.03643	-2.83462	5e-05	0.000711595	yes	Myb/SANT-like DNA-binding domain protein
XLOC_006270	XLOC_006270	Medtr1g107500	chr1:48805312-48807135	A16b-C	A16b-D	OK	8.31792	2.04004	-2.02763	-3.50227	5e-05	0.000711595	yes	LRR receptor-like kinase family protein
XLOC_023755	XLOC_023755	Medtr4g051548	chr4:18478958-18483992	A16b-C	A16b-D	OK	1.11918	0.275472	-2.02247	-1.45885	0.00275	0.0212475	yes	hypothetical protein
XLOC_044327	XLOC_044327	Medtr8g089360	chr8:37134142-37137572	A16b-C	A16b-D	OK	186.041	45.7979	-2.02227	-3.28521	5e-05	0.000711595	yes	cationic amino acid transporter-like protein
XLOC_020031	XLOC_020031	Medtr4g038665	chr4:16235650-16235982	A16b-C	A16b-D	OK	904.813	224.525	-2.01074	-3.4691	5e-05	0.000711595	yes	Nodule Cysteine-Rich (NCR) secreted peptide
XLOC_024659	XLOC_024659	Medtr4g083570	chr4:32570972-32572871	A16b-C	A16b-D	OK	112.852	28.0759	-2.00702	-4.25833	5e-05	0.000711595	yes	ZIP zinc/iron transport family protein
XLOC_028009	XLOC_028009	Medtr5g063580	chr5:26342936-26343604	A16b-C	A16b-D	OK	15.332	3.81816	-2.0056	-2.7055	5e-05	0.000711595	yes	Nodule Cysteine-Rich (NCR) secreted peptide
XLOC_010132	XLOC_010132	Medtr2g022900	chr2:7974962-7975872	A16b-C	A16b-D	OK	38.5668	9.6456	-1.99942	-3.23848	5e-05	0.000711595	yes	154 kDa class V heat shock protein
XLOC_018145	XLOC_018145	Medtr3g093270	chr3:42630098-42632312	A16b-C	A16b-D	OK	1.49688	0.37462	-1.99846	-2.13909	0.00215	0.0174212	yes	MFS transporter
XLOC_042035	XLOC_042035	-	chr7:32353308-32353446	A16b-C	A16b-D	OK	2058.85	516.292	-1.99558	-2.27119	0.00135	0.0119983	yes	#N/A
XLOC_033708	XLOC_033708	Medtr6g082400	chr6:30768948-30772630	A16b-C	A16b-D	OK	3.46171	0.869806	-1.99272	-3.29566	5e-05	0.000711595	yes	octicosapeptide/phox/Bem1p family protein
XLOC_010946	XLOC_010946	Medtr2g450720	chr2:22536607-22538055	A16b-C	A16b-D	OK	3.14293	0.792185	-1.9882	-2.67002	0.0002	0.00243492	yes	SAM domain (sterile alpha motif) protein, putative
XLOC_026611	XLOC_026611	Medtr5g012600	chr5:3814790-3817382	A16b-C	A16b-D	OK	2.75153	0.694554	-1.98608	-2.4277	0.00035	0.00391111	yes	pectinesterase
XLOC_017464	XLOC_017464	Medtr3g072710	chr3:32725077-32727063	A16b-C	A16b-D	OK	2.60544	0.660025	-1.98094	-2.76396	5e-05	0.000711595	yes	GRAS family transcription factor
XLOC_040906	XLOC_040906	Medtr7g086770	chr7:33744364-33745324	A16b-C	A16b-D	OK	61.7386	15.6525	-1.97978	-3.78174	5e-05	0.000711595	yes	transmembrane protein, putative
XLOC_012804	XLOC_012804	Medtr3g023690	chr3:7195234-7200903	A16b-C	A16b-D	OK	1.07363	0.272398	-1.9787	-1.75774	0.00695	0.0446687	yes	glycoside hydrolase family 79 amino-terminal domain protein
XLOC_044578	XLOC_044578	Medtr8g098275	chr8:41000354-41004842	A16b-C	A16b-D	OK	48.2952	12.2558	-1.97841	-4.25775	5e-05	0.000711595	yes	bHLH transcription factor
XLOC_017825	XLOC_017825	Medtr3g083760	chr3:37787522-37789571	A16b-C	A16b-D	OK	29.3713	7.46968	-1.97529	-3.8655	5e-05	0.000711595	yes	Lipid transfer protein
XLOC_005512	XLOC_005512	Medtr1g083260	chr1:37051516-37055541	A16b-C	A16b-D	OK	2.40742	0.612521	-1.97466	-3.00005	5e-05	0.000711595	yes	formin-like 2 domain protein
XLOC_001635	XLOC_001635	Medtr1g062710	chr1:27448209-27451293	A16b-C	A16b-D	OK	110.699	28.1931	-1.97324	-4.48839	5e-05	0.000711595	yes	nodulin/glutamate-ammonia ligase-like protein
XLOC_004963	XLOC_004963	Medtr1g066930	chr1:28767709-28769066	A16b-C	A16b-D	OK	43.17	11.027	-1.96899	-4.08092	5e-05	0.000711595	yes	riboflavin synthase alpha chain
XLOC_044245	XLOC_044245	Medtr8g085150	chr8:36029331-36030331	A16b-C	A16b-D	OK	33.8167	8.64074	-1.96851	-3.45644	5e-05	0.000711595	yes	transcription regulators protein
XLOC_006843	XLOC_006843	Medtr2g011690	chr2:2911961-2912701	A16b-C	A16b-D	OK	206.631	52.8282	-1.96768	-3.83337	5e-05	0.000711595	yes	wound-responsive family protein
XLOC_025242	XLOC_025242	Medtr4g101730	chr4:42069980-42076740	A16b-C	A16b-D	OK	173.857	44.502	-1.96596	-3.94779	5e-05	0.000711595	yes	vacuolar processing enzyme
XLOC_022660	XLOC_022660	Medtr4g134460	chr4:56311696-56314294	A16b-C	A16b-D	OK	6.68076	1.71615	-1.96084	-2.9906	5e-05	0.000711595	yes	NAC transcription factor-like protein
XLOC_028461	XLOC_028461	Medtr5g078020	chr5:33316455-33319384	A16b-C	A16b-D	OK	8.54777	2.19756	-1.95965	-2.58263	0.0001	0.0013362	yes	nudix hydrolase-like protein
XLOC_009937	XLOC_009937	Medtr2g016650	chr2:5142787-5143507	A16b-C	A16b-D	OK	83.6931	21.5449	-1.95776	-3.79915	5e-05	0.000711595	yes	hypothetical protein
XLOC_008502	XLOC_008502	Medtr2g069990	chr2:29451310-29452815	A16b-C	A16b-D	OK	2.19813	0.566833	-1.95528	-2.28184	0.00085	0.00820682	yes	Serine/Threonine kinase family protein
XLOC_045980	XLOC_045980	Medtr8g445800	chr8:17480935-17498034	A16b-C	A16b-D	OK	11.4186	2.94601	-1.95455	-4.00168	5e-05	0.000711595	yes	LRR receptor-like kinase, putative
XLOC_001890	XLOC_001890	Medtr1g072540	chr1:32189147-32190638	A16b-C	A16b-D	OK	4.01603	1.03729	-1.95295	-2.70455	5e-05	0.000711595	yes	adenylate isopentenyltransferase
XLOC_009753	XLOC_009753	Medtr2g010815	chr2:2537867-2539247	A16b-C	A16b-D	OK	5.84132	1.51571	-1.9463	-2.76696	5e-05	0.000711595	yes	regulator of ribonuclease activity protein A
XLOC_038114	XLOC_038114	Medtr7g094110	chr7:37461659-37466000	A16b-C	A16b-D	OK	13.9122	3.6167	-1.94361	-3.74856	5e-05	0.000711595	yes	sugar porter (SP) family MFS transporter
XLOC_017695	XLOC_017695	Medtr3g080090	chr3:36221333-36224014	A16b-C	A16b-D	OK	19.2376	5.01038	-1.94094	-3.57003	5e-05	0.000711595	yes	cation diffusion facilitator family transporter
XLOC_002751	XLOC_002751	Medtr1g100587	chr1:45519214-45520307	A16b-C	A16b-D	OK	4.19992	1.09473	-1.93979	-1.98426	0.00335	0.0250189	yes	heavy metal-associated domain protein, putative
XLOC_041200	XLOC_041200	Medtr7g094770	chr7:37810346-37814299	A16b-C	A16b-D	OK	0.896	0.233638	-1.93923	-1.87966	0.0068	0.0439077	yes	aluminum activated malate transporter family protein
XLOC_007032	XLOC_007032	Medtr2g017630	chr2:5409394-5410749	A16b-C	A16b-D	OK	17.5108	4.57338	-1.93691	-3.06808	5e-05	0.000711595	yes	rhodanese/cell cycle control phosphatase superfamily protein
XLOC_004464	XLOC_004464	Medtr1g048710,Medtr1g048720	chr1:18780582-18792752	A16b-C	A16b-D	OK	6.14735	1.60573	-1.93673	-1.66438	0.0019	0.0157631	yes	#N/A
XLOC_031216	XLOC_031216	Medtr5g075220	chr5:31949939-31954029	A16b-C	A16b-D	OK	18.7413	4.90532	-1.9338	-4.15225	5e-05	0.000711595	yes	WNK kinase
XLOC_021342	XLOC_021342	Medtr4g091570	chr4:36285613-36291328	A16b-C	A16b-D	OK	9.94853	2.61276	-1.92891	-3.84441	5e-05	0.000711595	yes	G-type lectin S-receptor-like Serine/Threonine-kinase
XLOC_025234	XLOC_025234	Medtr4g101330	chr4:41846674-41847596	A16b-C	A16b-D	OK	470.624	123.975	-1.92452	-4.20833	5e-05	0.000711595	yes	Lipid transfer protein
XLOC_019843	XLOC_019843	Medtr4g035180	chr4:12055052-12057469	A16b-C	A16b-D	OK	3.5745	0.942958	-1.92248	-3.02494	5e-05	0.000711595	yes	Serine/Threonine-kinase CCR3-like protein
XLOC_014910	XLOC_014910	Medtr3g097390	chr3:44652561-44654223	A16b-C	A16b-D	OK	13.3148	3.51988	-1.91943	-2.26732	0.00145	0.0127071	yes	Defensin
XLOC_030979	XLOC_030979	Medtr5g067160	chr5:28381487-28383137	A16b-C	A16b-D	OK	1.47715	0.392242	-1.913	-2.14146	0.0019	0.0157631	yes	PB1 domain protein
XLOC_028625	XLOC_028625	Medtr5g083030	chr5:35819772-35821937	A16b-C	A16b-D	OK	3.86503	1.02882	-1.90949	-2.9728	5e-05	0.000711595	yes	ubiquitin-protein ligase, PUB17
XLOC_014829	XLOC_014829	Medtr3g094980	chr3:43358936-43360241	A16b-C	A16b-D	OK	13.624	3.63161	-1.90747	-2.57202	0.0001	0.0013362	yes	FBD protein
XLOC_006874	XLOC_006874	Medtr2g013000	chr2:3421999-3424972	A16b-C	A16b-D	OK	1.42676	0.380937	-1.90512	-2.18373	0.00135	0.0119983	yes	hydroxyproline-rich glycoprotein family protein, putative
XLOC_003888	XLOC_003888	Medtr1g028210,Medtr1g028280	chr1:9462851-9491291	A16b-C	A16b-D	OK	5.07039	1.35726	-1.9014	-1.93611	0.00295	0.0225421	yes	#N/A
XLOC_010447	XLOC_010447	Medtr2g034440,Medtr2g034470	chr2:13145307-13153717	A16b-C	A16b-D	OK	153.748	41.1973	-1.89994	-3.73222	5e-05	0.000711595	yes	#N/A
XLOC_005439	XLOC_005439	Medtr1g080590	chr1:35836012-35838257	A16b-C	A16b-D	OK	32.3592	8.67099	-1.89991	-3.90583	5e-05	0.000711595	yes	GRF1-interacting factor-like protein
XLOC_007305	XLOC_007305	Medtr2g026040	chr2:9386883-9389141	A16b-C	A16b-D	OK	325.731	87.4491	-1.89717	-3.28819	5e-05	0.000711595	yes	phloem filament protein PP1
XLOC_036376	XLOC_036376	Medtr7g023740	chr7:7752285-7753771	A16b-C	A16b-D	OK	1.62693	0.437113	-1.89607	-2.06973	0.00335	0.0250189	yes	polygalacturonase inhibitor
XLOC_029212	XLOC_029212	Medtr5g098170	chr5:42999015-43002936	A16b-C	A16b-D	OK	41.5692	11.1954	-1.89261	-4.1197	5e-05	0.000711595	yes	caffeic acid O-methyltransferase
XLOC_005175	XLOC_005175	Medtr1g072320	chr1:32096190-32103626	A16b-C	A16b-D	OK	1.40607	0.379112	-1.89097	-2.20621	0.0014	0.0123692	yes	bHLH transcription factor
XLOC_038215	XLOC_038215	Medtr7g096830	chr7:38861847-38863120	A16b-C	A16b-D	OK	5.52957	1.49222	-1.88971	-2.76417	5e-05	0.000711595	yes	ethylene-responsive transcription factor
XLOC_044848	XLOC_044848	Medtr8g106670	chr8:45024348-45027049	A16b-C	A16b-D	OK	8.25667	2.23124	-1.88771	-3.22378	5e-05	0.000711595	yes	MATE efflux family protein
XLOC_046450	XLOC_046450	Medtr8g064630	chr8:27125561-27134062	A16b-C	A16b-D	OK	2.24967	0.60828	-1.88691	-1.74653	0.00265	0.0206388	yes	carbonic anhydrase family protein
XLOC_041884	XLOC_041884	Medtr7g115040	chr7:47493748-47495837	A16b-C	A16b-D	OK	19.5037	5.27385	-1.88682	-2.6357	0.0001	0.0013362	yes	calmodulin
XLOC_029229	XLOC_029229	Medtr5g098720	chr5:43214678-43217796	A16b-C	A16b-D	OK	3.567	0.96586	-1.88483	-3.06153	5e-05	0.000711595	yes	phenylalanine ammonia-lyase-like protein
XLOC_045431	XLOC_045431	Medtr8g023060	chr8:8229294-8230795	A16b-C	A16b-D	OK	154.849	41.9583	-1.88383	-4.30019	5e-05	0.000711595	yes	tubby C 2 protein
XLOC_022175	XLOC_022175	Medtr4g119790	chr4:49633552-49634198	A16b-C	A16b-D	OK	31.5469	8.55437	-1.88276	-3.32271	5e-05	0.000711595	yes	flowering-promoting factor-like protein
XLOC_037384	XLOC_037384	Medtr7g072550	chr7:26985105-26988340	A16b-C	A16b-D	OK	7.25838	1.9743	-1.8783	-3.21044	5e-05	0.000711595	yes	WEB family plant protein
XLOC_035243	XLOC_035243	Medtr6g465300	chr6:23132335-23141535	A16b-C	A16b-D	OK	21.8537	5.98875	-1.86755	-3.87208	5e-05	0.000711595	yes	ABC transporter family protein
XLOC_026031	XLOC_026031	Medtr4g128770	chr4:53596978-53598107	A16b-C	A16b-D	OK	16.8446	4.63158	-1.86271	-3.20797	5e-05	0.000711595	yes	CAP, cysteine-rich secretory protein, antigen 5
XLOC_024970	XLOC_024970	Medtr4g094010	chr4:37344405-37348410	A16b-C	A16b-D	OK	25.2358	6.94527	-1.86137	-4.14985	5e-05	0.000711595	yes	white-brown-complex ABC transporter family protein, putative
XLOC_008862	XLOC_008862	Medtr2g084360	chr2:35535965-35536556	A16b-C	A16b-D	OK	5.34641	1.47779	-1.85513	-2.07788	0.0056	0.0378292	yes	hypothetical protein
XLOC_012106	XLOC_012106	Medtr2g099010	chr2:42407676-42410072	A16b-C	A16b-D	OK	22.6198	6.28203	-1.84829	-3.53083	5e-05	0.000711595	yes	salt tolerance-like protein
XLOC_002723	XLOC_002723	Medtr1g100120,Medtr1g100130,Medtr1g100150	chr1:45104388-45131443	A16b-C	A16b-D	OK	82.9657	23.0856	-1.84552	-2.28403	0.0026	0.0203717	yes	#N/A
XLOC_038564	XLOC_038564	Medtr7g108560	chr7:44226656-44228944	A16b-C	A16b-D	OK	109.381	30.5672	-1.83931	-4.03845	5e-05	0.000711595	yes	heavy-metal-associated domain protein
XLOC_012913	XLOC_012913	Medtr3g029510	chr3:9271533-9280109	A16b-C	A16b-D	OK	12.8415	3.59343	-1.83738	-3.62523	5e-05	0.000711595	yes	MATE efflux family protein
XLOC_025566	XLOC_025566	Medtr4g113530	chr4:46681050-46687915	A16b-C	A16b-D	OK	13.0545	3.65316	-1.83733	-3.65243	5e-05	0.000711595	yes	inwardly rectifying potassium channel subunit
XLOC_022616	XLOC_022616	Medtr4g133490	chr4:55837008-55838465	A16b-C	A16b-D	OK	2.4478	0.685762	-1.8357	-2.28255	0.00125	0.011311	yes	F-box protein
XLOC_026414	XLOC_026414	Medtr5g007713,Medtr5g007717,Medtr5g007723	chr5:1477511-1487552	A16b-C	A16b-D	OK	626.668	175.956	-1.83249	-3.45748	5e-05	0.000711595	yes	#N/A
XLOC_006117	XLOC_006117	Medtr1g103060	chr1:46621426-46627433	A16b-C	A16b-D	OK	1200.87	337.553	-1.83089	-3.60062	5e-05	0.000711595	yes	hypothetical protein
XLOC_000008	XLOC_000008	Medtr1g006660	chr1:70777-71741	A16b-C	A16b-D	OK	4.27453	1.20595	-1.82559	-2.28243	0.00025	0.00293705	yes	AP2 domain class transcription factor
XLOC_012398	XLOC_012398	-	chr2:27611530-27611760	A16b-C	A16b-D	OK	99.4708	28.1312	-1.8221	-2.47052	0.0002	0.00243492	yes	#N/A
XLOC_012822	XLOC_012822	Medtr3g024510	chr3:7612238-7617360	A16b-C	A16b-D	OK	1.99566	0.56544	-1.81942	-2.03208	0.0029	0.0222124	yes	GDSL-like lipase/acylhydrolase
XLOC_047424	XLOC_047424	Medtr8g098725	chr8:41221170-41224283	A16b-C	A16b-D	OK	3.13111	0.887932	-1.81815	-2.5455	5e-05	0.000711595	yes	CCT motif protein
XLOC_026007	XLOC_026007	Medtr4g127870	chr4:53191726-53193172	A16b-C	A16b-D	OK	1317.8	373.823	-1.81771	-3.24934	5e-05	0.000711595	yes	ribulose bisphosphate carboxylase small chain
XLOC_005086	XLOC_005086	Medtr1g069985,Medtr1g070015,Medtr1g070020,Medtr1g070035	chr1:30656381-30710860	A16b-C	A16b-D	OK	28.4043	8.06633	-1.81613	-2.20146	0.00045	0.00485028	yes	#N/A
XLOC_033327	XLOC_033327	Medtr6g089480	chr6:22689709-22692945	A16b-C	A16b-D	OK	16.7403	4.76143	-1.81386	-3.0906	5e-05	0.000711595	yes	pfkB family carbohydrate kinase
XLOC_032769	XLOC_032769	Medtr6g033675,Medtr6g033705,Medtr6g033725	chr6:11017872-11080481	A16b-C	A16b-D	OK	220.279	62.9258	-1.80761	-3.86145	5e-05	0.000711595	yes	#N/A
XLOC_005779	XLOC_005779	Medtr1g091040	chr1:41173821-41179553	A16b-C	A16b-D	OK	273.608	78.1898	-1.80706	-3.37343	5e-05	0.000711595	yes	pyruvate kinase family protein
XLOC_002880	XLOC_002880	Medtr1g104780	chr1:47207338-47213258	A16b-C	A16b-D	OK	88.6538	25.3866	-1.80411	-3.59562	5e-05	0.000711595	yes	sugar porter (SP) family MFS transporter
XLOC_023280	XLOC_023280	Medtr4g027305	chr4:9399743-9402053	A16b-C	A16b-D	OK	4.57338	1.31093	-1.80268	-2.50672	0.0002	0.00243492	yes	receptor-like kinase
XLOC_009733	XLOC_009733	Medtr2g009980	chr2:2169922-2176627	A16b-C	A16b-D	OK	39.5236	11.3369	-1.80169	-4.11074	5e-05	0.000711595	yes	oligopeptide transporter OPT family protein
XLOC_025243	XLOC_025243	Medtr4g101740	chr4:42082880-42084711	A16b-C	A16b-D	OK	2.10946	0.605815	-1.79992	-1.7398	0.0047	0.0327972	yes	translation elongation factor EF protein
XLOC_005660	XLOC_005660	Medtr1g088230	chr1:39490104-39491348	A16b-C	A16b-D	OK	6.72218	1.93802	-1.79435	-2.53705	0.00025	0.00293705	yes	late embryogenesis abundant protein
XLOC_014517	XLOC_014517	Medtr3g085710	chr3:38781938-38784533	A16b-C	A16b-D	OK	5.2052	1.50086	-1.79417	-2.55071	0.0001	0.0013362	yes	WRKY transcription factor-like protein
XLOC_004334	XLOC_004334	Medtr1g044225	chr1:16707541-16708226	A16b-C	A16b-D	OK	9.61772	2.77789	-1.79171	-2.58813	5e-05	0.000711595	yes	transcriptional regulator superman protein
XLOC_014068	XLOC_014068	Medtr3g070740	chr3:31726306-31728046	A16b-C	A16b-D	OK	5.34003	1.54414	-1.79005	-2.46646	0.0002	0.00243492	yes	pectate lyase family protein
XLOC_016311	XLOC_016311	Medtr3g033925	chr3:10921118-10921586	A16b-C	A16b-D	OK	165.353	47.8316	-1.78952	-2.54684	0.0003	0.0034454	yes	Nodule Cysteine-Rich (NCR) secreted peptide
XLOC_005050	XLOC_005050	Medtr1g069465	chr1:30081688-30083495	A16b-C	A16b-D	OK	3.91472	1.13675	-1.78399	-2.31864	0.0003	0.0034454	yes	photosystem II reaction center Psb28 protein
XLOC_009668	XLOC_009668	Medtr2g007960	chr2:1213086-1215762	A16b-C	A16b-D	OK	2.54269	0.74133	-1.77817	-2.38213	0.0001	0.0013362	yes	auxin-induced 5NG4-like protein
XLOC_003567	XLOC_003567	Medtr1g017000	chr1:4609269-4612231	A16b-C	A16b-D	OK	14.0164	4.08806	-1.77763	-3.17624	5e-05	0.000711595	yes	myb transcription factor
XLOC_044268	XLOC_044268	Medtr8g087740	chr8:36277765-36288220	A16b-C	A16b-D	OK	23.7762	6.95075	-1.77428	-3.68002	5e-05	0.000711595	yes	LRR receptor-like Serine/Threonine-kinase RFK1, putative
XLOC_014656	XLOC_014656	Medtr3g088885	chr3:40681103-40685433	A16b-C	A16b-D	OK	6.23047	1.82418	-1.77209	-3.01111	5e-05	0.000711595	yes	four ACT domain ACT domain protein which protein
XLOC_020460	XLOC_020460	Medtr4g063310	chr4:23423176-23446851	A16b-C	A16b-D	OK	59.4784	17.4501	-1.76913	-2.91262	5e-05	0.000711595	yes	transmembrane protein, putative
XLOC_044880	XLOC_044880	Medtr8g107510	chr8:45457902-45461974	A16b-C	A16b-D	OK	30.2923	8.88813	-1.769	-3.81086	5e-05	0.000711595	yes	potassium transporter-like protein
XLOC_025646	XLOC_025646	Medtr4g115920	chr4:47897676-47901019	A16b-C	A16b-D	OK	12.7569	3.74911	-1.76666	-3.43761	5e-05	0.000711595	yes	monogalactosyldiacylglycerol synthase
XLOC_028131	XLOC_028131	Medtr5g067250	chr5:28417278-28420735	A16b-C	A16b-D	OK	0.919698	0.270545	-1.76529	-1.98414	0.0035	0.025871	yes	Serine/Threonine kinase family protein
XLOC_001355	XLOC_001355	Medtr1g052840	chr1:21909390-21916294	A16b-C	A16b-D	OK	33.8565	9.99353	-1.76037	-3.40113	5e-05	0.000711595	yes	DNA repair metallo-beta-lactamase family protein
XLOC_035185	XLOC_035185	Medtr6g462640	chr6:21779282-21781458	A16b-C	A16b-D	OK	2.43393	0.718878	-1.75947	-2.42397	0.0002	0.00243492	yes	cytochrome P450 family 71 protein
XLOC_015351	XLOC_015351	Medtr3g109610	chr3:51268478-51271917	A16b-C	A16b-D	OK	3.50721	1.03727	-1.75753	-2.68818	5e-05	0.000711595	yes	carotenoid cleavage dioxygenase
XLOC_021680	XLOC_021680	Medtr4g101260	chr4:41820241-41821013	A16b-C	A16b-D	OK	1445.57	427.563	-1.75743	-3.44203	5e-05	0.000711595	yes	Lipid transfer protein
XLOC_045404	XLOC_045404	Medtr8g022380	chr8:7936475-7937243	A16b-C	A16b-D	OK	34.0306	10.0907	-1.75381	-3.12005	5e-05	0.000711595	yes	SAUR-like auxin-responsive family protein
XLOC_002451	XLOC_002451	Medtr1g090703	chr1:40689060-40690814	A16b-C	A16b-D	OK	1.9496	0.580363	-1.74815	-2.23323	0.00075	0.00742557	yes	C2H2-type zinc finger protein
XLOC_025510	XLOC_025510	Medtr4g110140,Medtr4g112810	chr4:45905162-45917134	A16b-C	A16b-D	OK	35.6085	10.6115	-1.74659	-3.79714	5e-05	0.000711595	yes	#N/A
XLOC_018779	XLOC_018779	Medtr3g110900	chr3:51870820-51872580	A16b-C	A16b-D	OK	466.397	139.624	-1.74001	-2.51663	0.00035	0.00391111	yes	hypothetical protein
XLOC_038990	XLOC_038990	Medtr7g007010	chr7:1306468-1308334	A16b-C	A16b-D	OK	258.101	77.3628	-1.73822	-3.24445	5e-05	0.000711595	yes	seed specific protein Bn15D17A
XLOC_032450	XLOC_032450	Medtr6g015875	chr6:5547931-5552304	A16b-C	A16b-D	OK	1.65397	0.497135	-1.73422	-2.15093	0.0017	0.0144363	yes	COBRA-like protein 2 precursor
XLOC_031899	XLOC_031899	Medtr5g095230	chr5:41626488-41632050	A16b-C	A16b-D	OK	34.5753	10.4317	-1.72876	-3.81508	5e-05	0.000711595	yes	cytochrome P450 family 72 protein
XLOC_047783	XLOC_047783	-	chr8:41325455-41325629	A16b-C	A16b-D	OK	377.814	113.993	-1.72873	-2.32874	0.0009	0.00861264	yes	#N/A
XLOC_026281	XLOC_026281	-	chr4:43291333-43291577	A16b-C	A16b-D	OK	57.4465	17.3601	-1.72644	-2.20974	0.00055	0.00572819	yes	#N/A
XLOC_024095	XLOC_024095	Medtr4g065060	chr4:24419821-24421888	A16b-C	A16b-D	OK	8.19165	2.48131	-1.72305	-3.13423	5e-05	0.000711595	yes	hypothetical protein
XLOC_034349	XLOC_034349	Medtr6g016795,Medtr6g016815,Medtr6g016820,Medtr6g016855	chr6:6464373-6529385	A16b-C	A16b-D	OK	126.577	38.4554	-1.71876	-3.56822	5e-05	0.000711595	yes	#N/A
XLOC_033400	XLOC_033400	Medtr6g066380	chr6:24706248-24709800	A16b-C	A16b-D	OK	5.1166	1.55763	-1.71583	-2.75552	5e-05	0.000711595	yes	MATE efflux family protein
XLOC_037695	XLOC_037695	Medtr7g081780	chr7:31181793-31185349	A16b-C	A16b-D	OK	5.27846	1.61088	-1.71227	-3.22028	5e-05	0.000711595	yes	LRR receptor-like kinase family protein
XLOC_029130	XLOC_029130	Medtr5g096200	chr5:42054964-42084181	A16b-C	A16b-D	OK	2.23854	0.684038	-1.71041	-2.29175	0.00045	0.00485028	yes	oligopeptide transporter OPT family protein
XLOC_042318	XLOC_042318	Medtr8g012595,Medtr8g012615	chr8:3661071-3686754	A16b-C	A16b-D	OK	47.0807	14.3958	-1.70949	-3.58919	5e-05	0.000711595	yes	#N/A
XLOC_024146	XLOC_024146	Medtr4g066640	chr4:25186896-25193982	A16b-C	A16b-D	OK	84.0828	25.7461	-1.70746	-3.89462	5e-05	0.000711595	yes	glycoside hydrolase family 1 protein
XLOC_013039	XLOC_013039	Medtr3g435720	chr3:11768603-11772545	A16b-C	A16b-D	OK	0.96262	0.295116	-1.70569	-2.31225	0.00045	0.00485028	yes	LRR and NB-ARC domain disease resistance protein
XLOC_007998	XLOC_007998	Medtr2g044810	chr2:19474505-19477394	A16b-C	A16b-D	OK	4.69658	1.44222	-1.70332	-2.72231	5e-05	0.000711595	yes	pectinesterase/pectinesterase inhibitor
XLOC_032096	XLOC_032096	Medtr6g004020	chr6:69348-71881	A16b-C	A16b-D	OK	247.753	76.1116	-1.70271	-3.23309	5e-05	0.000711595	yes	pyruvate kinase family protein
XLOC_031486	XLOC_031486	Medtr5g083270	chr5:35948194-35949871	A16b-C	A16b-D	OK	4.80706	1.48011	-1.69945	-2.5875	5e-05	0.000711595	yes	abscisic acid receptor
XLOC_031823	XLOC_031823	Medtr5g092990	chr5:40596847-40599167	A16b-C	A16b-D	OK	2.53723	0.784337	-1.69371	-2.29622	0.0005	0.00528668	yes	TIR-like domain protein TSDC protein
XLOC_037865	XLOC_037865	Medtr7g086380	chr7:33527188-33529548	A16b-C	A16b-D	OK	133.081	41.2196	-1.6909	-3.02907	5e-05	0.000711595	yes	2-aminoethanethiol dioxygenase-like protein
XLOC_041572	XLOC_041572	Medtr7g106540	chr7:43371222-43374781	A16b-C	A16b-D	OK	1.25728	0.390199	-1.68802	-2.14035	0.00135	0.0119983	yes	EEIG1/EHBP1 protein amino-terminal domain protein
XLOC_008449	XLOC_008449	Medtr2g068655	chr2:28489570-28490693	A16b-C	A16b-D	OK	8.07059	2.51151	-1.68412	-2.61904	5e-05	0.000711595	yes	pathogenesis-related thaumatin family protein
XLOC_019050	XLOC_019050	-	chr3:28687377-28687536	A16b-C	A16b-D	OK	475.595	148.022	-1.68392	-2.07933	0.0024	0.0190813	yes	#N/A
XLOC_033892	XLOC_033892	Medtr6g088785	chr6:33907264-33912187	A16b-C	A16b-D	OK	1.58028	0.495375	-1.67359	-2.4449	5e-05	0.000711595	yes	leucine-rich receptor-like kinase family protein
XLOC_025181	XLOC_025181	Medtr4g099050	chr4:40965969-40967133	A16b-C	A16b-D	OK	268.298	84.1667	-1.67252	-3.20731	5e-05	0.000711595	yes	ethphon-induced protein
XLOC_024486	XLOC_024486	Medtr4g078160	chr4:30084717-30090940	A16b-C	A16b-D	OK	31.8798	10.0083	-1.67144	-3.48934	5e-05	0.000711595	yes	CCCH-type zinc finger protein, putative
XLOC_007186	XLOC_007186	Medtr2g022190	chr2:7624514-7625283	A16b-C	A16b-D	OK	20.7006	6.51589	-1.66764	-2.94092	5e-05	0.000711595	yes	RING zinc finger protein, putative
XLOC_024104	XLOC_024104	Medtr4g065660	chr4:24510224-24511543	A16b-C	A16b-D	OK	47.9122	15.1264	-1.66332	-3.51976	5e-05	0.000711595	yes	Ctr family copper transporter
XLOC_018141	XLOC_018141	Medtr3g093070	chr3:42556833-42560293	A16b-C	A16b-D	OK	4.66862	1.47429	-1.66298	-2.44769	0.0001	0.0013362	yes	endonuclease/exonuclease/phosphatase family protein
XLOC_004488	XLOC_004488	Medtr1g050322	chr1:19231044-19236980	A16b-C	A16b-D	OK	26.2495	8.29357	-1.66222	-3.27559	5e-05	0.000711595	yes	thioredoxin
XLOC_021835	XLOC_021835	Medtr4g107440	chr4:44453746-44465290	A16b-C	A16b-D	OK	105.83	33.4459	-1.66185	-3.48257	5e-05	0.000711595	yes	zinc ion-binding protein
XLOC_042248	XLOC_042248	Medtr8g010280	chr8:2632149-2632978	A16b-C	A16b-D	OK	8.13682	2.57929	-1.65749	-2.25364	0.0005	0.00528668	yes	Defensin-like protein
XLOC_021325	XLOC_021325	Medtr4g091100	chr4:36063638-36065048	A16b-C	A16b-D	OK	10.9749	3.48049	-1.65685	-2.78124	5e-05	0.000711595	yes	F-box SKIP27-like protein
XLOC_001806	XLOC_001806	Medtr1g069915	chr1:30597284-30599321	A16b-C	A16b-D	OK	12.8329	4.07437	-1.65519	-2.87336	5e-05	0.000711595	yes	CRAL/TRIO, amino-terminal domain protein
XLOC_042045	XLOC_042045	-	chr7:37147510-37147652	A16b-C	A16b-D	OK	1401.94	446.354	-1.65116	-1.99577	0.0019	0.0157631	yes	#N/A
XLOC_029473	XLOC_029473	Medtr5g010580	chr5:2862512-2863165	A16b-C	A16b-D	OK	10.6176	3.38568	-1.64895	-2.23766	0.0002	0.00243492	yes	hypothetical protein
XLOC_013895	XLOC_013895	Medtr3g064370	chr3:28972383-28978432	A16b-C	A16b-D	OK	127.175	40.6044	-1.64711	-3.57479	5e-05	0.000711595	yes	flavin containing amine oxidase
XLOC_048227	XLOC_048227	Medtr0024s0190	scaffold0024:76710-81333	A16b-C	A16b-D	OK	4.51919	1.44651	-1.64349	-2.35379	0.00025	0.00293705	yes	O-acyltransferase (WSD1-like) family protein
XLOC_023758	XLOC_023758	Medtr4g051622	chr4:18587691-18590512	A16b-C	A16b-D	OK	44.3653	14.2245	-1.64106	-3.40356	5e-05	0.000711595	yes	pyridine nucleotide-disulfide oxidoreductase family protein
XLOC_014550	XLOC_014550	Medtr3g086430	chr3:39152402-39158029	A16b-C	A16b-D	OK	1.21364	0.39018	-1.63712	-2.33794	0.0003	0.0034454	yes	multidrug resistance-associated protein ABC domain protein
XLOC_031030	XLOC_031030	Medtr5g069050,Medtr5g069055	chr5:29232921-29239353	A16b-C	A16b-D	OK	871.178	280.222	-1.6364	-2.72079	0.00015	0.00190611	yes	#N/A
XLOC_003326	XLOC_003326	Medtr1g007920	chr1:623231-627735	A16b-C	A16b-D	OK	7.81408	2.51573	-1.6351	-2.89482	5e-05	0.000711595	yes	IQ calmodulin-binding motif protein
XLOC_009470	XLOC_009470	Medtr2g102267	chr2:44039289-44042383	A16b-C	A16b-D	OK	2.15366	0.693494	-1.63483	-1.84793	0.00475	0.0330749	yes	coatomer subunit beta-like protein
XLOC_014604	XLOC_014604	Medtr3g088110	chr3:39954021-39955471	A16b-C	A16b-D	OK	24.1056	7.76477	-1.63435	-2.81224	5e-05	0.000711595	yes	NAC-like transcription factor
XLOC_049045	XLOC_049045	Medtr0184s0030	scaffold0184:10820-12792	A16b-C	A16b-D	OK	8.33513	2.68492	-1.63432	-3.02112	5e-05	0.000711595	yes	UDP-glucosyltransferase family protein
XLOC_028917	XLOC_028917	Medtr5g091090	chr5:39689154-39689519	A16b-C	A16b-D	OK	10.636	3.42792	-1.63355	-1.77838	0.00645	0.042109	yes	SAUR-like auxin-responsive family protein
XLOC_003460	XLOC_003460	Medtr1g014240	chr1:3054076-3056113	A16b-C	A16b-D	OK	39.4356	12.7489	-1.62912	-3.58573	5e-05	0.000711595	yes	lectin receptor kinase
XLOC_022508	XLOC_022508	Medtr4g130800	chr4:54502607-54505468	A16b-C	A16b-D	OK	2.4575	0.796877	-1.62476	-1.95165	0.00135	0.0119983	yes	plastocyanin-like domain protein
XLOC_038617	XLOC_038617	Medtr7g110000	chr7:45077017-45081584	A16b-C	A16b-D	OK	126.429	41.0296	-1.62359	-3.65168	5e-05	0.000711595	yes	boron transporter-like protein
XLOC_014955	XLOC_014955	Medtr3g099120	chr3:45437242-45440244	A16b-C	A16b-D	OK	113.941	37.0544	-1.62057	-3.64567	5e-05	0.000711595	yes	non-specific phospholipase C4
XLOC_007197	XLOC_007197	Medtr2g022520	chr2:7790361-7796721	A16b-C	A16b-D	OK	1211.83	394.226	-1.62009	-2.37219	5e-05	0.000711595	yes	aluminum induced protein with YGL and LRDR motif protein
XLOC_018831	XLOC_018831	Medtr3g112290	chr3:52582452-52584684	A16b-C	A16b-D	OK	3.45248	1.12534	-1.61727	-2.31496	0.0002	0.00243492	yes	BEL1-like homeodomain protein
XLOC_027270	XLOC_027270	Medtr5g031290	chr5:13407804-13411772	A16b-C	A16b-D	OK	18.8571	6.15004	-1.61644	-2.53968	5e-05	0.000711595	yes	cinnamyl alcohol dehydrogenase-like protein
XLOC_048573	XLOC_048573	Medtr0064s0160	scaffold0064:55073-56504	A16b-C	A16b-D	OK	3.02624	0.989198	-1.6132	-2.11374	0.0013	0.0116604	yes	F-box protein interaction domain protein
XLOC_025232	XLOC_025232	Medtr4g101280	chr4:41833045-41833903	A16b-C	A16b-D	OK	1648.53	539.549	-1.61135	-2.97604	5e-05	0.000711595	yes	Lipid transfer protein
XLOC_030113	XLOC_030113	Medtr5g030770	chr5:13147839-13150103	A16b-C	A16b-D	OK	176.482	57.7937	-1.61054	-3.62488	5e-05	0.000711595	yes	transcription factor bHLH93
XLOC_007473	XLOC_007473	Medtr2g031490	chr2:11820597-11822452	A16b-C	A16b-D	OK	16.8593	5.52205	-1.61027	-3.28112	5e-05	0.000711595	yes	FAD-binding berberine family protein
XLOC_048015	XLOC_048015	Medtr0009s0120	scaffold0009:58995-62160	A16b-C	A16b-D	OK	109.907	36.077	-1.60713	-2.93449	5e-05	0.000711595	yes	phosphatidylinositol 3- and 4-kinase
XLOC_015998	XLOC_015998	Medtr3g019390,Medtr3g019490,Medtr3g019530,Medtr3g019580	chr3:5443857-5527213	A16b-C	A16b-D	OK	8.77163	2.88129	-1.60613	-3.07557	5e-05	0.000711595	yes	#N/A
XLOC_000615	XLOC_000615	Medtr1g027680	chr1:9231850-9234544	A16b-C	A16b-D	OK	2.40935	0.792266	-1.60459	-2.2933	0.00025	0.00293705	yes	stress-induced receptor-like kinase
XLOC_017734	XLOC_017734	Medtr3g080870	chr3:36602875-36608789	A16b-C	A16b-D	OK	4.59088	1.50971	-1.6045	-2.87371	5e-05	0.000711595	yes	oligopeptide transporter OPT family protein
XLOC_034023	XLOC_034023	Medtr6g406250	chr6:1055995-1062868	A16b-C	A16b-D	OK	33.6332	11.1105	-1.59796	-3.43257	5e-05	0.000711595	yes	cinnamoyl-CoA reductase
XLOC_034138	XLOC_034138	Medtr6g011400	chr6:3215313-3218009	A16b-C	A16b-D	OK	2.81355	0.930575	-1.59619	-2.04952	0.0012	0.0109554	yes	auxin efflux carrier family transporter
XLOC_007527	XLOC_007527	Medtr2g033630	chr2:12799980-12800746	A16b-C	A16b-D	OK	176.431	58.3598	-1.59606	-3.1514	5e-05	0.000711595	yes	plant invertase/pectin methylesterase inhibitor
XLOC_027536	XLOC_027536	Medtr5g040420	chr5:17777238-17779842	A16b-C	A16b-D	OK	2.09071	0.69231	-1.5945	-2.0168	0.00225	0.0181258	yes	NAC domain class transcription factor
XLOC_005407	XLOC_005407	Medtr1g079760	chr1:35414650-35416700	A16b-C	A16b-D	OK	2.40486	0.796466	-1.59427	-2.20627	0.00055	0.00572819	yes	ammonium transporter 1 protein
XLOC_018786	XLOC_018786	Medtr3g111290	chr3:52001506-52003784	A16b-C	A16b-D	OK	5.00915	1.66365	-1.59022	-2.52197	5e-05	0.000711595	yes	BHLH transcriptional factor
XLOC_026274	XLOC_026274	-	chr4:35439321-35439483	A16b-C	A16b-D	OK	380.103	126.246	-1.59015	-2.00318	0.00185	0.0154405	yes	#N/A
XLOC_027106	XLOC_027106	-	chr5:10694753-10695061	A16b-C	A16b-D	OK	205.066	68.1688	-1.58891	-2.25441	0.00095	0.00899817	yes	#N/A
XLOC_044803	XLOC_044803	Medtr8g104890	chr8:44221069-44222607	A16b-C	A16b-D	OK	7.94754	2.64358	-1.58801	-2.49171	5e-05	0.000711595	yes	plant cadmium resistance protein
XLOC_015132	XLOC_015132	Medtr3g104550	chr3:48170508-48171887	A16b-C	A16b-D	OK	4.96717	1.65672	-1.5841	-2.23701	0.00025	0.00293705	yes	heat shock transcription factor A3
XLOC_005221	XLOC_005221	Medtr1g073700	chr1:32700292-32708616	A16b-C	A16b-D	OK	7.40686	2.4718	-1.5833	-3.12531	5e-05	0.000711595	yes	cyclopropane-fatty-acyl-phospholipid synthase
XLOC_001598	XLOC_001598	Medtr1g061110	chr1:26654868-26655512	A16b-C	A16b-D	OK	7.38517	2.47035	-1.57992	-1.9606	0.0071	0.045378	yes	Nodule Cysteine-Rich (NCR) secreted peptide
XLOC_009184	XLOC_009184	Medtr2g093760	chr2:39995713-39996436	A16b-C	A16b-D	OK	60.2347	20.1662	-1.57865	-2.95975	5e-05	0.000711595	yes	transmembrane protein, putative
XLOC_044218	XLOC_044218	Medtr8g086020	chr8:35695848-35697417	A16b-C	A16b-D	OK	235.413	79.2069	-1.5715	-3.20277	5e-05	0.000711595	yes	BZIP transcription factor bZIP124
XLOC_044920	XLOC_044920	Medtr8g006270	chr8:563256-564937	A16b-C	A16b-D	OK	2.38781	0.803603	-1.57114	-2.1551	0.00075	0.00742557	yes	UDP-glucosyltransferase family protein
XLOC_023480	XLOC_023480	Medtr4g036090	chr4:12905851-12912046	A16b-C	A16b-D	OK	13.1461	4.42864	-1.5697	-3.0804	5e-05	0.000711595	yes	trehalose-phosphate phosphatase
XLOC_027669	XLOC_027669	Medtr5g045530	chr5:19977566-19985083	A16b-C	A16b-D	OK	7.53717	2.53937	-1.56955	-2.68374	5e-05	0.000711595	yes	ureide permease-like protein
XLOC_001482	XLOC_001482	Medtr1g056530	chr1:24696882-24699629	A16b-C	A16b-D	OK	88.3026	29.7536	-1.56939	-3.54508	5e-05	0.000711595	yes	CCAAT-binding transcription factor
XLOC_040485	XLOC_040485	Medtr7g074570	chr7:27859907-27864779	A16b-C	A16b-D	OK	1210.46	407.976	-1.569	-1.90731	0.0047	0.0327972	yes	2,3-bisphosphoglycerate-independent phosphoglycerat mutase
XLOC_037292	XLOC_037292	Medtr7g070050	chr7:25811678-25813033	A16b-C	A16b-D	OK	56.5802	19.0761	-1.56853	-3.53829	5e-05	0.000711595	yes	abscisic acid receptor
XLOC_024812	XLOC_024812	Medtr4g088500	chr4:35114936-35118502	A16b-C	A16b-D	OK	45.773	15.464	-1.56558	-3.56392	5e-05	0.000711595	yes	MACPF domain NSL1-like protein
XLOC_022025	XLOC_022025	Medtr4g114640,Medtr4g114650	chr4:47161795-47177446	A16b-C	A16b-D	OK	22.8709	7.73695	-1.56368	-2.39087	0.0009	0.00861264	yes	#N/A
XLOC_018655	XLOC_018655	Medtr3g108190	chr3:49992649-49994298	A16b-C	A16b-D	OK	4.55883	1.54291	-1.56301	-2.2606	0.0005	0.00528668	yes	sulfate transporter-like protein
XLOC_038697	XLOC_038697	Medtr7g112550	chr7:46287573-46290080	A16b-C	A16b-D	OK	13.5691	4.59427	-1.56241	-2.87351	5e-05	0.000711595	yes	F-box protein PP2-A13
XLOC_020042	XLOC_020042	Medtr4g046710	chr4:16517333-16520283	A16b-C	A16b-D	OK	1.88237	0.638773	-1.55918	-1.96077	0.0016	0.0137979	yes	hypothetical protein
XLOC_033705	XLOC_033705	Medtr6g082180	chr6:30681975-30683550	A16b-C	A16b-D	OK	7.34418	2.4989	-1.55531	-2.31284	0.00035	0.00391111	yes	hypothetical protein
XLOC_009503	XLOC_009503	Medtr2g103360	chr2:44494387-44496002	A16b-C	A16b-D	OK	45.6745	15.5568	-1.55385	-3.08079	5e-05	0.000711595	yes	embryo-specific protein
XLOC_032601	XLOC_032601	Medtr6g022560	chr6:7884550-7886990	A16b-C	A16b-D	OK	20.6397	7.03775	-1.55224	-2.48674	0.00015	0.00190611	yes	transmembrane protein, putative
XLOC_007516	XLOC_007516	Medtr2g033390	chr2:12683182-12686425	A16b-C	A16b-D	OK	2.35365	0.803418	-1.55068	-1.88438	0.0022	0.0177819	yes	plant tudor-like protein
XLOC_007387	XLOC_007387	Medtr2g028580	chr2:10604133-10610324	A16b-C	A16b-D	OK	28.765	9.8213	-1.55033	-3.50256	5e-05	0.000711595	yes	LRR receptor-like kinase
XLOC_017396	XLOC_017396	Medtr3g071330	chr3:32002207-32002526	A16b-C	A16b-D	OK	289.633	99.7033	-1.53851	-2.33594	0.00025	0.00293705	yes	Nodule Cysteine-Rich (NCR) secreted peptide
XLOC_016502	XLOC_016502	Medtr3g041560	chr3:14894265-14897229	A16b-C	A16b-D	OK	0.918185	0.317554	-1.53178	-1.83012	0.00405	0.0290641	yes	leucine-rich receptor-like kinase family protein
XLOC_046004	XLOC_046004	Medtr8g045880	chr8:17944952-17951791	A16b-C	A16b-D	OK	11.6881	4.04417	-1.53112	-2.74262	5e-05	0.000711595	yes	embryonic abundant-like protein
XLOC_042250	XLOC_042250	-	chr8:2635909-2636263	A16b-C	A16b-D	OK	42.6888	14.7717	-1.53102	-1.80156	0.00585	0.0390837	yes	#N/A
XLOC_015002	XLOC_015002	Medtr3g100470	chr3:46200492-46202085	A16b-C	A16b-D	OK	23.0218	7.97555	-1.52934	-3.01525	5e-05	0.000711595	yes	AT hook motif DNA-binding family protein
XLOC_042476	XLOC_042476	Medtr8g018130	chr8:6122666-6126770	A16b-C	A16b-D	OK	4.40555	1.52661	-1.529	-2.83831	5e-05	0.000711595	yes	disease resistance protein (TIR-NBS-LRR class)
XLOC_020354	XLOC_020354	Medtr4g058760	chr4:21641457-21645921	A16b-C	A16b-D	OK	3.92928	1.36302	-1.52746	-2.5728	5e-05	0.000711595	yes	glycosyltransferase family 2 protein
XLOC_037896	XLOC_037896	Medtr7g087370,Medtr7g087400	chr7:33982734-33996425	A16b-C	A16b-D	OK	22.282	7.73918	-1.52562	-3.21099	5e-05	0.000711595	yes	#N/A
XLOC_026961	XLOC_026961	Medtr5g022390	chr5:8823007-8824737	A16b-C	A16b-D	OK	731.161	254.145	-1.52454	-2.42941	5e-05	0.000711595	yes	rhodanese-related sulfurtransferase
XLOC_028558	XLOC_028558	Medtr5g081030	chr5:34685545-34687023	A16b-C	A16b-D	OK	648.295	225.399	-1.52417	-3.05145	5e-05	0.000711595	yes	leghemoglobin Lb120-1
XLOC_034107	XLOC_034107	Medtr6g009330	chr6:2726493-2735783	A16b-C	A16b-D	OK	169.779	59.0543	-1.52355	-3.27827	5e-05	0.000711595	yes	glucose-6-phosphate isomerase
XLOC_022309	XLOC_022309	Medtr4g124520	chr4:51546650-51548632	A16b-C	A16b-D	OK	5.89308	2.05208	-1.52194	-2.55315	5e-05	0.000711595	yes	pectinesterase/pectinesterase inhibitor
XLOC_017800	XLOC_017800	Medtr3g083130	chr3:37503714-37505830	A16b-C	A16b-D	OK	709.797	247.56	-1.51963	-2.94443	5e-05	0.000711595	yes	aldo/keto reductase family oxidoreductase
XLOC_038416	XLOC_038416	Medtr7g103450	chr7:41858983-41861868	A16b-C	A16b-D	OK	4.76827	1.66462	-1.51827	-2.3634	0.00015	0.00190611	yes	cytochrome P450 family protein
XLOC_006331	XLOC_006331	Medtr1g110510	chr1:49864871-49867132	A16b-C	A16b-D	OK	17.9563	6.27167	-1.51757	-2.47631	0.0001	0.0013362	yes	S1/P1 nuclease family protein
XLOC_025691	XLOC_025691	Medtr4g117050	chr4:48490974-48494729	A16b-C	A16b-D	OK	557.973	195.202	-1.51523	-3.09429	5e-05	0.000711595	yes	aluminum induced protein with YGL and LRDR motif protein
XLOC_049815	XLOC_049815	Medtr0693s0030	scaffold0693:2777-4089	A16b-C	A16b-D	OK	2.96991	1.03999	-1.51386	-1.76243	0.00765	0.0481186	yes	CASP POPTRDRAFT-like protein
XLOC_012506	XLOC_012506	Medtr3g008470	chr3:1549359-1552930	A16b-C	A16b-D	OK	2.38897	0.838666	-1.51022	-2.20147	0.0004	0.00438917	yes	folate/biopterin transporter
XLOC_004462	XLOC_004462	Medtr1g048610	chr1:18708192-18709593	A16b-C	A16b-D	OK	51.4895	18.0926	-1.50888	-3.19258	5e-05	0.000711595	yes	ethylene response factor
XLOC_043864	XLOC_043864	Medtr8g071900	chr8:30345541-30346990	A16b-C	A16b-D	OK	3.13091	1.10079	-1.50805	-2.15972	0.00105	0.00978809	yes	glycosyltransferase family protein
XLOC_017014	XLOC_017014	Medtr3g464210	chr3:25797694-25800606	A16b-C	A16b-D	OK	1.76049	0.61898	-1.50802	-1.80753	0.0028	0.0215653	yes	sulfate transporter-like protein
XLOC_015513	XLOC_015513	Medtr3g115400	chr3:53964309-53969452	A16b-C	A16b-D	OK	34.2537	12.0742	-1.50434	-3.54266	5e-05	0.000711595	yes	plant regulator RWP-RK family protein
XLOC_023475	XLOC_023475	Medtr4g035980	chr4:12802210-12804320	A16b-C	A16b-D	OK	3.41337	1.20441	-1.50287	-2.15047	0.0005	0.00528668	yes	pectinesterase/pectinesterase inhibitor
XLOC_004896	XLOC_004896	Medtr1g062980	chr1:27661468-27665753	A16b-C	A16b-D	OK	66.1391	23.4804	-1.49404	-3.4093	5e-05	0.000711595	yes	four ACT domain ACT domain protein which protein
XLOC_011883	XLOC_011883	Medtr2g090575,Medtr2g090580	chr2:38710649-38720886	A16b-C	A16b-D	OK	5.84779	2.0809	-1.49069	-2.1564	0.0007	0.00701985	yes	#N/A
XLOC_048611	XLOC_048611	Medtr0072s0040	scaffold0072:21636-26298	A16b-C	A16b-D	OK	28.3099	10.0876	-1.48873	-3.21916	5e-05	0.000711595	yes	ultrapetala developmental regulator
XLOC_031515	XLOC_031515	Medtr5g083910	chr5:36208961-36217683	A16b-C	A16b-D	OK	42.3624	15.1096	-1.48732	-3.50008	5e-05	0.000711595	yes	LRR receptor-like kinase
XLOC_022298	XLOC_022298	Medtr4g123593	chr4:51409312-51412438	A16b-C	A16b-D	OK	256.1	91.4022	-1.48641	-3.22985	5e-05	0.000711595	yes	transmembrane protein 14C
XLOC_046644	XLOC_046644	Medtr8g072260	chr8:30521507-30524747	A16b-C	A16b-D	OK	40.8547	14.5884	-1.48568	-3.16995	5e-05	0.000711595	yes	cytochrome P450 family ABA 8'-hydroxylase
XLOC_011989	XLOC_011989	Medtr2g094910	chr2:40521388-40524197	A16b-C	A16b-D	OK	1.55461	0.555949	-1.48353	-1.79317	0.00475	0.0330749	yes	receptor-like Serine/Threonine-kinase NCRK protein
XLOC_030545	XLOC_030545	Medtr5g044770	chr5:19648694-19650051	A16b-C	A16b-D	OK	44.2325	15.8263	-1.48279	-2.9929	0.0001	0.0013362	yes	eukaryotic aspartyl protease family protein
XLOC_039140	XLOC_039140	Medtr7g012330,Medtr7g012860	chr7:3619533-3632170	A16b-C	A16b-D	OK	6.407	2.2941	-1.48172	-2.48615	0.0001	0.0013362	yes	#N/A
XLOC_022432	XLOC_022432	Medtr4g128410,Medtr4g128580	chr4:53492187-53499858	A16b-C	A16b-D	OK	86.5104	30.9777	-1.48165	-2.45557	0.0008	0.00783686	yes	#N/A
XLOC_041306	XLOC_041306	Medtr7g098610	chr7:39467088-39470891	A16b-C	A16b-D	OK	12.4719	4.4802	-1.47705	-3.16884	5e-05	0.000711595	yes	LRR receptor-like kinase family protein
XLOC_038222	XLOC_038222	Medtr7g097030	chr7:38979465-38981430	A16b-C	A16b-D	OK	43.1343	15.51	-1.47563	-2.35854	0.0001	0.0013362	yes	G1-like protein
XLOC_027287	XLOC_027287	Medtr5g031830,Medtr5g031840,Medtr5g031860	chr5:13646265-13659037	A16b-C	A16b-D	OK	15.8871	5.71386	-1.47531	-2.54796	5e-05	0.000711595	yes	#N/A
XLOC_013830	XLOC_013830	Medtr3g467600	chr3:27885934-27888705	A16b-C	A16b-D	OK	28.5792	10.293	-1.4733	-2.7794	5e-05	0.000711595	yes	peroxidase family protein
XLOC_009941	XLOC_009941	Medtr2g016730	chr2:5172337-5173691	A16b-C	A16b-D	OK	4.3442	1.5688	-1.46943	-2.14281	0.00075	0.00742557	yes	AP2 domain class transcription factor
XLOC_037383	XLOC_037383	Medtr7g072510	chr7:26959445-26962343	A16b-C	A16b-D	OK	63.9634	23.129	-1.46754	-3.32223	5e-05	0.000711595	yes	class III peroxidase
XLOC_007577	XLOC_007577	Medtr2g035170	chr2:13519528-13521345	A16b-C	A16b-D	OK	189.609	68.5633	-1.46752	-3.3202	5e-05	0.000711595	yes	disease-resistance response protein
XLOC_026410	XLOC_026410	Medtr5g007640	chr5:1444144-1450200	A16b-C	A16b-D	OK	101.97	36.8817	-1.46717	-3.40921	5e-05	0.000711595	yes	4-coumarate:CoA ligase-like protein
XLOC_032075	XLOC_032075	-	chr5:30393986-30394298	A16b-C	A16b-D	OK	44.2879	16.028	-1.46632	-2.15573	0.00045	0.00485028	yes	#N/A
XLOC_045405	XLOC_045405	Medtr8g022440	chr8:7952384-7953091	A16b-C	A16b-D	OK	5.26884	1.90875	-1.46485	-1.80257	0.0039	0.0282481	yes	SAUR-like auxin-responsive family protein
XLOC_037239	XLOC_037239	Medtr7g068110	chr7:24877080-24879440	A16b-C	A16b-D	OK	1.84916	0.671127	-1.46221	-1.72757	0.0062	0.0408608	yes	hypothetical protein
XLOC_029915	XLOC_029915	Medtr5g024780	chr5:9981116-9984339	A16b-C	A16b-D	OK	36.5506	13.312	-1.45717	-3.13532	5e-05	0.000711595	yes	plant intracellular ras group-related LRR protein
XLOC_047376	XLOC_047376	Medtr8g096840	chr8:40647956-40648593	A16b-C	A16b-D	OK	22.5423	8.2209	-1.45527	-2.47037	5e-05	0.000711595	yes	transmembrane protein, putative
XLOC_007329	XLOC_007329	Medtr2g026710	chr2:9722467-9723563	A16b-C	A16b-D	OK	33.5179	12.2375	-1.45362	-3.05214	5e-05	0.000711595	yes	nuclear transcription factor Y protein
XLOC_036231	XLOC_036231	Medtr7g016700,Medtr7g016780,Medtr7g016800,Medtr7g016820	chr7:5283753-5316167	A16b-C	A16b-D	OK	61.1425	22.382	-1.44984	-2.20336	0.0007	0.00701985	yes	#N/A
XLOC_009908	XLOC_009908	Medtr2g015720	chr2:4685634-4691237	A16b-C	A16b-D	OK	37.2956	13.6547	-1.44961	-3.28318	5e-05	0.000711595	yes	trichome birefringence-like protein
XLOC_047540	XLOC_047540	Medtr8g102100	chr8:42925059-42927168	A16b-C	A16b-D	OK	68.595	25.1245	-1.44901	-3.01002	5e-05	0.000711595	yes	zinc finger CCCH domain protein
XLOC_024988	XLOC_024988	Medtr4g094278,Medtr4g094280	chr4:37593696-37596218	A16b-C	A16b-D	OK	13.4347	4.93264	-1.44553	-2.01338	0.0008	0.00783686	yes	#N/A
XLOC_011635	XLOC_011635	Medtr2g083280	chr2:34964926-34965500	A16b-C	A16b-D	OK	31.5576	11.5904	-1.44506	-2.30877	0.00025	0.00293705	yes	Nodule Cysteine-Rich (NCR) secreted peptide
XLOC_010306	XLOC_010306	Medtr2g029120,Medtr2g029125	chr2:10844922-10865158	A16b-C	A16b-D	OK	20.6138	7.57756	-1.44381	-2.97314	5e-05	0.000711595	yes	#N/A
XLOC_039269	XLOC_039269	Medtr7g018090	chr7:5808831-5809435	A16b-C	A16b-D	OK	49.2687	18.1146	-1.44352	-2.56362	5e-05	0.000711595	yes	transmembrane protein, putative
XLOC_030757	XLOC_030757	Medtr5g058510	chr5:24195302-24195847	A16b-C	A16b-D	OK	46.6795	17.2083	-1.43968	-2.4099	0.0002	0.00243492	yes	Nodule Cysteine-Rich (NCR) secreted peptide
XLOC_030559	XLOC_030559	Medtr5g045250	chr5:19855599-19857686	A16b-C	A16b-D	OK	34.0909	12.5737	-1.43897	-3.15326	5e-05	0.000711595	yes	cytochrome P450 family protein
XLOC_022220	XLOC_022220	Medtr4g121570	chr4:50246541-50247970	A16b-C	A16b-D	OK	3.11802	1.15048	-1.43839	-2.04319	0.00085	0.00820682	yes	3-oxo-delta(4,5)-steroid 5-beta-reductase-like protein
XLOC_024997	XLOC_024997	Medtr4g094338	chr4:37760309-37763996	A16b-C	A16b-D	OK	80.3662	29.6957	-1.43634	-2.92331	5e-05	0.000711595	yes	hypothetical protein
XLOC_033883	XLOC_033883	Medtr6g088625	chr6:33741364-33743218	A16b-C	A16b-D	OK	3.34559	1.23628	-1.43626	-2.19212	0.00035	0.00391111	yes	hypothetical protein
XLOC_001493	XLOC_001493	Medtr1g056870,Medtr1g056880	chr1:24898554-24907790	A16b-C	A16b-D	OK	6.28526	2.32475	-1.4349	-2.43389	0.0001	0.0013362	yes	#N/A
XLOC_003000	XLOC_003000	Medtr1g107480	chr1:48784014-48787525	A16b-C	A16b-D	OK	272.391	100.794	-1.43427	-2.85833	5e-05	0.000711595	yes	D-3-phosphoglycerate dehydrogenase family protein
XLOC_018071	XLOC_018071	Medtr3g091340	chr3:41546915-41550030	A16b-C	A16b-D	OK	12.4648	4.61334	-1.43397	-2.74785	5e-05	0.000711595	yes	CCT motif protein
XLOC_036066	XLOC_036066	Medtr7g009820	chr7:2258123-2262916	A16b-C	A16b-D	OK	85.1641	31.5445	-1.43286	-3.30973	5e-05	0.000711595	yes	polyvinylalcohol dehydrogenase-like protein
XLOC_028913	XLOC_028913	Medtr5g091020	chr5:39660836-39673777	A16b-C	A16b-D	OK	4.97264	1.84209	-1.43267	-2.69512	5e-05	0.000711595	yes	anaphase-promoting complex subunit 5
XLOC_021849	XLOC_021849	Medtr4g107970	chr4:44750400-44754733	A16b-C	A16b-D	OK	33.7168	12.5076	-1.43067	-3.22246	5e-05	0.000711595	yes	WRKY family transcription factor
XLOC_009501	XLOC_009501	Medtr2g103313	chr2:44473456-44475715	A16b-C	A16b-D	OK	68.7251	25.4979	-1.43046	-2.68248	5e-05	0.000711595	yes	embryo-specific protein
XLOC_021190	XLOC_021190	Medtr4g087360	chr4:34280745-34284802	A16b-C	A16b-D	OK	25.4427	9.44192	-1.4301	-2.96689	5e-05	0.000711595	yes	hypothetical protein
XLOC_034303	XLOC_034303	Medtr6g015950	chr6:5625966-5630667	A16b-C	A16b-D	OK	10.3147	3.82947	-1.42948	-2.58396	5e-05	0.000711595	yes	2OG-Fe(II) oxygenase family oxidoreductase
XLOC_039235	XLOC_039235	Medtr7g016720	chr7:5283753-5316167	A16b-C	A16b-D	OK	28.1473	10.4514	-1.4293	-1.68677	0.0051	0.0350231	yes	chalcone and stilbene synthase family protein
XLOC_010797	XLOC_010797	Medtr2g044970	chr2:19574183-19575203	A16b-C	A16b-D	OK	4.7214	1.75761	-1.4256	-2.05268	0.0007	0.00701985	yes	hypothetical protein
XLOC_025043	XLOC_025043	Medtr4g094640	chr4:38618169-38618887	A16b-C	A16b-D	OK	5.35656	1.99487	-1.42501	-1.85572	0.0034	0.0253049	yes	hypothetical protein
XLOC_011381	XLOC_011381	Medtr2g073260	chr2:31030488-31040510	A16b-C	A16b-D	OK	11.929	4.44663	-1.42369	-3.02143	5e-05	0.000711595	yes	trehalose-6-phosphate synthase
XLOC_047450	XLOC_047450	Medtr8g099065	chr8:41588625-41595411	A16b-C	A16b-D	OK	44.2486	16.5008	-1.42309	-3.12193	5e-05	0.000711595	yes	P-loop nucleoside triphosphate hydrolase superfamily protein
XLOC_001840	XLOC_001840	Medtr1g070470	chr1:31277447-31281679	A16b-C	A16b-D	OK	4.00222	1.49445	-1.42119	-2.11717	0.00095	0.00899817	yes	transmembrane amino acid transporter family protein
XLOC_025587	XLOC_025587	Medtr4g114410	chr4:47036632-47039689	A16b-C	A16b-D	OK	8.79982	3.29029	-1.41926	-1.9727	0.00125	0.011311	yes	DUF3119 family protein
XLOC_005680	XLOC_005680	Medtr1g088845	chr1:39770253-39771492	A16b-C	A16b-D	OK	14.9399	5.58932	-1.41843	-2.38371	0.0001	0.0013362	yes	glutathione S-transferase, amino-terminal domain protein
XLOC_035588	XLOC_035588	Medtr6g082190	chr6:30686743-30688820	A16b-C	A16b-D	OK	14.1584	5.29719	-1.41836	-2.31189	0.0002	0.00243492	yes	hypothetical protein
XLOC_031237	XLOC_031237	Medtr5g075680	chr5:32205751-32208510	A16b-C	A16b-D	OK	12.4555	4.66487	-1.41688	-2.5869	5e-05	0.000711595	yes	Mn-specific cation diffusion facilitator transporter MTP81
XLOC_016567	XLOC_016567	Medtr3g450180	chr3:17224268-17224905	A16b-C	A16b-D	OK	8.75331	3.27919	-1.41649	-1.76062	0.00515	0.0352545	yes	Nodule Cysteine-Rich (NCR) secreted peptide
XLOC_027337	XLOC_027337	Medtr5g033490	chr5:14419184-14423356	A16b-C	A16b-D	OK	2.09414	0.784614	-1.4163	-2.029	0.0012	0.0109554	yes	LysM type receptor kinase
XLOC_043870	XLOC_043870	Medtr8g072000	chr8:30384501-30389758	A16b-C	A16b-D	OK	412.59	154.702	-1.41522	-2.82284	5e-05	0.000711595	yes	pectinacetylesterase family protein
XLOC_042492	XLOC_042492	Medtr8g018790	chr8:6495646-6502238	A16b-C	A16b-D	OK	12.6679	4.75231	-1.41447	-3.00477	5e-05	0.000711595	yes	puromycin-sensitive aminopeptidase-like protein
XLOC_005083	XLOC_005083	Medtr1g069945	chr1:30628969-30630008	A16b-C	A16b-D	OK	3.55861	1.33516	-1.4143	-1.82222	0.0027	0.0209695	yes	AP2 domain class transcription factor
XLOC_014822	XLOC_014822	Medtr3g094830	chr3:43282928-43283825	A16b-C	A16b-D	OK	8.05279	3.02434	-1.41287	-2.08029	0.00055	0.00572819	yes	DUF617 family protein
XLOC_021453	XLOC_021453	Medtr4g094395	chr4:37887512-37887989	A16b-C	A16b-D	OK	15.4305	5.79666	-1.41249	-1.89937	0.002	0.0164594	yes	hypothetical protein
XLOC_009101	XLOC_009101	Medtr2g090620	chr2:38773999-38777144	A16b-C	A16b-D	OK	1.60121	0.601814	-1.41178	-1.74899	0.0057	0.0383582	yes	reticulon-like protein B2
XLOC_020871	XLOC_020871	Medtr4g076810	chr4:29372903-29379430	A16b-C	A16b-D	OK	4.24409	1.59527	-1.41166	-2.64574	5e-05	0.000711595	yes	hypothetical protein
XLOC_042632	XLOC_042632	Medtr8g023830	chr8:8682818-8687402	A16b-C	A16b-D	OK	25.8273	9.71046	-1.41129	-2.77337	5e-05	0.000711595	yes	endonuclease/exonuclease/phosphatase family protein
XLOC_014880	XLOC_014880	Medtr3g096410	chr3:44066871-44069148	A16b-C	A16b-D	OK	31.837	11.9713	-1.41113	-3.1243	5e-05	0.000711595	yes	white-brown-complex ABC transporter family protein
XLOC_030200	XLOC_030200	Medtr5g033510	chr5:14432471-14434198	A16b-C	A16b-D	OK	6.63804	2.49972	-1.40899	-2.21954	0.00035	0.00391111	yes	tryptophan aminotransferase-like protein
XLOC_014038	XLOC_014038	Medtr3g069885	chr3:31290114-31290411	A16b-C	A16b-D	OK	444.621	167.604	-1.40752	-2.20902	0.0007	0.00701985	yes	Nodule Cysteine-Rich (NCR) secreted peptide
XLOC_004443	XLOC_004443	Medtr1g048370	chr1:18323424-18328127	A16b-C	A16b-D	OK	322.937	121.797	-1.40677	-2.76814	5e-05	0.000711595	yes	uricase/urate oxidase/nodulin 35, putative
XLOC_045000	XLOC_045000	Medtr8g008660	chr8:1800111-1801920	A16b-C	A16b-D	OK	6.45987	2.43825	-1.40566	-2.15728	0.0001	0.0013362	yes	alpha/beta fold hydrolase
XLOC_001646	XLOC_001646	Medtr1g063110	chr1:27755265-27761614	A16b-C	A16b-D	OK	2.77564	1.04999	-1.40244	-2.25048	0.00015	0.00190611	yes	4-coumarate:CoA ligase-like protein
XLOC_018989	XLOC_018989	Medtr3g117610	chr3:55071913-55072682	A16b-C	A16b-D	OK	3.85615	1.45908	-1.40211	-1.72563	0.00565	0.038114	yes	SAUR-like auxin-responsive family protein
XLOC_024996	XLOC_024996	Medtr4g094335	chr4:37757240-37758467	A16b-C	A16b-D	OK	84.8062	32.1585	-1.39897	-2.82304	5e-05	0.000711595	yes	vacuolar iron transporter-like protein
XLOC_027561	XLOC_027561	Medtr5g041310,Medtr5g041330	chr5:18157113-18161896	A16b-C	A16b-D	OK	84.1669	31.9432	-1.39774	-2.52748	5e-05	0.000711595	yes	#N/A
XLOC_044599	XLOC_044599	Medtr8g098915	chr8:41403947-41406200	A16b-C	A16b-D	OK	16.1377	6.12537	-1.39756	-2.58842	5e-05	0.000711595	yes	heavy metal transport/detoxification superfamily protein
XLOC_021271	XLOC_021271	Medtr4g088835	chr4:35439608-35444432	A16b-C	A16b-D	OK	76.8019	29.1672	-1.39679	-3.13247	5e-05	0.000711595	yes	ubiquitin-conjugating enzyme E2
XLOC_022967	XLOC_022967	Medtr4g014700	chr4:4191057-4194847	A16b-C	A16b-D	OK	30.0714	11.4305	-1.3955	-2.85065	5e-05	0.000711595	yes	reticulon-like protein B2
XLOC_021434	XLOC_021434	Medtr4g094285	chr4:37609315-37613573	A16b-C	A16b-D	OK	90.3199	34.4124	-1.39212	-3.14492	5e-05	0.000711595	yes	beta-xylosidase/alpha-L-arabinofuranosidase-like protein
XLOC_047411	XLOC_047411	Medtr8g098325	chr8:41017934-41021124	A16b-C	A16b-D	OK	26.037	9.92956	-1.39076	-3.02018	5e-05	0.000711595	yes	GMP synthase [glutamine-hydrolyzing] protein
XLOC_035159	XLOC_035159	Medtr6g060570	chr6:20885086-20889731	A16b-C	A16b-D	OK	606.447	231.74	-1.38787	-2.38117	0.00015	0.00190611	yes	phosphopyruvate hydratase
XLOC_015567	XLOC_015567	Medtr3g117050	chr3:54732270-54733982	A16b-C	A16b-D	OK	5.05899	1.93599	-1.38577	-2.31299	0.00035	0.00391111	yes	transmembrane protein, putative
XLOC_006217	XLOC_006217	Medtr1g106200	chr1:48105281-48108131	A16b-C	A16b-D	OK	46.5392	17.8672	-1.38113	-3.16543	5e-05	0.000711595	yes	glycosyl hydrolase family 10 protein
XLOC_020332	XLOC_020332	Medtr4g057765	chr4:21268277-21270135	A16b-C	A16b-D	OK	25.7871	9.90234	-1.38081	-2.90284	5e-05	0.000711595	yes	heavy metal transport/detoxification superfamily protein
XLOC_047664	XLOC_047664	Medtr8g106530	chr8:44943748-44946475	A16b-C	A16b-D	OK	6.26211	2.4136	-1.37546	-2.33961	0.0002	0.00243492	yes	transmembrane protein, putative
XLOC_002507	XLOC_002507	Medtr1g492760	chr1:41588189-41598354	A16b-C	A16b-D	OK	5.68106	2.18967	-1.37544	-2.6817	5e-05	0.000711595	yes	HhH-GPD base excision DNA repair family protein
XLOC_043682	XLOC_043682	Medtr8g066670	chr8:27704771-27714873	A16b-C	A16b-D	OK	2.05206	0.792653	-1.37231	-2.36009	0.00015	0.00190611	yes	chlororespiratory reduction protein, putative
XLOC_040371	XLOC_040371	Medtr7g069640	chr7:25666387-25671858	A16b-C	A16b-D	OK	26.5561	10.2587	-1.3722	-3.05415	5e-05	0.000711595	yes	ammonium transporter 1 protein
XLOC_007856	XLOC_007856	Medtr2g039620	chr2:17355332-17360530	A16b-C	A16b-D	OK	4.8415	1.87163	-1.37116	-2.32251	0.0002	0.00243492	yes	basic helix loop helix (BHLH) DNA-binding family protein
XLOC_008403	XLOC_008403	Medtr2g066120,Medtr2g066130	chr2:27702677-27713376	A16b-C	A16b-D	OK	1212.78	469.443	-1.36929	-2.0674	0.00135	0.0119983	yes	#N/A
XLOC_032687	XLOC_032687	Medtr6g027480	chr6:9461944-9463358	A16b-C	A16b-D	OK	45.2664	17.5462	-1.36728	-2.6219	5e-05	0.000711595	yes	transmembrane protein, putative
XLOC_036585	XLOC_036585	Medtr7g033125	chr7:11706122-11723540	A16b-C	A16b-D	OK	38.2565	14.8314	-1.36705	-2.67993	5e-05	0.000711595	yes	2-isopropylmalate synthase
XLOC_026550	XLOC_026550	Medtr5g010830	chr5:2989388-2991410	A16b-C	A16b-D	OK	10.1217	3.92459	-1.36684	-2.6819	5e-05	0.000711595	yes	MATE efflux family protein
XLOC_008861	XLOC_008861	-	chr2:35519793-35520997	A16b-C	A16b-D	OK	7.99971	3.1066	-1.36461	-2.05325	0.00055	0.00572819	yes	#N/A
XLOC_037593	XLOC_037593	Medtr7g078680	chr7:29762569-29765948	A16b-C	A16b-D	OK	311.853	121.158	-1.36398	-2.90474	5e-05	0.000711595	yes	polygalacturonase/glycoside hydrolase family protein
XLOC_014514	XLOC_014514	Medtr3g085657,Medtr3g085660	chr3:38749463-38758033	A16b-C	A16b-D	OK	61.8678	24.0879	-1.36088	-2.67109	5e-05	0.000711595	yes	#N/A
XLOC_012112	XLOC_012112	Medtr2g099110	chr2:42484921-42486505	A16b-C	A16b-D	OK	12.7062	4.95329	-1.35907	-2.5363	5e-05	0.000711595	yes	GRAS family transcription factor
XLOC_025926	XLOC_025926	Medtr4g125180	chr4:51913171-51915947	A16b-C	A16b-D	OK	18.4468	7.20188	-1.35692	-3.01512	5e-05	0.000711595	yes	subtilisin-like serine protease
XLOC_044601	XLOC_044601	Medtr8g098945	chr8:41452697-41454224	A16b-C	A16b-D	OK	8.72862	3.4093	-1.35628	-2.2978	0.00015	0.00190611	yes	WRKY family transcription factor
XLOC_027418	XLOC_027418	Medtr5g036110,Medtr5g036240,Medtr5g036270	chr5:15729478-15814623	A16b-C	A16b-D	OK	36.9277	14.4244	-1.35619	-1.80596	0.0032	0.0241583	yes	#N/A
XLOC_010549	XLOC_010549	Medtr2g035440	chr2:15118945-15123182	A16b-C	A16b-D	OK	45.2151	17.6792	-1.35475	-2.76285	5e-05	0.000711595	yes	haloacid dehalogenase-like hydrolase domain protein
XLOC_039338	XLOC_039338	Medtr7g021910,Medtr7g022160	chr7:6995246-7089238	A16b-C	A16b-D	OK	7.6971	3.01016	-1.35447	-2.36899	0.00015	0.00190611	yes	#N/A
XLOC_038743	XLOC_038743	Medtr7g113780	chr7:46891887-46892867	A16b-C	A16b-D	OK	4.8209	1.88568	-1.35422	-1.92245	0.0017	0.0144363	yes	GNS1/SUR4 membrane family protein
XLOC_004814	XLOC_004814	Medtr1g059940,Medtr1g059960	chr1:26090174-26105962	A16b-C	A16b-D	OK	20.3329	7.96003	-1.35297	-2.49235	0.00015	0.00190611	yes	#N/A
XLOC_000711	XLOC_000711	Medtr1g030740	chr1:10735970-10738895	A16b-C	A16b-D	OK	26.1118	10.2266	-1.35237	-2.75433	5e-05	0.000711595	yes	plastid movement impaired protein
XLOC_006942	XLOC_006942	Medtr2g014920,Medtr2g014960	chr2:4342668-4367524	A16b-C	A16b-D	OK	41.1149	16.1091	-1.35179	-2.52903	5e-05	0.000711595	yes	#N/A
XLOC_029037	XLOC_029037	Medtr5g094250	chr5:41166329-41169146	A16b-C	A16b-D	OK	27.8968	10.9346	-1.3512	-2.78065	5e-05	0.000711595	yes	pirin-like plant protein
XLOC_035577	XLOC_035577	Medtr6g081390,Medtr6g081400	chr6:30467873-30480635	A16b-C	A16b-D	OK	32.2637	12.6534	-1.35039	-2.73582	5e-05	0.000711595	yes	#N/A
XLOC_031205	XLOC_031205	Medtr5g075020	chr5:31868416-31869921	A16b-C	A16b-D	OK	32.1599	12.642	-1.34703	-2.78875	5e-05	0.000711595	yes	LOB domain protein
XLOC_041041	XLOC_041041	Medtr7g090590	chr7:35649512-35650637	A16b-C	A16b-D	OK	89.0067	35.0829	-1.34314	-2.21919	0.00035	0.00391111	yes	GASA/GAST/Snakin
XLOC_041104	XLOC_041104	Medtr7g092230,Medtr7g092240,Medtr7g092250	chr7:36522976-36538356	A16b-C	A16b-D	OK	16.5953	6.54279	-1.3428	-2.76041	5e-05	0.000711595	yes	#N/A
XLOC_001880	XLOC_001880	Medtr1g072190	chr1:32039321-32041150	A16b-C	A16b-D	OK	3.01104	1.18916	-1.34032	-1.95875	0.0019	0.0157631	yes	patatin-like phospholipase
XLOC_033494	XLOC_033494	Medtr6g071615	chr6:26562395-26565703	A16b-C	A16b-D	OK	3.6071	1.42463	-1.34026	-1.98095	0.0018	0.015127	yes	annexin D8
XLOC_044778	XLOC_044778	Medtr8g104030	chr8:43801753-43802835	A16b-C	A16b-D	OK	7.51878	2.97072	-1.33969	-1.96239	0.0009	0.00861264	yes	cytochrome P450 family protein
XLOC_001631	XLOC_001631	Medtr1g062620,Medtr1g062650	chr1:27400916-27429047	A16b-C	A16b-D	OK	18.0368	7.12744	-1.33949	-2.84499	5e-05	0.000711595	yes	#N/A
XLOC_045180	XLOC_045180	Medtr8g013900	chr8:4291272-4294762	A16b-C	A16b-D	OK	47.3479	18.7173	-1.33892	-2.84666	5e-05	0.000711595	yes	CASP-like protein
XLOC_001985	XLOC_001985	Medtr1g075730	chr1:33552418-33554806	A16b-C	A16b-D	OK	19.5547	7.7492	-1.3354	-2.7559	5e-05	0.000711595	yes	phosphatase 2C family protein
XLOC_035793	XLOC_035793	Medtr6g088810	chr6:33962321-33967034	A16b-C	A16b-D	OK	11.6156	4.60721	-1.3341	-2.34022	0.00025	0.00293705	yes	pectinesterase
XLOC_027050	XLOC_027050	Medtr5g024520	chr5:9863094-9865733	A16b-C	A16b-D	OK	2.54848	1.0115	-1.33314	-1.6737	0.00585	0.0390837	yes	auxin efflux carrier family protein
XLOC_010381	XLOC_010381	Medtr2g032710	chr2:12315407-12322300	A16b-C	A16b-D	OK	17.5359	7.00344	-1.32418	-2.67957	5e-05	0.000711595	yes	polygalacturonase plant-like protein
XLOC_021208	XLOC_021208	Medtr4g087730,Medtr4g088030	chr4:34505531-34520486	A16b-C	A16b-D	OK	36.5755	14.6306	-1.32189	-2.75358	5e-05	0.000711595	yes	#N/A
XLOC_034083	XLOC_034083	Medtr6g008480	chr6:2282191-2284438	A16b-C	A16b-D	OK	23.1419	9.26043	-1.32136	-2.76768	5e-05	0.000711595	yes	matrix metalloproteinase
XLOC_015867	XLOC_015867	Medtr3g012470	chr3:3462960-3471308	A16b-C	A16b-D	OK	2.18854	0.876759	-1.31971	-2.34284	0.0001	0.0013362	yes	disease resistance protein (TIR-NBS-LRR class)
XLOC_017302	XLOC_017302	-	chr3:30584140-30584778	A16b-C	A16b-D	OK	376.073	150.92	-1.31723	-1.93261	0.00165	0.014104	yes	#N/A
XLOC_048059	XLOC_048059	-	scaffold0012:125281-126858	A16b-C	A16b-D	OK	13.5649	5.46059	-1.31275	-1.72898	0.00575	0.0386145	yes	#N/A
XLOC_046284	XLOC_046284	-	chr8:24669178-24670851	A16b-C	A16b-D	OK	21.0718	8.48315	-1.31264	-1.75617	0.00575	0.0386145	yes	#N/A
XLOC_048182	XLOC_048182	Medtr0021s0370	scaffold0021:158579-161378	A16b-C	A16b-D	OK	3.99697	1.60931	-1.31246	-2.25114	0.00075	0.00742557	yes	clavaminate synthase-like plant protein
XLOC_022882	XLOC_022882	Medtr4g011730	chr4:2937454-2939745	A16b-C	A16b-D	OK	2.21547	0.893118	-1.31069	-1.93143	0.002	0.0164594	yes	PPR containing plant-like protein
XLOC_000266	XLOC_000266	Medtr1g015890	chr1:4108970-4109792	A16b-C	A16b-D	OK	48.4572	19.5442	-1.30997	-2.76445	5e-05	0.000711595	yes	glutaredoxin-like protein, putative
XLOC_010071	XLOC_010071	Medtr2g021242,Medtr2g021248,Medtr2g021255	chr2:7191299-7207199	A16b-C	A16b-D	OK	171.936	69.4201	-1.30845	-2.73883	5e-05	0.000711595	yes	#N/A
XLOC_004532	XLOC_004532	Medtr1g051025	chr1:19886828-19890537	A16b-C	A16b-D	OK	3.5045	1.41542	-1.30798	-2.13577	0.00105	0.00978809	yes	BTB/POZ ankyrin repeat protein
XLOC_003381	XLOC_003381	Medtr1g010220	chr1:1815271-1818180	A16b-C	A16b-D	OK	5.2463	2.11894	-1.30796	-2.32183	0.0002	0.00243492	yes	wall-associated receptor kinase-like protein
XLOC_014901	XLOC_014901	Medtr3g096980	chr3:44418972-44424310	A16b-C	A16b-D	OK	9.10266	3.67766	-1.3075	-2.25464	0.0002	0.00243492	yes	fatty acid amide hydrolase-like protein
XLOC_041036	XLOC_041036	Medtr7g090520	chr7:35626005-35627708	A16b-C	A16b-D	OK	12.0399	4.86825	-1.30635	-2.38076	0.00025	0.00293705	yes	2-oxoglutarate-dependent dioxygenase
XLOC_038060	XLOC_038060	Medtr7g092540	chr7:36700422-36703589	A16b-C	A16b-D	OK	21.2876	8.61951	-1.30434	-2.58427	5e-05	0.000711595	yes	transcription factor bHLH122-like protein
XLOC_007266	XLOC_007266	Medtr2g025120	chr2:8925944-8928216	A16b-C	A16b-D	OK	797.329	322.871	-1.30422	-2.24743	0.0003	0.0034454	yes	1-aminocyclopropane-1-carboxylate oxidase
XLOC_016881	XLOC_016881	Medtr3g060280	chr3:23652184-23658246	A16b-C	A16b-D	OK	29.8966	12.1136	-1.30335	-2.77893	5e-05	0.000711595	yes	cellulose synthase E1-like protein
XLOC_003870	XLOC_003870	Medtr1g027690	chr1:9235497-9237903	A16b-C	A16b-D	OK	1.23032	0.498798	-1.3025	-1.66949	0.00705	0.0451771	yes	receptor-like kinase
XLOC_010987	XLOC_010987	Medtr2g054870	chr2:23465575-23467609	A16b-C	A16b-D	OK	3.26312	1.32297	-1.30247	-2.05677	0.00145	0.0127071	yes	receptor-like kinase
XLOC_004098	XLOC_004098	Medtr1g035300	chr1:12801486-12805993	A16b-C	A16b-D	OK	38.7031	15.7129	-1.3005	-2.8003	5e-05	0.000711595	yes	hypothetical protein
XLOC_045057	XLOC_045057	Medtr8g010330	chr8:2644264-2648876	A16b-C	A16b-D	OK	1.87938	0.763831	-1.29893	-1.75829	0.0046	0.0322265	yes	pescadillo-like protein
XLOC_015133	XLOC_015133	Medtr3g104560	chr3:48175423-48184409	A16b-C	A16b-D	OK	42.4051	17.2392	-1.29854	-2.85909	5e-05	0.000711595	yes	cytochrome P450 family protein
XLOC_004840	XLOC_004840	Medtr1g061050	chr1:26628823-26632473	A16b-C	A16b-D	OK	516.187	209.999	-1.29751	-2.19448	0.00035	0.00391111	yes	fructose-bisphosphate aldolase
XLOC_006087	XLOC_006087	Medtr1g102190	chr1:46145256-46147559	A16b-C	A16b-D	OK	72.5889	29.5358	-1.29728	-3.01182	5e-05	0.000711595	yes	Pti1-like kinase
XLOC_015755	XLOC_015755	Medtr3g008960,Medtr3g009010,Medtr3g009020,Medtr3g009030	chr3:1716737-1759980	A16b-C	A16b-D	OK	148.63	60.4771	-1.29727	-2.936	5e-05	0.000711595	yes	#N/A
XLOC_034301	XLOC_034301	Medtr6g015905	chr6:5578873-5582030	A16b-C	A16b-D	OK	4.67921	1.91119	-1.29179	-1.9051	0.00105	0.00978809	yes	alpha-1,4-glucan-protein synthase [UDP-forming]-like protein
XLOC_000831	XLOC_000831	Medtr1g035240	chr1:12591865-12592109	A16b-C	A16b-D	OK	242.507	99.0534	-1.29175	-3.0943	0.00015	0.00190611	yes	hypothetical protein
XLOC_046632	XLOC_046632	Medtr8g071330	chr8:30283910-30287592	A16b-C	A16b-D	OK	7.29645	2.98058	-1.2916	-2.33578	0.0003	0.0034454	yes	calmodulin-binding protein MPCBP protein
XLOC_018744	XLOC_018744	Medtr3g110195	chr3:51196406-51201204	A16b-C	A16b-D	OK	2.25489	0.921841	-1.29047	-1.81686	0.0023	0.018437	yes	retinal pigment epithelial membrane protein
XLOC_044151	XLOC_044151	Medtr8g080520	chr8:34636763-34638483	A16b-C	A16b-D	OK	77.3239	31.6245	-1.28987	-2.98759	5e-05	0.000711595	yes	cytochrome P450 family 78 protein
XLOC_047169	XLOC_047169	Medtr8g090270,Medtr8g090275,Medtr8g090285	chr8:37920203-37937830	A16b-C	A16b-D	OK	23.9295	9.79189	-1.28913	-2.8383	5e-05	0.000711595	yes	#N/A
XLOC_017882	XLOC_017882	Medtr3g085370,Medtr3g085395	chr3:38576698-38591644	A16b-C	A16b-D	OK	203.054	83.1852	-1.28746	-2.61151	5e-05	0.000711595	yes	#N/A
XLOC_042648	XLOC_042648	Medtr8g024380	chr8:8956538-8958899	A16b-C	A16b-D	OK	1.54356	0.63313	-1.28569	-1.73329	0.005	0.0344825	yes	subtilisin-like serine protease
XLOC_023909	XLOC_023909	Medtr4g058005	chr4:21495634-21502384	A16b-C	A16b-D	OK	3.48511	1.42963	-1.28556	-1.93328	0.00165	0.014104	yes	arsenical pump-driving ATPase-like protein
XLOC_026040	XLOC_026040	Medtr4g129010	chr4:53681518-53683592	A16b-C	A16b-D	OK	9.02496	3.70682	-1.28374	-2.36593	0.00015	0.00190611	yes	tyrosine kinase family protein
XLOC_030184	XLOC_030184	Medtr5g033210	chr5:14311892-14316078	A16b-C	A16b-D	OK	12.7314	5.23109	-1.2832	-2.45833	0.0001	0.0013362	yes	F-box plant-like protein
XLOC_021205	XLOC_021205	Medtr4g087920	chr4:34477372-34480967	A16b-C	A16b-D	OK	6.58665	2.70736	-1.28266	-2.21684	0.0004	0.00438917	yes	helix loop helix DNA-binding domain protein
XLOC_002963	XLOC_002963	Medtr1g106430	chr1:48267192-48272581	A16b-C	A16b-D	OK	14.873	6.11392	-1.28252	-2.65914	5e-05	0.000711595	yes	phototropic-responsive NPH3 family protein
XLOC_016362	XLOC_016362	Medtr3g435740	chr3:11778459-11782826	A16b-C	A16b-D	OK	1.66187	0.683467	-1.28186	-2.12418	0.00045	0.00485028	yes	NB-ARC domain disease resistance protein, putative
XLOC_004312	XLOC_004312	Medtr1g043080	chr1:16137368-16139502	A16b-C	A16b-D	OK	7.48563	3.07885	-1.28173	-1.91775	0.0022	0.0177819	yes	myb-related transcription factor LBM1
XLOC_011145	XLOC_011145	Medtr2g061720	chr2:26182403-26183236	A16b-C	A16b-D	OK	4.82885	1.98635	-1.28156	-1.75665	0.00405	0.0290641	yes	VQ motif protein
XLOC_027015	XLOC_027015	Medtr5g023580	chr5:9367492-9368802	A16b-C	A16b-D	OK	2.86132	1.17772	-1.28069	-1.61688	0.00775	0.0485748	yes	DUF241 domain protein
XLOC_040497	XLOC_040497	Medtr7g074935	chr7:28075773-28079817	A16b-C	A16b-D	OK	30.5749	12.5904	-1.28002	-2.73307	5e-05	0.000711595	yes	AT hook motif DNA-binding family protein
XLOC_018233	XLOC_018233	Medtr3g096200	chr3:43952944-43969447	A16b-C	A16b-D	OK	3.83803	1.58074	-1.27976	-2.04281	0.00085	0.00820682	yes	glucan synthase-like protein
XLOC_023565	XLOC_023565	Medtr4g044110	chr4:14781386-14785834	A16b-C	A16b-D	OK	9.45874	3.90635	-1.27583	-2.29764	0.0004	0.00438917	yes	cytokinin oxidase/dehydrogenase-like protein
XLOC_040973	XLOC_040973	Medtr7g088820	chr7:34657623-34663263	A16b-C	A16b-D	OK	26.2097	10.829	-1.2752	-2.7907	5e-05	0.000711595	yes	nitrate transporter 1
XLOC_000375	XLOC_000375	Medtr1g019270	chr1:5774037-5777522	A16b-C	A16b-D	OK	6.0624	2.50858	-1.27302	-2.20908	0.0002	0.00243492	yes	triacylglycerol lipase-like protein
XLOC_042105	XLOC_042105	Medtr8g006450	chr8:577581-581419	A16b-C	A16b-D	OK	69.9427	28.9993	-1.27016	-2.8905	5e-05	0.000711595	yes	obtusifoliol-14-demethylase
XLOC_012333	XLOC_012333	Medtr2g105560	chr2:45513765-45519630	A16b-C	A16b-D	OK	17.8819	7.42002	-1.269	-2.38279	5e-05	0.000711595	yes	pectinesterase
XLOC_039400	XLOC_039400	Medtr7g024320	chr7:7979770-7985724	A16b-C	A16b-D	OK	321.659	133.552	-1.26813	-2.44532	5e-05	0.000711595	yes	ACT domain protein
XLOC_021625	XLOC_021625	Medtr4g098930	chr4:40866851-40868963	A16b-C	A16b-D	OK	9.22588	3.83447	-1.26666	-2.1105	0.00015	0.00190611	yes	expansin-B1-like protein
XLOC_029783	XLOC_029783	Medtr5g020540	chr5:7856210-7859160	A16b-C	A16b-D	OK	45.4002	18.8734	-1.26635	-1.52959	0.008	0.0498686	yes	MYB family transcription factor
XLOC_038782	XLOC_038782	Medtr7g114880	chr7:47430304-47430951	A16b-C	A16b-D	OK	1922.31	799.868	-1.26501	-2.53846	5e-05	0.000711595	yes	MtN26
XLOC_013885	XLOC_013885	Medtr3g064080,Medtr3g064090	chr3:28814373-28828033	A16b-C	A16b-D	OK	21.1317	8.79867	-1.26405	-2.67776	5e-05	0.000711595	yes	#N/A
XLOC_002838	XLOC_002838	Medtr1g103090	chr1:46642280-46643496	A16b-C	A16b-D	OK	17.7976	7.41674	-1.26282	-2.47347	0.0002	0.00243492	yes	LRR/extensin 2
XLOC_037462	XLOC_037462	Medtr7g074710	chr7:27943371-27945942	A16b-C	A16b-D	OK	378.358	157.677	-1.26278	-2.72453	5e-05	0.000711595	yes	dihydroflavonol 4-reductase-like protein
XLOC_015756	XLOC_015756	Medtr3g009050	chr3:1768282-1770059	A16b-C	A16b-D	OK	48.3055	20.1467	-1.26165	-2.72973	5e-05	0.000711595	yes	LRR receptor-like kinase
XLOC_046157	XLOC_046157	Medtr8g461120	chr8:21435880-21440903	A16b-C	A16b-D	OK	3.61601	1.50813	-1.26163	-2.02008	0.0005	0.00528668	yes	LRR receptor-like kinase
XLOC_035580	XLOC_035580	Medtr6g081840	chr6:30521535-30525010	A16b-C	A16b-D	OK	6.80944	2.8455	-1.25885	-1.81928	0.00395	0.028483	yes	nodulin MtN21/EamA-like transporter family protein
XLOC_005712	XLOC_005712	Medtr1g089865	chr1:40219332-40225247	A16b-C	A16b-D	OK	57.9071	24.2225	-1.25739	-2.80181	5e-05	0.000711595	yes	2OG-Fe(II) oxygenase family oxidoreductase
XLOC_012443	XLOC_012443	Medtr3g006280	chr3:612951-621261	A16b-C	A16b-D	OK	5.00438	2.09369	-1.25714	-2.4743	5e-05	0.000711595	yes	disease resistance protein (TIR-NBS-LRR class)
XLOC_046156	XLOC_046156	Medtr8g461110	chr8:21420640-21434168	A16b-C	A16b-D	OK	18.9031	7.91528	-1.25591	-2.85886	5e-05	0.000711595	yes	LRR receptor-like kinase, putative
XLOC_022187	XLOC_022187	Medtr4g120030	chr4:49755376-49758107	A16b-C	A16b-D	OK	12.7594	5.3457	-1.25511	-2.34433	5e-05	0.000711595	yes	UDP-glucuronic acid decarboxylase-like protein
XLOC_035578	XLOC_035578	Medtr6g081410,Medtr6g081780,Medtr6g081810	chr6:30482424-30514595	A16b-C	A16b-D	OK	93.7205	39.3033	-1.25372	-2.79183	5e-05	0.000711595	yes	#N/A
XLOC_025296	XLOC_025296	Medtr4g103495	chr4:42766658-42772148	A16b-C	A16b-D	OK	2.54624	1.06785	-1.25366	-1.66087	0.0055	0.0372571	yes	subtilisin-like serine protease
XLOC_040436	XLOC_040436	Medtr7g072540	chr7:26975882-26977102	A16b-C	A16b-D	OK	41.2306	17.2924	-1.25358	-2.46158	5e-05	0.000711595	yes	hypothetical protein
XLOC_017316	XLOC_017316	Medtr3g068095	chr3:30725841-30727183	A16b-C	A16b-D	OK	4.18099	1.75477	-1.25256	-1.88628	0.00215	0.0174212	yes	transcriptional regulator superman protein
XLOC_021915	XLOC_021915	Medtr4g109830	chr4:45690124-45695705	A16b-C	A16b-D	OK	4.42648	1.85855	-1.25198	-1.71565	0.0039	0.0282481	yes	MADS-box transcription factor
XLOC_014546	XLOC_014546	Medtr3g086310,Medtr3g086320	chr3:39075102-39083505	A16b-C	A16b-D	OK	19.3685	8.13508	-1.25148	-2.56765	5e-05	0.000711595	yes	#N/A
XLOC_026415	XLOC_026415	Medtr5g007730	chr5:1491468-1493177	A16b-C	A16b-D	OK	36.5903	15.3765	-1.25074	-2.72914	5e-05	0.000711595	yes	chalcone and stilbene synthase family protein
XLOC_028064	XLOC_028064	Medtr5g064980	chr5:27311616-27313312	A16b-C	A16b-D	OK	12.0833	5.07821	-1.25062	-2.322	0.00015	0.00190611	yes	RING-H2 zinc finger protein
XLOC_040659	XLOC_040659	Medtr7g079420	chr7:30130687-30138433	A16b-C	A16b-D	OK	7.56735	3.18291	-1.24944	-2.52573	5e-05	0.000711595	yes	hypothetical protein
XLOC_024973	XLOC_024973	Medtr4g094220	chr4:37398763-37403712	A16b-C	A16b-D	OK	3.14132	1.32324	-1.24729	-1.88888	0.002	0.0164594	yes	UDP-glucosyltransferase family protein
XLOC_002004	XLOC_002004	Medtr1g076400	chr1:34032729-34037383	A16b-C	A16b-D	OK	1.35922	0.572569	-1.24726	-1.92825	0.00145	0.0127071	yes	E3 ubiquitin ligase PUB14, putative
XLOC_031676	XLOC_031676	Medtr5g088860	chr5:38587724-38592817	A16b-C	A16b-D	OK	139.228	58.6817	-1.24647	-2.73861	5e-05	0.000711595	yes	Cyclin 4
XLOC_031796	XLOC_031796	Medtr5g092150	chr5:40242650-40245124	A16b-C	A16b-D	OK	11.4498	4.82839	-1.24571	-2.22365	0.00025	0.00293705	yes	cytochrome P450 family protein
XLOC_018538	XLOC_018538	Medtr3g104810	chr3:48311564-48313416	A16b-C	A16b-D	OK	51.1784	21.5957	-1.24479	-2.48079	5e-05	0.000711595	yes	substrate carrier family protein
XLOC_014290	XLOC_014290	Medtr3g078623	chr3:35438533-35441319	A16b-C	A16b-D	OK	39.5613	16.6997	-1.24426	-2.58189	5e-05	0.000711595	yes	formin-like 2 domain protein
XLOC_027588	XLOC_027588	Medtr5g042320	chr5:18606269-18609160	A16b-C	A16b-D	OK	63.81	26.9488	-1.24356	-2.59628	5e-05	0.000711595	yes	emp24/gp25L/p24 family protein
XLOC_011817	XLOC_011817	Medtr2g089000	chr2:37539373-37541985	A16b-C	A16b-D	OK	187.237	79.1038	-1.24305	-2.78459	5e-05	0.000711595	yes	BHLH domain class transcription factor
XLOC_030841	XLOC_030841	Medtr5g062290	chr5:25789125-25866686	A16b-C	A16b-D	OK	7.17516	3.03202	-1.24273	-1.91173	0.0013	0.0116604	yes	glycoside hydrolase family 5 protein
XLOC_025532	XLOC_025532	Medtr4g111840	chr4:46220886-46221730	A16b-C	A16b-D	OK	10.3111	4.36102	-1.24146	-2.01544	0.00075	0.00742557	yes	transmembrane protein, putative
XLOC_015939	XLOC_015939	Medtr3g415650	chr3:4566037-4566591	A16b-C	A16b-D	OK	11.687	4.9449	-1.24089	-1.83199	0.00285	0.0218725	yes	early nodulin-12A protein, putative
XLOC_000112	XLOC_000112	Medtr1g009750	chr1:1487379-1494825	A16b-C	A16b-D	OK	21.2594	9.00957	-1.23857	-2.35711	5e-05	0.000711595	yes	class III peroxidase
XLOC_019280	XLOC_019280	Medtr4g011790	chr4:2975965-2984037	A16b-C	A16b-D	OK	44.2113	18.7664	-1.23626	-2.82117	5e-05	0.000711595	yes	fatty acyl-CoA synthetase family protein
XLOC_017905	XLOC_017905	Medtr3g085850	chr3:38845145-38848158	A16b-C	A16b-D	OK	1287.01	546.465	-1.23582	-1.79848	0.00385	0.0279276	yes	glyceraldehyde-3-phosphate dehydrogenase
XLOC_046565	XLOC_046565	Medtr8g069135	chr8:28940792-28944606	A16b-C	A16b-D	OK	3.65822	1.55458	-1.23462	-1.5963	0.0065	0.0423643	yes	hypothetical protein
XLOC_035441	XLOC_035441	Medtr6g074880	chr6:27776355-27778616	A16b-C	A16b-D	OK	2.96922	1.26204	-1.23432	-1.71547	0.00525	0.0358005	yes	3-ketoacyl-CoA synthase-like protein
XLOC_041470	XLOC_041470	Medtr7g103420	chr7:41833620-41841738	A16b-C	A16b-D	OK	28.2356	12.0125	-1.23298	-2.65801	5e-05	0.000711595	yes	pyruvate kinase family protein
XLOC_003156	XLOC_003156	Medtr1g112850	chr1:51151588-51155213	A16b-C	A16b-D	OK	2.58818	1.10295	-1.23057	-1.97596	0.0015	0.0130922	yes	DUF630 family protein
XLOC_028015	XLOC_028015	Medtr5g063890	chr5:26504535-26505352	A16b-C	A16b-D	OK	16.1324	6.88139	-1.22918	-1.87051	0.00185	0.0154405	yes	Nodule Cysteine-Rich (NCR) secreted peptide
XLOC_004505	XLOC_004505	Medtr1g051120	chr1:19503289-19505473	A16b-C	A16b-D	OK	89.2125	38.0621	-1.22889	-2.71533	5e-05	0.000711595	yes	auxin-induced 5NG4-like protein
XLOC_041228	XLOC_041228	Medtr7g095430	chr7:38214358-38221949	A16b-C	A16b-D	OK	12.206	5.21604	-1.22657	-2.61382	5e-05	0.000711595	yes	sulfate/bicarbonate/oxalate exchanger and transporter sat-1
XLOC_009902	XLOC_009902	Medtr2g015470	chr2:4582492-4584280	A16b-C	A16b-D	OK	269.951	115.426	-1.22573	-2.21015	0.00025	0.00293705	yes	purine permease
XLOC_041069	XLOC_041069	Medtr7g091390	chr7:36109175-36113347	A16b-C	A16b-D	OK	17.2566	7.3798	-1.2255	-2.45553	5e-05	0.000711595	yes	AP2-like ethylene-responsive transcription factor
XLOC_017438	XLOC_017438	Medtr3g072160	chr3:32416264-32418035	A16b-C	A16b-D	OK	21.5344	9.21601	-1.22443	-2.32788	5e-05	0.000711595	yes	BTB/POZ domain protein
XLOC_002156	XLOC_002156	Medtr1g081970	chr1:36529981-36533259	A16b-C	A16b-D	OK	1.63881	0.701714	-1.2237	-1.785	0.00365	0.0267662	yes	DnaJ heat shock amino-terminal domain protein
XLOC_011023	XLOC_011023	Medtr2g058470	chr2:24163021-24165750	A16b-C	A16b-D	OK	85.7544	36.7448	-1.22267	-2.76046	5e-05	0.000711595	yes	chalcone and stilbene synthase family protein
XLOC_011797	XLOC_011797	Medtr2g088320	chr2:37212310-37213109	A16b-C	A16b-D	OK	5.87653	2.51828	-1.22253	-1.75434	0.00415	0.0296396	yes	hypothetical protein
XLOC_030553	XLOC_030553	Medtr5g045000	chr5:19732914-19738232	A16b-C	A16b-D	OK	123.092	52.7737	-1.22184	-2.64242	5e-05	0.000711595	yes	glucosamine-6-phosphate isomerase/6-phosphoglucolactonase
XLOC_022371	XLOC_022371	Medtr4g126270	chr4:52511226-52521215	A16b-C	A16b-D	OK	82.2613	35.2856	-1.22113	-2.70346	5e-05	0.000711595	yes	receptor-like Serine/Threonine-kinase ALE2-like protein
XLOC_017519	XLOC_017519	Medtr3g074180	chr3:33493143-33495649	A16b-C	A16b-D	OK	7.09709	3.04827	-1.21924	-2.1148	0.0003	0.0034454	yes	trehalose-6-phosphate phosphatase
XLOC_004931	XLOC_004931	Medtr1g064350	chr1:28315630-28316566	A16b-C	A16b-D	OK	929.908	399.483	-1.21895	-1.89919	0.00155	0.0134262	yes	GRF zinc finger protein
XLOC_036047	XLOC_036047	Medtr7g009060	chr7:1913708-1933672	A16b-C	A16b-D	OK	79.3569	34.1852	-1.21499	-2.669	5e-05	0.000711595	yes	phosphoglycerate mutase-like protein
XLOC_003654	XLOC_003654	Medtr1g019940	chr1:6088050-6092381	A16b-C	A16b-D	OK	34.4473	14.8444	-1.21447	-2.67923	5e-05	0.000711595	yes	patatin-like phospholipase
XLOC_048850	XLOC_048850	Medtr0126s0080	scaffold0126:18788-27968	A16b-C	A16b-D	OK	24.0604	10.3712	-1.21408	-2.62989	5e-05	0.000711595	yes	BZIP family transcription factor
XLOC_012711	XLOC_012711	Medtr3g019160	chr3:5351071-5352297	A16b-C	A16b-D	OK	15.0687	6.50334	-1.2123	-2.16691	0.00015	0.00190611	yes	NADPH:quinone oxidoreductase-like protein
XLOC_040009	XLOC_040009	Medtr7g056510	chr7:20061910-20065822	A16b-C	A16b-D	OK	3.49434	1.50852	-1.21189	-2.02478	0.00015	0.00190611	yes	G-type lectin S-receptor-like Serine/Threonine-kinase
XLOC_044462	XLOC_044462	Medtr8g093840	chr8:39263027-39265257	A16b-C	A16b-D	OK	14.9697	6.46328	-1.21171	-2.51062	0.00015	0.00190611	yes	white-brown-complex ABC transporter family protein
XLOC_045768	XLOC_045768	Medtr8g037150	chr8:13707136-13713285	A16b-C	A16b-D	OK	11.5408	4.98855	-1.21005	-2.15463	0.0001	0.0013362	yes	E3 ubiquitin ligase BIG brother-like protein
XLOC_021566	XLOC_021566	Medtr4g095450	chr4:39800286-39803474	A16b-C	A16b-D	OK	754.19	326.092	-1.20965	-2.19487	0.00015	0.00190611	yes	class III peroxidase
XLOC_009846	XLOC_009846	Medtr2g013655	chr2:3701363-3702918	A16b-C	A16b-D	OK	91.6305	39.6206	-1.20958	-2.58449	5e-05	0.000711595	yes	hypothetical protein
XLOC_027717	XLOC_027717	Medtr5g047930	chr5:20978368-20982974	A16b-C	A16b-D	OK	15.7881	6.83099	-1.20867	-2.62144	5e-05	0.000711595	yes	hypothetical protein
XLOC_034572	XLOC_034572	Medtr6g027450,Medtr6g027460	chr6:9423193-9432888	A16b-C	A16b-D	OK	4.6434	2.01036	-1.20773	-1.89863	0.00195	0.0161024	yes	#N/A
XLOC_042847	XLOC_042847	Medtr8g032690	chr8:12543493-12545626	A16b-C	A16b-D	OK	13.8925	6.02058	-1.20633	-1.57628	0.00625	0.0410929	yes	zinc finger, C3HC4 type (RING finger) protein
XLOC_023081	XLOC_023081	Medtr4g019210	chr4:5964668-5969683	A16b-C	A16b-D	OK	4.72912	2.05565	-1.20198	-2.18476	0.00015	0.00190611	yes	GDP-fucose O-fucosyltransferase-like protein
XLOC_012826	XLOC_012826	Medtr3g025260	chr3:7674966-7683298	A16b-C	A16b-D	OK	4.01822	1.74733	-1.20141	-1.87639	0.0023	0.018437	yes	flavonoid hydroxylase
XLOC_002359	XLOC_002359	Medtr1g087775	chr1:39278789-39279881	A16b-C	A16b-D	OK	3.25869	1.41938	-1.19903	-1.63057	0.006	0.0397853	yes	carrier protein, putative
XLOC_041677	XLOC_041677	Medtr7g109410	chr7:44729480-44730509	A16b-C	A16b-D	OK	22.5809	9.83921	-1.19849	-2.38631	5e-05	0.000711595	yes	multidrug resistance protein ABC transporter family protein
XLOC_039222	XLOC_039222	Medtr7g016060	chr7:5088670-5089778	A16b-C	A16b-D	OK	1415.43	617.094	-1.19768	-2.04002	0.00055	0.00572819	yes	NADH-ubiquinone reductase complex 1 MLRQ subunit
XLOC_038444	XLOC_038444	Medtr7g104480	chr7:42340625-42343103	A16b-C	A16b-D	OK	4.85434	2.11657	-1.19754	-2.07065	0.0005	0.00528668	yes	ABA response element-binding factor
XLOC_029484	XLOC_029484	Medtr5g011050,Medtr5g011060	chr5:3110568-3121525	A16b-C	A16b-D	OK	9.78043	4.26816	-1.19628	-2.54259	5e-05	0.000711595	yes	#N/A
XLOC_014805	XLOC_014805	Medtr3g093980	chr3:42938924-42942235	A16b-C	A16b-D	OK	350.455	152.99	-1.19579	-2.65796	5e-05	0.000711595	yes	chalcone-flavanone isomerase family protein
XLOC_002718	XLOC_002718	Medtr1g099570	chr1:44973644-44975878	A16b-C	A16b-D	OK	21.7167	9.48289	-1.19541	-2.53499	5e-05	0.000711595	yes	white-brown-complex ABC transporter family protein
XLOC_030016	XLOC_030016	Medtr5g027440	chr5:11404835-11407965	A16b-C	A16b-D	OK	4.02859	1.7601	-1.19462	-1.84482	0.00225	0.0181258	yes	myb-like transcription factor family protein
XLOC_044144	XLOC_044144	Medtr8g080180	chr8:34442436-34445750	A16b-C	A16b-D	OK	7.44385	3.25238	-1.19455	-1.95946	0.00085	0.00820682	yes	carboxy-terminal region remorin
XLOC_009361	XLOC_009361	Medtr2g099175	chr2:42538895-42540742	A16b-C	A16b-D	OK	10.0185	4.38622	-1.19162	-1.94336	0.001	0.00940309	yes	peroxidase family protein
XLOC_007139	XLOC_007139	Medtr2g020710	chr2:6922050-6928971	A16b-C	A16b-D	OK	51.8208	22.7302	-1.18892	-2.56116	5e-05	0.000711595	yes	sugar porter (SP) family MFS transporter
XLOC_005227	XLOC_005227	Medtr1g073890	chr1:32818642-32821051	A16b-C	A16b-D	OK	19.5333	8.57686	-1.18742	-2.66234	5e-05	0.000711595	yes	DUF3475 domain protein
XLOC_048832	XLOC_048832	Medtr0121s0060	scaffold0121:27483-28502	A16b-C	A16b-D	OK	21.6919	9.52705	-1.18706	-2.35737	0.0001	0.0013362	yes	stress responsive A/B barrel domain protein
XLOC_007552	XLOC_007552	Medtr2g034580	chr2:13223142-13229305	A16b-C	A16b-D	OK	28.1208	12.3692	-1.18489	-2.64421	5e-05	0.000711595	yes	dihydrolipoamide dehydrogenase
XLOC_048042	XLOC_048042	Medtr0010s0400	scaffold0010:252343-254488	A16b-C	A16b-D	OK	1.76282	0.775606	-1.18449	-1.57216	0.006	0.0397853	yes	methyltransferase domain protein, putative
XLOC_016861	XLOC_016861	Medtr3g058630	chr3:23324435-23327093	A16b-C	A16b-D	OK	8.33543	3.66912	-1.18382	-1.93273	0.00085	0.00820682	yes	ZIP metal ion transporter family protein
XLOC_004828	XLOC_004828	Medtr1g060550	chr1:26347875-26349522	A16b-C	A16b-D	OK	96.5283	42.5008	-1.18346	-2.61218	5e-05	0.000711595	yes	cytochrome P450 family 94 protein
XLOC_005098	XLOC_005098	Medtr1g070185	chr1:30867077-30870184	A16b-C	A16b-D	OK	21.317	9.39814	-1.18156	-2.35484	5e-05	0.000711595	yes	desacetoxyvindoline 4-hydroxylase, putative
XLOC_023795	XLOC_023795	Medtr4g053120	chr4:19228070-19231223	A16b-C	A16b-D	OK	71.7378	31.6298	-1.18145	-2.69437	5e-05	0.000711595	yes	2Fe-2S ferredoxin superfamily protein
XLOC_046402	XLOC_046402	Medtr8g062990	chr8:26366860-26371862	A16b-C	A16b-D	OK	13.3847	5.90196	-1.18132	-2.35624	5e-05	0.000711595	yes	zinc induced facilitator-like protein
XLOC_024467	XLOC_024467	Medtr4g077783	chr4:29835237-29843059	A16b-C	A16b-D	OK	15.7596	6.95084	-1.18097	-2.40493	5e-05	0.000711595	yes	transducin/WD-40 repeat protein
XLOC_002208	XLOC_002208	Medtr1g083420	chr1:37127368-37129885	A16b-C	A16b-D	OK	22.0097	9.72977	-1.17766	-2.24072	0.00015	0.00190611	yes	hypoxia-responsive family protein
XLOC_031202	XLOC_031202	Medtr5g074860	chr5:31796882-31799615	A16b-C	A16b-D	OK	36.5969	16.1829	-1.17725	-2.51414	5e-05	0.000711595	yes	peroxidase family protein
XLOC_001557	XLOC_001557	Medtr1g059890	chr1:26068300-26070163	A16b-C	A16b-D	OK	4.47211	1.97848	-1.17656	-1.87735	0.00185	0.0154405	yes	hypothetical protein
XLOC_032497	XLOC_032497	Medtr6g016375	chr6:6066436-6067600	A16b-C	A16b-D	OK	27.4051	12.1361	-1.17514	-2.36233	5e-05	0.000711595	yes	BZIP transcription factor
XLOC_023418	XLOC_023418	Medtr4g033295	chr4:11664850-11668601	A16b-C	A16b-D	OK	19.7249	8.74145	-1.17408	-1.87075	0.0011	0.0101762	yes	transcription factor
XLOC_002760	XLOC_002760	Medtr1g100697,Medtr1g100707	chr1:45641464-45648684	A16b-C	A16b-D	OK	426.128	188.913	-1.17357	-2.27816	0.00025	0.00293705	yes	#N/A
XLOC_024603	XLOC_024603	Medtr4g081560	chr4:31654881-31656876	A16b-C	A16b-D	OK	35.7463	15.8636	-1.17207	-2.49073	0.0001	0.0013362	yes	DUF538 family protein
XLOC_003821	XLOC_003821	Medtr1g026140	chr1:8446316-8447711	A16b-C	A16b-D	OK	4.86787	2.16453	-1.16924	-1.76779	0.00275	0.0212475	yes	glutathione S-transferase, amino-terminal domain protein
XLOC_027522	XLOC_027522	Medtr5g039880	chr5:17559443-17565072	A16b-C	A16b-D	OK	3.95578	1.76073	-1.16779	-2.03472	0.0007	0.00701985	yes	cullin 3B
XLOC_036034	XLOC_036034	Medtr7g007970	chr7:1769857-1770385	A16b-C	A16b-D	OK	36.9417	16.4462	-1.16749	-1.8507	0.00245	0.0193759	yes	Nodule Cysteine-Rich (NCR) secreted peptide
XLOC_044625	XLOC_044625	Medtr8g099320	chr8:41830162-41840277	A16b-C	A16b-D	OK	59.3473	26.4479	-1.16603	-2.34324	0.0001	0.0013362	yes	transmembrane amino acid transporter family protein
XLOC_011273	XLOC_011273	Medtr2g069030	chr2:28675728-28678549	A16b-C	A16b-D	OK	8.65083	3.85633	-1.16561	-2.12677	0.00015	0.00190611	yes	galactose oxidase/kelch repeat protein
XLOC_026672	XLOC_026672	Medtr5g014090	chr5:4676242-4680564	A16b-C	A16b-D	OK	48.7477	21.7441	-1.16471	-2.65133	5e-05	0.000711595	yes	type I inositol-1,4,5-trisphosphate 5-phosphatase
XLOC_021435	XLOC_021435	Medtr4g094290	chr4:37627189-37633034	A16b-C	A16b-D	OK	58.6531	26.1712	-1.16423	-2.74152	5e-05	0.000711595	yes	loricrin-like protein
XLOC_001061	XLOC_001061	Medtr1g044120	chr1:16509135-16515621	A16b-C	A16b-D	OK	3.80078	1.6977	-1.16272	-2.21806	0.00015	0.00190611	yes	DNA repair helicase rad5,16, putative
XLOC_020705	XLOC_020705	Medtr4g471590	chr4:27062111-27064230	A16b-C	A16b-D	OK	12.5189	5.59267	-1.1625	-2.16755	0.0003	0.0034454	yes	GATA type zinc finger transcription factor family protein
XLOC_035993	XLOC_035993	Medtr7g006900	chr7:1265615-1270905	A16b-C	A16b-D	OK	37.5712	16.8073	-1.16054	-2.53618	5e-05	0.000711595	yes	cytochrome P450 family protein
XLOC_035591	XLOC_035591	Medtr6g082280,Medtr6g082330	chr6:30712591-30734028	A16b-C	A16b-D	OK	31.697	14.2096	-1.15748	-2.22246	0.00025	0.00293705	yes	#N/A
XLOC_019510	XLOC_019510	Medtr4g020620	chr4:6602193-6607846	A16b-C	A16b-D	OK	27.1298	12.1765	-1.15578	-2.70144	5e-05	0.000711595	yes	ubiquitin-conjugating enzyme E2
XLOC_045191	XLOC_045191	Medtr8g014380	chr8:4506090-4507142	A16b-C	A16b-D	OK	6.03968	2.71193	-1.15515	-1.69093	0.00555	0.0375436	yes	sulfotransferase
XLOC_018059	XLOC_018059	Medtr3g091010	chr3:41340669-41343666	A16b-C	A16b-D	OK	4.21028	1.89133	-1.15451	-1.68535	0.0041	0.0293687	yes	trehalose-6-phosphate phosphatase
XLOC_031767	XLOC_031767	Medtr5g091410,Medtr5g091430,Medtr5g091550	chr5:39846115-39914071	A16b-C	A16b-D	OK	15.7033	7.05421	-1.15451	-2.30987	0.00015	0.00190611	yes	#N/A
XLOC_005310	XLOC_005310	Medtr1g076370	chr1:34015659-34017853	A16b-C	A16b-D	OK	6.09701	2.74162	-1.15307	-2.11718	0.0003	0.0034454	yes	CBL-interacting kinase
XLOC_023101	XLOC_023101	Medtr4g019870	chr4:6325166-6326032	A16b-C	A16b-D	OK	48.4767	21.8012	-1.15289	-2.22696	0.00025	0.00293705	yes	Ctr family copper transporter
XLOC_007813	XLOC_007813	Medtr2g038380	chr2:16726983-16730514	A16b-C	A16b-D	OK	24.7269	11.1206	-1.15285	-2.33845	0.00025	0.00293705	yes	plant intracellular ras-group-related LRR protein
XLOC_005222	XLOC_005222	Medtr1g073740	chr1:32719578-32723928	A16b-C	A16b-D	OK	34.0746	15.3253	-1.15278	-2.64044	5e-05	0.000711595	yes	cellulose synthase-like protein D3
XLOC_025336	XLOC_025336	Medtr4g104610	chr4:43307304-43311594	A16b-C	A16b-D	OK	57.0433	25.6747	-1.15171	-2.6513	5e-05	0.000711595	yes	cytochrome P450 family 71 protein
XLOC_039869	XLOC_039869	Medtr7g050990	chr7:17824723-17829358	A16b-C	A16b-D	OK	1.43893	0.647664	-1.15168	-1.58453	0.0069	0.0443914	yes	Nodule Cysteine-Rich (NCR) secreted peptide
XLOC_011991	XLOC_011991	Medtr2g094930,Medtr2g094940	chr2:40527812-40532590	A16b-C	A16b-D	OK	10.1538	4.57075	-1.15152	-2.17724	0.00015	0.00190611	yes	#N/A
XLOC_030181	XLOC_030181	Medtr5g033080	chr5:14250723-14258581	A16b-C	A16b-D	OK	3.63026	1.63418	-1.1515	-2.00127	0.00045	0.00485028	yes	ABC transporter B family protein
XLOC_042701	XLOC_042701	Medtr8g027745	chr8:10054671-10058064	A16b-C	A16b-D	OK	13.6968	6.17131	-1.15019	-2.10879	0.0009	0.00861264	yes	RING-H2 finger protein ATL21A, putative
XLOC_016999	XLOC_016999	Medtr3g463490	chr3:25423498-25428111	A16b-C	A16b-D	OK	2.38032	1.07278	-1.14979	-1.59998	0.0064	0.0418809	yes	cell division control protein
XLOC_038912	XLOC_038912	Medtr7g118330	chr7:49115627-49123834	A16b-C	A16b-D	OK	49.2555	22.2138	-1.14883	-2.64552	5e-05	0.000711595	yes	late elongated hypocotyl-like protein
XLOC_022517	XLOC_022517	Medtr4g131060	chr4:54658656-54660685	A16b-C	A16b-D	OK	82.4178	37.1712	-1.14877	-2.59207	5e-05	0.000711595	yes	CBL-interacting kinase
XLOC_001636	XLOC_001636	Medtr1g062740	chr1:27470311-27479355	A16b-C	A16b-D	OK	96.6374	43.615	-1.14776	-2.60961	5e-05	0.000711595	yes	phosphatidylinositol-4-phosphate 5-kinase family protein
XLOC_043675	XLOC_043675	Medtr8g066470	chr8:27642846-27645183	A16b-C	A16b-D	OK	7.63871	3.44853	-1.14735	-1.92215	0.00155	0.0134262	yes	hypothetical protein
XLOC_047495	XLOC_047495	Medtr8g099655	chr8:42154608-42155630	A16b-C	A16b-D	OK	9.06886	4.09624	-1.14662	-1.95078	0.0009	0.00861264	yes	DUF4228 domain protein
XLOC_012562	XLOC_012562	Medtr3g010770	chr3:2571520-2576859	A16b-C	A16b-D	OK	9.62276	4.34896	-1.14578	-2.24307	0.00015	0.00190611	yes	pectinesterase/pectinesterase inhibitor
XLOC_037534	XLOC_037534	Medtr7g076840	chr7:29008914-29010256	A16b-C	A16b-D	OK	8.35788	3.78065	-1.1445	-1.7484	0.0043	0.0305316	yes	transcription factor bHLH93-like protein, putative
XLOC_033747	XLOC_033747	Medtr6g084035	chr6:31372152-31372524	A16b-C	A16b-D	OK	941.108	426.573	-1.14157	-2.04757	0.0005	0.00528668	yes	Lipid transfer protein
XLOC_002670	XLOC_002670	Medtr1g098300	chr1:44246832-44250756	A16b-C	A16b-D	OK	4.32176	1.9603	-1.14054	-1.99072	0.00105	0.00978809	yes	cyclin-dependent kinase
XLOC_037749	XLOC_037749	Medtr7g083110	chr7:31923074-31926741	A16b-C	A16b-D	OK	5.08107	2.30553	-1.14004	-1.80731	0.00225	0.0181258	yes	endosomal targeting BRO1-like domain protein
XLOC_045172	XLOC_045172	Medtr8g013640	chr8:4169881-4172047	A16b-C	A16b-D	OK	62.1174	28.2061	-1.13899	-2.50495	5e-05	0.000711595	yes	4F5 family protein
XLOC_015003	XLOC_015003	Medtr3g100500	chr3:46229074-46230886	A16b-C	A16b-D	OK	106.133	48.2014	-1.13872	-2.30738	5e-05	0.000711595	yes	aspartic proteinase nepenthesin-like protein
XLOC_044595	XLOC_044595	Medtr8g098840	chr8:41331761-41334923	A16b-C	A16b-D	OK	122.273	55.5584	-1.13802	-2.62676	5e-05	0.000711595	yes	polygalacturonase/glycoside hydrolase family protein
XLOC_012229	XLOC_012229	Medtr2g102550	chr2:44174948-44178430	A16b-C	A16b-D	OK	2.89961	1.31811	-1.13738	-1.55608	0.00765	0.0481186	yes	carboxy-terminal domain cyclin
XLOC_012170	XLOC_012170	Medtr2g100710	chr2:43296058-43300166	A16b-C	A16b-D	OK	141.641	64.4215	-1.13662	-2.17333	5e-05	0.000711595	yes	6-phosphofructokinase
XLOC_006531	XLOC_006531	Medtr1g116790	chr1:52855666-52858896	A16b-C	A16b-D	OK	51.8589	23.5987	-1.13588	-2.51715	5e-05	0.000711595	yes	transcription factor
XLOC_007209	XLOC_007209	Medtr2g022780	chr2:7934400-7937611	A16b-C	A16b-D	OK	7.5779	3.45212	-1.13431	-1.9112	0.0012	0.0109554	yes	adenosine/AMP deaminase
XLOC_020965	XLOC_020965	Medtr4g079500	chr4:30729104-30732034	A16b-C	A16b-D	OK	11.1296	5.07037	-1.13424	-2.17884	0.0001	0.0013362	yes	bZIP family transcription factor
XLOC_014521	XLOC_014521	Medtr3g085890	chr3:38860867-38862867	A16b-C	A16b-D	OK	63.8095	29.0815	-1.13367	-2.52956	5e-05	0.000711595	yes	NADH-ubiquinone reductase complex 1 MLRQ subunit
XLOC_032249	XLOC_032249	Medtr6g007980	chr6:2150681-2154156	A16b-C	A16b-D	OK	1.7208	0.785643	-1.13113	-1.55556	0.00735	0.0465476	yes	senescence-associated protein
XLOC_014610	XLOC_014610	Medtr3g088600,Medtr3g088610	chr3:40042660-40051846	A16b-C	A16b-D	OK	31.4202	14.3581	-1.12983	-2.51312	5e-05	0.000711595	yes	#N/A
XLOC_023699	XLOC_023699	Medtr4g050590	chr4:17934694-17937667	A16b-C	A16b-D	OK	161.321	73.7536	-1.12915	-2.36213	0.0002	0.00243492	yes	FAF-like protein
XLOC_022608	XLOC_022608	Medtr4g133300	chr4:55765761-55768247	A16b-C	A16b-D	OK	5.00111	2.28922	-1.12739	-1.62228	0.00685	0.0440989	yes	paired amphipathic helix protein
XLOC_021457	XLOC_021457	Medtr4g094412	chr4:37937801-37941390	A16b-C	A16b-D	OK	8.41099	3.85327	-1.12619	-2.0009	0.00095	0.00899817	yes	WRKY family transcription factor
XLOC_024421	XLOC_024421	Medtr4g076030	chr4:29068418-29076152	A16b-C	A16b-D	OK	29.6969	13.6098	-1.12566	-2.53438	5e-05	0.000711595	yes	Uro-adherence factor A, putative
XLOC_022478	XLOC_022478	Medtr4g129920	chr4:54169250-54177384	A16b-C	A16b-D	OK	35.7508	16.3998	-1.1243	-2.23013	0.0001	0.0013362	yes	cytosolic purine 5-nucleotidase
XLOC_015736	XLOC_015736	Medtr3g008270,Medtr3g008280	chr3:1397567-1411541	A16b-C	A16b-D	OK	17.397	7.9821	-1.124	-2.54513	5e-05	0.000711595	yes	#N/A
XLOC_010896	XLOC_010896	Medtr2g048885	chr2:21623865-21624604	A16b-C	A16b-D	OK	20.3867	9.37007	-1.12149	-1.6317	0.0059	0.0393098	yes	Nodule Cysteine-Rich (NCR) secreted peptide
XLOC_004354	XLOC_004354	Medtr1g045550	chr1:17089550-17091732	A16b-C	A16b-D	OK	70.5038	32.4373	-1.12005	-2.64086	5e-05	0.000711595	yes	ammonium transporter 1 protein
XLOC_046235	XLOC_046235	Medtr8g466240	chr8:23627459-23629250	A16b-C	A16b-D	OK	2.37886	1.09459	-1.11987	-1.64214	0.00595	0.0395616	yes	UDP-glucosyltransferase family protein
XLOC_041412	XLOC_041412	Medtr7g101290	chr7:40886159-40889901	A16b-C	A16b-D	OK	8.60124	3.95964	-1.11918	-1.72266	0.00645	0.042109	yes	cytokinin riboside 5'-monophosphate phosphoribohydrolase
XLOC_043095	XLOC_043095	Medtr8g044220	chr8:16949083-16952235	A16b-C	A16b-D	OK	4.7322	2.18249	-1.11654	-1.96625	0.00095	0.00899817	yes	DOF-type zinc finger DNA-binding family protein
XLOC_027362	XLOC_027362	Medtr5g034320	chr5:14864230-14867080	A16b-C	A16b-D	OK	36.544	16.8595	-1.11607	-2.49221	5e-05	0.000711595	yes	polygalacturonase non-catalytic protein
XLOC_015568	XLOC_015568	Medtr3g117060	chr3:54745232-54747607	A16b-C	A16b-D	OK	12.0766	5.57198	-1.11595	-2.04334	0.0005	0.00528668	yes	salicylic acid carboxyl methyltransferase
XLOC_022734	XLOC_022734	Medtr4g007090,Medtr4g007095	chr4:943496-949083	A16b-C	A16b-D	OK	10.2375	4.73456	-1.11256	-1.7448	0.00275	0.0212475	yes	#N/A
XLOC_027081	XLOC_027081	Medtr5g025470	chr5:10337237-10340060	A16b-C	A16b-D	OK	124.759	57.711	-1.11223	-2.52542	5e-05	0.000711595	yes	white-brown-complex ABC transporter family protein
XLOC_033298	XLOC_033298	Medtr6g463320	chr6:21908769-21909386	A16b-C	A16b-D	OK	457.748	211.904	-1.11115	-2.22908	5e-05	0.000711595	yes	Nodule Cysteine-Rich (NCR) secreted peptide
XLOC_046929	XLOC_046929	Medtr8g080750	chr8:34754117-34758779	A16b-C	A16b-D	OK	256.115	118.585	-1.11087	-2.13315	0.00075	0.00742557	yes	viral movement protein
XLOC_000005	XLOC_000005	Medtr1g006490,Medtr1g006590	chr1:44429-50437	A16b-C	A16b-D	OK	93.079	43.1166	-1.11021	-2.42345	0.0001	0.0013362	yes	#N/A
XLOC_018791	XLOC_018791	Medtr3g111410	chr3:52061129-52066382	A16b-C	A16b-D	OK	9.87073	4.57459	-1.10951	-2.1627	5e-05	0.000711595	yes	rhamnogalacturonate lyase B-like protein
XLOC_034389	XLOC_034389	Medtr6g018270	chr6:6983956-6985940	A16b-C	A16b-D	OK	60.9475	28.3166	-1.10592	-2.22536	0.00025	0.00293705	yes	seed specific protein Bn15D17A
XLOC_009915	XLOC_009915	Medtr2g015870	chr2:4756465-4760360	A16b-C	A16b-D	OK	32.1062	14.934	-1.10425	-2.27889	5e-05	0.000711595	yes	armadillo/beta-catenin-like repeat protein, putative
XLOC_036063	XLOC_036063	Medtr7g009730	chr7:2211967-2216142	A16b-C	A16b-D	OK	24.289	11.3044	-1.10342	-2.38779	0.0002	0.00243492	yes	WRKY family transcription factor
XLOC_018089	XLOC_018089	Medtr3g091800	chr3:41789437-41793839	A16b-C	A16b-D	OK	13.2253	6.15739	-1.1029	-2.37183	0.0001	0.0013362	yes	RNA-binding KH domain protein
XLOC_038804	XLOC_038804	Medtr7g115410	chr7:47685165-47688528	A16b-C	A16b-D	OK	16.6752	7.77318	-1.10113	-1.92853	0.00125	0.011311	yes	SSXT protein (amino-terminal region) protein
XLOC_037571	XLOC_037571	Medtr7g078010	chr7:29462469-29465408	A16b-C	A16b-D	OK	22.5205	10.4995	-1.10092	-2.38768	5e-05	0.000711595	yes	2OG-Fe(II) oxygenase family oxidoreductase
XLOC_009726	XLOC_009726	Medtr2g009770	chr2:2083627-2084955	A16b-C	A16b-D	OK	29.1443	13.5953	-1.1001	-2.16435	0.0001	0.0013362	yes	zein-binding protein
XLOC_006885	XLOC_006885	Medtr2g013370	chr2:3591318-3593054	A16b-C	A16b-D	OK	6.15937	2.87512	-1.09916	-1.88436	0.00175	0.0147963	yes	Dof domain zinc finger protein
XLOC_020376	XLOC_020376	Medtr4g059630,Medtr4g059670	chr4:21991917-22011297	A16b-C	A16b-D	OK	10.7314	5.00962	-1.09907	-1.7988	0.0023	0.018437	yes	#N/A
XLOC_046872	XLOC_046872	Medtr8g479380	chr8:33832171-33836070	A16b-C	A16b-D	OK	21.696	10.1389	-1.09753	-2.16083	5e-05	0.000711595	yes	multi-copper oxidase-like protein
XLOC_007634	XLOC_007634	-	chr2:14374627-14377093	A16b-C	A16b-D	OK	36.3893	17.0259	-1.09578	-2.38496	0.0002	0.00243492	yes	#N/A
XLOC_011104	XLOC_011104	Medtr2g461970	chr2:25632721-25636216	A16b-C	A16b-D	OK	10.3008	4.82118	-1.0953	-2.03166	0.0009	0.00861264	yes	alpha-1,4-glucan-protein synthase [UDP-forming]-like protein
XLOC_045446	XLOC_045446	Medtr8g023720	chr8:8612007-8615892	A16b-C	A16b-D	OK	27.0961	12.6849	-1.09497	-2.60101	5e-05	0.000711595	yes	LRR receptor-like kinase
XLOC_024239	XLOC_024239	Medtr4g070430	chr4:26540605-26545426	A16b-C	A16b-D	OK	68.0823	31.8787	-1.09469	-2.15541	0.00015	0.00190611	yes	glucose-1-phosphate adenylyltransferase family protein
XLOC_014589	XLOC_014589	Medtr3g087590	chr3:39697586-39701455	A16b-C	A16b-D	OK	381.477	178.702	-1.09404	-2.13298	0.00045	0.00485028	yes	myo-inositol 1-phosphate synthase
XLOC_038622	XLOC_038622	Medtr7g110140	chr7:45144301-45145494	A16b-C	A16b-D	OK	9.51472	4.45969	-1.09322	-1.54465	0.0066	0.0428581	yes	short-chain dehydrogenase/reductase
XLOC_021673	XLOC_021673	Medtr4g101130	chr4:41764792-41767250	A16b-C	A16b-D	OK	9.67735	4.53598	-1.0932	-2.06477	0.0008	0.00783686	yes	L-lactate dehydrogenase A-like protein
XLOC_021082	XLOC_021082	Medtr4g083180	chr4:32369685-32378820	A16b-C	A16b-D	OK	12.1627	5.70334	-1.09258	-2.24109	0.0002	0.00243492	yes	asparagine synthase
XLOC_045680	XLOC_045680	Medtr8g032240	chr8:12121460-12124545	A16b-C	A16b-D	OK	6.94443	3.25791	-1.09191	-1.90788	0.0019	0.0157631	yes	inositol polyphosphate multikinase beta-like protein
XLOC_011783	XLOC_011783	Medtr2g088080	chr2:37089493-37092860	A16b-C	A16b-D	OK	8.47417	3.97592	-1.09178	-2.1068	0.0007	0.00701985	yes	L-ascorbate oxidase-like protein
XLOC_019818	XLOC_019818	Medtr4g033290	chr4:11662444-11662946	A16b-C	A16b-D	OK	33.7651	15.8448	-1.09153	-1.6508	0.0062	0.0408608	yes	Nodule Cysteine-Rich (NCR) secreted peptide
XLOC_048610	XLOC_048610	Medtr0071s0100	scaffold0071:53923-63675	A16b-C	A16b-D	OK	7.67338	3.60296	-1.09068	-1.82599	0.00235	0.0187836	yes	histone-lysine N-methyltransferase
XLOC_031685	XLOC_031685	Medtr5g089170	chr5:38751003-38752543	A16b-C	A16b-D	OK	6.612	3.10523	-1.09039	-1.77823	0.00315	0.0238363	yes	heat shock transcription factor
XLOC_008484	XLOC_008484	Medtr2g064470	chr2:29175406-29181087	A16b-C	A16b-D	OK	84.6214	39.8011	-1.08821	-2.53083	5e-05	0.000711595	yes	NAC transcription factor-like protein
XLOC_040782	XLOC_040782	Medtr7g082920	chr7:31817582-31818754	A16b-C	A16b-D	OK	10.2377	4.81611	-1.08795	-1.83635	0.0028	0.0215653	yes	transmembrane protein, putative
XLOC_022569	XLOC_022569	Medtr4g132280	chr4:55274380-55277892	A16b-C	A16b-D	OK	16.7213	7.86777	-1.08766	-2.32702	5e-05	0.000711595	yes	glucan endo-1,3-beta-glucosidase-like protein
XLOC_003240	XLOC_003240	Medtr1g115820	chr1:52317576-52318974	A16b-C	A16b-D	OK	222.158	104.55	-1.08739	-2.52225	5e-05	0.000711595	yes	chalcone-flavanone isomerase family protein
XLOC_018777	XLOC_018777	Medtr3g110860	chr3:51819740-51823575	A16b-C	A16b-D	OK	167.34	78.8178	-1.08619	-1.97782	0.00205	0.0167645	yes	LRR receptor-like kinase
XLOC_005289	XLOC_005289	Medtr1g076150	chr1:33730165-33733155	A16b-C	A16b-D	OK	13.0435	6.14516	-1.08581	-2.16608	0.0004	0.00438917	yes	myb-related transcription factor LBM1
XLOC_027085	XLOC_027085	Medtr5g025610	chr5:10422422-10425348	A16b-C	A16b-D	OK	51.8744	24.4456	-1.08544	-2.41905	5e-05	0.000711595	yes	cytochrome P450 family ABA 8'-hydroxylase
XLOC_029304	XLOC_029304	Medtr5g005960	chr5:692640-694029	A16b-C	A16b-D	OK	7.99112	3.76627	-1.08526	-1.9279	0.00135	0.0119983	yes	membrane-associated kinase regulator-like protein, putative
XLOC_000191	XLOC_000191	Medtr1g013150	chr1:2878530-2880391	A16b-C	A16b-D	OK	3.23637	1.52556	-1.08504	-1.6585	0.00505	0.0347657	yes	glycoside hydrolase family 18 protein
XLOC_046479	XLOC_046479	Medtr8g066120	chr8:27463867-27470317	A16b-C	A16b-D	OK	37.8219	17.9265	-1.07713	-2.31758	5e-05	0.000711595	yes	D-aminoacyl-tRNA deacylase
XLOC_009845	XLOC_009845	Medtr2g013650	chr2:3696725-3700846	A16b-C	A16b-D	OK	143.846	68.2256	-1.07614	-2.33362	0.00015	0.00190611	yes	ubiquitin-conjugating enzyme E2
XLOC_045646	XLOC_045646	Medtr8g031290	chr8:11713763-11719266	A16b-C	A16b-D	OK	2.421	1.1485	-1.07585	-1.60208	0.008	0.0498686	yes	glycosyltransferase family 90 protein
XLOC_030834	XLOC_030834	Medtr5g061860	chr5:25703146-25708741	A16b-C	A16b-D	OK	18.4108	8.73882	-1.07504	-2.19274	0.0002	0.00243492	yes	sulfate/bicarbonate/oxalate exchanger and transporter sat-1
XLOC_008587	XLOC_008587	Medtr2g072820	chr2:30787667-30793362	A16b-C	A16b-D	OK	1.01959	0.484039	-1.0748	-1.65166	0.00655	0.0426188	yes	NBS-LRR type disease resistance protein
XLOC_047195	XLOC_047195	Medtr8g091590	chr8:38215124-38216286	A16b-C	A16b-D	OK	292.55	139.089	-1.07268	-2.04111	0.0005	0.00528668	yes	hypothetical protein
XLOC_020319	XLOC_020319	Medtr4g057600	chr4:21148962-21151877	A16b-C	A16b-D	OK	6.27133	2.9831	-1.07196	-1.87668	0.00175	0.0147963	yes	serine carboxypeptidase-like protein
XLOC_046434	XLOC_046434	Medtr8g064180	chr8:26900595-26902753	A16b-C	A16b-D	OK	9.54475	4.54053	-1.07185	-1.93589	0.0009	0.00861264	yes	xyloglucan endotransglucosylase/hydrolase family protein
XLOC_047000	XLOC_047000	Medtr8g085900	chr8:35620951-35624640	A16b-C	A16b-D	OK	5.30734	2.52507	-1.07167	-1.9779	0.00115	0.0105834	yes	calmodulin-binding family protein
XLOC_013032	XLOC_013032	Medtr3g435430	chr3:11590732-11593257	A16b-C	A16b-D	OK	7.48159	3.56057	-1.07124	-1.65354	0.00505	0.0347657	yes	expansin A10
XLOC_019351	XLOC_019351	Medtr4g014840	chr4:4242999-4250400	A16b-C	A16b-D	OK	26.1779	12.4589	-1.07118	-2.32934	5e-05	0.000711595	yes	aberrant root formation protein
XLOC_048427	XLOC_048427	Medtr0045s0060,Medtr0045s0070,Medtr0045s0100	scaffold0045:22593-53104	A16b-C	A16b-D	OK	2.75486	1.31345	-1.06862	-1.3284	0.0078	0.048841	yes	#N/A
XLOC_014051	XLOC_014051	Medtr3g070290	chr3:31501480-31507102	A16b-C	A16b-D	OK	5.47166	2.60919	-1.06838	-1.92526	0.00145	0.0127071	yes	anthranilate synthase alpha 1
XLOC_029237	XLOC_029237	Medtr5g099020	chr5:43371209-43377464	A16b-C	A16b-D	OK	26.7872	12.7874	-1.06683	-2.33563	0.0002	0.00243492	yes	MATE efflux family protein
XLOC_004967	XLOC_004967	Medtr1g067000	chr1:28815958-28822118	A16b-C	A16b-D	OK	13.5964	6.49864	-1.06501	-2.06573	0.0004	0.00438917	yes	myb transcription factor
XLOC_012565	XLOC_012565	Medtr3g010820	chr3:2605107-2611777	A16b-C	A16b-D	OK	18.716	8.95072	-1.06419	-2.273	5e-05	0.000711595	yes	zinc induced facilitator-like protein
XLOC_000075	XLOC_000075	Medtr1g008700	chr1:1027027-1030563	A16b-C	A16b-D	OK	90.022	43.0582	-1.06399	-2.40006	5e-05	0.000711595	yes	2-on-2 hemoglobin
XLOC_021451	XLOC_021451	Medtr4g094360,Medtr4g094362	chr4:37817598-37825302	A16b-C	A16b-D	OK	25.4393	12.171	-1.06361	-2.03027	0.00045	0.00485028	yes	#N/A
XLOC_010371	XLOC_010371	Medtr2g032030	chr2:12164217-12168282	A16b-C	A16b-D	OK	14.9656	7.16235	-1.06314	-2.34555	0.0001	0.0013362	yes	WRKY family transcription factor
XLOC_049305	XLOC_049305	Medtr0291s0010	scaffold0291:2086-5153	A16b-C	A16b-D	OK	2.33341	1.11864	-1.0607	-1.83837	0.0016	0.0137979	yes	calcium-dependent lipid-binding (CaLB domain) family protein
XLOC_022952	XLOC_022952	Medtr4g014320	chr4:4015725-4020166	A16b-C	A16b-D	OK	1.50284	0.72064	-1.06035	-1.69401	0.00395	0.028483	yes	disease resistance protein (TIR-NBS-LRR class)
XLOC_029289	XLOC_029289	Medtr5g005540	chr5:489931-494235	A16b-C	A16b-D	OK	6.74111	3.23492	-1.05926	-1.95172	0.00115	0.0105834	yes	D-arabinono-1,4-lactone oxidase-like protein
XLOC_040653	XLOC_040653	Medtr7g079295,Medtr7g079300	chr7:30086995-30092693	A16b-C	A16b-D	OK	24.8718	11.9369	-1.05908	-2.12358	0.0009	0.00861264	yes	#N/A
XLOC_032036	XLOC_032036	-	chr5:3803668-3803914	A16b-C	A16b-D	OK	65.5804	31.4918	-1.05829	-1.57058	0.00775	0.0485748	yes	#N/A
XLOC_011553	XLOC_011553	Medtr2g080040	chr2:33775947-33779312	A16b-C	A16b-D	OK	5.37727	2.58411	-1.05721	-1.82697	0.0018	0.015127	yes	peroxisomal membrane 22 kDa (Mpv17/PMP22) family protein
XLOC_014715	XLOC_014715	Medtr3g091570	chr3:41674618-41682385	A16b-C	A16b-D	OK	19.7297	9.49398	-1.05528	-2.29899	0.0001	0.0013362	yes	starch synthase 2/amyloplastic protein
XLOC_011646	XLOC_011646	Medtr2g083650	chr2:35101093-35106376	A16b-C	A16b-D	OK	3.13235	1.50764	-1.05495	-1.89677	0.0013	0.0116604	yes	disease resistance protein (TIR-NBS-LRR class)
XLOC_011787	XLOC_011787	Medtr2g088130	chr2:37112386-37117594	A16b-C	A16b-D	OK	34.574	16.6558	-1.05366	-2.31834	0.0001	0.0013362	yes	arogenate/prephenate dehydratase
XLOC_025193	XLOC_025193	Medtr4g099260	chr4:41128738-41133225	A16b-C	A16b-D	OK	11.2444	5.42013	-1.05281	-2.18505	0.00025	0.00293705	yes	high-affinity potassium transporter
XLOC_002897	XLOC_002897	Medtr1g105020	chr1:47332487-47333970	A16b-C	A16b-D	OK	34.8616	16.8374	-1.04997	-2.35776	5e-05	0.000711595	yes	2-hydroxyisoflavanone dehydratase
XLOC_027813	XLOC_027813	Medtr5g055000	chr5:22654984-22661493	A16b-C	A16b-D	OK	16.8004	8.11521	-1.0498	-2.29647	5e-05	0.000711595	yes	peptide/nitrate transporter
XLOC_008638	XLOC_008638	Medtr2g075910	chr2:31762187-31767897	A16b-C	A16b-D	OK	10.9976	5.31476	-1.04911	-2.19116	0.0001	0.0013362	yes	UNE1-like protein
XLOC_001846	XLOC_001846	Medtr1g070830	chr1:31369871-31371491	A16b-C	A16b-D	OK	18.9797	9.18019	-1.04786	-2.11602	0.00035	0.00391111	yes	auxin-responsive AUX/IAA family protein
XLOC_048789	XLOC_048789	Medtr0110s0050	scaffold0110:32209-37420	A16b-C	A16b-D	OK	6.65739	3.22094	-1.04747	-1.75621	0.00235	0.0187836	yes	5'-3' exonuclease family protein
XLOC_038036	XLOC_038036	Medtr7g091550	chr7:36216819-36222349	A16b-C	A16b-D	OK	6.37554	3.08801	-1.04587	-1.54985	0.00775	0.0485748	yes	NBS-LRR disease resistance protein
XLOC_015064	XLOC_015064	Medtr3g102420	chr3:47200439-47203816	A16b-C	A16b-D	OK	22.5581	10.9404	-1.04399	-2.04089	0.00045	0.00485028	yes	DNA-directed RNA polymerase subunit
XLOC_017640	XLOC_017640	Medtr3g078590	chr3:35403045-35405162	A16b-C	A16b-D	OK	496.088	240.781	-1.04288	-2.14862	0.0005	0.00528668	yes	NADH-ubiquinone reductase complex 1 MLRQ subunit
XLOC_011987	XLOC_011987	Medtr2g094860	chr2:40510032-40514457	A16b-C	A16b-D	OK	3.58804	1.74449	-1.04039	-1.71371	0.0035	0.025871	yes	cyclic nucleotide-gated ion channel-like protein
XLOC_027248	XLOC_027248	Medtr5g030740	chr5:13133968-13135369	A16b-C	A16b-D	OK	19.4905	9.48514	-1.03903	-2.06519	0.0006	0.00616966	yes	hydroxyproline-rich glycoprotein family protein, putative
XLOC_022356	XLOC_022356	Medtr4g125940	chr4:52300645-52303099	A16b-C	A16b-D	OK	311.814	151.848	-1.03806	-2.15917	5e-05	0.000711595	yes	peroxidase family protein
XLOC_011717	XLOC_011717	Medtr2g084985	chr2:36061126-36062434	A16b-C	A16b-D	OK	208.056	101.358	-1.03751	-2.21315	0.00015	0.00190611	yes	stress responsive A/B barrel domain protein
XLOC_004843	XLOC_004843	Medtr1g061170	chr1:26682279-26685220	A16b-C	A16b-D	OK	7.23043	3.52676	-1.03574	-1.90221	0.00185	0.0154405	yes	heat shock transcription factor A3
XLOC_041348	XLOC_041348	Medtr7g099870	chr7:40108409-40112550	A16b-C	A16b-D	OK	20.6336	10.095	-1.03135	-2.03494	0.00035	0.00391111	yes	ion channel regulatory protein UNC-93
XLOC_046722	XLOC_046722	Medtr8g075340	chr8:31858277-31864631	A16b-C	A16b-D	OK	7.73293	3.78553	-1.03052	-2.20168	0.0001	0.0013362	yes	osmosensor histidine kinase
XLOC_031489	XLOC_031489	Medtr5g083340	chr5:35977176-35979471	A16b-C	A16b-D	OK	11.8352	5.79394	-1.03047	-1.98503	0.0006	0.00616966	yes	dehydration-responsive element-binding protein
XLOC_021297	XLOC_021297	Medtr4g089095	chr4:35721011-35723110	A16b-C	A16b-D	OK	13.2249	6.47856	-1.02952	-2.12369	0.0003	0.0034454	yes	Dof domain zinc finger protein
XLOC_037184	XLOC_037184	Medtr7g065970,Medtr7g065980	chr7:23973365-23988444	A16b-C	A16b-D	OK	71.2036	34.8879	-1.02922	-2.40125	0.0001	0.0013362	yes	#N/A
XLOC_022259	XLOC_022259	Medtr4g123020	chr4:50754412-50757657	A16b-C	A16b-D	OK	20.0701	9.83766	-1.02866	-1.97838	0.0011	0.0101762	yes	plant gibberellin 2-oxidase
XLOC_002431	XLOC_002431	Medtr1g090320	chr1:40463442-40471419	A16b-C	A16b-D	OK	41.9833	20.5839	-1.0283	-2.30576	5e-05	0.000711595	yes	E3 ubiquitin-protein ligase LIN-like protein, putative
XLOC_016404	XLOC_016404	Medtr3g437870	chr3:12922695-12930672	A16b-C	A16b-D	OK	46.2436	22.6832	-1.02763	-2.37616	0.0001	0.0013362	yes	ABC transporter A family protein
XLOC_024627	XLOC_024627	Medtr4g082560	chr4:32093970-32100843	A16b-C	A16b-D	OK	10.1407	4.99471	-1.02168	-2.01726	0.00075	0.00742557	yes	DHHC-type zinc finger protein
XLOC_004089	XLOC_004089	Medtr1g035230	chr1:12592402-12597535	A16b-C	A16b-D	OK	223.356	110.222	-1.01893	-2.17078	0.00025	0.00293705	yes	pyrophosphate-fructose-6-phosphate 1-phosphotransferase
XLOC_028188	XLOC_028188	Medtr5g069180	chr5:29279669-29283274	A16b-C	A16b-D	OK	4.98605	2.46059	-1.01889	-1.67562	0.0053	0.0361288	yes	heavy metal transport/detoxification domain protein
XLOC_001647	XLOC_001647	Medtr1g063120	chr1:27765898-27770679	A16b-C	A16b-D	OK	4.05475	2.00204	-1.01814	-1.71316	0.0038	0.0276577	yes	4-coumarate:CoA ligase-like protein
XLOC_001688	XLOC_001688	Medtr1g064560	chr1:28404484-28406967	A16b-C	A16b-D	OK	5.69671	2.81343	-1.0178	-1.93359	0.0012	0.0109554	yes	Serine/Threonine-kinase CCR1-like protein
XLOC_004115	XLOC_004115	Medtr1g035730	chr1:13051541-13053044	A16b-C	A16b-D	OK	8.02935	3.96548	-1.01779	-1.87529	0.00105	0.00978809	yes	xyloglucan galactosyltransferase KATAMARI-like protein
XLOC_033420	XLOC_033420	Medtr6g069420	chr6:24981418-24987900	A16b-C	A16b-D	OK	11.2467	5.55458	-1.01775	-1.97005	0.00085	0.00820682	yes	glutathione S-transferase
XLOC_038661	XLOC_038661	Medtr7g111280	chr7:45666165-45669433	A16b-C	A16b-D	OK	4.92085	2.43451	-1.01528	-1.70942	0.00515	0.0352545	yes	pectinacetylesterase family protein
XLOC_015389	XLOC_015389	Medtr3g111020	chr3:51873515-51875948	A16b-C	A16b-D	OK	42.1539	20.8601	-1.01492	-2.02998	0.00065	0.00657947	yes	MATE efflux family protein
XLOC_038391	XLOC_038391	Medtr7g102520	chr7:41544572-41546108	A16b-C	A16b-D	OK	8.59746	4.25546	-1.0146	-1.74615	0.00265	0.0206388	yes	UDP-glucosyltransferase family protein
XLOC_016698	XLOC_016698	Medtr3g051950	chr3:20546159-20547496	A16b-C	A16b-D	OK	1573.23	779.721	-1.0127	-1.63851	0.00725	0.0460793	yes	eukaryotic translation initiation factor SUI1
XLOC_040477	XLOC_040477	Medtr7g074240	chr7:27739751-27741547	A16b-C	A16b-D	OK	9.84959	4.88407	-1.01198	-1.82112	0.0025	0.0197312	yes	EF hand calcium-binding family protein
XLOC_038273	XLOC_038273	Medtr7g099260	chr7:39789339-39791288	A16b-C	A16b-D	OK	21.5501	10.6935	-1.01097	-1.89978	0.00205	0.0167645	yes	TPR repeat protein
XLOC_018161	XLOC_018161	Medtr3g093730	chr3:42821389-42825561	A16b-C	A16b-D	OK	35.741	17.7363	-1.01088	-2.24951	0.0001	0.0013362	yes	methylesterase
XLOC_015154	XLOC_015154	Medtr3g105320	chr3:48552584-48554979	A16b-C	A16b-D	OK	18.0352	8.95486	-1.01007	-2.11341	0.00025	0.00293705	yes	kinase 1B
XLOC_002097	XLOC_002097	Medtr1g079730	chr1:35405685-35410201	A16b-C	A16b-D	OK	7.61809	3.78418	-1.00945	-1.94436	0.0012	0.0109554	yes	carboxyl-terminal peptidase
XLOC_041785	XLOC_041785	Medtr7g112490	chr7:46255767-46259866	A16b-C	A16b-D	OK	19.2156	9.55211	-1.00838	-2.16133	0.00025	0.00293705	yes	protein phosphatase 2C family protein
XLOC_004007	XLOC_004007	Medtr1g032120	chr1:11372617-11376568	A16b-C	A16b-D	OK	22.8806	11.3758	-1.00816	-2.17215	0.0003	0.0034454	yes	tRNA guanosine-2'-O-methyltransferase TRM13-like protein
XLOC_004917	XLOC_004917	Medtr1g063910	chr1:28073327-28077943	A16b-C	A16b-D	OK	34.9293	17.3669	-1.0081	-2.27997	0.00015	0.00190611	yes	kinase 1B
XLOC_040391	XLOC_040391	Medtr7g070250	chr7:25917860-25920322	A16b-C	A16b-D	OK	134.316	66.8122	-1.00744	-2.33629	5e-05	0.000711595	yes	macrophage migration inhibition factor-like protein
XLOC_028486	XLOC_028486	Medtr5g078780	chr5:33660869-33670952	A16b-C	A16b-D	OK	5.0088	2.492	-1.00716	-1.83534	0.0018	0.015127	yes	CCAAT-binding factor
XLOC_024194	XLOC_024194	Medtr4g068980	chr4:25899277-25900712	A16b-C	A16b-D	OK	70.0314	34.873	-1.00589	-1.70978	0.0034	0.0253049	yes	F-box-like protein
XLOC_031232	XLOC_031232	Medtr5g075570	chr5:32141281-32143231	A16b-C	A16b-D	OK	33.9499	16.928	-1.00399	-2.21302	0.0002	0.00243492	yes	integrase-type DNA-binding superfamily protein
XLOC_004253	XLOC_004253	Medtr1g040875	chr1:15170552-15172431	A16b-C	A16b-D	OK	42.6153	21.2718	-1.00243	-2.09849	0.00025	0.00293705	yes	CBL-interacting kinase
XLOC_014576	XLOC_014576	Medtr3g087150	chr3:39521057-39525188	A16b-C	A16b-D	OK	92.4208	46.2925	-0.997437	-2.27155	5e-05	0.000711595	yes	plant/T5J17-70 protein, putative
XLOC_044895	XLOC_044895	Medtr8g005225	chr8:105937-107952	A16b-C	A16b-D	OK	7.6445	3.83528	-0.995088	-1.87741	0.00215	0.0174212	yes	DUF247 domain protein
XLOC_020778	XLOC_020778	Medtr4g073690	chr4:27963344-27966995	A16b-C	A16b-D	OK	85.2227	42.7779	-0.99437	-2.33404	5e-05	0.000711595	yes	nodulin-like/MFS transporter
XLOC_042879	XLOC_042879	Medtr8g035720	chr8:13031505-13034088	A16b-C	A16b-D	OK	4.71172	2.37036	-0.991147	-1.57004	0.00745	0.0470126	yes	sulfotransferase
XLOC_020839	XLOC_020839	Medtr4g075730	chr4:28960089-28965957	A16b-C	A16b-D	OK	5.44694	2.74039	-0.991067	-1.62486	0.00365	0.0267662	yes	late embryogenesis abundant protein
XLOC_014627	XLOC_014627	Medtr3g088565	chr3:40295218-40297253	A16b-C	A16b-D	OK	21.1904	10.6625	-0.990871	-2.08764	0.0004	0.00438917	yes	1-aminocyclopropane-1-carboxylate oxidase
XLOC_048876	XLOC_048876	Medtr0133s0020,Medtr0133s0030	scaffold0133:5959-13892	A16b-C	A16b-D	OK	5.24497	2.64049	-0.99013	-1.76778	0.00245	0.0193759	yes	#N/A
XLOC_027634	XLOC_027634	Medtr5g044220	chr5:19437915-19441546	A16b-C	A16b-D	OK	12.1474	6.11754	-0.989617	-1.8496	0.0021	0.0171015	yes	triose phosphate/phosphate translocator
XLOC_044597	XLOC_044597	Medtr8g098895	chr8:41389486-41391445	A16b-C	A16b-D	OK	12.0797	6.08744	-0.988676	-1.98871	0.0006	0.00616966	yes	plant/F1M20-13 protein
XLOC_042303	XLOC_042303	Medtr8g012400	chr8:3529719-3533281	A16b-C	A16b-D	OK	19.6549	9.91108	-0.987774	-2.16944	0.00015	0.00190611	yes	O-glycosyl hydrolase family 17 protein
XLOC_023639	XLOC_023639	Medtr4g046713	chr4:16525345-16527516	A16b-C	A16b-D	OK	187.994	94.8177	-0.987462	-2.11948	0.0006	0.00616966	yes	peroxidase family protein
XLOC_044107	XLOC_044107	Medtr8g079360,Medtr8g079380,Medtr8g079400	chr8:33950454-33993524	A16b-C	A16b-D	OK	11.2623	5.68156	-0.987149	-1.69457	0.00365	0.0267662	yes	#N/A
XLOC_012064	XLOC_012064	Medtr2g097620	chr2:41696641-41698510	A16b-C	A16b-D	OK	68.3629	34.4888	-0.987085	-2.08613	0.0004	0.00438917	yes	zinc finger, C3HC4 type (RING finger) protein, putative
XLOC_046812	XLOC_046812	Medtr8g077680	chr8:33042236-33049752	A16b-C	A16b-D	OK	8.87456	4.47779	-0.986889	-1.93413	0.0006	0.00616966	yes	vam6/Vps39-like protein
XLOC_013806	XLOC_013806	Medtr3g466530,Medtr3g466590	chr3:27345753-27381419	A16b-C	A16b-D	OK	13.714	6.92112	-0.986567	-2.1335	0.0001	0.0013362	yes	#N/A
XLOC_019318	XLOC_019318	Medtr4g013255	chr4:3659490-3663944	A16b-C	A16b-D	OK	90.5252	45.707	-0.985904	-1.94934	0.001	0.00940309	yes	F-box/LRR protein
XLOC_029993	XLOC_029993	Medtr5g026620	chr5:10970469-10973893	A16b-C	A16b-D	OK	38.0573	19.2159	-0.985872	-1.95673	0.00095	0.00899817	yes	ubiquinol oxidase 1a
XLOC_003590	XLOC_003590	Medtr1g017910	chr1:5105396-5107858	A16b-C	A16b-D	OK	8.46082	4.27307	-0.985525	-1.87693	0.0013	0.0116604	yes	exocyst subunit exo70 family protein
XLOC_017241	XLOC_017241	Medtr3g065250	chr3:29440649-29444625	A16b-C	A16b-D	OK	981.517	496.07	-0.984469	-1.63566	0.00655	0.0426188	yes	glutamine synthetase domain protein
XLOC_038432	XLOC_038432	Medtr7g104050	chr7:42091019-42093749	A16b-C	A16b-D	OK	8.55735	4.32597	-0.984141	-1.7784	0.0026	0.0203717	yes	growth-regulating factor
XLOC_031229	XLOC_031229	Medtr5g075490	chr5:32103538-32107376	A16b-C	A16b-D	OK	10.5743	5.3485	-0.983352	-2.05355	0.00035	0.00391111	yes	kinase interacting (KIP1-like) family protein
XLOC_048818	XLOC_048818	Medtr0117s0080	scaffold0117:27776-31562	A16b-C	A16b-D	OK	4.02403	2.03573	-0.983095	-1.60118	0.00735	0.0465476	yes	TPX2 (targeting protein for Xklp2) family protein
XLOC_047229	XLOC_047229	Medtr8g092510	chr8:38670235-38675015	A16b-C	A16b-D	OK	87.2376	44.1619	-0.982147	-2.15737	0.0003	0.0034454	yes	ribonucleoside-diphosphate reductase, alpha chain
XLOC_046587	XLOC_046587	Medtr8g069820	chr8:29471044-29474168	A16b-C	A16b-D	OK	12.0316	6.09523	-0.981071	-1.88907	0.00135	0.0119983	yes	transmembrane protein, putative
XLOC_005832	XLOC_005832	Medtr1g093850	chr1:42107560-42112497	A16b-C	A16b-D	OK	15.3073	7.76326	-0.979485	-2.16605	0.00035	0.00391111	yes	CHUP1-like protein
XLOC_041817	XLOC_041817	Medtr7g113405	chr7:46706227-46707139	A16b-C	A16b-D	OK	115.163	58.4748	-0.977788	-2.25334	0.0002	0.00243492	yes	3-ketoacyl-CoA synthase-like protein
XLOC_021841	XLOC_021841	Medtr4g107630	chr4:44583771-44586598	A16b-C	A16b-D	OK	10.6344	5.40076	-0.97751	-1.76252	0.00255	0.0200608	yes	integral membrane HPP family protein
XLOC_008096	XLOC_008096	Medtr2g048920	chr2:21607579-21609740	A16b-C	A16b-D	OK	6.56753	3.33584	-0.9773	-1.64504	0.0062	0.0408608	yes	hypothetical protein
XLOC_045588	XLOC_045588	Medtr8g028565	chr8:10922449-10924777	A16b-C	A16b-D	OK	10.7429	5.45721	-0.977153	-1.92033	0.001	0.00940309	yes	WRKY family transcription factor
XLOC_043803	XLOC_043803	Medtr8g069880	chr8:29551398-29553538	A16b-C	A16b-D	OK	4.0546	2.06065	-0.97646	-1.62833	0.00675	0.0436573	yes	ankyrin repeat protein
XLOC_021828	XLOC_021828	Medtr4g107230	chr4:44299913-44302294	A16b-C	A16b-D	OK	270.987	137.76	-0.976068	-1.89012	0.0016	0.0137979	yes	MYB-like transcription factor family protein
XLOC_026953	XLOC_026953	Medtr5g022240	chr5:8755759-8758476	A16b-C	A16b-D	OK	3.14168	1.59978	-0.973667	-1.71169	0.00325	0.0244504	yes	armadillo repeat only protein
XLOC_045607	XLOC_045607	Medtr8g028880	chr8:11191744-11195603	A16b-C	A16b-D	OK	28.7648	14.6558	-0.972832	-2.18541	0.0002	0.00243492	yes	calmodulin-binding receptor-like cytoplasmic kinase
XLOC_001980	XLOC_001980	Medtr1g075640	chr1:33512365-33520877	A16b-C	A16b-D	OK	50.297	25.636	-0.972299	-2.24986	5e-05	0.000711595	yes	phosphate transporter PHO1-like protein
XLOC_024109	XLOC_024109	Medtr4g065390	chr4:24577302-24579549	A16b-C	A16b-D	OK	57.746	29.442	-0.971846	-1.73928	0.00335	0.0250189	yes	Nodule Cysteine-Rich (NCR) secreted peptide
XLOC_014710	XLOC_014710	Medtr3g091380	chr3:41569959-41574355	A16b-C	A16b-D	OK	18.993	9.69273	-0.970496	-2.14906	5e-05	0.000711595	yes	pectinesterase/pectinesterase inhibitor
XLOC_017579	XLOC_017579	Medtr3g075530	chr3:34390997-34395358	A16b-C	A16b-D	OK	79.8719	40.7964	-0.969246	-2.18267	0.00015	0.00190611	yes	E3 ubiquitin-protein ligase RGLG2-like protein
XLOC_043934	XLOC_043934	Medtr8g074010	chr8:31299024-31300757	A16b-C	A16b-D	OK	129.264	66.0567	-0.968548	-2.20505	0.00015	0.00190611	yes	phosphoserine aminotransferase
XLOC_031312	XLOC_031312	Medtr5g077770	chr5:33192708-33203844	A16b-C	A16b-D	OK	34.8825	17.8464	-0.966867	-2.23355	0.00015	0.00190611	yes	potassium outward rectifying channel protein
XLOC_003841	XLOC_003841	Medtr1g026890	chr1:8830190-8835899	A16b-C	A16b-D	OK	50.5284	25.8667	-0.965997	-2.28318	0.00015	0.00190611	yes	RNA recognition motif protein
XLOC_008148	XLOC_008148	Medtr2g450710	chr2:22530792-22535211	A16b-C	A16b-D	OK	40.914	20.9478	-0.965798	-2.24933	0.0001	0.0013362	yes	nodulin-like/MFS transporter
XLOC_007918	XLOC_007918	Medtr2g041540	chr2:18238186-18238464	A16b-C	A16b-D	OK	951.114	486.978	-0.965762	-1.70943	0.00545	0.0369828	yes	Nodule Cysteine-Rich (NCR) secreted peptide
XLOC_029475	XLOC_029475	Medtr5g010635	chr5:2886628-2887780	A16b-C	A16b-D	OK	413.539	212.048	-0.963631	-1.98647	0.00025	0.00293705	yes	pathogenesis-related thaumatin family protein
XLOC_020406	XLOC_020406	Medtr4g060790	chr4:22365928-22370030	A16b-C	A16b-D	OK	51.2436	26.3026	-0.962169	-2.05634	0.00035	0.00391111	yes	defects in morphology protein 1 precursor
XLOC_019950	XLOC_019950	Medtr4g039680,Medtr4g039720,Medtr4g039740	chr4:14111598-14130863	A16b-C	A16b-D	OK	28.5983	14.6873	-0.961357	-1.87453	0.0017	0.0144363	yes	#N/A
XLOC_019268	XLOC_019268	Medtr4g011460	chr4:2807777-2812468	A16b-C	A16b-D	OK	507.468	260.691	-0.960974	-1.60656	0.0065	0.0423643	yes	plastidic ATP/ADP-transporter-like protein
XLOC_010298	XLOC_010298	Medtr2g028940	chr2:10766244-10771229	A16b-C	A16b-D	OK	6.73017	3.46177	-0.959135	-1.96394	0.0013	0.0116604	yes	E3 ubiquitin-protein ligase LIN-like protein, putative
XLOC_004690	XLOC_004690	Medtr1g054675	chr1:23811232-23814162	A16b-C	A16b-D	OK	22.3807	11.5375	-0.955933	-1.78505	0.00215	0.0174212	yes	RNA recognition motif
XLOC_023687	XLOC_023687	Medtr4g050140	chr4:17725071-17726835	A16b-C	A16b-D	OK	22.9725	11.8779	-0.951622	-2.00523	0.0011	0.0101762	yes	carboxylesterase
XLOC_037446	XLOC_037446	Medtr7g074060	chr7:27645547-27650883	A16b-C	A16b-D	OK	115.41	59.6908	-0.951189	-1.97029	0.00075	0.00742557	yes	ZIP metal ion transporter family protein
XLOC_025896	XLOC_025896	Medtr4g123553	chr4:51368548-51370818	A16b-C	A16b-D	OK	8.12513	4.20573	-0.950034	-1.6718	0.00345	0.0256378	yes	UDP-glucosyltransferase family protein
XLOC_003427	XLOC_003427	Medtr1g012420	chr1:2455301-2463886	A16b-C	A16b-D	OK	60.111	31.1474	-0.948517	-2.236	0.0001	0.0013362	yes	DEAD-box ATP-dependent RNA helicase-like protein
XLOC_010293	XLOC_010293	Medtr2g028770	chr2:10672438-10679871	A16b-C	A16b-D	OK	26.7225	13.8486	-0.948312	-2.0503	0.00045	0.00485028	yes	magnesium transporter CorA family protein
XLOC_025971	XLOC_025971	Medtr4g127040	chr4:52694436-52696471	A16b-C	A16b-D	OK	23.5323	12.2064	-0.947009	-2.11958	0.0004	0.00438917	yes	WRKY family transcription factor
XLOC_020490	XLOC_020490	Medtr4g063945	chr4:23830966-23833922	A16b-C	A16b-D	OK	54.455	28.2693	-0.945827	-2.12957	0.0003	0.0034454	yes	kinase 1B
XLOC_024219	XLOC_024219	Medtr4g069770	chr4:26235531-26235941	A16b-C	A16b-D	OK	613.115	318.389	-0.945367	-2.04369	0.0005	0.00528668	yes	DUF2775 family protein
XLOC_027416	XLOC_027416	Medtr5g036087	chr5:15720720-15721951	A16b-C	A16b-D	OK	13.3382	6.9324	-0.944136	-1.7782	0.00285	0.0218725	yes	matrix metalloproteinase
XLOC_041545	XLOC_041545	Medtr7g105870	chr7:42989208-42990385	A16b-C	A16b-D	OK	44.8337	23.3283	-0.9425	-2.10403	0.0002	0.00243492	yes	harpin-induced-like protein
XLOC_010496	XLOC_010496	Medtr2g436530	chr2:14206241-14213566	A16b-C	A16b-D	OK	4.79085	2.50183	-0.937297	-1.85706	0.00165	0.014104	yes	E3 ubiquitin-protein ligase LIN-like protein, putative
XLOC_025002	XLOC_025002	Medtr4g094368	chr4:37833138-37835976	A16b-C	A16b-D	OK	83.5086	43.6314	-0.936558	-2.17049	0.00025	0.00293705	yes	caffeoyl-CoA-O-methyltransferase
XLOC_021989	XLOC_021989	Medtr4g113790	chr4:46833140-46835739	A16b-C	A16b-D	OK	11.0895	5.79708	-0.935801	-1.90093	0.0018	0.015127	yes	Serine/Threonine kinase family protein
XLOC_006921	XLOC_006921	Medtr2g014250	chr2:3995650-3996265	A16b-C	A16b-D	OK	179.302	93.7445	-0.935583	-2.08173	0.0004	0.00438917	yes	hypothetical protein
XLOC_007258	XLOC_007258	Medtr2g024330	chr2:8764565-8770140	A16b-C	A16b-D	OK	17.9879	9.40604	-0.935369	-2.06158	0.0005	0.00528668	yes	strubbelig-receptor family protein
XLOC_018635	XLOC_018635	Medtr3g107730	chr3:49704865-49709104	A16b-C	A16b-D	OK	11.2631	5.89112	-0.934984	-2.01191	0.00045	0.00485028	yes	boron transporter-like protein
XLOC_037822	XLOC_037822	Medtr7g085200	chr7:32940107-32943998	A16b-C	A16b-D	OK	10.1974	5.34295	-0.932499	-1.8107	0.00185	0.0154405	yes	Nod factor-binding lectin-nucleotide phosphhydrolase
XLOC_037118	XLOC_037118	Medtr7g062540	chr7:22756277-22761697	A16b-C	A16b-D	OK	44.6592	23.4237	-0.930985	-2.19767	0.00015	0.00190611	yes	auxin response factor 2
XLOC_001683	XLOC_001683	Medtr1g064430	chr1:28345467-28349210	A16b-C	A16b-D	OK	10.971	5.75914	-0.929763	-2.01866	0.0007	0.00701985	yes	auxin response factor 1
XLOC_019368	XLOC_019368	Medtr4g415390	chr4:4530955-4538633	A16b-C	A16b-D	OK	4.27881	2.24764	-0.928798	-1.62722	0.00435	0.0308303	yes	auxin influx transporter
XLOC_049478	XLOC_049478	Medtr0392s0020	scaffold0392:14340-15064	A16b-C	A16b-D	OK	8.94007	4.69655	-0.928684	-1.61485	0.0059	0.0393098	yes	nuclear transcription factor Y protein
XLOC_009006	XLOC_009006	Medtr2g089100	chr2:37602591-37604640	A16b-C	A16b-D	OK	5.97457	3.14	-0.928072	-1.68207	0.00455	0.0319799	yes	GRAS family transcription factor
XLOC_005798	XLOC_005798	Medtr1g492950	chr1:41684844-41695938	A16b-C	A16b-D	OK	6.47023	3.40351	-0.926793	-1.88295	0.00145	0.0127071	yes	drug resistance transporter-like ABC domain protein
XLOC_017888	XLOC_017888	Medtr3g085460	chr3:38619562-38623538	A16b-C	A16b-D	OK	17.3803	9.15083	-0.925482	-1.86965	0.0012	0.0109554	yes	ELMO/CED-12 family protein
XLOC_009924	XLOC_009924	Medtr2g016220	chr2:4923872-4928618	A16b-C	A16b-D	OK	7.09982	3.73911	-0.925086	-1.56673	0.00405	0.0290641	yes	myb-like DNA-binding domain, shaqkyf class protein
XLOC_021822	XLOC_021822	Medtr4g106590	chr4:44212853-44214908	A16b-C	A16b-D	OK	94.5572	49.8109	-0.924724	-2.08771	0.0004	0.00438917	yes	two-component response regulator ARR3-like protein
XLOC_026026	XLOC_026026	Medtr4g128400	chr4:53488163-53489852	A16b-C	A16b-D	OK	10.4937	5.54365	-0.920614	-1.60785	0.0064	0.0418809	yes	xyloglucan endotransglucosylase/hydrolase family protein
XLOC_002906	XLOC_002906	Medtr1g105495	chr1:47494187-47496491	A16b-C	A16b-D	OK	35.9136	18.9802	-0.920034	-1.97362	0.00065	0.00657947	yes	xyloglucan endotransglucosylase/hydrolase family protein
XLOC_041292	XLOC_041292	Medtr7g098180,Medtr7g098200,Medtr7g098210,Medtr7g098220,Medtr7g098230	chr7:39238304-39262276	A16b-C	A16b-D	OK	149.571	79.112	-0.918859	-1.89597	0.0011	0.0101762	yes	#N/A
XLOC_044119	XLOC_044119	Medtr8g079520,Medtr8g079550	chr8:34109544-34124561	A16b-C	A16b-D	OK	3.22891	1.70825	-0.918526	-1.60651	0.0064	0.0418809	yes	#N/A
XLOC_040696	XLOC_040696	Medtr7g080460	chr7:30617122-30621534	A16b-C	A16b-D	OK	5.40431	2.86044	-0.917874	-1.76128	0.00215	0.0174212	yes	AP2-like ethylene-responsive transcription factor
XLOC_031144	XLOC_031144	Medtr5g072930,Medtr5g072980,Medtr5g073020	chr5:31038884-31074005	A16b-C	A16b-D	OK	60.6116	32.0875	-0.917585	-2.04061	0.0006	0.00616966	yes	#N/A
XLOC_026779	XLOC_026779	Medtr5g017450	chr5:6370232-6372760	A16b-C	A16b-D	OK	103.239	54.6635	-0.91734	-2.10754	0.0002	0.00243492	yes	DUF1685 family protein
XLOC_014013	XLOC_014013	Medtr3g069070	chr3:30918151-30922274	A16b-C	A16b-D	OK	12.745	6.75085	-0.916788	-1.91635	0.001	0.00940309	yes	mannose-1-phosphate guanylyltransferase-like protein
XLOC_007026	XLOC_007026	Medtr2g017520	chr2:5363982-5365478	A16b-C	A16b-D	OK	73.906	39.1929	-0.915099	-2.13801	0.0003	0.0034454	yes	pyridoxal biosynthesis protein PDX1, putative
XLOC_042726	XLOC_042726	Medtr8g028110,Medtr8g028115	chr8:10445431-10455723	A16b-C	A16b-D	OK	12.0416	6.38836	-0.914507	-1.91306	0.00075	0.00742557	yes	#N/A
XLOC_037461	XLOC_037461	Medtr7g074610	chr7:27882109-27885570	A16b-C	A16b-D	OK	88.3641	46.8875	-0.914257	-2.1327	0.00025	0.00293705	yes	Serine/Threonine kinase family protein
XLOC_003695	XLOC_003695	Medtr1g021955	chr1:6698129-6701849	A16b-C	A16b-D	OK	16.2215	8.61105	-0.913642	-1.67162	0.0052	0.0355342	yes	PPR containing plant-like protein
XLOC_006315	XLOC_006315	Medtr1g109620	chr1:49581048-49585320	A16b-C	A16b-D	OK	33.9976	18.0529	-0.913207	-2.141	0.00025	0.00293705	yes	trehalose-6-phosphate synthase domain protein
XLOC_037463	XLOC_037463	Medtr7g074730,Medtr7g074820,Medtr7g074850	chr7:27957997-27996150	A16b-C	A16b-D	OK	12.7878	6.7914	-0.912989	-1.64637	0.0047	0.0327972	yes	#N/A
XLOC_000431	XLOC_000431	Medtr1g021520	chr1:6453854-6457812	A16b-C	A16b-D	OK	6.72664	3.57283	-0.912817	-1.66165	0.00475	0.0330749	yes	myb-like DNA-binding domain, shaqkyf class protein
XLOC_034626	XLOC_034626	Medtr6g033260	chr6:10558892-10566735	A16b-C	A16b-D	OK	52.3804	27.822	-0.912803	-2.06034	0.00055	0.00572819	yes	monofunctional aspartokinase
XLOC_028548	XLOC_028548	Medtr5g080770	chr5:34582069-34586696	A16b-C	A16b-D	OK	255.595	135.796	-0.912412	-1.88321	0.0015	0.0130922	yes	mannose-1-phosphate guanylyltransferase-like protein
XLOC_030347	XLOC_030347	Medtr5g037950	chr5:16577586-16578974	A16b-C	A16b-D	OK	83.1651	44.1894	-0.912277	-1.99139	0.0004	0.00438917	yes	thioredoxin
XLOC_010727	XLOC_010727	Medtr2g041960	chr2:18325623-18329227	A16b-C	A16b-D	OK	5.86977	3.12074	-0.911417	-1.72522	0.00375	0.0273552	yes	Serine/Threonine kinase family protein
XLOC_021560	XLOC_021560	Medtr4g095075	chr4:39671943-39675611	A16b-C	A16b-D	OK	24.8846	13.2424	-0.910086	-1.99365	0.00075	0.00742557	yes	metal transporter Nramp3 protein
XLOC_022959	XLOC_022959	Medtr4g014460	chr4:4081744-4083299	A16b-C	A16b-D	OK	73.4583	39.1131	-0.909272	-2.15027	0.0001	0.0013362	yes	abscisic acid receptor
XLOC_016845	XLOC_016845	Medtr3g058220,Medtr3g058230,Medtr3g058250,Medtr3g058380,Medtr3g058390,Medtr3g058400	chr3:23023885-23150526	A16b-C	A16b-D	OK	28.0896	14.9579	-0.909125	-1.7917	0.0021	0.0171015	yes	#N/A
XLOC_029169	XLOC_029169	Medtr5g097010	chr5:42463028-42466972	A16b-C	A16b-D	OK	24.1949	12.8856	-0.908941	-1.84704	0.00155	0.0134262	yes	glucose-1-phosphate adenylyltransferase family protein
XLOC_018579	XLOC_018579	Medtr3g105830	chr3:48815450-48817527	A16b-C	A16b-D	OK	24.5491	13.0821	-0.908074	-1.83592	0.00135	0.0119983	yes	Tsi1-interacting protein TSIP1
XLOC_008854	XLOC_008854	Medtr2g084230	chr2:35399100-35403913	A16b-C	A16b-D	OK	4.70279	2.51049	-0.905546	-1.58952	0.0058	0.0388698	yes	myb-like DNA-binding domain, shaqkyf class protein
XLOC_044967	XLOC_044967	Medtr8g007235	chr8:1366874-1369594	A16b-C	A16b-D	OK	1326.82	708.338	-0.905466	-1.6173	0.00515	0.0352545	yes	nucleoside diphosphate kinase-like protein
XLOC_005696	XLOC_005696	Medtr1g089260	chr1:40004459-40006446	A16b-C	A16b-D	OK	12.7985	6.83414	-0.905146	-1.8723	0.00155	0.0134262	yes	U3 small nucleolar RNA-associated protein, putative
XLOC_041776	XLOC_041776	Medtr7g112320	chr7:46136942-46140775	A16b-C	A16b-D	OK	19.2944	10.3065	-0.904627	-1.91914	0.0011	0.0101762	yes	DNA polymerase III, epsilon subunit-like protein
XLOC_018928	XLOC_018928	Medtr3g115560	chr3:54081850-54086431	A16b-C	A16b-D	OK	19.5025	10.4178	-0.904602	-1.97837	0.00045	0.00485028	yes	DNA-binding bromodomain protein
XLOC_018464	XLOC_018464	Medtr3g102660	chr3:47311375-47312866	A16b-C	A16b-D	OK	24.2853	12.9767	-0.904164	-1.65691	0.00415	0.0296396	yes	GASA/GAST/Snakin
XLOC_009009	XLOC_009009	Medtr2g089140	chr2:37637333-37639541	A16b-C	A16b-D	OK	143.73	76.8048	-0.904097	-2.11874	0.00035	0.00391111	yes	xyloglucan endotransglucosylase/hydrolase family protein
XLOC_044389	XLOC_044389	Medtr8g091390	chr8:38116265-38119753	A16b-C	A16b-D	OK	10.7339	5.7392	-0.90325	-1.86537	0.0013	0.0116604	yes	L-ascorbate oxidase
XLOC_033288	XLOC_033288	Medtr6g461910	chr6:21613651-21616491	A16b-C	A16b-D	OK	11.7621	6.29352	-0.902204	-1.90949	0.0009	0.00861264	yes	DUF3475 domain protein
XLOC_001692	XLOC_001692	Medtr1g064710	chr1:28480941-28486635	A16b-C	A16b-D	OK	16.8351	9.00907	-0.902021	-2.07864	0.00065	0.00657947	yes	RING/U-box protein
XLOC_019985	XLOC_019985	Medtr4g037470	chr4:14958613-14963747	A16b-C	A16b-D	OK	65.1374	34.9344	-0.898839	-2.05062	0.0004	0.00438917	yes	catalytic/protein phosphatase type 2C
XLOC_041683	XLOC_041683	Medtr7g109480	chr7:44772012-44778065	A16b-C	A16b-D	OK	11.9042	6.39064	-0.897442	-1.9258	0.00065	0.00657947	yes	DNA replication licensing factor Mcm7, putative
XLOC_004892	XLOC_004892	Medtr1g062860	chr1:27539219-27543659	A16b-C	A16b-D	OK	31.7505	17.0469	-0.897267	-1.89218	0.0011	0.0101762	yes	eukaryotic-type carbonic anhydrase
XLOC_025170	XLOC_025170	Medtr4g098850	chr4:40768096-40778727	A16b-C	A16b-D	OK	3.57265	1.91838	-0.897107	-1.60179	0.0072	0.0458814	yes	type I inositol-1,4,5-trisphosphate 5-phosphatase
XLOC_018728	XLOC_018728	Medtr3g110065	chr3:50942625-50947563	A16b-C	A16b-D	OK	460.094	247.229	-0.896077	-1.64925	0.00535	0.0363931	yes	aspartate aminotransferase
XLOC_008892	XLOC_008892	Medtr2g084965	chr2:36054920-36056353	A16b-C	A16b-D	OK	9.48904	5.10287	-0.894955	-1.68945	0.0037	0.027092	yes	DUF868 family protein
XLOC_024598	XLOC_024598	Medtr4g081440	chr4:31579237-31585331	A16b-C	A16b-D	OK	35.7109	19.2043	-0.894937	-1.96853	0.00035	0.00391111	yes	dihydroflavonol 4-reductase-like protein
XLOC_047116	XLOC_047116	Medtr8g089400	chr8:37157576-37160695	A16b-C	A16b-D	OK	14.0723	7.56849	-0.894779	-1.56634	0.00635	0.0416237	yes	carbohydrate-binding X8 domain protein
XLOC_015139	XLOC_015139	Medtr3g104760	chr3:48292252-48297828	A16b-C	A16b-D	OK	3.6891	1.98457	-0.894441	-1.51246	0.00765	0.0481186	yes	NOL1/NOP2/sun family RNA methylase, putative
XLOC_022091	XLOC_022091	Medtr4g116870	chr4:48392491-48398560	A16b-C	A16b-D	OK	13.7865	7.41799	-0.894157	-1.9509	0.00075	0.00742557	yes	DNA replication licensing factor MCM4
XLOC_004034	XLOC_004034	Medtr1g032930	chr1:11790102-11793150	A16b-C	A16b-D	OK	26.5604	14.2919	-0.894074	-2.10577	0.00055	0.00572819	yes	receptor-like kinase
XLOC_041311	XLOC_041311	Medtr7g098700,Medtr7g098730	chr7:39514807-39532561	A16b-C	A16b-D	OK	12.1941	6.57203	-0.891773	-1.81663	0.00205	0.0167645	yes	#N/A
XLOC_011830	XLOC_011830	Medtr2g089350	chr2:37753569-37758140	A16b-C	A16b-D	OK	57.9565	31.2496	-0.891134	-1.96748	0.0012	0.0109554	yes	universal stress family protein
XLOC_000203	XLOC_000203	Medtr1g014190	chr1:3077749-3082294	A16b-C	A16b-D	OK	205.69	110.965	-0.890365	-1.69051	0.0035	0.025871	yes	protein phosphatase 2C-like protein
XLOC_024931	XLOC_024931	Medtr4g092920	chr4:36878579-36882777	A16b-C	A16b-D	OK	54.8798	29.6244	-0.88949	-2.07459	0.0003	0.0034454	yes	heat shock 70 kDa protein
XLOC_027139	XLOC_027139	Medtr5g026850	chr5:11093404-11098145	A16b-C	A16b-D	OK	95.4739	51.6261	-0.887007	-1.80726	0.00225	0.0181258	yes	cyclops protein, putative
XLOC_000535	XLOC_000535	Medtr1g024980	chr1:7957882-7961646	A16b-C	A16b-D	OK	45.8893	24.8223	-0.886521	-2.08345	0.0002	0.00243492	yes	C2H2-like zinc finger protein
XLOC_011856	XLOC_011856	Medtr2g090120	chr2:38194090-38202022	A16b-C	A16b-D	OK	30.4914	16.4945	-0.886423	-2.03237	0.0003	0.0034454	yes	strubbelig receptor family protein
XLOC_001974	XLOC_001974	Medtr1g075500	chr1:33439940-33440454	A16b-C	A16b-D	OK	433.517	234.638	-0.885655	-1.73277	0.003	0.0228793	yes	Nodule Cysteine-Rich (NCR) secreted peptide
XLOC_027987	XLOC_027987	Medtr5g062630	chr5:25948240-25948675	A16b-C	A16b-D	OK	148.875	80.6509	-0.884334	-1.60978	0.0071	0.045378	yes	Nodule Cysteine-Rich (NCR) secreted peptide
XLOC_025698	XLOC_025698	Medtr4g117250	chr4:48585268-48587547	A16b-C	A16b-D	OK	61.5979	33.3891	-0.883506	-1.99899	0.00065	0.00657947	yes	zinc finger, C3HC4 type (RING finger) protein
XLOC_021008	XLOC_021008	Medtr4g081190	chr4:31437801-31442803	A16b-C	A16b-D	OK	3.10748	1.68701	-0.881277	-1.57442	0.00745	0.0470126	yes	ABC transporter B family protein
XLOC_036457	XLOC_036457	Medtr7g027017,Medtr7g027300	chr7:9037120-9056351	A16b-C	A16b-D	OK	65.7082	35.7087	-0.879799	-2.0103	0.00095	0.00899817	yes	#N/A
XLOC_037325	XLOC_037325	Medtr7g070740,Medtr7g070750,Medtr7g070780,Medtr7g070900,Medtr7g070940,Medtr7g071050	chr7:26178519-26302940	A16b-C	A16b-D	OK	13.0274	7.0845	-0.878812	-1.63478	0.00535	0.0363931	yes	#N/A
XLOC_036547	XLOC_036547	Medtr7g031370	chr7:10925753-10930716	A16b-C	A16b-D	OK	6.29467	3.4239	-0.878492	-1.70885	0.0034	0.0253049	yes	ankyrin domain protein
XLOC_041877	XLOC_041877	Medtr7g114870	chr7:47426123-47428870	A16b-C	A16b-D	OK	26.7394	14.5797	-0.875004	-1.72077	0.00335	0.0250189	yes	IQ calmodulin-binding motif protein
XLOC_014569	XLOC_014569	Medtr3g086940	chr3:39410213-39413658	A16b-C	A16b-D	OK	93.4857	50.9857	-0.874653	-2.07787	0.00045	0.00485028	yes	Serine/Threonine-kinase SAPK1-like protein
XLOC_005353	XLOC_005353	Medtr1g077790	chr1:34753084-34753995	A16b-C	A16b-D	OK	33.0094	18.0039	-0.874569	-1.72118	0.00315	0.0238363	yes	plastocyanin-like domain protein
XLOC_019278	XLOC_019278	Medtr4g011720	chr4:2933808-2936000	A16b-C	A16b-D	OK	21.6483	11.8118	-0.874025	-1.77835	0.00205	0.0167645	yes	2-oxoglutarate-dependent dioxygenase
XLOC_021441	XLOC_021441	Medtr4g094308	chr4:37689077-37690317	A16b-C	A16b-D	OK	133.515	73.0404	-0.87023	-1.96514	0.00095	0.00899817	yes	60S ribosomal protein L36a
XLOC_027404	XLOC_027404	Medtr5g035610	chr5:15501112-15501772	A16b-C	A16b-D	OK	191.803	105.031	-0.868808	-1.96148	0.00085	0.00820682	yes	transmembrane protein, putative
XLOC_047640	XLOC_047640	Medtr8g105700	chr8:44572895-44576647	A16b-C	A16b-D	OK	6.57684	3.60479	-0.867479	-1.57823	0.0063	0.0413657	yes	MACPF domain protein
XLOC_015324	XLOC_015324	Medtr3g110030	chr3:50896834-50897680	A16b-C	A16b-D	OK	20.3745	11.1763	-0.866323	-1.58903	0.00575	0.0386145	yes	GroES chaperonin
XLOC_029502	XLOC_029502	Medtr5g011410	chr5:3266035-3268813	A16b-C	A16b-D	OK	3.61673	1.98568	-0.865054	-1.57556	0.0063	0.0413657	yes	LRR receptor-like kinase family protein
XLOC_039223	XLOC_039223	Medtr7g016100	chr7:5115035-5117448	A16b-C	A16b-D	OK	749.306	411.588	-0.864354	-1.59155	0.00725	0.0460793	yes	hyoscyamine 6-dioxygenase-like protein, putative
XLOC_010923	XLOC_010923	Medtr2g450080	chr2:22089181-22092314	A16b-C	A16b-D	OK	48.077	26.416	-0.863935	-2.02345	0.00075	0.00742557	yes	calmodulin-binding protein
XLOC_008921	XLOC_008921	Medtr2g086530	chr2:36380592-36385598	A16b-C	A16b-D	OK	38.3048	21.0599	-0.863027	-1.9948	0.0002	0.00243492	yes	glycoside hydrolase family 17 protein
XLOC_026154	XLOC_026154	Medtr4g132540	chr4:55409366-55415198	A16b-C	A16b-D	OK	35.709	19.6427	-0.862295	-1.96166	0.001	0.00940309	yes	transcription factor jumonji (JmjC) domain protein
XLOC_019161	XLOC_019161	Medtr4g007740	chr4:1217985-1220318	A16b-C	A16b-D	OK	7.68413	4.22768	-0.862016	-1.56768	0.0075	0.0473127	yes	eukaryotic aspartyl protease family protein
XLOC_019798	XLOC_019798	Medtr4g032680	chr4:11270750-11281182	A16b-C	A16b-D	OK	28.2366	15.5506	-0.860602	-1.98863	0.0005	0.00528668	yes	FKBP-type peptidyl-prolyl cis-trans isomerase
XLOC_045128	XLOC_045128	Medtr8g012340	chr8:3493092-3497984	A16b-C	A16b-D	OK	34.1788	18.8248	-0.860466	-2.02826	0.0005	0.00528668	yes	peptidyl-prolyl cis-trans isomerase FKBP62-like protein
XLOC_034006	XLOC_034006	Medtr6g005460	chr6:755136-766009	A16b-C	A16b-D	OK	2.90357	1.5993	-0.860389	-1.5573	0.0065	0.0423643	yes	polyribonucleotide nucleotidyltransferase
XLOC_005672	XLOC_005672	Medtr1g088680	chr1:39660481-39668018	A16b-C	A16b-D	OK	59.1808	32.6123	-0.859711	-1.94525	0.0006	0.00616966	yes	multidrug resistance protein ABC transporter family protein
XLOC_037861	XLOC_037861	Medtr7g086290	chr7:33455313-33464859	A16b-C	A16b-D	OK	33.6007	18.5367	-0.858107	-2.01215	0.00055	0.00572819	yes	nucleolar MIF4G domain protein
XLOC_011057	XLOC_011057	Medtr2g059890	chr2:24664054-24667015	A16b-C	A16b-D	OK	69.2518	38.2415	-0.856712	-1.97043	0.00035	0.00391111	yes	rhodanese/cell cycle control phosphatase superfamily protein
XLOC_003839	XLOC_003839	Medtr1g026860	chr1:8815528-8818802	A16b-C	A16b-D	OK	9.43428	5.21469	-0.855332	-1.68248	0.00475	0.0330749	yes	branched-chain-amino-acid aminotransferase-like protein
XLOC_014012	XLOC_014012	Medtr3g069050	chr3:30907065-30911410	A16b-C	A16b-D	OK	35.4482	19.6029	-0.854645	-1.91277	0.0007	0.00701985	yes	wall-associated receptor kinase-like protein
XLOC_004899	XLOC_004899	Medtr1g063060	chr1:27717452-27720505	A16b-C	A16b-D	OK	115.164	63.7211	-0.85385	-1.99283	0.00045	0.00485028	yes	S-adenosylmethionine synthase-like protein
XLOC_001585	XLOC_001585	Medtr1g060790	chr1:26480703-26485982	A16b-C	A16b-D	OK	25.3608	14.0485	-0.852187	-1.94404	0.0008	0.00783686	yes	Serine/Threonine-kinase KIPK-like protein
XLOC_002029	XLOC_002029	Medtr1g077000	chr1:34365709-34368004	A16b-C	A16b-D	OK	15.3578	8.50905	-0.8519	-1.67957	0.0042	0.0299308	yes	peroxidase family protein
XLOC_020204	XLOC_020204	Medtr4g053250	chr4:19275013-19284526	A16b-C	A16b-D	OK	74.7417	41.4509	-0.850511	-1.95863	0.001	0.00940309	yes	BZIP family transcription factor
XLOC_002812	XLOC_002812	Medtr1g102470	chr1:46274097-46278820	A16b-C	A16b-D	OK	31.2132	17.3213	-0.849609	-1.80367	0.00185	0.0154405	yes	binding protein
XLOC_002881	XLOC_002881	Medtr1g104800	chr1:47218565-47220241	A16b-C	A16b-D	OK	60.7179	33.7188	-0.848569	-1.83045	0.00165	0.014104	yes	plastocyanin-like domain protein
XLOC_026900	XLOC_026900	Medtr5g020840	chr5:7983705-7988346	A16b-C	A16b-D	OK	363.249	201.938	-0.847048	-1.90286	0.0017	0.0144363	yes	soluble inorganic pyrophosphatase
XLOC_010189	XLOC_010189	Medtr2g025140	chr2:8935417-8939905	A16b-C	A16b-D	OK	27.1095	15.0828	-0.845891	-1.83954	0.0024	0.0190813	yes	ubiquinol oxidase
XLOC_032451	XLOC_032451	Medtr6g015885	chr6:5560916-5567018	A16b-C	A16b-D	OK	22.77	12.6977	-0.842573	-1.92422	0.001	0.00940309	yes	N(2),N(2)-dimethylguanosine tRNA methyltransferase, putative
XLOC_030126	XLOC_030126	Medtr5g031305,Medtr5g031310,Medtr5g031360	chr5:13412132-13455186	A16b-C	A16b-D	OK	28.7465	16.0513	-0.840695	-1.62412	0.00585	0.0390837	yes	#N/A
XLOC_015633	XLOC_015633	Medtr3g118535	chr3:55482706-55497657	A16b-C	A16b-D	OK	116.397	65.0337	-0.839799	-1.9075	0.00155	0.0134262	yes	histone deacetylase family protein
XLOC_031385	XLOC_031385	Medtr5g080400,Medtr5g080440	chr5:34420240-34430855	A16b-C	A16b-D	OK	136.361	76.2035	-0.839504	-1.61417	0.0044	0.0311393	yes	#N/A
XLOC_024665	XLOC_024665	Medtr4g083960	chr4:32663848-32667981	A16b-C	A16b-D	OK	17.1873	9.61017	-0.838711	-1.87448	0.00095	0.00899817	yes	phosphate transporter
XLOC_002346	XLOC_002346	Medtr1g087320	chr1:39137550-39141656	A16b-C	A16b-D	OK	125.972	70.4607	-0.838214	-1.94943	0.001	0.00940309	yes	late embryogenesis abundant protein (LEA) family protein
XLOC_012495	XLOC_012495	Medtr3g008260	chr3:1389056-1396955	A16b-C	A16b-D	OK	17.1715	9.60483	-0.838185	-1.80942	0.0021	0.0171015	yes	ceramide kinase-like protein
XLOC_008816	XLOC_008816	Medtr2g082910	chr2:34763161-34776814	A16b-C	A16b-D	OK	29.3569	16.4597	-0.834761	-1.90172	0.0012	0.0109554	yes	amino-terminal region of chorein, A TM vesicle-mediated sorter
XLOC_039728	XLOC_039728	Medtr7g029760	chr7:14239267-14242237	A16b-C	A16b-D	OK	389.082	218.222	-0.834281	-1.62985	0.0046	0.0322265	yes	Nodule Cysteine-Rich (NCR) secreted peptide
XLOC_001651	XLOC_001651	Medtr1g063210	chr1:27861821-27863757	A16b-C	A16b-D	OK	209.752	117.731	-0.833197	-1.7506	0.00375	0.0273552	yes	heavy metal-associated domain protein
XLOC_006273	XLOC_006273	Medtr1g107535	chr1:48849418-48851792	A16b-C	A16b-D	OK	34.1055	19.1521	-0.832504	-1.91514	0.0011	0.0101762	yes	carboxy-terminal domain cyclin
XLOC_014892	XLOC_014892	Medtr3g096760	chr3:44281052-44284896	A16b-C	A16b-D	OK	12.6869	7.12644	-0.832084	-1.76336	0.0024	0.0190813	yes	amino acid permease
XLOC_034114	XLOC_034114	Medtr6g009440	chr6:2794419-2799361	A16b-C	A16b-D	OK	97.8265	54.9523	-0.832044	-1.84033	0.00185	0.0154405	yes	prolyl 4-hydroxylase alpha-like protein
XLOC_017980	XLOC_017980	Medtr3g087950	chr3:39861771-39865231	A16b-C	A16b-D	OK	53.2038	29.8923	-0.831755	-1.93453	0.00055	0.00572819	yes	gamma-glutamyltranspeptidase
XLOC_021702	XLOC_021702	Medtr4g102060	chr4:42239566-42243413	A16b-C	A16b-D	OK	46.2607	26.0084	-0.83081	-1.92229	0.0011	0.0101762	yes	sterol C4-methyl oxidase 1-2
XLOC_017830	XLOC_017830	Medtr3g083970	chr3:37894785-37914092	A16b-C	A16b-D	OK	7.87238	4.4277	-0.830243	-1.95164	0.00105	0.00978809	yes	DRIM (down-regulated in metastasis)-like protein
XLOC_026767	XLOC_026767	Medtr5g017080	chr5:6208063-6211481	A16b-C	A16b-D	OK	35.9356	20.2306	-0.828877	-1.9447	0.0009	0.00861264	yes	receptor-like kinase plant
XLOC_046137	XLOC_046137	Medtr8g059615	chr8:21007564-21018948	A16b-C	A16b-D	OK	15.8644	8.93952	-0.827521	-1.86585	0.00155	0.0134262	yes	LRR receptor-like kinase
XLOC_006333	XLOC_006333	Medtr1g110570	chr1:49891663-49892623	A16b-C	A16b-D	OK	15.4547	8.71879	-0.825846	-1.54474	0.00705	0.0451771	yes	VQ motif protein
XLOC_020435	XLOC_020435	Medtr4g061843	chr4:22912416-22920126	A16b-C	A16b-D	OK	17.8484	10.0753	-0.824972	-1.77098	0.0027	0.0209695	yes	CCR4-NOT transcription complex subunit 2
XLOC_024055	XLOC_024055	Medtr4g063905	chr4:23796218-23800131	A16b-C	A16b-D	OK	21.6479	12.2214	-0.824818	-1.93457	0.00085	0.00820682	yes	protein phosphatase 2C family protein
XLOC_045394	XLOC_045394	Medtr8g022040	chr8:7711412-7714805	A16b-C	A16b-D	OK	59.0251	33.3594	-0.823235	-1.70228	0.004	0.0287902	yes	fluorescent IN BLUE LIGHT protein
XLOC_021605	XLOC_021605	Medtr4g098450	chr4:40540744-40542660	A16b-C	A16b-D	OK	68.0401	38.4796	-0.822292	-1.96319	0.00065	0.00657947	yes	AT hook motif DNA-binding family protein
XLOC_035822	XLOC_035822	Medtr6g090585	chr6:34427540-34432157	A16b-C	A16b-D	OK	15.3615	8.69308	-0.82138	-1.56614	0.0064	0.0418809	yes	meiotic nuclear division-like protein
XLOC_017466	XLOC_017466	Medtr3g072830	chr3:32776697-32779600	A16b-C	A16b-D	OK	15.3953	8.71654	-0.820664	-1.73806	0.00285	0.0218725	yes	camphor resistance CrcB-like protein
XLOC_028329	XLOC_028329	Medtr5g073450	chr5:31274216-31276742	A16b-C	A16b-D	OK	11.0346	6.24957	-0.820203	-1.70249	0.00375	0.0273552	yes	exocyst subunit exo70 family protein
XLOC_000700	XLOC_000700	Medtr1g030275	chr1:10507228-10509467	A16b-C	A16b-D	OK	63.8696	36.1935	-0.819401	-1.57753	0.006	0.0397853	yes	GDSL-like lipase/acylhydrolase
XLOC_049220	XLOC_049220	Medtr0257s0060	scaffold0257:24406-24988	A16b-C	A16b-D	OK	178.654	101.319	-0.818263	-1.54402	0.00705	0.0451771	yes	Nodule Cysteine-Rich (NCR) secreted peptide
XLOC_000518	XLOC_000518	Medtr1g024005	chr1:7759631-7761462	A16b-C	A16b-D	OK	37.4997	21.2969	-0.816235	-1.81548	0.00155	0.0134262	yes	ATRAD3-like protein
XLOC_026781	XLOC_026781	Medtr5g017470	chr5:6385123-6387834	A16b-C	A16b-D	OK	27.6681	15.7366	-0.814101	-1.797	0.00175	0.0147963	yes	heat shock transcription factor
XLOC_018422	XLOC_018422	Medtr3g101370	chr3:46658398-46662442	A16b-C	A16b-D	OK	73.7051	41.9357	-0.813584	-1.9331	0.0013	0.0116604	yes	polyadenylate-binding protein RBP47C
XLOC_009499	XLOC_009499	Medtr2g103303	chr2:44467241-44468515	A16b-C	A16b-D	OK	58.1918	33.1192	-0.813146	-1.61068	0.00715	0.0456076	yes	embryo-specific protein
XLOC_041962	XLOC_041962	Medtr7g117545	chr7:48696572-48703739	A16b-C	A16b-D	OK	22.8285	13.0175	-0.810385	-1.88649	0.00115	0.0105834	yes	pumilio-family RNA-binding repeatprotein
XLOC_041391	XLOC_041391	Medtr7g100760	chr7:40595423-40599308	A16b-C	A16b-D	OK	41.9334	23.9305	-0.809254	-1.92368	0.0013	0.0116604	yes	pyruvate kinase family protein
XLOC_037611	XLOC_037611	Medtr7g079040	chr7:29998169-29999993	A16b-C	A16b-D	OK	12.9399	7.38589	-0.808978	-1.59419	0.00625	0.0410929	yes	WRKY family transcription factor
XLOC_004943	XLOC_004943	-	chr1:28494912-28497269	A16b-C	A16b-D	OK	13.7518	7.85583	-0.807787	-1.68914	0.00435	0.0308303	yes	#N/A
XLOC_020793	XLOC_020793	Medtr4g074190	chr4:28224682-28227307	A16b-C	A16b-D	OK	15.91	9.0914	-0.807362	-1.71066	0.00335	0.0250189	yes	phototropic-responsive NPH3 family protein
XLOC_038941	XLOC_038941	Medtr7g005940	chr7:398461-404447	A16b-C	A16b-D	OK	6.0102	3.43544	-0.806917	-1.68022	0.00405	0.0290641	yes	ubox-like protein, putative
XLOC_047668	XLOC_047668	Medtr8g106580	chr8:44973006-44974833	A16b-C	A16b-D	OK	66.6664	38.1424	-0.805567	-1.92447	0.00065	0.00657947	yes	late embryogenesis abundant protein
XLOC_020364	XLOC_020364	Medtr4g058930	chr4:21714902-21719127	A16b-C	A16b-D	OK	7.15475	4.09399	-0.805392	-1.66289	0.00395	0.028483	yes	auxin response factor, putative
XLOC_017311	XLOC_017311	Medtr3g068035	chr3:30677309-30680737	A16b-C	A16b-D	OK	7.35807	4.2112	-0.805095	-1.67013	0.003	0.0228793	yes	AT hook motif DNA-binding family protein
XLOC_005726	XLOC_005726	Medtr1g090130,Medtr1g090140	chr1:40364702-40381503	A16b-C	A16b-D	OK	86.3882	49.469	-0.804309	-1.84372	0.00155	0.0134262	yes	#N/A
XLOC_025109	XLOC_025109	Medtr4g095310	chr4:39710925-39713387	A16b-C	A16b-D	OK	57.7244	33.0582	-0.804173	-1.86905	0.0014	0.0123692	yes	sigma factor sigb regulation rsbq-like protein
XLOC_025085	XLOC_025085	Medtr4g094868	chr4:39153134-39156804	A16b-C	A16b-D	OK	27.8855	15.9731	-0.803869	-1.82712	0.00175	0.0147963	yes	AP2 domain transcription factor
XLOC_041511	XLOC_041511	Medtr7g104680	chr7:42425300-42426265	A16b-C	A16b-D	OK	45.5061	26.0999	-0.802016	-1.77922	0.0023	0.018437	yes	iron-sulfur assembly IscA-like protein
XLOC_002657	XLOC_002657	Medtr1g097840	chr1:44096825-44102176	A16b-C	A16b-D	OK	86.8718	49.8355	-0.801713	-1.89003	0.00105	0.00978809	yes	major intrinsic protein (MIP) family transporter
XLOC_017997	XLOC_017997	Medtr3g088410	chr3:40148548-40149013	A16b-C	A16b-D	OK	95.1388	54.5945	-0.801279	-1.70984	0.0028	0.0215653	yes	ankyrin domain protein
XLOC_022572	XLOC_022572	Medtr4g132320	chr4:55293721-55297917	A16b-C	A16b-D	OK	21.9396	12.5933	-0.800889	-1.69683	0.00365	0.0267662	yes	multi-copper oxidase-like protein
XLOC_030036	XLOC_030036	Medtr5g028350	chr5:11863545-11866124	A16b-C	A16b-D	OK	11.349	6.5229	-0.798975	-1.59944	0.00455	0.0319799	yes	rRNA-processing EBP2-like protein
XLOC_010827	XLOC_010827	Medtr2g046020	chr2:20158778-20167228	A16b-C	A16b-D	OK	6.07274	3.49673	-0.796343	-1.70089	0.00275	0.0212475	yes	DNA (cytosine-5)-methyltransferase
XLOC_029240	XLOC_029240	Medtr5g099060	chr5:43407480-43411238	A16b-C	A16b-D	OK	29.574	17.0331	-0.795991	-1.65526	0.0045	0.0316971	yes	nodule inception protein
XLOC_027453	XLOC_027453	Medtr5g037300	chr5:16314306-16319802	A16b-C	A16b-D	OK	10.4717	6.03919	-0.794065	-1.68146	0.0033	0.0247595	yes	beta-1,3-galactosyltransferase-like protein
XLOC_027791	XLOC_027791	Medtr5g053920	chr5:22189478-22191258	A16b-C	A16b-D	OK	69.6444	40.192	-0.793098	-1.73847	0.00395	0.028483	yes	AP2/ERF and B3 domain transcription factor
XLOC_014607	XLOC_014607	Medtr3g088190	chr3:40000939-40006510	A16b-C	A16b-D	OK	8.94274	5.1638	-0.792284	-1.73876	0.00215	0.0174212	yes	DUF630 family protein
XLOC_002551	XLOC_002551	Medtr1g094145	chr1:42324611-42328023	A16b-C	A16b-D	OK	63.0836	36.4579	-0.791033	-1.76111	0.00245	0.0193759	yes	DUF4050 family protein
XLOC_017958	XLOC_017958	Medtr3g087360	chr3:39612563-39614574	A16b-C	A16b-D	OK	24.3032	14.0493	-0.790651	-1.80897	0.00125	0.011311	yes	transmembrane protein, putative
XLOC_037572	XLOC_037572	Medtr7g078070	chr7:29503308-29506922	A16b-C	A16b-D	OK	163.314	94.489	-0.789427	-1.78846	0.0018	0.015127	yes	cysteine synthase/L-3-cyanoalanine synthase
XLOC_044779	XLOC_044779	Medtr8g104080,Medtr8g104100	chr8:43805388-43813404	A16b-C	A16b-D	OK	13.9853	8.09555	-0.788707	-1.52588	0.0074	0.0467729	yes	#N/A
XLOC_024469	XLOC_024469	Medtr4g077880	chr4:29900219-29905037	A16b-C	A16b-D	OK	8.13362	4.70843	-0.788651	-1.57209	0.0077	0.0483549	yes	P-loop nucleoside triphosphate hydrolase superfamily protein
XLOC_012256	XLOC_012256	Medtr2g103570	chr2:44597770-44601268	A16b-C	A16b-D	OK	225.361	130.525	-0.787918	-1.81644	0.00165	0.014104	yes	microsomal signal peptidase subunit
XLOC_006527	XLOC_006527	Medtr1g116930	chr1:52808804-52811683	A16b-C	A16b-D	OK	52.4492	30.393	-0.787181	-1.62293	0.00615	0.0406276	yes	peptide/nitrate transporter
XLOC_011897	XLOC_011897	Medtr2g090765	chr2:38918306-38919962	A16b-C	A16b-D	OK	77.0188	44.6352	-0.787029	-1.81192	0.0014	0.0123692	yes	fasciclin-like arabinogalactan protein
XLOC_023803	XLOC_023803	Medtr4g053520	chr4:19348168-19350275	A16b-C	A16b-D	OK	10.7257	6.21754	-0.786651	-1.63837	0.00335	0.0250189	yes	CAZy family GT29 glycosyltransferase
XLOC_047260	XLOC_047260	Medtr8g093460	chr8:39042218-39045135	A16b-C	A16b-D	OK	21.7337	12.6146	-0.78484	-1.76588	0.0024	0.0190813	yes	pectinesterase/pectinesterase inhibitor
XLOC_024506	XLOC_024506	Medtr4g078640	chr4:30372126-30378623	A16b-C	A16b-D	OK	21.1485	12.278	-0.784482	-1.84929	0.0015	0.0130922	yes	adoMet-dependent rRNA methyltransferase Spb1
XLOC_047455	XLOC_047455	Medtr8g099105	chr8:41630775-41634672	A16b-C	A16b-D	OK	33.3792	19.3828	-0.784171	-1.81009	0.00185	0.0154405	yes	transcription factor, putative
XLOC_025660	XLOC_025660	Medtr4g116277	chr4:48106635-48107654	A16b-C	A16b-D	OK	279.487	162.313	-0.784002	-1.63473	0.00675	0.0436573	yes	plant/F18G18-20 protein
XLOC_010119	XLOC_010119	Medtr2g022430	chr2:7745613-7747056	A16b-C	A16b-D	OK	16.9434	9.85159	-0.782299	-1.56766	0.00645	0.042109	yes	xyloglucanase-specific endoglucanase inhibitor protein
XLOC_019775	XLOC_019775	Medtr4g032190	chr4:11055874-11068652	A16b-C	A16b-D	OK	56.9599	33.1259	-0.781986	-1.81627	0.0017	0.0144363	yes	agenet domain protein
XLOC_047282	XLOC_047282	Medtr8g094290	chr8:39426769-39429601	A16b-C	A16b-D	OK	16.0541	9.34295	-0.780991	-1.61913	0.00635	0.0416237	yes	transmembrane amino acid transporter family protein
XLOC_016551	XLOC_016551	Medtr3g449250	chr3:16681205-16688391	A16b-C	A16b-D	OK	9.50373	5.53449	-0.780044	-1.52733	0.00615	0.0406276	yes	DEAD-box ATP-dependent RNA helicase-like protein
XLOC_005132	XLOC_005132	Medtr1g071070	chr1:31484034-31487280	A16b-C	A16b-D	OK	21.3591	12.4423	-0.7796	-1.71163	0.0021	0.0171015	yes	DUF4378 domain protein
XLOC_042127	XLOC_042127	Medtr8g006850	chr8:1021083-1026152	A16b-C	A16b-D	OK	10.168	5.94547	-0.774177	-1.64572	0.00515	0.0352545	yes	BZIP transcription factor bZIP80, putative
XLOC_005044	XLOC_005044	Medtr1g069420	chr1:30025775-30032795	A16b-C	A16b-D	OK	23.333	13.6438	-0.774122	-1.77491	0.00205	0.0167645	yes	Sad1/UNC-like carboxy-terminal protein
XLOC_017761	XLOC_017761	Medtr3g081530	chr3:36912357-36916465	A16b-C	A16b-D	OK	36.8776	21.578	-0.773185	-1.81144	0.0013	0.0116604	yes	choline-phosphate cytidylyltransferase
XLOC_047692	XLOC_047692	Medtr8g107140	chr8:45272873-45274205	A16b-C	A16b-D	OK	56.2402	32.935	-0.771982	-1.76185	0.0018	0.015127	yes	pathogenesis-related thaumatin family protein
XLOC_045728	XLOC_045728	Medtr8g035560	chr8:12951489-12954574	A16b-C	A16b-D	OK	14.2526	8.3495	-0.771468	-1.74367	0.0025	0.0197312	yes	receptor-like Serine/Threonine-kinase plant
XLOC_046894	XLOC_046894	Medtr8g079840	chr8:34257296-34262693	A16b-C	A16b-D	OK	11.6838	6.86173	-0.767862	-1.61528	0.0055	0.0372571	yes	transcription factor
XLOC_013790	XLOC_013790	Medtr3g466180	chr3:27201188-27203811	A16b-C	A16b-D	OK	34.1863	20.0819	-0.767519	-1.71347	0.002	0.0164594	yes	cationic peroxidase
XLOC_025485	XLOC_025485	Medtr4g109530	chr4:45513776-45519272	A16b-C	A16b-D	OK	8.02069	4.71385	-0.76682	-1.56109	0.0071	0.045378	yes	respiratory burst oxidase-like protein
XLOC_022324	XLOC_022324	Medtr4g124930	chr4:51813807-51816419	A16b-C	A16b-D	OK	254.735	150.072	-0.763343	-1.6944	0.00255	0.0200608	yes	DUF581 family protein
XLOC_040197	XLOC_040197	Medtr7g063470	chr7:23128245-23134218	A16b-C	A16b-D	OK	31.654	18.656	-0.762748	-1.8057	0.00215	0.0174212	yes	bHLH transcription factor-like protein
XLOC_043685	XLOC_043685	Medtr8g066730	chr8:27741141-27744224	A16b-C	A16b-D	OK	41.4557	24.4582	-0.761249	-1.69961	0.0041	0.0293687	yes	zinc finger CCCH domain protein
XLOC_020522	XLOC_020522	Medtr4g064893	chr4:24244047-24246190	A16b-C	A16b-D	OK	19.788	11.6794	-0.760658	-1.57241	0.0062	0.0408608	yes	cation diffusion facilitator family transporter
XLOC_014760	XLOC_014760	Medtr3g092780	chr3:42411880-42416036	A16b-C	A16b-D	OK	48.9835	28.9157	-0.76044	-1.69754	0.00355	0.0261809	yes	PRR response regulator
XLOC_029745	XLOC_029745	Medtr5g019300	chr5:7291464-7292943	A16b-C	A16b-D	OK	33.3497	19.6968	-0.75971	-1.63098	0.00475	0.0330749	yes	zinc finger, C3HC4 type (RING finger) protein
XLOC_026658	XLOC_026658	Medtr5g013770	chr5:4436464-4437894	A16b-C	A16b-D	OK	134.76	79.6943	-0.757842	-1.70816	0.00275	0.0212475	yes	ethphon-induced protein
XLOC_037180	XLOC_037180	Medtr7g065890	chr7:23928681-23933478	A16b-C	A16b-D	OK	61.1077	36.148	-0.75744	-1.77294	0.00205	0.0167645	yes	plant inositol phosphorylceramide synthase
XLOC_022819	XLOC_022819	Medtr4g009880	chr4:2106662-2111461	A16b-C	A16b-D	OK	22.3492	13.2215	-0.757337	-1.61248	0.0057	0.0383582	yes	2-methoxy-6-polyprenyl-1,4-benzoquinol methylase
XLOC_014459	XLOC_014459	Medtr3g084040	chr3:37961722-37963823	A16b-C	A16b-D	OK	54.0408	31.9788	-0.756932	-1.72124	0.002	0.0164594	yes	RNA-binding (RRM/RBD/RNP motif) family protein
XLOC_030896	XLOC_030896	Medtr5g064540	chr5:27103766-27108263	A16b-C	A16b-D	OK	36.1908	21.4374	-0.755496	-1.71399	0.0029	0.0222124	yes	Serine/Threonine-kinase SAPK1-like protein
XLOC_027255	XLOC_027255	Medtr5g030920	chr5:13241647-13249245	A16b-C	A16b-D	OK	74.0735	43.8791	-0.755425	-1.71124	0.00375	0.0273552	yes	nodulation receptor kinase-like protein
XLOC_026965	XLOC_026965	Medtr5g022470	chr5:8864002-8871180	A16b-C	A16b-D	OK	51.8026	30.6892	-0.755296	-1.72726	0.00275	0.0212475	yes	osmosensor histidine kinase
XLOC_017828	XLOC_017828	Medtr3g083910,Medtr3g083920	chr3:37858367-37864013	A16b-C	A16b-D	OK	28.218	16.7272	-0.75442	-1.65941	0.0047	0.0327972	yes	#N/A
XLOC_005061	XLOC_005061	Medtr1g069630	chr1:30283112-30287455	A16b-C	A16b-D	OK	15.6037	9.27102	-0.751084	-1.71568	0.00295	0.0225421	yes	TPR 7B-like protein
XLOC_020844	XLOC_020844	Medtr4g076120	chr4:29125359-29131953	A16b-C	A16b-D	OK	52.336	31.1225	-0.749844	-1.74128	0.0035	0.025871	yes	DHHC-type zinc finger protein
XLOC_019753	XLOC_019753	Medtr4g031150	chr4:10593441-10597501	A16b-C	A16b-D	OK	32.0686	19.0751	-0.749473	-1.7535	0.003	0.0228793	yes	hybrid sensory histidine kinase
XLOC_026149	XLOC_026149	Medtr4g132400	chr4:55340743-55342731	A16b-C	A16b-D	OK	17.0783	10.163	-0.748837	-1.56484	0.00735	0.0465476	yes	C4-dicarboxylate transporter/malic acid protein
XLOC_048933	XLOC_048933	Medtr0148s0050	scaffold0148:16578-20569	A16b-C	A16b-D	OK	32.3842	19.3207	-0.745144	-1.75713	0.00225	0.0181258	yes	protein phosphatase 1 regulatory subunit, putative
XLOC_008775	XLOC_008775	Medtr2g081080	chr2:33980405-33991631	A16b-C	A16b-D	OK	19.7973	11.8127	-0.744964	-1.7225	0.0032	0.0241583	yes	embryo sac development arrest protein
XLOC_037848	XLOC_037848	Medtr7g085800	chr7:33268218-33271648	A16b-C	A16b-D	OK	166.225	99.2526	-0.743959	-1.59966	0.006	0.0397853	yes	tubulin beta-1 chain
XLOC_024262	XLOC_024262	Medtr4g071090	chr4:26782649-26787983	A16b-C	A16b-D	OK	9.55347	5.70982	-0.742578	-1.56787	0.0062	0.0408608	yes	minichromosome maintenance (MCM2/3/5) family protein
XLOC_044231	XLOC_044231	Medtr8g086380	chr8:35827447-35829421	A16b-C	A16b-D	OK	186.762	111.636	-0.742397	-1.658	0.005	0.0344825	yes	CBL-interacting kinase
XLOC_011174	XLOC_011174	Medtr2g062920	chr2:26608232-26612521	A16b-C	A16b-D	OK	208.681	124.755	-0.742199	-1.55497	0.006	0.0397853	yes	ATP-citrate synthase alpha chain protein
XLOC_009276	XLOC_009276	Medtr2g096760	chr2:41349210-41352816	A16b-C	A16b-D	OK	25.7158	15.3928	-0.7404	-1.74474	0.00225	0.0181258	yes	E3 ubiquitin-protein ligase XBAT31, putative
XLOC_028373	XLOC_028373	Medtr5g074970	chr5:31854083-31858298	A16b-C	A16b-D	OK	52.6744	31.5305	-0.740354	-1.72048	0.00335	0.0250189	yes	class III peroxidase
XLOC_037507	XLOC_037507	Medtr7g076230	chr7:28674289-28681135	A16b-C	A16b-D	OK	6.96672	4.17057	-0.740233	-1.51913	0.00775	0.0485748	yes	periodic tryptophan protein
XLOC_015375	XLOC_015375	Medtr3g110395	chr3:51581403-51587313	A16b-C	A16b-D	OK	132.797	79.536	-0.739538	-1.63846	0.00355	0.0261809	yes	6-phosphofructokinase
XLOC_042480	XLOC_042480	Medtr8g018290	chr8:6204563-6211275	A16b-C	A16b-D	OK	11.9894	7.20549	-0.73459	-1.63724	0.00465	0.0325416	yes	phospholipid-transporting ATPase-like protein
XLOC_013083	XLOC_013083	Medtr3g437990	chr3:12978183-12986453	A16b-C	A16b-D	OK	56.5735	34.0018	-0.734513	-1.56579	0.0074	0.0467729	yes	ABC transporter A family protein
XLOC_037892	XLOC_037892	Medtr7g087090	chr7:33892628-33897847	A16b-C	A16b-D	OK	136.309	82.1312	-0.730881	-1.73384	0.0027	0.0209695	yes	NADH-cytochrome b5 reductase family protein
XLOC_017488	XLOC_017488	Medtr3g073250	chr3:33016368-33024173	A16b-C	A16b-D	OK	21.5039	12.9644	-0.730042	-1.59601	0.0059	0.0393098	yes	MAP kinase kinase kinase-like protein
XLOC_010333	XLOC_010333	Medtr2g030450	chr2:11453866-11456477	A16b-C	A16b-D	OK	153.044	92.3379	-0.728953	-1.58353	0.00595	0.0395616	yes	GAMYB-binding protein
XLOC_021507	XLOC_021507	Medtr4g096770	chr4:38502746-38506639	A16b-C	A16b-D	OK	39.2115	23.6876	-0.727142	-1.68131	0.00425	0.0302317	yes	urease accessory protein UreG
XLOC_042221	XLOC_042221	Medtr8g009770	chr8:2382909-2387344	A16b-C	A16b-D	OK	74.2776	44.873	-0.727079	-1.72942	0.0024	0.0190813	yes	stress-induced protein, putative
XLOC_017971	XLOC_017971	Medtr3g087800	chr3:39779770-39790305	A16b-C	A16b-D	OK	26.1084	15.7893	-0.725564	-1.71955	0.0031	0.023522	yes	cellulose synthase-interactive protein
XLOC_025832	XLOC_025832	Medtr4g122270	chr4:50486663-50492382	A16b-C	A16b-D	OK	11.5414	6.97986	-0.725546	-1.60692	0.0045	0.0316971	yes	DNA replication licensing factor MCM2, putative
XLOC_008483	XLOC_008483	Medtr2g064460	chr2:29161163-29164192	A16b-C	A16b-D	OK	25.289	15.3129	-0.723761	-1.5587	0.0058	0.0388698	yes	ribosomal protein L1p/L10e family protein
XLOC_006884	XLOC_006884	Medtr2g013350	chr2:3576900-3585046	A16b-C	A16b-D	OK	23.4141	14.2007	-0.721412	-1.5954	0.0058	0.0388698	yes	splicing factor 3B subunit 2
XLOC_006774	XLOC_006774	Medtr2g010020	chr2:2195410-2199635	A16b-C	A16b-D	OK	32.1344	19.4942	-0.721072	-1.70524	0.00325	0.0244504	yes	heat shock 70 kDa protein
XLOC_021187	XLOC_021187	Medtr4g087270	chr4:34218302-34225908	A16b-C	A16b-D	OK	41.1265	24.9502	-0.721021	-1.71821	0.0028	0.0215653	yes	Sas10/U3 ribonucleoprotein (UTP) family protein, putative
XLOC_006344	XLOC_006344	Medtr1g110980,Medtr1g111000	chr1:50108964-50123028	A16b-C	A16b-D	OK	18.1449	11.05	-0.715519	-1.5908	0.00645	0.042109	yes	#N/A
XLOC_046828	XLOC_046828	Medtr8g077990	chr8:33231925-33236002	A16b-C	A16b-D	OK	26.2303	16.0075	-0.712483	-1.62765	0.0046	0.0322265	yes	Myb transcription factor-like protein
XLOC_036346	XLOC_036346	Medtr7g022440	chr7:7240046-7247492	A16b-C	A16b-D	OK	30.008	18.3216	-0.711801	-1.65308	0.00395	0.028483	yes	glucose-6-phosphate 1-dehydrogenase
XLOC_007015	XLOC_007015	Medtr2g016740	chr2:5175772-5177727	A16b-C	A16b-D	OK	21.0269	12.8382	-0.711791	-1.55014	0.0067	0.0433916	yes	PPR containing plant-like protein
XLOC_001580	XLOC_001580	Medtr1g060600	chr1:26385778-26387969	A16b-C	A16b-D	OK	200.526	122.587	-0.709983	-1.68727	0.0036	0.0265095	yes	60S acidic ribosomal protein
XLOC_017017	XLOC_017017	Medtr3g464330	chr3:25836810-25841263	A16b-C	A16b-D	OK	33.96	20.7802	-0.708627	-1.57416	0.0054	0.0366947	yes	microsomal omega-3 fatty acid desaturase
XLOC_003044	XLOC_003044	Medtr1g109170	chr1:49342715-49360401	A16b-C	A16b-D	OK	12.791	7.829	-0.708229	-1.60758	0.0058	0.0388698	yes	ATP-dependent RNA helicase DHX36-like protein
XLOC_016798	XLOC_016798	Medtr3g056110	chr3:22299858-22303144	A16b-C	A16b-D	OK	37.6286	23.0328	-0.708142	-1.62521	0.00525	0.0358005	yes	GRAS family transcription factor
XLOC_019708	XLOC_019708	Medtr4g028830	chr4:9904563-9911266	A16b-C	A16b-D	OK	39.3182	24.0811	-0.707296	-1.68573	0.00365	0.0267662	yes	WNK kinase
XLOC_018949	XLOC_018949	Medtr3g116380	chr3:54426274-54427791	A16b-C	A16b-D	OK	63.859	39.1597	-0.705521	-1.66119	0.00385	0.0279276	yes	dehydration-responsive RD22-like protein
XLOC_023988	XLOC_023988	Medtr4g061700,Medtr4g061800	chr4:22818933-22876102	A16b-C	A16b-D	OK	18.4683	11.3277	-0.705201	-1.68088	0.00395	0.028483	yes	#N/A
XLOC_045433	XLOC_045433	Medtr8g023140	chr8:8280024-8287522	A16b-C	A16b-D	OK	66.3049	40.7345	-0.702864	-1.62744	0.00455	0.0319799	yes	alanine aminotransferase
XLOC_008883	XLOC_008883	Medtr2g084715	chr2:35927029-35930488	A16b-C	A16b-D	OK	44.082	27.1004	-0.701877	-1.59857	0.00585	0.0390837	yes	splicing factor U2af small subunit A-like protein
XLOC_030524	XLOC_030524	Medtr5g043970	chr5:19325636-19328260	A16b-C	A16b-D	OK	55.6248	34.1997	-0.701743	-1.62063	0.00445	0.0314018	yes	UDP-glucose 6-dehydrogenase family protein
XLOC_022874	XLOC_022874	Medtr4g011440	chr4:2778338-2783754	A16b-C	A16b-D	OK	20.279	12.4714	-0.701362	-1.59584	0.005	0.0344825	yes	alpha/beta fold hydrolase
XLOC_003976	XLOC_003976	Medtr1g031150	chr1:10878162-10881162	A16b-C	A16b-D	OK	55.9425	34.4165	-0.700845	-1.64565	0.0042	0.0299308	yes	nudix hydrolase-like protein
XLOC_033920	XLOC_033920	Medtr6g090605,Medtr6g090615	chr6:34435744-34450007	A16b-C	A16b-D	OK	74.2365	45.7007	-0.699913	-1.59663	0.005	0.0344825	yes	#N/A
XLOC_012062	XLOC_012062	Medtr2g097580	chr2:41678972-41680638	A16b-C	A16b-D	OK	158.719	97.8664	-0.697587	-1.57753	0.0066	0.0428581	yes	ZIP metal ion transporter family protein
XLOC_025994	XLOC_025994	Medtr4g127640	chr4:53031030-53035546	A16b-C	A16b-D	OK	40.4663	24.9541	-0.697444	-1.60111	0.0055	0.0372571	yes	S-adenosyl-L-methionine-dependent methyltransferase
XLOC_029524	XLOC_029524	Medtr5g012030,Medtr5g012050	chr5:3551279-3564378	A16b-C	A16b-D	OK	152.718	94.1946	-0.697155	-1.60648	0.00485	0.0336748	yes	#N/A
XLOC_046622	XLOC_046622	Medtr8g071130	chr8:30180711-30182726	A16b-C	A16b-D	OK	239.799	147.977	-0.696452	-1.6051	0.00615	0.0406276	yes	pinoresinol-lariciresinol reductase-like protein
XLOC_048134	XLOC_048134	Medtr0018s0260	scaffold0018:155378-159912	A16b-C	A16b-D	OK	76.6059	47.3727	-0.6934	-1.66744	0.0062	0.0408608	yes	succinate dehydrogenase [ubiquinone] iron-sulfur subunit
XLOC_040934	XLOC_040934	Medtr7g087570	chr7:34097402-34099544	A16b-C	A16b-D	OK	42.7354	26.4791	-0.690576	-1.54412	0.0059	0.0393098	yes	serine hydrolase
XLOC_010678	XLOC_010678	Medtr2g040000	chr2:17545511-17549716	A16b-C	A16b-D	OK	43.2272	26.8744	-0.685704	-1.56589	0.00765	0.0481186	yes	peroxidase family protein
XLOC_004740	XLOC_004740	Medtr1g056550	chr1:24709061-24712400	A16b-C	A16b-D	OK	15.9715	9.94335	-0.683697	-1.51294	0.007	0.0449307	yes	syntaxin of plants 122 protein
XLOC_009377	XLOC_009377	Medtr2g099550	chr2:42679670-42680748	A16b-C	A16b-D	OK	41.3529	25.7492	-0.683462	-1.53191	0.0077	0.0483549	yes	import inner membrane translocase subunit TIM22
XLOC_014662	XLOC_014662	Medtr3g089055	chr3:40766405-40769365	A16b-C	A16b-D	OK	50.981	31.7483	-0.68328	-1.54581	0.008	0.0498686	yes	GRAS family transcription factor
XLOC_044459	XLOC_044459	Medtr8g093730	chr8:39212265-39217326	A16b-C	A16b-D	OK	105.406	65.6438	-0.68322	-1.54145	0.00655	0.0426188	yes	MAP kinase kinase kinase
XLOC_002033	XLOC_002033	Medtr1g077210	chr1:34457750-34462026	A16b-C	A16b-D	OK	125.372	78.2228	-0.680552	-1.60138	0.00615	0.0406276	yes	plant/F12B17-70 protein
XLOC_020790	XLOC_020790	Medtr4g074160	chr4:28203992-28206323	A16b-C	A16b-D	OK	56.6598	35.3562	-0.680363	-1.62258	0.00475	0.0330749	yes	centromere/microtubule-binding protein
XLOC_020658	XLOC_020658	Medtr4g070040	chr4:26355734-26363172	A16b-C	A16b-D	OK	155.772	97.2328	-0.679925	-1.52303	0.0071	0.045378	yes	phenylalanyl-tRNA synthetase alpha chain, putative
XLOC_023173	XLOC_023173	Medtr4g022890	chr4:7689370-7694797	A16b-C	A16b-D	OK	33.2123	20.7579	-0.67806	-1.59573	0.00485	0.0336748	yes	Low temperature viability protein, putative
XLOC_004438	XLOC_004438	Medtr1g048030	chr1:18172712-18178595	A16b-C	A16b-D	OK	28.5339	17.8549	-0.676356	-1.55777	0.00705	0.0451771	yes	guanine nucleotide-binding-like protein
XLOC_026702	XLOC_026702	Medtr5g014960	chr5:5089774-5097211	A16b-C	A16b-D	OK	44.8271	28.0821	-0.674722	-1.60983	0.00495	0.0342713	yes	branched-chain amino acid aminotransferase
XLOC_010018	XLOC_010018	Medtr2g019640	chr2:6454154-6456401	A16b-C	A16b-D	OK	25.9524	16.2659	-0.674013	-1.56428	0.0068	0.0439077	yes	cytochrome P450 family monooxygenase
XLOC_041808	XLOC_041808	Medtr7g113130	chr7:46559628-46566528	A16b-C	A16b-D	OK	58.3959	36.6168	-0.673362	-1.58202	0.00565	0.038114	yes	respiratory burst oxidase-like protein
XLOC_001705	XLOC_001705	Medtr1g066860	chr1:28735500-28737426	A16b-C	A16b-D	OK	264.745	166.361	-0.670291	-1.58842	0.0061	0.0403796	yes	40S ribosomal protein S23-1
XLOC_036891	XLOC_036891	Medtr7g055700	chr7:19097838-19101971	A16b-C	A16b-D	OK	43.8275	27.5818	-0.66812	-1.57626	0.0067	0.0433916	yes	GTP cyclohydrolase I 1
XLOC_024730	XLOC_024730	Medtr4g086290	chr4:33783167-33799127	A16b-C	A16b-D	OK	24.4907	15.4237	-0.667087	-1.59813	0.00515	0.0352545	yes	DNA-directed RNA polymerase I protein
XLOC_018411	XLOC_018411	Medtr3g100980	chr3:46463742-46466493	A16b-C	A16b-D	OK	33.5354	21.1547	-0.664708	-1.54445	0.00645	0.042109	yes	peptide/nitrate transporter
XLOC_028879	XLOC_028879	Medtr5g090120	chr5:39247083-39252313	A16b-C	A16b-D	OK	39.6561	25.0188	-0.66453	-1.57345	0.0067	0.0433916	yes	DEAD-box ATP-dependent RNA helicase-like protein
XLOC_045007	XLOC_045007	Medtr8g008840	chr8:1906489-1907955	A16b-C	A16b-D	OK	137.531	86.9732	-0.661117	-1.52618	0.00785	0.0491067	yes	ethphon-induced protein
XLOC_042477	XLOC_042477	Medtr8g018150	chr8:6128624-6132452	A16b-C	A16b-D	OK	49.795	31.5298	-0.659284	-1.57444	0.00685	0.0440989	yes	nucleolar GTP-binding-like protein
XLOC_007657	XLOC_007657	Medtr2g437460	chr2:14710510-14713103	A16b-C	A16b-D	OK	19.6425	12.4455	-0.65835	-1.52797	0.0074	0.0467729	yes	pentatricopeptide (PPR) repeat protein
XLOC_044859	XLOC_044859	Medtr8g107000	chr8:45198848-45205851	A16b-C	A16b-D	OK	31.0621	19.7195	-0.655531	-1.55118	0.00775	0.0485748	yes	MAP kinase kinase kinase-like protein
XLOC_028090	XLOC_028090	Medtr5g065880	chr5:27724168-27734137	A16b-C	A16b-D	OK	44.679	28.4096	-0.653216	-1.55049	0.00725	0.0460793	yes	glucose-6-phosphate isomerase
XLOC_013201	XLOC_013201	Medtr3g047390	chr3:15805173-15818429	A16b-C	A16b-D	OK	7.92827	12.3465	0.639026	1.51763	0.0076	0.047897	yes	callose synthase-like protein
XLOC_028746	XLOC_028746	Medtr5g086610	chr5:37417309-37423804	A16b-C	A16b-D	OK	14.1083	22.0758	0.645917	1.51157	0.00685	0.0440989	yes	ERD (early-responsive to dehydration stress) family protein
XLOC_008475	XLOC_008475	Medtr2g069530	chr2:28933009-28942411	A16b-C	A16b-D	OK	15.6404	24.5373	0.649704	1.55292	0.00785	0.0491067	yes	topoisomerase II-associated protein PAT1
XLOC_028618	XLOC_028618	Medtr5g082880	chr5:35687659-35691318	A16b-C	A16b-D	OK	13.8828	21.823	0.652553	1.49493	0.0078	0.048841	yes	Pmr5/Cas1p GDSL/SGNH-like acyl-esterase family protein
XLOC_039911	XLOC_039911	Medtr7g053107	chr7:18693572-18695852	A16b-C	A16b-D	OK	79.8973	126.275	0.660345	1.5711	0.0064	0.0418809	yes	DUF538 family protein
XLOC_029156	XLOC_029156	Medtr5g096820	chr5:42347955-42353040	A16b-C	A16b-D	OK	18.218	28.8279	0.662105	1.52426	0.0074	0.0467729	yes	galactinol-raffinose galactosyltransferase
XLOC_032337	XLOC_032337	Medtr6g012380	chr6:3736015-3743000	A16b-C	A16b-D	OK	12.685	20.0974	0.663888	1.536	0.0067	0.0433916	yes	granule bound starch synthase
XLOC_028016	XLOC_028016	Medtr5g063920	chr5:26511515-26517722	A16b-C	A16b-D	OK	20.862	33.0567	0.664063	1.5761	0.0068	0.0439077	yes	cryptochrome protein
XLOC_025828	XLOC_025828	Medtr4g122160	chr4:50439417-50446440	A16b-C	A16b-D	OK	19.0031	30.1418	0.665536	1.57605	0.00755	0.0476127	yes	PAS domain tyrosine kinase family protein
XLOC_041169	XLOC_041169	Medtr7g093870	chr7:37336573-37338095	A16b-C	A16b-D	OK	80.1288	127.199	0.666698	1.54883	0.007	0.0449307	yes	disease resistance-responsive, dirigent domain protein
XLOC_045778	XLOC_045778	Medtr8g037315	chr8:13896650-13903093	A16b-C	A16b-D	OK	19.8766	31.6534	0.671289	1.56617	0.00625	0.0410929	yes	carotenoid cleavage dioxygenase
XLOC_042563	XLOC_042563	Medtr8g021230	chr8:7604275-7612246	A16b-C	A16b-D	OK	10.0895	16.0746	0.67193	1.52726	0.007	0.0449307	yes	inter-alpha-trypsin inhibitor heavy chain-like protein
XLOC_000107	XLOC_000107	Medtr1g009640	chr1:1409584-1411442	A16b-C	A16b-D	OK	36.0688	57.7128	0.678139	1.55981	0.00665	0.0431684	yes	hypothetical protein
XLOC_024102	XLOC_024102	Medtr4g065670	chr4:24495699-24500958	A16b-C	A16b-D	OK	28.5051	45.6777	0.680271	1.59666	0.0055	0.0372571	yes	E3 ubiquitin ligase BIG brother-like protein
XLOC_029465	XLOC_029465	Medtr5g010420	chr5:2773961-2783669	A16b-C	A16b-D	OK	11.9515	19.1562	0.680618	1.59803	0.0066	0.0428581	yes	heavy metal P-type ATPase
XLOC_006257	XLOC_006257	Medtr1g107330	chr1:48630268-48636190	A16b-C	A16b-D	OK	22.3489	35.9007	0.68381	1.61148	0.00515	0.0352545	yes	triacylglycerol lipase-like protein
XLOC_006120	XLOC_006120	Medtr1g103160	chr1:46657643-46665356	A16b-C	A16b-D	OK	10.2275	16.4416	0.684891	1.62702	0.0046	0.0322265	yes	kinase interacting (KIP1-like) family protein
XLOC_032223	XLOC_032223	Medtr6g007697	chr6:1806875-1813938	A16b-C	A16b-D	OK	21.0713	33.9185	0.68679	1.64902	0.0036	0.0265095	yes	potassium transporter-like protein
XLOC_002154	XLOC_002154	Medtr1g081950	chr1:36513587-36518631	A16b-C	A16b-D	OK	31.1628	50.2389	0.688978	1.63183	0.0038	0.0276577	yes	VAMP-associated protein
XLOC_005235	XLOC_005235	Medtr1g074170	chr1:32955576-32959781	A16b-C	A16b-D	OK	35.695	57.6178	0.690793	1.61752	0.00515	0.0352545	yes	electron transfer flavoprotein subunit beta
XLOC_012793	XLOC_012793	Medtr3g023110	chr3:6977412-6980864	A16b-C	A16b-D	OK	197.112	318.45	0.692048	1.52654	0.0073	0.0463517	yes	EARLY responsive TO dehydration protein, putative
XLOC_005151	XLOC_005151	Medtr1g071540	chr1:31751720-31759548	A16b-C	A16b-D	OK	22.6543	36.6107	0.692483	1.60217	0.0057	0.0383582	yes	kinase interacting (KIP1-like) family protein
XLOC_044569	XLOC_044569	Medtr8g098410	chr8:40887387-40890544	A16b-C	A16b-D	OK	224.43	362.728	0.692624	1.59117	0.00565	0.038114	yes	phospholipid hydroperoxide glutathione peroxidase
XLOC_038066	XLOC_038066	Medtr7g092680	chr7:36750624-36754098	A16b-C	A16b-D	OK	11.7399	19.0286	0.696746	1.52454	0.0074	0.0467729	yes	alpha/beta hydrolase family protein
XLOC_024559	XLOC_024559	Medtr4g080100	chr4:31045591-31047715	A16b-C	A16b-D	OK	45.6113	73.9701	0.697551	1.64809	0.00455	0.0319799	yes	phospholipase A1
XLOC_021683	XLOC_021683	Medtr4g101380	chr4:41871719-41876318	A16b-C	A16b-D	OK	23.8557	38.6976	0.697911	1.62888	0.00535	0.0363931	yes	peptide/nitrate transporter
XLOC_030990	XLOC_030990	Medtr5g067470	chr5:28511940-28521101	A16b-C	A16b-D	OK	14.9857	24.3117	0.698067	1.63942	0.005	0.0344825	yes	sucrose transporter
XLOC_018313	XLOC_018313	Medtr3g098650	chr3:45061131-45068920	A16b-C	A16b-D	OK	12.9666	21.0473	0.698833	1.62514	0.00515	0.0352545	yes	glycoside hydrolase family 38 amino-terminal domain protein
XLOC_014556	XLOC_014556	Medtr3g086580	chr3:39242374-39247961	A16b-C	A16b-D	OK	22.7356	36.9409	0.700266	1.65635	0.00415	0.0296396	yes	alpha-galactosidase
XLOC_005949	XLOC_005949	Medtr1g097850	chr1:44102277-44106570	A16b-C	A16b-D	OK	44.3141	72.0778	0.701789	1.61341	0.0056	0.0378292	yes	choline/ethanolamine kinase
XLOC_009739	XLOC_009739	Medtr2g010160	chr2:2245966-2247900	A16b-C	A16b-D	OK	9.28531	15.1263	0.704036	1.50973	0.00745	0.0470126	yes	octicosapeptide/phox/Bem1p (PB1) domain protein
XLOC_032003	XLOC_032003	Medtr5g098680	chr5:43190264-43195189	A16b-C	A16b-D	OK	15.6165	25.4437	0.704235	1.63233	0.0042	0.0299308	yes	E3 ubiquitin-protein ligase orthrus-like protein
XLOC_013676	XLOC_013676	Medtr3g463720	chr3:25539156-25542475	A16b-C	A16b-D	OK	105.378	171.756	0.704784	1.64949	0.00485	0.0336748	yes	RING/U-box protein
XLOC_007796	XLOC_007796	Medtr2g037930	chr2:16450204-16455298	A16b-C	A16b-D	OK	11.2604	18.3563	0.705018	1.63336	0.00435	0.0308303	yes	Ypt/Rab-GAP domain of gyp1p superfamily protein
XLOC_006308	XLOC_006308	Medtr1g109430	chr1:49484611-49489533	A16b-C	A16b-D	OK	15.9029	25.9258	0.705101	1.55123	0.00715	0.0456076	yes	lipid phosphate phosphatase-like protein
XLOC_027876	XLOC_027876	Medtr5g057990	chr5:23929834-23935782	A16b-C	A16b-D	OK	31.0611	50.6402	0.705174	1.59182	0.00595	0.0395616	yes	alpha-glucosidase
XLOC_012175	XLOC_012175	Medtr2g100850	chr2:43374709-43376600	A16b-C	A16b-D	OK	18.2251	29.7166	0.705345	1.56766	0.0073	0.0463517	yes	clavaminate synthase-like plant protein
XLOC_010702	XLOC_010702	Medtr2g041090	chr2:18003826-18006883	A16b-C	A16b-D	OK	22.4365	36.6449	0.707766	1.58487	0.00635	0.0416237	yes	CCAAT-binding transcription factor
XLOC_025161	XLOC_025161	Medtr4g098530	chr4:40611730-40614090	A16b-C	A16b-D	OK	39.1003	63.9293	0.709299	1.65611	0.0045	0.0316971	yes	plant intracellular ras group-related LRR protein
XLOC_012194	XLOC_012194	Medtr2g101500	chr2:43634219-43637105	A16b-C	A16b-D	OK	15.7982	25.8355	0.709592	1.55734	0.0077	0.0483549	yes	auxin-responsive AUX/IAA family protein
XLOC_006860	XLOC_006860	Medtr2g012470	chr2:3099533-3103477	A16b-C	A16b-D	OK	28.9227	47.3181	0.71019	1.62954	0.00525	0.0358005	yes	transmembrane amino acid transporter family protein
XLOC_016562	XLOC_016562	Medtr3g449880	chr3:17067669-17072507	A16b-C	A16b-D	OK	31.2738	51.193	0.710993	1.64852	0.00375	0.0273552	yes	reticulon-like protein B2
XLOC_027316	XLOC_027316	Medtr5g032780	chr5:14127817-14131878	A16b-C	A16b-D	OK	26.4177	43.3024	0.712943	1.67045	0.0043	0.0305316	yes	phototropic-responsive NPH3 family protein
XLOC_022991	XLOC_022991	Medtr4g415290	chr4:4469707-4474758	A16b-C	A16b-D	OK	25.2782	41.4483	0.71342	1.6644	0.00395	0.028483	yes	glycerol-3-phosphate acyltransferase
XLOC_037868	XLOC_037868	Medtr7g086420	chr7:33542341-33547900	A16b-C	A16b-D	OK	6.33801	10.4004	0.714535	1.55773	0.00675	0.0436573	yes	receptor-like kinase
XLOC_020223	XLOC_020223	Medtr4g053785,Medtr4g053880,Medtr4g053900	chr4:19475504-19535304	A16b-C	A16b-D	OK	13.324	21.8643	0.714551	1.5793	0.0066	0.0428581	yes	#N/A
XLOC_002305	XLOC_002305	Medtr1g086170	chr1:38573019-38575779	A16b-C	A16b-D	OK	21.5567	35.4002	0.715624	1.67169	0.0037	0.027092	yes	hypothetical protein
XLOC_031490	XLOC_031490	Medtr5g083360	chr5:35990104-35994097	A16b-C	A16b-D	OK	15.2852	25.1394	0.717808	1.59411	0.0065	0.0423643	yes	laccase/diphenol oxidase family protein
XLOC_022308	XLOC_022308	Medtr4g087970,Medtr4g087980	chr4:51523689-51532537	A16b-C	A16b-D	OK	24.627	40.5122	0.718115	1.63561	0.0048	0.0333872	yes	#N/A
XLOC_046982	XLOC_046982	Medtr8g085580	chr8:35451990-35454743	A16b-C	A16b-D	OK	39.7644	65.4398	0.718691	1.6919	0.00385	0.0279276	yes	transmembrane protein, putative
XLOC_023647	XLOC_023647	Medtr4g046870	chr4:16734082-16735844	A16b-C	A16b-D	OK	22.8644	37.6335	0.718915	1.62031	0.00495	0.0342713	yes	hypothetical protein
XLOC_017470	XLOC_017470	Medtr3g072870	chr3:32802065-32805213	A16b-C	A16b-D	OK	26.856	44.2617	0.720815	1.62583	0.0051	0.0350231	yes	auxin influx transporter
XLOC_000309	XLOC_000309	Medtr1g017020	chr1:4619277-4624368	A16b-C	A16b-D	OK	18.6829	30.8894	0.725393	1.63057	0.00455	0.0319799	yes	endo-1,4-beta-xylanase A-like protein
XLOC_035340	XLOC_035340	Medtr6g069630	chr6:25106051-25108885	A16b-C	A16b-D	OK	16.4263	27.2191	0.72861	1.61641	0.0047	0.0327972	yes	aldose 1-epimerase family protein
XLOC_007119	XLOC_007119	Medtr2g020020	chr2:6625966-6631759	A16b-C	A16b-D	OK	37.7348	62.5317	0.728694	1.70644	0.00325	0.0244504	yes	alpha/beta-hydrolase superfamily protein
XLOC_007686	XLOC_007686	Medtr2g035460,Medtr2g035470,Medtr2g035480	chr2:15090767-15106361	A16b-C	A16b-D	OK	27.6018	45.7675	0.729562	1.68572	0.0032	0.0241583	yes	#N/A
XLOC_024608	XLOC_024608	Medtr4g081710	chr4:31747794-31749731	A16b-C	A16b-D	OK	17.8193	29.5569	0.730059	1.65393	0.004	0.0287902	yes	myb-like transcription factor family protein
XLOC_035341	XLOC_035341	Medtr6g069660	chr6:25122088-25127768	A16b-C	A16b-D	OK	73.2493	121.552	0.730692	1.65887	0.00395	0.028483	yes	fructose-bisphosphate aldolase class-II protein
XLOC_035156	XLOC_035156	-	chr6:20840821-20843354	A16b-C	A16b-D	OK	13.663	22.6759	0.730886	1.67172	0.00425	0.0302317	yes	#N/A
XLOC_000959	XLOC_000959	Medtr1g040360	chr1:14928001-14931849	A16b-C	A16b-D	OK	49.5091	82.1964	0.731381	1.67109	0.0043	0.0305316	yes	sieve element occlusion protein
XLOC_047109	XLOC_047109	Medtr8g089230	chr8:37070664-37076734	A16b-C	A16b-D	OK	36.1834	60.0828	0.731623	1.54609	0.00725	0.0460793	yes	subtilisin-like serine protease
XLOC_007511	XLOC_007511	Medtr2g033020	chr2:12449706-12453501	A16b-C	A16b-D	OK	19.6556	32.6435	0.731851	1.66579	0.0032	0.0241583	yes	30S ribosomal protein S1
XLOC_019311	XLOC_019311	Medtr4g013200	chr4:3579931-3583601	A16b-C	A16b-D	OK	24.4037	40.5429	0.732351	1.61169	0.0052	0.0355342	yes	thylakoid membrane phosphoprotein 14 kDa protein
XLOC_021875	XLOC_021875	Medtr4g108760	chr4:45058270-45060202	A16b-C	A16b-D	OK	9.43439	15.6969	0.734479	1.55493	0.0072	0.0458814	yes	NAC transcription factor-like protein
XLOC_026625	XLOC_026625	Medtr5g013010	chr5:4057696-4059791	A16b-C	A16b-D	OK	25.4047	42.3773	0.7382	1.66579	0.0044	0.0311393	yes	homeobox associated leucine zipper protein
XLOC_003221	XLOC_003221	Medtr1g115315	chr1:52025790-52029215	A16b-C	A16b-D	OK	71.2967	118.936	0.738272	1.74725	0.003	0.0228793	yes	wuschel-related homeobox protein
XLOC_028655	XLOC_028655	Medtr5g083980	chr5:36248010-36251401	A16b-C	A16b-D	OK	7.01622	11.7168	0.739816	1.54585	0.00735	0.0465476	yes	WEB family plant protein
XLOC_021618	XLOC_021618	Medtr4g098800	chr4:40738525-40744941	A16b-C	A16b-D	OK	25.3113	42.3405	0.742254	1.71759	0.00285	0.0218725	yes	peptide transporter
XLOC_040985	XLOC_040985	Medtr7g089140	chr7:34858667-34862782	A16b-C	A16b-D	OK	16.9742	28.4102	0.743066	1.68811	0.0048	0.0333872	yes	transcription elongation factor (TFIIS) family protein
XLOC_044710	XLOC_044710	Medtr8g102240	chr8:43013557-43019005	A16b-C	A16b-D	OK	6.64722	11.1321	0.743897	1.56962	0.00745	0.0470126	yes	NAC transcription factor-like protein
XLOC_042922	XLOC_042922	Medtr8g037270	chr8:13844194-13848570	A16b-C	A16b-D	OK	20.3282	34.0442	0.743929	1.65812	0.0044	0.0311393	yes	CCAAT-binding transcription factor
XLOC_019768	XLOC_019768	Medtr4g031820	chr4:11016191-11019940	A16b-C	A16b-D	OK	55.6209	93.1653	0.744165	1.71516	0.00255	0.0200608	yes	cytochrome P450 family monooxygenase
XLOC_010532	XLOC_010532	Medtr2g437660	chr2:14827934-14831902	A16b-C	A16b-D	OK	19.1736	32.1233	0.744502	1.71787	0.00265	0.0206388	yes	glycosyltransferase family 92 protein
XLOC_003891	XLOC_003891	Medtr1g028330	chr1:9518564-9520779	A16b-C	A16b-D	OK	19.4529	32.6676	0.747872	1.66248	0.00375	0.0273552	yes	glucosamine-6-phosphate isomerase/6-phosphoglucolactonase
XLOC_023968	XLOC_023968	Medtr4g061010	chr4:22444524-22449429	A16b-C	A16b-D	OK	27.846	46.8386	0.750225	1.7212	0.00275	0.0212475	yes	tetraspanin family protein
XLOC_029913	XLOC_029913	Medtr5g024740	chr5:9949392-9954836	A16b-C	A16b-D	OK	10.1451	17.0863	0.752063	1.7247	0.00265	0.0206388	yes	tonoplast monosaccharide transporter 2
XLOC_010423	XLOC_010423	Medtr2g033880	chr2:12913367-12914710	A16b-C	A16b-D	OK	17.7755	29.9553	0.75292	1.66214	0.00375	0.0273552	yes	transcription factor bHLH147
XLOC_022072	XLOC_022072	Medtr4g116170	chr4:48044472-48055979	A16b-C	A16b-D	OK	104.057	175.472	0.753875	1.60321	0.0059	0.0393098	yes	F-box/LRR-like protein
XLOC_000787	XLOC_000787	Medtr1g033420	chr1:12039970-12062481	A16b-C	A16b-D	OK	37.9909	64.0714	0.754028	1.77772	0.0018	0.015127	yes	xyloglucan endotransglucosylase/hydrolase family protein
XLOC_040460	XLOC_040460	Medtr7g073550,Medtr7g073620	chr7:27496502-27520517	A16b-C	A16b-D	OK	17.1639	28.9574	0.754552	1.62909	0.00595	0.0395616	yes	#N/A
XLOC_010164	XLOC_010164	Medtr2g023910	chr2:8476446-8481755	A16b-C	A16b-D	OK	47.8298	80.7935	0.756329	1.74168	0.0024	0.0190813	yes	fungal proteinase A, aspartic proteinase superfamily protein
XLOC_021940	XLOC_021940	Medtr4g112370	chr4:46089097-46090486	A16b-C	A16b-D	OK	12.9723	21.924	0.757078	1.63166	0.00465	0.0325416	yes	DUF617 family protein
XLOC_035381	XLOC_035381	Medtr6g071210	chr6:26323221-26330078	A16b-C	A16b-D	OK	81.1568	137.292	0.758468	1.73466	0.00265	0.0206388	yes	dihydroorotate dehydrogenase family protein
XLOC_031153	XLOC_031153	Medtr5g073210	chr5:31164097-31167222	A16b-C	A16b-D	OK	28.0777	47.5519	0.760079	1.74015	0.0029	0.0222124	yes	laccase/diphenol oxidase family protein
XLOC_006681	XLOC_006681	Medtr2g007330	chr2:947996-953239	A16b-C	A16b-D	OK	15.183	25.7336	0.761195	1.81057	0.00135	0.0119983	yes	DUF639 family protein
XLOC_042517	XLOC_042517	Medtr8g019480	chr8:6857510-6859489	A16b-C	A16b-D	OK	62.5519	106.148	0.762945	1.68385	0.00315	0.0238363	yes	substrate carrier family protein
XLOC_047496	XLOC_047496	Medtr8g099685	chr8:42170577-42173696	A16b-C	A16b-D	OK	45.3192	76.9277	0.76338	1.82432	0.0014	0.0123692	yes	DCD (development and cell death) domain protein
XLOC_011568	XLOC_011568	Medtr2g081140	chr2:34018248-34022034	A16b-C	A16b-D	OK	23.2761	39.5272	0.764001	1.72802	0.00245	0.0193759	yes	vesicle-associated-like protein
XLOC_008619	XLOC_008619	Medtr2g075250	chr2:31453841-31464894	A16b-C	A16b-D	OK	8.7041	14.782	0.764077	1.77906	0.00215	0.0174212	yes	LRR receptor-like kinase
XLOC_035782	XLOC_035782	Medtr6g088670	chr6:33784136-33795204	A16b-C	A16b-D	OK	9.75466	16.5684	0.764269	1.77667	0.00235	0.0187836	yes	ABC transporter B family protein
XLOC_023769	XLOC_023769	Medtr4g052010	chr4:18820410-18822108	A16b-C	A16b-D	OK	13.5097	22.9507	0.764545	1.5598	0.00645	0.042109	yes	FAM210B-like protein
XLOC_045786	XLOC_045786	Medtr8g037800	chr8:14008161-14009646	A16b-C	A16b-D	OK	221.821	376.934	0.764917	1.7648	0.00215	0.0174212	yes	transmembrane protein, putative
XLOC_041958	XLOC_041958	Medtr7g117475	chr7:48616889-48618001	A16b-C	A16b-D	OK	25.8582	43.9659	0.76576	1.67368	0.00325	0.0244504	yes	phospholipid methyltransferase
XLOC_028574	XLOC_028574	Medtr5g081460	chr5:34885990-34888604	A16b-C	A16b-D	OK	6.9449	11.8094	0.765908	1.62945	0.005	0.0344825	yes	hypothetical protein
XLOC_025781	XLOC_025781	Medtr4g120130	chr4:49795591-49803884	A16b-C	A16b-D	OK	18.9729	32.2876	0.767039	1.81193	0.00145	0.0127071	yes	glyoxysomal fatty acid beta-oxidation MFP-A protein
XLOC_015454	XLOC_015454	Medtr3g113290	chr3:52975232-52980719	A16b-C	A16b-D	OK	11.9404	20.3517	0.769305	1.79445	0.002	0.0164594	yes	filament-plant-like protein
XLOC_037393	XLOC_037393	Medtr7g072710	chr7:27120557-27125080	A16b-C	A16b-D	OK	15.3662	26.2011	0.769862	1.77774	0.00195	0.0161024	yes	Serine/Threonine-kinase HT1-like protein
XLOC_041034	XLOC_041034	Medtr7g090470	chr7:35602165-35606664	A16b-C	A16b-D	OK	8.1303	13.8777	0.771383	1.71105	0.0035	0.025871	yes	triacylglycerol lipase SDP1
XLOC_023614	XLOC_023614	Medtr4g045980	chr4:15979213-15984631	A16b-C	A16b-D	OK	41.4917	70.844	0.771824	1.83899	0.001	0.00940309	yes	photosystem II biogenesis protein
XLOC_018620	XLOC_018620	Medtr3g107310	chr3:49502025-49505990	A16b-C	A16b-D	OK	15.5916	26.6281	0.772184	1.70655	0.0028	0.0215653	yes	DUF4050 family protein
XLOC_047127	XLOC_047127	Medtr8g089660	chr8:37308194-37311495	A16b-C	A16b-D	OK	10.6611	18.2076	0.772184	1.68788	0.00395	0.028483	yes	sieve element occlusion protein
XLOC_026458	XLOC_026458	Medtr5g008710	chr5:1898047-1905163	A16b-C	A16b-D	OK	17.9651	30.6873	0.772446	1.78187	0.00195	0.0161024	yes	light-mediated development protein DET1
XLOC_015792	XLOC_015792	Medtr3g010330	chr3:2411215-2415373	A16b-C	A16b-D	OK	24.3129	41.5317	0.772495	1.75796	0.00275	0.0212475	yes	glycosyl hydrolase family 9 protein
XLOC_030393	XLOC_030393	Medtr5g039530	chr5:17395177-17407066	A16b-C	A16b-D	OK	68.0793	116.347	0.773148	1.66844	0.0041	0.0293687	yes	TB2/DP1, HVA22 family protein
XLOC_008988	XLOC_008988	Medtr2g088450	chr2:37288324-37293510	A16b-C	A16b-D	OK	10.1935	17.4295	0.773879	1.77752	0.00185	0.0154405	yes	glutamate receptor 32
XLOC_045090	XLOC_045090	Medtr8g011350	chr8:3020935-3026766	A16b-C	A16b-D	OK	53.0693	90.7422	0.773896	1.79992	0.0014	0.0123692	yes	serine carboxypeptidase-like protein
XLOC_028457	XLOC_028457	Medtr5g077850	chr5:33249853-33252245	A16b-C	A16b-D	OK	6.18615	10.5798	0.774198	1.61962	0.0048	0.0333872	yes	eukaryotic aspartyl protease family protein
XLOC_042162	XLOC_042162	Medtr8g007380	chr8:1499975-1501648	A16b-C	A16b-D	OK	21.0193	35.9521	0.774357	1.61504	0.0057	0.0383582	yes	cyclin p4
XLOC_049265	XLOC_049265	Medtr0276s0050	scaffold0276:17544-20340	A16b-C	A16b-D	OK	135.549	231.86	0.774445	1.73306	0.0024	0.0190813	yes	annexin D8
XLOC_033846	XLOC_033846	Medtr6g087910	chr6:33079309-33086805	A16b-C	A16b-D	OK	13.9477	23.8667	0.774974	1.77815	0.00175	0.0147963	yes	sugar porter (SP) family MFS transporter
XLOC_027595	XLOC_027595	Medtr5g042560	chr5:18698035-18704669	A16b-C	A16b-D	OK	5.24176	8.97023	0.775093	1.63861	0.00555	0.0375436	yes	ERD (early-responsive to dehydration stress) family protein
XLOC_042304	XLOC_042304	Medtr8g012420	chr8:3542306-3545267	A16b-C	A16b-D	OK	107.885	184.658	0.775354	1.62815	0.0046	0.0322265	yes	DUF760 family protein
XLOC_002652	XLOC_002652	Medtr1g097690	chr1:44039873-44050596	A16b-C	A16b-D	OK	19.6521	33.6485	0.775856	1.83137	0.0019	0.0157631	yes	type I inositol-1,4,5-trisphosphate 5-phosphatase
XLOC_009323	XLOC_009323	-	chr2:41937059-41939728	A16b-C	A16b-D	OK	48.5618	83.2108	0.776949	1.81597	0.00205	0.0167645	yes	#N/A
XLOC_003729	XLOC_003729	Medtr1g022485	chr1:7215468-7218807	A16b-C	A16b-D	OK	93.7824	160.847	0.778297	1.84103	0.00145	0.0127071	yes	nuclease in basal defense response protein
XLOC_015524	XLOC_015524	Medtr3g115910	chr3:54174845-54179848	A16b-C	A16b-D	OK	18.6529	31.992	0.778315	1.8196	0.00165	0.014104	yes	glutamate receptor 32
XLOC_027794	XLOC_027794	Medtr5g053950	chr5:22226604-22227949	A16b-C	A16b-D	OK	77.4193	132.784	0.778322	1.82898	0.00145	0.0127071	yes	allene oxide cyclase
XLOC_008017	XLOC_008017	Medtr2g045470	chr2:19958505-19965003	A16b-C	A16b-D	OK	6.09999	10.4705	0.779451	1.6059	0.00615	0.0406276	yes	CBL-interacting kinase
XLOC_013725	XLOC_013725	Medtr3g464770	chr3:26072519-26082127	A16b-C	A16b-D	OK	15.6802	26.9312	0.780339	1.8037	0.00175	0.0147963	yes	fructose-6-phosphate-2-kinase/fructose-2, 6-bisphosphatase
XLOC_007034	XLOC_007034	Medtr2g017730	chr2:5445116-5446928	A16b-C	A16b-D	OK	6.72187	11.5549	0.781564	1.58555	0.0067	0.0433916	yes	heat shock 70 kDa protein
XLOC_037310	XLOC_037310	Medtr7g070480	chr7:26018712-26021238	A16b-C	A16b-D	OK	20.6935	35.5815	0.781951	1.75615	0.00245	0.0193759	yes	SEC14 cytosolic factor family protein
XLOC_037228	XLOC_037228	Medtr7g067450	chr7:24625555-24632290	A16b-C	A16b-D	OK	47.161	81.2446	0.784679	1.75215	0.00205	0.0167645	yes	auxin influx transporter
XLOC_013865	XLOC_013865	Medtr3g062950,Medtr3g063030	chr3:28456387-28523917	A16b-C	A16b-D	OK	72.84	125.525	0.785177	1.83285	0.00195	0.0161024	yes	#N/A
XLOC_005966	XLOC_005966	Medtr1g098580	chr1:44391771-44394069	A16b-C	A16b-D	OK	44.73	77.1633	0.786672	1.58584	0.00615	0.0406276	yes	cupredoxin superfamily protein, putative
XLOC_022471	XLOC_022471	Medtr4g129760	chr4:54080932-54081914	A16b-C	A16b-D	OK	32.6656	56.3721	0.78721	1.74967	0.00175	0.0147963	yes	hypothetical protein
XLOC_017783	XLOC_017783	Medtr3g082510	chr3:37244776-37246424	A16b-C	A16b-D	OK	18.4917	31.9383	0.788408	1.69476	0.0031	0.023522	yes	RING-H2 zinc finger protein
XLOC_015626	XLOC_015626	Medtr3g118390	chr3:55413456-55415176	A16b-C	A16b-D	OK	145.712	251.791	0.789109	1.6238	0.0044	0.0311393	yes	Chitinase (Class I) / Hevein
XLOC_005021	XLOC_005021	Medtr1g069065	chr1:29629445-29632197	A16b-C	A16b-D	OK	83.0801	143.689	0.790372	1.77612	0.00145	0.0127071	yes	HSP20-like chaperone superfamily protein
XLOC_047641	XLOC_047641	Medtr8g105740	chr8:44588904-44593458	A16b-C	A16b-D	OK	53.5854	92.6934	0.790627	1.65875	0.00355	0.0261809	yes	trehalose-6-phosphate synthase domain protein
XLOC_017951	XLOC_017951	Medtr3g087250	chr3:39552903-39556849	A16b-C	A16b-D	OK	39.7813	68.8697	0.79178	1.84481	0.0014	0.0123692	yes	HN1-like protein
XLOC_037260	XLOC_037260	Medtr7g068850	chr7:25296387-25301382	A16b-C	A16b-D	OK	152.794	264.545	0.791923	1.75786	0.00265	0.0206388	yes	acyl-CoA dehydrogenase
XLOC_008712	XLOC_008712	Medtr2g078920	chr2:33043121-33043763	A16b-C	A16b-D	OK	92.3236	159.904	0.792431	1.80182	0.00165	0.014104	yes	hypothetical protein
XLOC_017806	XLOC_017806	Medtr3g083310	chr3:37605512-37608900	A16b-C	A16b-D	OK	18.5568	32.1437	0.792592	1.73945	0.0032	0.0241583	yes	hypothetical protein
XLOC_009743	XLOC_009743	Medtr2g010430	chr2:2365542-2368433	A16b-C	A16b-D	OK	111.177	192.718	0.793628	1.83069	0.00155	0.0134262	yes	inorganic pyrophosphatase
XLOC_002888	XLOC_002888	Medtr1g104930	chr1:47300930-47304986	A16b-C	A16b-D	OK	10.3292	17.9086	0.793932	1.56223	0.00695	0.0446687	yes	2-hydroxyisoflavanone dehydratase
XLOC_026999	XLOC_026999	Medtr5g023110	chr5:9180344-9184014	A16b-C	A16b-D	OK	31.1443	54.0046	0.794114	1.82104	0.0012	0.0109554	yes	wound-responsive family protein
XLOC_001704	XLOC_001704	Medtr1g066850	chr1:28730593-28734462	A16b-C	A16b-D	OK	6.34679	11.0071	0.794341	1.64829	0.00445	0.0314018	yes	interactor of constitutive active ROPs-like protein
XLOC_015518	XLOC_015518	Medtr3g115620	chr3:54113733-54116409	A16b-C	A16b-D	OK	16.0433	27.8381	0.795089	1.69734	0.00425	0.0302317	yes	wuschel-related homeobox protein
XLOC_014297	XLOC_014297	Medtr3g078770	chr3:35549558-35552939	A16b-C	A16b-D	OK	27.9607	48.519	0.795152	1.87016	0.0016	0.0137979	yes	ethylene insensitive transcription factor
XLOC_023970	XLOC_023970	Medtr4g461080	chr4:22482747-22484315	A16b-C	A16b-D	OK	44.3379	76.9392	0.795178	1.78455	0.00165	0.014104	yes	Dof-type zinc finger DNA-binding family protein
XLOC_012008	XLOC_012008	Medtr2g095710,Medtr2g095750	chr2:40838710-40853003	A16b-C	A16b-D	OK	38.95	67.6107	0.795628	1.62262	0.0068	0.0439077	yes	#N/A
XLOC_032342	XLOC_032342	Medtr6g012450	chr6:3773705-3777176	A16b-C	A16b-D	OK	8.9387	15.5203	0.796023	1.74213	0.0034	0.0253049	yes	DOF-type zinc finger DNA-binding family protein
XLOC_026935	XLOC_026935	Medtr5g021650	chr5:8392245-8398704	A16b-C	A16b-D	OK	5.05616	8.78176	0.796468	1.66065	0.00395	0.028483	yes	ATP-binding microtubule motor family protein
XLOC_018224	XLOC_018224	Medtr3g095980	chr3:43859651-43860510	A16b-C	A16b-D	OK	16.6017	28.8365	0.796567	1.59509	0.00585	0.0390837	yes	plant invertase/pectin methylesterase inhibitor
XLOC_006711	XLOC_006711	Medtr2g008160	chr2:1324865-1327488	A16b-C	A16b-D	OK	46.1003	80.1101	0.797209	1.82398	0.0012	0.0109554	yes	class III peroxidase
XLOC_028476	XLOC_028476	Medtr5g078330	chr5:33480031-33481579	A16b-C	A16b-D	OK	143.755	250.036	0.79852	1.81846	0.00165	0.014104	yes	linker histone H1 and h5 family protein
XLOC_007954	XLOC_007954	Medtr2g042740,Medtr2g042750	chr2:18636697-18646214	A16b-C	A16b-D	OK	7.26636	12.6585	0.800802	1.65951	0.00245	0.0193759	yes	#N/A
XLOC_016444	XLOC_016444	Medtr3g037110	chr3:13579650-13581344	A16b-C	A16b-D	OK	7.86276	13.7044	0.801532	1.61586	0.00635	0.0416237	yes	transmembrane protein, putative
XLOC_045912	XLOC_045912	Medtr8g042000,Medtr8g042020,Medtr8g042040,Medtr8g042060	chr8:15844001-15868928	A16b-C	A16b-D	OK	30.9476	53.9523	0.801856	1.85842	0.00195	0.0161024	yes	#N/A
XLOC_046645	XLOC_046645	Medtr8g072330	chr8:30571286-30573873	A16b-C	A16b-D	OK	60.6172	105.677	0.801865	1.90141	0.00105	0.00978809	yes	hypothetical protein
XLOC_020715	XLOC_020715	Medtr4g071900	chr4:27275858-27282765	A16b-C	A16b-D	OK	15.1553	26.4419	0.803	1.8473	0.00195	0.0161024	yes	ATP-binding microtubule motor family protein
XLOC_032561	XLOC_032561	Medtr6g018790	chr6:7258074-7264885	A16b-C	A16b-D	OK	16.0226	27.9614	0.803324	1.8538	0.0018	0.015127	yes	sugar porter (SP) family MFS transporter
XLOC_010832	XLOC_010832	Medtr2g046150	chr2:20238324-20239117	A16b-C	A16b-D	OK	55.9093	97.6233	0.804137	1.85903	0.00165	0.014104	yes	DUF538 family protein
XLOC_005264	XLOC_005264	Medtr1g075440	chr1:33410975-33417327	A16b-C	A16b-D	OK	12.8468	22.4447	0.804971	1.81804	0.00105	0.00978809	yes	peptide transporter
XLOC_023333	XLOC_023333	Medtr4g029090	chr4:10028210-10031265	A16b-C	A16b-D	OK	8.6876	15.1783	0.804979	1.70692	0.00335	0.0250189	yes	WEB family plant protein
XLOC_007522	XLOC_007522	Medtr2g033550	chr2:12770820-12772122	A16b-C	A16b-D	OK	26.3636	46.0663	0.805162	1.76482	0.0027	0.0209695	yes	desiccation PCC13-like protein
XLOC_014740	XLOC_014740	Medtr3g092220	chr3:42118539-42119800	A16b-C	A16b-D	OK	21.3947	37.4122	0.806254	1.78277	0.0017	0.0144363	yes	SAUR-like auxin-responsive family protein
XLOC_038505	XLOC_038505	Medtr7g106320	chr7:43238673-43244501	A16b-C	A16b-D	OK	31.1976	54.5662	0.806572	1.90324	0.00125	0.011311	yes	BEL1-related homeotic protein
XLOC_018213	XLOC_018213	Medtr3g095570	chr3:43671040-43677624	A16b-C	A16b-D	OK	6.98515	12.2222	0.807139	1.72987	0.0026	0.0203717	yes	autophagy-related protein
XLOC_037654	XLOC_037654	Medtr7g080450	chr7:30604948-30612710	A16b-C	A16b-D	OK	25.5703	44.7986	0.808983	1.84829	0.00155	0.0134262	yes	lecithin:cholesterol acyltransferase family protein
XLOC_004753	XLOC_004753	Medtr1g057020	chr1:25024295-25029449	A16b-C	A16b-D	OK	12.7613	22.3582	0.809027	1.69534	0.00315	0.0238363	yes	lysine decarboxylase family protein
XLOC_006422	XLOC_006422	Medtr1g113850	chr1:51363933-51368627	A16b-C	A16b-D	OK	8.41517	14.7528	0.809921	1.8642	0.00115	0.0105834	yes	mechanosensitive ion channel family protein
XLOC_041495	XLOC_041495	Medtr7g104270	chr7:42246969-42250266	A16b-C	A16b-D	OK	52.1317	91.4004	0.810038	1.87819	0.0014	0.0123692	yes	inosine-uridine preferring nucleoside hydrolase
XLOC_036262	XLOC_036262	Medtr7g017880	chr7:5744355-5745388	A16b-C	A16b-D	OK	21.7058	38.0932	0.811451	1.78138	0.0024	0.0190813	yes	BZIP transcription factor
XLOC_047369	XLOC_047369	Medtr8g096670	chr8:40548846-40550166	A16b-C	A16b-D	OK	31.1986	54.7829	0.812245	1.76876	0.0026	0.0203717	yes	TB2/DP1, HVA22 family protein
XLOC_047813	XLOC_047813	Medtr0002s0020	scaffold0002:6673-10318	A16b-C	A16b-D	OK	13.7899	24.263	0.815148	1.80555	0.00165	0.014104	yes	F-box protein PP2-A13
XLOC_038020	XLOC_038020	Medtr7g090970	chr7:35876572-35879973	A16b-C	A16b-D	OK	12.0195	21.1986	0.818589	1.7976	0.00185	0.0154405	yes	glycerol-3-phosphate dehydrogenase
XLOC_020657	XLOC_020657	Medtr4g070010	chr4:26342498-26346581	A16b-C	A16b-D	OK	11.1258	19.6362	0.819605	1.74818	0.00275	0.0212475	yes	BTB/POZ domain plant-like protein, putative
XLOC_004928	XLOC_004928	Medtr1g064260	chr1:28268838-28272292	A16b-C	A16b-D	OK	10.0069	17.6617	0.819634	1.66829	0.00465	0.0325416	yes	cytokinin riboside 5'-monophosphate phosphoribohydrolase
XLOC_001608	XLOC_001608	Medtr1g061590	chr1:26888029-26891295	A16b-C	A16b-D	OK	15.3786	27.1804	0.821637	1.89194	0.00085	0.00820682	yes	LRR receptor-like kinase
XLOC_039364	XLOC_039364	Medtr7g022870	chr7:7421643-7430714	A16b-C	A16b-D	OK	11.176	19.7555	0.821846	1.88102	0.00145	0.0127071	yes	sulfate/bicarbonate/oxalate exchanger and transporter sat-1
XLOC_040466	XLOC_040466	Medtr7g073980	chr7:27607867-27610820	A16b-C	A16b-D	OK	3.62757	6.41382	0.822183	1.52827	0.00695	0.0446687	yes	phototropic-responsive NPH3 family protein
XLOC_008631	XLOC_008631	Medtr2g075760,Medtr2g075770,Medtr2g075780	chr2:31680514-31703152	A16b-C	A16b-D	OK	30.1619	53.3688	0.823269	1.91466	0.00095	0.00899817	yes	#N/A
XLOC_039366	XLOC_039366	Medtr7g022890	chr7:7450137-7456295	A16b-C	A16b-D	OK	11.754	20.8094	0.824082	1.80913	0.002	0.0164594	yes	cation diffusion facilitator family transporter
XLOC_021238	XLOC_021238	Medtr4g088385	chr4:34998966-35000465	A16b-C	A16b-D	OK	196.156	347.536	0.825159	1.70201	0.00385	0.0279276	yes	hypothetical protein
XLOC_041095	XLOC_041095	Medtr7g091990	chr7:36400653-36403616	A16b-C	A16b-D	OK	6.46996	11.466	0.82553	1.61506	0.00585	0.0390837	yes	carboxy-terminal region remorin
XLOC_048798	XLOC_048798	Medtr0113s0040	scaffold0113:7344-10916	A16b-C	A16b-D	OK	6.57913	11.6685	0.826653	1.68957	0.00385	0.0279276	yes	F-box protein
XLOC_033980	XLOC_033980	Medtr6g004430	chr6:272082-276122	A16b-C	A16b-D	OK	29.3597	52.0743	0.826732	1.94081	0.00125	0.011311	yes	GHMP kinase ATP-binding protein, putative
XLOC_015047	XLOC_015047	Medtr3g101780	chr3:46872644-46876515	A16b-C	A16b-D	OK	99.0196	175.726	0.827543	1.54063	0.00725	0.0460793	yes	ABA response element-binding factor
XLOC_027451	XLOC_027451	Medtr5g037270	chr5:16296141-16300981	A16b-C	A16b-D	OK	7.07961	12.575	0.828812	1.76897	0.00295	0.0225421	yes	plant/F14N23-31 protein
XLOC_024588	XLOC_024588	Medtr4g081100	chr4:31394040-31394809	A16b-C	A16b-D	OK	61.0994	108.548	0.829109	1.8915	0.0008	0.00783686	yes	plastocyanin-like domain protein
XLOC_025442	XLOC_025442	Medtr4g108100	chr4:44804891-44807782	A16b-C	A16b-D	OK	9.93596	17.6733	0.83084	1.73528	0.0028	0.0215653	yes	hypothetical protein
XLOC_004082	XLOC_004082	Medtr1g034360	chr1:12515363-12520398	A16b-C	A16b-D	OK	9.6188	17.1234	0.832038	1.79795	0.0021	0.0171015	yes	long-chain fatty acyl CoA ligase
XLOC_024568	XLOC_024568	Medtr4g080350	chr4:31169312-31173615	A16b-C	A16b-D	OK	6.02968	10.7405	0.832904	1.5765	0.0071	0.045378	yes	DnaJ heat shock amino-terminal domain protein
XLOC_024701	XLOC_024701	Medtr4g085100	chr4:33284204-33286097	A16b-C	A16b-D	OK	36.4809	65.0142	0.833614	1.96011	0.00085	0.00820682	yes	plastid movement impaired protein
XLOC_000991	XLOC_000991	Medtr1g041345	chr1:15404900-15413626	A16b-C	A16b-D	OK	11.6712	20.8064	0.83407	1.93516	0.00085	0.00820682	yes	eukaryotic translation initiation factor 2c
XLOC_044053	XLOC_044053	Medtr8g077310	chr8:32927192-32933624	A16b-C	A16b-D	OK	40.2786	71.8432	0.834839	1.97208	0.00055	0.00572819	yes	sugar porter (SP) family MFS transporter
XLOC_029455	XLOC_029455	Medtr5g010150	chr5:2648663-2650689	A16b-C	A16b-D	OK	93.0915	166.082	0.83517	1.94143	0.00085	0.00820682	yes	major intrinsic protein (MIP) family transporter
XLOC_025394	XLOC_025394	Medtr4g106400	chr4:44129478-44130536	A16b-C	A16b-D	OK	9.34113	16.6677	0.835386	1.60031	0.00545	0.0369828	yes	hypothetical protein
XLOC_000380	XLOC_000380	Medtr1g019430	chr1:5867187-5869097	A16b-C	A16b-D	OK	126.643	226.231	0.837027	1.97364	0.0009	0.00861264	yes	sterol carrier protein, putative
XLOC_014897	XLOC_014897	Medtr3g096920	chr3:44370628-44372461	A16b-C	A16b-D	OK	24.8467	44.414	0.837963	1.80951	0.0021	0.0171015	yes	NAC-like transcription factor
XLOC_015384	XLOC_015384	Medtr3g110710	chr3:51745272-51750581	A16b-C	A16b-D	OK	40.6083	72.5957	0.838109	1.97372	0.0009	0.00861264	yes	xylulose kinase-like protein
XLOC_021292	XLOC_021292	Medtr4g089060	chr4:35679477-35682058	A16b-C	A16b-D	OK	8.72888	15.6083	0.838448	1.73131	0.00305	0.0232242	yes	epoxide hydrolase-like protein
XLOC_004975	XLOC_004975	Medtr1g067200	chr1:28930062-28936820	A16b-C	A16b-D	OK	8.08375	14.4557	0.838547	1.72747	0.0035	0.025871	yes	integral membrane protein, TerC family protein
XLOC_001868	XLOC_001868	Medtr1g071780	chr1:31875323-31876717	A16b-C	A16b-D	OK	38.1431	68.2114	0.838589	1.97635	0.0007	0.00701985	yes	senescence-associated protein SAG102
XLOC_022338	XLOC_022338	Medtr4g125370	chr4:51981894-51982910	A16b-C	A16b-D	OK	18.4204	32.943	0.838669	1.78085	0.0016	0.0137979	yes	membrane lipoprotein, putative
XLOC_026596	XLOC_026596	Medtr5g011990	chr5:3541246-3543933	A16b-C	A16b-D	OK	9.2378	16.522	0.838763	1.67872	0.00385	0.0279276	yes	hypothetical protein
XLOC_045220	XLOC_045220	Medtr8g015220	chr8:4934683-4939107	A16b-C	A16b-D	OK	91.414	163.651	0.840139	1.85725	0.00135	0.0119983	yes	myo-inositol oxygenase
XLOC_010889	XLOC_010889	Medtr2g048720	chr2:21491259-21497003	A16b-C	A16b-D	OK	5.28522	9.46441	0.840549	1.72686	0.00335	0.0250189	yes	inositol transporter 4
XLOC_043346	XLOC_043346	Medtr8g463280	chr8:22275979-22281458	A16b-C	A16b-D	OK	30.0983	53.9868	0.842924	1.95156	0.00065	0.00657947	yes	homogentisate 1,2-dioxygenase
XLOC_043814	XLOC_043814	Medtr8g070000	chr8:29694564-29701925	A16b-C	A16b-D	OK	19.2291	34.5141	0.8439	1.91727	0.00085	0.00820682	yes	isoprenylcysteine alpha-carbonyl methylesterase ICME protein
XLOC_048102	XLOC_048102	Medtr0015s0130	scaffold0015:65971-69540	A16b-C	A16b-D	OK	6.67223	11.9913	0.845746	1.58717	0.00625	0.0410929	yes	actin-97
XLOC_025853	XLOC_025853	Medtr4g122950,Medtr4g122960,Medtr4g122970	chr4:50722319-50737443	A16b-C	A16b-D	OK	23.7515	42.6893	0.845853	1.8826	0.00095	0.00899817	yes	#N/A
XLOC_031792	XLOC_031792	Medtr5g092060	chr5:40189314-40192617	A16b-C	A16b-D	OK	19.2178	34.5994	0.848303	1.72726	0.0031	0.023522	yes	Ras-related small GTP-binding family protein
XLOC_045650	XLOC_045650	Medtr8g031370	chr8:11749804-11753967	A16b-C	A16b-D	OK	69.8435	125.81	0.84905	2.01813	0.00055	0.00572819	yes	carboxy-terminal region remorin
XLOC_027742	XLOC_027742	Medtr5g048850	chr5:21347823-21351859	A16b-C	A16b-D	OK	13.0147	23.4448	0.849126	1.8103	0.00215	0.0174212	yes	flavonol synthase/flavanone 3-hydroxylase
XLOC_012316	XLOC_012316	Medtr2g104990	chr2:45250011-45255006	A16b-C	A16b-D	OK	11.488	20.6978	0.849342	1.73917	0.0035	0.025871	yes	NRAMP metal ion transporter 6
XLOC_031256	XLOC_031256	Medtr5g076240	chr5:32471163-32473674	A16b-C	A16b-D	OK	10.5469	19.0211	0.850787	1.93425	0.0011	0.0101762	yes	long-chain acyl-CoA synthetase
XLOC_030451	XLOC_030451	Medtr5g041700	chr5:18299810-18302055	A16b-C	A16b-D	OK	35.5914	64.1953	0.850938	1.76493	0.00265	0.0206388	yes	expansin A10
XLOC_002938	XLOC_002938	Medtr1g105885	chr1:47811125-47813396	A16b-C	A16b-D	OK	25.3025	45.6387	0.850976	1.86916	0.00155	0.0134262	yes	cysteine-rich RLK (receptor-like kinase) protein
XLOC_047013	XLOC_047013	Medtr8g086390	chr8:35830888-35836670	A16b-C	A16b-D	OK	3.36824	6.07746	0.851475	1.69457	0.0046	0.0322265	yes	LRR receptor-like kinase
XLOC_024754	XLOC_024754	Medtr4g086835	chr4:34052307-34055775	A16b-C	A16b-D	OK	18.8657	34.0488	0.851836	1.99583	0.0004	0.00438917	yes	myb-like transcription factor family protein
XLOC_024849	XLOC_024849	Medtr4g088950	chr4:35540258-35544084	A16b-C	A16b-D	OK	11.2463	20.3032	0.852259	1.76438	0.0021	0.0171015	yes	RING zinc finger protein
XLOC_034325	XLOC_034325	Medtr6g016495	chr6:6210549-6215838	A16b-C	A16b-D	OK	27.6963	50.0651	0.854111	2.02465	0.00065	0.00657947	yes	NSP-interacting kinase-like protein
XLOC_011758	XLOC_011758	Medtr2g087230	chr2:36660431-36664137	A16b-C	A16b-D	OK	2.09481	3.78723	0.854322	1.62564	0.0062	0.0408608	yes	receptor kinase TMK1-like protein
XLOC_026632	XLOC_026632	Medtr5g013230	chr5:4166140-4167996	A16b-C	A16b-D	OK	18.2465	32.9912	0.854457	1.97575	0.00065	0.00657947	yes	glycerolipase A1
XLOC_014987	XLOC_014987	Medtr3g100090	chr3:45973335-45981234	A16b-C	A16b-D	OK	1.31213	2.37346	0.855081	1.58237	0.00625	0.0410929	yes	ethylene-responsive kinase Le-CTR1
XLOC_017282	XLOC_017282	Medtr3g067585	chr3:30182261-30184778	A16b-C	A16b-D	OK	78.6609	142.437	0.856605	2.04218	0.0003	0.0034454	yes	calcium-dependent lipid-binding (CaLB domain) family protein
XLOC_040753	XLOC_040753	Medtr7g082240	chr7:31513833-31516457	A16b-C	A16b-D	OK	9.78943	17.7389	0.85762	1.63965	0.0059	0.0393098	yes	group IIB intron splicing facilitator CRS2
XLOC_014545	XLOC_014545	Medtr3g086300	chr3:39057134-39061479	A16b-C	A16b-D	OK	88.3948	160.424	0.859854	1.88369	0.0013	0.0116604	yes	chromosome condensation regulator RCC1 repeat protein
XLOC_017616	XLOC_017616	Medtr3g077750	chr3:34975011-34977217	A16b-C	A16b-D	OK	7.49215	13.6016	0.860319	1.76951	0.00205	0.0167645	yes	Dof domain zinc finger protein
XLOC_003450	XLOC_003450	Medtr1g013110	chr1:2851523-2854466	A16b-C	A16b-D	OK	31.9656	58.0567	0.860944	2.02731	0.0006	0.00616966	yes	PPPDE thiol peptidase family protein, putative
XLOC_020596	XLOC_020596	Medtr4g067310	chr4:25407819-25411092	A16b-C	A16b-D	OK	98.5079	178.922	0.861015	1.98213	0.0007	0.00701985	yes	pfkB family carbohydrate kinase
XLOC_010258	XLOC_010258	Medtr2g027560	chr2:10091124-10093857	A16b-C	A16b-D	OK	8.25531	15.0028	0.861835	1.809	0.00285	0.0218725	yes	O-glycosyl hydrolase family 17 protein
XLOC_044384	XLOC_044384	Medtr8g090375	chr8:38035171-38040185	A16b-C	A16b-D	OK	28.5143	51.8586	0.8629	2.00203	0.0005	0.00528668	yes	peroxisomal acyl-CoA oxidase
XLOC_041021	XLOC_041021	Medtr7g090160	chr7:35388751-35393068	A16b-C	A16b-D	OK	17.1776	31.2679	0.864156	1.93641	0.00085	0.00820682	yes	pyrroline-5-carboxylate reductase
XLOC_015038	XLOC_015038	Medtr3g101560	chr3:46746556-46747791	A16b-C	A16b-D	OK	4.90429	8.92922	0.864489	1.56551	0.00725	0.0460793	yes	hypothetical protein
XLOC_043912	XLOC_043912	Medtr8g073250	chr8:31019843-31024748	A16b-C	A16b-D	OK	31.8696	58.0383	0.864825	1.99017	0.0005	0.00528668	yes	Serine/Threonine kinase family protein
XLOC_040692	XLOC_040692	Medtr7g080370	chr7:30560487-30565919	A16b-C	A16b-D	OK	41.1344	74.9555	0.865689	2	0.0006	0.00616966	yes	calreticulin
XLOC_017440	XLOC_017440	Medtr3g072190,Medtr3g072260	chr3:32423476-32451386	A16b-C	A16b-D	OK	68.6481	125.12	0.866018	1.98455	0.00045	0.00485028	yes	#N/A
XLOC_044867	XLOC_044867	Medtr8g107250	chr8:45318750-45321187	A16b-C	A16b-D	OK	40.2129	73.2998	0.866151	1.68993	0.00355	0.0261809	yes	tubulin
XLOC_022446	XLOC_022446	Medtr4g128930	chr4:53656300-53658369	A16b-C	A16b-D	OK	5.94633	10.8398	0.866261	1.75148	0.00295	0.0225421	yes	zinc finger constans-like protein
XLOC_022147	XLOC_022147	Medtr4g118790	chr4:49217989-49221953	A16b-C	A16b-D	OK	18.6549	34.0263	0.867098	1.91321	0.00085	0.00820682	yes	F-box-like protein
XLOC_019160	XLOC_019160	Medtr4g007700	chr4:1196590-1199330	A16b-C	A16b-D	OK	20.9328	38.207	0.868072	1.86733	0.0019	0.0157631	yes	Snf1-related kinase interactor 1, putative
XLOC_002309	XLOC_002309	Medtr1g086310	chr1:38625115-38626309	A16b-C	A16b-D	OK	22.224	40.5652	0.868125	1.83879	0.00205	0.0167645	yes	autophagy protein Atg8 ubiquitin-like protein
XLOC_044526	XLOC_044526	Medtr8g096110	chr8:40086374-40087668	A16b-C	A16b-D	OK	7.8624	14.3556	0.868574	1.58676	0.006	0.0397853	yes	transferring glycosyl group transferase
XLOC_003591	XLOC_003591	Medtr1g017920	chr1:5111820-5113230	A16b-C	A16b-D	OK	4.78386	8.74409	0.870133	1.53207	0.0071	0.045378	yes	hypothetical protein
XLOC_019106	XLOC_019106	Medtr4g005730	chr4:325117-335413	A16b-C	A16b-D	OK	6.01734	11.0105	0.871675	1.85576	0.00165	0.014104	yes	STE family kinase domain protein
XLOC_024776	XLOC_024776	Medtr4g087810,Medtr4g087830	chr4:34547416-34558798	A16b-C	A16b-D	OK	34.7469	63.585	0.871801	1.73317	0.0027	0.0209695	yes	#N/A
XLOC_040153	XLOC_040153	Medtr7g062310	chr7:22634573-22637698	A16b-C	A16b-D	OK	3.93823	7.20713	0.871878	1.6769	0.0049	0.0339977	yes	laccase/diphenol oxidase family protein
XLOC_000982	XLOC_000982	Medtr1g041085	chr1:15236287-15240103	A16b-C	A16b-D	OK	10.0901	18.4766	0.872759	1.9233	0.0017	0.0144363	yes	3-ketoacyl-CoA synthase-like protein
XLOC_047682	XLOC_047682	Medtr8g106870	chr8:45125424-45127493	A16b-C	A16b-D	OK	3.97036	7.27719	0.874112	1.54208	0.008	0.0498686	yes	transmembrane protein, putative
XLOC_002552	XLOC_002552	Medtr1g094155	chr1:42334991-42340707	A16b-C	A16b-D	OK	17.583	32.2294	0.874202	2.01672	0.0005	0.00528668	yes	serine carboxypeptidase-like protein
XLOC_025208	XLOC_025208	Medtr4g100550	chr4:41451459-41453299	A16b-C	A16b-D	OK	7.05965	12.9461	0.874844	1.75377	0.0031	0.023522	yes	homeobox associated leucine zipper protein
XLOC_030147	XLOC_030147	Medtr5g032100	chr5:13778247-13783151	A16b-C	A16b-D	OK	53.6755	98.4379	0.874949	2.02194	0.00065	0.00657947	yes	GDP-fucose protein O-fucosyltransferase
XLOC_028596	XLOC_028596	Medtr5g082220	chr5:35319939-35326606	A16b-C	A16b-D	OK	23.7961	43.656	0.875455	2.0269	0.00085	0.00820682	yes	auxin influx transporter
XLOC_015059	XLOC_015059	Medtr3g102310	chr3:47150612-47152390	A16b-C	A16b-D	OK	8.41945	15.4514	0.875942	1.81273	0.00225	0.0181258	yes	carboxy-terminal domain cyclin
XLOC_016355	XLOC_016355	Medtr3g435540	chr3:11665025-11669121	A16b-C	A16b-D	OK	9.78448	17.9657	0.876678	1.83748	0.0015	0.0130922	yes	GDSL-like lipase/acylhydrolase
XLOC_024958	XLOC_024958	Medtr4g093850	chr4:37212675-37218287	A16b-C	A16b-D	OK	4.0014	7.34989	0.877219	1.66052	0.0026	0.0203717	yes	phototropic-responsive NPH3 family protein
XLOC_038054	XLOC_038054	-	chr7:36568497-36570288	A16b-C	A16b-D	OK	26.5673	48.8126	0.877605	1.7198	0.00325	0.0244504	yes	#N/A
XLOC_014103	XLOC_014103	Medtr3g072110	chr3:32394626-32397406	A16b-C	A16b-D	OK	46.0683	84.6657	0.878002	2.05999	0.00035	0.00391111	yes	transmembrane amino acid transporter family protein
XLOC_044627	XLOC_044627	Medtr8g099345	chr8:41851642-41852581	A16b-C	A16b-D	OK	14.2627	26.2165	0.878226	1.59086	0.006	0.0397853	yes	transmembrane protein, putative
XLOC_020702	XLOC_020702	Medtr4g071520	chr4:27032937-27040046	A16b-C	A16b-D	OK	167.131	307.225	0.878317	1.71266	0.003	0.0228793	yes	squalene synthase
XLOC_026434	XLOC_026434	Medtr5g008210	chr5:1700506-1704657	A16b-C	A16b-D	OK	146.314	268.96	0.878323	2.01328	0.00075	0.00742557	yes	hydrogen peroxide induced protein, putative
XLOC_046729	XLOC_046729	Medtr8g075510	chr8:31934281-31936698	A16b-C	A16b-D	OK	5.31884	9.78125	0.878907	1.58151	0.00715	0.0456076	yes	pathogenesis-related thaumatin family protein
XLOC_009843	XLOC_009843	Medtr2g013550	chr2:3662156-3664296	A16b-C	A16b-D	OK	15.6689	28.8168	0.879007	1.87651	0.0014	0.0123692	yes	E3 ubiquitin-protein ligase RMA1H1-like protein
XLOC_003020	XLOC_003020	Medtr1g108610	chr1:49078330-49084087	A16b-C	A16b-D	OK	58.1199	106.899	0.879141	1.93943	0.00095	0.00899817	yes	repressor of RNA polymerase III transcription MAF1 protein
XLOC_015614	XLOC_015614	Medtr3g118160	chr3:55299988-55307292	A16b-C	A16b-D	OK	10.3132	18.9735	0.87949	1.97113	0.00065	0.00657947	yes	replication factor C subunit, putative
XLOC_028427	XLOC_028427	Medtr5g076830	chr5:32773394-32778891	A16b-C	A16b-D	OK	1.98863	3.65932	0.879802	1.61568	0.0061	0.0403796	yes	sucrose synthase
XLOC_006835	XLOC_006835	Medtr2g011490	chr2:2796900-2800540	A16b-C	A16b-D	OK	43.2982	79.6749	0.879818	2.04869	0.0003	0.0034454	yes	PLAC8 family protein
XLOC_006707	XLOC_006707	Medtr2g008110	chr2:1292688-1293629	A16b-C	A16b-D	OK	34.7976	64.0615	0.880471	1.78666	0.0018	0.015127	yes	vacuolar iron transporter-like protein
XLOC_033581	XLOC_033581	Medtr6g477770,Medtr6g477780	chr6:28539913-28545494	A16b-C	A16b-D	OK	9.77084	17.9926	0.880846	1.85656	0.0016	0.0137979	yes	#N/A
XLOC_029922	XLOC_029922	Medtr5g024910	chr5:10071715-10072583	A16b-C	A16b-D	OK	11.4353	21.0678	0.881542	1.71533	0.0036	0.0265095	yes	hypothetical protein
XLOC_011332	XLOC_011332	Medtr2g070870	chr2:29875541-29878373	A16b-C	A16b-D	OK	17.54	32.3155	0.881578	1.9382	0.00105	0.00978809	yes	plant gibberellin 2-oxidase
XLOC_049894	XLOC_049894	Medtr0795s0020	scaffold0795:2710-4100	A16b-C	A16b-D	OK	25.9177	47.7525	0.88164	1.88747	0.0018	0.015127	yes	metal ion-binding protein, putative
XLOC_009931	XLOC_009931	Medtr2g016470	chr2:5045378-5049362	A16b-C	A16b-D	OK	3.28139	6.04628	0.881741	1.62362	0.0051	0.0350231	yes	GDP-fucose protein O-fucosyltransferase
XLOC_007563	XLOC_007563	Medtr2g034780	chr2:13334669-13335871	A16b-C	A16b-D	OK	4.84749	8.93457	0.88216	1.54824	0.007	0.0449307	yes	hypothetical protein
XLOC_020644	XLOC_020644	Medtr4g069680	chr4:26207874-26208851	A16b-C	A16b-D	OK	75.9996	140.122	0.882615	2.03508	0.0005	0.00528668	yes	dehydration-responsive RD22-like protein
XLOC_014993	XLOC_014993	Medtr3g100220	chr3:46052390-46055945	A16b-C	A16b-D	OK	31.2467	57.631	0.88314	2.02652	0.0005	0.00528668	yes	argininosuccinate lyase
XLOC_022829	XLOC_022829	Medtr4g010200	chr4:2285233-2287326	A16b-C	A16b-D	OK	5.25551	9.69851	0.883931	1.60182	0.0074	0.0467729	yes	glycoside hydrolase family 17 protein
XLOC_010554	XLOC_010554	Medtr2g035820	chr2:15194212-15198232	A16b-C	A16b-D	OK	25.4675	47.0252	0.884775	1.87865	0.00145	0.0127071	yes	S-adenosylmethionine-dependent methyltransferase, putative
XLOC_007749	XLOC_007749	Medtr2g036740	chr2:15907079-15910681	A16b-C	A16b-D	OK	12.8275	23.6905	0.885067	1.91344	0.0012	0.0109554	yes	hypothetical protein
XLOC_039074	XLOC_039074	Medtr7g010750,Medtr7g010760	chr7:2695353-2701107	A16b-C	A16b-D	OK	4.02879	7.44299	0.885536	1.5397	0.00575	0.0386145	yes	#N/A
XLOC_036126	XLOC_036126	Medtr7g011850	chr7:3281752-3284321	A16b-C	A16b-D	OK	6.41905	11.8596	0.885627	1.80692	0.00185	0.0154405	yes	plant/MXO21-9 protein
XLOC_028816	XLOC_028816	Medtr5g088400	chr5:38373755-38376685	A16b-C	A16b-D	OK	4.74503	8.77298	0.88665	1.70239	0.0039	0.0282481	yes	tyrosine kinase family protein
XLOC_002292	XLOC_002292	Medtr1g085620	chr1:38256441-38260285	A16b-C	A16b-D	OK	17.4082	32.1882	0.886762	1.964	0.00085	0.00820682	yes	pectinacetylesterase family protein
XLOC_006316	XLOC_006316	Medtr1g109630	chr1:49591597-49593722	A16b-C	A16b-D	OK	18.2083	33.6735	0.887018	1.84071	0.00135	0.0119983	yes	reticulon-like protein B2
XLOC_027200	XLOC_027200	Medtr5g029100	chr5:12157561-12161692	A16b-C	A16b-D	OK	24.8537	45.9975	0.888094	2.05076	0.0005	0.00528668	yes	xyloglucan endotransglucosylase/hydrolase family protein
XLOC_017163	XLOC_017163	Medtr3g062920	chr3:28445860-28448457	A16b-C	A16b-D	OK	6.84774	12.674	0.888171	1.68586	0.00385	0.0279276	yes	hypothetical protein
XLOC_000077	XLOC_000077	Medtr1g008740	chr1:1057857-1061279	A16b-C	A16b-D	OK	9.96148	18.4561	0.889669	1.85287	0.00145	0.0127071	yes	NAC transcription factor-like protein
XLOC_036843	XLOC_036843	Medtr7g052230	chr7:18349121-18351391	A16b-C	A16b-D	OK	17.8453	33.0758	0.89023	1.7415	0.00315	0.0238363	yes	MazG nucleotide pyrophosphohydrolase domain protein
XLOC_011917	XLOC_011917	-	chr2:39182136-39185737	A16b-C	A16b-D	OK	93.286	172.925	0.890418	2.05009	0.0008	0.00783686	yes	#N/A
XLOC_029334	XLOC_029334	Medtr5g006610	chr5:1004652-1007183	A16b-C	A16b-D	OK	44.1875	81.9371	0.890877	1.90124	0.00145	0.0127071	yes	RNA-directed DNA methylation protein
XLOC_002362	XLOC_002362	Medtr1g087880	chr1:39338159-39344460	A16b-C	A16b-D	OK	21.4413	39.7634	0.891048	2.00892	0.00035	0.00391111	yes	P-loop nucleoside triphosphate hydrolase superfamily protein
XLOC_014002	XLOC_014002	Medtr3g068125	chr3:30746761-30750595	A16b-C	A16b-D	OK	5.58364	10.3726	0.893506	1.7953	0.00165	0.014104	yes	transferring glycosyl group transferase
XLOC_046627	XLOC_046627	Medtr8g071250	chr8:30236783-30242973	A16b-C	A16b-D	OK	3.42998	6.37185	0.893513	1.73047	0.0031	0.023522	yes	mechanosensitive ion channel family protein
XLOC_009155	XLOC_009155	Medtr2g092950	chr2:39556135-39560514	A16b-C	A16b-D	OK	13.4105	24.9179	0.893823	1.72153	0.00315	0.0238363	yes	DUF640 family protein
XLOC_016028	XLOC_016028	Medtr3g020970	chr3:6085320-6086366	A16b-C	A16b-D	OK	10.2937	19.1387	0.894734	1.6161	0.00645	0.042109	yes	subtilisin inhibitor 1
XLOC_040302	XLOC_040302	Medtr7g067340	chr7:24544799-24551220	A16b-C	A16b-D	OK	5.91414	11.0014	0.895446	1.81225	0.00175	0.0147963	yes	group 1 family glycosyltransferase
XLOC_010121	XLOC_010121	Medtr2g022480,Medtr2g022490	chr2:7766358-7775469	A16b-C	A16b-D	OK	22.9952	42.7772	0.895512	1.93137	0.00145	0.0127071	yes	#N/A
XLOC_008120	XLOC_008120	Medtr2g449790	chr2:21939015-21943009	A16b-C	A16b-D	OK	16.4911	30.6786	0.89554	2.09596	0.00045	0.00485028	yes	LRR receptor-like kinase family protein
XLOC_044095	XLOC_044095	Medtr8g479350	chr8:33823498-33824721	A16b-C	A16b-D	OK	23.4457	43.6258	0.895857	2.01799	0.00035	0.00391111	yes	Dof domain zinc finger protein
XLOC_029409	XLOC_029409	Medtr5g008800	chr5:1927443-1930680	A16b-C	A16b-D	OK	17.5963	32.7614	0.896728	2.04446	0.00035	0.00391111	yes	long-chain acyl-CoA synthetase
XLOC_024345	XLOC_024345	Medtr4g073540	chr4:27882714-27885510	A16b-C	A16b-D	OK	19.0723	35.5236	0.897301	2.07551	0.00035	0.00391111	yes	subtilisin-like serine protease
XLOC_018776	XLOC_018776	Medtr3g110840	chr3:51802768-51806617	A16b-C	A16b-D	OK	39.2922	73.189	0.897385	2.07447	0.00035	0.00391111	yes	LRR receptor-like kinase family protein
XLOC_024669	XLOC_024669	Medtr4g084020	chr4:32703910-32708343	A16b-C	A16b-D	OK	23.9928	44.7288	0.898602	1.97588	0.00045	0.00485028	yes	trypsin family protein
XLOC_045096	XLOC_045096	Medtr8g011470	chr8:3102784-3105314	A16b-C	A16b-D	OK	21.0358	39.2425	0.899567	1.95549	0.00085	0.00820682	yes	pathogenic type III effector avirulence factor Avr AvrRpt-cleavage
XLOC_032708	XLOC_032708	Medtr6g028090,Medtr6g028100,Medtr6g028110,Medtr6g028120	chr6:9988488-10014344	A16b-C	A16b-D	OK	7.49497	13.982	0.899572	1.8948	0.0019	0.0157631	yes	#N/A
XLOC_012049	XLOC_012049	Medtr2g096900,Medtr2g096920	chr2:41412291-41421421	A16b-C	A16b-D	OK	129.491	241.602	0.899775	2.01731	0.00065	0.00657947	yes	#N/A
XLOC_031675	XLOC_031675	Medtr5g088850	chr5:38584074-38586576	A16b-C	A16b-D	OK	86.7856	162.035	0.900778	2.07902	0.0004	0.00438917	yes	late embryogenesis abundant protein
XLOC_013247	XLOC_013247	Medtr3g053890	chr3:16788704-16793672	A16b-C	A16b-D	OK	3.1703	5.92386	0.90192	1.57724	0.0059	0.0393098	yes	serine-glyoxylate aminotransferase-like protein
XLOC_018418	XLOC_018418	Medtr3g101320	chr3:46629849-46631028	A16b-C	A16b-D	OK	6.45975	12.0705	0.901935	1.69616	0.00415	0.0296396	yes	pheromone receptor-like protein
XLOC_009921	XLOC_009921	Medtr2g016150	chr2:4884183-4885440	A16b-C	A16b-D	OK	49.3777	92.2995	0.902463	1.98709	0.00065	0.00657947	yes	plant/F28N24-12 protein
XLOC_038910	XLOC_038910	Medtr7g118270	chr7:49087218-49088602	A16b-C	A16b-D	OK	11.192	20.9343	0.903404	1.91647	0.00065	0.00657947	yes	late embryogenesis abundant protein
XLOC_037386	XLOC_037386	Medtr7g072575	chr7:27004941-27008240	A16b-C	A16b-D	OK	126.323	236.553	0.90505	1.83326	0.00155	0.0134262	yes	CBL-interacting kinase
XLOC_040756	XLOC_040756	Medtr7g082300,Medtr7g082380,Medtr7g082430	chr7:31540477-31597761	A16b-C	A16b-D	OK	1.89167	3.54293	0.90528	1.54928	0.0068	0.0439077	yes	#N/A
XLOC_012052	XLOC_012052	Medtr2g097030	chr2:41489555-41491699	A16b-C	A16b-D	OK	7.94611	14.9036	0.907335	1.82267	0.0023	0.018437	yes	expansin A10
XLOC_014960	XLOC_014960	Medtr3g099180	chr3:45466713-45470003	A16b-C	A16b-D	OK	8.40152	15.7795	0.909327	1.68437	0.00415	0.0296396	yes	nuclear transcription factor Y protein
XLOC_001718	XLOC_001718	Medtr1g067450	chr1:29085684-29088803	A16b-C	A16b-D	OK	4.83583	9.08839	0.910262	1.69033	0.00405	0.0290641	yes	pectate lyase family protein
XLOC_026678	XLOC_026678	Medtr5g014250	chr5:4756106-4759334	A16b-C	A16b-D	OK	3.99452	7.50984	0.91076	1.6517	0.00495	0.0342713	yes	cytochrome P450 family ent-kaurenoic acid oxidase
XLOC_037697	XLOC_037697	Medtr7g081720	chr7:31213446-31217402	A16b-C	A16b-D	OK	5.2092	9.79782	0.911399	1.99087	0.0008	0.00783686	yes	LRR receptor-like kinase
XLOC_037435	XLOC_037435	Medtr7g073640,Medtr7g073650	chr7:27524688-27533875	A16b-C	A16b-D	OK	25.8812	48.6821	0.911487	2.09202	0.00025	0.00293705	yes	#N/A
XLOC_029598	XLOC_029598	Medtr5g014260	chr5:4760172-4761875	A16b-C	A16b-D	OK	9.18459	17.2803	0.911838	1.69252	0.0038	0.0276577	yes	glycine cleavage system H protein
XLOC_014110	XLOC_014110	Medtr3g072380	chr3:32522581-32529372	A16b-C	A16b-D	OK	52.3348	98.4765	0.91201	2.11521	0.0003	0.0034454	yes	nucleotide/sugar transporter family protein
XLOC_026905	XLOC_026905	Medtr5g020890	chr5:8010235-8013742	A16b-C	A16b-D	OK	15.4442	29.0926	0.913588	1.98497	0.00055	0.00572819	yes	mannan endo-1,4-beta-mannosidase-like protein
XLOC_028591	XLOC_028591	Medtr5g081960	chr5:35163435-35165325	A16b-C	A16b-D	OK	5.61567	10.5801	0.913821	1.79664	0.00295	0.0225421	yes	HXXXD-type acyl-transferase family protein
XLOC_027121	XLOC_027121	Medtr5g026430	chr5:10866010-10868046	A16b-C	A16b-D	OK	9.58036	18.0514	0.913955	1.89902	0.00125	0.011311	yes	3-hydroxy-3-methylglutaryl-coenzyme A reductase-like protein
XLOC_047586	XLOC_047586	Medtr8g103850	chr8:43705545-43710571	A16b-C	A16b-D	OK	8.05222	15.1741	0.914152	2.05617	0.00025	0.00293705	yes	alpha/beta hydrolase family protein
XLOC_021950	XLOC_021950	Medtr4g111770	chr4:46184393-46185411	A16b-C	A16b-D	OK	4.298	8.1004	0.914329	1.53215	0.008	0.0498686	yes	oleosin
XLOC_027752	XLOC_027752	Medtr5g049280	chr5:21601057-21603715	A16b-C	A16b-D	OK	23.9278	45.1021	0.914506	2.07609	0.00035	0.00391111	yes	peroxidase family protein
XLOC_024222	XLOC_024222	Medtr4g069940	chr4:26308249-26313065	A16b-C	A16b-D	OK	7.64837	14.4352	0.916369	1.90575	0.00125	0.011311	yes	glucan endo-1,3-beta-glucosidase-like protein
XLOC_031876	XLOC_031876	Medtr5g094450	chr5:41277424-41280574	A16b-C	A16b-D	OK	18.5109	34.938	0.916421	2.13325	0.0002	0.00243492	yes	GRAS family transcription factor
XLOC_029424	XLOC_029424	Medtr5g009160,Medtr5g009170	chr5:2125183-2133777	A16b-C	A16b-D	OK	16.9475	31.9897	0.916537	2.04025	0.0004	0.00438917	yes	#N/A
XLOC_001962	XLOC_001962	Medtr1g075153,Medtr1g075180	chr1:33220162-33239535	A16b-C	A16b-D	OK	13.421	25.3399	0.916919	2.0521	0.00035	0.00391111	yes	#N/A
XLOC_045616	XLOC_045616	Medtr8g030620	chr8:11326226-11332337	A16b-C	A16b-D	OK	4.66914	8.8182	0.917327	1.90409	0.0016	0.0137979	yes	glycerol-3-phosphate acyltransferase
XLOC_012424	XLOC_012424	Medtr3g005290	chr3:139216-144206	A16b-C	A16b-D	OK	5.56295	10.5073	0.917471	1.60077	0.0067	0.0433916	yes	transmembrane protein, putative
XLOC_046182	XLOC_046182	Medtr8g463180	chr8:22212598-22214467	A16b-C	A16b-D	OK	24.0268	45.3841	0.917546	2.10711	0.00025	0.00293705	yes	plastocyanin-like domain protein
XLOC_002394	XLOC_002394	Medtr1g088910	chr1:39846458-39847296	A16b-C	A16b-D	OK	46.2355	87.4339	0.919192	2.02907	0.00025	0.00293705	yes	glutaredoxin-C1 protein
XLOC_043255	XLOC_043255	Medtr8g058250	chr8:20050498-20063881	A16b-C	A16b-D	OK	5.72476	10.8295	0.919682	2.04371	0.0005	0.00528668	yes	LRR receptor-like kinase
XLOC_016693	XLOC_016693	Medtr3g051460	chr3:20362760-20366003	A16b-C	A16b-D	OK	16.5268	31.2727	0.920094	1.88885	0.0008	0.00783686	yes	peptide methionine sulfoxide reductase family protein
XLOC_002646	XLOC_002646	Medtr1g097430	chr1:43953315-43959197	A16b-C	A16b-D	OK	4.62578	8.75738	0.920803	1.68037	0.0035	0.025871	yes	transmembrane protein, putative
XLOC_026846	XLOC_026846	Medtr5g019420	chr5:7318298-7325230	A16b-C	A16b-D	OK	4.68617	8.87984	0.922124	1.78551	0.0025	0.0197312	yes	DNA (cytosine-5)-methyltransferase DRM1/2
XLOC_021824	XLOC_021824	Medtr4g107110	chr4:44240559-44242921	A16b-C	A16b-D	OK	10.3093	19.5352	0.922138	1.94181	0.00085	0.00820682	yes	microtubule-associated TORTIFOLIA-like protein
XLOC_022441	XLOC_022441	Medtr4g128750	chr4:53588865-53589955	A16b-C	A16b-D	OK	124.242	235.859	0.924765	1.85012	0.00205	0.0167645	yes	CAP, cysteine-rich secretory protein, antigen 5
XLOC_012168	XLOC_012168	Medtr2g100660	chr2:43269839-43276481	A16b-C	A16b-D	OK	2.69172	5.11009	0.924823	1.74158	0.00285	0.0218725	yes	group IIA intron splicing facilitator CRS1
XLOC_029476	XLOC_029476	Medtr5g010640	chr5:2891504-2892704	A16b-C	A16b-D	OK	25.3059	48.0937	0.926376	2.0802	0.00035	0.00391111	yes	pathogenesis-related thaumatin family protein
XLOC_019871	XLOC_019871	Medtr4g033790	chr4:12596986-12598416	A16b-C	A16b-D	OK	106.883	203.157	0.926563	2.04224	0.00045	0.00485028	yes	phosphate-responsive 1 family protein
XLOC_025379	XLOC_025379	Medtr4g107040	chr4:43995359-44001058	A16b-C	A16b-D	OK	22.3781	42.542	0.926798	2.09157	0.00025	0.00293705	yes	NAD-dependent aldehyde dehydrogenase family protein
XLOC_009372	XLOC_009372	Medtr2g099490	chr2:42652790-42657108	A16b-C	A16b-D	OK	36.3701	69.1742	0.927482	2.12644	0.00025	0.00293705	yes	CCAAT-binding transcription factor
XLOC_043371	XLOC_043371	Medtr8g464480	chr8:22789555-22802727	A16b-C	A16b-D	OK	20.6504	39.2793	0.927598	2.1562	0.0003	0.0034454	yes	P-loop nucleoside triphosphate hydrolase superfamily protein
XLOC_005275	XLOC_005275	Medtr1g075790	chr1:33580150-33586707	A16b-C	A16b-D	OK	2.80579	5.33752	0.927764	1.86228	0.00105	0.00978809	yes	hypothetical protein
XLOC_021345	XLOC_021345	Medtr4g091670	chr4:36360382-36367459	A16b-C	A16b-D	OK	5.79493	11.0301	0.928587	1.89316	0.00105	0.00978809	yes	G-type lectin S-receptor-like Serine/Threonine-kinase
XLOC_019408	XLOC_019408	Medtr4g016940	chr4:5229831-5233267	A16b-C	A16b-D	OK	5.21532	9.92909	0.928905	1.75841	0.00285	0.0218725	yes	Pmr5/Cas1p GDSL/SGNH-like acyl-esterase family protein
XLOC_038700	XLOC_038700	Medtr7g112580	chr7:46310827-46313070	A16b-C	A16b-D	OK	7.99416	15.2221	0.929149	1.97708	0.00065	0.00657947	yes	pectinesterase/pectinesterase inhibitor
XLOC_000344	XLOC_000344	Medtr1g418545	chr1:5360730-5364929	A16b-C	A16b-D	OK	20.3053	38.6694	0.929339	2.12022	5e-05	0.000711595	yes	acyl-CoA-binding domain protein
XLOC_031099	XLOC_031099	Medtr5g071360	chr5:30271008-30276614	A16b-C	A16b-D	OK	278.056	529.624	0.929592	1.55655	0.00585	0.0390837	yes	asparagine synthetase [glutamine-hydrolyzing] protein
XLOC_006689	XLOC_006689	Medtr2g007570	chr2:1028549-1033154	A16b-C	A16b-D	OK	28.8834	55.0752	0.931162	1.75349	0.00275	0.0212475	yes	PPR containing plant-like protein
XLOC_047780	XLOC_047780	-	chr8:39661574-39661870	A16b-C	A16b-D	OK	59.3819	113.28	0.931801	1.74425	0.0031	0.023522	yes	#N/A
XLOC_025220	XLOC_025220	Medtr4g100975	chr4:41693011-41694029	A16b-C	A16b-D	OK	27.174	51.861	0.932424	2.09144	0.0002	0.00243492	yes	transmembrane protein, putative
XLOC_024393	XLOC_024393	Medtr4g075110	chr4:28665651-28667944	A16b-C	A16b-D	OK	4.12877	7.88257	0.932953	1.72054	0.0033	0.0247595	yes	cytochrome P450 family protein
XLOC_002178	XLOC_002178	Medtr1g082770	chr1:36835510-36836249	A16b-C	A16b-D	OK	20.9993	40.1051	0.933447	1.83864	0.00095	0.00899817	yes	glycoprotein membrane precursor GPI-anchored protein
XLOC_022735	XLOC_022735	Medtr4g007140	chr4:966826-971314	A16b-C	A16b-D	OK	8.28908	15.8338	0.933727	1.86719	0.00165	0.014104	yes	DS12 from 2D-PAGE of leaf protein, putative
XLOC_027796	XLOC_027796	Medtr5g054300	chr5:22394586-22397084	A16b-C	A16b-D	OK	6.71273	12.8338	0.934973	1.78655	0.00315	0.0238363	yes	myb-like transcription factor family protein
XLOC_014566	XLOC_014566	Medtr3g086830	chr3:39359747-39360704	A16b-C	A16b-D	OK	10.1824	19.4753	0.935568	1.79493	0.00255	0.0200608	yes	hypothetical protein
XLOC_038462	XLOC_038462	Medtr7g105070	chr7:42599884-42602317	A16b-C	A16b-D	OK	3.03159	5.81214	0.938994	1.73902	0.0035	0.025871	yes	desacetoxyvindoline 4-hydroxylase, putative
XLOC_045555	XLOC_045555	Medtr8g028150	chr8:10487474-10492845	A16b-C	A16b-D	OK	6.93418	13.2989	0.939504	1.91731	0.0013	0.0116604	yes	bZIP transcription factor family protein
XLOC_013658	XLOC_013658	Medtr3g463060	chr3:25242872-25244861	A16b-C	A16b-D	OK	7.87826	15.1166	0.940182	1.97832	0.0006	0.00616966	yes	cytochrome P450 family-dependent fatty acid hydroxylase
XLOC_036229	XLOC_036229	Medtr7g016650	chr7:5267212-5271627	A16b-C	A16b-D	OK	15.0881	28.9533	0.940316	2.00607	0.00045	0.00485028	yes	DSBA oxidoreductase family protein
XLOC_006119	XLOC_006119	Medtr1g103150	chr1:46647823-46657091	A16b-C	A16b-D	OK	73.9094	141.854	0.940578	1.88715	0.0009	0.00861264	yes	acetyltransferase (GNAT) domain protein
XLOC_029109	XLOC_029109	Medtr5g095770	chr5:41882366-41883384	A16b-C	A16b-D	OK	5.81552	11.1756	0.942371	1.70603	0.0047	0.0327972	yes	TIC protein 20-V, putative
XLOC_041442	XLOC_041442	Medtr7g102940	chr7:41363423-41367341	A16b-C	A16b-D	OK	11.4998	22.1096	0.943061	1.91072	0.00085	0.00820682	yes	pectate lyase-like protein
XLOC_003528	XLOC_003528	Medtr1g015860	chr1:4089185-4092561	A16b-C	A16b-D	OK	2.95089	5.67708	0.943998	1.69428	0.0035	0.025871	yes	cytochrome P450 family protein
XLOC_048431	XLOC_048431	Medtr0045s0110	scaffold0045:54431-57939	A16b-C	A16b-D	OK	97.0463	186.758	0.944426	2.13056	0.00025	0.00293705	yes	DUF642 family protein
XLOC_030259	XLOC_030259	Medtr5g035430	chr5:15405450-15407370	A16b-C	A16b-D	OK	20.2025	38.8788	0.944448	2.04213	0.0008	0.00783686	yes	DUF4228 domain protein
XLOC_019299	XLOC_019299	Medtr4g012850	chr4:3444459-3447359	A16b-C	A16b-D	OK	9.36551	18.0303	0.944997	2.00396	0.00065	0.00657947	yes	carnitine/acylcarnitine carrier CACL-like protein
XLOC_046594	XLOC_046594	Medtr8g069955	chr8:29646608-29653753	A16b-C	A16b-D	OK	25.1508	48.4237	0.945111	2.22359	0.0001	0.0013362	yes	phosphate transporter PHO1-like protein
XLOC_028163	XLOC_028163	Medtr5g068660	chr5:29080067-29083036	A16b-C	A16b-D	OK	64.1852	123.705	0.94659	2.16699	0.00015	0.00190611	yes	hypothetical protein
XLOC_043664	XLOC_043664	Medtr8g066220	chr8:27504155-27505454	A16b-C	A16b-D	OK	5.84022	11.2579	0.946839	1.71369	0.0052	0.0355342	yes	P-loop nucleoside triphosphate hydrolase superfamily protein
XLOC_030119	XLOC_030119	Medtr5g030950	chr5:13264123-13269359	A16b-C	A16b-D	OK	15.712	30.2882	0.946887	2.17668	0.00015	0.00190611	yes	serine hydroxymethyltransferase
XLOC_048022	XLOC_048022	Medtr0009s0370	scaffold0009:185808-188991	A16b-C	A16b-D	OK	34.6811	66.855	0.946887	2.22872	0.0001	0.0013362	yes	sugar porter (SP) family MFS transporter
XLOC_044237	XLOC_044237	Medtr8g086550	chr8:35906758-35909962	A16b-C	A16b-D	OK	4.26627	8.22522	0.947079	1.77298	0.0019	0.0157631	yes	RING/FYVE/PHD zinc finger protein
XLOC_025438	XLOC_025438	Medtr4g107940	chr4:44733419-44740688	A16b-C	A16b-D	OK	66.8951	128.987	0.947255	2.1766	0.00025	0.00293705	yes	delta-1-pyrroline-5-carboxylate dehydrogenase
XLOC_027901	XLOC_027901	Medtr5g059200	chr5:24423906-24425380	A16b-C	A16b-D	OK	9.31495	17.9631	0.947418	1.88667	0.00145	0.0127071	yes	pathogenesis-related thaumatin family protein
XLOC_006088	XLOC_006088	Medtr1g102230	chr1:46169221-46172132	A16b-C	A16b-D	OK	13.3759	25.802	0.947851	2.10029	0.0004	0.00438917	yes	alpha-L-fucosidase-like protein
XLOC_040741	XLOC_040741	Medtr7g081665	chr7:31313599-31319148	A16b-C	A16b-D	OK	6.125	11.8209	0.948559	2.04449	0.00055	0.00572819	yes	Serine/Threonine kinase family protein
XLOC_018317	XLOC_018317	Medtr3g498755	chr3:45127107-45130278	A16b-C	A16b-D	OK	22.5774	43.5908	0.949145	2.13453	5e-05	0.000711595	yes	serine carboxypeptidase-like protein
XLOC_047543	XLOC_047543	Medtr8g102190	chr8:42976602-42981094	A16b-C	A16b-D	OK	9.48322	18.3227	0.950179	1.99326	0.00075	0.00742557	yes	6-phosphofructokinase
XLOC_007120	XLOC_007120	Medtr2g020040	chr2:6639729-6643639	A16b-C	A16b-D	OK	63.4557	122.624	0.950421	2.20206	0.0002	0.00243492	yes	CHY and CTCHY and RING-type zinc finger protein
XLOC_035287	XLOC_035287	Medtr6g064960	chr6:24058027-24061806	A16b-C	A16b-D	OK	5.90925	11.4436	0.953498	1.7194	0.00325	0.0244504	yes	4,5-DOPA dioxygenase extradiol-like protein
XLOC_031139	XLOC_031139	Medtr5g072500	chr5:30844641-30849485	A16b-C	A16b-D	OK	2.37299	4.5996	0.9548	1.67356	0.0057	0.0383582	yes	Serine/Threonine-kinase DDB-G0267514-like protein, putative
XLOC_044945	XLOC_044945	Medtr8g006790	chr8:970170-976661	A16b-C	A16b-D	OK	16.5324	32.0575	0.955368	1.95607	0.0008	0.00783686	yes	plasma membrane H+-ATPase
XLOC_018022	XLOC_018022	Medtr3g089035	chr3:40745560-40746601	A16b-C	A16b-D	OK	208.52	404.406	0.955622	2.10659	0.00025	0.00293705	yes	basic blue-like protein
XLOC_047403	XLOC_047403	Medtr8g098360	chr8:40915696-40920094	A16b-C	A16b-D	OK	13.4455	26.0779	0.955702	2.08476	0.0004	0.00438917	yes	tubulin beta-1 chain
XLOC_045773	XLOC_045773	Medtr8g037260	chr8:13822073-13830357	A16b-C	A16b-D	OK	15.8691	30.7853	0.956019	2.2847	5e-05	0.000711595	yes	cellulose synthase-like protein
XLOC_040243	XLOC_040243	Medtr7g065260,Medtr7g065590	chr7:23796390-23823642	A16b-C	A16b-D	OK	38.3641	74.4751	0.957002	1.67846	0.00485	0.0336748	yes	#N/A
XLOC_048101	XLOC_048101	Medtr0015s0030,Medtr0015s0090	scaffold0015:10199-38098	A16b-C	A16b-D	OK	4.03703	7.83811	0.957211	1.90672	0.0013	0.0116604	yes	#N/A
XLOC_002905	XLOC_002905	Medtr1g105465	chr1:47466725-47468888	A16b-C	A16b-D	OK	3.97173	7.71499	0.957896	1.59161	0.00725	0.0460793	yes	RING zinc finger protein, putative
XLOC_012172	XLOC_012172	Medtr2g100780	chr2:43336604-43340473	A16b-C	A16b-D	OK	87.3732	169.747	0.958126	2.18368	0.00015	0.00190611	yes	auxin-responsive AUX/IAA family protein
XLOC_028262	XLOC_028262	Medtr5g071350	chr5:30266608-30270717	A16b-C	A16b-D	OK	6.51138	12.6577	0.958981	1.89307	0.0012	0.0109554	yes	Pmr5/Cas1p GDSL/SGNH-like acyl-esterase family protein
XLOC_022454	XLOC_022454	Medtr4g129200	chr4:53791678-53794812	A16b-C	A16b-D	OK	3.09719	6.02115	0.959081	1.66467	0.00535	0.0363931	yes	alpha-rhamnosidase-like protein
XLOC_038463	XLOC_038463	Medtr7g105130	chr7:42622939-42623975	A16b-C	A16b-D	OK	7.41682	14.4202	0.959223	1.80789	0.00185	0.0154405	yes	senescence regulator
XLOC_021276	XLOC_021276	Medtr4g088875	chr4:35472872-35474936	A16b-C	A16b-D	OK	10.0483	19.5526	0.960413	1.94207	0.00075	0.00742557	yes	E3 ubiquitin-protein ligase RMA1H1-like protein
XLOC_021649	XLOC_021649	Medtr4g100480	chr4:41422219-41425247	A16b-C	A16b-D	OK	9.21039	17.9287	0.960941	1.9616	0.00055	0.00572819	yes	nudix family hydrolase
XLOC_039559	XLOC_039559	Medtr7g029350	chr7:10401020-10409242	A16b-C	A16b-D	OK	2.97667	5.80042	0.962457	1.67759	0.00355	0.0261809	yes	methyltransferase small domain protein
XLOC_003974	XLOC_003974	Medtr1g030890	chr1:10834275-10839511	A16b-C	A16b-D	OK	3.97512	7.74825	0.962871	1.93822	0.00085	0.00820682	yes	auxin efflux carrier family transporter
XLOC_031621	XLOC_031621	Medtr5g087410	chr5:37872885-37880939	A16b-C	A16b-D	OK	4.3138	8.40991	0.963131	2.08847	0.0001	0.0013362	yes	indole-3-acetaldehyde oxidase
XLOC_046460	XLOC_046460	Medtr8g064870,Medtr8g064880	chr8:27222766-27228783	A16b-C	A16b-D	OK	9.25067	18.0358	0.96323	1.86753	0.00165	0.014104	yes	#N/A
XLOC_041373	XLOC_041373	Medtr7g100120	chr7:40382279-40384816	A16b-C	A16b-D	OK	1.49504	2.91572	0.963667	1.61091	0.006	0.0397853	yes	white-brown-complex ABC transporter family protein
XLOC_025900	XLOC_025900	Medtr4g124360	chr4:51431128-51433963	A16b-C	A16b-D	OK	78.6551	153.431	0.963978	2.21468	0.0002	0.00243492	yes	divergent CCT motif protein
XLOC_013909	XLOC_013909	Medtr3g064840	chr3:29257357-29263288	A16b-C	A16b-D	OK	2.18939	4.27142	0.96419	1.69195	0.00425	0.0302317	yes	transcription factor KAN2
XLOC_003162	XLOC_003162	Medtr1g112980	chr1:51252682-51260095	A16b-C	A16b-D	OK	6.24759	12.1926	0.964638	1.9681	0.00075	0.00742557	yes	MFS transporter
XLOC_022540	XLOC_022540	Medtr4g131800	chr4:54984502-54994825	A16b-C	A16b-D	OK	1.34524	2.62579	0.964881	1.69027	0.00375	0.0273552	yes	glucose 6-phosphate/phosphate translocator 1
XLOC_029975	XLOC_029975	-	chr5:10795971-10797445	A16b-C	A16b-D	OK	10.7832	21.0488	0.964954	1.77433	0.00195	0.0161024	yes	#N/A
XLOC_026538	XLOC_026538	Medtr5g010590	chr5:2869608-2871940	A16b-C	A16b-D	OK	5.89752	11.5155	0.965401	1.69054	0.0038	0.0276577	yes	carboxy-terminal region remorin
XLOC_040959	XLOC_040959	Medtr7g088520	chr7:34485717-34486531	A16b-C	A16b-D	OK	9.05326	17.6792	0.96554	1.71602	0.00365	0.0267662	yes	hypothetical protein
XLOC_032204	XLOC_032204	Medtr6g007090	chr6:1407915-1410197	A16b-C	A16b-D	OK	6.39221	12.4846	0.965762	1.85598	0.00205	0.0167645	yes	GDSL-like lipase/acylhydrolase
XLOC_001769	XLOC_001769	Medtr1g069345	chr1:29955414-29960832	A16b-C	A16b-D	OK	8.05453	15.7317	0.965802	2.08113	0.0004	0.00438917	yes	transducin/WD40 repeat protein
XLOC_015108	XLOC_015108	Medtr3g103460	chr3:47751101-47755318	A16b-C	A16b-D	OK	3.59828	7.03017	0.966251	1.96747	0.00105	0.00978809	yes	AP2-like ethylene-responsive transcription factor
XLOC_040904	XLOC_040904	Medtr7g086690	chr7:33699637-33702118	A16b-C	A16b-D	OK	2.39212	4.67389	0.966336	1.77512	0.00285	0.0218725	yes	cation calcium exchanger
XLOC_044230	XLOC_044230	Medtr8g086350	chr8:35814296-35815054	A16b-C	A16b-D	OK	13.7175	26.8203	0.967312	1.80093	0.00155	0.0134262	yes	DUF640 family protein
XLOC_035553	XLOC_035553	Medtr6g079550	chr6:30009534-30013567	A16b-C	A16b-D	OK	3.7034	7.24166	0.967472	1.66855	0.0052	0.0355342	yes	RAB GTPase-like protein A1D
XLOC_048835	XLOC_048835	Medtr0122s0020	scaffold0122:5904-10805	A16b-C	A16b-D	OK	11.3766	22.2694	0.96899	2.14299	0.0004	0.00438917	yes	expansin-like protein B1
XLOC_014994	XLOC_014994	Medtr3g100280	chr3:46094702-46102000	A16b-C	A16b-D	OK	19.6665	38.4974	0.969019	2.2909	5e-05	0.000711595	yes	mechanosensitive ion channel-like protein
XLOC_025931	XLOC_025931	Medtr4g125440	chr4:52008003-52012520	A16b-C	A16b-D	OK	2.91271	5.70193	0.969088	1.88694	0.00095	0.00899817	yes	RNI superfamily protein
XLOC_030363	XLOC_030363	Medtr5g038460	chr5:16892586-16901993	A16b-C	A16b-D	OK	19.6381	38.4605	0.969726	2.22862	0.0001	0.0013362	yes	plant/T7N9-9 protein
XLOC_014412	XLOC_014412	Medtr3g082770	chr3:37356452-37359350	A16b-C	A16b-D	OK	3.29573	6.45857	0.970618	1.57611	0.00735	0.0465476	yes	nudix family hydrolase
XLOC_002922	XLOC_002922	Medtr1g105710	chr1:47685478-47691680	A16b-C	A16b-D	OK	1.9868	3.89428	0.970906	1.69488	0.0045	0.0316971	yes	cysteine-rich receptor-kinase-like protein
XLOC_045245	XLOC_045245	Medtr8g016070	chr8:5346441-5354588	A16b-C	A16b-D	OK	1.47183	2.88599	0.971453	1.78645	0.00415	0.0296396	yes	multidrug resistance-associated protein
XLOC_008751	XLOC_008751	Medtr2g079700	chr2:33576155-33579271	A16b-C	A16b-D	OK	6.01182	11.7904	0.971733	1.91138	0.0017	0.0144363	yes	G protein coupled receptor
XLOC_020083	XLOC_020083	Medtr4g049390	chr4:17345099-17349589	A16b-C	A16b-D	OK	2.42971	4.77112	0.973541	1.68623	0.0034	0.0253049	yes	multi-copper oxidase-like protein
XLOC_000325	XLOC_000325	Medtr1g017700	chr1:5034654-5035611	A16b-C	A16b-D	OK	9.89425	19.4345	0.973954	1.73246	0.00255	0.0200608	yes	phytosulfokine precursor protein
XLOC_004376	XLOC_004376	Medtr1g046070	chr1:17340140-17342168	A16b-C	A16b-D	OK	7.04969	13.8489	0.974144	1.82551	0.00245	0.0193759	yes	hypothetical protein
XLOC_018463	XLOC_018463	Medtr3g102600	chr3:47279837-47281686	A16b-C	A16b-D	OK	18.0516	35.4775	0.974776	2.12377	0.00025	0.00293705	yes	two-component response regulator
XLOC_030593	XLOC_030593	Medtr5g046750	chr5:20487484-20489318	A16b-C	A16b-D	OK	22.4795	44.1968	0.975333	2.24355	0.00015	0.00190611	yes	plant/F4N2-9 protein, putative
XLOC_016302	XLOC_016302	Medtr3g033530	chr3:10747557-10750798	A16b-C	A16b-D	OK	3.72186	7.31827	0.975477	1.71367	0.0041	0.0293687	yes	hypothetical protein
XLOC_021525	XLOC_021525	Medtr4g094730	chr4:38855906-38858583	A16b-C	A16b-D	OK	4.36551	8.58434	0.975557	1.7172	0.00325	0.0244504	yes	LysM domain GPI-anchored protein
XLOC_021425	XLOC_021425	Medtr4g094212	chr4:37446138-37449467	A16b-C	A16b-D	OK	9.66656	19.0173	0.976237	1.89156	0.0015	0.0130922	yes	tobamovirus multiplication-like protein
XLOC_042652	XLOC_042652	Medtr8g024520	chr8:9035952-9039164	A16b-C	A16b-D	OK	13.4541	26.4698	0.976296	2.17234	0.00015	0.00190611	yes	RNA-binding (RRM/RBD/RNP motif) family protein
XLOC_041093	XLOC_041093	Medtr7g091880	chr7:36367214-36372945	A16b-C	A16b-D	OK	128.056	251.976	0.976507	1.83879	0.00115	0.0105834	yes	galactinol-raffinose galactosyltransferase
XLOC_042682	XLOC_042682	Medtr8g027385	chr8:9665433-9669186	A16b-C	A16b-D	OK	3.4654	6.81975	0.976699	1.88367	0.00195	0.0161024	yes	kinesin light chain
XLOC_018042	XLOC_018042	Medtr3g090530	chr3:41035309-41037427	A16b-C	A16b-D	OK	54.8254	107.954	0.977506	2.25451	0.00015	0.00190611	yes	glycolipid transfer protein (GLTP) family protein
XLOC_004156	XLOC_004156	Medtr1g037370	chr1:13789446-13793333	A16b-C	A16b-D	OK	3.98443	7.84793	0.977938	1.80148	0.0023	0.018437	yes	cytochrome P450 family protein
XLOC_046519	XLOC_046519	Medtr8g067490	chr8:28181010-28183554	A16b-C	A16b-D	OK	5.55151	10.939	0.978531	1.98826	0.00055	0.00572819	yes	zinc finger (C3HC4-type RING finger) family protein, putative
XLOC_041492	XLOC_041492	Medtr7g104220	chr7:42221364-42226317	A16b-C	A16b-D	OK	9.36853	18.4672	0.97907	1.99766	0.00045	0.00485028	yes	GDSL-like lipase/acylhydrolase
XLOC_037385	XLOC_037385	Medtr7g072560	chr7:26990024-26995299	A16b-C	A16b-D	OK	27.8645	55.0269	0.981708	2.20594	0.0002	0.00243492	yes	saposin B domain protein
XLOC_012719	XLOC_012719	Medtr3g019320	chr3:5399260-5401081	A16b-C	A16b-D	OK	6.48833	12.8167	0.982105	1.62851	0.00605	0.0401032	yes	LHCP translocation defect protein, putative
XLOC_018218	XLOC_018218	Medtr3g095660	chr3:43696274-43699540	A16b-C	A16b-D	OK	44.4815	87.8836	0.982388	2.3177	5e-05	0.000711595	yes	TLD-domain nucleolar protein
XLOC_003934	XLOC_003934	Medtr1g029620	chr1:10193512-10201356	A16b-C	A16b-D	OK	0.716351	1.4162	0.983286	1.53342	0.0072	0.0458814	yes	NAD/NADH kinase family protein
XLOC_007358	XLOC_007358	Medtr2g027540	chr2:10086429-10089465	A16b-C	A16b-D	OK	10.6341	21.053	0.985326	1.9733	0.00085	0.00820682	yes	nucleic acid-binding protein, putative
XLOC_015380	XLOC_015380	Medtr3g110640	chr3:51706406-51706983	A16b-C	A16b-D	OK	7.18953	14.2482	0.986809	1.59107	0.0059	0.0393098	yes	50S ribosomal protein
XLOC_044708	XLOC_044708	Medtr8g102220	chr8:42990568-42991681	A16b-C	A16b-D	OK	4.92208	9.75602	0.987026	1.58953	0.008	0.0498686	yes	xyloglucan endotransglucosylase/hydrolase family protein
XLOC_013414	XLOC_013414	Medtr3g052330	chr3:20712142-20713744	A16b-C	A16b-D	OK	98.236	194.898	0.988396	2.29413	0.0001	0.0013362	yes	senescence regulator
XLOC_035857	XLOC_035857	Medtr6g092630	chr6:34880041-34883399	A16b-C	A16b-D	OK	5.81634	11.5461	0.989217	1.86452	0.00165	0.014104	yes	S-adenosyl-L-methionine-dependent methyltransferase
XLOC_046447	XLOC_046447	Medtr8g064560	chr8:27078692-27081258	A16b-C	A16b-D	OK	9.41736	18.6946	0.989224	2.18038	0.0002	0.00243492	yes	polygalacturonase non-catalytic protein
XLOC_012368	XLOC_012368	-	chr2:11886430-11886997	A16b-C	A16b-D	OK	17.691	35.1269	0.989561	1.87975	0.0017	0.0144363	yes	#N/A
XLOC_034923	XLOC_034923	Medtr6g445110	chr6:15635240-15639262	A16b-C	A16b-D	OK	10.2339	20.3259	0.989956	2.09132	0.00035	0.00391111	yes	plant/T8K14-16 protein
XLOC_017963	XLOC_017963	Medtr3g087490	chr3:39662545-39663898	A16b-C	A16b-D	OK	97.8718	194.394	0.990016	2.18935	0.00015	0.00190611	yes	PLAT-plant-stress protein
XLOC_000364	XLOC_000364	Medtr1g019110	chr1:5681144-5682526	A16b-C	A16b-D	OK	7.06542	14.0351	0.990192	1.9323	0.00115	0.0105834	yes	dehydration-responsive element-binding protein
XLOC_045958	XLOC_045958	Medtr8g044160	chr8:16922947-16926098	A16b-C	A16b-D	OK	10.5405	20.9527	0.9912	1.87589	0.00135	0.0119983	yes	NADH-cytochrome b5 reductase family protein
XLOC_013076	XLOC_013076	Medtr3g437580	chr3:12760649-12768344	A16b-C	A16b-D	OK	24.3924	48.4961	0.99144	2.28792	5e-05	0.000711595	yes	flavin containing monooxygenase FMO-like protein
XLOC_038159	XLOC_038159	Medtr7g095410	chr7:38202853-38210451	A16b-C	A16b-D	OK	1.59819	3.17797	0.99167	1.94354	0.0014	0.0123692	yes	kinase interacting (KIP1-like) family protein
XLOC_002822	XLOC_002822	Medtr1g102740,Medtr1g102750	chr1:46430661-46439430	A16b-C	A16b-D	OK	98.1383	195.18	0.991917	1.57862	0.00495	0.0342713	yes	#N/A
XLOC_029669	XLOC_029669	Medtr5g016660	chr5:5994212-5996165	A16b-C	A16b-D	OK	19.8669	39.5184	0.992155	2.30834	5e-05	0.000711595	yes	UDP-glucosyltransferase family protein
XLOC_036373	XLOC_036373	Medtr7g023620	chr7:7698929-7731931	A16b-C	A16b-D	OK	85417.8	170021	0.993104	1.62273	0.00445	0.0314018	yes	hypothetical protein
XLOC_037212	XLOC_037212	Medtr7g066800	chr7:24362571-24365623	A16b-C	A16b-D	OK	42.8678	85.3914	0.994197	2.27476	5e-05	0.000711595	yes	transmembrane protein
XLOC_002627	XLOC_002627	Medtr1g096580	chr1:43517841-43525369	A16b-C	A16b-D	OK	10.3328	20.5871	0.994511	2.25457	5e-05	0.000711595	yes	white-brown-complex ABC transporter family protein
XLOC_039277	XLOC_039277	Medtr7g018290	chr7:5902193-5904875	A16b-C	A16b-D	OK	6.89387	13.738	0.994781	2.03676	0.0004	0.00438917	yes	S-adenosylmethionine decarboxylase proenzyme
XLOC_020688	XLOC_020688	Medtr4g071060	chr4:26764608-26766750	A16b-C	A16b-D	OK	9.12357	18.1853	0.995104	2.07424	0.00055	0.00572819	yes	papain family cysteine protease
XLOC_014784	XLOC_014784	Medtr3g093530	chr3:42738173-42746014	A16b-C	A16b-D	OK	29.152	58.1083	0.995148	2.29794	5e-05	0.000711595	yes	cytochrome P450 family protein
XLOC_017990	XLOC_017990	Medtr3g088630	chr3:40027257-40031137	A16b-C	A16b-D	OK	12.8065	25.5329	0.995482	2.07139	0.00035	0.00391111	yes	two-component response regulator ARR3-like protein
XLOC_026583	XLOC_026583	Medtr5g011540	chr5:3353143-3358350	A16b-C	A16b-D	OK	32.0003	63.8362	0.996292	1.80282	0.004	0.0287902	yes	MATE efflux family protein
XLOC_005589	XLOC_005589	Medtr1g085570	chr1:38222799-38224508	A16b-C	A16b-D	OK	95.6237	191.03	0.998358	2.1224	0.0002	0.00243492	yes	haloacid dehalogenase-like hydrolase
XLOC_007063	XLOC_007063	Medtr2g018590,Medtr2g018600,Medtr2g018630	chr2:5856916-5883757	A16b-C	A16b-D	OK	2.57974	5.15496	0.998733	1.72888	0.0034	0.0253049	yes	#N/A
XLOC_040803	XLOC_040803	Medtr7g083570	chr7:32154744-32157803	A16b-C	A16b-D	OK	15.6195	31.2188	0.999068	2.22525	5e-05	0.000711595	yes	GRAM domain protein/ABA-responsive-like protein
XLOC_022350	XLOC_022350	Medtr4g125700	chr4:52164880-52166971	A16b-C	A16b-D	OK	7.9334	15.858	0.999203	2.14664	0.00055	0.00572819	yes	threonine synthase-like protein
XLOC_000656	XLOC_000656	Medtr1g029140	chr1:9945562-9946595	A16b-C	A16b-D	OK	3.73454	7.46518	0.999248	1.62504	0.0061	0.0403796	yes	transmembrane protein, putative
XLOC_008466	XLOC_008466	Medtr2g069320	chr2:28796996-28800462	A16b-C	A16b-D	OK	3.7497	7.50283	1.00066	2.04649	0.0004	0.00438917	yes	translation elongation factor EF-2 subunit
XLOC_021279	XLOC_021279	Medtr4g088900	chr4:35502242-35504138	A16b-C	A16b-D	OK	6.46331	12.9345	1.00088	1.73098	0.0034	0.0253049	yes	heat shock transcription factor
XLOC_018506	XLOC_018506	Medtr3g104120	chr3:47970998-47977868	A16b-C	A16b-D	OK	28.9823	58.0201	1.00138	2.34626	5e-05	0.000711595	yes	vacuolar processing enzyme
XLOC_034800	XLOC_034800	Medtr6g038200	chr6:13669834-13673616	A16b-C	A16b-D	OK	3.71196	7.43661	1.00246	1.82461	0.00125	0.011311	yes	UDP-glucosyltransferase family protein
XLOC_033915	XLOC_033915	Medtr6g090380	chr6:34339715-34341440	A16b-C	A16b-D	OK	59.146	118.541	1.00304	2.2933	5e-05	0.000711595	yes	zinc finger CCCH domain protein
XLOC_030106	XLOC_030106	Medtr5g030600	chr5:12972081-12980903	A16b-C	A16b-D	OK	3.55853	7.13726	1.00409	1.94005	0.00135	0.0119983	yes	starch synthase
XLOC_014851	XLOC_014851	Medtr3g095680	chr3:43705792-43709399	A16b-C	A16b-D	OK	3.67345	7.37291	1.0051	1.94886	0.001	0.00940309	yes	WNK kinase
XLOC_032361	XLOC_032361	Medtr6g012870	chr6:4003283-4010065	A16b-C	A16b-D	OK	13.9134	27.9781	1.00783	2.07232	0.0005	0.00528668	yes	ERD (early-responsive to dehydration stress) family protein
XLOC_004965	XLOC_004965	Medtr1g066950	chr1:28784357-28790302	A16b-C	A16b-D	OK	13.8343	27.8331	1.00855	2.35835	0.0001	0.0013362	yes	LRR receptor-like kinase
XLOC_037497	XLOC_037497	Medtr7g075890	chr7:28516985-28522271	A16b-C	A16b-D	OK	11.2138	22.5661	1.00888	2.22676	0.00015	0.00190611	yes	subtilisin-like serine protease
XLOC_034158	XLOC_034158	Medtr6g012280	chr6:3683160-3684710	A16b-C	A16b-D	OK	2.13502	4.3007	1.01032	1.63656	0.00525	0.0358005	yes	transcription factor HB29-like protein
XLOC_025083	XLOC_025083	Medtr4g094848	chr4:39104092-39110097	A16b-C	A16b-D	OK	3.98947	8.04052	1.01109	2.11306	0.0002	0.00243492	yes	filament-like plant protein
XLOC_008969	XLOC_008969	Medtr2g087890	chr2:37001501-37006215	A16b-C	A16b-D	OK	3.71683	7.50456	1.0137	1.80655	0.0026	0.0203717	yes	fatty acid hydroperoxide lyase
XLOC_011974	XLOC_011974	Medtr2g094270	chr2:40206059-40208588	A16b-C	A16b-D	OK	394.773	797.603	1.01465	1.81681	0.00065	0.00657947	yes	major intrinsic protein (MIP) family transporter
XLOC_002191	XLOC_002191	Medtr1g083020	chr1:36920654-36927114	A16b-C	A16b-D	OK	22.2817	45.0587	1.01594	2.33347	0.0001	0.0013362	yes	linoleate 9S-lipoxygenase-like protein
XLOC_038860	XLOC_038860	Medtr7g117170	chr7:48397274-48399104	A16b-C	A16b-D	OK	40.0615	81.1616	1.01858	2.35903	5e-05	0.000711595	yes	UDP-glucosyltransferase family protein
XLOC_001123	XLOC_001123	Medtr1g046480	chr1:17517298-17521651	A16b-C	A16b-D	OK	2.45249	4.98246	1.02261	1.71909	0.00445	0.0314018	yes	TMS membrane protein/tumor differentially protein
XLOC_029345	XLOC_029345	Medtr5g006940	chr5:1141542-1143135	A16b-C	A16b-D	OK	15.4763	31.4462	1.02282	2.14136	0.0004	0.00438917	yes	Lipid transfer protein
XLOC_024548	XLOC_024548	Medtr4g079860	chr4:30905149-30912077	A16b-C	A16b-D	OK	7.41977	15.0973	1.02485	2.26374	5e-05	0.000711595	yes	phosphoenolpyruvate carboxylase
XLOC_043828	XLOC_043828	Medtr8g070650	chr8:29879374-29881709	A16b-C	A16b-D	OK	9.8187	19.9864	1.02542	2.12281	0.00025	0.00293705	yes	DUF1639 family protein
XLOC_029485	XLOC_029485	Medtr5g011070	chr5:3124979-3129401	A16b-C	A16b-D	OK	38.3555	78.1045	1.02597	2.41642	5e-05	0.000711595	yes	class II knotted-like homeobox protein
XLOC_000345	XLOC_000345	Medtr1g018510	chr1:5374249-5376769	A16b-C	A16b-D	OK	13.274	27.0597	1.02755	2.35281	5e-05	0.000711595	yes	subtilisin-like serine protease
XLOC_003955	XLOC_003955	Medtr1g030290	chr1:10511919-10519137	A16b-C	A16b-D	OK	10.2629	20.9411	1.02889	2.33652	0.0001	0.0013362	yes	long-chain fatty acyl CoA ligase, putative
XLOC_026959	XLOC_026959	Medtr5g022350	chr5:8809673-8811661	A16b-C	A16b-D	OK	6.47772	13.2363	1.03095	1.95504	0.0011	0.0101762	yes	pathogenesis-related thaumatin family protein
XLOC_007936	XLOC_007936	Medtr2g042330	chr2:18460752-18466970	A16b-C	A16b-D	OK	110.033	224.858	1.03108	2.23164	5e-05	0.000711595	yes	NAD-dependent aldehyde dehydrogenase family protein
XLOC_006905	XLOC_006905	Medtr2g013950	chr2:3839730-3840815	A16b-C	A16b-D	OK	12.6742	25.9187	1.0321	2.15468	0.0001	0.0013362	yes	VQ motif protein
XLOC_002290	XLOC_002290	Medtr1g085560	chr1:38219711-38222377	A16b-C	A16b-D	OK	26.7579	54.8027	1.03428	2.19381	0.0002	0.00243492	yes	peptidyl-prolyl cis-trans isomerase
XLOC_036630	XLOC_036630	Medtr7g034395	chr7:12874876-12878478	A16b-C	A16b-D	OK	112.794	231.122	1.03496	2.3649	5e-05	0.000711595	yes	zinc-binding dehydrogenase family oxidoreductase
XLOC_000410	XLOC_000410	Medtr1g021040	chr1:6228615-6231597	A16b-C	A16b-D	OK	4.86106	9.98504	1.0385	2.02746	0.0004	0.00438917	yes	transcription factor
XLOC_022771	XLOC_022771	Medtr4g007980	chr4:1338544-1341721	A16b-C	A16b-D	OK	10.5965	21.7689	1.03868	2.31132	0.0001	0.0013362	yes	F-box/kelch-repeat plant protein
XLOC_028648	XLOC_028648	Medtr5g083760	chr5:36131797-36134881	A16b-C	A16b-D	OK	9.21035	18.9389	1.04003	2.16787	0.00045	0.00485028	yes	transmembrane amino acid transporter family protein
XLOC_039165	XLOC_039165	Medtr7g013790	chr7:4017101-4026047	A16b-C	A16b-D	OK	1.96455	4.0418	1.0408	1.76838	0.0026	0.0203717	yes	serine carboxypeptidase-like protein
XLOC_018957	XLOC_018957	Medtr3g116590	chr3:54529584-54535327	A16b-C	A16b-D	OK	14.8014	30.4712	1.04171	2.35039	5e-05	0.000711595	yes	receptor-like kinase plant
XLOC_003399	XLOC_003399	Medtr1g011540	chr1:2066823-2068509	A16b-C	A16b-D	OK	54.4109	112.043	1.04208	2.09007	0.0003	0.0034454	yes	leghemoglobin Lb120-1
XLOC_037957	XLOC_037957	Medtr7g089400	chr7:34989906-34992051	A16b-C	A16b-D	OK	6.00222	12.3626	1.04241	1.95075	0.0009	0.00861264	yes	helix loop helix DNA-binding domain protein
XLOC_006964	XLOC_006964	Medtr2g015580	chr2:4632711-4637803	A16b-C	A16b-D	OK	9.9726	20.5426	1.04258	2.15566	0.0001	0.0013362	yes	GDSL-like lipase/acylhydrolase
XLOC_005449	XLOC_005449	Medtr1g080800,Medtr1g080810,Medtr1g080820	chr1:35939135-35953845	A16b-C	A16b-D	OK	16.8296	34.6878	1.04342	1.79263	0.0021	0.0171015	yes	#N/A
XLOC_026926	XLOC_026926	Medtr5g021290	chr5:8210960-8212829	A16b-C	A16b-D	OK	1.87237	3.862	1.04448	1.74801	0.00325	0.0244504	yes	LRR receptor-like kinase family protein
XLOC_025647	XLOC_025647	Medtr4g115930	chr4:47905194-47908179	A16b-C	A16b-D	OK	4.69588	9.68831	1.04485	1.87407	0.00165	0.014104	yes	RING-H2 zinc finger protein
XLOC_037646	XLOC_037646	Medtr7g080170	chr7:30476472-30479559	A16b-C	A16b-D	OK	43.1046	89.0199	1.04628	2.41535	5e-05	0.000711595	yes	catalytic/protein phosphatase type 2C
XLOC_012252	XLOC_012252	Medtr2g103490	chr2:44555343-44556161	A16b-C	A16b-D	OK	67.0607	138.645	1.04786	2.30533	5e-05	0.000711595	yes	lactoylglutathione lyase/glyoxalase I family protein
XLOC_041648	XLOC_041648	Medtr7g108770	chr7:44347658-44352500	A16b-C	A16b-D	OK	2.36334	4.88744	1.04825	1.63304	0.00625	0.0410929	yes	alpha/beta hydrolase family protein
XLOC_020311	XLOC_020311	Medtr4g057500	chr4:21055427-21057903	A16b-C	A16b-D	OK	12.5852	26.0407	1.04904	2.35309	5e-05	0.000711595	yes	glycosyltransferase family 47 protein
XLOC_004600	XLOC_004600	Medtr1g052560	chr1:21426962-21429641	A16b-C	A16b-D	OK	7.17071	14.8446	1.04975	2.11245	0.0002	0.00243492	yes	carboxy-terminal region remorin
XLOC_044164	XLOC_044164	Medtr8g097200	chr8:34879060-34881274	A16b-C	A16b-D	OK	12.0798	25.0259	1.05082	2.19207	5e-05	0.000711595	yes	Rho GDP-dissociation inhibitor-like protein
XLOC_000822	XLOC_000822	Medtr1g034320	chr1:12490317-12493204	A16b-C	A16b-D	OK	58.2259	120.661	1.05123	2.43142	5e-05	0.000711595	yes	fatty acid hydroperoxide lyase
XLOC_006090	XLOC_006090	Medtr1g102370	chr1:46229148-46230813	A16b-C	A16b-D	OK	7.53064	15.6078	1.05142	2.12221	0.00065	0.00657947	yes	transcription factor
XLOC_023193	XLOC_023193	Medtr4g023550	chr4:7967753-7971122	A16b-C	A16b-D	OK	6.10061	12.6447	1.05151	1.87737	0.00135	0.0119983	yes	DUF1499 family protein
XLOC_011926	XLOC_011926	Medtr2g091190	chr2:39331126-39333518	A16b-C	A16b-D	OK	12.3424	25.6127	1.05324	2.27729	5e-05	0.000711595	yes	transcription factor bHLH107-like protein
XLOC_011254	XLOC_011254	Medtr2g067640	chr2:28314201-28316749	A16b-C	A16b-D	OK	16.1951	33.6092	1.05329	2.28509	0.00015	0.00190611	yes	DUF946 family protein
XLOC_031236	XLOC_031236	Medtr5g075650	chr5:32189119-32198091	A16b-C	A16b-D	OK	8.85325	18.377	1.05362	2.42498	5e-05	0.000711595	yes	LRR receptor-like kinase
XLOC_036181	XLOC_036181	Medtr7g014200	chr7:4250353-4251772	A16b-C	A16b-D	OK	2.11113	4.38309	1.05393	1.64558	0.00535	0.0363931	yes	anthocyanin 5-aromatic acyltransferase
XLOC_025116	XLOC_025116	Medtr4g095440	chr4:39782720-39784413	A16b-C	A16b-D	OK	2.07657	4.31489	1.05512	1.67228	0.00485	0.0336748	yes	hypothetical protein
XLOC_043024	XLOC_043024	Medtr8g041390	chr8:15570996-15574452	A16b-C	A16b-D	OK	203.379	422.782	1.05574	1.65785	0.00505	0.0347657	yes	nodulin MtN21/EamA-like transporter family protein
XLOC_024705	XLOC_024705	Medtr4g485570	chr4:33371281-33372601	A16b-C	A16b-D	OK	10.5839	22.0112	1.05637	2.1546	0.00035	0.00391111	yes	polysaccharide biosynthesis protein
XLOC_025757	XLOC_025757	Medtr4g119410	chr4:49462769-49465781	A16b-C	A16b-D	OK	41.0939	85.5081	1.05714	2.47939	5e-05	0.000711595	yes	2OG-Fe(II) oxygenase family oxidoreductase
XLOC_015752	XLOC_015752	Medtr3g008820	chr3:1664927-1665767	A16b-C	A16b-D	OK	224.674	467.975	1.0586	2.38355	5e-05	0.000711595	yes	plant invertase/pectin methylesterase inhibitor
XLOC_041363	XLOC_041363	Medtr7g100320	chr7:40287455-40289780	A16b-C	A16b-D	OK	2.45182	5.10903	1.0592	1.60084	0.00595	0.0395616	yes	glutathione S-transferase
XLOC_005633	XLOC_005633	Medtr1g087150	chr1:39041563-39043957	A16b-C	A16b-D	OK	5.19012	10.8158	1.0593	1.8731	0.00105	0.00978809	yes	RING/FYVE/PHD zinc finger protein
XLOC_005314	XLOC_005314	Medtr1g076500	chr1:34097396-34099261	A16b-C	A16b-D	OK	21.1102	44.004	1.0597	2.43619	5e-05	0.000711595	yes	DUF506 family protein
XLOC_008940	XLOC_008940	Medtr2g086890	chr2:36521937-36525784	A16b-C	A16b-D	OK	0.756957	1.57795	1.05977	1.57576	0.0079	0.0493877	yes	hypothetical protein
XLOC_014259	XLOC_014259	Medtr3g077890	chr3:35074282-35075692	A16b-C	A16b-D	OK	3.97005	8.27861	1.06023	1.91486	0.00125	0.011311	yes	DUF1645 family protein
XLOC_017964	XLOC_017964	Medtr3g087510	chr3:39666853-39668097	A16b-C	A16b-D	OK	9.14224	19.079	1.06137	2.06914	0.0007	0.00701985	yes	PLAT-plant-stress protein
XLOC_007906	XLOC_007906	Medtr2g041170	chr2:18039562-18048357	A16b-C	A16b-D	OK	5.68429	11.8677	1.06199	2.12525	0.0004	0.00438917	yes	brevis radix-like protein
XLOC_022640	XLOC_022640	Medtr4g133938	chr4:56067686-56068478	A16b-C	A16b-D	OK	5.18078	10.8165	1.06199	1.76271	0.0033	0.0247595	yes	nuclear transcription factor Y protein
XLOC_002122	XLOC_002122	Medtr1g080690	chr1:35884531-35888074	A16b-C	A16b-D	OK	32.2781	67.4043	1.06229	2.4765	5e-05	0.000711595	yes	TPX2 (targeting protein for Xklp2) family protein
XLOC_041586	XLOC_041586	Medtr7g106910	chr7:43561809-43565171	A16b-C	A16b-D	OK	0.777532	1.62381	1.0624	1.61198	0.0067	0.0433916	yes	galactinol-raffinose galactosyltransferase
XLOC_042229	XLOC_042229	Medtr8g009880	chr8:2452008-2453214	A16b-C	A16b-D	OK	5.32477	11.122	1.06263	1.92127	0.00155	0.0134262	yes	auxin-responsive family protein
XLOC_004262	XLOC_004262	Medtr1g041155	chr1:15287019-15289220	A16b-C	A16b-D	OK	62.801	131.267	1.06364	2.45548	5e-05	0.000711595	yes	DUF506 family protein
XLOC_017504	XLOC_017504	Medtr3g073730	chr3:33266387-33271789	A16b-C	A16b-D	OK	1.14583	2.39566	1.06403	1.74213	0.0035	0.025871	yes	sulfate/bicarbonate/oxalate exchanger and transporter sat-1
XLOC_031235	XLOC_031235	Medtr5g075640	chr5:32178369-32181316	A16b-C	A16b-D	OK	2.8193	5.89478	1.0641	2.00077	0.0006	0.00616966	yes	root phototropism-like protein
XLOC_014601	XLOC_014601	Medtr3g088010	chr3:39895158-39897620	A16b-C	A16b-D	OK	9.10473	19.04	1.06434	2.17051	5e-05	0.000711595	yes	DUF740 family protein
XLOC_041122	XLOC_041122	Medtr7g092730,Medtr7g092740	chr7:36778764-36789043	A16b-C	A16b-D	OK	18.8967	39.5332	1.06493	2.24106	5e-05	0.000711595	yes	#N/A
XLOC_029358	XLOC_029358	Medtr5g007370	chr5:1317021-1319526	A16b-C	A16b-D	OK	2.3101	4.83309	1.06499	1.54065	0.00775	0.0485748	yes	myb transcription factor
XLOC_031384	XLOC_031384	Medtr5g080360	chr5:34390727-34393508	A16b-C	A16b-D	OK	2.84722	5.95899	1.06551	1.89171	0.00135	0.0119983	yes	glycerol-3-phosphate acyltransferase
XLOC_010817	XLOC_010817	Medtr2g045420	chr2:19939111-19943254	A16b-C	A16b-D	OK	3.48433	7.29683	1.06639	2.00962	0.0006	0.00616966	yes	fungal proteinase A, aspartic proteinase superfamily protein
XLOC_027084	XLOC_027084	Medtr5g025570	chr5:10379729-10381776	A16b-C	A16b-D	OK	4.14779	8.68716	1.06654	1.88667	0.0015	0.0130922	yes	hypothetical protein
XLOC_021570	XLOC_021570	Medtr4g095660	chr4:39884488-39889981	A16b-C	A16b-D	OK	47.6843	99.8857	1.06676	2.41495	5e-05	0.000711595	yes	acetamidase/formamidase, putative
XLOC_021546	XLOC_021546	Medtr4g094918	chr4:39283312-39286264	A16b-C	A16b-D	OK	11.8039	24.7413	1.06765	2.30495	5e-05	0.000711595	yes	papain family cysteine protease
XLOC_003463	XLOC_003463	Medtr1g014210	chr1:3066376-3070739	A16b-C	A16b-D	OK	24.551	51.5712	1.07079	2.43288	5e-05	0.000711595	yes	phospholipid hydroperoxide glutathione peroxidase
XLOC_027005	XLOC_027005	Medtr5g023210	chr5:9222375-9224040	A16b-C	A16b-D	OK	65.8894	138.417	1.0709	2.38964	5e-05	0.000711595	yes	divergent CRAL/TRIO domain protein
XLOC_018487	XLOC_018487	Medtr3g103290	chr3:47636538-47637625	A16b-C	A16b-D	OK	9.11441	19.1499	1.07111	2.08969	0.0006	0.00616966	yes	hypothetical protein
XLOC_038470	XLOC_038470	Medtr7g105340	chr7:42698357-42709000	A16b-C	A16b-D	OK	1.28392	2.70062	1.07274	1.89893	0.00185	0.0154405	yes	LETM1-like protein
XLOC_008692	XLOC_008692	Medtr2g078340	chr2:32611596-32636699	A16b-C	A16b-D	OK	9.77915	20.5699	1.07275	1.65287	0.00445	0.0314018	yes	calcium-binding EF-hand protein
XLOC_020716	XLOC_020716	Medtr4g072020	chr4:27309254-27312345	A16b-C	A16b-D	OK	18.818	39.6545	1.07537	2.48233	5e-05	0.000711595	yes	arginine decarboxylase
XLOC_006991	XLOC_006991	Medtr2g016110	chr2:4862700-4867406	A16b-C	A16b-D	OK	22.6159	47.6689	1.07571	2.33152	5e-05	0.000711595	yes	DUF640 family protein
XLOC_017701	XLOC_017701	Medtr3g080190	chr3:36269149-36273241	A16b-C	A16b-D	OK	1.73818	3.6652	1.07631	1.66711	0.00555	0.0375436	yes	glycosyl hydrolase family 9 protein
XLOC_026691	XLOC_026691	Medtr5g014640	chr5:4946424-4949558	A16b-C	A16b-D	OK	1.792	3.78035	1.07695	1.70232	0.0051	0.0350231	yes	basic helix loop helix (bHLH) DNA-binding family protein
XLOC_026060	XLOC_026060	Medtr4g129560	chr4:53970446-53971491	A16b-C	A16b-D	OK	7.41496	15.659	1.07848	1.97291	0.0007	0.00701985	yes	sequence-specific DNA-binding transcription factors protein
XLOC_049006	XLOC_049006	Medtr0171s0010	scaffold0171:10158-12430	A16b-C	A16b-D	OK	2.90624	6.14109	1.07934	1.97931	0.0008	0.00783686	yes	cytochrome P450 family protein
XLOC_048386	XLOC_048386	Medtr0040s0110	scaffold0040:49503-54380	A16b-C	A16b-D	OK	4.04955	8.55995	1.07984	1.6917	0.0054	0.0366947	yes	Sel1 repeat protein
XLOC_023152	XLOC_023152	Medtr4g022330	chr4:7373550-7377094	A16b-C	A16b-D	OK	8.38727	17.731	1.08	2.39046	0.0001	0.0013362	yes	phototropic-responsive NPH3 family protein
XLOC_046713	XLOC_046713	Medtr8g075150	chr8:31768884-31773279	A16b-C	A16b-D	OK	7.90722	16.7237	1.08065	2.27898	5e-05	0.000711595	yes	MID1-complementing activity-like protein
XLOC_009573	XLOC_009573	Medtr2g105570	chr2:45520732-45525707	A16b-C	A16b-D	OK	24.4252	51.6638	1.08078	2.39978	0.0001	0.0013362	yes	4-coumarate:CoA ligase-like protein
XLOC_038230	XLOC_038230	Medtr7g097210	chr7:39105264-39110817	A16b-C	A16b-D	OK	13.8187	29.2401	1.08133	2.47528	5e-05	0.000711595	yes	long-chain-alcohol oxidase FAO1
XLOC_013330	XLOC_013330	Medtr3g452470	chr3:19188201-19190098	A16b-C	A16b-D	OK	5.22823	11.0682	1.08203	1.73675	0.00365	0.0267662	yes	TB2/DP1, HVA22 family protein
XLOC_024160	XLOC_024160	Medtr4g067330	chr4:25419636-25420260	A16b-C	A16b-D	OK	7.53576	15.9569	1.08235	1.8115	0.00265	0.0206388	yes	transmembrane protein, putative
XLOC_014501	XLOC_014501	Medtr3g085330	chr3:38568193-38569628	A16b-C	A16b-D	OK	4.88197	10.3412	1.08287	1.98235	0.0008	0.00783686	yes	HCP family protein with MYND-type zinc finger protein
XLOC_013180	XLOC_013180	Medtr3g046330	chr3:15300929-15307825	A16b-C	A16b-D	OK	13.1706	27.9157	1.08376	2.26612	5e-05	0.000711595	yes	3-hydroxyisobutyryl-CoA hydrolase-like protein
XLOC_032709	XLOC_032709	Medtr6g028140	chr6:10021451-10025748	A16b-C	A16b-D	OK	2.67759	5.67561	1.08384	1.76718	0.00245	0.0193759	yes	syntaxin of plants 122 protein
XLOC_041356	XLOC_041356	Medtr7g100070	chr7:40220945-40225638	A16b-C	A16b-D	OK	2.15061	4.5594	1.0841	1.73679	0.00235	0.0187836	yes	type I inositol-1,4,5-trisphosphate 5-phosphatase
XLOC_044090	XLOC_044090	Medtr8g079050	chr8:33736126-33738450	A16b-C	A16b-D	OK	30.4368	64.5811	1.08529	2.48518	5e-05	0.000711595	yes	GDSL-like lipase/acylhydrolase
XLOC_008990	XLOC_008990	Medtr2g088590	chr2:37345171-37346774	A16b-C	A16b-D	OK	4.13887	8.78208	1.08533	1.55881	0.008	0.0498686	yes	hypothetical protein
XLOC_047744	XLOC_047744	-	chr8:18616608-18616740	A16b-C	A16b-D	OK	11842.3	25159.1	1.08713	1.90342	0.00155	0.0134262	yes	#N/A
XLOC_007841	XLOC_007841	Medtr2g039090	chr2:17106457-17111291	A16b-C	A16b-D	OK	5.15551	10.9532	1.08717	2.44323	0.0001	0.0013362	yes	NBS-LRR type disease resistance protein
XLOC_026929	XLOC_026929	Medtr5g021340	chr5:8235967-8237757	A16b-C	A16b-D	OK	2.37645	5.04912	1.08722	1.80792	0.00245	0.0193759	yes	GATA type zinc finger transcription factor family protein
XLOC_015311	XLOC_015311	Medtr3g109950	chr3:50746551-50751238	A16b-C	A16b-D	OK	63.9794	135.987	1.08779	2.29573	5e-05	0.000711595	yes	sulfite exporter TauE/SafE family protein
XLOC_032670	XLOC_032670	Medtr6g026820	chr6:9057621-9058217	A16b-C	A16b-D	OK	20.9672	44.5835	1.08837	2.09878	0.00055	0.00572819	yes	hypothetical protein
XLOC_003825	XLOC_003825	Medtr1g026310	chr1:8532182-8535392	A16b-C	A16b-D	OK	6.45748	13.7621	1.09166	2.26707	0.0001	0.0013362	yes	acyl:CoA ligase
XLOC_017568	XLOC_017568	Medtr3g075320	chr3:34287039-34289715	A16b-C	A16b-D	OK	21.4367	45.6926	1.09188	2.12565	0.0002	0.00243492	yes	pectate lyase family protein
XLOC_030923	XLOC_030923	Medtr5g065520	chr5:27558571-27562472	A16b-C	A16b-D	OK	7.12487	15.1871	1.09191	2.03792	0.00065	0.00657947	yes	raffinose synthase or seed inhibition protein Sip1
XLOC_000411	XLOC_000411	Medtr1g021070	chr1:6245857-6247497	A16b-C	A16b-D	OK	37.5857	80.146	1.09245	2.52529	5e-05	0.000711595	yes	DUF1645 family protein
XLOC_011452	XLOC_011452	Medtr2g076400	chr2:31999822-32002605	A16b-C	A16b-D	OK	27.7228	59.2499	1.09574	2.3466	0.0001	0.0013362	yes	DUF640 family protein
XLOC_011889	XLOC_011889	Medtr2g090660	chr2:38817389-38818689	A16b-C	A16b-D	OK	27.7517	59.3611	1.09694	2.51128	5e-05	0.000711595	yes	hypothetical protein
XLOC_014761	XLOC_014761	Medtr3g092790	chr3:42421616-42422666	A16b-C	A16b-D	OK	33.9041	72.5561	1.09764	2.4998	5e-05	0.000711595	yes	late embryogenesis abundant protein
XLOC_007321	XLOC_007321	Medtr2g026590	chr2:9642499-9645713	A16b-C	A16b-D	OK	5.03318	10.7761	1.09829	2.08434	0.00055	0.00572819	yes	myosin II heavy chain family protein
XLOC_029825	XLOC_029825	Medtr5g021990	chr5:8584295-8585808	A16b-C	A16b-D	OK	2.5109	5.37677	1.09853	1.68722	0.0046	0.0322265	yes	WEB family plant protein
XLOC_021792	XLOC_021792	Medtr4g105310	chr4:43689059-43693923	A16b-C	A16b-D	OK	4.77264	10.2218	1.09878	1.86261	0.0014	0.0123692	yes	NAD(P)-binding rossmann-fold protein
XLOC_007560	XLOC_007560	Medtr2g034750	chr2:13313680-13319012	A16b-C	A16b-D	OK	43.8024	93.817	1.09884	2.21741	0.0005	0.00528668	yes	cAMP-regulated phosphoprotein-like protein
XLOC_008823	XLOC_008823	Medtr2g083250	chr2:34952101-34954240	A16b-C	A16b-D	OK	18.2003	38.9953	1.09933	2.38553	5e-05	0.000711595	yes	plastocyanin-like domain protein
XLOC_030443	XLOC_030443	Medtr5g041340	chr5:18162243-18165160	A16b-C	A16b-D	OK	9.00781	19.3042	1.09967	2.34812	0.0001	0.0013362	yes	glucose-methanol-choline (GMC) oxidoreductase family protein
XLOC_042651	XLOC_042651	Medtr8g024480	chr8:9002670-9004590	A16b-C	A16b-D	OK	6.56805	14.0917	1.1013	2.14475	0.0005	0.00528668	yes	NAC transcription factor-like protein
XLOC_045383	XLOC_045383	Medtr8g021130	chr8:7522960-7525761	A16b-C	A16b-D	OK	29.0391	62.3718	1.1029	2.4187	5e-05	0.000711595	yes	subtilisin-like serine protease
XLOC_048734	XLOC_048734	Medtr0097s0070	scaffold0097:37692-39509	A16b-C	A16b-D	OK	20.0271	43.0232	1.10316	2.31274	0.0001	0.0013362	yes	CASP POPTRDRAFT-like protein
XLOC_019899	XLOC_019899	Medtr4g036575	chr4:13223813-13228372	A16b-C	A16b-D	OK	6.58809	14.1555	1.10343	2.43775	5e-05	0.000711595	yes	LRR receptor-like kinase family protein
XLOC_028213	XLOC_028213	Medtr5g069780	chr5:29599969-29607519	A16b-C	A16b-D	OK	15.5162	33.3481	1.10384	2.58841	5e-05	0.000711595	yes	ATP-dependent zinc metalloprotease FTSH protein
XLOC_021051	XLOC_021051	Medtr4g082305	chr4:32029065-32031823	A16b-C	A16b-D	OK	13.3668	28.7322	1.10401	2.33243	5e-05	0.000711595	yes	rubisco large subunit N-methyltransferase
XLOC_030488	XLOC_030488	Medtr5g042990	chr5:18905198-18907263	A16b-C	A16b-D	OK	247.553	532.287	1.10447	2.44927	5e-05	0.000711595	yes	eukaryotic translation initiation factor 5A4
XLOC_009935	XLOC_009935	Medtr2g016630	chr2:5125333-5131271	A16b-C	A16b-D	OK	18.6497	40.1221	1.10525	2.52127	5e-05	0.000711595	yes	cellulose synthase-like protein
XLOC_011366	XLOC_011366	Medtr2g072910	chr2:30839401-30842020	A16b-C	A16b-D	OK	2.60461	5.60469	1.10557	1.74569	0.00385	0.0279276	yes	2OG-Fe(II) oxygenase family oxidoreductase
XLOC_002690	XLOC_002690	Medtr1g098870	chr1:44531155-44535019	A16b-C	A16b-D	OK	12.4784	26.8623	1.10615	2.45497	5e-05	0.000711595	yes	myb/SANT-like DNA-binding domain protein
XLOC_021495	XLOC_021495	Medtr4g094605	chr4:38356453-38357760	A16b-C	A16b-D	OK	97.4803	209.984	1.1071	2.4905	5e-05	0.000711595	yes	light-harvesting complex I chlorophyll A/B-binding protein
XLOC_041665	XLOC_041665	Medtr7g109130	chr7:44585457-44591735	A16b-C	A16b-D	OK	2.87936	6.20391	1.10743	2.02851	0.00045	0.00485028	yes	P-loop nucleoside triphosphate hydrolase superfamily protein
XLOC_000391	XLOC_000391	Medtr1g019640,Medtr1g019660	chr1:5948678-5955002	A16b-C	A16b-D	OK	9.91892	21.3756	1.10771	1.73684	0.00265	0.0206388	yes	#N/A
XLOC_046851	XLOC_046851	Medtr8g078790	chr8:33571309-33572258	A16b-C	A16b-D	OK	15.9234	34.3388	1.10869	2.16018	0.00025	0.00293705	yes	DUF4228 domain protein
XLOC_017927	XLOC_017927	Medtr3g086640	chr3:39272169-39273000	A16b-C	A16b-D	OK	10.0284	21.6388	1.10953	2.07644	0.0004	0.00438917	yes	hypothetical protein
XLOC_008939	XLOC_008939	Medtr2g086920	chr2:36515625-36517634	A16b-C	A16b-D	OK	6.00637	12.9704	1.11066	2.13034	0.00015	0.00190611	yes	F-box plant-like protein
XLOC_047107	XLOC_047107	Medtr8g089110	chr8:37008161-37009225	A16b-C	A16b-D	OK	56.2873	121.578	1.111	2.55719	5e-05	0.000711595	yes	basic blue-like protein
XLOC_041471	XLOC_041471	Medtr7g103440	chr7:41845743-41849068	A16b-C	A16b-D	OK	6.91128	14.9281	1.11101	2.41499	5e-05	0.000711595	yes	LRR receptor-like kinase
XLOC_026104	XLOC_026104	Medtr4g131160	chr4:54715447-54719229	A16b-C	A16b-D	OK	6.79596	14.6811	1.11121	2.08598	0.00085	0.00820682	yes	BHLH transcription factor
XLOC_009827	XLOC_009827	Medtr2g013060	chr2:3440962-3447597	A16b-C	A16b-D	OK	34.2269	73.965	1.11171	2.61866	5e-05	0.000711595	yes	allantoinase
XLOC_006877	XLOC_006877	Medtr2g013140	chr2:3488101-3490098	A16b-C	A16b-D	OK	765.794	1655.15	1.11193	1.77186	0.0024	0.0190813	yes	stem-specific TSJT1-like protein
XLOC_041015	XLOC_041015	Medtr7g089905,Medtr7g089910,Medtr7g089920	chr7:35226351-35247649	A16b-C	A16b-D	OK	32.4361	70.1106	1.11203	2.52956	5e-05	0.000711595	yes	#N/A
XLOC_015416	XLOC_015416	Medtr3g111800	chr3:52297629-52300313	A16b-C	A16b-D	OK	2.64251	5.71223	1.11215	2.0255	0.0007	0.00701985	yes	transmembrane protein, putative
XLOC_001156	XLOC_001156	Medtr1g047370	chr1:17906811-17912121	A16b-C	A16b-D	OK	46.6109	100.763	1.11223	2.36732	0.0001	0.0013362	yes	pectate lyase family protein
XLOC_022278	XLOC_022278	Medtr4g123990,Medtr4g124000	chr4:51143265-51160624	A16b-C	A16b-D	OK	5.57128	12.0534	1.11336	2.5313	5e-05	0.000711595	yes	#N/A
XLOC_007425	XLOC_007425	Medtr2g029850	chr2:11170657-11173503	A16b-C	A16b-D	OK	71.2628	154.188	1.11347	2.51161	5e-05	0.000711595	yes	peroxidase family protein
XLOC_003890	XLOC_003890	Medtr1g028320	chr1:9514157-9515701	A16b-C	A16b-D	OK	26.4626	57.3893	1.11683	2.47479	5e-05	0.000711595	yes	glucosamine-6-phosphate isomerase/6-phosphoglucolactonase
XLOC_020567	XLOC_020567	Medtr4g066010	chr4:24874866-24877565	A16b-C	A16b-D	OK	2.17135	4.71508	1.11869	1.94431	0.00095	0.00899817	yes	hypothetical protein
XLOC_040248	XLOC_040248	Medtr7g065640,Medtr7g065660,Medtr7g065750	chr7:23839533-23865155	A16b-C	A16b-D	OK	33.7739	73.3534	1.11895	1.63568	0.0071	0.045378	yes	#N/A
XLOC_042137	XLOC_042137	Medtr8g007000	chr8:1163412-1166605	A16b-C	A16b-D	OK	4.71215	10.2427	1.12014	1.99056	0.00085	0.00820682	yes	MIF4G domain protein
XLOC_028837	XLOC_028837	Medtr5g088990	chr5:38643151-38645471	A16b-C	A16b-D	OK	10.6842	23.2841	1.12387	2.29463	0.0002	0.00243492	yes	plastocyanin-like domain protein
XLOC_040261	XLOC_040261	Medtr7g066110	chr7:24037708-24038926	A16b-C	A16b-D	OK	13.7682	30.0078	1.12399	1.96341	0.00065	0.00657947	yes	PAR1 protein
XLOC_024090	XLOC_024090	Medtr4g065017	chr4:24357510-24360058	A16b-C	A16b-D	OK	1.64334	3.58185	1.12407	1.62419	0.00735	0.0465476	yes	myb transcription factor
XLOC_024949	XLOC_024949	Medtr4g093620	chr4:37108488-37111627	A16b-C	A16b-D	OK	8.77718	19.1411	1.12484	2.35842	5e-05	0.000711595	yes	fructose-1,6-bisphosphatase
XLOC_046769	XLOC_046769	Medtr8g076820	chr8:32579867-32581990	A16b-C	A16b-D	OK	18.0841	39.4402	1.12495	2.47087	0.0001	0.0013362	yes	peroxidase family protein
XLOC_042199	XLOC_042199	Medtr8g009110,Medtr8g009120	chr8:2027049-2052280	A16b-C	A16b-D	OK	31.9213	69.6369	1.12533	2.02932	0.00115	0.0105834	yes	#N/A
XLOC_011720	XLOC_011720	Medtr2g085025	chr2:36082512-36084531	A16b-C	A16b-D	OK	19.1005	41.679	1.12571	2.35889	0.0001	0.0013362	yes	transcriptional activator
XLOC_037998	XLOC_037998	Medtr7g090370	chr7:35545436-35549531	A16b-C	A16b-D	OK	47.5033	103.676	1.12598	2.68349	5e-05	0.000711595	yes	haloacid dehalogenase-like hydrolase family protein
XLOC_043831	XLOC_043831	Medtr8g070540	chr8:29940433-29946232	A16b-C	A16b-D	OK	56.9196	124.235	1.12608	2.40456	5e-05	0.000711595	yes	CTP synthase-like protein
XLOC_029666	XLOC_029666	Medtr5g016600	chr5:5967012-5971526	A16b-C	A16b-D	OK	9.57713	20.9071	1.12633	2.4693	5e-05	0.000711595	yes	beta-1,4-xylosyltransferase, putative
XLOC_019227	XLOC_019227	Medtr4g009950	chr4:2137714-2138666	A16b-C	A16b-D	OK	4.80086	10.4828	1.12666	1.95495	0.0011	0.0101762	yes	VQ motif protein
XLOC_022954	XLOC_022954	Medtr4g014350	chr4:4029214-4033318	A16b-C	A16b-D	OK	0.775418	1.69334	1.12683	1.70763	0.0058	0.0388698	yes	leucine-rich receptor-like kinase family protein
XLOC_014814	XLOC_014814	Medtr3g094630	chr3:43179294-43181263	A16b-C	A16b-D	OK	2.30596	5.03603	1.12692	1.7997	0.00185	0.0154405	yes	horseradish peroxidase-like protein
XLOC_026673	XLOC_026673	Medtr5g014100	chr5:4681767-4683731	A16b-C	A16b-D	OK	6.4771	14.1514	1.12752	2.16659	0.00025	0.00293705	yes	anionic peroxidase swpb3 protein
XLOC_006148	XLOC_006148	Medtr1g103850	chr1:47003352-47006854	A16b-C	A16b-D	OK	2.21876	4.84801	1.12764	2.02542	0.0007	0.00701985	yes	WNK kinase
XLOC_009328	XLOC_009328	Medtr2g098310	chr2:42020813-42024550	A16b-C	A16b-D	OK	13.8422	30.2928	1.1299	2.59344	5e-05	0.000711595	yes	transcription factor bHLH122-like protein
XLOC_001406	XLOC_001406	Medtr1g054035	chr1:23029055-23031957	A16b-C	A16b-D	OK	4.333	9.48344	1.13005	1.95924	0.00055	0.00572819	yes	microsomal omega-3 fatty acid desaturase
XLOC_005753	XLOC_005753	Medtr1g090717	chr1:40711175-40716435	A16b-C	A16b-D	OK	4.26226	9.3291	1.13012	2.01743	0.0004	0.00438917	yes	RAB GTPase-like protein A5B
XLOC_005754	XLOC_005754	Medtr1g090730	chr1:40743706-40748776	A16b-C	A16b-D	OK	3.72532	8.15856	1.13095	2.2559	0.0001	0.0013362	yes	NADP-dependent malate dehydrogenase
XLOC_025269	XLOC_025269	Medtr4g102380	chr4:42421825-42423447	A16b-C	A16b-D	OK	10.0531	22.0202	1.13118	2.2456	0.00015	0.00190611	yes	myb transcription factor
XLOC_024834	XLOC_024834	Medtr4g088735	chr4:35325085-35327598	A16b-C	A16b-D	OK	48.8663	107.053	1.13142	2.60536	5e-05	0.000711595	yes	pollen Ole e I family allergen
XLOC_014528	XLOC_014528	Medtr3g086040	chr3:38929856-38932714	A16b-C	A16b-D	OK	18.0167	39.4888	1.13211	2.51009	5e-05	0.000711595	yes	plant/F12A21-30 protein, putative
XLOC_028716	XLOC_028716	Medtr5g085900	chr5:37125562-37128450	A16b-C	A16b-D	OK	50.0046	109.67	1.13304	2.6479	5e-05	0.000711595	yes	MD-like lipid recognition domain protein/ML domain protein
XLOC_038291	XLOC_038291	Medtr7g099750,Medtr7g099800	chr7:40023897-40073513	A16b-C	A16b-D	OK	12.6921	27.8392	1.13319	2.38413	0.0002	0.00243492	yes	#N/A
XLOC_046986	XLOC_046986	Medtr8g085650	chr8:35499046-35500690	A16b-C	A16b-D	OK	4.22436	9.26606	1.13322	2.12145	0.00015	0.00190611	yes	F-box/kelch-repeat plant-like protein
XLOC_018752	XLOC_018752	Medtr3g109820	chr3:51370668-51375111	A16b-C	A16b-D	OK	13.9045	30.5065	1.13357	2.67816	5e-05	0.000711595	yes	LRR receptor-like kinase
XLOC_025792	XLOC_025792	Medtr4g120760	chr4:49999675-50001780	A16b-C	A16b-D	OK	20.0243	43.9535	1.13423	2.38351	5e-05	0.000711595	yes	pathogenesis-related protein bet V I family protein
XLOC_019504	XLOC_019504	Medtr4g020070	chr4:6424036-6428808	A16b-C	A16b-D	OK	39.9511	87.7249	1.13475	2.58038	5e-05	0.000711595	yes	LRR receptor-like kinase
XLOC_047712	XLOC_047712	Medtr8g107730	chr8:45548425-45552432	A16b-C	A16b-D	OK	2.25501	4.95164	1.13477	2.09611	0.0004	0.00438917	yes	hypothetical protein
XLOC_037763	XLOC_037763	Medtr7g083660	chr7:32206525-32211403	A16b-C	A16b-D	OK	4.90505	10.7742	1.13524	2.32414	5e-05	0.000711595	yes	nodulin-like/MFS transporter
XLOC_019139	XLOC_019139	Medtr4g006940	chr4:862909-866914	A16b-C	A16b-D	OK	17.1576	37.6883	1.13527	2.50248	5e-05	0.000711595	yes	cinnamoyl-CoA reductase-like protein
XLOC_027562	XLOC_027562	Medtr5g041380,Medtr5g041400	chr5:18187490-18194195	A16b-C	A16b-D	OK	1.5564	3.42395	1.13745	1.61478	0.00785	0.0491067	yes	#N/A
XLOC_011703	XLOC_011703	Medtr2g084585	chr2:35789239-35791836	A16b-C	A16b-D	OK	25.6465	56.4254	1.13758	2.61851	5e-05	0.000711595	yes	GDSL-like lipase/acylhydrolase
XLOC_039116	XLOC_039116	Medtr7g012020	chr7:3358842-3362212	A16b-C	A16b-D	OK	14.1122	31.0786	1.13897	2.50282	5e-05	0.000711595	yes	caffeic acid O-methyltransferase
XLOC_013693	XLOC_013693	Medtr3g464000	chr3:25695613-25700080	A16b-C	A16b-D	OK	2.93954	6.47505	1.1393	2.05431	0.00055	0.00572819	yes	glycosyltransferase family 90 protein
XLOC_021461	XLOC_021461	Medtr4g094428	chr4:37973931-37975541	A16b-C	A16b-D	OK	1.95402	4.30811	1.14061	1.83656	0.0024	0.0190813	yes	G1-like protein
XLOC_047346	XLOC_047346	Medtr8g100120	chr8:40181721-40184021	A16b-C	A16b-D	OK	3.08364	6.80096	1.14111	1.92123	0.00105	0.00978809	yes	Mg-protoporphyrin IX methyltransferase
XLOC_030980	XLOC_030980	Medtr5g067170	chr5:28384036-28386585	A16b-C	A16b-D	OK	1.43109	3.15667	1.14129	1.83994	0.0025	0.0197312	yes	UDP-glucosyltransferase family protein
XLOC_003778	XLOC_003778	Medtr1g024930	chr1:7928183-7931700	A16b-C	A16b-D	OK	12.8273	28.3354	1.14338	2.35885	5e-05	0.000711595	yes	abscisic acid-responsive (TB2/DP1, HVA22) family protein
XLOC_012054	XLOC_012054	Medtr2g097210	chr2:41506032-41509279	A16b-C	A16b-D	OK	3.55052	7.8447	1.14369	2.12186	0.0006	0.00616966	yes	inactive rhomboid-like protein
XLOC_017321	XLOC_017321	Medtr3g068150	chr3:30781994-30786153	A16b-C	A16b-D	OK	4.25488	9.40638	1.14452	1.93087	0.00205	0.0167645	yes	thylakoid lumenal 15 kDa protein
XLOC_005574	XLOC_005574	Medtr1g085240	chr1:38050558-38051471	A16b-C	A16b-D	OK	11.8755	26.2545	1.14458	2.21014	0.0003	0.0034454	yes	hypothetical protein
XLOC_005307	XLOC_005307	Medtr1g076310	chr1:33983376-33985781	A16b-C	A16b-D	OK	30.9261	68.3972	1.14511	2.51013	5e-05	0.000711595	yes	30S ribosomal S16-like protein
XLOC_011061	XLOC_011061	Medtr2g060070	chr2:24756084-24757910	A16b-C	A16b-D	OK	2.10304	4.65536	1.14641	1.93432	0.0017	0.0144363	yes	transducin/WD40 repeat protein
XLOC_007205	XLOC_007205	Medtr2g022710	chr2:7887615-7892797	A16b-C	A16b-D	OK	0.979819	2.16898	1.14643	1.55523	0.00365	0.0267662	yes	glycoside hydrolase family 1 protein
XLOC_016831	XLOC_016831	Medtr3g057800,Medtr3g057880	chr3:22854928-22908277	A16b-C	A16b-D	OK	4.98541	11.0413	1.14713	1.91811	0.0004	0.00438917	yes	#N/A
XLOC_044677	XLOC_044677	Medtr8g101550	chr8:42680311-42681391	A16b-C	A16b-D	OK	5.79158	12.827	1.14716	1.6972	0.0041	0.0293687	yes	phospholipase A2 family protein
XLOC_002866	XLOC_002866	Medtr1g103810	chr1:46979322-46981627	A16b-C	A16b-D	OK	2.17512	4.82044	1.14807	1.60316	0.00545	0.0369828	yes	photosystem II Pbs27 protein
XLOC_015535	XLOC_015535	Medtr3g116080	chr3:54276527-54278225	A16b-C	A16b-D	OK	121.764	269.936	1.14853	2.46833	5e-05	0.000711595	yes	papain family cysteine protease
XLOC_004972	XLOC_004972	Medtr1g067170	chr1:28913202-28916342	A16b-C	A16b-D	OK	3.18702	7.0682	1.14913	1.6382	0.00765	0.0481186	yes	glutathione S-transferase
XLOC_011146	XLOC_011146	Medtr2g061780	chr2:26197151-26198087	A16b-C	A16b-D	OK	9.19641	20.4014	1.14952	2.21823	0.0003	0.0034454	yes	transmembrane protein, putative
XLOC_048024	XLOC_048024	Medtr0009s0400,Medtr0009s0480	scaffold0009:214803-260533	A16b-C	A16b-D	OK	44.2721	98.2464	1.15001	2.60974	5e-05	0.000711595	yes	#N/A
XLOC_030360	XLOC_030360	Medtr5g038280	chr5:16761809-16764339	A16b-C	A16b-D	OK	60.5401	134.391	1.15048	2.61346	5e-05	0.000711595	yes	homeobox leucine zipper family protein
XLOC_020983	XLOC_020983	Medtr4g080020	chr4:30974879-30977678	A16b-C	A16b-D	OK	17.4448	38.7339	1.1508	2.65016	5e-05	0.000711595	yes	F-box protein MAX2
XLOC_008119	XLOC_008119	Medtr2g449780	chr2:21926213-21935419	A16b-C	A16b-D	OK	1.02891	2.28584	1.1516	1.76193	0.00345	0.0256378	yes	pleckstrin-like (PH) and lipid-binding START domain protein
XLOC_037799	XLOC_037799	Medtr7g084770	chr7:32717093-32719214	A16b-C	A16b-D	OK	43.8804	97.5228	1.15216	2.66051	5e-05	0.000711595	yes	xyloglucan endotransglucosylase/hydrolase family protein
XLOC_023463	XLOC_023463	Medtr4g035880	chr4:12695737-12696725	A16b-C	A16b-D	OK	1.88839	4.19863	1.15276	1.61082	0.0066	0.0428581	yes	plant invertase/pectin methylesterase inhibitor
XLOC_044939	XLOC_044939	Medtr8g006710	chr8:893698-895594	A16b-C	A16b-D	OK	1.91966	4.2689	1.15301	1.90583	0.00145	0.0127071	yes	UDP-glucosyltransferase family protein
XLOC_022751	XLOC_022751	Medtr4g007560,Medtr4g007570,Medtr4g007580,Medtr4g007620	chr4:1133375-1160672	A16b-C	A16b-D	OK	9.56433	21.2787	1.15367	1.69773	0.00265	0.0206388	yes	#N/A
XLOC_036069	XLOC_036069	Medtr7g009960	chr7:2310039-2314198	A16b-C	A16b-D	OK	6.0235	13.4091	1.15453	2.26468	5e-05	0.000711595	yes	O-acyltransferase WSD1-like protein
XLOC_007930	XLOC_007930	Medtr2g042130	chr2:18382043-18385749	A16b-C	A16b-D	OK	39.9205	88.9117	1.15524	2.57429	5e-05	0.000711595	yes	subtilisin-like serine protease
XLOC_011639	XLOC_011639	Medtr2g083490	chr2:35035422-35037749	A16b-C	A16b-D	OK	3.10276	6.91352	1.15587	2.14824	0.0005	0.00528668	yes	UDP-glucosyltransferase family protein
XLOC_023842	XLOC_023842	Medtr4g055260	chr4:20100759-20106567	A16b-C	A16b-D	OK	0.731267	1.6309	1.1572	1.59709	0.00715	0.0456076	yes	2-carboxy-D-arabinitol 1-phosphate (CA1P) phosphatase
XLOC_036273	XLOC_036273	Medtr7g018310,Medtr7g018320	chr7:5910515-5919733	A16b-C	A16b-D	OK	66.8875	149.438	1.15974	2.0994	0.00035	0.00391111	yes	#N/A
XLOC_043711	XLOC_043711	Medtr8g067590	chr8:28232437-28233675	A16b-C	A16b-D	OK	54.1315	120.976	1.16018	2.66646	5e-05	0.000711595	yes	hydroxyproline-rich glycoprotein family protein, putative
XLOC_022443	XLOC_022443	Medtr4g128840	chr4:53621553-53628047	A16b-C	A16b-D	OK	63.657	142.307	1.16061	2.56161	0.0001	0.0013362	yes	xylose isomerase
XLOC_027043	XLOC_027043	Medtr5g024240	chr5:9743709-9748810	A16b-C	A16b-D	OK	2.22775	4.9873	1.16267	2.22866	0.00015	0.00190611	yes	DUF4378 domain protein
XLOC_006219	XLOC_006219	Medtr1g106860	chr1:48120387-48124256	A16b-C	A16b-D	OK	1.87115	4.19179	1.16364	2.02026	0.0008	0.00783686	yes	beta-D-xylosidase-like protein
XLOC_002150	XLOC_002150	Medtr1g081850	chr1:36451153-36453660	A16b-C	A16b-D	OK	0.859661	1.92749	1.16489	1.69985	0.0043	0.0305316	yes	hypothetical protein
XLOC_002220	XLOC_002220	Medtr1g083690	chr1:37239945-37243765	A16b-C	A16b-D	OK	4.73821	10.6434	1.16755	2.20789	0.0002	0.00243492	yes	catalytic/protein phosphatase type 2C
XLOC_045439	XLOC_045439	Medtr8g023310	chr8:8379968-8385831	A16b-C	A16b-D	OK	62.9483	141.451	1.16807	2.4615	5e-05	0.000711595	yes	pectinesterase/pectinesterase inhibitor
XLOC_031722	XLOC_031722	Medtr5g090130	chr5:39254554-39259985	A16b-C	A16b-D	OK	18.872	42.4301	1.16884	2.49384	5e-05	0.000711595	yes	N-acetyl-D-glucosamine kinase-like protein
XLOC_006179	XLOC_006179	Medtr1g105480	chr1:47480088-47482381	A16b-C	A16b-D	OK	194.768	438.24	1.16996	2.1119	0.0002	0.00243492	yes	thiazole biosynthetic enzyme
XLOC_027853	XLOC_027853	Medtr5g056480	chr5:23261019-23262449	A16b-C	A16b-D	OK	2.9524	6.64307	1.16996	1.94626	0.00125	0.011311	yes	transmembrane protein, putative
XLOC_002138	XLOC_002138	Medtr1g081450	chr1:36232458-36235454	A16b-C	A16b-D	OK	107.834	242.97	1.17197	2.7255	5e-05	0.000711595	yes	cytidine/deoxycytidylate deaminase family protein
XLOC_022861	XLOC_022861	Medtr4g011060	chr4:2600574-2600984	A16b-C	A16b-D	OK	4425	9972.54	1.17229	2.04977	0.00075	0.00742557	yes	plant/F18B13-26 protein
XLOC_026907	XLOC_026907	Medtr5g020940	chr5:8028596-8031522	A16b-C	A16b-D	OK	10.0567	22.6705	1.17266	2.37295	0.0002	0.00243492	yes	salicylic acid carboxyl methyltransferase
XLOC_007512	XLOC_007512	Medtr2g033170	chr2:12558786-12561118	A16b-C	A16b-D	OK	1.40341	3.1644	1.173	1.71119	0.0047	0.0327972	yes	myb transcription factor
XLOC_017366	XLOC_017366	Medtr3g070210	chr3:31458896-31461214	A16b-C	A16b-D	OK	803.699	1812.19	1.17301	1.71508	0.005	0.0344825	yes	major intrinsic protein (MIP) family transporter
XLOC_047914	XLOC_047914	Medtr0003s0660	scaffold0003:362516-364911	A16b-C	A16b-D	OK	30.4382	68.6603	1.17359	2.7734	5e-05	0.000711595	yes	S-adenosylmethionine decarboxylase proenzyme
XLOC_036038	XLOC_036038	Medtr7g008040	chr7:1800095-1802738	A16b-C	A16b-D	OK	3.21572	7.25737	1.1743	1.96883	0.00095	0.00899817	yes	P-loop nucleoside triphosphate hydrolase superfamily protein
XLOC_027057	XLOC_027057	Medtr5g024700	chr5:9925001-9930257	A16b-C	A16b-D	OK	3.01973	6.81791	1.17491	2.15258	0.00045	0.00485028	yes	seven transmembrane MLO family protein
XLOC_041162	XLOC_041162	Medtr7g093790	chr7:37306132-37307109	A16b-C	A16b-D	OK	1.50385	3.39825	1.17613	1.57974	0.008	0.0498686	yes	disease resistance response protein
XLOC_037479	XLOC_037479	Medtr7g075463	chr7:28265417-28275446	A16b-C	A16b-D	OK	0.694537	1.56989	1.17654	1.78517	0.00285	0.0218725	yes	ATP-binding protein
XLOC_037841	XLOC_037841	Medtr7g085630	chr7:33193339-33198671	A16b-C	A16b-D	OK	143.178	323.66	1.17667	2.53993	5e-05	0.000711595	yes	NADP-specific glutamate dehydrogenase
XLOC_011539	XLOC_011539	Medtr2g079710	chr2:33579927-33582833	A16b-C	A16b-D	OK	1.56134	3.53024	1.17698	1.77946	0.0038	0.0276577	yes	NADPH-protochlorophyllide oxidoreductase
XLOC_000826	XLOC_000826	Medtr1g034390	chr1:12530411-12531629	A16b-C	A16b-D	OK	2.02823	4.58821	1.17771	1.68132	0.00445	0.0314018	yes	cysteine/histidine-rich C1 domain protein
XLOC_041262	XLOC_041262	Medtr7g096650	chr7:38769984-38776810	A16b-C	A16b-D	OK	35.0802	79.384	1.17819	2.66171	5e-05	0.000711595	yes	bHLH transcription factor-like protein
XLOC_029698	XLOC_029698	Medtr5g017670,Medtr5g017680	chr5:6501171-6509714	A16b-C	A16b-D	OK	47.9087	108.422	1.1783	2.58466	5e-05	0.000711595	yes	#N/A
XLOC_026922	XLOC_026922	Medtr5g021240	chr5:8176428-8185154	A16b-C	A16b-D	OK	5.66206	12.8154	1.17848	2.45985	5e-05	0.000711595	yes	D-2-hydroxyglutarate dehydrogenase
XLOC_009713	XLOC_009713	Medtr2g009500	chr2:1937540-1941191	A16b-C	A16b-D	OK	8.67927	19.6591	1.17955	2.33045	0.00015	0.00190611	yes	carbonic anhydrase family protein
XLOC_008176	XLOC_008176	Medtr2g054380	chr2:23226420-23227270	A16b-C	A16b-D	OK	18.6879	42.3611	1.18064	2.39999	5e-05	0.000711595	yes	plant-specific domain TIGR01570 family protein
XLOC_018675	XLOC_018675	Medtr3g108910	chr3:50335889-50337688	A16b-C	A16b-D	OK	13.1851	29.8937	1.18093	2.60645	5e-05	0.000711595	yes	hypothetical protein
XLOC_019345	XLOC_019345	Medtr4g014540	chr4:4110877-4113850	A16b-C	A16b-D	OK	199.476	452.404	1.1814	2.40178	0.00015	0.00190611	yes	ferritin
XLOC_038529	XLOC_038529	Medtr7g107100	chr7:43671751-43677558	A16b-C	A16b-D	OK	14.6243	33.2068	1.18311	2.68243	5e-05	0.000711595	yes	glutamate carboxypeptidase, putative
XLOC_028223	XLOC_028223	Medtr5g070030	chr5:29675189-29677243	A16b-C	A16b-D	OK	61.3576	139.337	1.18327	2.76101	5e-05	0.000711595	yes	NAD(P)H:quinone oxidoreductase, type IV protein
XLOC_006196	XLOC_006196	Medtr1g105930	chr1:47846312-47851619	A16b-C	A16b-D	OK	44.3361	100.716	1.18373	2.75615	5e-05	0.000711595	yes	inositol 1,3,4-trisphosphate 5/6-kinase
XLOC_033628	XLOC_033628	Medtr6g077990	chr6:29295218-29297161	A16b-C	A16b-D	OK	3.12656	7.10397	1.18405	1.8294	0.00245	0.0193759	yes	GRAM domain protein/ABA-responsive-like protein
XLOC_010508	XLOC_010508	Medtr2g436880	chr2:14418254-14419086	A16b-C	A16b-D	OK	39.9928	90.9014	1.18456	2.68713	5e-05	0.000711595	yes	flowering-promoting factor-like protein
XLOC_020840	XLOC_020840	Medtr4g075790	chr4:29007806-29009773	A16b-C	A16b-D	OK	41.7962	95.1003	1.18608	2.76987	5e-05	0.000711595	yes	expansin A1
XLOC_029533	XLOC_029533	Medtr5g012290	chr5:3655155-3659701	A16b-C	A16b-D	OK	3.48517	7.93043	1.18617	2.17428	0.00055	0.00572819	yes	peptide/nitrate transporter
XLOC_000696	XLOC_000696	Medtr1g030230,Medtr1g030265	chr1:10483485-10501086	A16b-C	A16b-D	OK	8.87851	20.2102	1.1867	2.40805	5e-05	0.000711595	yes	#N/A
XLOC_012609	XLOC_012609	Medtr3g012040	chr3:3188644-3189430	A16b-C	A16b-D	OK	107.614	245.024	1.18706	2.27474	0.00035	0.00391111	yes	40S ribosomal protein S3a-1
XLOC_009252	XLOC_009252	Medtr2g095980	chr2:40954104-40966668	A16b-C	A16b-D	OK	1.52873	3.48368	1.18828	1.93375	0.00105	0.00978809	yes	phototropin-2 protein
[truncated: 1,125 more rows]
