# Supplementary material for: Transcriptome analysis of microRNA156 overexpression alfalfa roots under drought stress
Source: Sci Rep. 2018 Jun 19;8:9363. doi: 10.1038/s41598-018-27088-8 (PMC6008443; doi:10.1038/s41598-018-27088-8)
Supplement: Supplementary file 15 — Supplementary file S6 [file 41598_2018_27088_MOESM15_ESM.xlsx]

## Sheet: C-WT-A8-gene_exp
Title: Transcriptome analysis of microRNA156 overexpression alfalfa roots under drought stress
Authors: Muhammad Arshada, Margaret Y. Gruber, Abdelali Hannoufa
Supplementary file S6: DEGs in A8 plants under non-stress control conditions relative to non-stress control WT plants.
test_id	gene_id	gene	locus	sample_1	sample_2	status	value_1	value_2	log2(fold_change)	test_stat	p_value	q_value	significant	Annotation
XLOC_042703	XLOC_042703	Medtr8g028600	chr8:10966038-10969861	WT	A8	OK	4.22866	0.181395	-4.543	-3.6771	0.00265	0.0317398	yes	1-aminocyclopropane-1-carboxylate synthase
XLOC_039367	XLOC_039367	Medtr7g024873,Medtr7g024880,Medtr7g024890	chr7:8223373-8239492	WT	A8	OK	38.9685	1.78199	-4.45075	-6.41486	5e-05	0.00128189	yes	calcium-binding EF-hand protein
XLOC_024131	XLOC_024131	Medtr4g066210	chr4:24984111-24988288	WT	A8	OK	9.19445	0.457648	-4.32845	-6.69932	5e-05	0.00128189	yes	cyanogenic beta-glucosidase, putative
XLOC_020431	XLOC_020431	Medtr4g063090	chr4:23338917-23341036	WT	A8	OK	17.0297	1.04002	-4.03337	-6.83676	5e-05	0.00128189	yes	tonoplast intrinsic protein
XLOC_011792	XLOC_011792	Medtr2g088930	chr2:37510507-37511248	WT	A8	OK	6.97657	0.43138	-4.01548	-4.01163	0.00125	0.0178308	yes	cysteine-rich RLK (receptor-like kinase) protein
XLOC_039045	XLOC_039045	Medtr7g011470	chr7:3086416-3088323	WT	A8	OK	3.12702	0.225508	-3.79354	-3.41146	0.0007	0.0112833	yes	UDP-glucosyltransferase family protein
XLOC_017012	XLOC_017012	Medtr3g465090	chr3:26314239-26316440	WT	A8	OK	3.18331	0.233633	-3.76821	-3.99874	5e-05	0.00128189	yes	(3S)-linalool/(E)-nerolidol/(E,E)-geranyl linalool synthase
XLOC_008589	XLOC_008589	Medtr2g073420	chr2:31129441-31132001	WT	A8	OK	9.81118	0.746905	-3.71543	-6.32258	5e-05	0.00128189	yes	cytochrome P450 family monooxygenase
XLOC_044337	XLOC_044337	Medtr8g091320	chr8:38077427-38081222	WT	A8	OK	1.67986	0.129246	-3.70014	-2.8661	0.0031	0.0356876	yes	myo-inositol 1-phosphate synthase
XLOC_028180	XLOC_028180	Medtr5g069340	chr5:29392308-29398030	WT	A8	OK	2.22285	0.171318	-3.69766	-3.43872	0.00165	0.0221072	yes	armadillo/beta-catenin repeat protein
XLOC_023402	XLOC_023402	Medtr4g033085	chr4:11467121-11468865	WT	A8	OK	4.50009	0.348697	-3.6899	-4.07076	5e-05	0.00128189	yes	isoflavone-7-O-methyltransferase
XLOC_017142	XLOC_017142	Medtr3g063120,Medtr3g063140,Medtr3g063160,Medtr3g063170	chr3:28566347-28586674	WT	A8	OK	41.5206	3.22358	-3.68709	-6.49285	5e-05	0.00128189	yes	(3S)-linalool/(E)-nerolidol/(E,E)-geranyl linalool synthase
XLOC_044508	XLOC_044508	Medtr8g096730	chr8:40590909-40591934	WT	A8	OK	10.8058	0.951402	-3.50561	-4.00267	5e-05	0.00128189	yes	WRKY family transcription factor
XLOC_031987	XLOC_031987	Medtr5g098960	chr5:43324496-43327556	WT	A8	OK	4.75063	0.423359	-3.48817	-4.49709	5e-05	0.00128189	yes	UDP-glucosyltransferase family protein
XLOC_016012	XLOC_016012	Medtr3g021430	chr3:6277152-6281110	WT	A8	OK	1.98803	0.186525	-3.4139	-3.01791	0.00245	0.0298916	yes	caffeic acid O-methyltransferase
XLOC_031495	XLOC_031495	Medtr5g084240	chr5:36353733-36354942	WT	A8	OK	2.44903	0.233292	-3.392	-3.21723	0.002	0.0256552	yes	oxidoreductase/transition metal ion-binding protein
XLOC_020834	XLOC_020834	Medtr4g076255	chr4:29217665-29218827	WT	A8	OK	2.40312	0.236932	-3.34236	-2.52696	0.00255	0.0307361	yes	glucan endo-1,3-beta-glucosidase
XLOC_041714	XLOC_041714	Medtr7g111850	chr7:45943474-45945951	WT	A8	OK	5.10339	0.524118	-3.28349	-4.26717	5e-05	0.00128189	yes	galactinol synthase
XLOC_029594	XLOC_029594	Medtr5g015020	chr5:5133747-5135930	WT	A8	OK	2.03922	0.213963	-3.25259	-3.324	0.00045	0.00799382	yes	1-aminocyclopropane-1-carboxylate synthase
XLOC_048466	XLOC_048466	Medtr0055s0120	scaffold0055:62497-67419	WT	A8	OK	42.5331	4.55901	-3.22179	-9.3705	5e-05	0.00128189	yes	senescence-associated protein
XLOC_028201	XLOC_028201	Medtr5g069800	chr5:29609909-29613960	WT	A8	OK	1.45407	0.156407	-3.21672	-3.27745	0.00085	0.013229	yes	glycoside hydrolase family 3 protein
XLOC_028893	XLOC_028893	Medtr5g091050	chr5:39675489-39677929	WT	A8	OK	22.877	2.51037	-3.18792	-7.46795	5e-05	0.00128189	yes	3-hydroxy-3-methylglutaryl-coenzyme A reductase-like protein
XLOC_039865	XLOC_039865	Medtr7g053200	chr7:18707717-18709700	WT	A8	OK	2.02459	0.226654	-3.15907	-2.90773	0.00195	0.0251669	yes	Serine/Threonine-kinase OXI1-like protein
XLOC_048899	XLOC_048899	Medtr0152s0120	scaffold0152:34237-36343	WT	A8	OK	6.50348	0.732776	-3.14977	-5.03551	5e-05	0.00128189	yes	senescence-associated protein, putative
XLOC_042753	XLOC_042753	Medtr8g031390,Medtr8g031400	chr8:11763664-11787090	WT	A8	OK	12.342	1.39165	-3.14871	-3.07749	0.00055	0.00936679	yes	GDSL-like lipase/acylhydrolase
XLOC_027471	XLOC_027471	Medtr5g038380	chr5:16824209-16830540	WT	A8	OK	14.8502	1.68417	-3.14037	-6.57617	5e-05	0.00128189	yes	peptide/nitrate transporter plant
XLOC_039539	XLOC_039539	Medtr7g031847	chr7:11093319-11095045	WT	A8	OK	30.928	3.53735	-3.12817	-5.58194	5e-05	0.00128189	yes	hypothetical protein
XLOC_007582	XLOC_007582	Medtr2g435310	chr2:13600824-13601991	WT	A8	OK	68.1268	7.88602	-3.11085	-7.13912	5e-05	0.00128189	yes	pathogenesis-related protein bet V I family protein
XLOC_008203	XLOC_008203	Medtr2g055940	chr2:23992755-23994989	WT	A8	OK	61.2608	7.15207	-3.09853	-7.76545	5e-05	0.00128189	yes	caffeic acid O-methyltransferase
XLOC_029033	XLOC_029033	Medtr5g094560,Medtr5g094570	chr5:41331506-41338439	WT	A8	OK	30.1564	3.63906	-3.05083	-4.01039	5e-05	0.00128189	yes	cytochrome P450 family 71 protein
XLOC_044404	XLOC_044404	Medtr8g093550,Medtr8g093560	chr8:39100007-39112168	WT	A8	OK	31.7779	3.86474	-3.03958	-7.20838	5e-05	0.00128189	yes	cysteine desulfurylase
XLOC_048430	XLOC_048430	Medtr0052s0100	scaffold0052:43793-47521	WT	A8	OK	20.825	2.63068	-2.98481	-7.67933	5e-05	0.00128189	yes	senescence-associated protein
XLOC_045995	XLOC_045995	Medtr8g447340	chr8:18599284-18601016	WT	A8	OK	4.65882	0.595533	-2.96771	-4.65675	5e-05	0.00128189	yes	organic cation/carnitine transporter
XLOC_027886	XLOC_027886	Medtr5g059140	chr5:24404214-24409901	WT	A8	OK	1.72363	0.22314	-2.94943	-2.75115	0.0021	0.0266318	yes	flavonol synthase/flavanone 3-hydroxylase
XLOC_048428	XLOC_048428	Medtr0052s0070	scaffold0052:21397-28183	WT	A8	OK	602.62	78.4353	-2.94167	-7.52835	5e-05	0.00128189	yes	senescence-associated protein
XLOC_011306	XLOC_011306	Medtr2g070460	chr2:29670859-29673292	WT	A8	OK	7.82893	1.02195	-2.93749	-5.78555	5e-05	0.00128189	yes	9-cis-epoxycarotenoid dioxygenase
XLOC_048470	XLOC_048470	Medtr0055s0050	scaffold0055:14673-18043	WT	A8	OK	644.995	86.9318	-2.89133	-8.1608	5e-05	0.00128189	yes	senescence-associated protein, putative
XLOC_031683	XLOC_031683	Medtr5g090070	chr5:39187131-39190984	WT	A8	OK	7.32003	1.01494	-2.85045	-5.10937	5e-05	0.00128189	yes	serine-glyoxylate aminotransferase-like protein
XLOC_018676	XLOC_018676	Medtr3g109430	chr3:50613032-50613920	WT	A8	OK	2.72266	0.379215	-2.84393	-2.9688	0.003	0.0348323	yes	hypothetical protein
XLOC_016972	XLOC_016972	Medtr3g463590	chr3:25494698-25496004	WT	A8	OK	57.7429	8.05343	-2.84197	-7.5165	5e-05	0.00128189	yes	Kunitz type trypsin inhibitor / Alpha-fucosidase
XLOC_048427	XLOC_048427	Medtr0052s0060	scaffold0052:12278-15442	WT	A8	OK	2211.81	308.484	-2.84196	-4.51762	0.00055	0.00936679	yes	senescence-associated protein
XLOC_000727	XLOC_000727	Medtr1g031640	chr1:11066539-11068656	WT	A8	OK	2.08438	0.290847	-2.84129	-2.7046	0.00345	0.0386612	yes	pathogenesis-related protein bet V I family protein
XLOC_017359	XLOC_017359	Medtr3g070860	chr3:31789371-31793156	WT	A8	OK	23.3063	3.25707	-2.83908	-6.58382	5e-05	0.00128189	yes	leucoanthocyanidin dioxygenase-like protein
XLOC_048465	XLOC_048465	Medtr0055s0110	scaffold0055:58200-61046	WT	A8	OK	100.638	14.3492	-2.81013	-8.93947	5e-05	0.00128189	yes	senescence-associated protein
XLOC_018920	XLOC_018920	Medtr3g116270	chr3:54380959-54383457	WT	A8	OK	62.1867	9.05605	-2.77965	-7.55843	5e-05	0.00128189	yes	BURP domain protein
XLOC_033604	XLOC_033604	Medtr6g078290	chr6:29387666-29389179	WT	A8	OK	19.391	2.82672	-2.77819	-6.18993	5e-05	0.00128189	yes	Lipid transfer protein
XLOC_048439	XLOC_048439	Medtr0052s0140	scaffold0052:64146-65682	WT	A8	OK	12.3283	1.79834	-2.77724	-5.57874	5e-05	0.00128189	yes	hypothetical protein
XLOC_028383	XLOC_028383	Medtr5g076170	chr5:32436730-32437833	WT	A8	OK	3.46159	0.509169	-2.76522	-3.25418	0.0003	0.00580183	yes	late embryogenesis abundant hydroxyproline-rich glycoprotein
XLOC_014042	XLOC_014042	Medtr3g070740	chr3:31726306-31728046	WT	A8	OK	4.10098	0.606011	-2.75855	-3.27834	5e-05	0.00128189	yes	pectate lyase family protein
XLOC_015007	XLOC_015007	Medtr3g101260	chr3:46587431-46588034	WT	A8	OK	29.8153	4.40956	-2.75735	-4.14245	5e-05	0.00128189	yes	plastocyanin-like domain protein
XLOC_002414	XLOC_002414	Medtr1g090150	chr1:40382848-40384473	WT	A8	OK	3.99187	0.594231	-2.74797	-3.20872	0.0001	0.00235093	yes	glutathione S-transferase, amino-terminal domain protein
XLOC_035241	XLOC_035241	Medtr6g064980	chr6:24069784-24072032	WT	A8	OK	2.96898	0.451192	-2.71816	-3.61636	5e-05	0.00128189	yes	(3S)-linalool/(E)-nerolidol/(E,E)-geranyl linalool synthase
XLOC_014233	XLOC_014233	Medtr3g077870	chr3:35056981-35060567	WT	A8	OK	28.5795	4.37751	-2.7068	-6.10562	5e-05	0.00128189	yes	inactive poly [ADP-ribose] polymerase SRO4
XLOC_012155	XLOC_012155	Medtr2g100900	chr2:43406860-43407985	WT	A8	OK	9.5176	1.46267	-2.702	-2.7616	0.00085	0.013229	yes	histidine phosphotransfer protein
XLOC_048434	XLOC_048434	Medtr0052s0170	scaffold0052:77540-80589	WT	A8	OK	349.833	54.4147	-2.6846	-8.87676	5e-05	0.00128189	yes	hypothetical protein
XLOC_025329	XLOC_025329	Medtr4g104550	chr4:43273969-43275874	WT	A8	OK	3.64486	0.568234	-2.68131	-4.04156	5e-05	0.00128189	yes	cytochrome P450 family 71 protein
XLOC_041768	XLOC_041768	Medtr7g113410	chr7:46708552-46714819	WT	A8	OK	3.53348	0.551456	-2.67977	-4.79069	5e-05	0.00128189	yes	linoleate 9S-lipoxygenase-like protein
XLOC_005455	XLOC_005455	Medtr1g080990	chr1:36060794-36062765	WT	A8	OK	93.4377	14.6672	-2.67141	-6.62875	5e-05	0.00128189	yes	MtN26
XLOC_031783	XLOC_031783	Medtr5g092740	chr5:40503257-40506263	WT	A8	OK	7.76805	1.22561	-2.66405	-4.2325	5e-05	0.00128189	yes	perchloric acid soluble translation inhibitor-like protein
XLOC_018507	XLOC_018507	Medtr3g104820	chr3:48315578-48317619	WT	A8	OK	2.38847	0.37967	-2.65327	-2.65822	0.0003	0.00580183	yes	hypothetical protein
XLOC_029851	XLOC_029851	Medtr5g023680	chr5:9399853-9401775	WT	A8	OK	1.35387	0.216103	-2.6473	-2.65204	0.0024	0.029376	yes	cytochrome P450 family 71 protein
XLOC_025351	XLOC_025351	Medtr4g105250	chr4:43636240-43640686	WT	A8	OK	5.227	0.840292	-2.63702	-5.15435	5e-05	0.00128189	yes	raffinose synthase or seed inhibition protein
XLOC_048431	XLOC_048431	Medtr0052s0130	scaffold0052:58472-60984	WT	A8	OK	165.025	26.9159	-2.61615	-8.32976	5e-05	0.00128189	yes	senescence-associated protein
XLOC_022860	XLOC_022860	Medtr4g011320	chr4:2715079-2719033	WT	A8	OK	2.5343	0.413676	-2.61501	-2.53398	0.0035	0.039037	yes	acyl thioesterase-like protein
XLOC_040788	XLOC_040788	Medtr7g084620	chr7:32647946-32651304	WT	A8	OK	1.77177	0.289524	-2.61343	-2.45669	0.00435	0.046028	yes	salicylic acid carboxyl methyltransferase
XLOC_009286	XLOC_009286	Medtr2g097530	chr2:41649907-41652678	WT	A8	OK	1.50589	0.249029	-2.59624	-2.49177	0.0028	0.0330358	yes	IAA-amino acid hydrolase ILR1-like protein
XLOC_021804	XLOC_021804	Medtr4g106500	chr4:44175641-44176428	WT	A8	OK	6.95111	1.15146	-2.59378	-3.541	5e-05	0.00128189	yes	UVI1, putative
XLOC_028669	XLOC_028669	Medtr5g085270	chr5:36823519-36823900	WT	A8	OK	23.8348	3.9729	-2.58481	-3.72454	5e-05	0.00128189	yes	ribosomal protein S19
XLOC_018464	XLOC_018464	Medtr3g103580	chr3:47848597-47859967	WT	A8	OK	29.1354	4.92282	-2.56521	-6.44289	5e-05	0.00128189	yes	branched-chain amino acid aminotransferase
XLOC_014331	XLOC_014331	Medtr3g080860	chr3:36600936-36601679	WT	A8	OK	5.33129	0.90369	-2.56059	-3.06754	0.0003	0.00580183	yes	hypothetical protein
XLOC_011408	XLOC_011408	Medtr2g075550	chr2:31608040-31609483	WT	A8	OK	3.37497	0.572551	-2.5594	-2.79448	0.0015	0.0206217	yes	hypothetical protein
XLOC_013335	XLOC_013335	Medtr3g049970	chr3:19665038-19666628	WT	A8	OK	1.87731	0.319522	-2.55468	-2.91156	0.0006	0.010047	yes	limonoid UDP-glucosyltransferase-like protein
XLOC_008991	XLOC_008991	Medtr2g089120	chr2:37615390-37620144	WT	A8	OK	1.13255	0.194277	-2.54338	-2.80991	0.00105	0.015624	yes	sesquiterpene synthase
XLOC_030862	XLOC_030862	Medtr5g064550	chr5:27111980-27113708	WT	A8	OK	7.4493	1.28984	-2.52991	-3.58218	5e-05	0.00128189	yes	RmlC-type cupin
XLOC_021042	XLOC_021042	Medtr4g082360	chr4:32084256-32085405	WT	A8	OK	2.43146	0.421242	-2.5291	-2.81006	0.0012	0.0172473	yes	transmembrane protein, putative
XLOC_048432	XLOC_048432	Medtr0052s0150	scaffold0052:66709-69861	WT	A8	OK	533.024	93.7786	-2.50687	-6.86651	5e-05	0.00128189	yes	senescence-associated protein
XLOC_018172	XLOC_018172	Medtr3g095340	chr3:43560482-43561713	WT	A8	OK	11.1119	1.97636	-2.49118	-4.08292	5e-05	0.00128189	yes	alginate lyase
XLOC_048468	XLOC_048468	Medtr0055s0030	scaffold0055:3945-6527	WT	A8	OK	98.9704	17.771	-2.47748	-8.03304	5e-05	0.00128189	yes	hypothetical protein
XLOC_043888	XLOC_043888	Medtr8g074330,Medtr8g074335	chr8:31427903-31435038	WT	A8	OK	33.471	6.13737	-2.44722	-5.56457	5e-05	0.00128189	yes	Chitinase (Class Ib) / Hevein
XLOC_030172	XLOC_030172	Medtr5g033510	chr5:14432471-14434198	WT	A8	OK	2.72302	0.499309	-2.4472	-2.95682	5e-05	0.00128189	yes	tryptophan aminotransferase-like protein
XLOC_012671	XLOC_012671	-	chr3:5129465-5130240	WT	A8	OK	28.2855	5.2645	-2.42569	-3.08904	0.0001	0.00235093	yes	#N/A
XLOC_020616	XLOC_020616	Medtr4g069170	chr4:26002858-26003563	WT	A8	OK	4.86906	0.911753	-2.41693	-2.80574	0.0002	0.00416509	yes	Lipid transfer protein
XLOC_019793	XLOC_019793	Medtr4g033150,Medtr4g033200	chr4:11506996-11548923	WT	A8	OK	17.4569	3.27862	-2.41264	-3.58681	5e-05	0.00128189	yes	isoflavone-7-O-methyltransferase
XLOC_005978	XLOC_005978	Medtr1g099020	chr1:44639756-44644069	WT	A8	OK	7.828	1.4799	-2.40314	-4.50941	5e-05	0.00128189	yes	serine decarboxylase
XLOC_040719	XLOC_040719	Medtr7g082570	chr7:31650009-31652939	WT	A8	OK	17.8288	3.37792	-2.4	-5.74221	5e-05	0.00128189	yes	class I glutamine amidotransferase
XLOC_015347	XLOC_015347	Medtr3g110430	chr3:51537669-51543356	WT	A8	OK	0.984042	0.189071	-2.37979	-2.39096	0.0018	0.0235677	yes	transmembrane amino acid transporter family protein
XLOC_001156	XLOC_001156	Medtr1g047950,Medtr1g047960	chr1:18138275-18142117	WT	A8	OK	13.1691	2.55238	-2.36725	-4.29702	5e-05	0.00128189	yes	polygalacturonase inhibitor
XLOC_014925	XLOC_014925	Medtr3g098930	chr3:45314679-45319675	WT	A8	OK	2.27703	0.44331	-2.36077	-2.40553	0.0022	0.0275138	yes	sugar efflux transporter for intercellular exchange protein
XLOC_024653	XLOC_024653	Medtr4g083660	chr4:32522028-32524282	WT	A8	OK	1.85698	0.363632	-2.3524	-2.5569	0.00145	0.0200506	yes	polygalacturonase
XLOC_044082	XLOC_044082	Medtr8g079940	chr8:34314992-34318731	WT	A8	OK	1.16522	0.230308	-2.33896	-2.81624	0.00025	0.00500845	yes	two-component response regulator ARR2-like protein
XLOC_017010	XLOC_017010	Medtr3g465010	chr3:26263912-26265787	WT	A8	OK	6.84956	1.36374	-2.32844	-3.93172	5e-05	0.00128189	yes	acyl-CoA N-acyltransferase (NAT) superfamily protein, putative
XLOC_041112	XLOC_041112	Medtr7g093830,Medtr7g093850	chr7:37316490-37325006	WT	A8	OK	20.2512	4.03764	-2.32642	-3.68077	5e-05	0.00128189	yes	disease resistance response protein
XLOC_022367	XLOC_022367	Medtr4g126930	chr4:52599412-52602267	WT	A8	OK	1.92147	0.383379	-2.32537	-2.89563	0.0003	0.00580183	yes	receptor-like kinase
XLOC_031426	XLOC_031426	Medtr5g082750	chr5:35612463-35617880	WT	A8	OK	49.4045	9.8597	-2.32503	-6.59089	5e-05	0.00128189	yes	leucoanthocyanidin dioxygenase-like protein
XLOC_009056	XLOC_009056	Medtr2g090235	chr2:38336367-38338520	WT	A8	OK	8.75521	1.76426	-2.31108	-4.89492	5e-05	0.00128189	yes	ethylene response factor
XLOC_028191	XLOC_028191	Medtr5g069545	chr5:29489624-29489913	WT	A8	OK	1028.06	207.173	-2.31101	-6.39583	5e-05	0.00128189	yes	Nodule Cysteine-Rich (NCR) secreted peptide
XLOC_031545	XLOC_031545	Medtr5g085330	chr5:36870741-36872929	WT	A8	OK	11.9019	2.42034	-2.29792	-4.74402	5e-05	0.00128189	yes	1-aminocyclopropane-1-carboxylate oxidase
XLOC_035269	XLOC_035269	Medtr6g068780	chr6:24724434-24725013	WT	A8	OK	34.7815	7.11459	-2.28947	-3.78313	5e-05	0.00128189	yes	rare lipoprotein A-like double-psi beta-barrel protein
XLOC_024010	XLOC_024010	Medtr4g062510	chr4:23230336-23232426	WT	A8	OK	1.02283	0.209834	-2.28524	-2.45755	0.0023	0.0284828	yes	cytochrome P450 family flavone synthase
XLOC_035075	XLOC_035075	Medtr6g059410,Medtr6g059480,Medtr6g059530	chr6:20400850-20434050	WT	A8	OK	33.59	6.92931	-2.27725	-5.47151	5e-05	0.00128189	yes	Kunitz type trypsin inhibitor / Alpha-fucosidase
XLOC_020358	XLOC_020358	Medtr4g059730	chr4:22039485-22040644	WT	A8	OK	10.1022	2.09786	-2.26768	-4.03409	5e-05	0.00128189	yes	glutathione S-transferase, amino-terminal domain protein
XLOC_035253	XLOC_035253	Medtr6g065460	chr6:24221656-24222556	WT	A8	OK	1284.41	270.017	-2.24998	-5.58087	5e-05	0.00128189	yes	Kunitz type trypsin inhibitor / Alpha-fucosidase
XLOC_032848	XLOC_032848	Medtr6g037610	chr6:13408027-13410902	WT	A8	OK	10.7022	2.26129	-2.24269	-4.85499	5e-05	0.00128189	yes	AP2 domain class transcription factor
XLOC_007551	XLOC_007551	Medtr2g034720	chr2:13297390-13303852	WT	A8	OK	99.8519	21.1122	-2.24171	-5.99455	5e-05	0.00128189	yes	alpha-L-arabinofuranosidase/beta-D-xylosidase
XLOC_035524	XLOC_035524	Medtr6g080440	chr6:30347739-30350780	WT	A8	OK	3.60199	0.762644	-2.23971	-3.41138	5e-05	0.00128189	yes	glutathione S-transferase
XLOC_022459	XLOC_022459	Medtr4g129650	chr4:54031154-54034695	WT	A8	OK	4.29113	0.916431	-2.22726	-3.6752	5e-05	0.00128189	yes	nodulin MtN21/EamA-like transporter family protein
XLOC_006572	XLOC_006572	-	chr1:30003535-30003718	WT	A8	OK	240.764	51.5514	-2.22353	-3.88846	5e-05	0.00128189	yes	#N/A
XLOC_028003	XLOC_028003	Medtr5g063890	chr5:26504535-26505352	WT	A8	OK	10.2217	2.19185	-2.22141	-3.0174	5e-05	0.00128189	yes	Nodule Cysteine-Rich (NCR) secreted peptide
XLOC_002329	XLOC_002329	Medtr1g087200	chr1:39067836-39069242	WT	A8	OK	73.5656	15.8138	-2.21785	-5.16236	5e-05	0.00128189	yes	universal stress family protein
XLOC_042201	XLOC_042201	Medtr8g010280	chr8:2632149-2632978	WT	A8	OK	5.36503	1.15563	-2.21491	-2.78407	0.00045	0.00799382	yes	Defensin-like protein
XLOC_038360	XLOC_038360	Medtr7g103390	chr7:41824254-41826144	WT	A8	OK	102.676	22.205	-2.20915	-5.33696	5e-05	0.00128189	yes	Myb/SANT-like DNA-binding domain protein
XLOC_006836	XLOC_006836	Medtr2g011690	chr2:2911961-2912701	WT	A8	OK	67.8842	14.7937	-2.1981	-5.21406	5e-05	0.00128189	yes	wound-responsive family protein
XLOC_024594	XLOC_024594	Medtr4g081380	chr4:31542780-31545343	WT	A8	OK	13.4213	2.95014	-2.18567	-4.50952	5e-05	0.00128189	yes	thioredoxin
XLOC_017223	XLOC_017223	Medtr3g065710	chr3:29689028-29689346	WT	A8	OK	431.449	95.3033	-2.17859	-3.99198	5e-05	0.00128189	yes	Nodule Cysteine-Rich (NCR) secreted peptide
XLOC_040405	XLOC_040405	Medtr7g073380,Medtr7g073430	chr7:27429631-27449551	WT	A8	OK	13.6258	3.04141	-2.16352	-4.62425	5e-05	0.00128189	yes	WRKY transcription factor
XLOC_000330	XLOC_000330	Medtr1g017830	chr1:5066496-5067776	WT	A8	OK	1.88374	0.420974	-2.1618	-2.47985	0.00145	0.0200506	yes	hypothetical protein
XLOC_005777	XLOC_005777	Medtr1g091003	chr1:41118877-41120521	WT	A8	OK	2.70727	0.606183	-2.15901	-2.98695	5e-05	0.00128189	yes	cytochrome P450 family protein
XLOC_047205	XLOC_047205	Medtr8g093440	chr8:39025941-39027454	WT	A8	OK	15.4312	3.46592	-2.15454	-4.56095	5e-05	0.00128189	yes	DUF506 family protein
XLOC_002197	XLOC_002197	Medtr1g083440	chr1:37135517-37137717	WT	A8	OK	41.8398	9.49625	-2.13945	-5.26091	5e-05	0.00128189	yes	dormancy/auxin associated protein
XLOC_011352	XLOC_011352	Medtr2g073010	chr2:30901230-30903185	WT	A8	OK	1.87861	0.426438	-2.13926	-3.03252	5e-05	0.00128189	yes	Kunitz type trypsin inhibitor
XLOC_024177	XLOC_024177	Medtr4g068457	chr4:25702267-25703784	WT	A8	OK	1.27996	0.29101	-2.13696	-2.34709	0.00235	0.0289696	yes	transducin/WD40 repeat protein
XLOC_031690	XLOC_031690	Medtr5g090250	chr5:39306716-39307372	WT	A8	OK	73.3587	16.7089	-2.13435	-4.77218	5e-05	0.00128189	yes	inhibitor of trypsin and hageman factor-like protein
XLOC_009920	XLOC_009920	Medtr2g016650	chr2:5142787-5143507	WT	A8	OK	24.501	5.59892	-2.12962	-4.27529	5e-05	0.00128189	yes	hypothetical protein
XLOC_038939	XLOC_038939	Medtr7g007010	chr7:1306468-1308334	WT	A8	OK	78.5592	18.2013	-2.10974	-5.72812	5e-05	0.00128189	yes	seed specific protein Bn15D17A
XLOC_029997	XLOC_029997	Medtr5g027530	chr5:11471301-11474793	WT	A8	OK	7.34866	1.70428	-2.10831	-3.88896	5e-05	0.00128189	yes	phosphoribulokinase
XLOC_026546	XLOC_026546	Medtr5g010830	chr5:2989388-2991410	WT	A8	OK	11.9063	2.7651	-2.10632	-4.95377	5e-05	0.00128189	yes	MATE efflux family protein
XLOC_022422	XLOC_022422	Medtr4g128410,Medtr4g128580	chr4:53492187-53499858	WT	A8	OK	29.5992	6.91348	-2.09807	-3.48002	5e-05	0.00128189	yes	xyloglucan endotransglucosylase/hydrolase family protein
XLOC_031710	XLOC_031710	Medtr5g090830	chr5:39552890-39554634	WT	A8	OK	4.42059	1.04337	-2.08299	-3.59537	5e-05	0.00128189	yes	HXXXD-type acyl-transferase family protein
XLOC_030260	XLOC_030260	Medtr5g036410	chr5:15863814-15865380	WT	A8	OK	2.42144	0.574114	-2.07646	-2.91561	5e-05	0.00128189	yes	matrix metalloproteinase
XLOC_005343	XLOC_005343	Medtr1g077480	chr1:34576831-34581535	WT	A8	OK	1.04346	0.247706	-2.07467	-2.15671	0.00305	0.0352833	yes	alpha-galactosidase-like protein
XLOC_048437	XLOC_048437	Medtr0052s0110	scaffold0052:47920-50226	WT	A8	OK	305.976	72.7345	-2.07271	-6.85856	5e-05	0.00128189	yes	rRNA intron-encoded homing endonuclease, putative
XLOC_007506	XLOC_007506	Medtr2g033170	chr2:12558786-12561118	WT	A8	OK	3.29958	0.785121	-2.07129	-3.18227	5e-05	0.00128189	yes	myb transcription factor
XLOC_008741	XLOC_008741	Medtr2g079990	chr2:33727406-33729223	WT	A8	OK	2.67121	0.63794	-2.066	-3.06541	5e-05	0.00128189	yes	NAC transcription factor-like protein
XLOC_034960	XLOC_034960	Medtr6g048440	chr6:17494176-17499421	WT	A8	OK	13.0197	3.11823	-2.0619	-4.49037	5e-05	0.00128189	yes	beta-carotene hydroxylase
XLOC_025328	XLOC_025328	Medtr4g104540	chr4:43266868-43268909	WT	A8	OK	1.8821	0.452682	-2.05577	-2.60506	0.00045	0.00799382	yes	cytochrome P450 family 71 protein
XLOC_006021	XLOC_006021	Medtr1g100305	chr1:45202754-45207890	WT	A8	OK	2.13682	0.514252	-2.05491	-2.43014	0.0011	0.0162028	yes	NAD(P)-binding rossmann-fold protein
XLOC_009020	XLOC_009020	Medtr2g089865,Medtr2g089930,Medtr2g089945	chr2:38003387-38032232	WT	A8	OK	21.4088	5.18611	-2.04547	-2.47262	5e-05	0.00128189	yes	wound-responsive family protein
XLOC_031407	XLOC_031407	Medtr5g082150	chr5:35282369-35284168	WT	A8	OK	4.92943	1.19623	-2.04293	-3.81089	5e-05	0.00128189	yes	nematode resistance HSPRO2-like protein
XLOC_021310	XLOC_021310	Medtr4g091100	chr4:36063638-36065048	WT	A8	OK	9.02705	2.19726	-2.03855	-3.92668	5e-05	0.00128189	yes	F-box SKIP27-like protein
XLOC_048472	XLOC_048472	Medtr0055s0130	scaffold0055:68449-73353	WT	A8	OK	469.169	114.917	-2.02952	-4.21279	0.0001	0.00235093	yes	hypothetical protein
XLOC_012882	XLOC_012882	Medtr3g028720	chr3:9212117-9215755	WT	A8	OK	7.32905	1.80241	-2.0237	-4.15075	5e-05	0.00128189	yes	glycoside hydrolase family 1 protein
XLOC_011861	XLOC_011861	Medtr2g090575,Medtr2g090580	chr2:38710649-38720886	WT	A8	OK	3.06074	0.755248	-2.01886	-2.1167	0.00015	0.00328614	yes	early nodulin-like protein
XLOC_014237	XLOC_014237	Medtr3g077910,Medtr3g077930,Medtr3g077940	chr3:35094982-35111574	WT	A8	OK	378.872	93.5346	-2.01814	-4.26815	5e-05	0.00128189	yes	carbonic anhydrase family protein
XLOC_009167	XLOC_009167	Medtr2g093760	chr2:39995713-39996436	WT	A8	OK	16.7473	4.13563	-2.01775	-3.64769	5e-05	0.00128189	yes	transmembrane protein, putative
XLOC_032094	XLOC_032094	Medtr6g004880	chr6:485488-490474	WT	A8	OK	12.7939	3.16439	-2.01545	-5.06156	5e-05	0.00128189	yes	raffinose synthase or seed inhibition protein
XLOC_030691	XLOC_030691	Medtr5g056710	chr5:23339627-23339983	WT	A8	OK	87.5651	21.7327	-2.01049	-3.62603	5e-05	0.00128189	yes	Nodule Cysteine-Rich (NCR) secreted peptide
XLOC_025060	XLOC_025060	-	chr4:38974537-38976508	WT	A8	OK	21.1125	5.24186	-2.00995	-4.78305	5e-05	0.00128189	yes	#N/A
XLOC_028573	XLOC_028573	Medtr5g081960	chr5:35163435-35165325	WT	A8	OK	20.0885	5.03531	-1.99622	-5.05082	5e-05	0.00128189	yes	HXXXD-type acyl-transferase family protein
XLOC_018978	XLOC_018978	Medtr3g118020	chr3:55227971-55230529	WT	A8	OK	20.8431	5.23857	-1.99233	-4.90797	5e-05	0.00128189	yes	plant phospholipase-like protein
XLOC_002018	XLOC_002018	Medtr1g077000	chr1:34365709-34368004	WT	A8	OK	67.6684	17.1099	-1.98365	-5.43936	5e-05	0.00128189	yes	peroxidase family protein
XLOC_009146	XLOC_009146	Medtr2g093180	chr2:39699458-39704759	WT	A8	OK	2.91757	0.739984	-1.9792	-3.24727	5e-05	0.00128189	yes	nitrate excretion transporter 1
XLOC_027259	XLOC_027259	Medtr5g031250	chr5:13392829-13394880	WT	A8	OK	9.36853	2.38024	-1.97671	-4.05005	5e-05	0.00128189	yes	cinnamyl alcohol dehydrogenase-like protein
XLOC_019356	XLOC_019356	Medtr4g015790	chr4:4776442-4782132	WT	A8	OK	18.8657	4.82752	-1.96641	-4.38629	5e-05	0.00128189	yes	leucoanthocyanidin dioxygenase-like protein
XLOC_002699	XLOC_002699	Medtr1g099350	chr1:44848695-44849748	WT	A8	OK	3.31734	0.852564	-1.96015	-2.65716	0.00015	0.00328614	yes	chitinase
XLOC_024609	XLOC_024609	Medtr4g081950	chr4:31830762-31833405	WT	A8	OK	56.8627	14.7714	-1.94468	-5.31082	5e-05	0.00128189	yes	expansin-A1-like protein
XLOC_000654	XLOC_000654	Medtr1g029150	chr1:9950087-9952717	WT	A8	OK	11.9049	3.09568	-1.94323	-4.13886	5e-05	0.00128189	yes	stearoyl-acyl-carrier desaturase
XLOC_034607	XLOC_034607	Medtr6g033450	chr6:10796891-10797938	WT	A8	OK	2.59011	0.676772	-1.93627	-2.29199	0.0016	0.0216051	yes	pathogenesis-related protein bet V I family protein
XLOC_018420	XLOC_018420	Medtr3g102390	chr3:47181004-47183141	WT	A8	OK	9.42482	2.47114	-1.93129	-3.18679	5e-05	0.00128189	yes	carbohydrate esterase plant-like protein
XLOC_040293	XLOC_040293	Medtr7g068650	chr7:25175336-25179838	WT	A8	OK	50.9893	13.3875	-1.9293	-5.48379	5e-05	0.00128189	yes	leucoanthocyanidin dioxygenase-like protein
XLOC_000199	XLOC_000199	Medtr1g014320	chr1:3005983-3010195	WT	A8	OK	77.3611	20.3434	-1.92705	-5.18461	5e-05	0.00128189	yes	NADP-dependent glyceraldehyde-3-phosphate dehydrogenase
XLOC_018022	XLOC_018022	Medtr3g090860	chr3:41260590-41262297	WT	A8	OK	1.12951	0.297253	-1.92593	-2.01355	0.0043	0.0456517	yes	WRKY family transcription factor
XLOC_039060	XLOC_039060	Medtr7g011900	chr7:3297431-3299799	WT	A8	OK	7.55703	2.00411	-1.91486	-3.65682	5e-05	0.00128189	yes	caffeic acid O-methyltransferase
XLOC_009540	XLOC_009540	Medtr2g105060	chr2:45306753-45311888	WT	A8	OK	31.8035	8.43796	-1.91422	-4.95746	5e-05	0.00128189	yes	WRKY family transcription factor
XLOC_025854	XLOC_025854	Medtr4g123040	chr4:50776702-50778712	WT	A8	OK	4.41516	1.17181	-1.91373	-3.13917	5e-05	0.00128189	yes	myb transcription factor
XLOC_004128	XLOC_004128	Medtr1g036460,Medtr1g036490,Medtr1g036510	chr1:13381788-13407848	WT	A8	OK	22.0761	5.86034	-1.91343	-4.62611	5e-05	0.00128189	yes	caffeic acid O-methyltransferase
XLOC_037572	XLOC_037572	Medtr7g079350	chr7:30114250-30117480	WT	A8	OK	2.28031	0.605484	-1.91307	-3.16424	5e-05	0.00128189	yes	LysM type receptor kinase
XLOC_019794	XLOC_019794	Medtr4g033170	chr4:11506996-11548923	WT	A8	OK	35.9445	9.57844	-1.90791	-4.03911	5e-05	0.00128189	yes	isoflavone-7-O-methyltransferase
XLOC_000823	XLOC_000823	Medtr1g035240	chr1:12591865-12592109	WT	A8	OK	643.273	171.445	-1.90769	-4.3601	5e-05	0.00128189	yes	hypothetical protein
XLOC_024863	XLOC_024863	Medtr4g090525	chr4:35892578-35895525	WT	A8	OK	3.79616	1.01269	-1.90634	-3.22013	5e-05	0.00128189	yes	3'(2'),5'-bisphosphate nucleotidase
XLOC_007474	XLOC_007474	Medtr2g031600	chr2:11916967-11948224	WT	A8	OK	8.76847	2.34262	-1.9042	-2.00793	0.0018	0.0235677	yes	FAD-binding berberine family protein
XLOC_031348	XLOC_031348	Medtr5g080440	chr5:34428908-34430855	WT	A8	OK	39.3507	10.5465	-1.89962	-4.53233	5e-05	0.00128189	yes	leghemoglobin Lb120-1
XLOC_042617	XLOC_042617	Medtr8g026960	chr8:9378852-9379956	WT	A8	OK	138.561	37.5924	-1.88201	-5.23451	5e-05	0.00128189	yes	homeobox associated leucine zipper protein
XLOC_000673	XLOC_000673	Medtr1g029540	chr1:10161427-10163550	WT	A8	OK	4.05581	1.10047	-1.88188	-2.92155	5e-05	0.00128189	yes	zeatin O-glucosyltransferase-like protein
XLOC_011424	XLOC_011424	Medtr2g076010	chr2:31815293-31817621	WT	A8	OK	40.137	10.892	-1.88167	-4.32817	5e-05	0.00128189	yes	pathogenesis-like protein
XLOC_028679	XLOC_028679	Medtr5g085420	chr5:36927166-36930395	WT	A8	OK	14.0783	3.8228	-1.88078	-3.58201	5e-05	0.00128189	yes	UPF0451 C17orf61-like protein
XLOC_038454	XLOC_038454	Medtr7g106340	chr7:43262342-43264210	WT	A8	OK	7.24732	1.9709	-1.8786	-3.96456	5e-05	0.00128189	yes	E3 ubiquitin-protein ligase PUB23-like protein
XLOC_010299	XLOC_010299	Medtr2g029910	chr2:11190341-11192617	WT	A8	OK	81.736	22.2518	-1.87705	-5.63993	5e-05	0.00128189	yes	peroxidase family protein
XLOC_040537	XLOC_040537	Medtr7g077340	chr7:29206469-29207054	WT	A8	OK	593.62	161.814	-1.8752	-5.60592	5e-05	0.00128189	yes	Bowman birk trypsin inhibitor
XLOC_028622	XLOC_028622	Medtr5g083500	chr5:36041023-36043169	WT	A8	OK	5.0212	1.36885	-1.87507	-3.44593	5e-05	0.00128189	yes	hypothetical protein
XLOC_019999	XLOC_019999	Medtr4g045990	chr4:16005183-16005972	WT	A8	OK	33.1246	9.06246	-1.86993	-4.12081	5e-05	0.00128189	yes	wound-responsive family protein
XLOC_019450	XLOC_019450	Medtr4g019225	chr4:6021968-6027894	WT	A8	OK	15.7835	4.32081	-1.86904	-4.71327	5e-05	0.00128189	yes	laccase/diphenol oxidase family protein
XLOC_015831	XLOC_015831	Medtr3g012420	chr3:3374139-3435308	WT	A8	OK	15.8005	4.3288	-1.86794	-3.88938	5e-05	0.00128189	yes	nodulin MtN21/EamA-like transporter family protein
XLOC_014211	XLOC_014211	Medtr3g077240	chr3:34673781-34675776	WT	A8	OK	6.08724	1.67382	-1.86264	-2.09715	0.00065	0.0106676	yes	lateral organ boundaries (LOB) domain protein
XLOC_042054	XLOC_042054	Medtr8g006120	chr8:479412-481434	WT	A8	OK	2.11068	0.581025	-1.86104	-2.31763	0.00105	0.015624	yes	nodulin MtN21/EamA-like transporter family protein
XLOC_028594	XLOC_028594	Medtr5g082580	chr5:35506837-35510948	WT	A8	OK	3.92506	1.08731	-1.85196	-3.46376	5e-05	0.00128189	yes	phosphoinositide-specific phospholipase C family protein
XLOC_006284	XLOC_006284	Medtr1g108640	chr1:49095490-49096797	WT	A8	OK	4.67968	1.30167	-1.84604	-3.12803	5e-05	0.00128189	yes	DUF4228 domain protein
XLOC_041361	XLOC_041361	Medtr7g101290	chr7:40886159-40889901	WT	A8	OK	7.66995	2.13835	-1.84272	-3.12639	5e-05	0.00128189	yes	cytokinin riboside 5'-monophosphate phosphoribohydrolase
XLOC_030905	XLOC_030905	Medtr5g066060	chr5:27834403-27838008	WT	A8	OK	14.6939	4.1055	-1.83958	-4.13636	5e-05	0.00128189	yes	carbonic anhydrase family protein
XLOC_011863	XLOC_011863	Medtr2g090605	chr2:38747132-38748727	WT	A8	OK	2.52365	0.705385	-1.83903	-2.78671	5e-05	0.00128189	yes	zinc finger CCCH domain protein
XLOC_031670	XLOC_031670	Medtr5g089820	chr5:39064157-39064993	WT	A8	OK	35.5694	9.94608	-1.83843	-4.44031	5e-05	0.00128189	yes	DUF4228 domain protein
XLOC_029218	XLOC_029218	Medtr5g099060	chr5:43407480-43411238	WT	A8	OK	16.6995	4.67129	-1.83791	-4.44593	5e-05	0.00128189	yes	nodule inception protein
XLOC_034379	XLOC_034379	-	chr6:7395705-7398301	WT	A8	OK	3.74607	1.05032	-1.83454	-2.17523	0.00135	0.0189299	yes	#N/A
XLOC_047140	XLOC_047140	Medtr8g091590	chr8:38215124-38216286	WT	A8	OK	101.494	28.4581	-1.83448	-5.0845	5e-05	0.00128189	yes	hypothetical protein
XLOC_027975	XLOC_027975	Medtr5g062630	chr5:25948240-25948675	WT	A8	OK	81.9901	23.0004	-1.83379	-4.11711	5e-05	0.00128189	yes	Nodule Cysteine-Rich (NCR) secreted peptide
XLOC_017246	XLOC_017246	Medtr3g067510	chr3:30049148-30227832	WT	A8	OK	290.41	81.4922	-1.83336	-2.85101	5e-05	0.00128189	yes	albumin I
XLOC_003382	XLOC_003382	Medtr1g011415	chr1:2013844-2014173	WT	A8	OK	210.114	59.2715	-1.82576	-4.14304	5e-05	0.00128189	yes	Nodule Cysteine-Rich (NCR) secreted peptide
XLOC_020553	XLOC_020553	Medtr4g066240	chr4:24998663-25002830	WT	A8	OK	3.41628	0.964601	-1.82442	-3.11128	5e-05	0.00128189	yes	cyanogenic beta-glucosidase, putative
XLOC_027406	XLOC_027406	Medtr5g036087	chr5:15720720-15721951	WT	A8	OK	6.25158	1.76645	-1.82337	-3.07699	5e-05	0.00128189	yes	matrix metalloproteinase
XLOC_016531	XLOC_016531	Medtr3g450180	chr3:17224268-17224905	WT	A8	OK	6.70905	1.90509	-1.81625	-2.37913	0.0008	0.012606	yes	Nodule Cysteine-Rich (NCR) secreted peptide
XLOC_023344	XLOC_023344	Medtr4g029710	chr4:10323477-10332420	WT	A8	OK	2.13759	0.608508	-1.81264	-3.23926	5e-05	0.00128189	yes	LRR receptor-like kinase
XLOC_011873	XLOC_011873	Medtr2g090755	chr2:38909623-38910616	WT	A8	OK	8.08188	2.31513	-1.8036	-3.29391	5e-05	0.00128189	yes	glutaredoxin-C1 protein
XLOC_039218	XLOC_039218	Medtr7g018090	chr7:5808831-5809435	WT	A8	OK	26.1334	7.48712	-1.80341	-3.70518	5e-05	0.00128189	yes	transmembrane protein, putative
XLOC_014858	XLOC_014858	Medtr3g096450	chr3:44088489-44089646	WT	A8	OK	3.36402	0.96413	-1.80289	-2.20709	0.00115	0.016693	yes	hypothetical protein
XLOC_023722	XLOC_023722	Medtr4g451295	chr4:18191838-18193502	WT	A8	OK	11.0449	3.17165	-1.80007	-3.34762	5e-05	0.00128189	yes	signal anchor, putative
XLOC_028540	XLOC_028540	Medtr5g081030	chr5:34685545-34687023	WT	A8	OK	283.9	81.5887	-1.79894	-4.55634	5e-05	0.00128189	yes	leghemoglobin Lb120-1
XLOC_011975	XLOC_011975	Medtr2g095060,Medtr2g095080,Medtr2g095130	chr2:40610260-40628355	WT	A8	OK	98.7154	28.3967	-1.79755	-3.23592	5e-05	0.00128189	yes	Ripening related protein family
XLOC_048114	XLOC_048114	Medtr0020s0120	scaffold0020:150835-153326	WT	A8	OK	6.5836	1.89412	-1.79735	-3.48402	5e-05	0.00128189	yes	terminal flower 1
XLOC_014172	XLOC_014172	Medtr3g088950,Medtr3g088970	chr3:33990058-33999751	WT	A8	OK	53.8725	15.5405	-1.79352	-4.40642	5e-05	0.00128189	yes	pentatricopeptide (PPR) repeat protein, putative
XLOC_004268	XLOC_004268	Medtr1g041475	chr1:15564923-15567717	WT	A8	OK	2.69607	0.778305	-1.79245	-2.53337	0.0002	0.00416509	yes	phosphatase 2C family protein
XLOC_014595	XLOC_014595	Medtr3g088455,Medtr3g088475	chr3:40199227-40209493	WT	A8	OK	3.3244	0.964366	-1.78544	-2.59754	0.0001	0.00235093	yes	transmembrane amino acid transporter family protein
XLOC_045859	XLOC_045859	Medtr8g041910	chr8:15812154-15815912	WT	A8	OK	0.998428	0.289788	-1.78466	-2.25809	0.00115	0.016693	yes	cysteine-rich receptor-like kinase
XLOC_033847	XLOC_033847	Medtr6g088625	chr6:33741364-33743218	WT	A8	OK	1.61275	0.468177	-1.78439	-2.40603	0.0003	0.00580183	yes	hypothetical protein
XLOC_021164	XLOC_021164	Medtr4g086620	chr4:33947781-33949397	WT	A8	OK	32.4807	9.44696	-1.78166	-4.94035	5e-05	0.00128189	yes	calmodulin-binding protein
XLOC_031179	XLOC_031179	Medtr5g075300	chr5:31987993-31990474	WT	A8	OK	4.54048	1.32224	-1.77986	-3.23709	5e-05	0.00128189	yes	polyol/monosaccharide transporter 1
XLOC_021505	XLOC_021505	Medtr4g094698	chr4:38752750-38753724	WT	A8	OK	5.78931	1.68872	-1.77746	-2.94755	5e-05	0.00128189	yes	VQ motif protein
XLOC_033406	XLOC_033406	Medtr6g471090	chr6:25442199-25443023	WT	A8	OK	3.32498	0.972669	-1.77333	-2.25507	0.00125	0.0178308	yes	late embryogenesis abundant protein
XLOC_032570	XLOC_032570	Medtr6g022560	chr6:7884550-7886990	WT	A8	OK	12.7095	3.71818	-1.77323	-2.89484	5e-05	0.00128189	yes	transmembrane protein, putative
XLOC_019620	XLOC_019620	Medtr4g025690	chr4:8742490-8745166	WT	A8	OK	1.98722	0.582873	-1.7695	-2.56582	0.00015	0.00328614	yes	pectinesterase/pectinesterase inhibitor
XLOC_025874	XLOC_025874	Medtr4g123940	chr4:51095932-51101333	WT	A8	OK	4.63053	1.35868	-1.76897	-2.98066	5e-05	0.00128189	yes	CBL-interacting kinase
XLOC_007160	XLOC_007160	Medtr2g021690	chr2:7380378-7382066	WT	A8	OK	9.5318	2.79922	-1.76773	-3.82868	5e-05	0.00128189	yes	T13 protein
XLOC_017826	XLOC_017826	Medtr3g084520	chr3:38169003-38171075	WT	A8	OK	3.15959	0.927968	-1.76759	-3.14072	5e-05	0.00128189	yes	flavonoid glucosyltransferase
XLOC_034904	XLOC_034904	Medtr6g045403	chr6:16327698-16328382	WT	A8	OK	21.1581	6.21462	-1.76747	-3.54519	5e-05	0.00128189	yes	Kunitz type trypsin inhibitor / Alpha-fucosidase
XLOC_003356	XLOC_003356	Medtr1g009900	chr1:1590187-1591062	WT	A8	OK	21.9505	6.45241	-1.76635	-3.85381	5e-05	0.00128189	yes	flowering-promoting factor-like protein
XLOC_017092	XLOC_017092	Medtr3g467150	chr3:27678808-27680826	WT	A8	OK	2.05131	0.603162	-1.76593	-1.97123	0.00395	0.0429945	yes	hypothetical protein
XLOC_035219	XLOC_035219	Medtr6g466320	chr6:23793280-23798554	WT	A8	OK	1.90027	0.558846	-1.76568	-2.21138	0.001	0.0150571	yes	sorbitol dehydrogenase-like protein
XLOC_027101	XLOC_027101	-	chr5:10694753-10695056	WT	A8	OK	113.903	33.758	-1.7545	-3.02633	0.00025	0.00500845	yes	#N/A
XLOC_012101	XLOC_012101	Medtr2g099470	chr2:42638322-42640316	WT	A8	OK	16.6936	4.95724	-1.75168	-4.27374	5e-05	0.00128189	yes	Chitinase (Class IV) / Hevein
XLOC_020182	XLOC_020182	Medtr4g053210	chr4:19314550-19314907	WT	A8	OK	74.1754	22.1101	-1.74623	-3.42596	5e-05	0.00128189	yes	late nodulin
XLOC_009767	XLOC_009767	Medtr2g011730	chr2:2921773-2927153	WT	A8	OK	1.70378	0.508079	-1.74562	-2.6286	0.0002	0.00416509	yes	NAD(P)H dehydrogenase B2
XLOC_028539	XLOC_028539	Medtr5g081000	chr5:34678372-34679809	WT	A8	OK	1213.01	362.281	-1.74341	-3.22207	5e-05	0.00128189	yes	leghemoglobin Lb120-1
XLOC_028143	XLOC_028143	Medtr5g068210	chr5:28839822-28842750	WT	A8	OK	1.64488	0.495412	-1.73128	-2.64312	0.0002	0.00416509	yes	LRR receptor-like kinase
XLOC_024140	XLOC_024140	Medtr4g066590,Medtr4g066630	chr4:25167112-25181339	WT	A8	OK	4.84973	1.46451	-1.72749	-3.22721	5e-05	0.00128189	yes	glycoside hydrolase family 1 protein
XLOC_033353	XLOC_033353	Medtr6g066040	chr6:24448515-24451624	WT	A8	OK	6.73243	2.03498	-1.72611	-2.99031	5e-05	0.00128189	yes	plant/F12B17-70 protein
XLOC_029453	XLOC_029453	Medtr5g010640	chr5:2891504-2892704	WT	A8	OK	90.2267	27.3216	-1.72352	-5.1051	5e-05	0.00128189	yes	pathogenesis-related thaumatin family protein
XLOC_037812	XLOC_037812	Medtr7g086380	chr7:33527188-33529548	WT	A8	OK	39.8831	12.0798	-1.72319	-4.18328	5e-05	0.00128189	yes	2-aminoethanethiol dioxygenase-like protein
XLOC_048127	XLOC_048127	Medtr0021s0120	scaffold0021:44556-46286	WT	A8	OK	1591.37	482.018	-1.72311	-3.89939	5e-05	0.00128189	yes	hypothetical protein
XLOC_044321	XLOC_044321	Medtr8g090095	chr8:37720823-37722269	WT	A8	OK	107.028	32.4289	-1.72263	-5.35682	5e-05	0.00128189	yes	zeatin O-glucosyltransferase-like protein
XLOC_025929	XLOC_025929	Medtr4g125470	chr4:52029087-52033535	WT	A8	OK	2.87473	0.873638	-1.71832	-2.61204	0.00015	0.00328614	yes	12-oxophytodienoate reductase-like protein
XLOC_032329	XLOC_032329	Medtr6g012830	chr6:3985738-3988351	WT	A8	OK	2.72683	0.829354	-1.71716	-1.99113	0.00155	0.0211406	yes	DUF1997 family protein
XLOC_036080	XLOC_036080	Medtr7g012000	chr7:3351991-3352996	WT	A8	OK	2.08717	0.635194	-1.71628	-1.92885	0.0045	0.0472463	yes	albumin-2 protein
XLOC_044057	XLOC_044057	Medtr8g079360,Medtr8g079380,Medtr8g079400	chr8:33950454-33993524	WT	A8	OK	6.3335	1.92852	-1.71551	-3.43796	5e-05	0.00128189	yes	LRR and NB-ARC domain disease resistance protein
XLOC_018626	XLOC_018626	Medtr3g108190	chr3:49992649-49994298	WT	A8	OK	6.74765	2.06154	-1.71067	-3.41715	5e-05	0.00128189	yes	sulfate transporter-like protein
XLOC_034844	XLOC_034844	Medtr6g043460	chr6:15049776-15052185	WT	A8	OK	6.48537	1.98679	-1.70675	-3.3603	5e-05	0.00128189	yes	peroxidase family protein
XLOC_026251	XLOC_026251	-	chr4:24630558-24630706	WT	A8	OK	599.137	184.164	-1.7019	-2.44843	0.00205	0.0261375	yes	#N/A
XLOC_019412	XLOC_019412	Medtr4g017650	chr4:5542810-5544084	WT	A8	OK	3.02089	0.930242	-1.69929	-2.18264	0.00205	0.0261375	yes	phosphatidylethanolamine-binding protein
XLOC_041221	XLOC_041221	Medtr7g096980	chr7:38934709-38938743	WT	A8	OK	2.45887	0.758324	-1.69711	-3.35401	5e-05	0.00128189	yes	LRR receptor-like kinase family protein
XLOC_008956	XLOC_008956	Medtr2g088000	chr2:37051327-37055016	WT	A8	OK	1.21712	0.375706	-1.69579	-2.33565	0.00075	0.0119371	yes	WRKY1b transcription factor
XLOC_011739	XLOC_011739	Medtr2g087285,Medtr2g087288	chr2:36686029-36696309	WT	A8	OK	18.785	5.82331	-1.68967	-4.27685	5e-05	0.00128189	yes	aluminum activated malate transporter family protein
XLOC_031236	XLOC_031236	Medtr5g076620	chr5:32685851-32690189	WT	A8	OK	5.07543	1.57374	-1.68933	-3.2897	5e-05	0.00128189	yes	squalene/phytoene synthase
XLOC_004808	XLOC_004808	Medtr1g059940	chr1:26090174-26094500	WT	A8	OK	7.81289	2.42394	-1.6885	-3.12267	5e-05	0.00128189	yes	eukaryotic-type carbonic anhydrase
XLOC_040296	XLOC_040296	Medtr7g068780	chr7:25265885-25269838	WT	A8	OK	7.84016	2.43322	-1.68802	-3.83451	5e-05	0.00128189	yes	temperature-sensitive omega-3 fatty acid desaturase
XLOC_013986	XLOC_013986	Medtr3g069190	chr3:30980909-30985195	WT	A8	OK	6.50092	2.02096	-1.6856	-3.51141	5e-05	0.00128189	yes	2-nitropropane dioxygenase-like protein
XLOC_042203	XLOC_042203	-	chr8:2635909-2636265	WT	A8	OK	31.6827	9.89459	-1.67898	-2.39877	0.00235	0.0289696	yes	#N/A
XLOC_020992	XLOC_020992	Medtr4g081190	chr4:31437801-31442803	WT	A8	OK	1.66828	0.521836	-1.67669	-2.875	5e-05	0.00128189	yes	ABC transporter B family protein
XLOC_013792	XLOC_013792	Medtr3g467100	chr3:27660134-27661144	WT	A8	OK	4.91465	1.54169	-1.67258	-2.12435	0.0014	0.0195444	yes	Lipid transfer protein
XLOC_014820	XLOC_014820	Medtr3g095440	chr3:43609252-43611752	WT	A8	OK	2.4475	0.770019	-1.66834	-2.04055	0.00055	0.00936679	yes	nodulin MtN21/EamA-like transporter family protein
XLOC_024812	XLOC_024812	Medtr4g088510	chr4:35128730-35129670	WT	A8	OK	3.60179	1.13481	-1.66626	-2.27959	0.00065	0.0106676	yes	hypothetical protein
XLOC_004472	XLOC_004472	Medtr1g049330	chr1:19047131-19049262	WT	A8	OK	138.654	43.8018	-1.66243	-4.27297	5e-05	0.00128189	yes	leghemoglobin Lb120-1
XLOC_039214	XLOC_039214	Medtr7g417750	chr7:5689555-5691093	WT	A8	OK	3.81967	1.20945	-1.6591	-2.49688	0.0002	0.00416509	yes	allene oxide cyclase
XLOC_031335	XLOC_031335	Medtr5g079950	chr5:34206808-34208293	WT	A8	OK	28.35	8.99283	-1.6565	-4.2321	5e-05	0.00128189	yes	expansin A10
XLOC_031735	XLOC_031735	Medtr5g091550	chr5:39909437-39914071	WT	A8	OK	9.07598	2.89301	-1.64948	-3.49683	5e-05	0.00128189	yes	ubiquitin carboxyl-terminal hydrolase
XLOC_015387	XLOC_015387	Medtr3g111610	chr3:52179691-52180991	WT	A8	OK	5.07724	1.6195	-1.64849	-2.94403	5e-05	0.00128189	yes	GNS1/SUR4 membrane family protein
XLOC_033453	XLOC_033453	Medtr6g071455	chr6:26476974-26480905	WT	A8	OK	3.13304	1.00081	-1.64639	-2.79573	5e-05	0.00128189	yes	carbohydrate-binding protein of the ER protein
XLOC_015908	XLOC_015908	Medtr3g415650	chr3:4566037-4566591	WT	A8	OK	5.91698	1.89101	-1.64571	-2.05285	0.0019	0.0246558	yes	early nodulin-12A protein, putative
XLOC_004852	XLOC_004852	Medtr1g061640	chr1:26919085-26921093	WT	A8	OK	9.14252	2.92622	-1.64356	-3.63278	5e-05	0.00128189	yes	Myb/SANT-like DNA-binding domain protein
XLOC_002697	XLOC_002697	Medtr1g099290,Medtr1g099310	chr1:44816710-44835334	WT	A8	OK	105.303	33.7967	-1.63959	-4.74312	5e-05	0.00128189	yes	chitinase
XLOC_033856	XLOC_033856	Medtr6g088785	chr6:33907264-33912187	WT	A8	OK	1.91077	0.613677	-1.6386	-3.01159	5e-05	0.00128189	yes	leucine-rich receptor-like kinase family protein
XLOC_008734	XLOC_008734	Medtr2g079670	chr2:33567708-33570726	WT	A8	OK	572.784	184.13	-1.63727	-3.04337	5e-05	0.00128189	yes	stem-specific TSJT1-like protein
XLOC_002650	XLOC_002650	Medtr1g098140	chr1:44127877-44129689	WT	A8	OK	23.6838	7.6138	-1.63721	-4.36859	5e-05	0.00128189	yes	chalcone and stilbene synthase family protein
XLOC_035755	XLOC_035755	Medtr6g090460	chr6:34037720-34039171	WT	A8	OK	35.4507	11.4298	-1.63301	-3.84017	5e-05	0.00128189	yes	hypothetical protein
XLOC_002353	XLOC_002353	Medtr1g087920	chr1:39359723-39361274	WT	A8	OK	93.6262	30.2237	-1.63123	-4.1801	5e-05	0.00128189	yes	ethylene response factor
XLOC_022694	XLOC_022694	Medtr4g006070	chr4:493795-495841	WT	A8	OK	16.6834	5.38567	-1.63122	-3.38905	5e-05	0.00128189	yes	hypothetical protein
XLOC_007974	XLOC_007974	Medtr2g044180	chr2:19206703-19214205	WT	A8	OK	4.11153	1.32825	-1.63014	-3.17756	5e-05	0.00128189	yes	acetate/butyrate-CoA ligase AAE7, peroxisomal protein
XLOC_025234	XLOC_025234	Medtr4g101460	chr4:41959541-41966897	WT	A8	OK	2.72848	0.881604	-1.62989	-1.75882	0.00345	0.0386612	yes	adenine phosphoribosyltransferase-like protein
XLOC_048765	XLOC_048765	Medtr0118s0070	scaffold0118:38899-41967	WT	A8	OK	283.87	91.7776	-1.62902	-4.80391	5e-05	0.00128189	yes	expansin-like protein B1
XLOC_005761	XLOC_005761	Medtr1g090820	chr1:40845876-40847905	WT	A8	OK	1130.13	365.651	-1.62795	-3.50572	5e-05	0.00128189	yes	leghemoglobin Lb120-1
XLOC_030514	XLOC_030514	Medtr5g044770	chr5:19648694-19650051	WT	A8	OK	19.8784	6.43465	-1.62727	-3.67066	5e-05	0.00128189	yes	eukaryotic aspartyl protease family protein
XLOC_002045	XLOC_002045	Medtr1g077890	chr1:34809214-34813563	WT	A8	OK	31.6226	10.2605	-1.62385	-4.66947	5e-05	0.00128189	yes	cystathionine beta-lyase/cystathionine gamma-synthase
XLOC_021359	XLOC_021359	Medtr4g092590	chr4:36714478-36717923	WT	A8	OK	13.1824	4.27809	-1.62358	-3.80111	5e-05	0.00128189	yes	branched-chain amino acid aminotransferase
XLOC_005449	XLOC_005449	Medtr1g080800,Medtr1g080810,Medtr1g080820	chr1:35939135-35953845	WT	A8	OK	34.571	11.2222	-1.6232	-3.66626	5e-05	0.00128189	yes	Chitinase / Hevein / PR-4 / Wheatwin2
XLOC_015266	XLOC_015266	Medtr3g109280	chr3:50521342-50526152	WT	A8	OK	9.60361	3.12154	-1.62132	-2.76627	5e-05	0.00128189	yes	plant/F12B17-70 protein
XLOC_014010	XLOC_014010	Medtr3g069885	chr3:31290119-31290411	WT	A8	OK	255.777	83.497	-1.61509	-2.71818	5e-05	0.00128189	yes	Nodule Cysteine-Rich (NCR) secreted peptide
XLOC_028888	XLOC_028888	Medtr5g090940	chr5:39619087-39625198	WT	A8	OK	2.27953	0.744498	-1.6144	-3.44791	5e-05	0.00128189	yes	disease resistance protein (TIR-NBS-LRR class)
XLOC_024836	XLOC_024836	Medtr4g088760,Medtr4g088770	chr4:35364702-35374567	WT	A8	OK	39.5486	12.9449	-1.61125	-4.22807	5e-05	0.00128189	yes	plant/F8B4-180 protein
XLOC_043908	XLOC_043908	Medtr8g074810,Medtr8g074880,Medtr8g074890	chr8:31628791-31657329	WT	A8	OK	20.176	6.60883	-1.61018	-3.37418	5e-05	0.00128189	yes	prolyl 4-hydroxylase alpha-like protein
XLOC_048601	XLOC_048601	Medtr0082s0160,Medtr0082s0170,Medtr0082s0180	scaffold0082:36798-39409	WT	A8	OK	3.47913	1.142	-1.60716	-1.6853	0.0012	0.0172473	yes	cytochrome C oxidase subunit 3
XLOC_031104	XLOC_031104	Medtr5g072500	chr5:30844641-30849485	WT	A8	OK	6.69743	2.20357	-1.60376	-3.53865	5e-05	0.00128189	yes	Serine/Threonine-kinase DDB-G0267514-like protein, putative
XLOC_027576	XLOC_027576	Medtr5g042320	chr5:18606269-18609160	WT	A8	OK	29.4073	9.71109	-1.59847	-3.45571	5e-05	0.00128189	yes	emp24/gp25L/p24 family protein
XLOC_006670	XLOC_006670	Medtr2g007210	chr2:864626-866538	WT	A8	OK	12.3978	4.10022	-1.59631	-3.0871	5e-05	0.00128189	yes	emp24/gp25L/p24 family protein
XLOC_003893	XLOC_003893	Medtr1g028460	chr1:9609944-9612620	WT	A8	OK	71.705	23.7483	-1.59425	-4.65698	5e-05	0.00128189	yes	bidirectional sugar transporter
XLOC_008206	XLOC_008206	Medtr2g056070	chr2:24034587-24035197	WT	A8	OK	5.13953	1.70399	-1.59271	-2.13421	0.00175	0.0230402	yes	transmembrane protein, putative
XLOC_018302	XLOC_018302	Medtr3g098960	chr3:45340417-45342801	WT	A8	OK	2.4494	0.81237	-1.59222	-2.29302	0.00035	0.00656795	yes	tapetum determinant protein
XLOC_025875	XLOC_025875	Medtr4g123950	chr4:51111105-51113248	WT	A8	OK	2.82699	0.938143	-1.59139	-2.64836	0.0001	0.00235093	yes	group 3 LEA protein
XLOC_000950	XLOC_000950	Medtr1g040435	chr1:14965346-14966757	WT	A8	OK	2.93732	0.983913	-1.5779	-2.18742	0.00095	0.0144072	yes	basic helix loop helix protein, putative
XLOC_031197	XLOC_031197	Medtr5g075650	chr5:32189119-32198091	WT	A8	OK	30.6329	10.2686	-1.57684	-4.71136	5e-05	0.00128189	yes	LRR receptor-like kinase
XLOC_028170	XLOC_028170	Medtr5g069100	chr5:29254665-29255207	WT	A8	OK	99.5986	33.41	-1.57584	-3.82619	5e-05	0.00128189	yes	Nodule Cysteine-Rich (NCR) secreted peptide
XLOC_033426	XLOC_033426	Medtr6g472110	chr6:25936642-25938793	WT	A8	OK	20.759	6.97068	-1.57436	-4.05029	5e-05	0.00128189	yes	DUF1262 family protein
XLOC_015904	XLOC_015904	Medtr3g415610	chr3:4547067-4553249	WT	A8	OK	9.14585	3.07213	-1.57388	-3.30819	5e-05	0.00128189	yes	cysteine-rich receptor-like kinase
XLOC_022542	XLOC_022542	Medtr4g131920	chr4:55076086-55079116	WT	A8	OK	4.11863	1.3863	-1.57093	-2.86768	5e-05	0.00128189	yes	sucrose transporter 2
XLOC_024988	XLOC_024988	Medtr4g094325	chr4:37732984-37734332	WT	A8	OK	9.19198	3.09628	-1.56984	-2.72741	5e-05	0.00128189	yes	vacuolar iron transporter-like protein
XLOC_006583	XLOC_006583	-	chr1:39078673-39079031	WT	A8	OK	10.6081	3.58067	-1.56686	-1.94768	0.0042	0.0448662	yes	#N/A
XLOC_001775	XLOC_001775	Medtr1g069605	chr1:30256071-30260842	WT	A8	OK	1.59989	0.54013	-1.56659	-2.69791	5e-05	0.00128189	yes	cellulose synthase-like protein
XLOC_020567	XLOC_020567	Medtr4g067040	chr4:25251630-25254180	WT	A8	OK	1.39373	0.472104	-1.56178	-2.12219	0.00085	0.013229	yes	glycoside hydrolase family 1 protein
XLOC_002651	XLOC_002651	Medtr1g097910	chr1:44132268-44133790	WT	A8	OK	9.38818	3.19059	-1.55702	-3.35323	5e-05	0.00128189	yes	chalcone and stilbene synthase family protein
XLOC_048433	XLOC_048433	Medtr0052s0160	scaffold0052:74041-74515	WT	A8	OK	1663.11	565.485	-1.55632	-3.50491	5e-05	0.00128189	yes	senescence-associated protein
XLOC_044794	XLOC_044794	Medtr8g106670	chr8:45024348-45027049	WT	A8	OK	3.72749	1.26763	-1.55607	-2.58244	0.0001	0.00235093	yes	MATE efflux family protein
XLOC_016469	XLOC_016469	Medtr3g045790	chr3:15020790-15021750	WT	A8	OK	3.71843	1.26552	-1.55496	-2.30944	0.0005	0.00873481	yes	DUF4228 domain protein
XLOC_028528	XLOC_028528	Medtr5g080680	chr5:34535789-34538105	WT	A8	OK	6.36876	2.18095	-1.54606	-3.19474	5e-05	0.00128189	yes	protein phosphatase 2C-like protein
XLOC_006957	XLOC_006957	Medtr2g015560	chr2:4624177-4628169	WT	A8	OK	85.888	29.454	-1.54399	-4.27462	5e-05	0.00128189	yes	pyruvate decarboxylase
XLOC_018194	XLOC_018194	Medtr3g096050,Medtr3g096070	chr3:43892709-43908519	WT	A8	OK	707.927	242.925	-1.54309	-2.99323	5e-05	0.00128189	yes	caffeic acid O-methyltransferase
XLOC_003369	XLOC_003369	Medtr1g010220	chr1:1815271-1818180	WT	A8	OK	2.0096	0.690547	-1.5411	-2.47838	5e-05	0.00128189	yes	wall-associated receptor kinase-like protein
XLOC_006588	XLOC_006588	-	chr1:41772974-41773103	WT	A8	OK	14139.3	4871.25	-1.53734	-2.06469	0.0031	0.0356876	yes	#N/A
XLOC_028891	XLOC_028891	Medtr5g090970	chr5:39632528-39636278	WT	A8	OK	1.57597	0.547661	-1.52488	-1.83717	0.0034	0.0382137	yes	transcription factor jungbrunnen-like protein
XLOC_037967	XLOC_037967	Medtr7g090950	chr7:35855177-35857127	WT	A8	OK	3.4548	1.20277	-1.52225	-2.35063	5e-05	0.00128189	yes	eukaryotic-type carbonic anhydrase
XLOC_041413	XLOC_041413	Medtr7g103180	chr7:41702474-41705424	WT	A8	OK	4.55718	1.58673	-1.52208	-3.02598	5e-05	0.00128189	yes	wall-associated receptor kinase-like protein
XLOC_035743	XLOC_035743	Medtr6g088695	chr6:33831445-33836514	WT	A8	OK	1.18642	0.414606	-1.51681	-1.859	0.0048	0.0494116	yes	nucleotide-diphospho-sugar transferase domain protein
XLOC_045145	XLOC_045145	Medtr8g014640	chr8:4645527-4647075	WT	A8	OK	5.52611	1.9326	-1.51572	-2.60649	5e-05	0.00128189	yes	stem 28 kDa glycoprotein
XLOC_008630	XLOC_008630	Medtr2g076070	chr2:31855193-31858191	WT	A8	OK	128.745	45.0984	-1.51336	-4.70245	5e-05	0.00128189	yes	pathogenesis-like protein
XLOC_042272	XLOC_042272	Medtr8g012595	chr8:3661071-3664753	WT	A8	OK	21.1025	7.40372	-1.51109	-3.47364	5e-05	0.00128189	yes	ER lumen protein retaining receptor-like protein
XLOC_035732	XLOC_035732	Medtr6g088475	chr6:33649756-33650622	WT	A8	OK	71.3705	25.0806	-1.50876	-4.00111	5e-05	0.00128189	yes	polyketide cyclase/dehydrase and lipid transporter
XLOC_022597	XLOC_022597	Medtr4g133230	chr4:55735489-55740133	WT	A8	OK	55.2607	19.4512	-1.5064	-4.55929	5e-05	0.00128189	yes	tonoplast dicarboxylate transporter-like protein
XLOC_000676	XLOC_000676	Medtr1g029600	chr1:10187402-10188286	WT	A8	OK	47.2978	16.7154	-1.5006	-3.9816	5e-05	0.00128189	yes	receptor-like kinase plant, putative
XLOC_047326	XLOC_047326	Medtr8g096910,Medtr8g096920	chr8:40675353-40682449	WT	A8	OK	95.6432	33.8083	-1.50029	-4.32379	5e-05	0.00128189	yes	pathogenesis-related thaumatin family protein
XLOC_026737	XLOC_026737	Medtr5g016410	chr5:5883759-5886827	WT	A8	OK	10.3259	3.65058	-1.50007	-3.52287	5e-05	0.00128189	yes	cytochrome P450 family 81 protein
XLOC_025679	XLOC_025679	Medtr4g116920	chr4:48423200-48424872	WT	A8	OK	6.50405	2.30066	-1.49929	-2.75126	5e-05	0.00128189	yes	glycoside hydrolase family 18 protein
XLOC_002485	XLOC_002485	Medtr1g092420	chr1:41412275-41413295	WT	A8	OK	3.13496	1.11162	-1.49578	-2.17586	0.00115	0.016693	yes	transmembrane protein, putative
XLOC_036969	XLOC_036969	Medtr7g058640	chr7:21214757-21216356	WT	A8	OK	8.04121	2.85521	-1.49382	-2.83392	5e-05	0.00128189	yes	synaptobrevin-like protein
XLOC_019390	XLOC_019390	Medtr4g017200	chr4:5329726-5333036	WT	A8	OK	14.4039	5.11471	-1.49374	-3.56131	5e-05	0.00128189	yes	pyruvate decarboxylase
XLOC_005255	XLOC_005255	Medtr1g075250	chr1:33301009-33307289	WT	A8	OK	1.53082	0.544063	-1.49246	-2.30545	0.00065	0.0106676	yes	P-loop nucleoside triphosphate hydrolase superfamily protein
XLOC_041810	XLOC_041810	Medtr7g114340	chr7:47195649-47202070	WT	A8	OK	3.06396	1.09331	-1.4867	-2.9115	5e-05	0.00128189	yes	esterase/lipase/thioesterase-like protein
XLOC_013799	XLOC_013799	Medtr3g467420,Medtr3g467430	chr3:27821301-27826866	WT	A8	OK	15.3569	5.48178	-1.48617	-3.38016	5e-05	0.00128189	yes	glutathione S-transferase, amine-terminal domain protein
XLOC_017397	XLOC_017397	Medtr3g071890	chr3:32271188-32275806	WT	A8	OK	1.87415	0.669121	-1.4859	-2.40467	0.00015	0.00328614	yes	laccase/diphenol oxidase family protein
XLOC_025789	XLOC_025789	Medtr4g120760	chr4:49999675-50001780	WT	A8	OK	56.7298	20.2599	-1.48548	-4.0778	5e-05	0.00128189	yes	pathogenesis-related protein bet V I family protein
XLOC_020744	XLOC_020744	Medtr4g073040	chr4:27630361-27631603	WT	A8	OK	6.15414	2.20128	-1.48321	-2.46523	0.0001	0.00235093	yes	heavy metal transport/detoxification superfamily protein
XLOC_009993	XLOC_009993	Medtr2g019370	chr2:6312833-6315290	WT	A8	OK	7.23871	2.59205	-1.48164	-2.98148	5e-05	0.00128189	yes	plant gibberellin 2-oxidase
XLOC_032233	XLOC_032233	Medtr6g008600,Medtr6g008620,Medtr6g008650	chr6:2337902-2369346	WT	A8	OK	39.4552	14.1659	-1.47779	-2.86929	5e-05	0.00128189	yes	cytochrome P450 family protein
XLOC_019799	XLOC_019799	Medtr4g033290	chr4:11662444-11662946	WT	A8	OK	14.6892	5.27836	-1.47659	-2.28993	0.00095	0.0144072	yes	Nodule Cysteine-Rich (NCR) secreted peptide
XLOC_027174	XLOC_027174	-	chr5:11743311-11746123	WT	A8	OK	11.3706	4.08981	-1.4752	-1.98365	0.003	0.0348323	yes	#N/A
XLOC_011691	XLOC_011691	Medtr2g084855	chr2:36002104-36003423	WT	A8	OK	3.30588	1.20175	-1.4599	-2.16415	0.00055	0.00936679	yes	phytosulfokine precursor protein
XLOC_033768	XLOC_033768	Medtr6g086280	chr6:32389994-32393233	WT	A8	OK	14.2788	5.21025	-1.45445	-3.18207	5e-05	0.00128189	yes	multiprotein bridging factor 1b-like protein
XLOC_027657	XLOC_027657	Medtr5g045530	chr5:19977566-19985083	WT	A8	OK	4.15752	1.51914	-1.45247	-2.55434	0.0001	0.00235093	yes	ureide permease-like protein
XLOC_029681	XLOC_029681	Medtr5g017850,Medtr5g017860	chr5:6600646-6610068	WT	A8	OK	80.4225	29.3886	-1.45234	-4.34188	5e-05	0.00128189	yes	class III peroxidase
XLOC_020858	XLOC_020858	Medtr4g076900,Medtr4g076940	chr4:29426046-29470841	WT	A8	OK	1.42403	0.520679	-1.45151	-2.11307	0.00015	0.00328614	yes	white-brown-complex ABC transporter family protein
XLOC_018432	XLOC_018432	Medtr3g102660	chr3:47311375-47312866	WT	A8	OK	10.72	3.9238	-1.44998	-2.6976	5e-05	0.00128189	yes	GASA/GAST/Snakin
XLOC_006116	XLOC_006116	Medtr1g103150	chr1:46655674-46657091	WT	A8	OK	133.169	48.757	-1.44958	-4.25519	5e-05	0.00128189	yes	acetyltransferase (GNAT) domain protein
XLOC_042889	XLOC_042889	Medtr8g038170	chr8:14143897-14151200	WT	A8	OK	309.463	113.343	-1.44907	-4.18159	5e-05	0.00128189	yes	annexin D8
XLOC_020913	XLOC_020913	Medtr4g078310	chr4:30173250-30174822	WT	A8	OK	1.93486	0.708879	-1.44862	-1.82363	0.00405	0.0436572	yes	DUF506 family protein
XLOC_024776	XLOC_024776	Medtr4g087810,Medtr4g087830	chr4:34547416-34558798	WT	A8	OK	109.98	40.3424	-1.44687	-4.13393	5e-05	0.00128189	yes	#N/A
XLOC_005097	XLOC_005097	Medtr1g070185	chr1:30867077-30870184	WT	A8	OK	9.35764	3.43365	-1.4464	-3.38748	5e-05	0.00128189	yes	desacetoxyvindoline 4-hydroxylase, putative
XLOC_028392	XLOC_028392	Medtr5g076470	chr5:32625820-32629476	WT	A8	OK	22.9785	8.46974	-1.4399	-3.40766	5e-05	0.00128189	yes	microsomal glutathione S-transferase, putative
XLOC_037157	XLOC_037157	Medtr7g066690	chr7:24289152-24293583	WT	A8	OK	9.13356	3.36774	-1.4394	-3.05604	5e-05	0.00128189	yes	uncoupling protein
XLOC_005594	XLOC_005594	Medtr1g085680	chr1:38291708-38299312	WT	A8	OK	21.6994	8.00993	-1.43779	-3.70419	5e-05	0.00128189	yes	cytochrome P450 family 709 protein
XLOC_030983	XLOC_030983	Medtr5g068580	chr5:29036787-29043281	WT	A8	OK	3.0369	1.12125	-1.43749	-2.96006	5e-05	0.00128189	yes	vacuolar iron transporter-like protein
XLOC_027555	XLOC_027555	Medtr5g041610	chr5:18270535-18272591	WT	A8	OK	545.37	201.557	-1.43604	-3.20226	5e-05	0.00128189	yes	leghemoglobin Lb120-1
XLOC_006915	XLOC_006915	Medtr2g014250	chr2:3995650-3996265	WT	A8	OK	77.4181	28.617	-1.4358	-3.43063	5e-05	0.00128189	yes	hypothetical protein
XLOC_041959	XLOC_041959	-	chr7:6692552-6692879	WT	A8	OK	26.117	9.66305	-1.43444	-2.21449	0.0009	0.013837	yes	#N/A
XLOC_021608	XLOC_021608	Medtr4g098910	chr4:40843897-40845825	WT	A8	OK	15.1432	5.60832	-1.43303	-2.32539	0.0001	0.00235093	yes	copper amine oxidase family protein
XLOC_031400	XLOC_031400	Medtr5g081990	chr5:35183965-35185060	WT	A8	OK	12.918	4.79501	-1.42978	-2.90413	5e-05	0.00128189	yes	wuschel-related homeobox protein
XLOC_029635	XLOC_029635	Medtr5g016320	chr5:5831424-5833952	WT	A8	OK	7.9329	2.96765	-1.41853	-3.36711	5e-05	0.00128189	yes	indole-3-acetic acid-amido synthetase
XLOC_000382	XLOC_000382	Medtr1g019410	chr1:5858844-5862486	WT	A8	OK	8.12507	3.04107	-1.4178	-2.97801	5e-05	0.00128189	yes	cytochrome P450 family ABA 8'-hydroxylase
XLOC_027551	XLOC_027551	Medtr5g041380,Medtr5g041400	chr5:18187490-18194195	WT	A8	OK	1.94532	0.728574	-1.41686	-1.72342	0.0034	0.0382137	yes	DOF domain, zinc finger protein
XLOC_020510	XLOC_020510	Medtr4g064987	chr4:24311868-24314356	WT	A8	OK	3.50697	1.31503	-1.41513	-2.48444	0.0001	0.00235093	yes	UDP-glucosyltransferase family protein
XLOC_015365	XLOC_015365	Medtr3g111020	chr3:51873515-51875948	WT	A8	OK	12.6999	4.76326	-1.41479	-3.28774	5e-05	0.00128189	yes	MATE efflux family protein
XLOC_038760	XLOC_038760	Medtr7g115650	chr7:47812650-47813895	WT	A8	OK	3.97553	1.49233	-1.41358	-2.01908	0.00225	0.0280098	yes	myb transcription factor
XLOC_028236	XLOC_028236	Medtr5g071070	chr5:30120797-30124106	WT	A8	OK	15.4721	5.8215	-1.4102	-3.88122	5e-05	0.00128189	yes	ARM repeat CCCH-type zinc finger protein
XLOC_015317	XLOC_015317	Medtr3g110172	chr3:51150266-51153619	WT	A8	OK	26.8605	10.1143	-1.40909	-3.63878	5e-05	0.00128189	yes	bark storage-like protein
XLOC_024326	XLOC_024326	Medtr4g072990	chr4:27601068-27612939	WT	A8	OK	10.9576	4.12735	-1.40865	-3.61289	5e-05	0.00128189	yes	PPR containing plant-like protein
XLOC_031709	XLOC_031709	Medtr5g090810	chr5:39543038-39545295	WT	A8	OK	2.6486	0.999824	-1.40548	-2.2098	0.0005	0.00873481	yes	HXXXD-type acyl-transferase family protein
XLOC_025762	XLOC_025762	Medtr4g119500	chr4:49536316-49537020	WT	A8	OK	7.00666	2.64607	-1.40488	-2.19599	0.00025	0.00500845	yes	nuclear transcription factor Y protein
XLOC_004191	XLOC_004191	Medtr1g039020	chr1:14404530-14405188	WT	A8	OK	20.2559	7.68169	-1.39885	-2.55956	5e-05	0.00128189	yes	hypothetical protein
XLOC_020663	XLOC_020663	Medtr4g070950,Medtr4g070970	chr4:26725168-26737323	WT	A8	OK	13.9288	5.28633	-1.39773	-3.7453	5e-05	0.00128189	yes	LRR receptor-like kinase
XLOC_017540	XLOC_017540	Medtr3g075320	chr3:34287039-34289715	WT	A8	OK	77.6951	29.6049	-1.39199	-4.06032	5e-05	0.00128189	yes	pectate lyase family protein
XLOC_043753	XLOC_043753	Medtr8g069880	chr8:29551398-29553538	WT	A8	OK	1.73322	0.661704	-1.3892	-2.0767	0.0007	0.0112833	yes	ankyrin repeat protein
XLOC_040603	XLOC_040603	Medtr7g079300	chr7:30090014-30092693	WT	A8	OK	10.0812	3.8509	-1.3884	-3.13925	5e-05	0.00128189	yes	subtilisin-like serine protease
XLOC_033596	XLOC_033596	Medtr6g077990	chr6:29295218-29297161	WT	A8	OK	6.10103	2.33161	-1.38773	-2.28168	0.0004	0.00730395	yes	GRAM domain protein/ABA-responsive-like protein
XLOC_031287	XLOC_031287	Medtr5g078215	chr5:33426092-33427480	WT	A8	OK	50.6236	19.3502	-1.38746	-3.66718	5e-05	0.00128189	yes	GASA/GAST/Snakin
XLOC_021264	XLOC_021264	Medtr4g088900	chr4:35502242-35504138	WT	A8	OK	12.954	4.95233	-1.38722	-2.80771	5e-05	0.00128189	yes	heat shock transcription factor
XLOC_033264	XLOC_033264	Medtr6g463320	chr6:21908769-21909386	WT	A8	OK	163.656	62.6308	-1.38572	-3.45556	5e-05	0.00128189	yes	Nodule Cysteine-Rich (NCR) secreted peptide
XLOC_000414	XLOC_000414	Medtr1g021070	chr1:6245857-6247497	WT	A8	OK	74.0006	28.3275	-1.38533	-4.32943	5e-05	0.00128189	yes	DUF1645 family protein
XLOC_049759	XLOC_049759	Medtr0695s0030	scaffold0695:4886-5825	WT	A8	OK	92.3496	35.3707	-1.38455	-4.00776	5e-05	0.00128189	yes	albumin-2 protein
XLOC_037771	XLOC_037771	Medtr7g085220	chr7:32967008-32968969	WT	A8	OK	29.0567	11.1445	-1.38254	-3.89895	5e-05	0.00128189	yes	NAC transcription factor-like protein
XLOC_031715	XLOC_031715	Medtr5g090990	chr5:39639029-39642769	WT	A8	OK	29.2467	11.2221	-1.38193	-3.10382	5e-05	0.00128189	yes	4-hydroxyphenylpyruvate dioxygenase
XLOC_010103	XLOC_010103	Medtr2g022430	chr2:7745613-7747056	WT	A8	OK	19.9941	7.68324	-1.37979	-3.48782	5e-05	0.00128189	yes	xyloglucanase-specific endoglucanase inhibitor protein
XLOC_004153	XLOC_004153	Medtr1g037520	chr1:13864270-13866235	WT	A8	OK	3.85099	1.48087	-1.37878	-2.29421	0.0002	0.00416509	yes	transmembrane protein, putative
XLOC_002306	XLOC_002306	Medtr1g086510	chr1:38706429-38707982	WT	A8	OK	4.37152	1.68211	-1.37786	-2.41865	0.0004	0.00730395	yes	myb transcription factor
XLOC_031452	XLOC_031452	Medtr5g083340	chr5:35977176-35979471	WT	A8	OK	5.81508	2.24066	-1.37588	-2.86613	5e-05	0.00128189	yes	dehydration-responsive element-binding protein
XLOC_029286	XLOC_029286	Medtr5g006070	chr5:748168-751708	WT	A8	OK	72.7917	28.059	-1.37531	-4.29756	5e-05	0.00128189	yes	sugar porter (SP) family MFS transporter
XLOC_035931	XLOC_035931	Medtr7g406880	chr7:962606-963735	WT	A8	OK	3.64374	1.40848	-1.37128	-2.1284	0.00065	0.0106676	yes	alpha/beta hydrolase fold protein
XLOC_026846	XLOC_026846	Medtr5g019580	chr5:7404212-7406208	WT	A8	OK	3.53065	1.36673	-1.36921	-2.37939	0.0001	0.00235093	yes	UDP-glucosyltransferase family protein
XLOC_017314	XLOC_017314	Medtr3g069500	chr3:31074529-31085800	WT	A8	OK	2.46817	0.956049	-1.36828	-2.31834	0.00025	0.00500845	yes	peptide/nitrate transporter plant
XLOC_014542	XLOC_014542	Medtr3g086910	chr3:39401069-39404676	WT	A8	OK	33.3693	12.9385	-1.36685	-3.89449	5e-05	0.00128189	yes	G protein coupled receptor
XLOC_024073	XLOC_024073	Medtr4g064803	chr4:24177072-24179472	WT	A8	OK	8.11212	3.16051	-1.35992	-2.02643	0.0024	0.029376	yes	Nodule Cysteine-Rich (NCR) secreted peptide
XLOC_032208	XLOC_032208	Medtr6g007770	chr6:1952680-1957280	WT	A8	OK	29.712	11.5836	-1.35896	-3.89633	5e-05	0.00128189	yes	pathogen-inducible alpha-dioxygenase
XLOC_014627	XLOC_014627	Medtr3g088845	chr3:40659628-40665244	WT	A8	OK	9.96083	3.88585	-1.35804	-3.03718	5e-05	0.00128189	yes	2-oxoisovalerate dehydrogenase subunit alpha
XLOC_041034	XLOC_041034	Medtr7g091780	chr7:36317022-36324239	WT	A8	OK	1.31597	0.515651	-1.35166	-2.23925	0.00045	0.00799382	yes	cyclin-like protein
XLOC_027823	XLOC_027823	Medtr5g055680	chr5:22926189-22929723	WT	A8	OK	3.04226	1.19395	-1.3494	-2.1813	0.00065	0.0106676	yes	flavonol synthase/flavanone 3-hydroxylase
XLOC_028718	XLOC_028718	Medtr5g086340	chr5:37317476-37319569	WT	A8	OK	2.29533	0.900887	-1.34928	-2.15565	0.00095	0.0144072	yes	DUF247 domain protein
XLOC_011579	XLOC_011579	Medtr2g082090	chr2:34496388-34499615	WT	A8	OK	37.5311	14.7313	-1.3492	-3.81646	5e-05	0.00128189	yes	GRAS family transcription factor
XLOC_008731	XLOC_008731	Medtr2g079580	chr2:33517182-33521005	WT	A8	OK	13.2586	5.20747	-1.34828	-3.1202	5e-05	0.00128189	yes	glycoside hydrolase family 1 protein
XLOC_012480	XLOC_012480	Medtr3g008500	chr3:1563326-1568292	WT	A8	OK	15.9215	6.25614	-1.34763	-3.51844	5e-05	0.00128189	yes	trehalose-phosphate phosphatase
XLOC_036107	XLOC_036107	Medtr7g013170	chr7:3752773-3754765	WT	A8	OK	1.33718	0.525733	-1.34679	-1.89765	0.0017	0.0225857	yes	glycoside hydrolase family 81 protein
XLOC_013728	XLOC_013728	Medtr3g031650	chr3:26669990-26674686	WT	A8	OK	14.7565	5.80456	-1.34609	-3.13691	5e-05	0.00128189	yes	cinnamoyl-CoA reductase-like protein
XLOC_027602	XLOC_027602	Medtr5g043660	chr5:19189610-19190948	WT	A8	OK	8.27798	3.25801	-1.34529	-2.70644	5e-05	0.00128189	yes	nodulin-like protein, putative
XLOC_031435	XLOC_031435	Medtr5g082940	chr5:35771852-35772651	WT	A8	OK	10.9987	4.33008	-1.34487	-2.57615	0.0001	0.00235093	yes	C3HC4-type RING zinc finger protein
XLOC_014563	XLOC_014563	Medtr3g087730	chr3:39743008-39746866	WT	A8	OK	15.9707	6.28872	-1.34459	-3.25001	5e-05	0.00128189	yes	sulfate/bicarbonate/oxalate exchanger and transporter sat-1
XLOC_014782	XLOC_014782	Medtr3g094040,Medtr3g094060	chr3:42965157-42975510	WT	A8	OK	175.343	69.0846	-1.34374	-3.95025	5e-05	0.00128189	yes	expansin A10
XLOC_015344	XLOC_015344	Medtr3g110330	chr3:51495441-51500559	WT	A8	OK	13.5875	5.35953	-1.3421	-3.49881	5e-05	0.00128189	yes	NADP-dependent malic enzyme-like protein
XLOC_028627	XLOC_028627	Medtr5g083690	chr5:36105512-36106632	WT	A8	OK	829.13	327.071	-1.34199	-3.03234	5e-05	0.00128189	yes	early response-like dehydration-protein
XLOC_002228	XLOC_002228	Medtr1g084050	chr1:37484309-37485662	WT	A8	OK	16.9968	6.70797	-1.34132	-3.12505	5e-05	0.00128189	yes	nicotianamine synthase-like protein
XLOC_008128	XLOC_008128	Medtr2g450280	chr2:22181077-22181396	WT	A8	OK	67.9357	26.8311	-1.34026	-2.29416	0.00255	0.0307361	yes	Nodule Cysteine-Rich (NCR) secreted peptide
XLOC_040195	XLOC_040195	Medtr7g065265,Medtr7g065270,Medtr7g065290	chr7:23796390-23823642	WT	A8	OK	61.1772	24.1927	-1.33842	-2.35165	5e-05	0.00128189	yes	glutathione S-transferase, amine-terminal domain protein
XLOC_031834	XLOC_031834	Medtr5g094160	chr5:41128371-41134185	WT	A8	OK	2.23006	0.888285	-1.32799	-2.46984	5e-05	0.00128189	yes	actin-binding calponin-like (CH) domain protein
XLOC_018162	XLOC_018162	-	chr3:43278493-43278768	WT	A8	OK	143.866	57.3369	-1.32719	-2.17508	0.0007	0.0112833	yes	#N/A
XLOC_018779	XLOC_018779	Medtr3g111780	chr3:52289424-52290522	WT	A8	OK	2.48921	0.992123	-1.3271	-1.80793	0.0045	0.0472463	yes	ovate transcriptional repressor
XLOC_017761	XLOC_017761	Medtr3g082700	chr3:37314115-37316399	WT	A8	OK	36.1797	14.4477	-1.32434	-3.82711	5e-05	0.00128189	yes	high affinity inorganic phosphate transporter
XLOC_001340	XLOC_001340	Medtr1g052840	chr1:21909390-21916294	WT	A8	OK	9.09983	3.63414	-1.32423	-2.65713	5e-05	0.00128189	yes	DNA repair metallo-beta-lactamase family protein
XLOC_042842	XLOC_042842	Medtr8g036105	chr8:13286522-13293803	WT	A8	OK	6.11128	2.44535	-1.32143	-2.4146	0.0002	0.00416509	yes	lateral organ boundaries (LOB) domain protein
XLOC_028894	XLOC_028894	Medtr5g091060	chr5:39679296-39682645	WT	A8	OK	47.508	19.0325	-1.3197	-3.98811	5e-05	0.00128189	yes	4-hydroxyphenylpyruvate dioxygenase
XLOC_038528	XLOC_038528	Medtr7g108855	chr7:44455702-44456836	WT	A8	OK	5.03675	2.02392	-1.31534	-2.32389	0.00015	0.00328614	yes	anaphase-promoting complex subunit 11 RING-H2 finger protein
XLOC_041075	XLOC_041075	Medtr7g092930	chr7:36893346-36897295	WT	A8	OK	1.56643	0.631136	-1.31146	-1.8443	0.0034	0.0382137	yes	squamosa promoter-binding-like protein
XLOC_029742	XLOC_029742	Medtr5g020060	chr5:7645477-7646932	WT	A8	OK	16.1722	6.53599	-1.30704	-2.81955	5e-05	0.00128189	yes	plant/MUD21-2 protein
XLOC_007472	XLOC_007472	Medtr2g031560,Medtr2g031570,Medtr2g031590,Medtr2g031600	chr2:11916967-11948224	WT	A8	OK	29.4622	11.9083	-1.3069	-3.21587	5e-05	0.00128189	yes	reticuline oxidase-like protein
XLOC_008220	XLOC_008220	Medtr2g058625	chr2:24225443-24226013	WT	A8	OK	16.5789	6.70549	-1.30593	-2.22882	0.00115	0.016693	yes	Nodule Cysteine-Rich (NCR) secreted peptide
XLOC_026791	XLOC_026791	Medtr5g017790	chr5:6564084-6568525	WT	A8	OK	2.11744	0.856571	-1.30568	-2.20683	0.0004	0.00730395	yes	transcription factor
XLOC_044662	XLOC_044662	Medtr8g102350	chr8:43068480-43069689	WT	A8	OK	11.0026	4.45109	-1.30561	-2.74006	5e-05	0.00128189	yes	hypothetical protein
XLOC_024881	XLOC_024881	Medtr4g091430	chr4:36226216-36226983	WT	A8	OK	23.7889	9.6504	-1.30163	-2.37437	0.0001	0.00235093	yes	hypothetical protein
XLOC_027115	XLOC_027115	Medtr5g026430	chr5:10866010-10868046	WT	A8	OK	26.3475	10.7066	-1.29917	-3.61062	5e-05	0.00128189	yes	3-hydroxy-3-methylglutaryl-coenzyme A reductase-like protein
XLOC_021287	XLOC_021287	Medtr4g089135	chr4:35772137-35774193	WT	A8	OK	1.4151	0.575268	-1.29859	-1.76936	0.00425	0.0451714	yes	NAC transcription factor-like protein
XLOC_030236	XLOC_030236	Medtr5g035550,Medtr5g035560,Medtr5g035580	chr5:15460324-15475282	WT	A8	OK	7.62935	3.10592	-1.29654	-2.63632	5e-05	0.00128189	yes	transmembrane protein, putative
XLOC_013866	XLOC_013866	Medtr3g064350	chr3:28959652-28961077	WT	A8	OK	210.165	85.6069	-1.29572	-3.42476	5e-05	0.00128189	yes	hypothetical protein
XLOC_000343	XLOC_000343	Medtr1g018420	chr1:5294237-5295310	WT	A8	OK	4.81549	1.96337	-1.29435	-2.25616	0.0004	0.00730395	yes	C2H2-type zinc finger protein
XLOC_010105	XLOC_010105	Medtr2g022480,Medtr2g022490	chr2:7766358-7775469	WT	A8	OK	24.7515	10.0932	-1.29414	-3.51606	5e-05	0.00128189	yes	extracellular dermal glycoprotein
XLOC_014466	XLOC_014466	Medtr3g084990	chr3:38403632-38405497	WT	A8	OK	2.8335	1.15549	-1.29408	-2.03817	0.00085	0.013229	yes	transmembrane protein, putative
XLOC_009482	XLOC_009482	Medtr2g103303	chr2:44467241-44468515	WT	A8	OK	23.4566	9.56883	-1.29358	-2.93617	5e-05	0.00128189	yes	embryo-specific protein
XLOC_028198	XLOC_028198	Medtr5g069680	chr5:29551400-29555579	WT	A8	OK	1.79477	0.732701	-1.2925	-2.07116	0.0007	0.0112833	yes	laccase/diphenol oxidase family protein
XLOC_006893	XLOC_006893	Medtr2g013780	chr2:3774489-3776623	WT	A8	OK	2.19088	0.894549	-1.29228	-1.81131	0.0038	0.0416967	yes	DUF506 family protein
XLOC_045444	XLOC_045444	Medtr8g027375	chr8:9651918-9654656	WT	A8	OK	2.36849	0.967107	-1.29222	-2.16681	0.0007	0.0112833	yes	laccase/diphenol oxidase family protein
XLOC_024648	XLOC_024648	Medtr4g083340	chr4:32425090-32428003	WT	A8	OK	1.88296	0.769045	-1.29186	-1.96465	0.0013	0.0184332	yes	pyruvate kinase family protein
XLOC_029724	XLOC_029724	Medtr5g019350	chr5:7299564-7301729	WT	A8	OK	8.0996	3.30949	-1.29124	-2.74749	5e-05	0.00128189	yes	PPR containing plant-like protein
XLOC_022497	XLOC_022497	Medtr4g130780	chr4:54496081-54497288	WT	A8	OK	253.462	103.652	-1.29003	-3.00929	5e-05	0.00128189	yes	early nodulin-like protein
XLOC_007521	XLOC_007521	Medtr2g033630	chr2:12799980-12800746	WT	A8	OK	35.1376	14.3776	-1.28919	-2.91902	5e-05	0.00128189	yes	plant invertase/pectin methylesterase inhibitor
XLOC_026611	XLOC_026611	Medtr5g012810	chr5:3928870-3930292	WT	A8	OK	1456	596.237	-1.28805	-3.07021	5e-05	0.00128189	yes	major intrinsic protein (MIP) family transporter
XLOC_024990	XLOC_024990	Medtr4g094335	chr4:37757240-37758467	WT	A8	OK	39.8661	16.3558	-1.28536	-3.07451	5e-05	0.00128189	yes	vacuolar iron transporter-like protein
XLOC_011613	XLOC_011613	Medtr2g083280	chr2:34964926-34965500	WT	A8	OK	22.4321	9.20917	-1.28442	-2.39204	0.0002	0.00416509	yes	Nodule Cysteine-Rich (NCR) secreted peptide
XLOC_028419	XLOC_028419	Medtr5g077170	chr5:32931669-32935745	WT	A8	OK	12.0654	4.95806	-1.28302	-3.13453	5e-05	0.00128189	yes	transmembrane 9 family protein
XLOC_009680	XLOC_009680	Medtr2g008910	chr2:1681112-1681639	WT	A8	OK	19.621	8.06415	-1.2828	-2.24609	0.00135	0.0189299	yes	Nodule Cysteine-Rich (NCR) secreted peptide
XLOC_035006	XLOC_035006	Medtr6g452730	chr6:18489881-18492916	WT	A8	OK	3.63921	1.49718	-1.28138	-1.94675	0.0013	0.0184332	yes	PAR1 protein
XLOC_014873	XLOC_014873	Medtr3g096920	chr3:44370628-44372461	WT	A8	OK	27.5708	11.3428	-1.28136	-3.50349	5e-05	0.00128189	yes	NAC-like transcription factor
XLOC_039680	XLOC_039680	Medtr7g029760	chr7:14239267-14242237	WT	A8	OK	129.423	53.2463	-1.28134	-3.55795	5e-05	0.00128189	yes	Nodule Cysteine-Rich (NCR) secreted peptide
XLOC_015400	XLOC_015400	Medtr3g111970	chr3:52391733-52393710	WT	A8	OK	74.8975	30.8171	-1.28118	-3.43533	5e-05	0.00128189	yes	hypothetical protein
XLOC_024794	XLOC_024794	Medtr4g088225	chr4:34817007-34820273	WT	A8	OK	11.4932	4.73264	-1.28006	-3.2628	5e-05	0.00128189	yes	cellulose synthase-like protein D3
XLOC_019253	XLOC_019253	Medtr4g011630	chr4:2881084-2890071	WT	A8	OK	60.9947	25.1255	-1.27953	-3.50277	5e-05	0.00128189	yes	drug resistance transporter-like ABC domain protein
XLOC_021435	XLOC_021435	Medtr4g094352	chr4:37806292-37809392	WT	A8	OK	3.93567	1.6239	-1.27715	-2.21143	0.0002	0.00416509	yes	nodulin MtN21/EamA-like transporter family protein
XLOC_041686	XLOC_041686	Medtr7g111030	chr7:45520780-45531502	WT	A8	OK	9.5401	3.93852	-1.27635	-3.5929	5e-05	0.00128189	yes	metal ion-binding protein
XLOC_017601	XLOC_017601	Medtr3g078250	chr3:35245628-35248236	WT	A8	OK	2.67116	1.1039	-1.27485	-2.28467	5e-05	0.00128189	yes	LRR receptor-like kinase
XLOC_015348	XLOC_015348	Medtr3g110450	chr3:51550857-51554388	WT	A8	OK	8.71778	3.60316	-1.2747	-3.41465	5e-05	0.00128189	yes	leucine-rich receptor-like kinase family protein
XLOC_015262	XLOC_015262	Medtr3g109030	chr3:50396506-50400895	WT	A8	OK	1.28626	0.531883	-1.274	-2.11653	0.00085	0.013229	yes	cyclic nucleotide-gated ion channel-like protein
XLOC_026955	XLOC_026955	Medtr5g022390	chr5:8823007-8824737	WT	A8	OK	165.363	68.3952	-1.27367	-3.23389	5e-05	0.00128189	yes	rhodanese-related sulfurtransferase
XLOC_032029	XLOC_032029	-	chr5:19942231-19943530	WT	A8	OK	5.05649	2.09157	-1.27355	-2.37269	0.0001	0.00235093	yes	#N/A
XLOC_049063	XLOC_049063	Medtr0212s0040	scaffold0212:12791-16453	WT	A8	OK	5.11741	2.11677	-1.27355	-2.91799	5e-05	0.00128189	yes	ATP synthase F1, alpha subunit
XLOC_029962	XLOC_029962	Medtr5g026500	chr5:10886268-10888492	WT	A8	OK	9.27017	3.83643	-1.27283	-3.02507	5e-05	0.00128189	yes	3-hydroxy-3-methylglutaryl-coenzyme A reductase-like protein
XLOC_014738	XLOC_014738	Medtr3g092890	chr3:42467241-42472806	WT	A8	OK	2.13357	0.88384	-1.27141	-1.94596	0.00215	0.0270669	yes	2OG-Fe(II) oxygenase family oxidoreductase
XLOC_031809	XLOC_031809	Medtr5g093520	chr5:40836896-40839973	WT	A8	OK	3.48968	1.44788	-1.26915	-2.3171	5e-05	0.00128189	yes	auxin-responsive family protein
XLOC_047661	XLOC_047661	-	chr8:89662-90976	WT	A8	OK	15.3657	6.38362	-1.26727	-3.02248	5e-05	0.00128189	yes	#N/A
XLOC_039520	XLOC_039520	Medtr7g029540	chr7:10620909-10622056	WT	A8	OK	158.572	65.8827	-1.26717	-3.85672	5e-05	0.00128189	yes	Nodule Cysteine-Rich (NCR) secreted peptide
XLOC_014898	XLOC_014898	Medtr3g098320,Medtr3g098350	chr3:44882389-44902052	WT	A8	OK	2.36211	0.982436	-1.26564	-2.24799	0.00015	0.00328614	yes	respiratory burst oxidase-like protein D
XLOC_044611	XLOC_044611	Medtr8g100075	chr8:42397553-42400521	WT	A8	OK	1.30972	0.546487	-1.261	-1.82891	0.00365	0.0403777	yes	methyltransferase PMT16, putative
XLOC_017549	XLOC_017549	Medtr3g075510	chr3:34382025-34386505	WT	A8	OK	24.8007	10.3498	-1.26078	-3.74749	5e-05	0.00128189	yes	raffinose synthase or seed inhibition protein
XLOC_007901	XLOC_007901	-	chr2:18116173-18116446	WT	A8	OK	3398.83	1421.43	-1.25769	-4.19051	5e-05	0.00128189	yes	#N/A
XLOC_046579	XLOC_046579	Medtr8g071330	chr8:30283910-30287592	WT	A8	OK	4.644	1.94814	-1.25327	-2.52159	5e-05	0.00128189	yes	calmodulin-binding protein MPCBP protein
XLOC_007949	XLOC_007949	Medtr2g042900	chr2:18686324-18688839	WT	A8	OK	183.102	76.8223	-1.25305	-3.80671	5e-05	0.00128189	yes	jasmonate zim-domain protein
XLOC_001621	XLOC_001621	Medtr1g062710	chr1:27448209-27451293	WT	A8	OK	56.0593	23.53	-1.25245	-3.35722	5e-05	0.00128189	yes	nodulin/glutamate-ammonia ligase-like protein
XLOC_001925	XLOC_001925	Medtr1g073990,Medtr1g074020,Medtr1g074070,Medtr1g074120,Medtr1g074160	chr1:32866627-32953706	WT	A8	OK	37.3846	15.6928	-1.25234	-3.35513	5e-05	0.00128189	yes	auxin-induced 5NG4-like protein
XLOC_031885	XLOC_031885	Medtr5g095960	chr5:41951443-41958836	WT	A8	OK	19.1223	8.04048	-1.2499	-2.74863	5e-05	0.00128189	yes	nicotinamide mononucleotide adenylyltransferase, putative
XLOC_016393	XLOC_016393	Medtr3g036100	chr3:13411899-13416352	WT	A8	OK	5.96202	2.50841	-1.24903	-2.79193	5e-05	0.00128189	yes	cytokinin oxidase/dehydrogenase-like protein
XLOC_020297	XLOC_020297	Medtr4g057600	chr4:21148962-21151877	WT	A8	OK	2.57757	1.0847	-1.24872	-2.04241	0.00075	0.0119371	yes	serine carboxypeptidase-like protein
XLOC_006559	XLOC_006559	-	chr1:22369634-22369793	WT	A8	OK	652.647	274.912	-1.24733	-2.70037	0.00095	0.0144072	yes	#N/A
XLOC_016797	XLOC_016797	Medtr3g057800	chr3:22854928-22858976	WT	A8	OK	7.32568	3.08839	-1.24611	-2.80595	5e-05	0.00128189	yes	cytochrome P450 family 71 protein
XLOC_022209	XLOC_022209	Medtr4g121590	chr4:50253830-50254961	WT	A8	OK	4.36707	1.84108	-1.24611	-2.14465	0.0005	0.00873481	yes	3-oxo-delta(4,5)-steroid 5-beta-reductase-like protein
XLOC_009040	XLOC_009040	Medtr2g090060	chr2:38133142-38136253	WT	A8	OK	22.036	9.29833	-1.24482	-3.24684	5e-05	0.00128189	yes	formiminotransferase-cyclodeaminase-like protein
XLOC_048926	XLOC_048926	Medtr0160s0030	scaffold0160:19376-20867	WT	A8	OK	5.92915	2.50212	-1.24468	-2.37887	5e-05	0.00128189	yes	C2H2-type zinc finger protein, putative
XLOC_016522	XLOC_016522	Medtr3g449620	chr3:16900823-16907587	WT	A8	OK	18.2832	7.71997	-1.24385	-3.3943	5e-05	0.00128189	yes	polyamine oxidase-like protein
XLOC_028932	XLOC_028932	Medtr5g092080	chr5:40202440-40206173	WT	A8	OK	7.28507	3.07804	-1.24293	-2.53546	5e-05	0.00128189	yes	lipocalin-like domain protein
XLOC_034297	XLOC_034297	Medtr6g016640	chr6:6332002-6336598	WT	A8	OK	6.23943	2.64064	-1.24053	-2.64907	5e-05	0.00128189	yes	proline dehydrogenase
XLOC_002652	XLOC_002652	Medtr1g097935	chr1:44140687-44142315	WT	A8	OK	20.3751	8.62836	-1.23965	-3.25472	5e-05	0.00128189	yes	chalcone and stilbene synthase family protein
XLOC_028195	XLOC_028195	Medtr5g069640	chr5:29532374-29535574	WT	A8	OK	4.25888	1.80595	-1.23771	-1.79638	0.0041	0.044046	yes	acyl-CoA thioesterase, putative
XLOC_031593	XLOC_031593	Medtr5g087710	chr5:38027253-38030633	WT	A8	OK	9.85024	4.17751	-1.23752	-2.72358	5e-05	0.00128189	yes	zinc-binding alcohol dehydrogenase family protein
XLOC_045261	XLOC_045261	Medtr8g018520	chr8:6330367-6340159	WT	A8	OK	2.78484	1.18165	-1.23678	-2.47019	0.0001	0.00235093	yes	seed linoleate 9S-lipoxygenase
XLOC_017225	XLOC_017225	Medtr3g065750	chr3:29703984-29705310	WT	A8	OK	13.8969	5.90022	-1.23592	-2.74952	5e-05	0.00128189	yes	Nodule Cysteine-Rich (NCR) secreted peptide
XLOC_026675	XLOC_026675	Medtr5g014300	chr5:4775643-4779821	WT	A8	OK	4.58048	1.94573	-1.23519	-2.4873	0.0001	0.00235093	yes	NAC transcription factor-like protein
XLOC_040190	XLOC_040190	Medtr7g065160,Medtr7g065210	chr7:23753305-23779449	WT	A8	OK	1483.23	630.567	-1.23402	-2.26695	0.00015	0.00328614	yes	Lipid transfer protein
XLOC_028599	XLOC_028599	Medtr5g082850	chr5:35672803-35676194	WT	A8	OK	5.06336	2.15565	-1.23197	-2.5706	5e-05	0.00128189	yes	2-deoxymugineic-acid 2-dioxygenase-like protein, putative
XLOC_031852	XLOC_031852	Medtr5g094700	chr5:41375613-41381585	WT	A8	OK	1.46519	0.625304	-1.22846	-1.97613	0.0014	0.0195444	yes	RNA-binding domain CCCH-type zinc finger protein
XLOC_012804	XLOC_012804	Medtr3g025420	chr3:7771096-7771592	WT	A8	OK	27.9837	11.966	-1.22564	-2.38638	0.00035	0.00656795	yes	Nodule Cysteine-Rich (NCR) secreted peptide
XLOC_045111	XLOC_045111	Medtr8g013075,Medtr8g013090	chr8:4079645-4106435	WT	A8	OK	5.79057	2.48125	-1.22264	-1.87797	0.0011	0.0162028	yes	acid phosphatase
XLOC_005631	XLOC_005631	Medtr1g087150	chr1:39041563-39043957	WT	A8	OK	7.48523	3.21011	-1.22142	-2.34515	0.00015	0.00328614	yes	RING/FYVE/PHD zinc finger protein
XLOC_031843	XLOC_031843	Medtr5g094390	chr5:41244096-41246815	WT	A8	OK	34.845	14.9883	-1.21711	-3.51698	5e-05	0.00128189	yes	Serine/Threonine-kinase WNK11-like protein
XLOC_039063	XLOC_039063	Medtr7g011990	chr7:3347581-3350912	WT	A8	OK	84.0003	36.2493	-1.21244	-3.51988	5e-05	0.00128189	yes	caffeic acid O-methyltransferase
XLOC_046177	XLOC_046177	Medtr8g465910	chr8:23514788-23517772	WT	A8	OK	99.4272	42.9572	-1.21074	-3.71636	5e-05	0.00128189	yes	E3 ubiquitin-protein ligase RMA1H1-like protein
XLOC_024719	XLOC_024719	Medtr4g085890	chr4:33589393-33593169	WT	A8	OK	117.963	51.0084	-1.20952	-3.65761	5e-05	0.00128189	yes	methylcrotonyl-CoA carboxylase beta chain, putative
XLOC_029208	XLOC_029208	Medtr5g098800	chr5:43267395-43273287	WT	A8	OK	56.9255	24.6515	-1.2074	-3.35711	5e-05	0.00128189	yes	coproporphyrinogen III oxidase
XLOC_033733	XLOC_033733	Medtr6g084470	chr6:31639570-31641580	WT	A8	OK	722.092	313.329	-1.2045	-2.72771	5e-05	0.00128189	yes	hypothetical protein
XLOC_026400	XLOC_026400	Medtr5g007450,Medtr5g007460	chr5:1363091-1370704	WT	A8	OK	25.4113	11.0434	-1.20228	-3.38161	5e-05	0.00128189	yes	cytochrome P450 family 71 protein
XLOC_003212	XLOC_003212	Medtr1g115345	chr1:52052228-52053348	WT	A8	OK	6.66095	2.89657	-1.20138	-2.31669	0.00015	0.00328614	yes	C2H2-type zinc finger protein
XLOC_011191	XLOC_011191	Medtr2g065550	chr2:27488955-27493949	WT	A8	OK	8.8694	3.85761	-1.20113	-2.59849	5e-05	0.00128189	yes	nodulin MtN21/EamA-like transporter family protein
XLOC_043885	XLOC_043885	Medtr8g074040,Medtr8g074120	chr8:31314885-31346498	WT	A8	OK	2.48573	1.08163	-1.20046	-2.09797	0.0006	0.010047	yes	long-chain acyl-CoA synthetase
XLOC_038167	XLOC_038167	Medtr7g097030	chr7:38979465-38981430	WT	A8	OK	4.28739	1.86802	-1.19859	-2.08882	0.00025	0.00500845	yes	G1-like protein
XLOC_008775	XLOC_008775	Medtr2g081590,Medtr2g081610	chr2:34236782-34251689	WT	A8	OK	1772.8	773.414	-1.19671	-2.26058	0.0004	0.00730395	yes	embryonic abundant-like protein
XLOC_027014	XLOC_027014	Medtr5g023730	chr5:9424157-9429907	WT	A8	OK	19.9773	8.71902	-1.19613	-3.33193	5e-05	0.00128189	yes	fatty acyl-CoA synthetase family protein
XLOC_039844	XLOC_039844	Medtr7g052020	chr7:18266771-18267916	WT	A8	OK	16.643	7.26475	-1.19593	-2.75358	5e-05	0.00128189	yes	cysteine-rich RLK (receptor-like kinase) protein
XLOC_002029	XLOC_002029	Medtr1g077460	chr1:34561377-34565445	WT	A8	OK	2.93764	1.28327	-1.19483	-1.95975	0.00155	0.0211406	yes	plant/F9H3-4 protein
XLOC_021979	XLOC_021979	Medtr4g113820	chr4:46845877-46846953	WT	A8	OK	221.835	96.936	-1.19438	-3.06493	5e-05	0.00128189	yes	early nodulin 93
XLOC_029108	XLOC_029108	Medtr5g096200	chr5:42054964-42061105	WT	A8	OK	2.11124	0.922649	-1.19424	-2.20119	0.0006	0.010047	yes	oligopeptide transporter OPT family protein
XLOC_032676	XLOC_032676	Medtr6g028090,Medtr6g028100,Medtr6g028110,Medtr6g028120	chr6:9988488-10014344	WT	A8	OK	22.9621	10.0378	-1.19381	-3.28471	5e-05	0.00128189	yes	beta-D-glucoside glucohydrolase
XLOC_027900	XLOC_027900	Medtr5g459510	chr5:24543075-24544059	WT	A8	OK	16.5748	7.25133	-1.19267	-2.56102	0.00015	0.00328614	yes	Nodule Cysteine-Rich (NCR) secreted peptide
XLOC_020380	XLOC_020380	Medtr4g060660	chr4:22321824-22322088	WT	A8	OK	801.757	351.062	-1.19144	-3.19006	5e-05	0.00128189	yes	Nodule Cysteine-Rich (NCR) secreted peptide
XLOC_002221	XLOC_002221	Medtr1g083950	chr1:37410237-37411974	WT	A8	OK	577.662	253.087	-1.19059	-2.26126	0.001	0.0150571	yes	universal stress family protein
XLOC_044581	XLOC_044581	Medtr8g099475	chr8:41983606-41984114	WT	A8	OK	8.34857	3.65798	-1.19048	-1.83431	0.00395	0.0429945	yes	hypothetical protein
XLOC_017343	XLOC_017343	Medtr3g070230	chr3:31472357-31474146	WT	A8	OK	51.7472	22.688	-1.18955	-3.61685	5e-05	0.00128189	yes	nematode resistance HSPRO2-like protein
XLOC_007187	XLOC_007187	Medtr2g022460	chr2:7755880-7757715	WT	A8	OK	18.621	8.16445	-1.1895	-3.06199	5e-05	0.00128189	yes	eukaryotic aspartyl protease family protein
XLOC_012366	XLOC_012366	-	chr2:24993306-24994804	WT	A8	OK	2.26464	0.996081	-1.18495	-1.75651	0.00265	0.0317398	yes	#N/A
XLOC_025796	XLOC_025796	Medtr4g120950	chr4:50072676-50073866	WT	A8	OK	15.2695	6.72125	-1.18385	-2.17486	0.00035	0.00656795	yes	pathogenesis-related protein bet V I family protein
XLOC_029619	XLOC_029619	Medtr5g015810	chr5:5544337-5546827	WT	A8	OK	1.94098	0.854628	-1.18342	-1.95994	0.0012	0.0172473	yes	acyl-CoA N-acyltransferase (NAT) superfamily protein
XLOC_002869	XLOC_002869	Medtr1g104780	chr1:47207338-47213258	WT	A8	OK	24.7097	10.887	-1.18246	-2.95619	5e-05	0.00128189	yes	sugar porter (SP) family MFS transporter
XLOC_035841	XLOC_035841	-	chr6:1952074-1952332	WT	A8	OK	73.1875	32.2551	-1.18207	-2.15516	0.00055	0.00936679	yes	#N/A
XLOC_002951	XLOC_002951	Medtr1g106420	chr1:48276186-48277145	WT	A8	OK	3.87312	1.70751	-1.1816	-1.75197	0.0047	0.0486462	yes	LOB domain protein
XLOC_025059	XLOC_025059	Medtr4g094772	chr4:38931125-38934189	WT	A8	OK	8.94793	3.94539	-1.18138	-2.81259	5e-05	0.00128189	yes	cytochrome P450 family 81 protein
XLOC_041237	XLOC_041237	Medtr7g098180	chr7:39238304-39241102	WT	A8	OK	19.7636	8.71531	-1.18122	-2.24505	5e-05	0.00128189	yes	peptide transporter
XLOC_000047	XLOC_000047	Medtr1g007860	chr1:595272-602175	WT	A8	OK	7.15377	3.15879	-1.17933	-2.54961	5e-05	0.00128189	yes	alpha/beta fold hydrolase
XLOC_048475	XLOC_048475	Medtr0056s0160	scaffold0056:61896-63327	WT	A8	OK	70.783	31.2886	-1.17777	-3.41648	5e-05	0.00128189	yes	flavonol synthase/flavanone 3-hydroxylase
XLOC_008457	XLOC_008457	Medtr2g069320	chr2:28796996-28800462	WT	A8	OK	10.4006	4.59885	-1.17732	-3.12701	5e-05	0.00128189	yes	translation elongation factor EF-2 subunit
XLOC_028291	XLOC_028291	Medtr5g072620	chr5:30922834-30926393	WT	A8	OK	62.2962	27.5479	-1.1772	-3.61074	5e-05	0.00128189	yes	cinnamoyl-CoA reductase-like protein
XLOC_031235	XLOC_031235	Medtr5g076540	chr5:32661957-32662970	WT	A8	OK	5.20363	2.30422	-1.17524	-1.84547	0.00255	0.0307361	yes	seven in absentia family protein
XLOC_016278	XLOC_016278	Medtr3g033925	chr3:10921118-10921586	WT	A8	OK	109.823	48.7218	-1.17253	-2.30794	0.00275	0.0326081	yes	Nodule Cysteine-Rich (NCR) secreted peptide
XLOC_024357	XLOC_024357	Medtr4g073920	chr4:28094233-28095187	WT	A8	OK	15.0726	6.6962	-1.17051	-2.48754	5e-05	0.00128189	yes	1-phosphatidylinositol phosphodiesterase-like protein
XLOC_028140	XLOC_028140	Medtr5g068100	chr5:28794661-28799072	WT	A8	OK	4.74004	2.10601	-1.17039	-1.91671	0.0025	0.0303455	yes	methylesterase-like protein
XLOC_014266	XLOC_014266	Medtr3g078623	chr3:35438533-35441319	WT	A8	OK	13.1791	5.87773	-1.16492	-2.73924	5e-05	0.00128189	yes	formin-like 2 domain protein
XLOC_007417	XLOC_007417	Medtr2g029830	chr2:11154641-11157160	WT	A8	OK	10.2352	4.56503	-1.16485	-2.60896	5e-05	0.00128189	yes	peroxidase family protein
XLOC_025257	XLOC_025257	Medtr4g102220	chr4:42326287-42327158	WT	A8	OK	40.2556	17.9598	-1.16442	-2.89504	5e-05	0.00128189	yes	DUF1442 family protein
XLOC_027596	XLOC_027596	Medtr5g043280	chr5:19027869-19029338	WT	A8	OK	930.871	415.503	-1.16372	-2.27489	0.00025	0.00500845	yes	hypothetical protein
XLOC_017404	XLOC_017404	Medtr3g072030	chr3:32358289-32359481	WT	A8	OK	445.567	198.921	-1.16345	-3.68675	5e-05	0.00128189	yes	wound-induced-like protein
XLOC_039067	XLOC_039067	Medtr7g012040	chr7:3369038-3372863	WT	A8	OK	3.26276	1.45676	-1.16333	-1.96655	0.0016	0.0216051	yes	caffeic acid O-methyltransferase
XLOC_029302	XLOC_029302	Medtr5g006450	chr5:923124-924542	WT	A8	OK	3.04268	1.36087	-1.16081	-1.99449	0.00105	0.015624	yes	acetyltransferase (GNAT) domain protein
XLOC_011567	XLOC_011567	Medtr2g081820	chr2:34347001-34351822	WT	A8	OK	10.3941	4.65017	-1.1604	-2.88048	5e-05	0.00128189	yes	BHLH transcription factor-like protein
XLOC_029687	XLOC_029687	Medtr5g017980	chr5:6673877-6676089	WT	A8	OK	2.89933	1.29789	-1.15955	-1.89033	0.00175	0.0230402	yes	myb-like DNA-binding domain, shaqkyf class protein
XLOC_020990	XLOC_020990	Medtr4g081110	chr4:31396489-31401093	WT	A8	OK	1.38865	0.621827	-1.1591	-1.88086	0.0024	0.029376	yes	Ypt/Rab-GAP domain of gyp1p superfamily protein
XLOC_024864	XLOC_024864	Medtr4g090580	chr4:35914964-35919171	WT	A8	OK	4.88801	2.18912	-1.15889	-2.5085	0.00015	0.00328614	yes	NAD(P)H dehydrogenase B2
XLOC_047725	XLOC_047725	-	chr8:40874711-40874903	WT	A8	OK	181.502	81.376	-1.15731	-2.06535	0.00115	0.016693	yes	#N/A
XLOC_003189	XLOC_003189	Medtr1g115140	chr1:51820412-51823241	WT	A8	OK	2.57919	1.15658	-1.15705	-2.08675	0.0007	0.0112833	yes	aluminum activated malate transporter family protein
XLOC_024759	XLOC_024759	Medtr4g087160	chr4:34147845-34149676	WT	A8	OK	19.4282	8.71322	-1.15688	-2.57507	5e-05	0.00128189	yes	maternal effect embryo arrest protein, putative
XLOC_031421	XLOC_031421	Medtr5g082610	chr5:35525610-35537717	WT	A8	OK	1.83722	0.824801	-1.15541	-2.04388	0.00055	0.00936679	yes	origin recognition complex subunit 3
XLOC_003738	XLOC_003738	Medtr1g023180	chr1:7367314-7370532	WT	A8	OK	106.544	47.8604	-1.15454	-3.51692	5e-05	0.00128189	yes	auxin-induced 5NG4-like protein
XLOC_007585	XLOC_007585	Medtr2g435490	chr2:13713147-13713958	WT	A8	OK	558.758	251.074	-1.15411	-3.32181	5e-05	0.00128189	yes	CAP, cysteine-rich secretory protein, antigen 5
XLOC_036010	XLOC_036010	Medtr7g009710	chr7:2199066-2203609	WT	A8	OK	4.32776	1.94593	-1.15316	-2.18609	0.0004	0.00730395	yes	2-aminoethanethiol dioxygenase-like protein
XLOC_003509	XLOC_003509	Medtr1g015650	chr1:3975306-3979166	WT	A8	OK	116.116	52.2462	-1.15217	-3.31254	5e-05	0.00128189	yes	hypothetical protein
XLOC_013368	XLOC_013368	Medtr3g051610	chr3:20413122-20413817	WT	A8	OK	4.80818	2.16391	-1.15185	-1.74921	0.00435	0.046028	yes	DUF4228 domain protein
XLOC_033193	XLOC_033193	Medtr6g059380	chr6:20388548-20391113	WT	A8	OK	7.66414	3.45109	-1.15107	-2.50469	5e-05	0.00128189	yes	ENTH/ANTH/VHS superfamily protein
XLOC_006064	XLOC_006064	Medtr1g101500	chr1:45844939-45846923	WT	A8	OK	33.1188	14.9419	-1.14829	-3.05665	5e-05	0.00128189	yes	MATE efflux family protein
XLOC_010706	XLOC_010706	Medtr2g041620	chr2:18274583-18277891	WT	A8	OK	18.9415	8.54832	-1.14784	-2.86887	5e-05	0.00128189	yes	acyl-CoA N-acyltransferase (NAT) superfamily protein
XLOC_018329	XLOC_018329	Medtr3g099600	chr3:45658084-45661572	WT	A8	OK	2.85393	1.29071	-1.14479	-1.95666	0.00105	0.015624	yes	BEST plant protein match is: (TAIR:plant1) protein, putative
XLOC_025737	XLOC_025737	Medtr4g118800	chr4:49222578-49224515	WT	A8	OK	202.777	91.7678	-1.14383	-3.44471	5e-05	0.00128189	yes	plant integral membrane protein
XLOC_012114	XLOC_012114	Medtr2g099950	chr2:42873027-42876996	WT	A8	OK	39.0631	17.6866	-1.14315	-3.34869	5e-05	0.00128189	yes	cell-wall invertase
XLOC_011211	XLOC_011211	Medtr2g066235	chr2:27752305-27752892	WT	A8	OK	618.824	280.534	-1.14136	-2.30516	0.0001	0.00235093	yes	Nodule Cysteine-Rich (NCR) secreted peptide
XLOC_047488	XLOC_047488	Medtr8g102100	chr8:42925059-42927168	WT	A8	OK	31.4273	14.2545	-1.14061	-3.32017	5e-05	0.00128189	yes	zinc finger CCCH domain protein
XLOC_007358	XLOC_007358	Medtr2g027700	chr2:10152946-10154358	WT	A8	OK	6.47003	2.93623	-1.13981	-1.89124	0.001	0.0150571	yes	hypothetical protein
XLOC_048286	XLOC_048286	Medtr0035s0150	scaffold0035:76108-79269	WT	A8	OK	5.94239	2.7008	-1.13766	-2.67096	5e-05	0.00128189	yes	indole-3-acetic acid-amido synthetase
XLOC_030930	XLOC_030930	Medtr5g066770	chr5:28205322-28213045	WT	A8	OK	3.13262	1.42477	-1.13664	-2.2212	0.0001	0.00235093	yes	rhamnogalacturonate lyase B-like protein
XLOC_014459	XLOC_014459	Medtr3g084820	chr3:38315664-38316453	WT	A8	OK	20.2177	9.19735	-1.13633	-2.43095	0.0001	0.00235093	yes	Nodule Cysteine-Rich (NCR) secreted peptide
XLOC_045146	XLOC_045146	Medtr8g014650	chr8:4649757-4651673	WT	A8	OK	729.736	333.071	-1.13154	-2.4773	5e-05	0.00128189	yes	stem 28 kDa glycoprotein
XLOC_048072	XLOC_048072	Medtr0017s0200	scaffold0017:144724-145069	WT	A8	OK	70.6538	32.2721	-1.13048	-2.62956	5e-05	0.00128189	yes	hypothetical protein
XLOC_000541	XLOC_000541	Medtr1g025340	chr1:8086923-8093543	WT	A8	OK	12.8916	5.89071	-1.12992	-2.93223	5e-05	0.00128189	yes	DUF668 family protein
XLOC_010461	XLOC_010461	Medtr2g435690	chr2:13813285-13813809	WT	A8	OK	8.89185	4.07372	-1.12614	-1.77612	0.00435	0.046028	yes	hypothetical protein
XLOC_002125	XLOC_002125	Medtr1g081450	chr1:36232458-36235455	WT	A8	OK	181.41	83.221	-1.12423	-3.39762	5e-05	0.00128189	yes	cytidine/deoxycytidylate deaminase family protein
XLOC_038995	XLOC_038995	Medtr7g009780	chr7:2235927-2239172	WT	A8	OK	2.27366	1.04407	-1.1228	-1.86387	0.002	0.0256552	yes	polyvinylalcohol dehydrogenase-like protein
XLOC_003391	XLOC_003391	Medtr1g011640,Medtr1g011650	chr1:2146077-2167106	WT	A8	OK	12.0323	5.53018	-1.12151	-3.13022	5e-05	0.00128189	yes	drug resistance transporter-like ABC domain protein
XLOC_029135	XLOC_029135	Medtr5g096830	chr5:42354421-42358871	WT	A8	OK	3.59353	1.65182	-1.12134	-1.7886	0.0035	0.039037	yes	cytochrome C oxidase assembly protein COX15
XLOC_015233	XLOC_015233	Medtr3g108240	chr3:50011411-50017056	WT	A8	OK	318.564	146.494	-1.12074	-3.12195	5e-05	0.00128189	yes	CHY and CTCHY and RING-type zinc finger protein
XLOC_016746	XLOC_016746	Medtr3g055520,Medtr3g055570,Medtr3g055585	chr3:21843047-21860137	WT	A8	OK	20.9842	9.67387	-1.11714	-2.25279	0.00045	0.00799382	yes	EF-hand pair protein
XLOC_022431	XLOC_022431	Medtr4g128750	chr4:53588865-53589955	WT	A8	OK	326.622	150.817	-1.11483	-3.26391	5e-05	0.00128189	yes	CAP, cysteine-rich secretory protein, antigen 5
XLOC_034446	XLOC_034446	Medtr6g023770	chr6:8347943-8354010	WT	A8	OK	3.29977	1.5252	-1.11336	-2.20908	0.00035	0.00656795	yes	ClC chloride channel family protein
XLOC_021610	XLOC_021610	Medtr4g098930	chr4:40866851-40868963	WT	A8	OK	8.67664	4.01353	-1.11227	-2.37617	0.00025	0.00500845	yes	expansin-B1-like protein
XLOC_007967	XLOC_007967	Medtr2g043850	chr2:19054343-19060080	WT	A8	OK	13.4741	6.23532	-1.11165	-2.75408	5e-05	0.00128189	yes	flavin-binding monooxygenase-like protein
XLOC_040203	XLOC_040203	Medtr7g065770	chr7:23870192-23872802	WT	A8	OK	326.363	151.068	-1.11128	-2.60001	0.0002	0.00416509	yes	early nodulin ENOD18
XLOC_004127	XLOC_004127	Medtr1g036420,Medtr1g036430	chr1:13355510-13375682	WT	A8	OK	9.90429	4.58471	-1.11122	-1.89962	0.00245	0.0298916	yes	transmembrane protein, putative
XLOC_018094	XLOC_018094	Medtr3g092640	chr3:42335196-42338841	WT	A8	OK	2.66848	1.2353	-1.11115	-2.20947	0.0004	0.00730395	yes	membrane-related protein CP5, putative
XLOC_005540	XLOC_005540	Medtr1g084120	chr1:37531487-37535634	WT	A8	OK	4.76187	2.20464	-1.11099	-2.50459	5e-05	0.00128189	yes	rab9 effector protein with kelch motif protein, putative
XLOC_041498	XLOC_041498	Medtr7g106000	chr7:43048977-43049967	WT	A8	OK	3.71521	1.72216	-1.10922	-1.77003	0.0039	0.0426214	yes	harpin-induced-like protein
XLOC_004300	XLOC_004300	Medtr1g042940	chr1:16083775-16084719	WT	A8	OK	5.68941	2.64117	-1.1071	-1.83215	0.0032	0.0364627	yes	Nodule Cysteine-Rich (NCR) secreted peptide
XLOC_000193	XLOC_000193	Medtr1g013150	chr1:2878530-2880391	WT	A8	OK	5.96012	2.76793	-1.10653	-2.31412	0.00015	0.00328614	yes	glycoside hydrolase family 18 protein
XLOC_030724	XLOC_030724	Medtr5g058510	chr5:24195302-24195847	WT	A8	OK	20.0947	9.33721	-1.10575	-2.10173	0.0014	0.0195444	yes	Nodule Cysteine-Rich (NCR) secreted peptide
XLOC_031274	XLOC_031274	Medtr5g077770	chr5:33192708-33203844	WT	A8	OK	51.0363	23.7224	-1.10527	-3.50928	5e-05	0.00128189	yes	potassium outward rectifying channel protein
XLOC_017898	XLOC_017898	Medtr3g086670	chr3:39280250-39281681	WT	A8	OK	14.1926	6.5977	-1.10511	-2.7189	5e-05	0.00128189	yes	clathrin assembly protein
XLOC_027397	XLOC_027397	Medtr5g035665,Medtr5g035670,Medtr5g035690,Medtr5g035750,Medtr5g035760	chr5:15517782-15551866	WT	A8	OK	6.40102	2.97601	-1.10492	-2.18092	5e-05	0.00128189	yes	DUF1262 family protein
XLOC_030927	XLOC_030927	Medtr5g066730	chr5:28179725-28188195	WT	A8	OK	176.275	82.0007	-1.10412	-2.50867	5e-05	0.00128189	yes	BTB/POZ domain plant protein
XLOC_036883	XLOC_036883	Medtr7g056393	chr7:19890103-19892266	WT	A8	OK	5.79058	2.69461	-1.10363	-2.14701	0.0003	0.00580183	yes	2OG-Fe(II) oxygenase family oxidoreductase
XLOC_031186	XLOC_031186	Medtr5g075410	chr5:32056512-32062659	WT	A8	OK	16.3003	7.58658	-1.10338	-3.17583	5e-05	0.00128189	yes	B3 domain transcription repressor VAL2
XLOC_023085	XLOC_023085	Medtr4g019580	chr4:6145156-6150261	WT	A8	OK	17.5313	8.18798	-1.09836	-2.89816	5e-05	0.00128189	yes	peptide/nitrate transporter plant
XLOC_000462	XLOC_000462	Medtr1g022250	chr1:6970363-6972206	WT	A8	OK	3.176	1.48512	-1.09663	-2.08138	0.0006	0.010047	yes	P-loop nucleoside triphosphate hydrolase superfamily protein
XLOC_045947	XLOC_045947	Medtr8g045520,Medtr8g045555,Medtr8g045570	chr8:17789156-17825808	WT	A8	OK	195.002	91.2786	-1.09514	-3.31976	5e-05	0.00128189	yes	pathogenesis-related protein bet V I family protein
XLOC_040729	XLOC_040729	Medtr7g082810	chr7:31755162-31759381	WT	A8	OK	5.21229	2.44135	-1.09424	-2.0486	0.00055	0.00936679	yes	MATE efflux family protein
XLOC_043252	XLOC_043252	Medtr8g061360	chr8:21128685-21132763	WT	A8	OK	15.0856	7.0669	-1.09402	-2.91715	5e-05	0.00128189	yes	tyrosine/nicotianamine family aminotransferase
XLOC_008678	XLOC_008678	Medtr2g078340	chr2:32611819-32636699	WT	A8	OK	27.5526	12.928	-1.09169	-2.30353	5e-05	0.00128189	yes	calcium-binding EF-hand protein
XLOC_029676	XLOC_029676	Medtr5g017670,Medtr5g017680	chr5:6501171-6509714	WT	A8	OK	129.657	60.8454	-1.09148	-3.41481	5e-05	0.00128189	yes	patatin-like phospholipase
XLOC_007239	XLOC_007239	Medtr2g023860	chr2:8458210-8460050	WT	A8	OK	2.70132	1.2679	-1.09122	-1.96147	0.00135	0.0189299	yes	F-box plant-like protein, putative
XLOC_035137	XLOC_035137	Medtr6g462060	chr6:21728413-21729124	WT	A8	OK	20.2602	9.51555	-1.09029	-2.26734	0.00045	0.00799382	yes	Nodule Cysteine-Rich (NCR) secreted peptide
XLOC_018444	XLOC_018444	Medtr3g102980	chr3:47435454-47436584	WT	A8	OK	22.8237	10.7369	-1.08795	-2.78724	5e-05	0.00128189	yes	C2H2-type zinc finger protein
XLOC_047802	XLOC_047802	Medtr0002s0270	scaffold0002:187389-188523	WT	A8	OK	57.2852	26.9515	-1.0878	-3.41249	5e-05	0.00128189	yes	hypothetical protein
XLOC_043237	XLOC_043237	Medtr8g059170	chr8:20701023-20703544	WT	A8	OK	1.8708	0.881198	-1.08612	-1.80947	0.0021	0.0266318	yes	NAC transcription factor-like protein
XLOC_009568	XLOC_009568	Medtr2g005130	chr2:54898-57356	WT	A8	OK	16.603	7.82049	-1.08611	-2.9334	5e-05	0.00128189	yes	peptide/nitrate transporter
XLOC_018542	XLOC_018542	Medtr3g105730	chr3:48767035-48770816	WT	A8	OK	8.29284	3.90737	-1.08567	-2.42979	5e-05	0.00128189	yes	phytochrome-associated protein phosphatase type 2C
XLOC_028496	XLOC_028496	Medtr5g079830,Medtr5g079840	chr5:34145061-34151635	WT	A8	OK	22.4405	10.5775	-1.0851	-2.99593	5e-05	0.00128189	yes	F-box protein
XLOC_040141	XLOC_040141	Medtr7g063220	chr7:23010632-23011049	WT	A8	OK	26.4133	12.4564	-1.08438	-2.15343	0.00105	0.015624	yes	C2H2 and C2HC zinc finger protein
XLOC_045117	XLOC_045117	Medtr8g013680	chr8:4187966-4191032	WT	A8	OK	76.5108	36.082	-1.08438	-3.18653	5e-05	0.00128189	yes	major intrinsic protein (MIP) family transporter
XLOC_000560	XLOC_000560	Medtr1g025950	chr1:8352877-8355066	WT	A8	OK	50.5164	23.8398	-1.08338	-3.32003	5e-05	0.00128189	yes	cinnamyl alcohol dehydrogenase-like protein
XLOC_023250	XLOC_023250	Medtr4g026570	chr4:9142244-9142766	WT	A8	OK	40.7347	19.2453	-1.08175	-2.5338	5e-05	0.00128189	yes	hypothetical protein
XLOC_022724	XLOC_022724	Medtr4g007090	chr4:943496-945318	WT	A8	OK	3.43407	1.62249	-1.08171	-1.70118	0.0048	0.0494116	yes	phospholipid N-methyltransferase
XLOC_010893	XLOC_010893	Medtr2g049575	chr2:21840687-21841215	WT	A8	OK	69.795	33.0303	-1.07933	-2.6748	5e-05	0.00128189	yes	Nodule Cysteine-Rich (NCR) secreted peptide
XLOC_003387	XLOC_003387	Medtr1g011540	chr1:2066823-2068509	WT	A8	OK	19.3214	9.15825	-1.07706	-2.37516	5e-05	0.00128189	yes	leghemoglobin Lb120-1
XLOC_006518	XLOC_006518	Medtr1g116650	chr1:52766764-52769937	WT	A8	OK	56.5212	26.8208	-1.07544	-3.20178	5e-05	0.00128189	yes	sugar porter (SP) family MFS transporter
XLOC_031873	XLOC_031873	Medtr5g095330,Medtr5g095400,Medtr5g095430	chr5:41664940-41723557	WT	A8	OK	33.9525	16.1227	-1.07443	-2.77353	5e-05	0.00128189	yes	hypothetical protein
XLOC_014614	XLOC_014614	Medtr3g088745	chr3:40552582-40555611	WT	A8	OK	9.21659	4.37841	-1.07383	-2.13441	0.00025	0.00500845	yes	gibberellin 20-oxidase
XLOC_029344	XLOC_029344	Medtr5g007550	chr5:1406232-1408464	WT	A8	OK	4.58463	2.18016	-1.07237	-2.20461	5e-05	0.00128189	yes	cytochrome P450 family 71 protein
XLOC_023468	XLOC_023468	Medtr4g036050	chr4:12867418-12873717	WT	A8	OK	21.9607	10.444	-1.07225	-2.62084	5e-05	0.00128189	yes	MADS-box transcription factor
XLOC_047305	XLOC_047305	Medtr8g099750	chr8:40363157-40364682	WT	A8	OK	11.3694	5.40951	-1.07159	-2.35411	5e-05	0.00128189	yes	NAC transcription factor-like protein
XLOC_048045	XLOC_048045	Medtr0015s0030	scaffold0015:10199-12716	WT	A8	OK	5.31727	2.53286	-1.06992	-2.53407	5e-05	0.00128189	yes	lectin receptor kinase
XLOC_008572	XLOC_008572	Medtr2g072830	chr2:30803774-30808184	WT	A8	OK	3.11839	1.48604	-1.06933	-1.90675	0.00165	0.0221072	yes	pfkB family carbohydrate kinase
XLOC_003717	XLOC_003717	Medtr1g022420	chr1:7142630-7148060	WT	A8	OK	53.8196	25.6501	-1.06917	-3.17389	5e-05	0.00128189	yes	ornithine carbamoyltransferase
XLOC_005961	XLOC_005961	Medtr1g098460	chr1:44330831-44333991	WT	A8	OK	7.75381	3.69964	-1.06752	-2.55817	5e-05	0.00128189	yes	AP2 domain class transcription factor
XLOC_009746	XLOC_009746	Medtr2g011210	chr2:2697581-2701158	WT	A8	OK	4.64151	2.21506	-1.06725	-2.4338	5e-05	0.00128189	yes	G-type lectin S-receptor-like Serine/Threonine-kinase
XLOC_044204	XLOC_044204	Medtr8g087425	chr8:36133605-36135117	WT	A8	OK	25.8012	12.3135	-1.0672	-2.73318	5e-05	0.00128189	yes	glutathione S-transferase
XLOC_021295	XLOC_021295	Medtr4g090545	chr4:35906431-35906867	WT	A8	OK	495.734	236.711	-1.06644	-3.32497	5e-05	0.00128189	yes	hypothetical protein
XLOC_028571	XLOC_028571	Medtr5g081850	chr5:35082404-35086532	WT	A8	OK	28.9138	13.816	-1.06542	-2.90293	5e-05	0.00128189	yes	Fcf2 pre-rRNA processing protein
XLOC_002832	XLOC_002832	Medtr1g103290	chr1:46744607-46748707	WT	A8	OK	15.1124	7.22409	-1.06485	-2.60737	5e-05	0.00128189	yes	homocysteine S-methyltransferase-like protein
XLOC_029411	XLOC_029411	Medtr5g009460	chr5:2264726-2266250	WT	A8	OK	12.494	5.9736	-1.06456	-2.14988	0.0005	0.00873481	yes	myb transcription factor
XLOC_009653	XLOC_009653	Medtr2g008030	chr2:1250642-1254618	WT	A8	OK	69.1758	33.0762	-1.06447	-3.24581	5e-05	0.00128189	yes	fructose-1,6-bisphosphatase, cytosolic-like protein
XLOC_002143	XLOC_002143	Medtr1g081970	chr1:36529981-36533259	WT	A8	OK	2.82852	1.35444	-1.06236	-2.11897	0.00055	0.00936679	yes	DnaJ heat shock amino-terminal domain protein
XLOC_025615	XLOC_025615	Medtr4g115330	chr4:47613233-47617371	WT	A8	OK	30.9144	14.8116	-1.06155	-3.22991	5e-05	0.00128189	yes	raffinose synthase or seed inhibition protein
XLOC_024105	XLOC_024105	Medtr4g065390	chr4:24577302-24579549	WT	A8	OK	23.8183	11.4128	-1.06142	-2.13075	0.00115	0.016693	yes	Nodule Cysteine-Rich (NCR) secreted peptide
XLOC_025898	XLOC_025898	Medtr4g124470	chr4:51502927-51511890	WT	A8	OK	38.5811	18.4866	-1.06142	-3.36597	5e-05	0.00128189	yes	lysine-ketoglutarate reductase/saccharopine dehydrogenase
XLOC_014386	XLOC_014386	Medtr3g082770	chr3:37356452-37359350	WT	A8	OK	3.16761	1.52051	-1.05884	-1.82482	0.00325	0.0369216	yes	nudix family hydrolase
XLOC_017994	XLOC_017994	Medtr3g089125	chr3:40831983-40834426	WT	A8	OK	47.628	22.8727	-1.05818	-2.65445	5e-05	0.00128189	yes	bidirectional sugar transporter
XLOC_026545	XLOC_026545	Medtr5g010800	chr5:2972846-2975762	WT	A8	OK	43.4667	20.9017	-1.05629	-2.84401	5e-05	0.00128189	yes	F-box protein PP2-A13
XLOC_036698	XLOC_036698	Medtr7g045860	chr7:16170529-16174220	WT	A8	OK	3.15715	1.51828	-1.05619	-2.323	0.0001	0.00235093	yes	LRR receptor-like kinase family protein
XLOC_044202	XLOC_044202	Medtr8g087410	chr8:36120244-36121742	WT	A8	OK	10.1886	4.90023	-1.05603	-2.42072	5e-05	0.00128189	yes	glutathione S-transferase
XLOC_034004	XLOC_034004	Medtr6g007160	chr6:1475464-1477503	WT	A8	OK	11.9181	5.73209	-1.05602	-2.24231	0.00015	0.00328614	yes	transmembrane protein, putative
XLOC_000479	XLOC_000479	Medtr1g022495	chr1:7234779-7236202	WT	A8	OK	21.7073	10.4404	-1.056	-2.72431	5e-05	0.00128189	yes	BZIP transcription factor bZIP124
XLOC_031147	XLOC_031147	Medtr5g074400	chr5:31613387-31617311	WT	A8	OK	18.6186	8.97741	-1.05237	-2.98548	5e-05	0.00128189	yes	WRKY transcription factor
XLOC_040975	XLOC_040975	Medtr7g090420	chr7:35574004-35574881	WT	A8	OK	25.7704	12.4335	-1.05148	-2.42995	5e-05	0.00128189	yes	hypothetical protein
XLOC_040790	XLOC_040790	Medtr7g084690	chr7:32673023-32674127	WT	A8	OK	3.94647	1.90489	-1.05085	-1.81453	0.00285	0.0335423	yes	Avr9/Cf-9 rapidly elicited protein
XLOC_031232	XLOC_031232	Medtr5g076500	chr5:32643984-32648280	WT	A8	OK	1.4706	0.709937	-1.05065	-1.76961	0.0041	0.044046	yes	P-loop nucleoside triphosphate hydrolase superfamily protein
XLOC_040290	XLOC_040290	Medtr7g068550	chr7:25108351-25111201	WT	A8	OK	88.0411	42.6363	-1.04609	-3.11232	5e-05	0.00128189	yes	GDSL-like lipase/acylhydrolase
XLOC_001557	XLOC_001557	Medtr1g060360	chr1:26274862-26277155	WT	A8	OK	3.32051	1.61011	-1.04424	-1.87456	0.0025	0.0303455	yes	purple acid phosphatase superfamily protein
XLOC_038125	XLOC_038125	Medtr7g095960	chr7:38475026-38476955	WT	A8	OK	56.1899	27.2572	-1.04367	-3.22161	5e-05	0.00128189	yes	DUF506 family protein
XLOC_037980	XLOC_037980	Medtr7g091370	chr7:36075720-36078246	WT	A8	OK	20.578	9.98383	-1.04344	-2.78261	5e-05	0.00128189	yes	heat shock transcription factor
XLOC_034298	XLOC_034298	Medtr6g016650	chr6:6347138-6351581	WT	A8	OK	3.17234	1.53919	-1.04338	-1.94221	0.00175	0.0230402	yes	proline dehydrogenase
XLOC_006045	XLOC_006045	Medtr1g100627	chr1:45547837-45552041	WT	A8	OK	4.30913	2.09104	-1.04318	-2.09763	0.00045	0.00799382	yes	hypothetical protein
XLOC_029949	XLOC_029949	Medtr5g026200	chr5:10761822-10765586	WT	A8	OK	1.91994	0.932868	-1.04132	-1.82993	0.0019	0.0246558	yes	LRR receptor-like kinase family protein
XLOC_014979	XLOC_014979	Medtr3g100470	chr3:46200492-46202085	WT	A8	OK	9.23346	4.48655	-1.04126	-2.3844	0.0001	0.00235093	yes	AT hook motif DNA-binding family protein
XLOC_014576	XLOC_014576	Medtr3g088110	chr3:39954021-39955471	WT	A8	OK	11.108	5.40058	-1.04041	-2.12801	0.0004	0.00730395	yes	NAC-like transcription factor
XLOC_017949	XLOC_017949	Medtr3g087950	chr3:39861771-39865231	WT	A8	OK	33.2341	16.17	-1.03934	-2.97712	5e-05	0.00128189	yes	gamma-glutamyltranspeptidase
XLOC_016319	XLOC_016319	Medtr3g435480	chr3:11623420-11626578	WT	A8	OK	2.08764	1.01578	-1.03929	-1.72948	0.0031	0.0356876	yes	DOF-type zinc finger DNA-binding family protein
XLOC_022120	XLOC_022120	Medtr4g118320	chr4:49019542-49021164	WT	A8	OK	6.17466	3.00571	-1.03865	-2.21594	0.0002	0.00416509	yes	S-adenosylmethionine decarboxylase proenzyme
XLOC_038009	XLOC_038009	Medtr7g092570	chr7:36715529-36717674	WT	A8	OK	37.7967	18.4008	-1.03849	-2.98058	5e-05	0.00128189	yes	UV-B-insensitive protein, putative
XLOC_007345	XLOC_007345	Medtr2g027410	chr2:10011893-10017599	WT	A8	OK	1.91108	0.930715	-1.03798	-1.78419	0.00265	0.0317398	yes	phototropic-responsive NPH3 family protein
XLOC_007120	XLOC_007120	Medtr2g020240	chr2:6716975-6720049	WT	A8	OK	253.746	123.593	-1.03778	-2.49539	5e-05	0.00128189	yes	beta-amylase
XLOC_000435	XLOC_000435	Medtr1g021642	chr1:6523343-6526374	WT	A8	OK	1.93704	0.943832	-1.03725	-1.86228	0.00185	0.0241391	yes	cysteine-rich receptor-kinase-like protein
XLOC_015094	XLOC_015094	Medtr3g103960	chr3:47893264-47895263	WT	A8	OK	27.393	13.3503	-1.03693	-2.89014	5e-05	0.00128189	yes	zinc finger CCCH domain protein
XLOC_048258	XLOC_048258	Medtr0031s0060	scaffold0031:39043-44205	WT	A8	OK	4.63198	2.25919	-1.03582	-2.25058	0.0004	0.00730395	yes	amino acid permease
XLOC_037777	XLOC_037777	Medtr7g085310	chr7:33022330-33024962	WT	A8	OK	132.194	64.4904	-1.0355	-3.2403	5e-05	0.00128189	yes	thioredoxin-like protein 1-1
XLOC_021436	XLOC_021436	Medtr4g094360,Medtr4g094362	chr4:37817598-37825302	WT	A8	OK	9.27879	4.52775	-1.03514	-1.76385	0.00125	0.0178308	yes	nodulin MtN21/EamA-like transporter family protein
XLOC_011468	XLOC_011468	Medtr2g078210	chr2:32509623-32513502	WT	A8	OK	11.4584	5.59506	-1.03418	-2.42226	0.00015	0.00328614	yes	calmodulin-binding protein
XLOC_021218	XLOC_021218	Medtr4g088255	chr4:34843359-34843984	WT	A8	OK	18.2184	8.90361	-1.03294	-1.92981	0.0032	0.0364627	yes	late nodulin
XLOC_030790	XLOC_030790	Medtr5g061510	chr5:25546319-25547707	WT	A8	OK	5.61747	2.74566	-1.03277	-2.06244	0.0007	0.0112833	yes	leucine-rich receptor-like kinase family protein
XLOC_007932	XLOC_007932	Medtr2g042430	chr2:18512849-18516182	WT	A8	OK	4.95914	2.42483	-1.03221	-1.85342	0.0013	0.0184332	yes	adipocyte plasma membrane-associated-like protein
XLOC_037744	XLOC_037744	Medtr7g084710,Medtr7g084740	chr7:32679168-32696545	WT	A8	OK	7.85844	3.84515	-1.0312	-2.19682	5e-05	0.00128189	yes	DUF761 domain protein
XLOC_014048	XLOC_014048	Medtr3g070880	chr3:31810069-31811872	WT	A8	OK	5.14082	2.51597	-1.03088	-2.19518	0.00025	0.00500845	yes	ARM repeat CCCH-type zinc finger protein
XLOC_028210	XLOC_028210	Medtr5g070030	chr5:29675189-29677243	WT	A8	OK	81.7304	40.0456	-1.02923	-3.13333	5e-05	0.00128189	yes	NAD(P)H:quinone oxidoreductase, type IV protein
XLOC_043099	XLOC_043099	Medtr8g046210,Medtr8g046240	chr8:18091824-18104684	WT	A8	OK	11.2652	5.52099	-1.02887	-2.49465	5e-05	0.00128189	yes	cytochrome P450 family protein
XLOC_006793	XLOC_006793	Medtr2g010580	chr2:2451481-2451976	WT	A8	OK	176.646	86.578	-1.02879	-3.04266	5e-05	0.00128189	yes	CAP, cysteine-rich secretory protein, antigen 5
XLOC_021615	XLOC_021615	Medtr4g099110	chr4:41042224-41044834	WT	A8	OK	40.1506	19.7096	-1.02652	-2.95192	5e-05	0.00128189	yes	beta-amylase
XLOC_005658	XLOC_005658	Medtr1g088230	chr1:39490104-39491348	WT	A8	OK	4.90761	2.41158	-1.02505	-1.76827	0.00345	0.0386612	yes	late embryogenesis abundant protein
XLOC_020219	XLOC_020219	Medtr4g054920	chr4:19931468-19933167	WT	A8	OK	5.29017	2.59971	-1.02496	-2.16407	0.0002	0.00416509	yes	cytochrome P450 family 94 protein
XLOC_004089	XLOC_004089	Medtr1g034960	chr1:12719360-12723234	WT	A8	OK	15.0285	7.38638	-1.02477	-2.61932	5e-05	0.00128189	yes	cysteine/histidine-rich C1 domain protein
XLOC_011904	XLOC_011904	Medtr2g091190	chr2:39331126-39333518	WT	A8	OK	17.4602	8.58218	-1.02465	-2.6866	5e-05	0.00128189	yes	transcription factor bHLH107-like protein
XLOC_034545	XLOC_034545	Medtr6g027730,Medtr6g027740	chr6:9690204-9693711	WT	A8	OK	312.698	153.847	-1.02327	-2.33359	0.0003	0.00580183	yes	2-aminoethanethiol dioxygenase-like protein
XLOC_017961	XLOC_017961	Medtr3g088590	chr3:40052950-40061281	WT	A8	OK	32.0049	15.7542	-1.02255	-3.0157	5e-05	0.00128189	yes	IAA-amino acid hydrolase ILR1-like protein
XLOC_042509	XLOC_042509	Medtr8g020920	chr8:7399878-7402554	WT	A8	OK	24.2882	11.961	-1.02191	-2.7803	5e-05	0.00128189	yes	receptor-like kinase
XLOC_014877	XLOC_014877	Medtr3g096980	chr3:44418972-44424310	WT	A8	OK	3.49856	1.72295	-1.02188	-1.89772	0.0016	0.0216051	yes	fatty acid amide hydrolase-like protein
XLOC_001919	XLOC_001919	Medtr1g073840	chr1:32787555-32791850	WT	A8	OK	27.7896	13.6944	-1.02097	-3.18445	5e-05	0.00128189	yes	ethylene receptor ETR2
XLOC_036534	XLOC_036534	Medtr7g033125	chr7:11706155-11719267	WT	A8	OK	15.4853	7.63797	-1.01964	-2.39372	0.0002	0.00416509	yes	2-isopropylmalate synthase
XLOC_024991	XLOC_024991	Medtr4g094338	chr4:37760309-37763996	WT	A8	OK	33.9403	16.7435	-1.0194	-2.49357	5e-05	0.00128189	yes	hypothetical protein
XLOC_031641	XLOC_031641	Medtr5g088860	chr5:38587724-38592817	WT	A8	OK	106.252	52.4253	-1.01916	-3.15751	5e-05	0.00128189	yes	Cyclin 4
XLOC_009179	XLOC_009179	Medtr2g094130	chr2:40144315-40148220	WT	A8	OK	10.883	5.37041	-1.01898	-2.54838	5e-05	0.00128189	yes	RING/U-box protein
XLOC_044750	XLOC_044750	Medtr8g104890	chr8:44221069-44222607	WT	A8	OK	10.8243	5.34385	-1.01832	-2.22617	5e-05	0.00128189	yes	plant cadmium resistance protein
XLOC_031909	XLOC_031909	Medtr5g096680	chr5:42285581-42286627	WT	A8	OK	10.503	5.18896	-1.01729	-2.18774	0.0003	0.00580183	yes	late embryogenesis abundant protein
XLOC_024192	XLOC_024192	Medtr4g069040	chr4:25928860-25930414	WT	A8	OK	126.577	62.5367	-1.01724	-3.15973	5e-05	0.00128189	yes	dehydration-responsive RD22-like protein
XLOC_011361	XLOC_011361	Medtr2g073190	chr2:30983326-30991332	WT	A8	OK	21.2968	10.5222	-1.0172	-2.95188	5e-05	0.00128189	yes	sodium bile acid symporter family protein
XLOC_017018	XLOC_017018	Medtr3g465470	chr3:26491293-26496702	WT	A8	OK	12.2931	6.08067	-1.01555	-2.47795	0.0001	0.00235093	yes	tyrosine kinase family protein
XLOC_013993	XLOC_013993	Medtr3g069410	chr3:31052778-31056851	WT	A8	OK	2.89828	1.43401	-1.01515	-1.87545	0.0024	0.029376	yes	zinc ion-binding protein
XLOC_024715	XLOC_024715	Medtr4g085800	chr4:33554596-33557169	WT	A8	OK	54.1531	26.8097	-1.01429	-2.55855	0.00015	0.00328614	yes	PLC-like phosphodiesterase superfamily protein
XLOC_033985	XLOC_033985	Medtr6g406250	chr6:1055995-1062868	WT	A8	OK	28.6562	14.19	-1.01397	-2.89874	5e-05	0.00128189	yes	cinnamoyl-CoA reductase
XLOC_028439	XLOC_028439	Medtr5g077850	chr5:33249853-33252245	WT	A8	OK	11.5565	5.72401	-1.01361	-2.69163	5e-05	0.00128189	yes	eukaryotic aspartyl protease family protein
XLOC_041391	XLOC_041391	Medtr7g102940	chr7:41363423-41367341	WT	A8	OK	29.8814	14.831	-1.01064	-2.83455	5e-05	0.00128189	yes	pectate lyase-like protein
XLOC_010450	XLOC_010450	Medtr2g435370,Medtr2g435380,Medtr2g435440	chr2:13627672-13690135	WT	A8	OK	4.07771	2.0267	-1.00862	-1.8156	0.0015	0.0206217	yes	#N/A
XLOC_014135	XLOC_014135	Medtr3g074070	chr3:33432723-33438185	WT	A8	OK	55.2053	27.4796	-1.00645	-3.1293	5e-05	0.00128189	yes	transducin/WD40 repeat protein
XLOC_024952	XLOC_024952	Medtr4g093850	chr4:37212675-37218287	WT	A8	OK	3.24329	1.61444	-1.00642	-1.99614	0.00055	0.00936679	yes	phototropic-responsive NPH3 family protein
XLOC_017428	XLOC_017428	Medtr3g072520	chr3:32615707-32618234	WT	A8	OK	13.851	6.89666	-1.00602	-2.48043	5e-05	0.00128189	yes	nodulin MtN21/EamA-like transporter family protein
XLOC_030231	XLOC_030231	Medtr5g035430	chr5:15405450-15407370	WT	A8	OK	25.0017	12.4615	-1.00455	-2.60624	5e-05	0.00128189	yes	DUF4228 domain protein
XLOC_049193	XLOC_049193	Medtr0271s0070	scaffold0271:18287-19203	WT	A8	OK	55.8685	27.847	-1.00451	-2.44231	0.0001	0.00235093	yes	transmembrane protein, putative
XLOC_028382	XLOC_028382	Medtr5g076140	chr5:32425328-32428370	WT	A8	OK	14.3254	7.14353	-1.00387	-2.76449	5e-05	0.00128189	yes	hypothetical protein
XLOC_028712	XLOC_028712	Medtr5g086130,Medtr5g086310,Medtr5g086330	chr5:37236496-37316806	WT	A8	OK	53.022	26.4541	-1.0031	-2.47681	5e-05	0.00128189	yes	LysM receptor kinase K1B
XLOC_026867	XLOC_026867	Medtr5g020020	chr5:7617614-7623052	WT	A8	OK	13.2431	6.61127	-1.00224	-2.38081	5e-05	0.00128189	yes	cytochrome P450 family protein
XLOC_000094	XLOC_000094	Medtr1g009190	chr1:1208840-1219722	WT	A8	OK	34.588	17.2697	-1.00203	-3.12255	5e-05	0.00128189	yes	arabinose kinase-like protein
XLOC_008003	XLOC_008003	Medtr2g045280	chr2:19893623-19896239	WT	A8	OK	317.569	158.631	-1.00139	-2.94879	5e-05	0.00128189	yes	cytidine/deoxycytidylate deaminase family protein
XLOC_015598	XLOC_015598	Medtr3g118390	chr3:55413456-55415176	WT	A8	OK	209.112	104.552	-1.00005	-2.99768	5e-05	0.00128189	yes	Chitinase (Class I) / Hevein
XLOC_049421	XLOC_049421	Medtr0392s0020	scaffold0392:14340-15064	WT	A8	OK	8.41239	4.21137	-0.998227	-1.89721	0.00215	0.0270669	yes	nuclear transcription factor Y protein
XLOC_028235	XLOC_028235	Medtr5g071060	chr5:30105996-30111708	WT	A8	OK	19.614	9.8262	-0.99718	-3.10335	5e-05	0.00128189	yes	double Clp-N motif P-loop nucleoside triphosphate hydrolase
XLOC_028387	XLOC_028387	Medtr5g076250	chr5:32478490-32483095	WT	A8	OK	13.598	6.81479	-0.996648	-2.38085	0.0002	0.00416509	yes	lecithin retinol acyltransferase
XLOC_024001	XLOC_024001	Medtr4g062330	chr4:23127919-23130063	WT	A8	OK	2.42379	1.21502	-0.996285	-1.83517	0.002	0.0256552	yes	exocyst subunit exo70 family protein
XLOC_031108	XLOC_031108	Medtr5g072930,Medtr5g072980,Medtr5g073020	chr5:31038884-31074005	WT	A8	OK	77.6699	38.9422	-0.996021	-3.14627	5e-05	0.00128189	yes	cytochrome P450 family 71 protein
XLOC_008924	XLOC_008924	Medtr2g086920	chr2:36515625-36517634	WT	A8	OK	5.9308	2.97386	-0.99589	-2.21743	0.0001	0.00235093	yes	F-box plant-like protein
XLOC_031907	XLOC_031907	Medtr5g096570	chr5:42229834-42240892	WT	A8	OK	2.31693	1.16223	-0.995316	-2.20882	0.0002	0.00416509	yes	kinesin heavy chain, putative
XLOC_045696	XLOC_045696	Medtr8g036075	chr8:13245837-13246692	WT	A8	OK	53.2591	26.7492	-0.993534	-2.50826	5e-05	0.00128189	yes	EF hand calcium-binding family protein
XLOC_013803	XLOC_013803	Medtr3g467600	chr3:27885934-27888705	WT	A8	OK	8.64564	4.34409	-0.992919	-2.07458	0.00055	0.00936679	yes	peroxidase family protein
XLOC_032598	XLOC_032598	Medtr6g023805	chr6:8377448-8380930	WT	A8	OK	4.0385	2.03037	-0.992079	-2.03063	0.0005	0.00873481	yes	kelch repeat F-box protein
XLOC_047588	XLOC_047588	Medtr8g105740	chr8:44588904-44593458	WT	A8	OK	57.8924	29.1347	-0.990634	-3.0159	5e-05	0.00128189	yes	trehalose-6-phosphate synthase domain protein
XLOC_016743	XLOC_016743	Medtr3g055480	chr3:21819797-21821185	WT	A8	OK	25.3043	12.7481	-0.989104	-2.4762	5e-05	0.00128189	yes	EF-hand pair protein
XLOC_008616	XLOC_008616	Medtr2g075760	chr2:31680514-31685280	WT	A8	OK	8.36814	4.2181	-0.988315	-2.23819	0.00025	0.00500845	yes	gamma-glutamylhydrolase
XLOC_004928	XLOC_004928	Medtr1g064350	chr1:28315630-28316566	WT	A8	OK	233.911	118.476	-0.981363	-2.68808	0.0001	0.00235093	yes	GRF zinc finger protein
XLOC_045341	XLOC_045341	Medtr8g022040	chr8:7711412-7714805	WT	A8	OK	21.1255	10.7045	-0.980766	-2.47913	5e-05	0.00128189	yes	fluorescent IN BLUE LIGHT protein
XLOC_031646	XLOC_031646	Medtr5g088980	chr5:38633819-38636983	WT	A8	OK	31.227	15.8259	-0.980502	-2.9253	5e-05	0.00128189	yes	carboxy-terminal domain cyclin
XLOC_012061	XLOC_012061	Medtr2g098070	chr2:41902447-41906863	WT	A8	OK	14.5214	7.36484	-0.979451	-2.51096	5e-05	0.00128189	yes	ADP/ATP carrier protein
XLOC_028499	XLOC_028499	Medtr5g079880	chr5:34165367-34168754	WT	A8	OK	11.5209	5.84556	-0.978841	-2.20209	0.0001	0.00235093	yes	calcium-dependent lipid-binding (CaLB domain) family protein
XLOC_004968	XLOC_004968	Medtr1g067150	chr1:28895644-28910918	WT	A8	OK	1.29195	0.655975	-0.977831	-1.70855	0.00305	0.0352833	yes	RabGAP/TBC domain protein
XLOC_018575	XLOC_018575	Medtr3g106585,Medtr3g106620	chr3:49271047-49278117	WT	A8	OK	643.903	326.989	-0.9776	-2.26623	0.00015	0.00328614	yes	Kunitz type trypsin inhibitor
XLOC_001544	XLOC_001544	Medtr1g059890	chr1:26068300-26070163	WT	A8	OK	2.47327	1.25785	-0.975458	-1.70671	0.00415	0.0444071	yes	hypothetical protein
XLOC_031814	XLOC_031814	Medtr5g093600	chr5:40872414-40878820	WT	A8	OK	22.2482	11.3158	-0.975349	-2.74895	5e-05	0.00128189	yes	syntaxin of plants protein
XLOC_030177	XLOC_030177	Medtr5g033680	chr5:14516291-14519678	WT	A8	OK	3.85215	1.96005	-0.974777	-1.79244	0.00255	0.0307361	yes	polygalacturonase
XLOC_014254	XLOC_014254	Medtr3g078420	chr3:35339459-35340250	WT	A8	OK	10.4207	5.30974	-0.972736	-1.90117	0.0018	0.0235677	yes	UVI1, putative
XLOC_009235	XLOC_009235	Medtr2g095980	chr2:40954104-40966668	WT	A8	OK	3.1066	1.58394	-0.971818	-1.93791	0.00125	0.0178308	yes	phototropin-2 protein
XLOC_028338	XLOC_028338	Medtr5g074290	chr5:31537855-31538895	WT	A8	OK	21.1824	10.8051	-0.971156	-2.42534	0.0001	0.00235093	yes	DUF4228 domain protein
XLOC_001469	XLOC_001469	Medtr1g056530	chr1:24696882-24699623	WT	A8	OK	34.6672	17.7288	-0.967481	-2.5496	5e-05	0.00128189	yes	CCAAT-binding transcription factor
XLOC_015461	XLOC_015461	Medtr3g114530	chr3:53474286-53479272	WT	A8	OK	2.12571	1.08911	-0.964793	-1.64288	0.00475	0.0490299	yes	nucleoredoxin, putative
XLOC_038742	XLOC_038742	Medtr7g115120	chr7:47526542-47551121	WT	A8	OK	227.213	116.459	-0.964231	-2.46049	5e-05	0.00128189	yes	transcription factor bZIP88
XLOC_010606	XLOC_010606	Medtr2g038040	chr2:16533864-16541480	WT	A8	OK	48.307	24.7749	-0.963354	-2.65811	5e-05	0.00128189	yes	transcription factor
XLOC_039097	XLOC_039097	Medtr7g013240	chr7:3788880-3791360	WT	A8	OK	2.75869	1.41511	-0.963062	-1.70525	0.00485	0.0497643	yes	UDP-glucosyltransferase family protein
XLOC_024652	XLOC_024652	Medtr4g083680	chr4:32509827-32513460	WT	A8	OK	13.4631	6.90822	-0.962623	-2.23835	0.0003	0.00580183	yes	LOB domain protein
XLOC_007219	XLOC_007219	-	chr2:8171345-8183314	WT	A8	OK	368.935	189.527	-0.960966	-2.01535	0.00135	0.0189299	yes	#N/A
XLOC_011316	XLOC_011316	Medtr2g070870	chr2:29875541-29878373	WT	A8	OK	24.195	12.4327	-0.960573	-2.67085	5e-05	0.00128189	yes	plant gibberellin 2-oxidase
XLOC_043781	XLOC_043781	Medtr8g070540	chr8:29940433-29946232	WT	A8	OK	87.6094	45.033	-0.960102	-2.90538	5e-05	0.00128189	yes	CTP synthase-like protein
XLOC_033204	XLOC_033204	Medtr6g059730	chr6:20493189-20494222	WT	A8	OK	198.755	102.28	-0.958468	-2.89848	5e-05	0.00128189	yes	Kunitz type trypsin inhibitor / Alpha-fucosidase
XLOC_027684	XLOC_027684	Medtr5g046610	chr5:20433781-20436920	WT	A8	OK	7.18046	3.69645	-0.957937	-2.09619	0.00015	0.00328614	yes	pyruvate decarboxylase
XLOC_025293	XLOC_025293	Medtr4g103550	chr4:42797979-42801133	WT	A8	OK	427.955	220.315	-0.957892	-1.99612	0.00205	0.0261375	yes	SNF1-related kinase regulatory subunit gamma 1
XLOC_047421	XLOC_047421	Medtr8g099350	chr8:41853260-41854576	WT	A8	OK	11.8719	6.11213	-0.9578	-2.16493	0.00015	0.00328614	yes	WRKY family transcription factor
XLOC_026024	XLOC_026024	Medtr4g128400	chr4:53488163-53489852	WT	A8	OK	6.72628	3.4653	-0.956829	-1.94072	0.00135	0.0189299	yes	xyloglucan endotransglucosylase/hydrolase family protein
XLOC_017840	XLOC_017840	Medtr3g085020	chr3:38418514-38419164	WT	A8	OK	15.9691	8.23108	-0.95613	-1.90107	0.00125	0.0178308	yes	transmembrane protein, putative
XLOC_018178	XLOC_018178	Medtr3g095560	chr3:43665578-43666563	WT	A8	OK	71.562	36.895	-0.95577	-2.58878	5e-05	0.00128189	yes	RING-H2 zinc finger protein
XLOC_020637	XLOC_020637	Medtr4g070010	chr4:26342498-26346581	WT	A8	OK	12.439	6.41778	-0.954724	-2.45496	5e-05	0.00128189	yes	BTB/POZ domain plant-like protein, putative
XLOC_005522	XLOC_005522	Medtr1g083580	chr1:37186021-37190922	WT	A8	OK	13.5816	7.00853	-0.954472	-2.35089	5e-05	0.00128189	yes	F-box protein
XLOC_002207	XLOC_002207	Medtr1g083690	chr1:37239945-37243765	WT	A8	OK	8.20738	4.23781	-0.953603	-2.18961	0.00025	0.00500845	yes	catalytic/protein phosphatase type 2C
XLOC_026540	XLOC_026540	Medtr5g010680	chr5:2909607-2912471	WT	A8	OK	2.3049	1.19274	-0.950422	-1.8644	0.0018	0.0235677	yes	heat shock transcription factor B2A
XLOC_037875	XLOC_037875	Medtr7g088410	chr7:34428059-34434292	WT	A8	OK	105.536	54.6624	-0.949114	-2.90026	5e-05	0.00128189	yes	alpha-L-arabinofuranosidase
XLOC_021111	XLOC_021111	Medtr4g084750	chr4:33029879-33035197	WT	A8	OK	16.1995	8.39666	-0.948061	-2.24623	0.0001	0.00235093	yes	homeobox associated leucine zipper protein
XLOC_007183	XLOC_007183	Medtr2g022330,Medtr2g022350,Medtr2g022370,Medtr2g022380	chr2:7702954-7734483	WT	A8	OK	160.71	83.3632	-0.946982	-1.8332	0.00185	0.0241391	yes	extracellular dermal glycoprotein
XLOC_031584	XLOC_031584	Medtr5g087390	chr5:37857587-37865280	WT	A8	OK	68.8474	35.7563	-0.945205	-2.75245	5e-05	0.00128189	yes	indole-3-acetaldehyde oxidase
XLOC_047362	XLOC_047362	Medtr8g098485	chr8:41078412-41080261	WT	A8	OK	8.02402	4.17512	-0.942508	-2.22675	0.0002	0.00416509	yes	BTB/POZ domain plant protein
XLOC_034351	XLOC_034351	Medtr6g018270	chr6:6983956-6985940	WT	A8	OK	21.8765	11.387	-0.941986	-2.32297	5e-05	0.00128189	yes	seed specific protein Bn15D17A
XLOC_031395	XLOC_031395	Medtr5g081900	chr5:35127492-35130618	WT	A8	OK	244.444	127.309	-0.941172	-2.89159	5e-05	0.00128189	yes	microsomal signal peptidase 25 kDa subunit
XLOC_043563	XLOC_043563	Medtr8g064070	chr8:26863143-26863904	WT	A8	OK	14.0873	7.34211	-0.940133	-1.84587	0.0033	0.0373554	yes	Nodule Cysteine-Rich (NCR) secreted peptide
XLOC_029421	XLOC_029421	Medtr5g009670	chr5:2388290-2391698	WT	A8	OK	3.87893	2.0255	-0.937382	-1.90095	0.00175	0.0230402	yes	glucose-6-phosphate 1-epimerase-like protein
XLOC_022016	XLOC_022016	Medtr4g114690	chr4:47200289-47201853	WT	A8	OK	44.3867	23.1905	-0.936595	-2.61566	5e-05	0.00128189	yes	TPR repeat protein
XLOC_029865	XLOC_029865	Medtr5g024070	chr5:9632167-9635742	WT	A8	OK	5.53074	2.89083	-0.935989	-1.78982	0.00315	0.036088	yes	plant regulator RWP-RK family protein
XLOC_041355	XLOC_041355	Medtr7g101190	chr7:40834268-40836017	WT	A8	OK	15.2647	7.9837	-0.93507	-2.24048	0.00015	0.00328614	yes	major intrinsic protein (MIP) family transporter
XLOC_009898	XLOC_009898	Medtr2g015870	chr2:4756465-4760360	WT	A8	OK	19.4567	10.1812	-0.934354	-2.59993	5e-05	0.00128189	yes	armadillo/beta-catenin-like repeat protein, putative
XLOC_003488	XLOC_003488	Medtr1g015040	chr1:3681007-3682071	WT	A8	OK	5.64331	2.95326	-0.934234	-1.75118	0.00335	0.0377636	yes	transmembrane protein, putative
XLOC_006524	XLOC_006524	Medtr1g116930	chr1:52808804-52812286	WT	A8	OK	23.2901	12.193	-0.933666	-2.45364	5e-05	0.00128189	yes	peptide/nitrate transporter
XLOC_043102	XLOC_043102	Medtr8g046245	chr8:18109151-18110970	WT	A8	OK	4.51226	2.36544	-0.93174	-1.87499	0.00175	0.0230402	yes	hsp20/alpha crystallin family protein
XLOC_047052	XLOC_047052	Medtr8g089110	chr8:37008161-37009225	WT	A8	OK	128.253	67.2432	-0.93153	-2.89598	5e-05	0.00128189	yes	basic blue-like protein
XLOC_010342	XLOC_010342	Medtr2g031750	chr2:12029161-12031833	WT	A8	OK	8.37899	4.39508	-0.930887	-2.03136	0.00035	0.00656795	yes	transmembrane amino acid transporter family protein
XLOC_014006	XLOC_014006	Medtr3g069830	chr3:31279820-31280428	WT	A8	OK	110.61	58.1299	-0.928136	-2.53454	0.00015	0.00328614	yes	Nodule Cysteine-Rich (NCR) secreted peptide
XLOC_037624	XLOC_037624	Medtr7g081020	chr7:30892632-30894709	WT	A8	OK	11.923	6.26683	-0.927944	-2.02153	0.0009	0.013837	yes	protein phosphatase 2C family protein
XLOC_017463	XLOC_017463	Medtr3g073330	chr3:33066849-33068016	WT	A8	OK	4.53515	2.38843	-0.925089	-1.7119	0.00405	0.0436572	yes	hypothetical protein
XLOC_017944	XLOC_017944	Medtr3g087870	chr3:39823146-39823882	WT	A8	OK	135.734	71.5668	-0.923423	-2.8373	5e-05	0.00128189	yes	hypothetical protein
XLOC_028798	XLOC_028798	Medtr5g088400	chr5:38373755-38376685	WT	A8	OK	15.3159	8.08617	-0.921496	-2.42137	5e-05	0.00128189	yes	tyrosine kinase family protein
XLOC_028794	XLOC_028794	Medtr5g088270	chr5:38284863-38290556	WT	A8	OK	67.003	35.3774	-0.921396	-2.90627	5e-05	0.00128189	yes	SNF1-related kinase regulatory beta protein
XLOC_042076	XLOC_042076	Medtr8g006775	chr8:940895-947475	WT	A8	OK	12.3993	6.54775	-0.921191	-2.08296	0.0006	0.010047	yes	auxin efflux carrier family protein
XLOC_041481	XLOC_041481	Medtr7g105390	chr7:42737995-42744681	WT	A8	OK	8.82507	4.66986	-0.918228	-2.12166	0.00045	0.00799382	yes	lysosomal pro-X carboxypeptidase-like protein
XLOC_029086	XLOC_029086	Medtr5g095740	chr5:41866309-41867306	WT	A8	OK	7.42951	3.93158	-0.918159	-1.79904	0.00325	0.0369216	yes	nuclear transcription factor Y protein
XLOC_011938	XLOC_011938	Medtr2g093740	chr2:39979873-39984806	WT	A8	OK	5.01168	2.65772	-0.915104	-2.07005	0.00035	0.00656795	yes	auxin response factor-like protein
XLOC_027209	XLOC_027209	Medtr5g029770	chr5:12530975-12531938	WT	A8	OK	7.87245	4.17606	-0.914671	-1.8356	0.00215	0.0270669	yes	core histone H2A/H2B/H3/H4
XLOC_014401	XLOC_014401	Medtr3g083230	chr3:37562471-37564655	WT	A8	OK	5.70569	3.02834	-0.913873	-1.77139	0.0032	0.0364627	yes	thymidine kinase-like protein
XLOC_041610	XLOC_041610	Medtr7g108930	chr7:44513812-44520053	WT	A8	OK	116.9	62.1387	-0.911708	-2.6387	5e-05	0.00128189	yes	sucrose synthase
XLOC_031015	XLOC_031015	Medtr5g069740	chr5:29580268-29584879	WT	A8	OK	4.20425	2.23945	-0.908706	-1.88379	0.00155	0.0211406	yes	glycoside hydrolase family 3 protein
XLOC_022183	XLOC_022183	Medtr4g120220	chr4:49823101-49827309	WT	A8	OK	38.7567	20.7655	-0.900257	-2.77155	5e-05	0.00128189	yes	2-oxoacid dehydrogenase acyltransferase family protein
XLOC_016658	XLOC_016658	Medtr3g051460	chr3:20362760-20366003	WT	A8	OK	16.0148	8.58451	-0.899598	-2.12041	0.0004	0.00730395	yes	peptide methionine sulfoxide reductase family protein
XLOC_015443	XLOC_015443	Medtr3g113660	chr3:53229569-53230841	WT	A8	OK	22.5964	12.1308	-0.897426	-2.3577	0.0001	0.00235093	yes	hypothetical protein
XLOC_025709	XLOC_025709	Medtr4g117610,Medtr4g117660	chr4:48787650-48819977	WT	A8	OK	164.663	88.4952	-0.895847	-2.574	5e-05	0.00128189	yes	copper amine oxidase, enzyme domain protein
XLOC_022092	XLOC_022092	Medtr4g117390	chr4:48691765-48693934	WT	A8	OK	16.18	8.69593	-0.895801	-1.89672	0.00115	0.016693	yes	endo-1,3-1,4-beta-D-glucanase-like protein
XLOC_011953	XLOC_011953	Medtr2g094270	chr2:40206059-40208588	WT	A8	OK	791.502	425.573	-0.895185	-2.02823	0.00035	0.00656795	yes	major intrinsic protein (MIP) family transporter
XLOC_008600	XLOC_008600	Medtr2g075140	chr2:31416052-31422504	WT	A8	OK	16.9017	9.08955	-0.894887	-2.52645	5e-05	0.00128189	yes	receptor-like kinase
XLOC_037592	XLOC_037592	Medtr7g079970	chr7:30381575-30383777	WT	A8	OK	22.8691	12.3139	-0.893108	-2.34307	0.0003	0.00580183	yes	tyrosine phosphatase family protein
XLOC_030829	XLOC_030829	Medtr5g063080	chr5:26142023-26144803	WT	A8	OK	8.71563	4.69413	-0.892747	-2.10071	0.0005	0.00873481	yes	trehalose-6-phosphate phosphatase
XLOC_026767	XLOC_026767	Medtr5g017260	chr5:6285068-6290691	WT	A8	OK	93.2747	50.3294	-0.890084	-2.75296	5e-05	0.00128189	yes	triacylglycerol lipase-like protein
XLOC_005602	XLOC_005602	Medtr1g086080,Medtr1g086095,Medtr1g086150	chr1:38521883-38569349	WT	A8	OK	27.0246	14.5826	-0.890025	-2.7854	5e-05	0.00128189	yes	ABC transporter B family protein
XLOC_028596	XLOC_028596	Medtr5g082620	chr5:35548271-35553834	WT	A8	OK	28.0348	15.1277	-0.890024	-2.65762	5e-05	0.00128189	yes	phosphatidylinositol-specific phospholipase C
XLOC_004666	XLOC_004666	Medtr1g054525	chr1:23595913-23596881	WT	A8	OK	80.0616	43.229	-0.889112	-2.61759	5e-05	0.00128189	yes	disease resistance response protein
XLOC_018396	XLOC_018396	Medtr3g101480	chr3:46705830-46708723	WT	A8	OK	4.54622	2.45866	-0.886798	-1.74511	0.0035	0.039037	yes	plant/F17M5-140 protein
XLOC_041114	XLOC_041114	Medtr7g093870	chr7:37336573-37338095	WT	A8	OK	190.88	103.271	-0.886234	-2.72848	5e-05	0.00128189	yes	disease resistance-responsive, dirigent domain protein
XLOC_001637	XLOC_001637	Medtr1g063210	chr1:27861821-27863757	WT	A8	OK	165.753	89.7393	-0.885221	-2.75038	5e-05	0.00128189	yes	heavy metal-associated domain protein
XLOC_031275	XLOC_031275	Medtr5g077780	chr5:33213181-33217215	WT	A8	OK	3.44628	1.86647	-0.884728	-1.616	0.0039	0.0426214	yes	RNA recognition motif protein
XLOC_011755	XLOC_011755	Medtr2g087830	chr2:36966850-36968022	WT	A8	OK	10.3618	5.62678	-0.880894	-1.79488	0.00255	0.0307361	yes	hypothetical protein
XLOC_019119	XLOC_019119	Medtr4g007060	chr4:926693-929520	WT	A8	OK	22.9689	12.4792	-0.880151	-2.45466	0.0001	0.00235093	yes	WRKY transcription factor
XLOC_017800	XLOC_017800	Medtr3g083910,Medtr3g083920	chr3:37858367-37864013	WT	A8	OK	35.979	19.5574	-0.879436	-2.54726	5e-05	0.00128189	yes	chalcone and stilbene synthase family protein
XLOC_008604	XLOC_008604	Medtr2g075250	chr2:31453841-31464894	WT	A8	OK	14.3569	7.8051	-0.879254	-2.63964	5e-05	0.00128189	yes	LRR receptor-like kinase
XLOC_028391	XLOC_028391	Medtr5g076380	chr5:32566131-32571914	WT	A8	OK	5.43749	2.96024	-0.877229	-2.12337	0.0004	0.00730395	yes	P-loop nucleoside triphosphate hydrolase superfamily protein
XLOC_011370	XLOC_011370	Medtr2g073510	chr2:31163191-31168510	WT	A8	OK	15.6751	8.53522	-0.876971	-2.20843	0.00035	0.00656795	yes	Pmr5/Cas1p GDSL/SGNH-like acyl-esterase family protein
XLOC_013886	XLOC_013886	Medtr3g065080	chr3:29353214-29355431	WT	A8	OK	3.21591	1.75114	-0.87693	-1.78803	0.00265	0.0317398	yes	Avr9/Cf-9 rapidly elicited protein
XLOC_021893	XLOC_021893	Medtr4g109580	chr4:45544167-45547694	WT	A8	OK	6.04697	3.29331	-0.876674	-2.07729	0.0003	0.00580183	yes	replication protein A 70 kDa protein
XLOC_031537	XLOC_031537	Medtr5g085200	chr5:36772686-36777048	WT	A8	OK	76.4879	41.6645	-0.876413	-2.71611	5e-05	0.00128189	yes	zinc finger CCCH domain protein
XLOC_020385	XLOC_020385	Medtr4g060790	chr4:22365928-22370030	WT	A8	OK	25.7915	14.0547	-0.87584	-2.33612	0.0001	0.00235093	yes	defects in morphology protein 1 precursor
XLOC_009824	XLOC_009824	Medtr2g013550	chr2:3662156-3664296	WT	A8	OK	16.6918	9.0982	-0.875483	-2.17484	0.00015	0.00328614	yes	E3 ubiquitin-protein ligase RMA1H1-like protein
XLOC_029224	XLOC_029224	Medtr5g099220	chr5:43494369-43500569	WT	A8	OK	9.90297	5.39804	-0.875425	-1.95625	0.00045	0.00799382	yes	nucleic acid-binding protein, putative
XLOC_003368	XLOC_003368	Medtr1g010150,Medtr1g010170	chr1:1778849-1786832	WT	A8	OK	390.021	212.635	-0.875172	-1.87767	0.00025	0.00500845	yes	CHY and CTCHY and RING-type zinc finger protein
XLOC_017130	XLOC_017130	Medtr3g062880	chr3:28423132-28423746	WT	A8	OK	96.6031	52.6679	-0.875146	-2.3953	0.0002	0.00416509	yes	Nodule Cysteine-Rich (NCR) secreted peptide
XLOC_048442	XLOC_048442	Medtr0053s0030	scaffold0053:15780-25812	WT	A8	OK	7.64848	4.17308	-0.874059	-2.25456	0.0002	0.00416509	yes	ubiquinone biosynthesis protein UbiB
XLOC_001855	XLOC_001855	Medtr1g071610	chr1:31783941-31793204	WT	A8	OK	52.1044	28.4525	-0.872851	-2.71701	5e-05	0.00128189	yes	acetyl-CoA carboxylase, putative
XLOC_010529	XLOC_010529	Medtr2g035440	chr2:15118945-15123182	WT	A8	OK	15.7832	8.6358	-0.869987	-2.17884	0.0001	0.00235093	yes	haloacid dehalogenase-like hydrolase domain protein
XLOC_033858	XLOC_033858	Medtr6g088805	chr6:33948005-33949999	WT	A8	OK	4.38095	2.39826	-0.869255	-1.83924	0.0019	0.0246558	yes	MATE efflux family protein
XLOC_029359	XLOC_029359	Medtr5g008040	chr5:1639968-1644617	WT	A8	OK	5.09437	2.79282	-0.867181	-1.71063	0.004	0.0432904	yes	12-oxophytodienoate reductase-like protein
XLOC_023187	XLOC_023187	Medtr4g023550	chr4:7967753-7971122	WT	A8	OK	8.75355	4.79981	-0.866891	-1.81667	0.00245	0.0298916	yes	DUF1499 family protein
XLOC_005112	XLOC_005112	Medtr1g070435	chr1:31226381-31227498	WT	A8	OK	30.5215	16.7407	-0.866464	-2.33068	0.0001	0.00235093	yes	linker histone H1 and h5 family protein
XLOC_040720	XLOC_040720	Medtr7g082590,Medtr7g082640	chr7:31658859-31672199	WT	A8	OK	52.9783	29.0809	-0.865328	-1.80403	0.0023	0.0284828	yes	Lipid transfer protein
XLOC_045780	XLOC_045780	Medtr8g039130	chr8:14499067-14499854	WT	A8	OK	24.5053	13.4897	-0.861236	-1.95556	0.0015	0.0206217	yes	Nodule Cysteine-Rich (NCR) secreted peptide
XLOC_029402	XLOC_029402	Medtr5g009170	chr5:2129838-2133777	WT	A8	OK	44.6313	24.5771	-0.860744	-2.64072	5e-05	0.00128189	yes	UDP-D-glucose/UDP-D-galactose 4-epimerase
XLOC_031752	XLOC_031752	Medtr5g091950	chr5:40125046-40132417	WT	A8	OK	4.52583	2.49341	-0.860066	-2.05726	0.00075	0.0119371	yes	LRR receptor-like kinase
XLOC_044526	XLOC_044526	Medtr8g098275	chr8:41000354-41004842	WT	A8	OK	28.9078	15.9327	-0.859467	-2.51946	5e-05	0.00128189	yes	bHLH transcription factor
XLOC_018103	XLOC_018103	Medtr3g092990	chr3:42503444-42505313	WT	A8	OK	48.176	26.5869	-0.8576	-2.54737	5e-05	0.00128189	yes	peroxidase family protein
XLOC_031972	XLOC_031972	Medtr5g098680	chr5:43190264-43195189	WT	A8	OK	25.8707	14.29	-0.856312	-2.62344	5e-05	0.00128189	yes	E3 ubiquitin-protein ligase orthrus-like protein
XLOC_031032	XLOC_031032	Medtr5g070360	chr5:29802223-29804370	WT	A8	OK	92.5798	51.1506	-0.855948	-2.57882	5e-05	0.00128189	yes	Lipid transfer protein
XLOC_024139	XLOC_024139	Medtr4g066580	chr4:25158600-25161504	WT	A8	OK	17.1315	9.47524	-0.854414	-2.2563	0.00025	0.00500845	yes	glycoside hydrolase family 1 protein
XLOC_035896	XLOC_035896	Medtr7g405730	chr7:238596-240382	WT	A8	OK	17.178	9.50105	-0.8544	-2.04029	0.0003	0.00580183	yes	bidirectional sugar transporter
XLOC_040063	XLOC_040063	Medtr7g060450	chr7:21845367-21846903	WT	A8	OK	9.03489	5.00022	-0.853514	-1.68608	0.00405	0.0436572	yes	embryo-specific protein
XLOC_017281	XLOC_017281	Medtr3g068025	chr3:30658639-30661044	WT	A8	OK	5.19903	2.87823	-0.853063	-1.97865	0.0008	0.012606	yes	L-type lectin-domain receptor kinase IV2-like protein
XLOC_008774	XLOC_008774	Medtr2g081580	chr2:34232234-34233533	WT	A8	OK	9.43139	5.22134	-0.853048	-1.93582	0.0012	0.0172473	yes	calcium-binding EF-hand protein
XLOC_000381	XLOC_000381	Medtr1g019360	chr1:5822835-5825887	WT	A8	OK	12.3465	6.83685	-0.852696	-1.92895	0.0012	0.0172473	yes	cold regulated protein, putative
XLOC_011399	XLOC_011399	Medtr2g075400	chr2:31529338-31533809	WT	A8	OK	9.29934	5.15014	-0.852517	-2.05026	0.0008	0.012606	yes	brassinazole-resistant 1 protein
XLOC_005179	XLOC_005179	Medtr1g072380,Medtr1g072400,Medtr1g072420,Medtr1g072450	chr1:32126173-32148868	WT	A8	OK	91.2138	50.5499	-0.851542	-1.72516	0.0029	0.0340674	yes	xyloglucanase-specific endoglucanase inhibitor protein
XLOC_031218	XLOC_031218	Medtr5g076240	chr5:32471163-32473674	WT	A8	OK	20.639	11.4489	-0.850158	-2.53766	5e-05	0.00128189	yes	long-chain acyl-CoA synthetase
XLOC_018661	XLOC_018661	Medtr3g109120	chr3:50448987-50451928	WT	A8	OK	28.2266	15.6629	-0.849703	-2.51746	0.0001	0.00235093	yes	kinase C-like zinc finger protein
XLOC_047250	XLOC_047250	Medtr8g095030	chr8:39714010-39718448	WT	A8	OK	58.3622	32.4223	-0.848048	-2.71916	5e-05	0.00128189	yes	LRR receptor-like kinase
XLOC_026888	XLOC_026888	Medtr5g020620	chr5:7901126-7903720	WT	A8	OK	6.219	3.45745	-0.846975	-1.92906	0.00085	0.013229	yes	laccase/diphenol oxidase family protein
XLOC_031685	XLOC_031685	Medtr5g090100	chr5:39224484-39228620	WT	A8	OK	17.2553	9.60549	-0.845108	-2.54637	5e-05	0.00128189	yes	LRR receptor-like kinase
XLOC_046861	XLOC_046861	Medtr8g080370	chr8:34561343-34564015	WT	A8	OK	74.5332	41.4978	-0.84485	-2.6381	5e-05	0.00128189	yes	kelch repeat F-box protein
XLOC_007015	XLOC_007015	Medtr2g017950	chr2:5273118-5274452	WT	A8	OK	15.9571	8.88916	-0.844081	-2.12104	0.00025	0.00500845	yes	fasciclin domain protein
XLOC_024699	XLOC_024699	Medtr4g085100	chr4:33284204-33286097	WT	A8	OK	74.2954	41.399	-0.843676	-2.60804	5e-05	0.00128189	yes	plastid movement impaired protein
XLOC_022199	XLOC_022199	Medtr4g120770	chr4:50003491-50006693	WT	A8	OK	90.2207	50.3179	-0.842386	-2.54899	5e-05	0.00128189	yes	60S ribosomal L14-like protein
XLOC_029515	XLOC_029515	Medtr5g012490	chr5:3742891-3744903	WT	A8	OK	11.3155	6.31545	-0.841345	-2.13596	0.00035	0.00656795	yes	eukaryotic aspartyl protease family protein
XLOC_003944	XLOC_003944	Medtr1g030480	chr1:10436365-10441327	WT	A8	OK	5.14237	2.87033	-0.841219	-1.81962	0.00155	0.0211406	yes	chlorophyllide A oxygenase
XLOC_026716	XLOC_026716	Medtr5g015720	chr5:5508808-5510849	WT	A8	OK	17.0339	9.51484	-0.840156	-2.25115	0.0004	0.00730395	yes	O-glycosyl hydrolase family 17 protein
XLOC_001525	XLOC_001525	Medtr1g058350	chr1:25690486-25692686	WT	A8	OK	15.0869	8.42924	-0.839823	-1.90524	0.0013	0.0184332	yes	B3 DNA-binding domain protein
XLOC_014167	XLOC_014167	Medtr3g074930,Medtr3g074960,Medtr3g074970	chr3:33854977-33876028	WT	A8	OK	140.821	78.7224	-0.83902	-2.03425	0.00045	0.00799382	yes	inactive purple acid phosphatase-like protein
XLOC_037905	XLOC_037905	Medtr7g089400	chr7:34989906-34992051	WT	A8	OK	14.2254	7.95264	-0.838966	-2.00811	0.00065	0.0106676	yes	helix loop helix DNA-binding domain protein
XLOC_012041	XLOC_012041	Medtr2g097620	chr2:41696641-41698510	WT	A8	OK	36.1115	20.2053	-0.837721	-2.4643	0.0001	0.00235093	yes	zinc finger, C3HC4 type (RING finger) protein, putative
XLOC_030888	XLOC_030888	Medtr5g065520	chr5:27558571-27562472	WT	A8	OK	11.277	6.31395	-0.836772	-1.96653	0.0006	0.010047	yes	raffinose synthase or seed inhibition protein Sip1
XLOC_032285	XLOC_032285	Medtr6g011530	chr6:3300400-3305366	WT	A8	OK	62.3959	34.9553	-0.835938	-2.39699	5e-05	0.00128189	yes	2-aminoethanethiol dioxygenase-like protein
XLOC_001583	XLOC_001583	Medtr1g061100	chr1:26649371-26650217	WT	A8	OK	53.4419	29.9992	-0.833049	-2.18315	0.00055	0.00936679	yes	Nodule Cysteine-Rich (NCR) secreted peptide
XLOC_047324	XLOC_047324	Medtr8g096880	chr8:40661808-40665301	WT	A8	OK	234.416	131.623	-0.832661	-2.16634	0.00015	0.00328614	yes	UDP-D-glucose/UDP-D-galactose 4-epimerase
XLOC_026741	XLOC_026741	Medtr5g016540	chr5:5938868-5940386	WT	A8	OK	18.5345	10.409	-0.832381	-1.95608	0.00065	0.0106676	yes	ADP-ribosylation factor-like protein A1D
XLOC_034845	XLOC_034845	Medtr6g043810	chr6:15093380-15100814	WT	A8	OK	4.52711	2.54458	-0.831166	-1.703	0.00335	0.0377636	yes	MATE efflux family protein
XLOC_044575	XLOC_044575	Medtr8g099365	chr8:41863729-41864362	WT	A8	OK	24.2677	13.6512	-0.830008	-1.71008	0.0039	0.0426214	yes	hypothetical protein
XLOC_006374	XLOC_006374	Medtr1g112210	chr1:50749900-50751837	WT	A8	OK	29.0452	16.3425	-0.829665	-2.3493	5e-05	0.00128189	yes	Pmr5/Cas1p GDSL/SGNH-like acyl-esterase family protein
XLOC_028409	XLOC_028409	Medtr5g076830	chr5:32773394-32778891	WT	A8	OK	4.94514	2.78326	-0.829237	-1.97547	0.0007	0.0112833	yes	sucrose synthase
XLOC_047129	XLOC_047129	Medtr8g091310	chr8:38086957-38090191	WT	A8	OK	19.5394	11.0019	-0.828634	-2.21159	0.0001	0.00235093	yes	glycoside hydrolase family 5 protein
XLOC_017285	XLOC_017285	Medtr3g068065,Medtr3g068070	chr3:30698683-30707466	WT	A8	OK	21.3445	12.0183	-0.828625	-1.99743	0.00075	0.0119371	yes	NAD(P)-binding rossmann-fold protein
XLOC_043235	XLOC_043235	Medtr8g059150	chr8:20686912-20690023	WT	A8	OK	6.21012	3.4971	-0.828462	-1.84634	0.0016	0.0216051	yes	white-brown-complex ABC transporter family protein
XLOC_023946	XLOC_023946	Medtr4g060480	chr4:22240640-22246164	WT	A8	OK	159.656	89.9094	-0.828426	-2.52689	5e-05	0.00128189	yes	acyl-CoA dehydrogenase
XLOC_031841	XLOC_031841	Medtr5g094310	chr5:41203619-41209361	WT	A8	OK	11.1387	6.27462	-0.827988	-2.41975	0.0001	0.00235093	yes	kinesin motor domain protein
XLOC_028200	XLOC_028200	Medtr5g069780	chr5:29599969-29607519	WT	A8	OK	24.9262	14.0488	-0.827218	-2.56046	5e-05	0.00128189	yes	ATP-dependent zinc metalloprotease FTSH protein
XLOC_031812	XLOC_031812	Medtr5g093580	chr5:40860589-40865313	WT	A8	OK	13.8215	7.79095	-0.827046	-2.18744	0.0002	0.00416509	yes	co-factor for nitrate, reductase and xanthine dehydrogenase
XLOC_037789	XLOC_037789	Medtr7g085630	chr7:33193339-33198671	WT	A8	OK	176.132	99.4078	-0.82523	-2.49854	5e-05	0.00128189	yes	NADP-specific glutamate dehydrogenase
XLOC_034477	XLOC_034477	Medtr6g024415,Medtr6g024420	chr6:8743653-8746567	WT	A8	OK	29.5807	16.7016	-0.824665	-1.71062	0.00355	0.0394555	yes	PPR containing plant protein
XLOC_031973	XLOC_031973	Medtr5g098710	chr5:43201556-43209592	WT	A8	OK	5.33851	3.01507	-0.824245	-2.16254	0.0001	0.00235093	yes	hypothetical protein
XLOC_026723	XLOC_026723	Medtr5g015880	chr5:5586819-5588559	WT	A8	OK	11.0573	6.2451	-0.824207	-2.0227	0.0007	0.0112833	yes	lateral organ boundaries (LOB) domain protein
XLOC_039275	XLOC_039275	Medtr7g021530	chr7:6831280-6837332	WT	A8	OK	24.1955	13.6679	-0.823942	-2.56407	5e-05	0.00128189	yes	phosphatase 2C family protein
XLOC_020584	XLOC_020584	Medtr4g068220	chr4:25579923-25580616	WT	A8	OK	28.5308	16.1278	-0.822972	-1.99479	0.00055	0.00936679	yes	transmembrane protein, putative
XLOC_026897	XLOC_026897	Medtr5g020860	chr5:7995951-7996710	WT	A8	OK	24.1395	13.6486	-0.822644	-1.98574	0.0007	0.0112833	yes	hypothetical protein
XLOC_027055	XLOC_027055	Medtr5g024880	chr5:10045581-10048948	WT	A8	OK	27.8204	15.7369	-0.821993	-2.4654	5e-05	0.00128189	yes	3-hydroxy-3-methylglutaryl-coenzyme A reductase-like protein
XLOC_011356	XLOC_011356	Medtr2g073070,Medtr2g073080	chr2:30940333-30944113	WT	A8	OK	10.0232	5.67205	-0.821407	-1.84108	0.00105	0.015624	yes	Na+-bile acid cotransporter
XLOC_007803	XLOC_007803	Medtr2g038260,Medtr2g038270	chr2:16656510-16663208	WT	A8	OK	11.9652	6.77469	-0.82062	-2.10224	0.00045	0.00799382	yes	heat shock cognate 70 kDa-like protein
XLOC_020503	XLOC_020503	Medtr4g064893	chr4:24244047-24246190	WT	A8	OK	8.36267	4.73826	-0.819606	-1.86577	0.0017	0.0225857	yes	cation diffusion facilitator family transporter
XLOC_006425	XLOC_006425	Medtr1g113960	chr1:51409018-51417331	WT	A8	OK	12.8503	7.29099	-0.817614	-2.1886	0.00025	0.00500845	yes	ACT-like tyrosine kinase family protein
XLOC_047459	XLOC_047459	Medtr8g100065	chr8:42394576-42396373	WT	A8	OK	8.96488	5.08944	-0.816777	-1.83145	0.0017	0.0225857	yes	GRAM domain protein/ABA-responsive-like protein
XLOC_011417	XLOC_011417	Medtr2g075860	chr2:31735331-31740677	WT	A8	OK	6.99621	3.97216	-0.816651	-1.95718	0.00045	0.00799382	yes	NHL repeat protein
XLOC_005900	XLOC_005900	Medtr1g096260,Medtr1g096270	chr1:43333153-43341065	WT	A8	OK	8.60493	4.89714	-0.813226	-1.7264	0.00305	0.0352833	yes	LRR receptor-like kinase family protein
XLOC_000335	XLOC_000335	Medtr1g017990	chr1:5145126-5146802	WT	A8	OK	12.4939	7.11139	-0.813021	-2.07167	0.00065	0.0106676	yes	ZCF37, putative
XLOC_039721	XLOC_039721	Medtr7g445390	chr7:15333962-15335152	WT	A8	OK	52.1736	29.6983	-0.812938	-2.24727	5e-05	0.00128189	yes	zinc ion-binding protein
XLOC_020361	XLOC_020361	Medtr4g059780	chr4:22055817-22056909	WT	A8	OK	85.6815	48.8047	-0.811965	-2.50033	5e-05	0.00128189	yes	fasciclin domain protein
XLOC_031483	XLOC_031483	Medtr5g084040	chr5:36271840-36272851	WT	A8	OK	26.7086	15.2264	-0.810728	-1.80901	0.0017	0.0225857	yes	Nodule-specific Glycine Rich Peptide
XLOC_046934	XLOC_046934	Medtr8g085650	chr8:35499046-35500690	WT	A8	OK	5.17041	2.95173	-0.808717	-1.68625	0.004	0.0432904	yes	F-box/kelch-repeat plant-like protein
XLOC_003708	XLOC_003708	Medtr1g022315	chr1:7044034-7048221	WT	A8	OK	58.679	33.5007	-0.808653	-2.52643	5e-05	0.00128189	yes	sugar porter (SP) family MFS transporter
XLOC_015051	XLOC_015051	Medtr3g102670	chr3:47315479-47318358	WT	A8	OK	5.39354	3.08143	-0.807636	-1.85039	0.0019	0.0246558	yes	lipase
XLOC_003321	XLOC_003321	Medtr1g008280	chr1:836415-842304	WT	A8	OK	200.22	114.391	-0.807617	-2.14552	0.0006	0.010047	yes	signal peptide peptidase-like protein
XLOC_018511	XLOC_018511	Medtr3g104990	chr3:48395976-48399673	WT	A8	OK	3.48472	1.9926	-0.80639	-1.70929	0.00395	0.0429945	yes	mechanosensitive ion channel family protein
XLOC_032684	XLOC_032684	Medtr6g029460	chr6:10149848-10153857	WT	A8	OK	56.7071	32.432	-0.806114	-2.47663	5e-05	0.00128189	yes	NADP-specific glutamate dehydrogenase
XLOC_029134	XLOC_029134	Medtr5g096820	chr5:42347955-42353040	WT	A8	OK	25.5939	14.64	-0.805885	-2.55743	5e-05	0.00128189	yes	galactinol-raffinose galactosyltransferase
XLOC_025596	XLOC_025596	Medtr4g114710	chr4:47211686-47214518	WT	A8	OK	16.0674	9.20564	-0.80355	-2.12605	0.0006	0.010047	yes	equilibrative nucleoside transporter 6
XLOC_038745	XLOC_038745	Medtr7g115220	chr7:47582959-47584201	WT	A8	OK	332.023	190.317	-0.802876	-2.41152	5e-05	0.00128189	yes	Chitinase / Hevein / PR-4 / Wheatwin2
XLOC_028753	XLOC_028753	Medtr5g087450	chr5:37892933-37894362	WT	A8	OK	21.6017	12.3857	-0.802476	-2.12963	0.00025	0.00500845	yes	hsp20/alpha crystallin family protein
XLOC_028770	XLOC_028770	Medtr5g087740	chr5:38044344-38050402	WT	A8	OK	2.86456	1.64384	-0.801242	-1.7156	0.00315	0.036088	yes	BZIP transcription factor
XLOC_004492	XLOC_004492	Medtr1g050448	chr1:19411811-19415086	WT	A8	OK	28.7588	16.5149	-0.800237	-2.1825	0.0002	0.00416509	yes	Pmr5/Cas1p GDSL/SGNH-like acyl-esterase family protein
XLOC_000677	XLOC_000677	Medtr1g029610	chr1:10190368-10192447	WT	A8	OK	30.0641	17.2645	-0.800231	-2.45261	5e-05	0.00128189	yes	receptor-like kinase plant-like protein, putative
XLOC_004846	XLOC_004846	Medtr1g061340	chr1:26815363-26823933	WT	A8	OK	6.99262	4.01587	-0.800121	-1.91579	0.00105	0.015624	yes	cellulose synthase-like protein A1
XLOC_041217	XLOC_041217	Medtr7g096890	chr7:38895791-38902490	WT	A8	OK	118.432	68.0165	-0.800108	-2.22199	5e-05	0.00128189	yes	cofilin/actin-depolymerizing factor-like protein
XLOC_040978	XLOC_040978	Medtr7g090470	chr7:35602165-35606664	WT	A8	OK	13.68	7.85987	-0.799488	-2.34536	5e-05	0.00128189	yes	triacylglycerol lipase SDP1
XLOC_004964	XLOC_004964	Medtr1g067000	chr1:28815958-28822118	WT	A8	OK	6.16833	3.54557	-0.798864	-1.70163	0.00335	0.0377636	yes	myb transcription factor
XLOC_031405	XLOC_031405	Medtr5g082130	chr5:35257494-35259864	WT	A8	OK	14.7405	8.47709	-0.798148	-2.06871	0.00025	0.00500845	yes	hypothetical protein
XLOC_029898	XLOC_029898	Medtr5g024910	chr5:10071715-10072583	WT	A8	OK	23.6247	13.5904	-0.79771	-1.9537	0.00115	0.016693	yes	hypothetical protein
XLOC_024215	XLOC_024215	Medtr4g069770	chr4:26235531-26235941	WT	A8	OK	357.789	205.928	-0.796969	-2.26808	0.0002	0.00416509	yes	DUF2775 family protein
XLOC_041050	XLOC_041050	Medtr7g092230,Medtr7g092240,Medtr7g092250	chr7:36522976-36538356	WT	A8	OK	7.36388	4.23851	-0.796911	-1.84045	0.0016	0.0216051	yes	oligopeptide transporter OPT family protein
XLOC_013837	XLOC_013837	Medtr3g062950,Medtr3g063030	chr3:28456387-28523917	WT	A8	OK	138.383	79.7291	-0.795493	-2.44858	5e-05	0.00128189	yes	bis(5-adenosyl)-triphosphatase-like protein
XLOC_022503	XLOC_022503	Medtr4g130970	chr4:54613339-54615434	WT	A8	OK	23.7665	13.694	-0.795387	-2.30675	5e-05	0.00128189	yes	potassium channel tetramerization domain protein
XLOC_017957	XLOC_017957	Medtr3g088150	chr3:39969704-39974234	WT	A8	OK	10.3893	5.98697	-0.795196	-2.00314	0.00055	0.00936679	yes	NAD-dependent aldehyde dehydrogenase family protein
XLOC_039583	XLOC_039583	Medtr7g033445,Medtr7g033475	chr7:12078848-12096664	WT	A8	OK	75.5783	43.5933	-0.793864	-2.3411	5e-05	0.00128189	yes	polygalacturonase inhibitor
XLOC_009092	XLOC_009092	Medtr2g090695	chr2:38851560-38852521	WT	A8	OK	19.2447	11.1037	-0.793418	-1.70148	0.00375	0.0412435	yes	transmembrane protein, putative
XLOC_044206	XLOC_044206	Medtr8g087450	chr8:36147815-36149210	WT	A8	OK	55.532	32.0633	-0.792398	-2.43955	5e-05	0.00128189	yes	fasciclin domain protein
XLOC_015517	XLOC_015517	Medtr3g116440	chr3:54465959-54469806	WT	A8	OK	9.03698	5.21943	-0.791949	-1.81009	0.0019	0.0246558	yes	specific tissue protein
XLOC_020518	XLOC_020518	Medtr4g065077	chr4:24449550-24451468	WT	A8	OK	122.289	70.6338	-0.791868	-2.41209	5e-05	0.00128189	yes	papain family cysteine protease
XLOC_015086	XLOC_015086	Medtr3g103460	chr3:47751101-47755318	WT	A8	OK	8.73351	5.04936	-0.790461	-2.07429	0.0003	0.00580183	yes	AP2-like ethylene-responsive transcription factor
XLOC_044651	XLOC_044651	Medtr8g102150	chr8:42953013-42955629	WT	A8	OK	58.0552	33.5685	-0.790316	-2.339	5e-05	0.00128189	yes	myo-inositol oxygenase
XLOC_026827	XLOC_026827	Medtr5g018990	chr5:7140286-7141971	WT	A8	OK	9.02522	5.22248	-0.789226	-1.81718	0.00215	0.0270669	yes	cytochrome P450 family 71 protein
XLOC_020196	XLOC_020196	Medtr4g053630	chr4:19418612-19424375	WT	A8	OK	4.79278	2.77382	-0.788987	-1.7782	0.00225	0.0280098	yes	subtilisin-like serine protease
XLOC_009844	XLOC_009844	Medtr2g014400	chr2:4102641-4103894	WT	A8	OK	20.186	11.6827	-0.788986	-2.02744	0.00045	0.00799382	yes	transmembrane protein, putative
XLOC_022102	XLOC_022102	Medtr4g117670	chr4:48832906-48835990	WT	A8	OK	268.989	155.688	-0.788885	-2.21142	5e-05	0.00128189	yes	amine oxidase [copper containing] protein, putative
XLOC_018646	XLOC_018646	Medtr3g108910	chr3:50335889-50337688	WT	A8	OK	21.8753	12.6635	-0.788624	-2.22117	0.00025	0.00500845	yes	hypothetical protein
XLOC_042526	XLOC_042526	Medtr8g021380	chr8:7686460-7689149	WT	A8	OK	63.1719	36.5845	-0.788049	-2.38276	5e-05	0.00128189	yes	jasmonate zim-domain protein
XLOC_031993	XLOC_031993	Medtr5g099130	chr5:43454868-43457226	WT	A8	OK	19.5021	11.3006	-0.787235	-2.20969	0.00015	0.00328614	yes	Serine/Threonine kinase family protein
XLOC_028488	XLOC_028488	Medtr5g079550	chr5:34011989-34015483	WT	A8	OK	6.29308	3.64899	-0.786269	-1.74269	0.0032	0.0364627	yes	armadillo/beta-catenin-like repeat protein
XLOC_023556	XLOC_023556	Medtr4g044297	chr4:14856486-14861145	WT	A8	OK	23.8795	13.8529	-0.785589	-2.12466	0.0003	0.00580183	yes	plant/F9H3-4 protein
XLOC_022653	XLOC_022653	Medtr4g134490	chr4:56320180-56322030	WT	A8	OK	14.0658	8.16148	-0.785288	-1.9619	0.0007	0.0112833	yes	UDP-glucose 4-epimerase
XLOC_011943	XLOC_011943	Medtr2g093980	chr2:40047456-40048746	WT	A8	OK	63.0204	36.5812	-0.784718	-2.43795	5e-05	0.00128189	yes	fasciclin domain protein
XLOC_020194	XLOC_020194	Medtr4g053380	chr4:19402735-19404065	WT	A8	OK	35.7416	20.7474	-0.784669	-2.25731	5e-05	0.00128189	yes	fasciclin-like arabinogalactan protein
XLOC_028530	XLOC_028530	Medtr5g080770	chr5:34582069-34586696	WT	A8	OK	272.377	158.226	-0.783614	-2.24569	0.0001	0.00235093	yes	mannose-1-phosphate guanylyltransferase-like protein
XLOC_017168	XLOC_017168	Medtr3g064140	chr3:28840042-28843633	WT	A8	OK	87.0012	50.5917	-0.782135	-2.4745	0.0001	0.00235093	yes	class I glutamine amidotransferase superfamily protein
XLOC_008541	XLOC_008541	Medtr2g072160	chr2:30285948-30299085	WT	A8	OK	6.58305	3.82866	-0.781916	-2.15875	0.0003	0.00580183	yes	callose synthase-like protein
XLOC_024833	XLOC_024833	Medtr4g088735	chr4:35325085-35327598	WT	A8	OK	106.131	61.7626	-0.781042	-2.46252	5e-05	0.00128189	yes	pollen Ole e I family allergen
XLOC_027026	XLOC_027026	Medtr5g024020	chr5:9600481-9607033	WT	A8	OK	231.234	134.575	-0.780936	-2.01579	0.0006	0.010047	yes	seed linoleate 9S-lipoxygenase
XLOC_048075	XLOC_048075	Medtr0018s0170	scaffold0018:68202-72162	WT	A8	OK	6.72091	3.91152	-0.780927	-1.61179	0.00325	0.0369216	yes	galactose oxidase/kelch repeat protein
XLOC_026048	XLOC_026048	Medtr4g129270	chr4:53843060-53846631	WT	A8	OK	51.9871	30.2598	-0.780749	-2.41762	5e-05	0.00128189	yes	trehalose-6-phosphate synthase domain protein
XLOC_009340	XLOC_009340	Medtr2g099040	chr2:42419177-42427628	WT	A8	OK	35.8979	20.9034	-0.780157	-2.29202	0.0001	0.00235093	yes	electron transfer flavoprotein ubiquinone oxidoreductase
XLOC_046591	XLOC_046591	Medtr8g072260	chr8:30521507-30524747	WT	A8	OK	18.9814	11.0555	-0.779818	-2.15612	0.0003	0.00580183	yes	cytochrome P450 family ABA 8'-hydroxylase
XLOC_031211	XLOC_031211	Medtr5g076010,Medtr5g076080	chr5:32371087-32411502	WT	A8	OK	567.286	330.949	-0.777468	-1.9289	0.00115	0.016693	yes	PPR containing plant protein
XLOC_007566	XLOC_007566	Medtr2g035105,Medtr2g035150	chr2:13489601-13515612	WT	A8	OK	879.966	513.365	-0.777464	-2.15262	0.00035	0.00656795	yes	disease-resistance response protein
XLOC_020822	XLOC_020822	Medtr4g075790	chr4:29007806-29009773	WT	A8	OK	59.6493	34.8275	-0.776277	-2.31968	5e-05	0.00128189	yes	expansin A1
XLOC_014878	XLOC_014878	Medtr3g097010	chr3:44432171-44439603	WT	A8	OK	19.5762	11.4526	-0.77342	-1.94719	0.0009	0.013837	yes	CBS/octicosapeptide/phox/Bemp1 (PB1) domain protein
XLOC_005114	XLOC_005114	Medtr1g070455	chr1:31252033-31254839	WT	A8	OK	87.4884	51.2063	-0.77277	-2.48273	5e-05	0.00128189	yes	WRKY transcription factor
XLOC_008644	XLOC_008644	Medtr2g076340	chr2:31981645-31987745	WT	A8	OK	10.9942	6.43792	-0.772078	-1.91625	0.0009	0.013837	yes	uroporphyrinogen decarboxylase
XLOC_008672	XLOC_008672	Medtr2g078120	chr2:32428389-32435620	WT	A8	OK	8.16921	4.78442	-0.771853	-1.67201	0.0038	0.0416967	yes	tRNA dimethylallyltransferase
XLOC_038004	XLOC_038004	Medtr7g092400	chr7:36612892-36615755	WT	A8	OK	151.047	88.548	-0.770467	-2.30841	0.0001	0.00235093	yes	zinc finger A20 and AN1 domain stress-associated protein
XLOC_002862	XLOC_002862	Medtr1g104610	chr1:47119590-47121819	WT	A8	OK	97.9072	57.4626	-0.768791	-2.41668	5e-05	0.00128189	yes	haloacid dehalogenase-like hydrolase
XLOC_001580	XLOC_001580	Medtr1g060990	chr1:26597349-26600596	WT	A8	OK	6.99236	4.105	-0.768397	-1.73597	0.00295	0.0343991	yes	trihelix transcription factor
XLOC_040728	XLOC_040728	Medtr7g082800	chr7:31751212-31753143	WT	A8	OK	31.747	18.6416	-0.768095	-2.16382	0.00015	0.00328614	yes	MATE efflux family protein
XLOC_044107	XLOC_044107	Medtr8g080770	chr8:34767109-34773417	WT	A8	OK	19.2972	11.3312	-0.768088	-2.28639	5e-05	0.00128189	yes	cytokinin receptor histidine kinase
XLOC_028649	XLOC_028649	Medtr5g084680	chr5:36533161-36537115	WT	A8	OK	8.36636	4.91317	-0.767945	-1.82084	0.00145	0.0200506	yes	IQ-domain protein
XLOC_020516	XLOC_020516	Medtr4g065040	chr4:24396444-24401765	WT	A8	OK	5.94599	3.49785	-0.765449	-1.65912	0.004	0.0432904	yes	NAD-dependent aldehyde dehydrogenase family protein
XLOC_047120	XLOC_047120	Medtr8g090330	chr8:37977745-37980872	WT	A8	OK	73.6648	43.3387	-0.765321	-2.41695	0.0001	0.00235093	yes	trehalose-phosphate phosphatase
XLOC_030317	XLOC_030317	Medtr5g037950	chr5:16577586-16578974	WT	A8	OK	91.5268	53.8499	-0.765251	-2.33649	5e-05	0.00128189	yes	thioredoxin
XLOC_046970	XLOC_046970	Medtr8g086600	chr8:35923411-35929994	WT	A8	OK	26.9553	15.8605	-0.765129	-2.35861	5e-05	0.00128189	yes	cellulose synthase-like protein
XLOC_046740	XLOC_046740	Medtr8g077145	chr8:32780709-32781582	WT	A8	OK	12.9788	7.64429	-0.763702	-1.66824	0.00405	0.0436572	yes	hypothetical protein
XLOC_031844	XLOC_031844	Medtr5g094450	chr5:41277424-41280577	WT	A8	OK	32.4745	19.1406	-0.762671	-2.34672	0.00015	0.00328614	yes	GRAS family transcription factor
XLOC_040416	XLOC_040416	Medtr7g073980	chr7:27607867-27610820	WT	A8	OK	5.95659	3.51374	-0.761479	-1.73593	0.00265	0.0317398	yes	phototropic-responsive NPH3 family protein
XLOC_021144	XLOC_021144	Medtr4g086020	chr4:33643563-33646615	WT	A8	OK	21.6213	12.7607	-0.760742	-2.07558	0.00025	0.00500845	yes	ferredoxin-nitrite reductase
XLOC_009053	XLOC_009053	Medtr2g090210	chr2:38298030-38302273	WT	A8	OK	92.0953	54.3749	-0.760186	-2.34827	0.00015	0.00328614	yes	plant/F9H3-4 protein
XLOC_002525	XLOC_002525	Medtr1g093990	chr1:42191388-42195246	WT	A8	OK	7.42811	4.38775	-0.759515	-1.78942	0.0028	0.0330358	yes	white-brown-complex ABC transporter family protein
XLOC_003469	XLOC_003469	Medtr1g013700	chr1:3292907-3294869	WT	A8	OK	19.436	11.4808	-0.759512	-2.08855	0.00065	0.0106676	yes	CBL-interacting kinase
XLOC_022327	XLOC_022327	Medtr4g125370	chr4:51981894-51982910	WT	A8	OK	34.1121	20.1588	-0.758873	-2.07267	0.00045	0.00799382	yes	membrane lipoprotein, putative
XLOC_013763	XLOC_013763	Medtr3g466180	chr3:27201188-27203811	WT	A8	OK	43.1424	25.5369	-0.756521	-2.26982	0.00015	0.00328614	yes	cationic peroxidase
XLOC_010842	XLOC_010842	Medtr2g047130	chr2:20672204-20678346	WT	A8	OK	8.97281	5.31156	-0.756424	-2.01786	0.00025	0.00500845	yes	transcription factor jumonji family protein
XLOC_028598	XLOC_028598	Medtr5g082830	chr5:35642237-35645468	WT	A8	OK	45.3425	26.8525	-0.755808	-2.42742	5e-05	0.00128189	yes	ARM repeat CCCH-type zinc finger protein
XLOC_036476	XLOC_036476	Medtr7g029365	chr7:10421010-10427271	WT	A8	OK	17.1042	10.1338	-0.755177	-1.94086	0.0008	0.012606	yes	triacylglycerol lipase-like protein
XLOC_040446	XLOC_040446	Medtr7g074935	chr7:28075773-28079817	WT	A8	OK	18.5907	11.0163	-0.754938	-2.06881	0.00045	0.00799382	yes	AT hook motif DNA-binding family protein
XLOC_038234	XLOC_038234	Medtr7g099750,Medtr7g099800	chr7:40023897-40073513	WT	A8	OK	24.2889	14.4124	-0.752988	-2.31728	0.0001	0.00235093	yes	#N/A
XLOC_021574	XLOC_021574	Medtr4g097440	chr4:40151538-40152438	WT	A8	OK	23.6202	14.0232	-0.75221	-1.89105	0.0015	0.0206217	yes	bZIP transcription factor
XLOC_029432	XLOC_029432	Medtr5g010150	chr5:2648663-2650689	WT	A8	OK	153.043	90.965	-0.750558	-2.34266	5e-05	0.00128189	yes	major intrinsic protein (MIP) family transporter
XLOC_021221	XLOC_021221	Medtr4g088350	chr4:34962254-34966430	WT	A8	OK	12.0508	7.17413	-0.748254	-1.67357	0.00425	0.0451714	yes	triose phosphate/phosphate translocator
XLOC_014261	XLOC_014261	Medtr3g078550	chr3:35382137-35386821	WT	A8	OK	79.1504	47.1215	-0.748211	-2.31869	5e-05	0.00128189	yes	betaine aldehyde dehydrogenase
XLOC_018206	XLOC_018206	Medtr3g096390	chr3:44058500-44061897	WT	A8	OK	28.7302	17.1198	-0.746905	-2.17567	0.0002	0.00416509	yes	2-oxoisovalerate dehydrogenase E1 component, alpha subunit
XLOC_005071	XLOC_005071	Medtr1g069825	chr1:30503356-30504897	WT	A8	OK	16.9803	10.122	-0.746368	-1.78261	0.0024	0.029376	yes	G1-like protein
XLOC_012855	XLOC_012855	Medtr3g027890	chr3:8796836-8801535	WT	A8	OK	46.1462	27.5096	-0.746279	-2.06178	0.00025	0.00500845	yes	signal peptidase complex subunit 3B-like protein
XLOC_015552	XLOC_015552	Medtr3g117290	chr3:54867051-54868719	WT	A8	OK	92.5703	55.1903	-0.746135	-2.37543	5e-05	0.00128189	yes	dehydrin
XLOC_003886	XLOC_003886	Medtr1g028330	chr1:9518564-9520779	WT	A8	OK	34.2026	20.3947	-0.745916	-2.20322	5e-05	0.00128189	yes	glucosamine-6-phosphate isomerase/6-phosphogluconolactonase
XLOC_001685	XLOC_001685	Medtr1g066380	chr1:28604006-28607006	WT	A8	OK	12.855	7.66922	-0.745177	-1.77724	0.0027	0.0321761	yes	cationic peroxidase
XLOC_006596	XLOC_006596	-	chr1:43754300-43754619	WT	A8	OK	79.9298	47.8161	-0.741236	-1.67407	0.004	0.0432904	yes	#N/A
XLOC_027583	XLOC_027583	Medtr5g042590	chr5:18720859-18725563	WT	A8	OK	6.23633	3.73136	-0.740998	-1.969	0.0008	0.012606	yes	eukaryotic translation initiation factor 2c
XLOC_014099	XLOC_014099	Medtr3g072990	chr3:32849055-32853402	WT	A8	OK	6.28979	3.76493	-0.740391	-1.77991	0.00235	0.0289696	yes	Serine/Threonine kinase family protein
XLOC_029215	XLOC_029215	Medtr5g099020	chr5:43371209-43377464	WT	A8	OK	17.9514	10.7499	-0.739775	-2.11505	0.00015	0.00328614	yes	MATE efflux family protein
XLOC_028570	XLOC_028570	Medtr5g081810	chr5:35069050-35072922	WT	A8	OK	11.5507	6.92392	-0.738324	-1.85469	0.00115	0.016693	yes	laccase/diphenol oxidase family protein
XLOC_028695	XLOC_028695	Medtr5g085790	chr5:37060694-37063138	WT	A8	OK	14.5721	8.73515	-0.738301	-2.09319	0.00045	0.00799382	yes	LysM-domain receptor-like kinase
XLOC_006393	XLOC_006393	Medtr1g112660	chr1:50995787-50999498	WT	A8	OK	30.6454	18.3851	-0.737132	-2.1674	0.0002	0.00416509	yes	plant phospholipase-like protein
XLOC_028149	XLOC_028149	Medtr5g068570	chr5:29030008-29035187	WT	A8	OK	101.274	60.8545	-0.734827	-2.31204	0.0001	0.00235093	yes	transducin/WD40 repeat protein
XLOC_015338	XLOC_015338	Medtr3g109870	chr3:51393029-51396760	WT	A8	OK	183.545	110.298	-0.734731	-2.03325	0.00065	0.0106676	yes	alpha/beta hydrolase family protein
XLOC_008719	XLOC_008719	Medtr2g079310	chr2:33382135-33385384	WT	A8	OK	3.40553	2.0472	-0.734228	-1.61463	0.0047	0.0486462	yes	DUF2921 family protein
XLOC_003755	XLOC_003755	Medtr1g023700,Medtr1g023720,Medtr1g023730	chr1:7622289-7637366	WT	A8	OK	8.769	5.27374	-0.733585	-1.79035	0.0018	0.0235677	yes	cytochrome P450 family 71 protein
XLOC_037571	XLOC_037571	Medtr7g079320	chr7:30103958-30107071	WT	A8	OK	6.00933	3.61803	-0.732002	-1.77802	0.0021	0.0266318	yes	LysM type receptor kinase
XLOC_000110	XLOC_000110	Medtr1g009640	chr1:1409584-1411442	WT	A8	OK	38.1981	23.0332	-0.729786	-2.18128	0.00025	0.00500845	yes	hypothetical protein
XLOC_031178	XLOC_031178	Medtr5g075260	chr5:31968745-31980896	WT	A8	OK	36.9253	22.2743	-0.729231	-2.33044	5e-05	0.00128189	yes	nucleotidyltransferase
XLOC_043767	XLOC_043767	Medtr8g070040	chr8:29724579-29725448	WT	A8	OK	21.3815	12.9	-0.728998	-1.71736	0.00355	0.0394555	yes	Lipid transfer protein
XLOC_029116	XLOC_029116	Medtr5g096410	chr5:42153788-42156529	WT	A8	OK	12.2517	7.39273	-0.7288	-1.85349	0.0014	0.0195444	yes	E3 ubiquitin protein ligase RIE1-like protein, putative
XLOC_007565	XLOC_007565	Medtr2g035100	chr2:13483914-13486217	WT	A8	OK	1092.99	659.529	-0.728778	-1.70999	0.00385	0.0421478	yes	disease-resistance response protein
XLOC_024856	XLOC_024856	Medtr4g089145,Medtr4g089155	chr4:35779729-35796013	WT	A8	OK	36.7312	22.1681	-0.72852	-1.96536	0.0007	0.0112833	yes	hypothetical protein
XLOC_038663	XLOC_038663	Medtr7g112860	chr7:46439786-46442833	WT	A8	OK	439.096	265.167	-0.727635	-1.79183	0.00195	0.0251669	yes	dormancy/auxin associated protein
XLOC_005363	XLOC_005363	Medtr1g078030	chr1:34884478-34888325	WT	A8	OK	230.49	139.252	-0.727007	-1.86667	0.0024	0.029376	yes	mammalian STARD2 lipid-binding START domain protein
XLOC_011237	XLOC_011237	Medtr2g067640	chr2:28314201-28316749	WT	A8	OK	44.8519	27.1085	-0.726422	-2.2722	0.0002	0.00416509	yes	DUF946 family protein
XLOC_047517	XLOC_047517	Medtr8g103030	chr8:43391288-43394828	WT	A8	OK	389.277	235.323	-0.726156	-1.97783	0.0009	0.013837	yes	auxin-responsive AUX/IAA family protein
XLOC_025446	XLOC_025446	Medtr4g108360	chr4:44948166-44950596	WT	A8	OK	49.0476	29.6571	-0.725802	-1.93299	0.00055	0.00936679	yes	BHLH transcription factor
XLOC_022738	XLOC_022738	Medtr4g007300	chr4:1079862-1081590	WT	A8	OK	188.429	113.954	-0.725569	-2.16693	0.0001	0.00235093	yes	chaperone DnaJ domain protein
XLOC_029091	XLOC_029091	Medtr5g095820	chr5:41892040-41897974	WT	A8	OK	19.0896	11.5463	-0.725356	-2.07563	0.0004	0.00730395	yes	aicarft/IMPCHase bienzyme family protein
XLOC_014622	XLOC_014622	Medtr3g088795	chr3:40615461-40618761	WT	A8	OK	20.8838	12.6331	-0.725181	-1.93318	0.00095	0.0144072	yes	staygreen protein
XLOC_023132	XLOC_023132	Medtr4g021725	chr4:7153290-7155063	WT	A8	OK	1142.71	691.488	-0.724688	-1.92872	0.00125	0.0178308	yes	metallothionein
XLOC_005759	XLOC_005759	Medtr1g090810	chr1:40837338-40838942	WT	A8	OK	38.7781	23.4778	-0.723945	-1.81467	0.00295	0.0343991	yes	leghemoglobin Lb120-1
XLOC_006193	XLOC_006193	Medtr1g105930	chr1:47846312-47851619	WT	A8	OK	68.6559	41.5678	-0.723917	-2.27628	0.0001	0.00235093	yes	inositol 1,3,4-trisphosphate 5/6-kinase
XLOC_012053	XLOC_012053	Medtr2g097900	chr2:41818491-41823247	WT	A8	OK	7.38678	4.47549	-0.722899	-1.80391	0.00155	0.0211406	yes	aluminum-activated citrate transporter
XLOC_028151	XLOC_028151	Medtr5g068660	chr5:29080067-29083036	WT	A8	OK	155.728	94.3919	-0.722291	-2.18711	0.00015	0.00328614	yes	hypothetical protein
XLOC_014163	XLOC_014163	Medtr3g074830	chr3:33810737-33811775	WT	A8	OK	104.28	63.2237	-0.721926	-2.06404	0.0011	0.0162028	yes	phosphate-responsive 1 family protein
XLOC_013418	XLOC_013418	Medtr3g053510	chr3:21256074-21257583	WT	A8	OK	93.7044	56.8663	-0.720543	-2.20905	5e-05	0.00128189	yes	hypothetical protein
XLOC_028425	XLOC_028425	Medtr5g077510	chr5:33088721-33090476	WT	A8	OK	16.9627	10.2947	-0.720458	-1.97252	0.00055	0.00936679	yes	Avr9/Cf-9 rapidly elicited protein
XLOC_005703	XLOC_005703	Medtr1g089570	chr1:40112608-40116000	WT	A8	OK	8.61477	5.23124	-0.71966	-1.85256	0.0022	0.0275138	yes	receptor-like cytosolic Serine/Threonine-kinase
XLOC_024953	XLOC_024953	Medtr4g093840	chr4:37223505-37226217	WT	A8	OK	13.9193	8.45419	-0.719348	-1.85004	0.00125	0.0178308	yes	flavonol synthase/flavanone 3-hydroxylase
XLOC_028756	XLOC_028756	Medtr5g087500	chr5:37917313-37922148	WT	A8	OK	33.7436	20.4976	-0.719155	-2.19954	5e-05	0.00128189	yes	BTB/POZ/MATH-domain protein
XLOC_008292	XLOC_008292	Medtr2g462000	chr2:25654473-25657261	WT	A8	OK	9.25415	5.62625	-0.717927	-1.69927	0.0037	0.0408119	yes	COBRA-like protein 2 precursor
XLOC_028356	XLOC_028356	Medtr5g074970	chr5:31854083-31858298	WT	A8	OK	68.1419	41.4512	-0.717131	-2.22132	0.0003	0.00580183	yes	class III peroxidase
XLOC_022531	XLOC_022531	Medtr4g131810	chr4:54998328-55005069	WT	A8	OK	29.6965	18.0656	-0.717047	-2.15532	0.00015	0.00328614	yes	glycoside hydrolase family 1 protein
XLOC_028220	XLOC_028220	Medtr5g070320	chr5:29768958-29781845	WT	A8	OK	7.15073	4.35271	-0.716175	-1.95145	0.00105	0.015624	yes	pleiotropic drug resistance subfamily G protein
XLOC_031385	XLOC_031385	Medtr5g081650	chr5:34979849-34998697	WT	A8	OK	121.334	73.8834	-0.715662	-1.69607	0.0035	0.039037	yes	Yos1-like protein
XLOC_024123	XLOC_024123	Medtr4g066020	chr4:24877855-24885444	WT	A8	OK	14.1181	8.60023	-0.715099	-1.89001	0.00085	0.013229	yes	transcription factor jumonji (JmjC) domain protein
XLOC_031004	XLOC_031004	Medtr5g069430	chr5:29427216-29439503	WT	A8	OK	4.94011	3.00965	-0.714947	-1.82803	0.00145	0.0200506	yes	ribonuclease E/G family protein
XLOC_014137	XLOC_014137	Medtr3g074130	chr3:33468980-33470875	WT	A8	OK	55.7686	33.9939	-0.714176	-2.27378	5e-05	0.00128189	yes	ethylene response factor
XLOC_014448	XLOC_014448	Medtr3g084500	chr3:38146840-38154435	WT	A8	OK	59.6311	36.3567	-0.713845	-2.22679	0.00015	0.00328614	yes	aspartokinase-homoserine dehydrogenase
XLOC_007856	XLOC_007856	Medtr2g039910	chr2:17491442-17495191	WT	A8	OK	13.4289	8.18908	-0.713567	-1.99441	0.0003	0.00580183	yes	calmodulin-binding family protein
XLOC_030556	XLOC_030556	Medtr5g046430	chr5:20357697-20358621	WT	A8	OK	37.4051	22.8254	-0.712596	-1.80355	0.00225	0.0280098	yes	germin family protein
XLOC_030458	XLOC_030458	Medtr5g042990	chr5:18905198-18907263	WT	A8	OK	426.587	260.367	-0.712292	-2.08942	0.0004	0.00730395	yes	eukaryotic translation initiation factor 5A4
XLOC_014499	XLOC_014499	Medtr3g086000	chr3:38899253-38908900	WT	A8	OK	13.9323	8.5057	-0.711933	-1.91241	0.00085	0.013229	yes	zincin-like metalloprotease family protein
XLOC_011942	XLOC_011942	Medtr2g093970	chr2:40044668-40045832	WT	A8	OK	103.849	63.4445	-0.710927	-2.25155	0.0001	0.00235093	yes	fasciclin domain protein
XLOC_030334	XLOC_030334	Medtr5g038460	chr5:16892586-16901993	WT	A8	OK	24.2738	14.8514	-0.7088	-2.11568	0.00045	0.00799382	yes	plant/T7N9-9 protein
XLOC_045438	XLOC_045438	Medtr8g027220	chr8:9525894-9528022	WT	A8	OK	20.8241	12.7412	-0.708756	-1.79711	0.0019	0.0246558	yes	Ras-related small GTP-binding family protein
XLOC_009191	XLOC_009191	Medtr2g094520	chr2:40311797-40317320	WT	A8	OK	40.6472	24.8708	-0.708703	-2.26724	5e-05	0.00128189	yes	class III homeodomain leucine zipper protein
XLOC_044746	XLOC_044746	Medtr8g104820	chr8:44151626-44156037	WT	A8	OK	59.9021	36.6572	-0.70851	-2.25295	0.00015	0.00328614	yes	glycosyl hydrolase family 9 protein
XLOC_045946	XLOC_045946	Medtr8g045490	chr8:17779431-17781537	WT	A8	OK	68.3346	41.8288	-0.708119	-2.1626	0.00015	0.00328614	yes	pathogenesis-related protein bet V I family protein
XLOC_015586	XLOC_015586	Medtr3g118160	chr3:55299988-55307292	WT	A8	OK	13.6179	8.34499	-0.706519	-2.017	0.00035	0.00656795	yes	replication factor C subunit, putative
XLOC_028630	XLOC_028630	Medtr5g083760	chr5:36131797-36134881	WT	A8	OK	18.4872	11.3303	-0.706345	-1.88145	0.001	0.0150571	yes	transmembrane amino acid transporter family protein
XLOC_040764	XLOC_040764	Medtr7g084000	chr7:32359807-32361765	WT	A8	OK	20.2809	12.4327	-0.705985	-1.83096	0.0012	0.0172473	yes	light-regulated protein, putative
XLOC_014225	XLOC_014225	Medtr3g077590	chr3:34876948-34880512	WT	A8	OK	21.2394	13.0237	-0.7056	-1.98054	0.00075	0.0119371	yes	anthranilate phosphoribosyltransferase
XLOC_047103	XLOC_047103	Medtr8g090165	chr8:37794067-37800326	WT	A8	OK	5.10479	3.13029	-0.705556	-1.90876	0.0006	0.010047	yes	ATP/DNA-binding protein
XLOC_033549	XLOC_033549	Medtr6g477860	chr6:28638568-28642957	WT	A8	OK	8.63392	5.29769	-0.704652	-1.64689	0.00365	0.0403777	yes	myb transcription factor
XLOC_008090	XLOC_008090	Medtr2g048900	chr2:21615899-21622152	WT	A8	OK	83.5563	51.2989	-0.70382	-2.00533	0.00055	0.00936679	yes	endoplasmic oxidoreductin protein
XLOC_006999	XLOC_006999	Medtr2g016460	chr2:5040963-5045139	WT	A8	OK	7.1862	4.41359	-0.703275	-1.68183	0.00395	0.0429945	yes	nucleobase-ascorbate transporter-like protein
XLOC_027779	XLOC_027779	Medtr5g053920	chr5:22189478-22191258	WT	A8	OK	48.5895	29.8574	-0.702553	-2.0701	0.0005	0.00873481	yes	AP2/ERF and B3 domain transcription factor
XLOC_024026	XLOC_024026	Medtr4g063570	chr4:23468367-23473194	WT	A8	OK	26.9445	16.5717	-0.701266	-2.1019	0.0004	0.00730395	yes	plant/mmn10-180 protein
XLOC_030839	XLOC_030839	Medtr5g063670	chr5:26389004-26391646	WT	A8	OK	217.855	134.007	-0.701057	-2.08257	0.00025	0.00500845	yes	annexin D8
XLOC_017541	XLOC_017541	Medtr3g075390	chr3:34311282-34312944	WT	A8	OK	23.5346	14.4792	-0.700801	-1.83757	0.0017	0.0225857	yes	KDEL-tailed cysteine endopeptidase CEP1
XLOC_028264	XLOC_028264	Medtr5g071900	chr5:30584821-30599593	WT	A8	OK	12.8292	7.89716	-0.700022	-1.98264	0.0007	0.0112833	yes	fructose-6-phosphate-2-kinase/fructose-2, 6-bisphosphatase
XLOC_019073	XLOC_019073	Medtr4g005160	chr4:88025-89197	WT	A8	OK	28.6575	17.649	-0.699326	-1.80719	0.00175	0.0230402	yes	epoxide hydrolase
XLOC_020761	XLOC_020761	Medtr4g073770	chr4:28003373-28007657	WT	A8	OK	17.3944	10.714	-0.699127	-1.95662	0.0009	0.013837	yes	auxin influx transporter
XLOC_030994	XLOC_030994	Medtr5g069050,Medtr5g069055	chr5:29232921-29239353	WT	A8	OK	740.991	456.545	-0.698698	-1.68359	0.0034	0.0382137	yes	fructose-bisphosphate aldolase
XLOC_041452	XLOC_041452	Medtr7g104460	chr7:42324234-42325767	WT	A8	OK	58.8246	36.2709	-0.697607	-1.90499	0.0012	0.0172473	yes	terminal flower 1
XLOC_008009	XLOC_008009	Medtr2g045470	chr2:19958505-19965003	WT	A8	OK	8.03269	4.95359	-0.697409	-1.74372	0.00255	0.0307361	yes	CBL-interacting kinase
XLOC_008808	XLOC_008808	Medtr2g083250	chr2:34952101-34954240	WT	A8	OK	36.1562	22.306	-0.696812	-1.99806	0.0006	0.010047	yes	plastocyanin-like domain protein
XLOC_031330	XLOC_031330	Medtr5g079740	chr5:34099930-34103057	WT	A8	OK	39.5388	24.394	-0.696742	-2.04165	0.0005	0.00873481	yes	proteasome subunit beta protein
XLOC_005721	XLOC_005721	Medtr1g090060,Medtr1g090090,Medtr1g090100	chr1:40324848-40343905	WT	A8	OK	105.342	65.0087	-0.696375	-2.12409	5e-05	0.00128189	yes	glutathione S-transferase, amine-terminal domain protein
XLOC_028776	XLOC_028776	Medtr5g087910	chr5:38129711-38133776	WT	A8	OK	97.5185	60.197	-0.695984	-1.98161	0.00105	0.015624	yes	adenylate kinase, putative
XLOC_029298	XLOC_029298	Medtr5g006370	chr5:882484-884340	WT	A8	OK	20.3252	12.5537	-0.695157	-1.78243	0.0023	0.0284828	yes	lactoylglutathione lyase/glyoxalase I family protein
XLOC_038194	XLOC_038194	Medtr7g098300,Medtr7g098320,Medtr7g098370	chr7:39332580-39368630	WT	A8	OK	6.91973	4.27671	-0.694214	-1.88406	0.00135	0.0189299	yes	#N/A
XLOC_032331	XLOC_032331	Medtr6g012870	chr6:4003283-4010065	WT	A8	OK	15.5268	9.61046	-0.69208	-1.69989	0.00375	0.0412435	yes	ERD (early-responsive to dehydration stress) protein
XLOC_031686	XLOC_031686	Medtr5g090130	chr5:39254602-39259985	WT	A8	OK	50.041	30.9815	-0.691704	-2.08144	0.00035	0.00656795	yes	N-acetyl-D-glucosamine kinase-like protein
XLOC_032512	XLOC_032512	Medtr6g017205	chr6:6838163-6839789	WT	A8	OK	11.1597	6.91794	-0.689883	-1.72137	0.0035	0.039037	yes	FAD-binding berberine family protein
XLOC_046376	XLOC_046376	Medtr8g063790	chr8:26727311-26732406	WT	A8	OK	56.0415	34.774	-0.688485	-2.16906	0.0002	0.00416509	yes	trehalose-6-phosphate synthase domain protein
XLOC_009708	XLOC_009708	Medtr2g009770	chr2:2083627-2084955	WT	A8	OK	13.2311	8.21411	-0.687751	-1.65664	0.0037	0.0408119	yes	zein-binding protein
XLOC_011493	XLOC_011493	Medtr2g078680	chr2:32866459-32868025	WT	A8	OK	9.56766	5.94127	-0.687394	-1.6555	0.00475	0.0490299	yes	AP2 domain class transcription factor
XLOC_017817	XLOC_017817	-	chr3:38046003-38049239	WT	A8	OK	24.4037	15.1591	-0.686921	-1.6656	0.00435	0.046028	yes	#N/A
XLOC_017990	XLOC_017990	Medtr3g089005,Medtr3g089035	chr3:40738422-40746601	WT	A8	OK	692.312	430.078	-0.686824	-1.87867	0.00215	0.0270669	yes	basic blue-like protein
XLOC_026995	XLOC_026995	Medtr5g023150	chr5:9201597-9210311	WT	A8	OK	143.841	89.4	-0.686133	-1.97181	0.00055	0.00936679	yes	ACT-like tyrosine kinase family protein
XLOC_031718	XLOC_031718	Medtr5g091110	chr5:39695038-39705460	WT	A8	OK	6.27368	3.90627	-0.683522	-1.65159	0.0047	0.0486462	yes	NOL1/NOP2/sun family protein
XLOC_033754	XLOC_033754	Medtr6g085070	chr6:32061024-32067911	WT	A8	OK	18.8632	11.7477	-0.683194	-2.08644	0.00015	0.00328614	yes	alpha/beta hydrolase family protein
XLOC_008131	XLOC_008131	Medtr2g049770	chr2:22359296-22363053	WT	A8	OK	21.0185	13.1054	-0.6815	-1.95918	0.0007	0.0112833	yes	chaperone DnaJ-domain protein, putative
XLOC_028728	XLOC_028728	Medtr5g086610	chr5:37417309-37423804	WT	A8	OK	28.2215	17.6024	-0.68102	-2.14614	0.0003	0.00580183	yes	ERD (early-responsive to dehydration stress) protein
XLOC_011297	XLOC_011297	Medtr2g070200	chr2:29540259-29541815	WT	A8	OK	85.0918	53.0904	-0.680568	-1.96395	0.0003	0.00580183	yes	glutathione S-transferase, amino-terminal domain protein
XLOC_017044	XLOC_017044	Medtr3g031220	chr3:26964089-26968677	WT	A8	OK	10.0563	6.27464	-0.680489	-1.7405	0.0024	0.029376	yes	WRKY transcription factor
XLOC_031992	XLOC_031992	Medtr5g099070	chr5:43415965-43436947	WT	A8	OK	22.5893	14.1098	-0.678943	-2.16977	0.00015	0.00328614	yes	niemann-pick C1-like protein
XLOC_029814	XLOC_029814	Medtr5g022510	chr5:8881350-8884381	WT	A8	OK	18.5916	11.6221	-0.677786	-1.70617	0.0027	0.0321761	yes	L-ascorbate peroxidase
XLOC_021156	XLOC_021156	Medtr4g086255,Medtr4g086260	chr4:33771430-33776741	WT	A8	OK	13.0585	8.16679	-0.677144	-1.64417	0.00345	0.0386612	yes	protein disulfide-isomerase SCO2-like protein, putative
XLOC_001330	XLOC_001330	Medtr1g052640	chr1:21538162-21549370	WT	A8	OK	8.54055	5.34246	-0.676825	-1.73903	0.00255	0.0307361	yes	stress up-regulated Nod 19 protein
XLOC_018924	XLOC_018924	Medtr3g116410	chr3:54448385-54449778	WT	A8	OK	74.4465	46.5742	-0.676674	-2.04584	0.00035	0.00656795	yes	dehydration-responsive RD22-like protein
XLOC_031585	XLOC_031585	Medtr5g087410	chr5:37872885-37880939	WT	A8	OK	7.95342	4.97822	-0.675946	-1.92171	0.00085	0.013229	yes	indole-3-acetaldehyde oxidase
XLOC_031009	XLOC_031009	Medtr5g069630	chr5:29522546-29530705	WT	A8	OK	17.1495	10.74	-0.675165	-1.66576	0.004	0.0432904	yes	anion transporter 4
XLOC_034355	XLOC_034355	Medtr6g018390,Medtr6g018400	chr6:7040649-7048627	WT	A8	OK	10.0503	6.29921	-0.673997	-1.70243	0.0034	0.0382137	yes	F-box SKIP23-like protein
XLOC_026483	XLOC_026483	Medtr5g009500	chr5:2277410-2281083	WT	A8	OK	40.541	25.4361	-0.672502	-2.06234	0.00045	0.00799382	yes	substrate carrier family protein
XLOC_025729	XLOC_025729	Medtr4g118570,Medtr4g118590	chr4:49099969-49122102	WT	A8	OK	19.565	12.2858	-0.671283	-1.97532	0.0008	0.012606	yes	inosine-uridine preferring nucleoside hydrolase
XLOC_018724	XLOC_018724	Medtr3g109820	chr3:51370668-51375111	WT	A8	OK	26.3659	16.5709	-0.670024	-2.0862	0.00045	0.00799382	yes	LRR receptor-like kinase
XLOC_039096	XLOC_039096	Medtr7g013220	chr7:3779703-3783648	WT	A8	OK	22.949	14.4238	-0.669982	-1.90597	0.0008	0.012606	yes	UDP-glucosyltransferase family protein
XLOC_005426	XLOC_005426	Medtr1g080250	chr1:35626976-35635505	WT	A8	OK	36.8616	23.1734	-0.669645	-1.97325	0.00055	0.00936679	yes	L-allo-threonine aldolase-like protein
XLOC_003982	XLOC_003982	Medtr1g031650	chr1:11069079-11071368	WT	A8	OK	29.3893	18.4782	-0.669466	-1.70512	0.00315	0.036088	yes	calcium-dependent lipid-binding (CaLB domain) family protein
XLOC_010804	XLOC_010804	Medtr2g045490	chr2:19977154-19981600	WT	A8	OK	14.0179	8.81604	-0.669068	-1.64825	0.00465	0.0483396	yes	pyruvate dehydrogenase (acetyl-transferring) kinase
XLOC_000568	XLOC_000568	Medtr1g026170	chr1:8455845-8461251	WT	A8	OK	27.4027	17.2494	-0.667774	-2.02135	0.0002	0.00416509	yes	alpha amylase domain protein
XLOC_016750	XLOC_016750	Medtr3g055610	chr3:21884438-21889362	WT	A8	OK	7.56421	4.76476	-0.666786	-1.70709	0.004	0.0432904	yes	glycerophosphoryl diester phosphodiesterase family protein
XLOC_028451	XLOC_028451	Medtr5g078200	chr5:33413287-33417329	WT	A8	OK	9.14127	5.76055	-0.666187	-1.67573	0.00455	0.0475345	yes	glucan endo-1,3-beta-glucosidase-like protein
XLOC_031586	XLOC_031586	Medtr5g087490	chr5:37905108-37915144	WT	A8	OK	57.7648	36.4091	-0.66589	-1.90728	0.0008	0.012606	yes	molybdenum cofactor biosynthesis protein CNX1
XLOC_014410	XLOC_014410	Medtr3g083370	chr3:37628014-37630303	WT	A8	OK	98.2978	61.993	-0.665054	-2.10436	0.0002	0.00416509	yes	1-aminocyclopropane-1-carboxylate oxidase
XLOC_010428	XLOC_010428	Medtr2g034440,Medtr2g034470	chr2:13145307-13153717	WT	A8	OK	70.918	44.7458	-0.664397	-2.13122	5e-05	0.00128189	yes	glucan endo-1,3-beta-glucosidase, basic protein
XLOC_019484	XLOC_019484	Medtr4g020110	chr4:6460433-6473995	WT	A8	OK	29.3813	18.5389	-0.664342	-2.01995	0.00035	0.00656795	yes	delta-1-pyrroline-5-carboxylate synthetase
XLOC_044217	XLOC_044217	Medtr8g087720	chr8:36267092-36269691	WT	A8	OK	94.2151	59.4575	-0.664099	-1.95809	0.00105	0.015624	yes	major intrinsic protein (MIP) family transporter
XLOC_044207	XLOC_044207	Medtr8g087460,Medtr8g087470	chr8:36150680-36155160	WT	A8	OK	26.2455	16.582	-0.662449	-1.76677	0.0023	0.0284828	yes	fasciclin domain protein
XLOC_035834	XLOC_035834	Medtr6g093180	chr6:35180902-35189212	WT	A8	OK	15.9578	10.087	-0.661765	-1.71444	0.00485	0.0497643	yes	beta-amyrin synthase
XLOC_018305	XLOC_018305	Medtr3g099010	chr3:45376939-45378483	WT	A8	OK	18.4987	11.6968	-0.661318	-1.68056	0.0046	0.0479249	yes	TB2/DP1, HVA22 family protein
XLOC_008485	XLOC_008485	Medtr2g064930,Medtr2g064940	chr2:29356075-29365653	WT	A8	OK	11.4937	7.26898	-0.661024	-1.67002	0.00425	0.0451714	yes	receptor-like kinase
XLOC_007280	XLOC_007280	Medtr2g025470	chr2:9089795-9092894	WT	A8	OK	47.1805	29.8513	-0.660395	-1.90737	0.00115	0.016693	yes	light induced-like protein
XLOC_012229	XLOC_012229	Medtr2g103490	chr2:44555343-44556161	WT	A8	OK	81.9006	51.9565	-0.656571	-1.78393	0.0024	0.029376	yes	lactoylglutathione lyase/glyoxalase I family protein
XLOC_008621	XLOC_008621	Medtr2g075820	chr2:31720155-31725437	WT	A8	OK	15.0275	9.54113	-0.655378	-1.83916	0.00195	0.0251669	yes	DNA polymerase subunit Cdc27
XLOC_003107	XLOC_003107	Medtr1g111830	chr1:50567145-50569553	WT	A8	OK	54.1001	34.3735	-0.654336	-1.99478	0.00025	0.00500845	yes	MYB-like transcription factor family protein
XLOC_011223	XLOC_011223	Medtr2g067030	chr2:28022973-28029501	WT	A8	OK	5.0568	3.21344	-0.654109	-1.76704	0.00245	0.0298916	yes	ATP/DNA-binding protein
XLOC_002925	XLOC_002925	Medtr1g105885	chr1:47811125-47813396	WT	A8	OK	108.124	68.7223	-0.653832	-1.96599	0.0008	0.012606	yes	cysteine-rich RLK (receptor-like kinase) protein
XLOC_010312	XLOC_010312	Medtr2g030400	chr2:11433379-11440539	WT	A8	OK	24.8669	15.8085	-0.65353	-1.69907	0.00315	0.036088	yes	3-hydroxyisobutyrate dehydrogenase
XLOC_019749	XLOC_019749	Medtr4g031800	chr4:11022930-11024756	WT	A8	OK	49.8309	31.686	-0.653194	-1.94376	0.00095	0.0144072	yes	flavonoid glucosyltransferase
XLOC_029535	XLOC_029535	Medtr5g013020	chr5:4071523-4076625	WT	A8	OK	40.0939	25.4964	-0.653093	-1.95882	0.00095	0.0144072	yes	palmitoyl protein thioesterase family protein
XLOC_025952	XLOC_025952	Medtr4g126160	chr4:52450423-52455247	WT	A8	OK	11.4086	7.25866	-0.652346	-1.67435	0.00395	0.0429945	yes	cytokinin oxidase/dehydrogenase-like protein
XLOC_030063	XLOC_030063	Medtr5g030130	chr5:12665543-12668380	WT	A8	OK	179.604	114.297	-0.652029	-1.91583	0.0007	0.0112833	yes	PLATZ transcription factor family protein
XLOC_017546	XLOC_017546	Medtr3g075450	chr3:34346002-34350060	WT	A8	OK	31.2455	19.8892	-0.65166	-2.07326	0.0004	0.00730395	yes	sieve element occlusion protein
XLOC_008583	XLOC_008583	Medtr2g073240	chr2:31018931-31021329	WT	A8	OK	142.376	90.633	-0.6516	-1.97932	0.00065	0.0106676	yes	rhamnose biosynthetic-like enzyme
XLOC_005773	XLOC_005773	Medtr1g090920	chr1:41020022-41024460	WT	A8	OK	36.1586	23.0208	-0.651397	-2.08435	0.00035	0.00656795	yes	glycosyltransferase family protein
XLOC_044218	XLOC_044218	Medtr8g087740	chr8:36277765-36288220	WT	A8	OK	7.59205	4.8374	-0.650256	-1.72868	0.00285	0.0335423	yes	LRR receptor-like Serine/Threonine-kinase RFK1, putative
XLOC_011847	XLOC_011847	Medtr2g090295	chr2:38393418-38396296	WT	A8	OK	58.4435	37.2536	-0.649665	-2.00831	0.001	0.0150571	yes	E3 ubiquitin-protein ligase RMA1H1-like protein
XLOC_045255	XLOC_045255	Medtr8g018420	chr8:6261407-6266199	WT	A8	OK	15.3126	9.76775	-0.648617	-1.87248	0.00135	0.0189299	yes	seed linoleate 9S-lipoxygenase
XLOC_046468	XLOC_046468	Medtr8g067490	chr8:28181010-28183554	WT	A8	OK	7.44725	4.752	-0.648173	-1.62945	0.0048	0.0494116	yes	zinc finger (C3HC4-type RING finger) family protein, putative
XLOC_028366	XLOC_028366	Medtr5g075340,Medtr5g075360,Medtr5g075370	chr5:32009226-32036256	WT	A8	OK	8.56642	5.46721	-0.647889	-1.66681	0.00455	0.0475345	yes	ATP-dependent zinc metalloprotease FTSH protein
XLOC_040931	XLOC_040931	Medtr7g089140	chr7:34858667-34862782	WT	A8	OK	20.9316	13.3706	-0.646617	-1.90139	0.0012	0.0172473	yes	transcription elongation factor (TFIIS) family protein
XLOC_031760	XLOC_031760	Medtr5g092100	chr5:40213068-40221218	WT	A8	OK	10.1704	6.49681	-0.646568	-1.87598	0.00105	0.015624	yes	PolI-like B DNA polymerase
XLOC_018431	XLOC_018431	Medtr3g102600	chr3:47279837-47281686	WT	A8	OK	31.0957	19.876	-0.645692	-1.83007	0.0017	0.0225857	yes	two-component response regulator
XLOC_010148	XLOC_010148	Medtr2g023910	chr2:8476446-8481755	WT	A8	OK	47.3354	30.2693	-0.645062	-2.05829	0.0003	0.00580183	yes	fungal proteinase A, aspartic proteinase superfamily protein
XLOC_010051	XLOC_010051	Medtr2g021150	chr2:7147233-7149324	WT	A8	OK	34.9916	22.3791	-0.644857	-1.84637	0.00145	0.0200506	yes	F-box protein interaction domain protein
XLOC_028506	XLOC_028506	Medtr5g080010	chr5:34242579-34247708	WT	A8	OK	61.5205	39.3598	-0.644344	-2.05754	0.00025	0.00500845	yes	double-strand telomere-binding protein, putative
XLOC_020310	XLOC_020310	Medtr4g057765	chr4:21268277-21270135	WT	A8	OK	14.2736	9.13227	-0.644302	-1.63981	0.00445	0.0469291	yes	heavy metal transport/detoxification superfamily protein
XLOC_005058	XLOC_005058	Medtr1g069610	chr1:30261144-30263456	WT	A8	OK	10.0418	6.42541	-0.644163	-1.63723	0.00415	0.0444071	yes	hypothetical protein
XLOC_026290	XLOC_026290	-	chr4:48832501-48832770	WT	A8	OK	1491.97	954.818	-0.643917	-2.066	0.00045	0.00799382	yes	#N/A
XLOC_028988	XLOC_028988	Medtr5g093560	chr5:40848019-40854592	WT	A8	OK	45.6329	29.2534	-0.641467	-2.02753	0.0002	0.00416509	yes	SWAP (suppressor-of-white-APricot)/surp domain protein, putative
XLOC_041161	XLOC_041161	Medtr7g095170	chr7:38068317-38070812	WT	A8	OK	24.3472	15.6151	-0.640813	-1.86105	0.00135	0.0189299	yes	senescence-associated protein SAG102
XLOC_010727	XLOC_010727	Medtr2g042970	chr2:18715286-18716860	WT	A8	OK	21.8543	14.0182	-0.640617	-1.75708	0.00225	0.0280098	yes	DUF581 family protein
XLOC_021743	XLOC_021743	Medtr4g104320	chr4:43130398-43132759	WT	A8	OK	120.163	77.1186	-0.639845	-1.93263	0.00105	0.015624	yes	pectate lyase family protein
XLOC_028458	XLOC_028458	Medtr5g078330	chr5:33480031-33481579	WT	A8	OK	287.201	184.387	-0.639323	-1.93852	0.00095	0.0144072	yes	linker histone H1 and h5 family protein
XLOC_025754	XLOC_025754	Medtr4g119410	chr4:49462769-49465781	WT	A8	OK	76.4043	49.0807	-0.638499	-2.04733	0.00035	0.00656795	yes	2OG-Fe(II) oxygenase family oxidoreductase
XLOC_041708	XLOC_041708	Medtr7g111600	chr7:45812249-45815016	WT	A8	OK	38.506	24.7553	-0.637344	-1.89241	0.0011	0.0162028	yes	carbohydrate-binding X8 domain protein
XLOC_014496	XLOC_014496	Medtr3g085890	chr3:38860867-38862867	WT	A8	OK	83.3279	53.5755	-0.637228	-1.96928	0.00085	0.013229	yes	NADH-ubiquinone reductase complex 1 MLRQ subunit
XLOC_028907	XLOC_028907	Medtr5g091370	chr5:39819930-39823890	WT	A8	OK	34.4205	22.1592	-0.63536	-1.83737	0.00165	0.0221072	yes	plant/F17J16-140 protein
XLOC_037990	XLOC_037990	Medtr7g091680	chr7:36288020-36291903	WT	A8	OK	21.5216	13.8618	-0.634675	-2.00304	0.0008	0.012606	yes	LRR receptor-like kinase family protein
XLOC_007790	XLOC_007790	Medtr2g037970	chr2:16473869-16478274	WT	A8	OK	361.356	232.752	-0.634628	-1.77259	0.0027	0.0321761	yes	hypothetical protein
XLOC_031531	XLOC_031531	Medtr5g085010	chr5:36657702-36680874	WT	A8	OK	10.3704	6.68034	-0.634479	-1.70481	0.0032	0.0364627	yes	E3 ubiquitin-protein ligase BRE1-like protein
XLOC_031625	XLOC_031625	Medtr5g088350	chr5:38344230-38350893	WT	A8	OK	77.7943	50.1229	-0.634196	-2.0117	0.00045	0.00799382	yes	CBL-interacting kinase
XLOC_027497	XLOC_027497	Medtr5g039390	chr5:17354843-17357668	WT	A8	OK	29.1988	18.8208	-0.633583	-1.94946	0.0007	0.0112833	yes	galactose oxidase/kelch repeat protein
XLOC_021465	XLOC_021465	Medtr4g094518	chr4:38144947-38147082	WT	A8	OK	62.4437	40.2992	-0.631806	-1.93171	0.0009	0.013837	yes	FAD-binding berberine family protein
XLOC_031716	XLOC_031716	Medtr5g091000	chr5:39645348-39651834	WT	A8	OK	47.7049	30.8019	-0.631116	-2.01033	0.00045	0.00799382	yes	pleckstrin-like (PH) domain protein
XLOC_021313	XLOC_021313	Medtr4g091200	chr4:36107335-36109152	WT	A8	OK	21.5998	13.9473	-0.631031	-1.81469	0.002	0.0256552	yes	FAD-binding berberine family protein
XLOC_047054	XLOC_047054	Medtr8g089230	chr8:37070662-37076734	WT	A8	OK	32.8555	21.2192	-0.630764	-1.9748	0.00085	0.013229	yes	subtilisin-like serine protease
XLOC_007014	XLOC_007014	Medtr2g017960,Medtr2g017970	chr2:5265731-5270188	WT	A8	OK	23.2115	15.003	-0.629593	-1.61342	0.00455	0.0475345	yes	fasciclin domain protein
XLOC_031640	XLOC_031640	Medtr5g088850	chr5:38584074-38586576	WT	A8	OK	148.248	95.896	-0.628474	-1.94888	0.0008	0.012606	yes	late embryogenesis abundant protein
XLOC_002696	XLOC_002696	Medtr1g099280	chr1:44809030-44816334	WT	A8	OK	16.0418	10.3897	-0.626681	-1.88976	0.00095	0.0144072	yes	ABC transporter-like family-protein
XLOC_028255	XLOC_028255	Medtr5g071550	chr5:30372746-30375121	WT	A8	OK	23.4797	15.2115	-0.626249	-1.78684	0.0022	0.0275138	yes	serine/threonine phosphatase family, 2C domain protein
XLOC_039034	XLOC_039034	Medtr7g011060	chr7:2865389-2868018	WT	A8	OK	53.6562	34.7686	-0.625961	-1.90186	0.00075	0.0119371	yes	expansin A10
XLOC_007921	XLOC_007921	Medtr2g042130	chr2:18382043-18385749	WT	A8	OK	86.6738	56.1704	-0.625785	-1.85841	0.0015	0.0206217	yes	subtilisin-like serine protease
XLOC_008703	XLOC_008703	Medtr2g079110	chr2:33140854-33149792	WT	A8	OK	142.919	92.6282	-0.625675	-1.91954	0.00095	0.0144072	yes	methylthioribulose-1-phosphate dehydratase
XLOC_036815	XLOC_036815	Medtr7g053220	chr7:18713827-18718572	WT	A8	OK	23.0691	14.9568	-0.625159	-1.67094	0.0043	0.0456517	yes	histidine triad nucleotide-binding protein
XLOC_000565	XLOC_000565	Medtr1g026075,Medtr1g026190	chr1:8403016-8408595	WT	A8	OK	23.338	15.1379	-0.624517	-1.809	0.0016	0.0216051	yes	calcium-dependent kinase family protein
XLOC_031822	XLOC_031822	Medtr5g093940	chr5:41019218-41029626	WT	A8	OK	14.2408	9.2618	-0.620661	-1.86643	0.00165	0.0221072	yes	PHD-finger protein
XLOC_018232	XLOC_018232	Medtr3g096910	chr3:44355432-44361254	WT	A8	OK	8.16863	5.31562	-0.619856	-1.64713	0.0045	0.0472463	yes	beta-galactosidase-like protein
XLOC_045268	XLOC_045268	Medtr8g018690	chr8:6422465-6426852	WT	A8	OK	83.5024	54.3428	-0.61973	-1.73364	0.00275	0.0326081	yes	seed linoleate 9S-lipoxygenase
XLOC_018045	XLOC_018045	Medtr3g091510	chr3:41632499-41635603	WT	A8	OK	42.9724	27.9716	-0.619449	-1.90535	0.00085	0.013229	yes	ubiquitin ligase SINAT3
XLOC_015395	XLOC_015395	Medtr3g111870	chr3:52355080-52361044	WT	A8	OK	22.8521	14.9009	-0.61692	-1.70999	0.00395	0.0429945	yes	cytosolic purine 5-nucleotidase
XLOC_017822	XLOC_017822	Medtr3g084410	chr3:38104961-38108181	WT	A8	OK	172.637	112.615	-0.616343	-1.85091	0.00195	0.0251669	yes	selenium-binding-like protein
XLOC_041059	XLOC_041059	Medtr7g092470	chr7:36649363-36655367	WT	A8	OK	22.5121	14.6886	-0.616001	-1.80383	0.002	0.0256552	yes	exo-polyalpha-D-galacturonosidase-like protein
XLOC_008208	XLOC_008208	Medtr2g056120	chr2:24058060-24067400	WT	A8	OK	19.6235	12.8126	-0.615015	-1.87868	0.00135	0.0189299	yes	acyl-activating enzyme 17, peroxisomal protein, putative
XLOC_028657	XLOC_028657	Medtr5g084823,Medtr5g084830	chr5:36610571-36619020	WT	A8	OK	29.3404	19.1595	-0.614829	-1.90206	0.00065	0.0106676	yes	centromere/kinetochore zw10-like protein
XLOC_037947	XLOC_037947	Medtr7g090370	chr7:35545436-35549531	WT	A8	OK	72.3694	47.299	-0.61357	-1.95189	0.0005	0.00873481	yes	haloacid dehalogenase-like hydrolase family protein
XLOC_023122	XLOC_023122	Medtr4g021470	chr4:6984926-6990880	WT	A8	OK	31.5862	20.6734	-0.611524	-1.86504	0.00145	0.0200506	yes	branched chain alpha-keto acid dehydrogenase E1 beta subunit
XLOC_008617	XLOC_008617	Medtr2g075770,Medtr2g075780	chr2:31687196-31703152	WT	A8	OK	42.4577	27.7972	-0.61109	-1.84894	0.00145	0.0200506	yes	gamma-glutamylhydrolase
XLOC_041056	XLOC_041056	Medtr7g092380	chr7:36601731-36605373	WT	A8	OK	25.3091	16.5743	-0.610706	-1.67787	0.0041	0.044046	yes	chaperone DnaJ domain protein
XLOC_008668	XLOC_008668	Medtr2g078060	chr2:32401633-32405604	WT	A8	OK	54.7955	35.9165	-0.609411	-1.93674	0.0007	0.0112833	yes	class I glutamine amidotransferase superfamily protein
XLOC_011506	XLOC_011506	Medtr2g079120	chr2:33154056-33155261	WT	A8	OK	162.798	106.715	-0.609311	-1.94056	0.00075	0.0119371	yes	VQ motif protein
XLOC_011511	XLOC_011511	Medtr2g085090	chr2:33318888-33321986	WT	A8	OK	42.2172	27.6814	-0.608917	-1.64753	0.0047	0.0486462	yes	40S ribosomal protein S20-2
XLOC_042470	XLOC_042470	Medtr8g019480	chr8:6857510-6859489	WT	A8	OK	69.7352	45.7324	-0.60867	-1.82532	0.00175	0.0230402	yes	substrate carrier family protein
XLOC_044334	XLOC_044334	Medtr8g090375	chr8:38035171-38040185	WT	A8	OK	35.2841	23.1458	-0.608269	-1.88905	0.0011	0.0162028	yes	peroxisomal acyl-CoA oxidase
XLOC_046609	XLOC_046609	Medtr8g073120	chr8:30902069-30903061	WT	A8	OK	33.3392	21.8749	-0.607945	-1.6807	0.0047	0.0486462	yes	anaphase-promoting complex subunit 11 RING-H2 finger protein
XLOC_031255	XLOC_031255	Medtr5g077280	chr5:32994708-32998460	WT	A8	OK	82.9251	54.4945	-0.605698	-1.92403	0.0012	0.0172473	yes	transmembrane protein, putative
XLOC_003925	XLOC_003925	Medtr1g029520	chr1:10141668-10148984	WT	A8	OK	78.295	51.4603	-0.60546	-1.91436	0.0009	0.013837	yes	four ACT domain ACT domain protein which protein
XLOC_022461	XLOC_022461	Medtr4g129760	chr4:54080932-54081914	WT	A8	OK	73.1491	48.1136	-0.604394	-1.85907	0.0013	0.0184332	yes	hypothetical protein
XLOC_023616	XLOC_023616	Medtr4g046113	chr4:16193529-16201157	WT	A8	OK	33.5358	22.0824	-0.602802	-1.8831	0.00125	0.0178308	yes	strubbelig receptor family protein
XLOC_011479	XLOC_011479	Medtr2g078450	chr2:32693327-32697439	WT	A8	OK	43.4986	28.6481	-0.602529	-1.91745	0.0013	0.0184332	yes	zinc finger, C3HC4 type (RING finger) protein
XLOC_029137	XLOC_029137	Medtr5g096850	chr5:42369238-42373796	WT	A8	OK	29.7627	19.6202	-0.601168	-1.85773	0.00075	0.0119371	yes	transmembrane amino acid transporter family protein
XLOC_001552	XLOC_001552	Medtr1g060120	chr1:26175250-26175934	WT	A8	OK	63.4437	41.8394	-0.600615	-1.68445	0.0035	0.039037	yes	oxalate oxidase
XLOC_014608	XLOC_014608	Medtr3g088655	chr3:40394231-40394711	WT	A8	OK	91.9312	60.6445	-0.600178	-1.65064	0.0036	0.0398944	yes	EF hand calcium-binding family protein
XLOC_033942	XLOC_033942	Medtr6g004430	chr6:272082-276122	WT	A8	OK	38.3306	25.2898	-0.599942	-1.84605	0.0011	0.0162028	yes	GHMP kinase ATP-binding protein, putative
XLOC_016852	XLOC_016852	Medtr3g060280	chr3:23652184-23658246	WT	A8	OK	21.4617	14.1663	-0.599308	-1.8263	0.00145	0.0200506	yes	cellulose synthase E1-like protein
XLOC_026560	XLOC_026560	Medtr5g011120	chr5:3162016-3164385	WT	A8	OK	26.528	17.5276	-0.597887	-1.69606	0.00315	0.036088	yes	senescence-inducible stay-green protein
XLOC_028809	XLOC_028809	Medtr5g088720	chr5:38507447-38514051	WT	A8	OK	94.5145	62.4674	-0.597433	-1.89356	0.00105	0.015624	yes	zinc finger, C3HC4 type (RING finger) protein
XLOC_004962	XLOC_004962	Medtr1g066950	chr1:28784357-28790302	WT	A8	OK	18.8592	12.4776	-0.595924	-1.85124	0.0011	0.0162028	yes	LRR receptor-like kinase
XLOC_001835	XLOC_001835	Medtr1g070515	chr1:31328770-31333555	WT	A8	OK	23.8462	15.782	-0.595483	-1.8029	0.00175	0.0230402	yes	F-box/LRR protein, putative
XLOC_007201	XLOC_007201	Medtr2g022760	chr2:7918541-7922954	WT	A8	OK	48.7496	32.3353	-0.59228	-1.84575	0.00095	0.0144072	yes	glycoside hydrolase family 1 protein
XLOC_034588	XLOC_034588	Medtr6g033260	chr6:10558892-10566735	WT	A8	OK	25.2553	16.7579	-0.591741	-1.82244	0.0015	0.0206217	yes	monofunctional aspartokinase
XLOC_028426	XLOC_028426	Medtr5g077540	chr5:33095793-33099923	WT	A8	OK	28.1872	18.7075	-0.591426	-1.73922	0.002	0.0256552	yes	dolichyl glycosyltransferase
XLOC_006145	XLOC_006145	Medtr1g103870	chr1:47016388-47020971	WT	A8	OK	23.0246	15.2889	-0.590699	-1.70627	0.0028	0.0330358	yes	class IV aminotransferase
XLOC_029165	XLOC_029165	Medtr5g097360	chr5:42645831-42649703	WT	A8	OK	119.309	79.2796	-0.589684	-1.81697	0.00175	0.0230402	yes	potyviral VPg interacting protein
XLOC_034442	XLOC_034442	Medtr6g023665	chr6:8261398-8325683	WT	A8	OK	64.4932	42.8802	-0.588834	-1.7451	0.00215	0.0270669	yes	UDP-glucosyltransferase family protein
XLOC_031824	XLOC_031824	Medtr5g093980	chr5:41049020-41053853	WT	A8	OK	30.6462	20.3775	-0.588734	-1.82364	0.00135	0.0189299	yes	LBP/BPI/CETP family, carboxy-terminal domain protein
XLOC_024560	XLOC_024560	Medtr4g080160	chr4:31083136-31089052	WT	A8	OK	57.2383	38.0864	-0.587703	-1.82749	0.0015	0.0206217	yes	trehalose-6-phosphate synthase domain protein
XLOC_031988	XLOC_031988	Medtr5g098970	chr5:43330944-43338733	WT	A8	OK	46.0409	30.6388	-0.587557	-1.87684	0.0012	0.0172473	yes	LRR receptor-like kinase
XLOC_028617	XLOC_028617	Medtr5g083370	chr5:35999183-36004201	WT	A8	OK	70.3902	46.9061	-0.585597	-1.8703	0.0011	0.0162028	yes	sorting nexin 2B
XLOC_029777	XLOC_029777	Medtr5g021190	chr5:8137185-8143070	WT	A8	OK	61.2502	40.8234	-0.585316	-1.80583	0.0021	0.0266318	yes	beta-galactosidase
XLOC_008625	XLOC_008625	Medtr2g075950	chr2:31789230-31793100	WT	A8	OK	187.099	124.773	-0.584492	-1.86039	0.0009	0.013837	yes	RAB GTPase-like protein A1D
XLOC_028546	XLOC_028546	Medtr5g081230	chr5:34785709-34790613	WT	A8	OK	32.7272	21.8291	-0.584238	-1.7737	0.00225	0.0280098	yes	serine/threonine-protein phosphatase PP1
XLOC_007412	XLOC_007412	Medtr2g029560,Medtr2g029730	chr2:11095108-11105258	WT	A8	OK	90.6412	60.506	-0.583089	-1.84014	0.00155	0.0211406	yes	peroxidase family protein
XLOC_020362	XLOC_020362	Medtr4g059790	chr4:22059037-22060252	WT	A8	OK	106.929	71.4265	-0.582128	-1.80437	0.00155	0.0211406	yes	fasciclin-like arabinogalactan protein
XLOC_019293	XLOC_019293	Medtr4g013210	chr4:3594978-3605344	WT	A8	OK	38.8626	25.9684	-0.581626	-1.83513	0.0016	0.0216051	yes	fatty acyl-CoA synthetase family protein
XLOC_028286	XLOC_028286	Medtr5g072530	chr5:30881815-30885244	WT	A8	OK	58.435	39.0636	-0.581005	-1.66167	0.0038	0.0416967	yes	small nuclear ribonucleoprotein
XLOC_040842	XLOC_040842	Medtr7g086340	chr7:33494215-33495828	WT	A8	OK	56.8878	38.0395	-0.580623	-1.69069	0.0042	0.0448662	yes	dehydrin
XLOC_028145	XLOC_028145	Medtr5g068440	chr5:28969753-28974793	WT	A8	OK	75.9872	50.8415	-0.579748	-1.85122	0.00135	0.0189299	yes	hydroxyacylglutathione hydrolase
XLOC_036765	XLOC_036765	Medtr7g050870,Medtr7g050950	chr7:17775708-17808670	WT	A8	OK	225.697	151.02	-0.579647	-1.63663	0.0041	0.044046	yes	pectinesterase/pectinesterase inhibitor
XLOC_021381	XLOC_021381	Medtr4g093170	chr4:36973034-36977793	WT	A8	OK	173.079	115.841	-0.579287	-1.73243	0.00295	0.0343991	yes	methylmalonate-semialdehyde dehydrogenase
XLOC_029186	XLOC_029186	Medtr5g098060	chr5:42933280-42935396	WT	A8	OK	105.232	70.4401	-0.579106	-1.86359	0.00135	0.0189299	yes	fasciclin-like arabinogalactan protein
XLOC_011494	XLOC_011494	Medtr2g078740	chr2:32920535-32933510	WT	A8	OK	35.5748	23.8162	-0.578909	-1.83972	0.0013	0.0184332	yes	MAP kinase
XLOC_032072	XLOC_032072	Medtr6g004220	chr6:182340-186101	WT	A8	OK	37.0843	24.8291	-0.578779	-1.75113	0.0024	0.029376	yes	MATE efflux family protein
XLOC_014971	XLOC_014971	Medtr3g100280	chr3:46094702-46102000	WT	A8	OK	31.2896	20.9512	-0.578652	-1.82945	0.0017	0.0225857	yes	mechanosensitive ion channel-like protein
XLOC_003560	XLOC_003560	Medtr1g017170	chr1:4703137-4712716	WT	A8	OK	21.6302	14.4851	-0.57848	-1.80016	0.00165	0.0221072	yes	ERD (early-responsive to dehydration stress) protein
XLOC_032017	XLOC_032017	-	chr5:15574746-15575606	WT	A8	OK	47.2826	31.664	-0.578467	-1.65041	0.00345	0.0386612	yes	#N/A
XLOC_031039	XLOC_031039	Medtr5g070450	chr5:29843363-29846071	WT	A8	OK	69.7549	46.761	-0.576989	-1.7274	0.003	0.0348323	yes	RNA recognition motif
XLOC_028157	XLOC_028157	Medtr5g068740	chr5:29121029-29124884	WT	A8	OK	29.5484	19.82	-0.576126	-1.75906	0.00255	0.0307361	yes	glycoside hydrolase family 1 protein
XLOC_011400	XLOC_011400	Medtr2g075410	chr2:31537679-31541160	WT	A8	OK	81.1532	54.4549	-0.575586	-1.71032	0.0031	0.0356876	yes	brassinazole-resistant 1 protein
XLOC_031839	XLOC_031839	Medtr5g094290	chr5:41186097-41197987	WT	A8	OK	40.9397	27.4824	-0.574994	-1.67356	0.00335	0.0377636	yes	tubulin folding cofactor A
XLOC_003201	XLOC_003201	Medtr1g115220	chr1:51907196-51909052	WT	A8	OK	43.0377	28.9003	-0.574514	-1.68885	0.00385	0.0421478	yes	high mobility group (HMG)-box protein
XLOC_031527	XLOC_031527	Medtr5g084930	chr5:36635333-36640910	WT	A8	OK	83.2654	56.1014	-0.569682	-1.81309	0.0016	0.0216051	yes	protein disulfide isomerase-like protein
XLOC_028851	XLOC_028851	Medtr5g089870	chr5:39090038-39096030	WT	A8	OK	41.3576	27.8669	-0.569599	-1.79874	0.0019	0.0246558	yes	homeobox leucine zipper protein
XLOC_044186	XLOC_044186	Medtr8g086520,Medtr8g086535	chr8:35894099-35903529	WT	A8	OK	23.6069	15.913	-0.568999	-1.61837	0.0045	0.0472463	yes	nucleobase-ascorbate transporter-like protein
XLOC_040649	XLOC_040649	Medtr7g080550	chr7:30657609-30658542	WT	A8	OK	66.3939	44.7643	-0.568704	-1.72313	0.0025	0.0303455	yes	adenosylhomocysteinase, putative
XLOC_019233	XLOC_019233	Medtr4g011020	chr4:2571659-2573651	WT	A8	OK	126.595	85.4353	-0.567314	-1.78693	0.00185	0.0241391	yes	lactoylglutathione lyase/glyoxalase I family protein
XLOC_031485	XLOC_031485	Medtr5g084060	chr5:36278661-36280934	WT	A8	OK	82.5412	55.743	-0.566322	-1.70386	0.00285	0.0335423	yes	protein transporter Sec61 subunit gamma-like protein
XLOC_019990	XLOC_019990	Medtr4g045853	chr4:15793351-15797325	WT	A8	OK	127	85.7801	-0.566109	-1.78926	0.0023	0.0284828	yes	xyloglucan endotransglucosylase/hydrolase family protein
XLOC_025656	XLOC_025656	Medtr4g116277	chr4:48106635-48107654	WT	A8	OK	128.323	86.7275	-0.565215	-1.67661	0.00485	0.0497643	yes	plant/F18G18-20 protein
XLOC_046425	XLOC_046425	Medtr8g066090	chr8:27444012-27445935	WT	A8	OK	172.564	116.637	-0.565109	-1.63571	0.00425	0.0451714	yes	phosphatidylinositol 3- and 4-kinase
XLOC_031276	XLOC_031276	Medtr5g077800	chr5:33218579-33224183	WT	A8	OK	30.3156	20.5219	-0.562898	-1.64573	0.0045	0.0472463	yes	zinc ion-binding protein
XLOC_029138	XLOC_029138	Medtr5g096890	chr5:42397183-42404142	WT	A8	OK	47.7587	32.3361	-0.562618	-1.81157	0.00165	0.0221072	yes	neutral/alkaline non-lysosomal ceramidase
XLOC_028243	XLOC_028243	Medtr5g071240	chr5:30212147-30215450	WT	A8	OK	45.5532	30.8431	-0.562608	-1.69773	0.00305	0.0352833	yes	selT/selW/selH selenoprotein domain protein
XLOC_024407	XLOC_024407	Medtr4g075500	chr4:28842624-28843416	WT	A8	OK	110.29	74.692	-0.562272	-1.76803	0.00195	0.0251669	yes	transmembrane protein, putative
XLOC_028957	XLOC_028957	Medtr5g092810	chr5:40530947-40535829	WT	A8	OK	23.3541	15.8189	-0.56203	-1.74778	0.00275	0.0326081	yes	calcium-dependent kinase
XLOC_000947	XLOC_000947	Medtr1g040360	chr1:14928001-14931849	WT	A8	OK	73.9395	50.1388	-0.560416	-1.77706	0.00205	0.0261375	yes	sieve element occlusion protein
XLOC_037561	XLOC_037561	Medtr7g079110	chr7:29947129-29950413	WT	A8	OK	61.1106	41.4425	-0.56031	-1.69491	0.0037	0.0408119	yes	heavy metal transport/detoxification superfamily protein
XLOC_012233	XLOC_012233	Medtr2g103570	chr2:44597770-44601268	WT	A8	OK	170.891	116.055	-0.558266	-1.70501	0.0033	0.0373554	yes	microsomal signal peptidase subunit
XLOC_026993	XLOC_026993	Medtr5g023110	chr5:9180344-9184014	WT	A8	OK	37.1049	25.208	-0.557729	-1.67594	0.0041	0.044046	yes	wound-responsive family protein
XLOC_027782	XLOC_027782	Medtr5g053950	chr5:22226604-22227949	WT	A8	OK	154.595	105.077	-0.557047	-1.72699	0.00285	0.0335423	yes	allene oxide cyclase
XLOC_044176	XLOC_044176	Medtr8g086270	chr8:35774132-35777967	WT	A8	OK	67.0056	45.6018	-0.555191	-1.77957	0.00165	0.0221072	yes	general regulatory factor 2
XLOC_028831	XLOC_028831	Medtr5g089200	chr5:38769740-38774663	WT	A8	OK	83.0639	56.5633	-0.554357	-1.76831	0.0022	0.0275138	yes	dihydropyrimidinase
XLOC_028774	XLOC_028774	Medtr5g087870	chr5:38109973-38119294	WT	A8	OK	98.6428	67.1756	-0.554277	-1.66884	0.00315	0.036088	yes	eukaryotic translation initiation factor 2c, putative
XLOC_012074	XLOC_012074	Medtr2g098520,Medtr2g098540	chr2:42154587-42170139	WT	A8	OK	110.074	74.9758	-0.553973	-1.63142	0.0045	0.0472463	yes	glycoside hydrolase family 1 protein
XLOC_031194	XLOC_031194	Medtr5g075580	chr5:32151766-32156931	WT	A8	OK	442.233	301.354	-0.553346	-1.64347	0.00385	0.0421478	yes	ubiquitin-conjugating enzyme E2
XLOC_015360	XLOC_015360	Medtr3g110710	chr3:51745272-51750581	WT	A8	OK	51.7067	35.3154	-0.550054	-1.73125	0.0022	0.0275138	yes	xylulose kinase-like protein
XLOC_041632	XLOC_041632	Medtr7g109480	chr7:44772012-44778065	WT	A8	OK	23.1236	15.7976	-0.549656	-1.69325	0.0037	0.0408119	yes	DNA replication licensing factor Mcm7, putative
XLOC_018281	XLOC_018281	Medtr3g098650	chr3:45061131-45068920	WT	A8	OK	14.5379	9.93338	-0.549459	-1.65853	0.00445	0.0469291	yes	glycoside hydrolase family 38 amino-terminal domain protein
XLOC_020541	XLOC_020541	Medtr4g065870	chr4:24793937-24798773	WT	A8	OK	34.2569	23.4069	-0.549459	-1.71531	0.00255	0.0307361	yes	transcription factor bHLH122-like protein
XLOC_011960	XLOC_011960	Medtr2g094620	chr2:40393527-40402595	WT	A8	OK	20.0847	13.7257	-0.549214	-1.63897	0.00475	0.0490299	yes	pleckstrin-like (PH) and lipid-binding START domain protein
XLOC_028526	XLOC_028526	Medtr5g080650	chr5:34511258-34520257	WT	A8	OK	16.261	11.1263	-0.547446	-1.72725	0.003	0.0348323	yes	pattern formation protein GNOM protein
XLOC_007113	XLOC_007113	Medtr2g020040	chr2:6639729-6643639	WT	A8	OK	82.8159	56.6777	-0.547126	-1.72323	0.00235	0.0289696	yes	CHY and CTCHY and RING-type zinc finger protein
XLOC_033606	XLOC_033606	Medtr6g078330	chr6:29404287-29408831	WT	A8	OK	23.9989	16.425	-0.547074	-1.63451	0.0047	0.0486462	yes	glycoside hydrolase family 1 protein
XLOC_029193	XLOC_029193	Medtr5g098250	chr5:43032150-43036133	WT	A8	OK	109.534	75.0365	-0.545719	-1.76203	0.0021	0.0266318	yes	emp24/gp25L/p24 family protein
XLOC_011895	XLOC_011895	-	chr2:39182130-39185742	WT	A8	OK	206.596	141.563	-0.545365	-1.69239	0.0033	0.0373554	yes	#N/A
XLOC_002751	XLOC_002751	Medtr1g100697,Medtr1g100707	chr1:45641464-45648684	WT	A8	OK	206.364	141.555	-0.543825	-1.6163	0.00415	0.0444071	yes	F-box/LRR plant protein
XLOC_000339	XLOC_000339	Medtr1g018200	chr1:5228213-5233730	WT	A8	OK	78.048	53.5623	-0.543143	-1.63374	0.00485	0.0497643	yes	beta-like galactosidase
XLOC_030331	XLOC_030331	Medtr5g038280	chr5:16761809-16764339	WT	A8	OK	105.897	72.6906	-0.542817	-1.6804	0.0028	0.0330358	yes	homeobox leucine zipper family protein
XLOC_031220	XLOC_031220	Medtr5g076270	chr5:32489762-32499847	WT	A8	OK	18.5046	12.7057	-0.54241	-1.69695	0.00295	0.0343991	yes	auxin response factor 2
XLOC_021490	XLOC_021490	Medtr4g096700	chr4:38477886-38484349	WT	A8	OK	21.8527	15.0052	-0.54235	-1.68776	0.00375	0.0412435	yes	DNA replication licensing factor MCM4
XLOC_048376	XLOC_048376	Medtr0045s0110	scaffold0045:54431-57939	WT	A8	OK	164.377	112.959	-0.541211	-1.82574	0.0027	0.0321761	yes	DUF642 family protein
XLOC_015673	XLOC_015673	Medtr3g006690	chr3:811285-817209	WT	A8	OK	64.6662	44.4755	-0.540001	-1.68532	0.00325	0.0369216	yes	NLI interacting factor-like phosphatase
XLOC_028124	XLOC_028124	Medtr5g067350	chr5:28450189-28454050	WT	A8	OK	51.087	35.2014	-0.537326	-1.70207	0.0027	0.0321761	yes	auxin response factor
XLOC_031678	XLOC_031678	Medtr5g090010	chr5:39152018-39155456	WT	A8	OK	73.5333	50.7579	-0.534766	-1.68429	0.00415	0.0444071	yes	fission 1 protein
XLOC_039855	XLOC_039855	Medtr7g052690	chr7:18526658-18528205	WT	A8	OK	102.712	70.9582	-0.533569	-1.69368	0.0035	0.039037	yes	3-demethylubiquinone-9 3-methyltransferase domain protein
XLOC_035325	XLOC_035325	Medtr6g070920	chr6:26193670-26195834	WT	A8	OK	131.687	91.1724	-0.530438	-1.67098	0.00385	0.0421478	yes	nudix hydrolase-like protein
XLOC_041302	XLOC_041302	Medtr7g099950	chr7:40173161-40175732	WT	A8	OK	66.4423	46.0187	-0.52988	-1.68465	0.00325	0.0369216	yes	hypothetical protein
XLOC_028600	XLOC_028600	Medtr5g082880	chr5:35687659-35691318	WT	A8	OK	28.8025	20.047	-0.522806	-1.62789	0.0036	0.0398944	yes	Pmr5/Cas1p GDSL/SGNH-like acyl-esterase family protein
XLOC_044579	XLOC_044579	Medtr8g099430	chr8:41943517-41944336	WT	A8	OK	82.7505	57.6278	-0.522003	-1.60221	0.0041	0.044046	yes	core histone H2A/H2B/H3/H4
XLOC_011473	XLOC_011473	Medtr2g078290	chr2:32568190-32575150	WT	A8	OK	64.9883	45.335	-0.519556	-1.66681	0.00425	0.0451714	yes	proliferation-associated 2G4-like protein
XLOC_011474	XLOC_011474	Medtr2g078310	chr2:32591771-32595275	WT	A8	OK	59.6454	41.6777	-0.517134	-1.61519	0.0047	0.0486462	yes	PHD finger and bromo-adjacent-like domain protein
XLOC_029001	XLOC_029001	Medtr5g093860	chr5:40981175-40985866	WT	A8	OK	107.156	74.9017	-0.516637	-1.61382	0.0046	0.0479249	yes	microtubule associated protein, MAP65/ASE1 family protein
XLOC_004253	XLOC_004253	Medtr1g041155	chr1:15287019-15289220	WT	A8	OK	101.373	70.8702	-0.516429	-1.63319	0.00455	0.0475345	yes	DUF506 family protein
XLOC_044576	XLOC_044576	Medtr8g099375	chr8:41868871-41869791	WT	A8	OK	179.369	125.657	-0.513436	-1.62907	0.00485	0.0497643	yes	hypothetical protein
XLOC_000959	XLOC_000959	Medtr1g040675	chr1:15063377-15065770	WT	A8	OK	69.6416	48.917	-0.509613	-1.61727	0.00425	0.0451714	yes	auxin response factor
XLOC_036180	XLOC_036180	Medtr7g016840	chr7:5319677-5324820	WT	A8	OK	70.8332	49.8415	-0.507078	-1.61045	0.00465	0.0483396	yes	RING-finger ubiquitin ligase
XLOC_026620	XLOC_026620	Medtr5g013010	chr5:4057696-4059791	WT	A8	OK	47.7476	33.606	-0.506708	-1.58075	0.0047	0.0486462	yes	homeobox associated leucine zipper protein
XLOC_035332	XLOC_035332	Medtr6g071210	chr6:26323221-26330078	WT	A8	OK	103.397	72.7789	-0.506597	-1.59801	0.00455	0.0475345	yes	dihydroorotate dehydrogenase family protein
XLOC_028835	XLOC_028835	Medtr5g089280	chr5:38795230-38800416	WT	A8	OK	75.1808	53.1767	-0.499571	-1.60526	0.00435	0.046028	yes	dihydropyrimidinase
XLOC_042181	XLOC_042181	Medtr8g009870	chr8:2446437-2450029	WT	A8	OK	60.4219	86.1035	0.511001	1.61537	0.004	0.0432904	yes	calcium-binding EF hand protein
XLOC_045470	XLOC_045470	Medtr8g027760	chr8:10074902-10082663	WT	A8	OK	36.2186	51.7421	0.514609	1.65239	0.00365	0.0403777	yes	hypothetical protein
XLOC_043963	XLOC_043963	Medtr8g076150	chr8:32246082-32247718	WT	A8	OK	129.578	185.22	0.515423	1.64902	0.00455	0.0475345	yes	vacuolar H+-pumping ATPase 16 kDa proteolipid subunit 4
XLOC_002495	XLOC_002495	Medtr1g492730	chr1:41566785-41570169	WT	A8	OK	23.1388	33.0909	0.516122	1.59375	0.0048	0.0494116	yes	OTU-like cysteine protease
XLOC_022035	XLOC_022035	Medtr4g115350	chr4:47634206-47641746	WT	A8	OK	33.8716	48.4544	0.51655	1.62769	0.00425	0.0451714	yes	CCR4-NOT transcription complex subunit-like protein
XLOC_009640	XLOC_009640	Medtr2g007780	chr2:1118203-1121159	WT	A8	OK	58.0218	83.2283	0.52048	1.66503	0.0036	0.0398944	yes	ribosomal protein L10 family protein
XLOC_043883	XLOC_043883	Medtr8g074010	chr8:31299024-31300757	WT	A8	OK	82.2938	118.067	0.520744	1.64811	0.00455	0.0475345	yes	phosphoserine aminotransferase
XLOC_021420	XLOC_021420	Medtr4g094290	chr4:37627189-37633034	WT	A8	OK	40.5205	58.3306	0.525602	1.67211	0.00405	0.0436572	yes	loricrin-like protein
XLOC_030486	XLOC_030486	Medtr5g043800	chr5:19243572-19248229	WT	A8	OK	43.9078	63.3091	0.527935	1.69159	0.0031	0.0356876	yes	LRR receptor-like kinase
XLOC_002181	XLOC_002181	-	chr1:36987800-36990548	WT	A8	OK	60.0182	86.779	0.531946	1.68626	0.00295	0.0343991	yes	#N/A
XLOC_002159	XLOC_002159	Medtr1g082650	chr1:36784576-36787395	WT	A8	OK	15.2463	22.0545	0.532616	1.62718	0.00395	0.0429945	yes	heavy-metal-associated domain protein
XLOC_025105	XLOC_025105	Medtr4g095360	chr4:39737441-39740503	WT	A8	OK	17.5924	25.4648	0.533549	1.69642	0.0035	0.039037	yes	subtilisin-like serine protease
XLOC_022770	XLOC_022770	Medtr4g008200	chr4:1453390-1457424	WT	A8	OK	37.8155	54.8174	0.535657	1.71098	0.00225	0.0280098	yes	GDP-fucose protein O-fucosyltransferase
XLOC_025482	XLOC_025482	Medtr4g109540	chr4:45523372-45527069	WT	A8	OK	51.4868	74.6691	0.53631	1.7156	0.0031	0.0356876	yes	RNA-binding (RRM/RBD/RNP motif) family protein
XLOC_022686	XLOC_022686	Medtr4g005830	chr4:381254-383912	WT	A8	OK	34.7893	50.5594	0.539334	1.73548	0.00255	0.0307361	yes	MAP kinase kinase
XLOC_005920	XLOC_005920	Medtr1g097110	chr1:43786577-43798053	WT	A8	OK	18.0231	26.2108	0.540314	1.71058	0.00265	0.0317398	yes	phosphatidylinositol-4-phosphate 5-kinase family protein
XLOC_026451	XLOC_026451	Medtr5g008680	chr5:1867880-1872859	WT	A8	OK	14.051	20.4521	0.541572	1.62279	0.0045	0.0472463	yes	FKBP-type peptidyl-prolyl cis-trans isomerase
XLOC_023864	XLOC_023864	Medtr4g056520	chr4:20739705-20745037	WT	A8	OK	20.567	30.0474	0.546907	1.67039	0.00375	0.0412435	yes	retinoid-inducible serine carboxypeptidase
XLOC_000005	XLOC_000005	Medtr1g006490	chr1:44429-46280	WT	A8	OK	92.583	135.488	0.549343	1.75164	0.00235	0.0289696	yes	major intrinsic protein (MIP) family transporter
XLOC_002799	XLOC_002799	Medtr1g102350	chr1:46212977-46216029	WT	A8	OK	14.6106	21.414	0.551536	1.69796	0.00265	0.0317398	yes	subtilisin-like serine protease
XLOC_045292	XLOC_045292	Medtr8g019570	chr8:6916551-6922963	WT	A8	OK	27.2277	39.9107	0.551703	1.76967	0.0025	0.0303455	yes	phosphatidylcholine-sterol acyltransferase
XLOC_021586	XLOC_021586	Medtr4g097790	chr4:40364705-40368281	WT	A8	OK	28.5075	41.7899	0.551812	1.7771	0.0023	0.0284828	yes	transmembrane protein, putative
XLOC_020753	XLOC_020753	Medtr4g073420	chr4:27807700-27809440	WT	A8	OK	20.5437	30.1181	0.551934	1.64263	0.0044	0.0465311	yes	myb transcription factor
XLOC_022921	XLOC_022921	Medtr4g013300	chr4:3710568-3713580	WT	A8	OK	22.1807	32.5458	0.553169	1.67177	0.00435	0.046028	yes	SEC14 cytosolic factor family protein
XLOC_018810	XLOC_018810	Medtr3g112430	chr3:52681028-52684152	WT	A8	OK	16.4264	24.1437	0.555628	1.62682	0.00415	0.0444071	yes	papain family cysteine protease
XLOC_022861	XLOC_022861	Medtr4g011340	chr4:2728955-2734111	WT	A8	OK	62.9458	92.624	0.557276	1.7734	0.0025	0.0303455	yes	cytochrome C oxidase subunit 5b
XLOC_025860	XLOC_025860	Medtr4g123630	chr4:50896558-50901357	WT	A8	OK	41.9908	61.8276	0.558177	1.78312	0.0015	0.0206217	yes	evolutionarily carboxy-terminal region protein
XLOC_049402	XLOC_049402	Medtr0380s0040	scaffold0380:7920-14026	WT	A8	OK	27.429	40.3886	0.558246	1.79358	0.002	0.0256552	yes	YbaB/EbfC DNA-binding family protein
XLOC_045644	XLOC_045644	Medtr8g432630	chr8:12369629-12373860	WT	A8	OK	62.6347	92.3867	0.560723	1.78172	0.0016	0.0216051	yes	COP9 signalosome complex subunit 1
XLOC_022683	XLOC_022683	Medtr4g005520	chr4:309406-311751	WT	A8	OK	30.7919	45.4431	0.561508	1.65475	0.00465	0.0483396	yes	YGGT family protein
XLOC_042136	XLOC_042136	Medtr8g008640	chr8:1787531-1793384	WT	A8	OK	37.3076	55.0748	0.561923	1.81246	0.00175	0.0230402	yes	FKBP-type peptidyl-prolyl cis-trans isomerase
XLOC_032811	XLOC_032811	Medtr6g035370	chr6:12680551-12684213	WT	A8	OK	9.36332	13.8278	0.562475	1.63174	0.00465	0.0483396	yes	myb/SANT-like DNA-binding domain protein
XLOC_025448	XLOC_025448	Medtr4g108570	chr4:44980060-44984273	WT	A8	OK	98.1132	145.177	0.565297	1.78997	0.00185	0.0241391	yes	nucleosome/chromatin assembly factor group protein
XLOC_022000	XLOC_022000	Medtr4g114340	chr4:46999488-47003711	WT	A8	OK	24.3758	36.0814	0.565807	1.76817	0.0023	0.0284828	yes	peptide/nitrate transporter
XLOC_034619	XLOC_034619	Medtr6g033740	chr6:11092504-11098780	WT	A8	OK	18.2842	27.0782	0.566535	1.78183	0.00215	0.0270669	yes	P-loop nucleoside triphosphate hydrolase superfamily protein
XLOC_009973	XLOC_009973	Medtr2g018690	chr2:5906355-5912688	WT	A8	OK	39.3219	58.2726	0.567485	1.7592	0.00255	0.0307361	yes	auxin response factor 2
XLOC_002999	XLOC_002999	Medtr1g108460	chr1:49022975-49027799	WT	A8	OK	64.8866	96.3057	0.569702	1.77164	0.00175	0.0230402	yes	transmembrane protein, putative
XLOC_034134	XLOC_034134	Medtr6g012640	chr6:3874609-3875213	WT	A8	OK	278.08	413.005	0.570657	1.81394	0.0011	0.0162028	yes	transmembrane protein, putative
XLOC_038637	XLOC_038637	Medtr7g112130	chr7:46097597-46099046	WT	A8	OK	35.9084	53.4287	0.573295	1.80775	0.00195	0.0251669	yes	nicotianamine synthase-like protein
XLOC_021556	XLOC_021556	Medtr4g095660	chr4:39884488-39889981	WT	A8	OK	49.2131	73.2737	0.574253	1.83258	0.0017	0.0225857	yes	acetamidase/formamidase, putative
XLOC_022288	XLOC_022288	Medtr4g123597	chr4:51413415-51422755	WT	A8	OK	10.026	14.9709	0.578421	1.76286	0.0027	0.0321761	yes	transducin family protein/WD-40 repeat protein
XLOC_003612	XLOC_003612	Medtr1g018910	chr1:5570943-5572370	WT	A8	OK	60.8293	90.8977	0.579477	1.86471	0.0012	0.0172473	yes	Serine/Threonine kinase, plant-type protein, putative
XLOC_025169	XLOC_025169	Medtr4g098890	chr4:40819671-40831689	WT	A8	OK	63.2584	94.582	0.580309	1.822	0.00115	0.016693	yes	methyltransferase PMT14-like protein, putative
XLOC_025189	XLOC_025189	Medtr4g099260	chr4:41128738-41133225	WT	A8	OK	12.3156	18.4176	0.580598	1.72637	0.0023	0.0284828	yes	high-affinity potassium transporter
XLOC_025842	XLOC_025842	Medtr4g122800	chr4:50652760-50653836	WT	A8	OK	114.42	171.158	0.580983	1.83675	0.0018	0.0235677	yes	plant invertase/pectin methylesterase inhibitor
XLOC_022560	XLOC_022560	Medtr4g132280	chr4:55274380-55277892	WT	A8	OK	11.3513	16.9808	0.581047	1.69147	0.00295	0.0343991	yes	glucan endo-1,3-beta-glucosidase-like protein
XLOC_021999	XLOC_021999	Medtr4g114330	chr4:46987297-46989559	WT	A8	OK	115.685	173.069	0.581146	1.86163	0.0016	0.0216051	yes	ribosomal protein L7Ae/L30e/S12e/Gadd45 family protein
XLOC_034220	XLOC_034220	Medtr6g015310,Medtr6g015315	chr6:4977573-4983123	WT	A8	OK	75.4075	112.819	0.581229	1.80224	0.00205	0.0261375	yes	malonyl-CoA:isoflavone 7-O-glucoside malonyltransferase
XLOC_040148	XLOC_040148	Medtr7g063470	chr7:23128245-23134218	WT	A8	OK	26.8598	40.2585	0.583844	1.86701	0.0009	0.013837	yes	bHLH transcription factor-like protein
XLOC_020506	XLOC_020506	Medtr4g064947	chr4:24275643-24279651	WT	A8	OK	17.7154	26.5685	0.584713	1.74222	0.003	0.0348323	yes	hypothetical protein
XLOC_018077	XLOC_018077	Medtr3g092150	chr3:42086362-42087887	WT	A8	OK	20.6759	31.0113	0.584846	1.69097	0.0033	0.0373554	yes	homeobox associated leucine zipper protein
XLOC_043010	XLOC_043010	Medtr8g042380	chr8:16314856-16322762	WT	A8	OK	16.701	25.0693	0.585989	1.70151	0.00295	0.0343991	yes	SAC3/GANP/Nin1/mts3/eIF-3 p25 family protein
XLOC_002672	XLOC_002672	Medtr1g098640	chr1:44416380-44424741	WT	A8	OK	8.85591	13.3002	0.586737	1.66667	0.0038	0.0416967	yes	UDP-glucose:sterol glucosyltransferase
XLOC_000312	XLOC_000312	Medtr1g017080	chr1:4656187-4662387	WT	A8	OK	12.2273	18.4013	0.589695	1.73381	0.0025	0.0303455	yes	homeobox knotted-like protein
XLOC_021193	XLOC_021193	Medtr4g087730	chr4:34515353-34520486	WT	A8	OK	31.8346	47.9369	0.590541	1.76946	0.0022	0.0275138	yes	Pmr5/Cas1p GDSL/SGNH-like acyl-esterase family protein
XLOC_047131	XLOC_047131	Medtr8g091280	chr8:38102583-38106868	WT	A8	OK	51.9586	78.4575	0.594549	1.89468	0.00095	0.0144072	yes	aspartate aminotransferase
XLOC_026407	XLOC_026407	Medtr5g007640	chr5:1444144-1450200	WT	A8	OK	78.6846	118.815	0.594561	1.8413	0.00155	0.0211406	yes	4-coumarate:CoA ligase-like protein
XLOC_025630	XLOC_025630	Medtr4g115640	chr4:47777949-47782473	WT	A8	OK	6.82326	10.3047	0.594766	1.66745	0.00445	0.0469291	yes	ClC chloride channel family protein
XLOC_018715	XLOC_018715	Medtr3g110190	chr3:51189911-51190946	WT	A8	OK	31.5938	47.7701	0.596465	1.76585	0.0026	0.031299	yes	RING-H2 finger protein ATL4J
XLOC_042446	XLOC_042446	Medtr8g018890	chr8:6525404-6652399	WT	A8	OK	3.37427	5.1069	0.597871	1.81993	0.0018	0.0235677	yes	midasin
XLOC_014933	XLOC_014933	Medtr3g099120	chr3:45437242-45440244	WT	A8	OK	47.6967	72.3392	0.600887	1.91397	0.00075	0.0119371	yes	non-specific phospholipase C4
XLOC_018239	XLOC_018239	Medtr3g097060	chr3:44464471-44474719	WT	A8	OK	8.76365	13.3113	0.603042	1.62269	0.00455	0.0475345	yes	chromosome condensation regulator RCC1 repeat protein
XLOC_032161	XLOC_032161	Medtr6g006910	chr6:1274033-1282059	WT	A8	OK	8.7659	13.3328	0.605003	1.876	0.001	0.0150571	yes	phospholipid-transporting ATPase-like protein
XLOC_019545	XLOC_019545	-	chr4:7474557-7475355	WT	A8	OK	701.26	1066.82	0.605292	1.9222	0.00115	0.016693	yes	#N/A
XLOC_044572	XLOC_044572	Medtr8g099320	chr8:41830162-41840177	WT	A8	OK	47.8949	72.8928	0.605905	1.92857	0.00115	0.016693	yes	transmembrane amino acid transporter family protein
XLOC_014507	XLOC_014507	Medtr3g086120	chr3:38965941-38971927	WT	A8	OK	15.2462	23.235	0.607852	1.92358	0.001	0.0150571	yes	LRR receptor-like kinase
XLOC_038131	XLOC_038131	Medtr7g096090	chr7:38527121-38532646	WT	A8	OK	40.3876	61.6438	0.610045	1.75551	0.0028	0.0330358	yes	auxin-responsive AUX/IAA family protein
XLOC_014980	XLOC_014980	Medtr3g100500	chr3:46229074-46230886	WT	A8	OK	61.4559	93.8529	0.61085	1.91573	0.00075	0.0119371	yes	aspartic proteinase nepenthesin-like protein
XLOC_000517	XLOC_000517	Medtr1g024005	chr1:7759631-7761462	WT	A8	OK	35.3737	54.1026	0.613024	1.96082	0.00065	0.0106676	yes	ATRAD3-like protein
XLOC_032806	XLOC_032806	Medtr6g035295	chr6:12610911-12614262	WT	A8	OK	28.067	42.9645	0.61427	1.93843	0.00055	0.00936679	yes	UDP-glucosyltransferase family protein
XLOC_024382	XLOC_024382	Medtr4g074930	chr4:28562228-28567463	WT	A8	OK	140.03	214.371	0.614373	1.71746	0.0033	0.0373554	yes	RNA recognition motif
XLOC_045930	XLOC_045930	Medtr8g445800	chr8:17480935-17498034	WT	A8	OK	6.51536	9.98365	0.615723	1.72859	0.00295	0.0343991	yes	LRR receptor-like kinase, putative
XLOC_006579	XLOC_006579	-	chr1:36990802-36991469	WT	A8	OK	63.976	98.1915	0.618067	1.87049	0.00125	0.0178308	yes	#N/A
XLOC_022572	XLOC_022572	Medtr4g132590	chr4:55436474-55440897	WT	A8	OK	12.0512	18.5098	0.619115	1.76817	0.00205	0.0261375	yes	GDP-fucose protein O-fucosyltransferase
XLOC_008357	XLOC_008357	Medtr2g063460	chr2:26745357-26750617	WT	A8	OK	18.2786	28.0765	0.619207	1.99209	0.00045	0.00799382	yes	evolutionarily carboxy-terminal region protein
XLOC_026001	XLOC_026001	Medtr4g127800	chr4:53131265-53139111	WT	A8	OK	13.1045	20.1651	0.621799	1.77561	0.0021	0.0266318	yes	homogentisate phytyltransferase
XLOC_046104	XLOC_046104	Medtr8g461110	chr8:21420640-21434168	WT	A8	OK	12.6915	19.564	0.624335	1.94471	0.00105	0.015624	yes	LRR receptor-like kinase, putative
XLOC_048792	XLOC_048792	Medtr0126s0080	scaffold0126:18792-27970	WT	A8	OK	18.7519	28.9333	0.625698	2.00583	0.0011	0.0162028	yes	BZIP family transcription factor
XLOC_048042	XLOC_048042	Medtr0014s0440	scaffold0014:192112-200651	WT	A8	OK	11.0292	17.0232	0.626171	1.92415	0.00115	0.016693	yes	glycosyltransferase family 90 protein
XLOC_033890	XLOC_033890	Medtr6g091770	chr6:34583485-34587735	WT	A8	OK	50.1063	77.3671	0.626728	2.00789	0.0004	0.00730395	yes	arginine N-methyltransferase
XLOC_019087	XLOC_019087	Medtr4g005750	chr4:349552-353302	WT	A8	OK	13.6128	21.0258	0.627193	1.84099	0.00145	0.0200506	yes	4-coumarate:CoA ligase-like protein
XLOC_022899	XLOC_022899	Medtr4g012440	chr4:3300808-3305339	WT	A8	OK	11.9923	18.5288	0.627665	1.6825	0.004	0.0432904	yes	methyltransferase family protein
XLOC_048618	XLOC_048618	Medtr0086s0010	scaffold0086:572-4042	WT	A8	OK	15.1576	23.467	0.630593	1.98897	0.00055	0.00936679	yes	BAG family molecular chaperone regulator-like protein
XLOC_035033	XLOC_035033	Medtr6g053550,Medtr6g053600	chr6:19274084-19296806	WT	A8	OK	46.0438	71.3098	0.631094	1.89087	0.0009	0.013837	yes	NAD(P)-binding rossmann-fold protein
XLOC_002016	XLOC_002016	Medtr1g076940	chr1:34342950-34344867	WT	A8	OK	89.0814	138.001	0.631485	2.00664	0.00055	0.00936679	yes	isoflavone-7-O-methyltransferase
XLOC_030353	XLOC_030353	Medtr5g039000	chr5:17180359-17182895	WT	A8	OK	38.2137	59.2054	0.631638	1.99232	0.00055	0.00936679	yes	homeobox leucine zipper ATHB-like protein
XLOC_030593	XLOC_030593	Medtr5g048670	chr5:21286769-21289896	WT	A8	OK	15.0899	23.3809	0.63175	1.73863	0.0027	0.0321761	yes	replication factor-A protein 1, amino-terminal domain protein
XLOC_047997	XLOC_047997	Medtr0011s0330	scaffold0011:244967-248301	WT	A8	OK	92.4309	143.226	0.631842	1.822	0.0016	0.0216051	yes	ribosomal protein L7Ae/L30e/S12e/Gadd45 family protein
XLOC_040339	XLOC_040339	Medtr7g070250	chr7:25917860-25920322	WT	A8	OK	132.283	205.066	0.632461	2.02185	0.00065	0.0106676	yes	macrophage migration inhibition factor-like protein
XLOC_045198	XLOC_045198	Medtr8g016330	chr8:5505856-5511011	WT	A8	OK	5.3968	8.36639	0.6325	1.7373	0.0031	0.0356876	yes	receptor-like Serine/Threonine-kinase ALE2
XLOC_048705	XLOC_048705	Medtr0103s0100	scaffold0103:48123-51299	WT	A8	OK	8.43692	13.0824	0.632843	1.74191	0.00275	0.0326081	yes	sister chromatid cohesion protein DCC1
XLOC_019153	XLOC_019153	Medtr4g008150	chr4:1407152-1412421	WT	A8	OK	15.413	23.906	0.63323	1.85026	0.00095	0.0144072	yes	metal tolerance-like protein
XLOC_010530	XLOC_010530	Medtr2g035405	chr2:15130280-15135021	WT	A8	OK	16.5284	25.7552	0.639915	1.93918	0.0011	0.0162028	yes	allantoate amidohydrolase
XLOC_046569	XLOC_046569	Medtr8g071130	chr8:30180711-30182726	WT	A8	OK	180.802	281.739	0.639951	1.91944	0.0006	0.010047	yes	pinoresinol-lariciresinol reductase-like protein
XLOC_022949	XLOC_022949	Medtr4g014460	chr4:4081744-4083299	WT	A8	OK	48.946	76.384	0.642081	1.97151	0.0009	0.013837	yes	abscisic acid receptor
XLOC_048772	XLOC_048772	Medtr0121s0010	scaffold0121:315-2316	WT	A8	OK	30.0199	46.8653	0.6426	2.10278	0.0002	0.00416509	yes	transmembrane protein, putative
XLOC_019354	XLOC_019354	Medtr4g015630	chr4:4703748-4708197	WT	A8	OK	9.88962	15.4407	0.642751	1.82348	0.002	0.0256552	yes	temperature-sensitive omega-3 fatty acid desaturase
XLOC_042444	XLOC_042444	Medtr8g018790	chr8:6495646-6502238	WT	A8	OK	8.06663	12.6026	0.643687	1.83685	0.0021	0.0266318	yes	puromycin-sensitive aminopeptidase-like protein
XLOC_038553	XLOC_038553	Medtr7g109600	chr7:44849511-44852092	WT	A8	OK	16.6725	26.0491	0.643763	1.83796	0.0017	0.0225857	yes	WRKY family transcription factor
XLOC_026749	XLOC_026749	Medtr5g016810	chr5:6063008-6066677	WT	A8	OK	13.1473	20.5777	0.646314	1.90778	0.00075	0.0119371	yes	AP2 domain transcription factor
XLOC_002997	XLOC_002997	Medtr1g108440	chr1:49010906-49013898	WT	A8	OK	7.26796	11.3856	0.647591	1.85035	0.0009	0.013837	yes	ribose-5-phosphate isomerase A
XLOC_032741	XLOC_032741	Medtr6g033725	chr6:11078728-11080481	WT	A8	OK	55.5832	87.1026	0.648066	2.06626	0.0001	0.00235093	yes	UDP-glucosyl transferase 88A1
XLOC_010280	XLOC_010280	Medtr2g028940	chr2:10766244-10771229	WT	A8	OK	4.60125	7.21343	0.648661	1.72427	0.0031	0.0356876	yes	E3 ubiquitin-protein ligase LIN-like protein, putative
XLOC_022164	XLOC_022164	Medtr4g119810	chr4:49642310-49644124	WT	A8	OK	8.77828	13.7681	0.649317	1.74025	0.00295	0.0343991	yes	xyloglucan galactosyltransferase KATAMARI-like protein
XLOC_027198	XLOC_027198	Medtr5g029470	chr5:12343440-12349373	WT	A8	OK	7.2473	11.3879	0.651981	1.74084	0.0024	0.029376	yes	transcription factor KAN2
XLOC_003992	XLOC_003992	Medtr1g031900	chr1:11208089-11212777	WT	A8	OK	6.00791	9.44231	0.652275	1.63386	0.0042	0.0448662	yes	glucan endo-1,3-beta-glucosidase-like protein
XLOC_004188	XLOC_004188	Medtr1g038810	chr1:14366361-14370761	WT	A8	OK	121.593	191.189	0.652933	1.94924	0.0004	0.00730395	yes	type I inositol-1,4,5-trisphosphate 5-phosphatase
XLOC_019322	XLOC_019322	Medtr4g014490	chr4:4095090-4098063	WT	A8	OK	14.5864	22.9621	0.654629	1.70078	0.0036	0.0398944	yes	DUF538 family protein
XLOC_018744	XLOC_018744	Medtr3g110660	chr3:51715142-51720687	WT	A8	OK	38.0668	59.9394	0.65497	2.06315	0.00055	0.00936679	yes	transmembrane amino acid transporter family protein
XLOC_019257	XLOC_019257	Medtr4g011690	chr4:2918925-2920955	WT	A8	OK	60.5379	95.4127	0.656342	2.08891	0.00035	0.00656795	yes	2-oxoglutarate-dependent dioxygenase
XLOC_038248	XLOC_038248	Medtr7g100328	chr7:40271016-40272356	WT	A8	OK	18.4043	29.0236	0.657185	1.88796	0.00095	0.0144072	yes	TPR superfamily protein
XLOC_049563	XLOC_049563	Medtr0493s0030	scaffold0493:7534-11332	WT	A8	OK	10.9142	17.2344	0.65909	1.91983	0.0011	0.0162028	yes	alpha/beta hydrolase family protein
XLOC_031806	XLOC_031806	Medtr5g093390	chr5:40768932-40772515	WT	A8	OK	101.375	160.104	0.659301	1.93402	0.00105	0.015624	yes	GDP-L-galactose phosphorylase
XLOC_013295	XLOC_013295	Medtr3g452360	chr3:19124706-19132064	WT	A8	OK	11.7045	18.5096	0.661201	1.96429	0.00075	0.0119371	yes	CAZy family GT8 glycosyltransferase
XLOC_011762	XLOC_011762	Medtr2g088080	chr2:37089493-37092860	WT	A8	OK	7.32366	11.5868	0.661846	1.76382	0.00225	0.0280098	yes	L-ascorbate oxidase-like protein
XLOC_007313	XLOC_007313	Medtr2g026530	chr2:9593398-9595933	WT	A8	OK	21.2241	33.5967	0.66262	1.89487	0.00095	0.0144072	yes	CASP POPTRDRAFT-like protein
XLOC_033905	XLOC_033905	Medtr6g092540	chr6:34847601-34849970	WT	A8	OK	12.2914	19.4634	0.663123	1.70904	0.003	0.0348323	yes	MYB-like transcription factor family protein
XLOC_044397	XLOC_044397	Medtr8g092870	chr8:38935132-38936622	WT	A8	OK	12.0758	19.153	0.665452	1.81249	0.00175	0.0230402	yes	plant U-box protein
XLOC_022268	XLOC_022268	Medtr4g124030	chr4:51171802-51193467	WT	A8	OK	16.7831	26.6354	0.666338	2.13299	0.00015	0.00328614	yes	DNA-directed RNA polymerase
XLOC_000057	XLOC_000057	Medtr1g008220	chr1:804509-809146	WT	A8	OK	93.8653	148.992	0.666567	2.07841	0.00045	0.00799382	yes	CCT motif protein
XLOC_021997	XLOC_021997	Medtr4g114110	chr4:46974586-46977280	WT	A8	OK	13.784	21.9257	0.669625	1.92495	0.00065	0.0106676	yes	galactose oxidase/kelch repeat protein
XLOC_015725	XLOC_015725	Medtr3g008840	chr3:1674779-1675741	WT	A8	OK	297.752	474.072	0.670997	1.96284	0.00065	0.0106676	yes	plant invertase/pectin methylesterase inhibitor
XLOC_044542	XLOC_044542	Medtr8g098840	chr8:41331761-41334923	WT	A8	OK	60.1779	95.9201	0.672599	2.00393	0.00065	0.0106676	yes	polygalacturonase/glycoside hydrolase family protein
XLOC_007025	XLOC_007025	Medtr2g017630	chr2:5409394-5410749	WT	A8	OK	19.0427	30.3652	0.673176	1.72084	0.0036	0.0398944	yes	rhodanese/cell cycle control phosphatase superfamily protein
XLOC_002893	XLOC_002893	Medtr1g105495	chr1:47494187-47496491	WT	A8	OK	34.5501	55.2098	0.676232	2.11417	0.00035	0.00656795	yes	xyloglucan endotransglucosylase/hydrolase family protein
XLOC_049303	XLOC_049303	Medtr0325s0020	scaffold0325:5446-15821	WT	A8	OK	15.1421	24.2208	0.677681	1.89516	0.0007	0.0112833	yes	FKBP12-interacting protein of 37 kDa-like protein, putative
XLOC_015487	XLOC_015487	Medtr3g115400	chr3:53964309-53969452	WT	A8	OK	19.7356	31.5932	0.678813	2.16181	0.0002	0.00416509	yes	plant regulator RWP-RK family protein
XLOC_043915	XLOC_043915	Medtr8g074920	chr8:31673933-31676543	WT	A8	OK	7.5473	12.086	0.679304	1.70396	0.0029	0.0340674	yes	receptor-like kinase theseus protein
XLOC_025359	XLOC_025359	Medtr4g105590	chr4:43834078-43840004	WT	A8	OK	7.04416	11.2844	0.679827	1.807	0.0017	0.0225857	yes	Mpp10 protein
XLOC_022980	XLOC_022980	Medtr4g015260	chr4:4446612-4452674	WT	A8	OK	24.4814	39.2693	0.681719	2.16103	0.00025	0.00500845	yes	group 1 family glycosyltransferase
XLOC_046000	XLOC_046000	Medtr8g046550	chr8:18643077-18648934	WT	A8	OK	35.2281	56.5151	0.681909	1.95632	0.0008	0.012606	yes	cation diffusion facilitator family transporter
XLOC_021665	XLOC_021665	Medtr4g101260	chr4:41820241-41821013	WT	A8	OK	634.308	1018.59	0.683319	1.65085	0.00405	0.0436572	yes	Lipid transfer protein
XLOC_046749	XLOC_046749	Medtr8g077290	chr8:32939869-32943504	WT	A8	OK	29.0194	46.6264	0.684129	2.09155	0.0003	0.00580183	yes	alpha/beta fold hydrolase
XLOC_040386	XLOC_040386	Medtr7g072540	chr7:26975882-26977102	WT	A8	OK	28.4806	45.7896	0.68504	1.8235	0.00155	0.0211406	yes	hypothetical protein
XLOC_004430	XLOC_004430	Medtr1g048030	chr1:18172712-18178595	WT	A8	OK	25.7742	41.4554	0.685628	2.19204	0.0002	0.00416509	yes	guanine nucleotide-binding-like protein
XLOC_018598	XLOC_018598	Medtr3g107520	chr3:49588492-49595243	WT	A8	OK	155.521	250.285	0.686459	1.58849	0.00485	0.0497643	yes	cellulose synthase-like protein
XLOC_002710	XLOC_002710	Medtr1g099570	chr1:44973644-44975878	WT	A8	OK	11.9	19.1523	0.686556	2.00874	0.0004	0.00730395	yes	white-brown-complex ABC transporter family protein
XLOC_019144	XLOC_019144	Medtr4g007910	chr4:1312111-1316121	WT	A8	OK	33.818	54.4308	0.686634	2.09053	0.0005	0.00873481	yes	hypothetical protein
XLOC_046668	XLOC_046668	Medtr8g075340	chr8:31858277-31864631	WT	A8	OK	4.65352	7.51718	0.691868	1.79288	0.00235	0.0289696	yes	osmosensor histidine kinase
XLOC_021788	XLOC_021788	Medtr4g105630	chr4:43855438-43858759	WT	A8	OK	12.7582	20.6338	0.693586	1.96549	0.001	0.0150571	yes	plastid phosphate translocator
XLOC_036408	XLOC_036408	Medtr7g027020	chr7:9138593-9140162	WT	A8	OK	33.3315	53.9759	0.695427	2.03976	0.0003	0.00580183	yes	RALF-like protein
XLOC_007415	XLOC_007415	Medtr2g029800	chr2:11135601-11138195	WT	A8	OK	311.525	505.39	0.698049	1.84015	0.00205	0.0261375	yes	peroxidase family protein
XLOC_045960	XLOC_045960	Medtr8g046000	chr8:17998761-18001108	WT	A8	OK	57.2802	92.9368	0.698213	2.13768	0.0002	0.00416509	yes	embryonic abundant-like protein
XLOC_023202	XLOC_023202	Medtr4g024620	chr4:8324891-8331048	WT	A8	OK	65.0269	105.537	0.698643	2.19493	0.0001	0.00235093	yes	3-phosphoshikimate 1-carboxyvinyltransferase
XLOC_038448	XLOC_038448	Medtr7g106080	chr7:43076085-43091539	WT	A8	OK	2053.18	3332.68	0.698824	1.70701	0.00405	0.0436572	yes	late embryogenesis abundant hydroxyproline-rich glycoprotein
XLOC_042256	XLOC_042256	Medtr8g012390	chr8:3521330-3527812	WT	A8	OK	7.59658	12.3312	0.698891	1.6912	0.00315	0.036088	yes	heavy metal P-type ATPase
XLOC_022316	XLOC_022316	Medtr4g125100	chr4:51853837-51855907	WT	A8	OK	34.1737	55.5237	0.700218	2.12662	0.00015	0.00328614	yes	cupin family protein
XLOC_023193	XLOC_023193	Medtr4g023730	chr4:8058131-8061323	WT	A8	OK	11.6523	18.9324	0.700242	1.80995	0.00185	0.0241391	yes	dihydroflavonol 4-reductase-like protein
XLOC_046522	XLOC_046522	Medtr8g069470	chr8:29104500-29113487	WT	A8	OK	32.8106	53.3568	0.701507	2.1425	0.0001	0.00235093	yes	MATE efflux family protein
XLOC_041058	XLOC_041058	Medtr7g092460	chr7:36636795-36642157	WT	A8	OK	10.0839	16.4378	0.704958	2.13468	0.00025	0.00500845	yes	nucleolar gar2-like protein
XLOC_037282	XLOC_037282	Medtr7g070810,Medtr7g070900,Medtr7g070930,Medtr7g070937,Medtr7g070940,Medtr7g071040	chr7:26178519-26302940	WT	A8	OK	14.3431	23.4053	0.706477	1.80235	0.002	0.0256552	yes	UDP-glucosyltransferase family protein
XLOC_037460	XLOC_037460	Medtr7g076310	chr7:28725472-28729387	WT	A8	OK	61.0999	99.7178	0.706682	2.20563	0.0001	0.00235093	yes	UDP-galactose transporter 1
XLOC_018387	XLOC_018387	Medtr3g101340	chr3:46638452-46642312	WT	A8	OK	8.4902	13.8675	0.707832	1.84682	0.00085	0.013229	yes	transcription factor
XLOC_041607	XLOC_041607	Medtr7g108890	chr7:44473732-44477030	WT	A8	OK	14.3397	23.4429	0.709131	2.06469	0.0007	0.0112833	yes	pectinesterase/pectinesterase inhibitor
XLOC_041601	XLOC_041601	Medtr7g108775	chr7:44426584-44427689	WT	A8	OK	25.4941	41.713	0.710333	1.65782	0.00415	0.0444071	yes	DUF538 family protein
XLOC_009715	XLOC_009715	Medtr2g009980	chr2:2169922-2176627	WT	A8	OK	23.0086	37.6496	0.710458	2.23133	0.0001	0.00235093	yes	oligopeptide transporter OPT family protein
XLOC_037456	XLOC_037456	Medtr7g076230	chr7:28674289-28681135	WT	A8	OK	6.47934	10.6288	0.714064	2.03312	0.0004	0.00730395	yes	periodic tryptophan protein
XLOC_027296	XLOC_027296	Medtr5g032420	chr5:13917817-13919505	WT	A8	OK	63.0598	103.55	0.715539	2.27429	0.0001	0.00235093	yes	dicarboxylate carrier protein
XLOC_018967	XLOC_018967	Medtr3g117710	chr3:55110325-55114332	WT	A8	OK	6.03221	9.91207	0.7165	1.87652	0.00145	0.0200506	yes	neutral/alkaline invertase
XLOC_046255	XLOC_046255	Medtr8g468990	chr8:25009439-25017934	WT	A8	OK	7.95882	13.1085	0.719879	2.11215	0.00035	0.00656795	yes	alpha amylase domain protein
XLOC_024599	XLOC_024599	Medtr4g081520	chr4:31625443-31628430	WT	A8	OK	11.0131	18.158	0.721388	1.67612	0.00475	0.0490299	yes	RNA-binding (RRM/RBD/RNP motif) family protein
XLOC_042172	XLOC_042172	Medtr8g009720	chr8:2368045-2369371	WT	A8	OK	16.2955	26.8853	0.722343	1.87638	0.00135	0.0189299	yes	hypothetical protein
XLOC_033908	XLOC_033908	Medtr6g092620	chr6:34878492-34880015	WT	A8	OK	49.531	81.7293	0.722522	1.98258	0.00155	0.0211406	yes	1-aminocyclopropane-1-carboxylate oxidase
XLOC_005131	XLOC_005131	Medtr1g071070	chr1:31484034-31487280	WT	A8	OK	24.2641	40.0683	0.723635	2.308	5e-05	0.00128189	yes	DUF4378 domain protein
XLOC_009435	XLOC_009435	Medtr2g101870	chr2:43826955-43829452	WT	A8	OK	53.194	87.9211	0.724946	2.32115	0.00015	0.00328614	yes	late embryogenesis abundant protein
XLOC_011005	XLOC_011005	Medtr2g058470	chr2:24163021-24165750	WT	A8	OK	75.6655	125.301	0.727695	2.33371	0.00015	0.00328614	yes	chalcone and stilbene synthase family protein
XLOC_025348	XLOC_025348	Medtr4g105080	chr4:43531553-43534596	WT	A8	OK	3.99695	6.62125	0.728204	1.63378	0.0045	0.0472463	yes	oxidoreductase/ferric-chelate reductase
XLOC_038356	XLOC_038356	Medtr7g103300	chr7:41774689-41778376	WT	A8	OK	37.4824	62.1443	0.729407	2.21204	0.00015	0.00328614	yes	sulfite exporter TauE/SafE family protein
XLOC_037332	XLOC_037332	Medtr7g072510	chr7:26959445-26962343	WT	A8	OK	61.9752	102.857	0.730882	2.33965	5e-05	0.00128189	yes	class III peroxidase
XLOC_009415	XLOC_009415	Medtr2g101370	chr2:43584847-43585844	WT	A8	OK	37.9268	62.9577	0.731166	1.91296	0.00115	0.016693	yes	major intrinsic protein (MIP) family transporter
XLOC_044411	XLOC_044411	Medtr8g093840	chr8:39263027-39265257	WT	A8	OK	5.44915	9.04807	0.73158	1.86009	0.00195	0.0251669	yes	white-brown-complex ABC transporter family protein
XLOC_023555	XLOC_023555	Medtr4g044110	chr4:14781386-14785834	WT	A8	OK	5.04854	8.39091	0.732961	1.77625	0.0025	0.0303455	yes	cytokinin oxidase/dehydrogenase-like protein
XLOC_022981	XLOC_022981	Medtr4g415290	chr4:4469707-4474758	WT	A8	OK	16.1065	26.7876	0.733921	2.23113	0.0001	0.00235093	yes	glycerol-3-phosphate acyltransferase
XLOC_017705	XLOC_017705	Medtr3g080870	chr3:36602875-36608789	WT	A8	OK	2.80388	4.66599	0.734758	1.72275	0.0027	0.0321761	yes	oligopeptide transporter OPT family protein
XLOC_038362	XLOC_038362	Medtr7g103450	chr7:41858983-41861868	WT	A8	OK	5.18616	8.63642	0.735766	1.78325	0.0024	0.029376	yes	cytochrome P450 family protein
XLOC_024737	XLOC_024737	Medtr4g086510	chr4:33917614-33918936	WT	A8	OK	10.3785	17.2843	0.73586	1.83392	0.0016	0.0216051	yes	CXE carboxylesterase
XLOC_043196	XLOC_043196	Medtr8g054410	chr8:19775421-19778461	WT	A8	OK	5.39504	8.9907	0.736801	1.89297	0.00115	0.016693	yes	PPR containing plant-like protein
XLOC_048837	XLOC_048837	Medtr0136s0060	scaffold0136:30782-34219	WT	A8	OK	11.9827	19.9865	0.73807	2.36924	0.0002	0.00416509	yes	activator of 90 kDa heat shock ATPase-like protein
XLOC_019748	XLOC_019748	Medtr4g031820	chr4:11016191-11019940	WT	A8	OK	93.9747	156.823	0.738795	2.07171	0.0001	0.00235093	yes	cytochrome P450 family monooxygenase
XLOC_009274	XLOC_009274	Medtr2g097290	chr2:41547125-41552605	WT	A8	OK	5.49723	9.17627	0.739204	1.98068	0.0006	0.010047	yes	double-strand telomere-binding protein, putative
XLOC_029571	XLOC_029571	Medtr5g014150	chr5:4707360-4713269	WT	A8	OK	15.6245	26.0974	0.740102	2.16195	0.0003	0.00580183	yes	peptide transporter
XLOC_040483	XLOC_040483	Medtr7g076030	chr7:28569294-28573972	WT	A8	OK	21.2075	35.4321	0.74048	2.29436	0.0002	0.00416509	yes	shaggy-like kinase
XLOC_003457	XLOC_003457	Medtr1g014510	chr1:3122891-3126121	WT	A8	OK	24.8191	41.4845	0.741123	2.25425	0.0003	0.00580183	yes	nodulin MtN21/EamA-like transporter family protein
XLOC_045614	XLOC_045614	Medtr8g031900	chr8:11943280-11946010	WT	A8	OK	114.712	191.753	0.741234	2.32009	0.0001	0.00235093	yes	short chain dehydrogenase/reductase
XLOC_045743	XLOC_045743	Medtr8g037920,Medtr8g037923	chr8:14048187-14063483	WT	A8	OK	15.0756	25.2192	0.742309	2.10117	0.0005	0.00873481	yes	DUF247 domain protein
XLOC_042314	XLOC_042314	Medtr8g013860	chr8:4268321-4269318	WT	A8	OK	9.38274	15.698	0.742499	1.77627	0.00245	0.0298916	yes	AP2 domain class transcription factor
XLOC_033254	XLOC_033254	Medtr6g461910	chr6:21613651-21616491	WT	A8	OK	6.07867	10.1916	0.745559	2.0588	0.00055	0.00936679	yes	DUF3475 domain protein
XLOC_019324	XLOC_019324	Medtr4g014540	chr4:4110877-4113850	WT	A8	OK	46.8724	78.6138	0.746042	2.35345	0.00015	0.00328614	yes	ferritin
XLOC_006530	XLOC_006530	Medtr1g117000	chr1:52913734-52926651	WT	A8	OK	55.7064	93.4663	0.746603	2.02593	0.0006	0.010047	yes	phosphoglucan, water dikinase, putative
XLOC_011087	XLOC_011087	Medtr2g462010	chr2:25660069-25663863	WT	A8	OK	41.8566	70.3017	0.748106	2.3971	5e-05	0.00128189	yes	COBRA-like protein 2 precursor
XLOC_000273	XLOC_000273	Medtr1g016070	chr1:4195060-4196827	WT	A8	OK	9.92584	16.6756	0.74848	2.04425	0.0003	0.00580183	yes	fatty acid/sphingolipid desaturase
XLOC_042257	XLOC_042257	Medtr8g012400	chr8:3529719-3533281	WT	A8	OK	15.1547	25.4989	0.750669	2.22443	0.00025	0.00500845	yes	O-glycosyl hydrolase family 17 protein
XLOC_006290	XLOC_006290	Medtr1g108810	chr1:49172625-49176069	WT	A8	OK	8.24511	13.9513	0.758788	1.91647	0.00125	0.0178308	yes	MATE efflux family protein
XLOC_019571	XLOC_019571	Medtr4g023470	chr4:7922441-7931444	WT	A8	OK	8.84666	14.9727	0.759129	2.03802	0.0005	0.00873481	yes	DnaJ-class molecular chaperone
XLOC_004893	XLOC_004893	Medtr1g062980	chr1:27661468-27665753	WT	A8	OK	40.7382	68.969	0.759566	2.42326	5e-05	0.00128189	yes	four ACT domain ACT domain protein which protein
XLOC_000635	XLOC_000635	Medtr1g028290	chr1:9493221-9496168	WT	A8	OK	7.78604	13.1969	0.761235	2.05341	0.0005	0.00873481	yes	receptor-like kinase
XLOC_005072	XLOC_005072	Medtr1g069845	chr1:30523134-30528750	WT	A8	OK	5.8747	9.96116	0.7618	1.99203	0.0006	0.010047	yes	armadillo/beta-catenin repeat protein
XLOC_044049	XLOC_044049	Medtr8g079250	chr8:33897974-33942343	WT	A8	OK	59.8002	101.486	0.763061	1.69606	0.0033	0.0373554	yes	heavy metal P-type ATPase
XLOC_045629	XLOC_045629	Medtr8g032240	chr8:12121460-12124545	WT	A8	OK	3.85096	6.55154	0.766618	1.65525	0.0046	0.0479249	yes	inositol polyphosphate multikinase beta-like protein
XLOC_018735	XLOC_018735	Medtr3g110390	chr3:51577894-51579779	WT	A8	OK	7.07761	12.0588	0.768746	1.65395	0.004	0.0432904	yes	early nodulin 93
XLOC_023105	XLOC_023105	Medtr4g020590	chr4:6586359-6594472	WT	A8	OK	5.26182	8.99037	0.772818	2.13247	0.0004	0.00730395	yes	disease resistance protein (TIR-NBS-LRR class), putative
XLOC_035995	XLOC_035995	Medtr7g009060	chr7:1913708-1933672	WT	A8	OK	34.6936	59.3331	0.774168	2.25758	5e-05	0.00128189	yes	phosphoglycerate mutase-like protein
XLOC_009094	XLOC_009094	Medtr2g090710	chr2:38865836-38869185	WT	A8	OK	1.76166	3.0151	0.77527	1.73338	0.0032	0.0364627	yes	LRR receptor-like kinase family protein
XLOC_025230	XLOC_025230	Medtr4g101330	chr4:41846674-41847596	WT	A8	OK	297.67	510.508	0.778221	2.21417	0.0002	0.00416509	yes	Lipid transfer protein
XLOC_026761	XLOC_026761	Medtr5g017080	chr5:6208063-6211481	WT	A8	OK	27.2628	46.7613	0.77838	2.48643	5e-05	0.00128189	yes	receptor-like kinase plant
XLOC_026133	XLOC_026133	Medtr4g132120	chr4:55193724-55200876	WT	A8	OK	1.7391	2.98737	0.780534	1.80576	0.0018	0.0235677	yes	tRNA wybutosine-synthesizing 2/3/4-like protein
XLOC_034907	XLOC_034907	Medtr6g045483	chr6:16399502-16403084	WT	A8	OK	14.4725	24.8619	0.780622	2.35832	0.0001	0.00235093	yes	silicon efflux transporter
XLOC_018502	XLOC_018502	Medtr3g104750	chr3:48288588-48289664	WT	A8	OK	9.50671	16.3344	0.780894	1.70205	0.00425	0.0451714	yes	WRKY family transcription factor
XLOC_045370	XLOC_045370	Medtr8g022870	chr8:8132027-8134861	WT	A8	OK	11.2482	19.357	0.78316	2.3855	5e-05	0.00128189	yes	subtilisin-like serine protease
XLOC_049292	XLOC_049292	Medtr0318s0020	scaffold0318:14184-15912	WT	A8	OK	13.1206	22.5832	0.783412	2.31154	5e-05	0.00128189	yes	DUF3475 domain protein
XLOC_015346	XLOC_015346	Medtr3g110420	chr3:51527299-51530738	WT	A8	OK	4.33137	7.47228	0.786723	1.80592	0.00175	0.0230402	yes	transmembrane amino acid transporter family protein
XLOC_006175	XLOC_006175	Medtr1g105480	chr1:47480088-47482381	WT	A8	OK	221.878	383.883	0.790899	2.01013	0.0007	0.0112833	yes	thiazole biosynthetic enzyme
XLOC_049500	XLOC_049500	Medtr0443s0040	scaffold0443:8406-9711	WT	A8	OK	12.1049	20.9435	0.790908	2.16114	0.0003	0.00580183	yes	glycoside hydrolase family 18 protein
XLOC_048951	XLOC_048951	Medtr0171s0010	scaffold0171:10158-12430	WT	A8	OK	2.67936	4.6418	0.792798	1.79082	0.00275	0.0326081	yes	cytochrome P450 family protein
XLOC_045521	XLOC_045521	Medtr8g028410	chr8:10740075-10744799	WT	A8	OK	35.3959	61.3569	0.793646	2.51844	5e-05	0.00128189	yes	ABIL1-like protein
XLOC_015327	XLOC_015327	Medtr3g109610	chr3:51268478-51271917	WT	A8	OK	3.00357	5.21534	0.796081	1.714	0.00355	0.0394555	yes	carotenoid cleavage dioxygenase
XLOC_049392	XLOC_049392	Medtr0374s0050	scaffold0374:12823-15980	WT	A8	OK	6.36421	11.0893	0.80112	2.02492	0.00065	0.0106676	yes	aldo/keto reductase family oxidoreductase
XLOC_013079	XLOC_013079	Medtr3g035970	chr3:13353642-13361176	WT	A8	OK	35.3394	61.6113	0.801919	2.54945	5e-05	0.00128189	yes	glutamate-ammonia ligase-like protein
XLOC_045776	XLOC_045776	Medtr8g038880	chr8:14428775-14435500	WT	A8	OK	10.6555	18.5866	0.802667	2.31097	0.0002	0.00416509	yes	peptide/nitrate transporter plant
XLOC_038390	XLOC_038390	Medtr7g104480	chr7:42340625-42343103	WT	A8	OK	4.22431	7.37361	0.803656	1.90687	0.0013	0.0184332	yes	ABA response element-binding factor
XLOC_039349	XLOC_039349	Medtr7g024320	chr7:7979770-7985724	WT	A8	OK	162.953	284.537	0.804161	2.02342	0.0005	0.00873481	yes	ACT domain protein
XLOC_009677	XLOC_009677	Medtr2g008750	chr2:1596310-1603782	WT	A8	OK	1.73969	3.03779	0.804194	1.7002	0.00335	0.0377636	yes	dentin sialophosphoprotein-like protein, putative
XLOC_022427	XLOC_022427	-	chr4:53550684-53551149	WT	A8	OK	56.6734	99.0377	0.805307	2.00347	0.0004	0.00730395	yes	#N/A
XLOC_040850	XLOC_040850	Medtr7g086690	chr7:33699637-33702118	WT	A8	OK	2.2091	3.8636	0.806486	1.781	0.0028	0.0330358	yes	cation calcium exchanger
XLOC_044181	XLOC_044181	Medtr8g086380	chr8:35827447-35829421	WT	A8	OK	119.831	209.589	0.806563	2.35326	0.00015	0.00328614	yes	CBL-interacting kinase
XLOC_000135	XLOC_000135	Medtr1g010210	chr1:1806315-1808831	WT	A8	OK	9.22919	16.1498	0.807242	2.21102	0.0002	0.00416509	yes	sulfate transporter-like protein
XLOC_047470	XLOC_047470	Medtr8g101490	chr8:42624989-42635829	WT	A8	OK	7.89512	13.8432	0.810147	2.32125	0.0001	0.00235093	yes	isoamylase-type starch debranching enzyme
XLOC_022290	XLOC_022290	Medtr4g124380,Medtr4g124390	chr4:51443526-51455907	WT	A8	OK	6.76632	11.8651	0.810278	1.78796	0.00215	0.0270669	yes	anaphase-promoting complex subunit 11 RING-H2 finger protein
XLOC_018893	XLOC_018893	Medtr3g115340	chr3:53932568-53939913	WT	A8	OK	11.1153	19.5027	0.811126	2.44138	5e-05	0.00128189	yes	starch branching enzyme I
XLOC_007321	XLOC_007321	Medtr2g026685	chr2:9695222-9700095	WT	A8	OK	16.8259	29.5258	0.811293	2.32469	0.00015	0.00328614	yes	heavy metal transport/detoxification superfamily protein
XLOC_018680	XLOC_018680	Medtr3g109490	chr3:50639962-50643082	WT	A8	OK	5.08191	8.92256	0.812086	1.78033	0.00215	0.0270669	yes	dehydration-responsive protein RD22
XLOC_026161	XLOC_026161	Medtr4g132810	chr4:55544900-55548045	WT	A8	OK	5.9782	10.4965	0.81213	1.93376	0.00085	0.013229	yes	tyrosine specific protein phosphatase family protein
XLOC_009517	XLOC_009517	Medtr2g104230	chr2:44907468-44908785	WT	A8	OK	4.54332	7.98403	0.81337	1.80007	0.0026	0.031299	yes	SAM domain protein
XLOC_009001	XLOC_009001	Medtr2g089360	chr2:37763974-37766790	WT	A8	OK	1.63846	2.88121	0.814333	1.74268	0.00315	0.036088	yes	G-type lectin S-receptor-like Serine/Threonine-kinase
XLOC_019538	XLOC_019538	Medtr4g022350	chr4:7366114-7369180	WT	A8	OK	94.9109	166.917	0.814487	2.59027	5e-05	0.00128189	yes	cytochrome b5-like heme/steroid-binding domain protein
XLOC_019089	XLOC_019089	Medtr4g005880	chr4:408910-412319	WT	A8	OK	50.0626	88.0959	0.81534	2.47079	5e-05	0.00128189	yes	D-3-phosphoglycerate dehydrogenase family protein
XLOC_018706	XLOC_018706	Medtr3g110115,Medtr3g110120	chr3:51033516-51045372	WT	A8	OK	20.1143	35.406	0.815769	1.70151	0.00305	0.0352833	yes	esterase/lipase domain protein, putative
XLOC_003515	XLOC_003515	Medtr1g015830	chr1:4074792-4079142	WT	A8	OK	32.8768	57.8797	0.81599	2.53423	5e-05	0.00128189	yes	lysine decarboxylase family protein
XLOC_019125	XLOC_019125	Medtr4g007220	chr4:1009796-1012250	WT	A8	OK	5.45816	9.62957	0.819058	2.0713	0.00055	0.00936679	yes	galactoside 2-alpha-L-fucosyltransferase-like protein
XLOC_013672	XLOC_013672	Medtr3g464150	chr3:25772407-25778862	WT	A8	OK	6.66046	11.7519	0.819204	2.42075	5e-05	0.00128189	yes	double Clp-N motif P-loop nucleoside triphosphate hydrolase
XLOC_019141	XLOC_019141	Medtr4g007770	chr4:1228728-1234991	WT	A8	OK	5.94331	10.4903	0.819721	1.69567	0.00445	0.0469291	yes	AP2-type transcription factor
XLOC_025332	XLOC_025332	Medtr4g104610	chr4:43307304-43311594	WT	A8	OK	57.2877	101.23	0.821338	2.60531	5e-05	0.00128189	yes	cytochrome P450 family 71 protein
XLOC_047986	XLOC_047986	Medtr0010s0400	scaffold0010:252343-254488	WT	A8	OK	2.06897	3.6627	0.823992	1.85331	0.0025	0.0303455	yes	methyltransferase domain protein, putative
XLOC_027353	XLOC_027353	Medtr5g034320	chr5:14864230-14867080	WT	A8	OK	17.7526	31.4347	0.824324	2.56984	5e-05	0.00128189	yes	polygalacturonase non-catalytic protein
XLOC_030283	XLOC_030283	Medtr5g037070	chr5:16177645-16181364	WT	A8	OK	2.72926	4.83387	0.824668	1.84516	0.0014	0.0195444	yes	zinc ion-binding protein
XLOC_040852	XLOC_040852	Medtr7g086770	chr7:33744364-33745324	WT	A8	OK	46.1653	81.8245	0.825723	2.29132	0.00015	0.00328614	yes	transmembrane protein, putative
XLOC_018651	XLOC_018651	Medtr3g108990	chr3:50368524-50369977	WT	A8	OK	6.04671	10.7194	0.825996	1.95287	0.00115	0.016693	yes	monomeric form sarcosine oxidase
XLOC_049921	XLOC_049921	Medtr0955s0020	scaffold0955:2902-3892	WT	A8	OK	8.89076	15.7959	0.829167	1.7331	0.0037	0.0408119	yes	disease resistance protein (TIR-NBS-LRR class)
XLOC_011039	XLOC_011039	Medtr2g059890	chr2:24664054-24667015	WT	A8	OK	78.8051	140.014	0.829216	2.66825	5e-05	0.00128189	yes	rhodanese/cell cycle control phosphatase superfamily protein
XLOC_031868	XLOC_031868	Medtr5g095220	chr5:41620566-41625157	WT	A8	OK	49.6962	88.5668	0.83363	2.66872	5e-05	0.00128189	yes	cytochrome P450 family 71 protein
XLOC_020774	XLOC_020774	Medtr4g074190	chr4:28224682-28227307	WT	A8	OK	6.99512	12.4754	0.83466	2.23434	0.00025	0.00500845	yes	phototropic-responsive NPH3 family protein
XLOC_049136	XLOC_049136	Medtr0245s0010	scaffold0245:1564-24305	WT	A8	OK	0.746351	1.33202	0.835685	1.73611	0.00425	0.0451714	yes	DNA topoisomerase I, bacterial protein
XLOC_021508	XLOC_021508	Medtr4g094715	chr4:38832639-38835379	WT	A8	OK	5.3454	9.54132	0.835891	2.03577	0.00035	0.00656795	yes	pectin lyase superfamily protein
XLOC_002044	XLOC_002044	Medtr1g077840	chr1:34785115-34788483	WT	A8	OK	15.8604	28.3694	0.838909	2.50965	5e-05	0.00128189	yes	OPT family oligopeptide transporter
XLOC_048275	XLOC_048275	Medtr0034s0060	scaffold0034:17358-21865	WT	A8	OK	131.567	235.915	0.842474	2.21508	0.0003	0.00580183	yes	rhamnose biosynthetic-like enzyme
XLOC_021577	XLOC_021577	Medtr4g097500	chr4:40173228-40178424	WT	A8	OK	5.41711	9.71358	0.842481	2.03459	0.00065	0.0106676	yes	thioredoxin-like protein
XLOC_021755	XLOC_021755	Medtr4g104680	chr4:43367241-43373257	WT	A8	OK	7.79477	13.9817	0.842966	2.41651	0.0001	0.00235093	yes	quinolinate synthetase A protein
XLOC_032217	XLOC_032217	Medtr6g007897,Medtr6g007917	chr6:2123509-2147100	WT	A8	OK	355.997	639.008	0.84397	2.28596	5e-05	0.00128189	yes	gibberellin-regulated family protein
XLOC_020052	XLOC_020052	Medtr4g048460	chr4:17178706-17183882	WT	A8	OK	7.17785	12.8969	0.845406	2.26057	0.00015	0.00328614	yes	sesquiterpene synthase
XLOC_013894	XLOC_013894	Medtr3g065370	chr3:29527119-29531148	WT	A8	OK	3.3743	6.06627	0.846224	1.77118	0.0028	0.0330358	yes	salt stress response/antifungal domain protein
XLOC_023081	XLOC_023081	Medtr4g019450	chr4:6083889-6090270	WT	A8	OK	5.69042	10.2315	0.846412	2.22849	5e-05	0.00128189	yes	BEL1-like homeodomain protein
XLOC_018938	XLOC_018938	Medtr3g116860	chr3:54643031-54651822	WT	A8	OK	17.8599	32.1343	0.847393	2.58866	5e-05	0.00128189	yes	glucose-1-phosphate adenylyltransferase family protein
XLOC_045349	XLOC_045349	Medtr8g022310	chr8:7904881-7909385	WT	A8	OK	30.7343	55.3262	0.848116	2.62731	5e-05	0.00128189	yes	chaperone DnaJ domain protein
XLOC_041592	XLOC_041592	Medtr7g108860	chr7:44295076-44298427	WT	A8	OK	16.8352	30.3158	0.848591	2.37837	5e-05	0.00128189	yes	CS domain protein
XLOC_042607	XLOC_042607	Medtr8g024560	chr8:9057819-9072540	WT	A8	OK	12.2429	22.0656	0.849853	2.27432	5e-05	0.00128189	yes	D-arabinono-1,4-lactone oxidase-like protein
XLOC_025336	XLOC_025336	Medtr4g104760	chr4:43401814-43403991	WT	A8	OK	2.34422	4.22719	0.85059	1.83425	0.00145	0.0200506	yes	protein phosphatase 2c, putative
XLOC_008906	XLOC_008906	Medtr2g086530	chr2:36380592-36385598	WT	A8	OK	31.754	57.2827	0.851159	2.61121	5e-05	0.00128189	yes	glycoside hydrolase family 17 protein
XLOC_025838	XLOC_025838	Medtr4g122740	chr4:50631729-50632402	WT	A8	OK	8.40105	15.1707	0.852646	1.77423	0.00355	0.0394555	yes	plant invertase/pectin methylesterase inhibitor
XLOC_027432	XLOC_027432	Medtr5g037080	chr5:16189504-16192380	WT	A8	OK	10.4617	18.8985	0.85316	2.43732	5e-05	0.00128189	yes	MYB-like transcription factor family protein
XLOC_046935	XLOC_046935	Medtr8g085680	chr8:35511958-35520462	WT	A8	OK	9.15397	16.5374	0.853259	2.49757	5e-05	0.00128189	yes	acyl-activating enzyme 17, peroxisomal protein, putative
XLOC_006109	XLOC_006109	Medtr1g102890	chr1:46503092-46505126	WT	A8	OK	7.95135	14.376	0.854391	1.92886	0.00145	0.0200506	yes	1,2-dihydroxy-3-keto-5-methylthiopentene dioxygenase
XLOC_032737	XLOC_032737	Medtr6g033675	chr6:11017872-11050342	WT	A8	OK	151.53	274.876	0.859184	2.26419	0.00015	0.00328614	yes	UDP-glucosyl transferase 88A1
XLOC_017936	XLOC_017936	Medtr3g087700	chr3:39733237-39734754	WT	A8	OK	7.51477	13.6366	0.859685	1.93244	0.00115	0.016693	yes	DUF581 family protein
XLOC_004107	XLOC_004107	Medtr1g035720	chr1:13039277-13041781	WT	A8	OK	3.07257	5.58557	0.862262	1.79586	0.00275	0.0326081	yes	phototropic-responsive NPH3 family protein
XLOC_022258	XLOC_022258	Medtr4g123810	chr4:51021991-51024226	WT	A8	OK	70.2148	127.842	0.864516	2.58199	5e-05	0.00128189	yes	S-adenosylmethionine synthase-like protein
XLOC_043631	XLOC_043631	Medtr8g066670	chr8:27704771-27714873	WT	A8	OK	1.14542	2.0878	0.866107	1.90249	0.0011	0.0162028	yes	chlororespiratory reduction protein, putative
XLOC_049043	XLOC_049043	Medtr0204s0010	scaffold0204:0-1695	WT	A8	OK	62.8748	114.712	0.867468	2.78735	5e-05	0.00128189	yes	endomembrane protein 70 family protein
XLOC_019074	XLOC_019074	Medtr4g005190,Medtr4g005270	chr4:100267-167405	WT	A8	OK	253.187	462.143	0.868137	1.71479	0.00335	0.0377636	yes	beta-amyrin synthase
XLOC_012020	XLOC_012020	Medtr2g096670	chr2:41275255-41281199	WT	A8	OK	8.14861	14.8762	0.868378	2.45271	5e-05	0.00128189	yes	fusaric acid resistance-like protein
XLOC_012826	XLOC_012826	Medtr3g026400,Medtr3g026620	chr3:8137221-8168129	WT	A8	OK	8.42182	15.3853	0.869349	2.25046	0.0001	0.00235093	yes	glycoside hydrolase family 1 protein
XLOC_015111	XLOC_015111	Medtr3g104560	chr3:48175423-48184409	WT	A8	OK	37.1952	68.0952	0.872438	2.76528	5e-05	0.00128189	yes	cytochrome P450 family protein
XLOC_047234	XLOC_047234	Medtr8g094600	chr8:39500248-39505017	WT	A8	OK	2.17511	3.98282	0.872701	1.90642	0.0012	0.0172473	yes	NAD-dependent aldehyde dehydrogenase family protein
XLOC_047292	XLOC_047292	Medtr8g100120	chr8:40181721-40184021	WT	A8	OK	2.83802	5.206	0.875291	1.73526	0.0032	0.0364627	yes	Mg-protoporphyrin IX methyltransferase
XLOC_045783	XLOC_045783	Medtr8g039190	chr8:14579012-14580984	WT	A8	OK	3.40728	6.25051	0.875356	2.01357	0.00065	0.0106676	yes	organic cation/carnitine transporter
XLOC_004889	XLOC_004889	Medtr1g062860	chr1:27539219-27543659	WT	A8	OK	43.5221	79.8874	0.87622	2.65111	5e-05	0.00128189	yes	eukaryotic-type carbonic anhydrase
XLOC_046484	XLOC_046484	Medtr8g068360	chr8:28506705-28508326	WT	A8	OK	4.46014	8.20942	0.880191	2.04436	0.0009	0.013837	yes	UDP-glucosyltransferase family protein
XLOC_049874	XLOC_049874	Medtr0874s0010	scaffold0874:0-794	WT	A8	OK	9.3945	17.2932	0.880313	2.34043	0.00015	0.00328614	yes	hypothetical protein
XLOC_029399	XLOC_029399	Medtr5g009140	chr5:2114675-2117290	WT	A8	OK	4.03087	7.42242	0.880798	1.65611	0.0046	0.0479249	yes	triacylglycerol lipase
XLOC_010477	XLOC_010477	Medtr2g436530	chr2:14206241-14213566	WT	A8	OK	1.45528	2.68197	0.882	1.9511	0.00095	0.0144072	yes	E3 ubiquitin-protein ligase LIN-like protein, putative
XLOC_000913	XLOC_000913	Medtr1g038680	chr1:14256056-14258657	WT	A8	OK	4.2346	7.80569	0.882299	1.99202	0.0016	0.0216051	yes	cationic peroxidase
XLOC_015264	XLOC_015264	Medtr3g109160	chr3:50470765-50471611	WT	A8	OK	32.1573	59.3246	0.883483	2.42737	5e-05	0.00128189	yes	SAUR-like auxin-responsive family protein
XLOC_010600	XLOC_010600	Medtr2g037850	chr2:16389779-16401151	WT	A8	OK	35.0464	64.6596	0.883598	2.782	5e-05	0.00128189	yes	subtilisin-like serine protease
XLOC_049598	XLOC_049598	Medtr0530s0020	scaffold0530:4527-8217	WT	A8	OK	4.30003	7.93421	0.883738	2.18241	0.00015	0.00328614	yes	clathrin assembly protein
XLOC_026083	XLOC_026083	Medtr4g130660	chr4:54436909-54437697	WT	A8	OK	85.0152	157.015	0.885106	2.67975	5e-05	0.00128189	yes	low temperature and salt responsive family protein
XLOC_021668	XLOC_021668	Medtr4g101380	chr4:41871719-41876318	WT	A8	OK	17.491	32.3464	0.886992	2.70982	5e-05	0.00128189	yes	peptide/nitrate transporter
XLOC_014043	XLOC_014043	Medtr3g070755	chr3:31731590-31737744	WT	A8	OK	31.0334	57.5223	0.890299	1.77103	0.003	0.0348323	yes	NHL domain protein
XLOC_038409	XLOC_038409	Medtr7g105070	chr7:42599884-42602317	WT	A8	OK	2.52222	4.67845	0.891338	1.96484	0.00095	0.0144072	yes	desacetoxyvindoline 4-hydroxylase, putative
XLOC_005809	XLOC_005809	Medtr1g092860	chr1:41813157-41816599	WT	A8	OK	5.37133	9.97782	0.893446	2.11618	0.00025	0.00500845	yes	RNA-binding (RRM/RBD/RNP motif) family protein
XLOC_009259	XLOC_009259	Medtr2g096760	chr2:41349210-41352816	WT	A8	OK	14.3896	26.7344	0.893669	2.74293	5e-05	0.00128189	yes	E3 ubiquitin-protein ligase XBAT31, putative
XLOC_023114	XLOC_023114	Medtr4g021270	chr4:6888888-6890129	WT	A8	OK	17.9468	33.3731	0.894961	2.4592	5e-05	0.00128189	yes	transcriptional regulator superman protein
XLOC_038852	XLOC_038852	Medtr7g118110	chr7:49018841-49023120	WT	A8	OK	31.2076	58.0908	0.896412	2.28166	0.00025	0.00500845	yes	tyrosine kinase domain protein
XLOC_029510	XLOC_029510	Medtr5g012290	chr5:3655155-3659701	WT	A8	OK	3.21037	5.99095	0.900047	2.10049	0.00045	0.00799382	yes	peptide/nitrate transporter
XLOC_039040	XLOC_039040	Medtr7g011330,Medtr7g011350	chr7:3014559-3039676	WT	A8	OK	3.59791	6.71594	0.90043	2.11948	0.00055	0.00936679	yes	phosphate transporter PHO1-like protein
XLOC_040114	XLOC_040114	Medtr7g062550,Medtr7g062580	chr7:22765115-22780881	WT	A8	OK	32.4185	60.6063	0.902648	2.47389	5e-05	0.00128189	yes	2OG-Fe(II) oxygenase family oxidoreductase
XLOC_027238	XLOC_027238	Medtr5g030740	chr5:13133968-13135416	WT	A8	OK	41.7959	78.1665	0.903189	2.19	0.00015	0.00328614	yes	hydroxyproline-rich glycoprotein family protein, putative
XLOC_042729	XLOC_042729	Medtr8g030590	chr8:11313149-11316076	WT	A8	OK	3.41432	6.38738	0.903624	2.1892	0.00015	0.00328614	yes	cytochrome P450 family 94 protein
XLOC_019070	XLOC_019070	Medtr4g005070	chr4:40283-46844	WT	A8	OK	2.90905	5.44975	0.905644	2.09887	0.0004	0.00730395	yes	high chlorophyll fluorescence phenotype 173 protein
XLOC_016346	XLOC_016346	Medtr3g436390	chr3:12221642-12226531	WT	A8	OK	28.4222	53.2718	0.906353	2.8493	5e-05	0.00128189	yes	flavonoid hydroxylase
XLOC_021325	XLOC_021325	Medtr4g091530	chr4:36274734-36276580	WT	A8	OK	15.456	28.9731	0.906544	2.68569	5e-05	0.00128189	yes	octicosapeptide/phox/Bem1p (PB1) domain protein
XLOC_014789	XLOC_014789	Medtr3g094630,Medtr3g094650	chr3:43179294-43190575	WT	A8	OK	5.75165	10.8187	0.911477	2.11349	5e-05	0.00128189	yes	horseradish peroxidase-like protein
XLOC_022705	XLOC_022705	Medtr4g006320	chr4:589814-594295	WT	A8	OK	28.9901	54.5435	0.91185	2.86719	5e-05	0.00128189	yes	translation initiation factor IF-2
XLOC_014120	XLOC_014120	Medtr3g073470	chr3:33129591-33135171	WT	A8	OK	5.24563	9.87551	0.912738	2.43272	5e-05	0.00128189	yes	serine transhydroxymethyltransferase
XLOC_025715	XLOC_025715	Medtr4g117960	chr4:48957546-48959432	WT	A8	OK	3.20092	6.04132	0.916374	2.05788	0.0005	0.00873481	yes	UDP-glucosyltransferase family protein
XLOC_003604	XLOC_003604	Medtr1g018760	chr1:5478972-5481406	WT	A8	OK	565.538	1068.58	0.918003	1.89139	0.00195	0.0251669	yes	isoaspartyl peptidase/L-asparaginase
XLOC_023322	XLOC_023322	Medtr4g029020	chr4:9994105-9995503	WT	A8	OK	10.8692	20.5458	0.918599	2.45266	5e-05	0.00128189	yes	CBL-interacting kinase
XLOC_027802	XLOC_027802	Medtr5g055000	chr5:22654984-22661493	WT	A8	OK	5.74062	10.8983	0.924821	2.1811	0.00025	0.00500845	yes	peptide/nitrate transporter
XLOC_028985	XLOC_028985	Medtr5g093430	chr5:40785116-40786354	WT	A8	OK	10.5032	19.9663	0.926748	2.21723	0.00035	0.00656795	yes	DUF4408 domain protein
XLOC_027766	XLOC_027766	Medtr5g053250	chr5:21944144-21947284	WT	A8	OK	7.87876	15.0223	0.931068	2.13012	0.0005	0.00873481	yes	eukaryotic cytochrome b561 protein
XLOC_019448	XLOC_019448	Medtr4g019165	chr4:5957296-5960586	WT	A8	OK	2.87268	5.47748	0.931118	2.03448	0.00045	0.00799382	yes	pfkB family carbohydrate kinase
XLOC_042492	XLOC_042492	Medtr8g020500	chr8:7198685-7202464	WT	A8	OK	19.616	37.4183	0.931715	2.50321	5e-05	0.00128189	yes	ubiquitin ATG12-like protein
XLOC_006700	XLOC_006700	Medtr2g008110	chr2:1292688-1293629	WT	A8	OK	29.1063	55.5475	0.932389	2.71916	5e-05	0.00128189	yes	vacuolar iron transporter-like protein
XLOC_020759	XLOC_020759	Medtr4g073690	chr4:27963344-27966995	WT	A8	OK	60.3366	115.246	0.933611	2.90508	5e-05	0.00128189	yes	nodulin-like/MFS transporter
XLOC_048906	XLOC_048906	Medtr0154s0010	scaffold0154:0-1407	WT	A8	OK	5.38772	10.2912	0.933663	2.12916	0.00065	0.0106676	yes	late embryogenesis abundant protein
XLOC_005659	XLOC_005659	Medtr1g088430	chr1:39538248-39544838	WT	A8	OK	3.26842	6.24381	0.933832	2.17324	0.0006	0.010047	yes	magnesium/proton exchanger-like protein
XLOC_047852	XLOC_047852	Medtr0003s0500	scaffold0003:250004-251509	WT	A8	OK	1.55468	2.97102	0.934341	1.70582	0.00375	0.0412435	yes	membrane-bound O-acyltransferase family MBOAT protein
XLOC_045217	XLOC_045217	Medtr8g017100	chr8:5750180-5751114	WT	A8	OK	4.26321	8.15464	0.935682	1.86723	0.0022	0.0275138	yes	DUF4228 domain protein
XLOC_045156	XLOC_045156	Medtr8g015010,Medtr8g015100	chr8:4800566-4852802	WT	A8	OK	1.17389	2.24588	0.93599	1.62857	0.00455	0.0475345	yes	LRR receptor-like kinase plant
XLOC_002037	XLOC_002037	Medtr1g077660	chr1:34681007-34683920	WT	A8	OK	2.08814	4.00167	0.938382	1.88238	0.0017	0.0225857	yes	aluminum activated malate transporter family protein
XLOC_039710	XLOC_039710	Medtr7g044790	chr7:15056940-15059729	WT	A8	OK	1.21028	2.31956	0.938513	1.79597	0.00215	0.0270669	yes	PPR containing plant-like protein
XLOC_022948	XLOC_022948	Medtr4g014440	chr4:4075039-4078213	WT	A8	OK	4.8091	9.22924	0.940445	2.16004	0.00025	0.00500845	yes	Pmr5/Cas1p GDSL/SGNH-like acyl-esterase family protein
XLOC_016146	XLOC_016146	Medtr3g027470	chr3:8587285-8592862	WT	A8	OK	1.48682	2.87128	0.949458	2.11359	0.00035	0.00656795	yes	disease resistance protein (CC-NBS-LRR class) family protein
XLOC_010305	XLOC_010305	Medtr2g030100	chr2:11268938-11269883	WT	A8	OK	6.52914	12.6151	0.950193	1.93654	0.00165	0.0221072	yes	leguminosin group486 secreted peptide
XLOC_021411	XLOC_021411	Medtr4g094222	chr4:37468260-37471472	WT	A8	OK	9.21183	17.825	0.952338	2.27013	5e-05	0.00128189	yes	ubiquinol oxidase 1a
XLOC_002435	XLOC_002435	Medtr1g090667	chr1:40611542-40618675	WT	A8	OK	11.4203	22.1731	0.957209	2.63791	5e-05	0.00128189	yes	FAD/NAD(P)-binding oxidoreductase family protein
XLOC_018165	XLOC_018165	Medtr3g095040	chr3:43385678-43387703	WT	A8	OK	26.7241	51.8865	0.957218	2.60544	5e-05	0.00128189	yes	WRKY family transcription factor
XLOC_025642	XLOC_025642	Medtr4g115920	chr4:47897676-47901019	WT	A8	OK	3.54285	6.89702	0.961064	2.27678	0.0002	0.00416509	yes	monogalactosyldiacylglycerol synthase
XLOC_024596	XLOC_024596	Medtr4g081440	chr4:31579237-31585331	WT	A8	OK	23.962	46.717	0.963204	2.83457	5e-05	0.00128189	yes	dihydroflavonol 4-reductase-like protein
XLOC_025579	XLOC_025579	Medtr4g114000	chr4:46909436-46911085	WT	A8	OK	4.66915	9.10868	0.964082	2.26998	0.0001	0.00235093	yes	aspartate racemase
XLOC_014362	XLOC_014362	Medtr3g082100	chr3:37046743-37048858	WT	A8	OK	385.495	753.033	0.966002	1.97956	0.00045	0.00799382	yes	Lipid transfer protein
XLOC_049257	XLOC_049257	Medtr0296s0010	scaffold0296:907-1948	WT	A8	OK	3.53649	6.91058	0.966488	1.88724	0.00205	0.0261375	yes	PIF1-like helicase
XLOC_046395	XLOC_046395	Medtr8g064530	chr8:27065063-27067757	WT	A8	OK	2.7822	5.44498	0.968702	2.23173	0.00035	0.00656795	yes	polygalacturonase non-catalytic protein
XLOC_043296	XLOC_043296	Medtr8g463380	chr8:22326722-22329800	WT	A8	OK	2.12385	4.1582	0.969281	2.19924	0.00035	0.00656795	yes	TCP family transcription factor
XLOC_000352	XLOC_000352	Medtr1g018640	chr1:5418651-5420217	WT	A8	OK	84.9537	166.51	0.970859	2.66567	5e-05	0.00128189	yes	gibberellin-regulated family protein
XLOC_022586	XLOC_022586	Medtr4g132910	chr4:55604498-55608717	WT	A8	OK	1.10817	2.17433	0.972393	1.75292	0.00335	0.0377636	yes	integrator complex subunit 3
XLOC_047987	XLOC_047987	Medtr0011s0020	scaffold0011:11539-18628	WT	A8	OK	13.8847	27.2756	0.974112	3.0312	5e-05	0.00128189	yes	cellulose synthase-like protein
XLOC_035943	XLOC_035943	Medtr7g006900	chr7:1265615-1270905	WT	A8	OK	13.3311	26.1989	0.974707	2.77721	5e-05	0.00128189	yes	cytochrome P450 family protein
XLOC_023130	XLOC_023130	Medtr4g021690	chr4:7126075-7129823	WT	A8	OK	2.04536	4.02232	0.975673	2.32523	0.0001	0.00235093	yes	NBS-LRR type disease resistance protein
XLOC_047704	XLOC_047704	-	chr8:32827697-32827881	WT	A8	OK	175.072	345.959	0.982653	1.9976	0.0009	0.013837	yes	#N/A
XLOC_013163	XLOC_013163	Medtr3g046760	chr3:15506587-15509918	WT	A8	OK	5.23633	10.35	0.983008	2.29414	0.00015	0.00328614	yes	eukaryotic cytochrome b561 protein
XLOC_014155	XLOC_014155	Medtr3g074520	chr3:33695056-33696802	WT	A8	OK	7.18966	14.2543	0.987403	2.4065	0.0001	0.00235093	yes	myb transcription factor
XLOC_040985	XLOC_040985	Medtr7g090590	chr7:35649512-35650637	WT	A8	OK	20.7156	41.1356	0.989673	2.1057	0.00025	0.00500845	yes	GASA/GAST/Snakin
XLOC_049088	XLOC_049088	Medtr0223s0010	scaffold0223:7444-11789	WT	A8	OK	4.39976	8.74657	0.991292	2.31623	0.0002	0.00416509	yes	nucleotide-diphospho-sugar transferase family protein
XLOC_022944	XLOC_022944	Medtr4g014350	chr4:4029214-4033318	WT	A8	OK	0.950912	1.89517	0.99494	1.82068	0.00275	0.0326081	yes	leucine-rich receptor-like kinase family protein
XLOC_030294	XLOC_030294	Medtr5g037380	chr5:16368717-16370307	WT	A8	OK	4.02867	8.03776	0.996489	2.06234	0.00075	0.0119371	yes	glutathione S-transferase, amino-terminal domain protein
XLOC_042626	XLOC_042626	Medtr8g027200	chr8:9516044-9517869	WT	A8	OK	1.54959	3.09523	0.998162	1.86298	0.00215	0.0270669	yes	P-loop nucleoside triphosphate hydrolase superfamily protein
XLOC_012799	XLOC_012799	Medtr3g025260	chr3:7674966-7683298	WT	A8	OK	2.33125	4.66465	1.00067	1.99584	0.0006	0.010047	yes	flavonoid hydroxylase
XLOC_025923	XLOC_025923	Medtr4g125180	chr4:51913171-51915947	WT	A8	OK	7.46495	14.9376	1.00074	2.80865	5e-05	0.00128189	yes	subtilisin-like serine protease
XLOC_017797	XLOC_017797	Medtr3g083760	chr3:37787522-37789571	WT	A8	OK	14.5677	29.1585	1.00114	2.63344	5e-05	0.00128189	yes	Lipid transfer protein
XLOC_048774	XLOC_048774	Medtr0121s0060	scaffold0121:27483-28502	WT	A8	OK	16.0222	32.1213	1.00346	2.74357	5e-05	0.00128189	yes	stress responsive A/B barrel domain protein
XLOC_048704	XLOC_048704	Medtr0103s0090	scaffold0103:42287-47502	WT	A8	OK	15.8895	31.9039	1.00566	3.09855	5e-05	0.00128189	yes	nodulin MtN21/EamA-like transporter family protein
XLOC_025617	XLOC_025617	Medtr4g115360	chr4:47644557-47647810	WT	A8	OK	57.1216	114.766	1.00659	3.19439	5e-05	0.00128189	yes	Lipid transfer protein
XLOC_049151	XLOC_049151	Medtr0252s0060	scaffold0252:20182-22041	WT	A8	OK	1.17588	2.37179	1.01223	1.74124	0.00305	0.0352833	yes	PPR containing plant-like protein
XLOC_026146	XLOC_026146	Medtr4g132400	chr4:55340743-55342731	WT	A8	OK	15.6634	31.6632	1.01541	2.96918	5e-05	0.00128189	yes	C4-dicarboxylate transporter/malic acid protein
XLOC_039359	XLOC_039359	Medtr7g024580	chr7:8101200-8104534	WT	A8	OK	229.543	464.109	1.0157	2.24968	0.0003	0.00580183	yes	heat shock cognate 70 kDa protein
XLOC_030760	XLOC_030760	Medtr5g059820	chr5:24860760-24866496	WT	A8	OK	6.23077	12.6187	1.01808	2.73227	5e-05	0.00128189	yes	nitrate reductase [NADH]-like protein
XLOC_002894	XLOC_002894	-	chr1:47498113-47501362	WT	A8	OK	225.817	459.782	1.0258	1.81118	0.0032	0.0364627	yes	#N/A
XLOC_018539	XLOC_018539	Medtr3g105610	chr3:48710292-48715609	WT	A8	OK	0.823166	1.6773	1.02688	1.93779	0.00155	0.0211406	yes	glutamate receptor 32
XLOC_036238	XLOC_036238	Medtr7g020820	chr7:6488218-6491368	WT	A8	OK	162.558	332.723	1.03337	2.57026	5e-05	0.00128189	yes	proline dehydrogenase
XLOC_020938	XLOC_020938	Medtr4g079160	chr4:30569729-30571434	WT	A8	OK	53.7398	110.234	1.03651	3.24739	5e-05	0.00128189	yes	orcinol O-methyltransferase
XLOC_042742	XLOC_042742	Medtr8g031070	chr8:11589618-11593616	WT	A8	OK	4.57666	9.45424	1.04667	2.53298	5e-05	0.00128189	yes	oxidoreductase/ferric-chelate reductase
XLOC_049582	XLOC_049582	Medtr0511s0020	scaffold0511:6944-10423	WT	A8	OK	0.748304	1.55184	1.05229	2.09081	0.0005	0.00873481	yes	disease resistance protein RGA4
XLOC_029550	XLOC_029550	Medtr5g013470	chr5:4271574-4275219	WT	A8	OK	7.08992	14.7034	1.05231	2.65321	5e-05	0.00128189	yes	NADP-specific glutamate dehydrogenase
XLOC_049334	XLOC_049334	Medtr0339s0030	scaffold0339:14780-17495	WT	A8	OK	2.17801	4.52169	1.05385	1.94472	0.0014	0.0195444	yes	thylakoid lumenal 165 kDa protein
XLOC_014063	XLOC_014063	Medtr3g071590	chr3:32140186-32141300	WT	A8	OK	6.85805	14.2455	1.05463	2.07043	0.00065	0.0106676	yes	lateral organ boundaries (LOB) domain protein
XLOC_049879	XLOC_049879	Medtr0879s0010	scaffold0879:4352-4829	WT	A8	OK	24.5523	51.0206	1.05522	2.38445	0.0003	0.00580183	yes	hypothetical protein
XLOC_005313	XLOC_005313	Medtr1g076490	chr1:34080278-34081835	WT	A8	OK	4.98728	10.3758	1.0569	1.78269	0.00265	0.0317398	yes	hypothetical protein
XLOC_014935	XLOC_014935	Medtr3g099150	chr3:45450833-45453582	WT	A8	OK	3.01415	6.27809	1.05858	2.38301	5e-05	0.00128189	yes	nodulin-like/MFS transporter
XLOC_047698	XLOC_047698	-	chr8:31098886-31099106	WT	A8	OK	59.8757	124.754	1.05904	2.02574	0.00055	0.00936679	yes	#N/A
XLOC_000268	XLOC_000268	Medtr1g015890	chr1:4108970-4109792	WT	A8	OK	29.2379	61.1149	1.06368	2.99173	5e-05	0.00128189	yes	glutaredoxin-like protein, putative
XLOC_024141	XLOC_024141	Medtr4g066640	chr4:25186896-25193982	WT	A8	OK	60.8717	127.281	1.06417	3.27371	5e-05	0.00128189	yes	glycoside hydrolase family 1 protein
XLOC_025075	XLOC_025075	Medtr4g094868	chr4:39153134-39156804	WT	A8	OK	19.3417	40.4476	1.06434	3.23027	5e-05	0.00128189	yes	AP2 domain transcription factor
XLOC_043785	XLOC_043785	Medtr8g070830	chr8:30008652-30014945	WT	A8	OK	11.5714	24.1987	1.06436	3.00646	5e-05	0.00128189	yes	membrane protein, putative
XLOC_029700	XLOC_029700	Medtr5g018280,Medtr5g018300,Medtr5g018320	chr5:6799778-6823692	WT	A8	OK	64.4277	134.766	1.06471	3.3723	5e-05	0.00128189	yes	- methylesterase
XLOC_045426	XLOC_045426	Medtr8g026770	chr8:9297161-9298991	WT	A8	OK	2.26945	4.75724	1.06778	1.91063	0.00205	0.0261375	yes	hypothetical protein
XLOC_047954	XLOC_047954	Medtr0009s0390	scaffold0009:206273-213652	WT	A8	OK	15.821	33.1785	1.06841	3.48948	5e-05	0.00128189	yes	heat shock protein 81-2
XLOC_021603	XLOC_021603	Medtr4g098800	chr4:40738525-40744941	WT	A8	OK	21.8994	45.9925	1.0705	3.19452	5e-05	0.00128189	yes	peptide transporter
XLOC_009891	XLOC_009891	Medtr2g015720	chr2:4685634-4691237	WT	A8	OK	15.6207	33.1244	1.08444	3.18824	5e-05	0.00128189	yes	trichome birefringence-like protein
XLOC_014160	XLOC_014160	Medtr3g074720	chr3:33762798-33767220	WT	A8	OK	10.6632	22.6757	1.08851	3.14671	5e-05	0.00128189	yes	outer arm dynein light chain 1
XLOC_048303	XLOC_048303	Medtr0036s0150	scaffold0036:55825-60708	WT	A8	OK	9.05516	19.2665	1.08929	3.27983	5e-05	0.00128189	yes	NAC transcription factor-like protein
XLOC_042716	XLOC_042716	Medtr8g028780,Medtr8g028795	chr8:11103089-11120613	WT	A8	OK	22.1708	47.2882	1.09282	3.37232	5e-05	0.00128189	yes	oxidoreductase/ferric-chelate reductase
XLOC_013822	XLOC_013822	Medtr3g062570	chr3:28267237-28275049	WT	A8	OK	7.07097	15.0895	1.09357	3.11615	5e-05	0.00128189	yes	LRR receptor-like kinase
XLOC_046130	XLOC_046130	Medtr8g463180	chr8:22212598-22214467	WT	A8	OK	12.6872	27.1064	1.09526	3.02223	5e-05	0.00128189	yes	plastocyanin-like domain protein
XLOC_014492	XLOC_014492	Medtr3g085710	chr3:38781938-38784533	WT	A8	OK	2.06781	4.42087	1.09623	1.92992	0.00235	0.0289696	yes	WRKY transcription factor-like protein
XLOC_016968	XLOC_016968	Medtr3g463450	chr3:25399679-25403273	WT	A8	OK	6.74904	14.4722	1.10053	2.9286	5e-05	0.00128189	yes	TPR superfamily protein
XLOC_001795	XLOC_001795	Medtr1g069915	chr1:30597284-30599321	WT	A8	OK	2.36764	5.09793	1.10646	2.1157	0.0005	0.00873481	yes	CRAL/TRIO, amino-terminal domain protein
XLOC_022608	XLOC_022608	Medtr4g133540	chr4:55865576-55865930	WT	A8	OK	7.24489	15.6312	1.10939	1.68207	0.0046	0.0479249	yes	phloem filament protein PP1
XLOC_049809	XLOC_049809	Medtr0756s0010	scaffold0756:30-6777	WT	A8	OK	0.85634	1.84856	1.11015	2.33566	5e-05	0.00128189	yes	DNA topoisomerase IV
XLOC_044942	XLOC_044942	Medtr8g007675	chr8:1771342-1773284	WT	A8	OK	12.8123	27.6873	1.1117	2.90482	5e-05	0.00128189	yes	alpha/beta fold hydrolase
XLOC_018158	XLOC_018158	Medtr3g094740	chr3:43224255-43240478	WT	A8	OK	0.515677	1.11451	1.11187	1.75287	0.0022	0.0275138	yes	ABC transporter-like protein
XLOC_011695	XLOC_011695	Medtr2g084985	chr2:36061126-36062434	WT	A8	OK	76.0015	164.612	1.11496	3.44149	5e-05	0.00128189	yes	stress responsive A/B barrel domain protein
XLOC_024633	XLOC_024633	Medtr4g082990	chr4:32270681-32273065	WT	A8	OK	0.840315	1.82084	1.1156	1.68879	0.00445	0.0469291	yes	UDP-glucose 6-dehydrogenase family protein
XLOC_006784	XLOC_006784	Medtr2g010450	chr2:2375659-2378486	WT	A8	OK	6.1878	13.4247	1.11739	2.83225	5e-05	0.00128189	yes	symbiotic ammonium transporter
XLOC_020020	XLOC_020020	Medtr4g046710	chr4:16517333-16520283	WT	A8	OK	1.54797	3.36975	1.12226	2.073	0.0012	0.0172473	yes	hypothetical protein
XLOC_012479	XLOC_012479	Medtr3g008470	chr3:1549359-1552930	WT	A8	OK	0.877874	1.9195	1.12865	1.95713	0.00165	0.0221072	yes	folate/biopterin transporter
XLOC_025228	XLOC_025228	Medtr4g101280	chr4:41833045-41833903	WT	A8	OK	872.925	1911.58	1.13084	2.21732	5e-05	0.00128189	yes	Lipid transfer protein
XLOC_026271	XLOC_026271	-	chr4:39784594-39784892	WT	A8	OK	10.415	23.0133	1.14381	1.68566	0.0048	0.0494116	yes	#N/A
XLOC_001718	XLOC_001718	-	chr1:29309610-29309989	WT	A8	OK	12.8853	28.4979	1.14513	1.81316	0.0022	0.0275138	yes	#N/A
XLOC_031901	XLOC_031901	Medtr5g096430,Medtr5g096460	chr5:42164518-42178554	WT	A8	OK	5.30724	11.7416	1.1456	2.76825	5e-05	0.00128189	yes	heat shock protein 81-2
XLOC_005640	XLOC_005640	Medtr1g087500	chr1:39213340-39217313	WT	A8	OK	2.37993	5.26808	1.14635	2.33804	0.00015	0.00328614	yes	hypothetical protein
XLOC_004308	XLOC_004308	Medtr1g043200	chr1:16173894-16175580	WT	A8	OK	12.9773	28.727	1.14642	3.28254	5e-05	0.00128189	yes	high affinity inorganic phosphate transporter
XLOC_027260	XLOC_027260	Medtr5g031290	chr5:13407804-13411772	WT	A8	OK	25.9957	57.8423	1.15385	2.97183	5e-05	0.00128189	yes	cinnamyl alcohol dehydrogenase-like protein
XLOC_008013	XLOC_008013	Medtr2g045780	chr2:20057674-20064628	WT	A8	OK	4.78439	10.6756	1.15791	2.95711	5e-05	0.00128189	yes	phosphate transporter PHO1-like protein
XLOC_000709	XLOC_000709	Medtr1g030810,Medtr1g030820,Medtr1g030840	chr1:10772103-10791635	WT	A8	OK	43.326	97.227	1.16612	3.44829	5e-05	0.00128189	yes	pathogenesis-related protein bet V I family protein
XLOC_043745	XLOC_043745	Medtr8g069775	chr8:29426352-29428952	WT	A8	OK	30.0514	67.5336	1.16817	3.68364	5e-05	0.00128189	yes	high affinity nitrate transporter 27
XLOC_009503	XLOC_009503	Medtr2g103795	chr2:44688705-44694656	WT	A8	OK	39.3388	88.4735	1.16929	3.4953	5e-05	0.00128189	yes	TPR repeat protein
XLOC_048730	XLOC_048730	Medtr0110s0020,Medtr0110s0030,Medtr0110s0040	scaffold0110:11745-32126	WT	A8	OK	18.9015	42.6571	1.17429	4.74299	5e-05	0.00128189	yes	glycoside hydrolase family 1 protein
XLOC_022742	XLOC_022742	Medtr4g007560,Medtr4g007570,Medtr4g007580,Medtr4g007610,Medtr4g007620	chr4:1133375-1160672	WT	A8	OK	7.21023	16.3338	1.17974	1.95453	0.00045	0.00799382	yes	transmembrane protein, putative
XLOC_045915	XLOC_045915	Medtr8g044960	chr8:17034066-17036347	WT	A8	OK	4.928	11.1716	1.18076	1.76037	0.00295	0.0343991	yes	hypothetical protein
XLOC_049605	XLOC_049605	Medtr0536s0020,Medtr0536s0030	scaffold0536:5458-10970	WT	A8	OK	2.24125	5.08224	1.18116	2.63129	5e-05	0.00128189	yes	UDP-glucosyltransferase family protein
XLOC_048557	XLOC_048557	Medtr0072s0040	scaffold0072:21636-26298	WT	A8	OK	12.1538	27.5773	1.18208	3.19866	5e-05	0.00128189	yes	ultrapetala developmental regulator
XLOC_023907	XLOC_023907	Medtr4g058570	chr4:21540063-21542051	WT	A8	OK	8.43667	19.2236	1.18813	3.28569	5e-05	0.00128189	yes	LysM-domain receptor-like kinase
XLOC_005798	XLOC_005798	Medtr1g492950	chr1:41684823-41695938	WT	A8	OK	1.65085	3.79136	1.19951	2.93914	5e-05	0.00128189	yes	drug resistance transporter-like ABC domain protein
XLOC_041989	XLOC_041989	-	chr7:33966108-33966338	WT	A8	OK	23.1208	53.2642	1.20398	1.85688	0.00275	0.0326081	yes	#N/A
XLOC_025166	XLOC_025166	Medtr4g098850	chr4:40768096-40778727	WT	A8	OK	2.53611	5.8919	1.21612	2.47987	5e-05	0.00128189	yes	type I inositol-1,4,5-trisphosphate 5-phosphatase
XLOC_046513	XLOC_046513	Medtr8g069135	chr8:28940792-28944606	WT	A8	OK	1.65715	3.85675	1.21868	1.86379	0.00135	0.0189299	yes	hypothetical protein
XLOC_015869	XLOC_015869	Medtr3g014290	chr3:4035273-4039208	WT	A8	OK	16.5292	38.5966	1.22345	3.60456	5e-05	0.00128189	yes	aspartic proteinase nepenthesin-like protein
XLOC_024330	XLOC_024330	Medtr4g073090	chr4:27642849-27644427	WT	A8	OK	1.99017	4.6523	1.22505	2.40668	0.00015	0.00328614	yes	3-oxo-delta(4,5)-steroid 5-beta-reductase-like protein
XLOC_039747	XLOC_039747	Medtr7g045370	chr7:15955053-15960760	WT	A8	OK	0.949954	2.2243	1.22742	2.11665	0.0006	0.010047	yes	carotenoid cleavage dioxygenase
XLOC_008141	XLOC_008141	Medtr2g450710	chr2:22530792-22535211	WT	A8	OK	23.1386	54.203	1.22807	3.90455	5e-05	0.00128189	yes	nodulin-like/MFS transporter
XLOC_018039	XLOC_018039	Medtr3g091340	chr3:41546915-41550030	WT	A8	OK	7.54843	17.7106	1.23036	3.14343	5e-05	0.00128189	yes	CCT motif protein
XLOC_025591	XLOC_025591	Medtr4g114550	chr4:47089397-47091920	WT	A8	OK	5.69424	13.3902	1.2336	2.71448	5e-05	0.00128189	yes	IDS4-like protein
XLOC_048818	XLOC_048818	Medtr0133s0020,Medtr0133s0030	scaffold0133:5959-13892	WT	A8	OK	2.22387	5.24779	1.23864	2.58808	5e-05	0.00128189	yes	disease resistance protein
XLOC_007198	XLOC_007198	Medtr2g022710	chr2:7887615-7892797	WT	A8	OK	1.0375	2.45778	1.24424	2.00444	0.00015	0.00328614	yes	glycoside hydrolase family 1 protein
XLOC_001032	XLOC_001032	Medtr1g043220,Medtr1g043240,Medtr1g043290	chr1:16183226-16225311	WT	A8	OK	40.377	95.8367	1.24704	3.64773	5e-05	0.00128189	yes	high affinity inorganic phosphate transporter
XLOC_007228	XLOC_007228	Medtr2g023540	chr2:8314459-8317377	WT	A8	OK	21.8132	52.534	1.26805	3.92341	5e-05	0.00128189	yes	5'-adenylylsulfate reductase
XLOC_029499	XLOC_029499	Medtr5g011980	chr5:3534585-3537211	WT	A8	OK	8.42295	20.3423	1.27209	2.9239	5e-05	0.00128189	yes	Lipid transfer protein
XLOC_013005	XLOC_013005	Medtr3g435460	chr3:11610137-11613272	WT	A8	OK	0.917478	2.21702	1.27288	1.85421	0.00295	0.0343991	yes	light-harvesting complex I chlorophyll A/B-binding protein
XLOC_035885	XLOC_035885	-	chr6:35047582-35047720	WT	A8	OK	941.87	2276.97	1.27351	3.14367	0.00355	0.0394555	yes	#N/A
XLOC_022824	XLOC_022824	Medtr4g010270	chr4:2314976-2318059	WT	A8	OK	2.63765	6.42562	1.28458	1.77181	0.00475	0.0490299	yes	transmembrane protein, putative
XLOC_030805	XLOC_030805	Medtr5g062070	chr5:25777780-25781137	WT	A8	OK	2.02168	4.92671	1.28507	2.22244	0.0003	0.00580183	yes	pumilio-family RNA-binding repeatprotein
XLOC_027076	XLOC_027076	Medtr5g025470	chr5:10337237-10340060	WT	A8	OK	65.8449	161.305	1.29264	3.69057	5e-05	0.00128189	yes	white-brown-complex ABC transporter family protein
XLOC_012795	XLOC_012795	Medtr3g024510	chr3:7612238-7617360	WT	A8	OK	1.01009	2.47537	1.29316	1.92611	0.0017	0.0225857	yes	GDSL-like lipase/acylhydrolase
XLOC_035878	XLOC_035878	-	chr6:25978150-25978755	WT	A8	OK	4.65739	11.5035	1.30447	2.33267	0.00035	0.00656795	yes	#N/A
XLOC_042852	XLOC_042852	Medtr8g036920	chr8:13451827-13453471	WT	A8	OK	9.53113	23.6685	1.31225	3.59744	5e-05	0.00128189	yes	DNA-damage-repair/toleration DRT100-like protein
XLOC_030118	XLOC_030118	Medtr5g032070	chr5:13754795-13757920	WT	A8	OK	14.3297	35.6722	1.31579	3.93988	5e-05	0.00128189	yes	hypothetical protein
XLOC_047992	XLOC_047992	Medtr0011s0280	scaffold0011:229704-232158	WT	A8	OK	3.01614	7.5357	1.32104	2.83858	5e-05	0.00128189	yes	NADP-dependent alkenal double bond reductase P1
XLOC_049044	XLOC_049044	Medtr0204s0020	scaffold0204:5185-8670	WT	A8	OK	0.894885	2.23743	1.32207	2.20849	0.0002	0.00416509	yes	sugar porter (SP) family MFS transporter
XLOC_047228	XLOC_047228	Medtr8g094290	chr8:39426769-39429601	WT	A8	OK	6.60544	16.5668	1.32657	3.09946	5e-05	0.00128189	yes	transmembrane amino acid transporter family protein
XLOC_007019	XLOC_007019	Medtr2g017520	chr2:5363982-5365478	WT	A8	OK	53.0301	133.05	1.32708	4.15825	5e-05	0.00128189	yes	pyridoxal biosynthesis protein PDX1, putative
XLOC_016807	XLOC_016807	Medtr3g058110	chr3:22985914-22987741	WT	A8	OK	0.533039	1.33864	1.32845	1.86772	0.004	0.0432904	yes	cytochrome P450 family 71 protein
XLOC_033219	XLOC_033219	Medtr6g060175	chr6:20668552-20672457	WT	A8	OK	2.92289	7.35864	1.33204	2.39529	0.0002	0.00416509	yes	light-harvesting complex I chlorophyll A/B-binding protein
XLOC_040499	XLOC_040499	Medtr7g076520	chr7:28809331-28813725	WT	A8	OK	8.4054	21.231	1.33678	3.66931	5e-05	0.00128189	yes	SPX (SYG1/Pho81/XPR1) domain protein MFS transporter
XLOC_003098	XLOC_003098	Medtr1g111550	chr1:50406494-50408598	WT	A8	OK	5.0096	12.7046	1.34259	3.46799	5e-05	0.00128189	yes	MFS transporter
XLOC_001721	XLOC_001721	-	chr1:29375346-29375717	WT	A8	OK	12.1354	30.8704	1.347	2.08369	0.00065	0.0106676	yes	#N/A
XLOC_004327	XLOC_004327	Medtr1g044225	chr1:16707541-16708226	WT	A8	OK	4.30691	10.9876	1.35115	2.50079	5e-05	0.00128189	yes	transcriptional regulator superman protein
XLOC_009437	XLOC_009437	Medtr2g101920	chr2:43851531-43855716	WT	A8	OK	1.72155	4.3961	1.35252	2.49312	0.0001	0.00235093	yes	transmembrane amino acid transporter family protein
XLOC_003351	XLOC_003351	Medtr1g009760	chr1:1495172-1503400	WT	A8	OK	0.732658	1.87234	1.35363	2.36599	0.0002	0.00416509	yes	plasma membrane H+-ATPase
XLOC_026261	XLOC_026261	-	chr4:33411050-33411227	WT	A8	OK	51.3195	131.411	1.3565	1.84553	0.0032	0.0364627	yes	#N/A
XLOC_047372	XLOC_047372	Medtr8g098725	chr8:41221170-41224283	WT	A8	OK	2.32935	5.97015	1.35784	2.82465	5e-05	0.00128189	yes	CCT motif protein
XLOC_035858	XLOC_035858	-	chr6:11983035-11983318	WT	A8	OK	10.1156	25.9549	1.35942	1.96453	0.00165	0.0221072	yes	#N/A
XLOC_035146	XLOC_035146	-	chr6:21941873-21943240	WT	A8	OK	29.1969	75.1709	1.36436	2.41009	0.00035	0.00656795	yes	#N/A
XLOC_035539	XLOC_035539	Medtr6g081840	chr6:30521535-30525010	WT	A8	OK	1.06879	2.75978	1.36858	2.18798	0.00075	0.0119371	yes	nodulin MtN21/EamA-like transporter family protein
XLOC_040188	XLOC_040188	Medtr7g065080	chr7:23692110-23700276	WT	A8	OK	4.40327	11.3994	1.37231	3.41938	5e-05	0.00128189	yes	peptide/nitrate transporter plant
XLOC_019140	XLOC_019140	Medtr4g007740	chr4:1217985-1220318	WT	A8	OK	3.85853	10.0903	1.38685	3.29316	5e-05	0.00128189	yes	eukaryotic aspartyl protease family protein
XLOC_010928	XLOC_010928	Medtr2g450720	chr2:22536607-22538055	WT	A8	OK	1.50532	3.9492	1.39149	2.44876	0.0002	0.00416509	yes	SAM domain (sterile alpha motif) protein, putative
XLOC_008502	XLOC_008502	Medtr2g070310	chr2:29575368-29576223	WT	A8	OK	11.0524	29.2495	1.40405	3.23187	5e-05	0.00128189	yes	nicotianamine synthase
XLOC_005109	XLOC_005109	Medtr1g070400	chr1:31178127-31192386	WT	A8	OK	0.446584	1.18207	1.40432	2.25392	0.0006	0.010047	yes	myosin motor domain protein and Dil domain protein
XLOC_049237	XLOC_049237	Medtr0288s0040	scaffold0288:7131-14536	WT	A8	OK	18.8977	50.1078	1.40683	4.37652	5e-05	0.00128189	yes	glycogen/starch/alpha-glucan phosphorylase family protein
XLOC_017639	XLOC_017639	Medtr3g079560,Medtr3g079600	chr3:35909106-35929278	WT	A8	OK	1.11536	2.96393	1.41	2.28447	0.00015	0.00328614	yes	serine carboxypeptidase-like protein
XLOC_045312	XLOC_045312	Medtr8g020700	chr8:7296718-7298698	WT	A8	OK	2.54927	6.82118	1.41994	2.89726	5e-05	0.00128189	yes	salicylic acid carboxyl methyltransferase
XLOC_002963	XLOC_002963	Medtr1g107215	chr1:48522857-48523958	WT	A8	OK	21.95	59.4092	1.43647	4.0556	5e-05	0.00128189	yes	plant basic secretory protein (BSP) family protein
XLOC_046382	XLOC_046382	Medtr8g064180	chr8:26900595-26902753	WT	A8	OK	4.46062	12.339	1.46791	3.36193	5e-05	0.00128189	yes	xyloglucan endotransglucosylase/hydrolase family protein
XLOC_026257	XLOC_026257	-	chr4:32220176-32220424	WT	A8	OK	141.144	390.449	1.46796	3.77371	5e-05	0.00128189	yes	#N/A
XLOC_026029	XLOC_026029	Medtr4g128770	chr4:53596978-53598107	WT	A8	OK	3.08353	8.66292	1.49027	2.9923	5e-05	0.00128189	yes	CAP, cysteine-rich secretory protein, antigen 5
XLOC_019553	XLOC_019553	Medtr4g022825	chr4:7655036-7656493	WT	A8	OK	1.07645	3.02795	1.49207	2.47859	5e-05	0.00128189	yes	HXXXD-type acyl-transferase family protein
XLOC_036878	XLOC_036878	Medtr7g056330	chr7:19823944-19827848	WT	A8	OK	0.772682	2.19057	1.50336	1.98644	0.0022	0.0275138	yes	mediator of RNA polymerase II transcription subunit 33A
XLOC_043712	XLOC_043712	Medtr8g069330	chr8:29014685-29017942	WT	A8	OK	0.741058	2.10782	1.50809	2.48772	0.0001	0.00235093	yes	phototropic-responsive NPH3 family protein
XLOC_020120	XLOC_020120	Medtr4g051532	chr4:18455629-18460926	WT	A8	OK	0.571268	1.63	1.51263	2.46546	0.00015	0.00328614	yes	BEL1-related homeotic protein
XLOC_032342	XLOC_032342	Medtr6g013210	chr6:4153411-4155190	WT	A8	OK	1.73298	4.99902	1.52839	2.27128	0.0004	0.00730395	yes	40S ribosomal protein S28-1
XLOC_024130	XLOC_024130	Medtr4g066170	chr4:24959920-24968304	WT	A8	OK	0.427041	1.23213	1.52871	2.463	0.0003	0.00580183	yes	linoleate 13S-lipoxygenase 2-1, related protein
XLOC_003812	XLOC_003812	Medtr1g026125	chr1:8437557-8438652	WT	A8	OK	0.825988	2.40976	1.54469	2.11881	0.00165	0.0221072	yes	CDSP32 protein (drought-induced stress protein of 32 kDa)
XLOC_019678	XLOC_019678	-	chr4:9724000-9724722	WT	A8	OK	3.40581	10.1252	1.57188	2.63849	5e-05	0.00128189	yes	#N/A
XLOC_032427	XLOC_032427	Medtr6g015995	chr6:5684112-5686084	WT	A8	OK	23.5091	70.448	1.58334	4.82359	5e-05	0.00128189	yes	pollen Ole e I family allergen
XLOC_015214	XLOC_015214	Medtr3g107870	chr3:49768123-49775604	WT	A8	OK	2.41939	7.2743	1.58817	4.15555	5e-05	0.00128189	yes	drug resistance transporter-like ABC domain protein
XLOC_032294	XLOC_032294	Medtr6g011860	chr6:3555894-3560091	WT	A8	OK	1.13222	3.46672	1.61441	2.79644	0.00015	0.00328614	yes	NAC domain class transcription factor
XLOC_019260	XLOC_019260	Medtr4g011790	chr4:2975965-2984037	WT	A8	OK	18.4068	56.7131	1.62344	4.86137	5e-05	0.00128189	yes	fatty acyl-CoA synthetase family protein
XLOC_008547	XLOC_008547	Medtr2g072260	chr2:30390834-30396174	WT	A8	OK	2.28202	7.03551	1.62434	3.52725	5e-05	0.00128189	yes	cytochrome P450 family monooxygenase
XLOC_000895	XLOC_000895	Medtr1g037630	chr1:13948632-13952626	WT	A8	OK	4.92114	15.2718	1.6338	4.15158	5e-05	0.00128189	yes	aspartic proteinase nepenthesin-like protein
XLOC_026289	XLOC_026289	-	chr4:48746179-48746499	WT	A8	OK	8.25312	25.6228	1.63442	2.51207	0.0004	0.00730395	yes	#N/A
XLOC_045389	XLOC_045389	Medtr8g023510	chr8:8504039-8505418	WT	A8	OK	7.60891	23.6892	1.63847	4.20465	5e-05	0.00128189	yes	legume lectin beta domain protein
XLOC_010159	XLOC_010159	Medtr2g024290	chr2:8731578-8740090	WT	A8	OK	1.90815	5.98101	1.64821	3.54127	5e-05	0.00128189	yes	LysM receptor kinase K1B
XLOC_022355	XLOC_022355	Medtr4g126150	chr4:52442924-52446759	WT	A8	OK	0.422823	1.33057	1.65392	2.21131	0.0019	0.0246558	yes	cytokinin oxidase/dehydrogenase-like protein
XLOC_011706	XLOC_011706	Medtr2g086070	chr2:36181314-36187148	WT	A8	OK	5.19441	16.4318	1.66146	4.01132	5e-05	0.00128189	yes	gland-specific fatty acyl-CoA reductase
XLOC_026962	XLOC_026962	Medtr5g022560	chr5:8898325-8899733	WT	A8	OK	1.04886	3.32426	1.66421	2.56786	0.00025	0.00500845	yes	papain family cysteine protease
XLOC_049075	XLOC_049075	Medtr0219s0050	scaffold0219:9148-9586	WT	A8	OK	3.93912	12.6277	1.68065	2.36641	0.001	0.0150571	yes	LysM type receptor kinase, putative
XLOC_024754	XLOC_024754	Medtr4g087090	chr4:34119187-34120817	WT	A8	OK	0.839633	2.73395	1.70316	2.3602	0.0004	0.00730395	yes	senescence-associated nodulin
XLOC_045829	XLOC_045829	Medtr8g040860	chr8:15233660-15234653	WT	A8	OK	9.59037	32.477	1.75976	4.34747	5e-05	0.00128189	yes	2-hydroxyisoflavanone dehydratase
XLOC_042026	XLOC_042026	Medtr8g005175	chr8:83316-85681	WT	A8	OK	0.893537	3.03159	1.76248	2.42335	0.00045	0.00799382	yes	oxygen-evolving enhancer protein
XLOC_029273	XLOC_029273	Medtr5g005770	chr5:609274-610845	WT	A8	OK	0.468751	1.60001	1.77119	2.25524	0.00075	0.0119371	yes	fantastic four-like protein
XLOC_015417	XLOC_015417	Medtr3g112460	chr3:52711484-52714657	WT	A8	OK	0.298969	1.0272	1.78065	2.12012	0.0028	0.0330358	yes	peptide transporter
XLOC_038444	XLOC_038444	-	chr7:43000146-43001175	WT	A8	OK	1.10154	3.85411	1.80688	2.53727	0.0003	0.00580183	yes	#N/A
XLOC_006880	XLOC_006880	Medtr2g013390	chr2:3603217-3603412	WT	A8	OK	33.4964	117.497	1.81055	2.63972	0.00025	0.00500845	yes	transmembrane protein, putative
XLOC_030945	XLOC_030945	Medtr5g067170	chr5:28384036-28386585	WT	A8	OK	0.83697	2.94573	1.81538	3.14468	5e-05	0.00128189	yes	UDP-glucosyltransferase family protein
XLOC_006571	XLOC_006571	-	chr1:29906911-29907114	WT	A8	OK	20.938	73.7521	1.81656	2.34914	0.0007	0.0112833	yes	#N/A
XLOC_019050	XLOC_019050	-	chr3:43711910-43712062	WT	A8	OK	96.6387	340.82	1.81833	2.02732	0.00355	0.0394555	yes	#N/A
XLOC_022812	XLOC_022812	Medtr4g009960	chr4:2144711-2156354	WT	A8	OK	1.86495	6.68417	1.84161	4.82399	5e-05	0.00128189	yes	eukaryotic translation initiation factor 3 subunit
XLOC_001854	XLOC_001854	Medtr1g071530	chr1:31744110-31751380	WT	A8	OK	12.854	46.4082	1.85217	5.31906	5e-05	0.00128189	yes	sulfate/bicarbonate/oxalate exchanger and transporter sat-1
XLOC_026347	XLOC_026347	Medtr5g006130	chr5:782711-783685	WT	A8	OK	1.03491	3.73875	1.85305	2.52268	0.0004	0.00730395	yes	photosystem I reaction center subunit II
XLOC_016826	XLOC_016826	Medtr3g058610	chr3:23307134-23311370	WT	A8	OK	0.889898	3.27349	1.87912	2.85339	5e-05	0.00128189	yes	naringenin 3-dioxygenase (flavanone-3-hydroxylase)
XLOC_048126	XLOC_048126	Medtr0021s0370	scaffold0021:158579-161378	WT	A8	OK	2.95854	11.0008	1.89465	4.74599	5e-05	0.00128189	yes	clavaminate synthase-like plant protein
XLOC_009433	XLOC_009433	Medtr2g101820	chr2:43807819-43809677	WT	A8	OK	0.617192	2.29845	1.89687	1.89031	0.0029	0.0340674	yes	photosystem I reaction center subunit VI
XLOC_048990	XLOC_048990	Medtr0184s0030	scaffold0184:10820-12792	WT	A8	OK	3.85202	14.4824	1.91061	4.90917	5e-05	0.00128189	yes	UDP-glucosyltransferase family protein
XLOC_026260	XLOC_026260	-	chr4:33409761-33410043	WT	A8	OK	4.73238	18.3361	1.95405	2.16179	0.0016	0.0216051	yes	#N/A
XLOC_005310	XLOC_005310	Medtr1g076370	chr1:34015659-34017853	WT	A8	OK	1.29644	5.06112	1.9649	3.8062	5e-05	0.00128189	yes	CBL-interacting kinase
XLOC_047628	XLOC_047628	Medtr8g106840	chr8:45108123-45110726	WT	A8	OK	1.39196	5.49946	1.98218	2.82801	0.0002	0.00416509	yes	mother of FT and TFL1-like protein
XLOC_026155	XLOC_026155	Medtr4g132620	chr4:55452939-55458057	WT	A8	OK	0.328292	1.30877	1.99516	2.81902	0.00035	0.00656795	yes	subtilisin-like serine protease
XLOC_008916	XLOC_008916	Medtr2g086700	chr2:36455121-36457181	WT	A8	OK	0.758946	3.09296	2.02692	3.32045	5e-05	0.00128189	yes	capsanthin/capsorubin synthase, chromoplast protein
XLOC_026285	XLOC_026285	-	chr4:47588102-47588343	WT	A8	OK	6.32367	26.0191	2.04074	2.13413	0.00295	0.0343991	yes	#N/A
XLOC_027229	XLOC_027229	Medtr5g430470	chr5:12811974-12813117	WT	A8	OK	0.360601	1.50016	2.05664	2.17509	0.00415	0.0444071	yes	transmembrane protein, putative
XLOC_032006	XLOC_032006	-	chr5:6376148-6376450	WT	A8	OK	4.8889	20.5846	2.07399	2.61746	0.00055	0.00936679	yes	#N/A
XLOC_046415	XLOC_046415	Medtr8g065010	chr8:27295110-27299002	WT	A8	OK	4.54156	19.4543	2.09883	5.32227	5e-05	0.00128189	yes	polygalacturonase plant-like protein
XLOC_020439	XLOC_020439	Medtr4g063310	chr4:23423176-23446851	WT	A8	OK	6.87993	29.5377	2.10209	3.64517	5e-05	0.00128189	yes	transmembrane protein, putative
XLOC_027111	XLOC_027111	Medtr5g026320	chr5:10820522-10822172	WT	A8	OK	1.11488	5.50377	2.30353	4.0542	5e-05	0.00128189	yes	HXXXD-type acyl-transferase family protein
XLOC_002423	XLOC_002423	Medtr1g090370	chr1:40491957-40493342	WT	A8	OK	2.17087	10.817	2.31695	3.85505	5e-05	0.00128189	yes	transcription factor bZIP protein, putative
XLOC_010294	XLOC_010294	Medtr2g029370	chr2:10974808-10976406	WT	A8	OK	0.749131	3.88749	2.37555	3.14142	5e-05	0.00128189	yes	photosystem I reaction center subunit III
XLOC_038753	XLOC_038753	Medtr7g115430	chr7:47692246-47704474	WT	A8	OK	0.397164	2.06296	2.37691	4.44486	5e-05	0.00128189	yes	DIL domain myosin family protein
XLOC_049066	XLOC_049066	-	scaffold0212:17580-18585	WT	A8	OK	0.796105	4.22796	2.40893	3.21689	5e-05	0.00128189	yes	#N/A
XLOC_018908	XLOC_018908	Medtr3g115920	chr3:54180219-54184182	WT	A8	OK	0.351781	1.88387	2.42095	2.67364	0.0001	0.00235093	yes	glyceraldehyde-3-phosphate dehydrogenase B
XLOC_007649	XLOC_007649	Medtr2g437380	chr2:14666093-14668477	WT	A8	OK	3.97147	21.3115	2.42388	5.63671	5e-05	0.00128189	yes	2OG-Fe(II) oxygenase family oxidoreductase
XLOC_037270	XLOC_037270	Medtr7g070610	chr7:26128172-26129675	WT	A8	OK	0.291372	1.57739	2.43661	2.61278	0.00085	0.013229	yes	UDP-glucosyltransferase family protein
XLOC_009453	XLOC_009453	Medtr2g102267	chr2:44039289-44042383	WT	A8	OK	1.14844	6.23346	2.44036	3.91461	5e-05	0.00128189	yes	coatomer subunit beta-like protein
XLOC_003427	XLOC_003427	Medtr1g012710	chr1:2591956-2608833	WT	A8	OK	8.17097	44.6891	2.45134	4.52083	5e-05	0.00128189	yes	protease inhibitor/seed storage/LTP family protein
XLOC_048003	XLOC_048003	-	scaffold0012:125281-126858	WT	A8	OK	2.05423	12.0185	2.54858	3.16295	0.0004	0.00730395	yes	#N/A
XLOC_012369	XLOC_012369	-	chr2:27611527-27611744	WT	A8	OK	14.4399	94.629	2.71222	3.5384	5e-05	0.00128189	yes	#N/A
XLOC_024887	XLOC_024887	Medtr4g091610	chr4:36302738-36305722	WT	A8	OK	0.310797	2.38551	2.94025	3.34585	5e-05	0.00128189	yes	hydrolyzing O-glycosyl compounds hydrolase
XLOC_010472	XLOC_010472	Medtr2g436350	chr2:14141061-14141904	WT	A8	OK	1.34099	10.7374	3.00127	4.1082	5e-05	0.00128189	yes	pollen Ole e I family allergen
XLOC_014819	XLOC_014819	Medtr3g095420	chr3:43602807-43604790	WT	A8	OK	0.31894	2.99976	3.23349	3.35797	0.00035	0.00656795	yes	nodulin MtN21/EamA-like transporter family protein
XLOC_024235	XLOC_024235	Medtr4g070430	chr4:26540605-26545426	WT	A8	OK	11.8127	123.167	3.38221	8.74919	5e-05	0.00128189	yes	glucose-1-phosphate adenylyltransferase family protein
XLOC_007197	XLOC_007197	Medtr2g022700	chr2:7882307-7884424	WT	A8	OK	2.17851	33.3534	3.93642	8.07617	5e-05	0.00128189	yes	glucose-6-phosphate/phosphate translocator-like protein
XLOC_008923	XLOC_008923	Medtr2g086940	chr2:36506793-36508359	WT	A8	OK	0	1.95488	inf	#NAME?	0.00035	0.00656795	yes	transmembrane protein, putative
XLOC_010156	XLOC_010156	Medtr2g024140,Medtr2g024270	chr2:8590981-8722997	WT	A8	OK	0	1.74025	inf	#NAME?	5e-05	0.00128189	yes	transcription factor jumonji (JmjC) domain protein
XLOC_012718	XLOC_012718	Medtr3g020800	chr3:6034244-6035685	WT	A8	OK	0	1.80227	inf	#NAME?	0.0021	0.0266318	yes	subtilisin inhibitor 1
XLOC_016687	XLOC_016687	Medtr3g052690	chr3:20848116-20848686	WT	A8	OK	0	1.0334	inf	#NAME?	0.00145	0.0200506	yes	hypothetical protein
XLOC_019012	XLOC_019012	-	chr3:15101629-15101813	WT	A8	OK	0	119.612	inf	#NAME?	5e-05	0.00128189	yes	#N/A
XLOC_047711	XLOC_047711	-	chr8:34890153-34890369	WT	A8	OK	0	16.575	inf	#NAME?	5e-05	0.00128189	yes	#N/A
XLOC_048690	XLOC_048690	Medtr0100s0150	scaffold0100:33655-34541	WT	A8	OK	0	3.19	inf	#NAME?	5e-05	0.00128189	yes	Kunitz type trypsin inhibitor
XLOC_012372	XLOC_012372	-	chr2:30922330-30922546	WT	A8	OK	15.2393	0	#NAME?	#NAME?	5e-05	0.00128189	yes	#N/A
XLOC_013319	XLOC_013319	Medtr3g453020	chr3:19476950-19477910	WT	A8	OK	1.12759	0	#NAME?	#NAME?	0.00135	0.0189299	yes	hypothetical protein
XLOC_015396	XLOC_015396	Medtr3g111880	chr3:52365313-52366204	WT	A8	OK	0.986141	0	#NAME?	#NAME?	0.00035	0.00656795	yes	MYB family transcription factor
XLOC_023458	XLOC_023458	Medtr4g035905	chr4:12710397-12711290	WT	A8	OK	13.4069	0	#NAME?	#NAME?	5e-05	0.00128189	yes	plant invertase/pectin methylesterase inhibitor
XLOC_023537	XLOC_023537	Medtr4g039940	chr4:14194041-14194952	WT	A8	OK	3.44153	0	#NAME?	#NAME?	0.0003	0.00580183	yes	DNA gyrase subunit B, putative
XLOC_025848	XLOC_025848	Medtr4g122940	chr4:50712183-50713737	WT	A8	OK	1.68845	0	#NAME?	#NAME?	5e-05	0.00128189	yes	desiccation PCC13-like protein
XLOC_028105	XLOC_028105	Medtr5g066700	chr5:28153134-28153548	WT	A8	OK	1.26011	0	#NAME?	#NAME?	0.0002	0.00416509	yes	zinc finger, C3HC4 type (RING finger) protein
XLOC_029006	XLOC_029006	Medtr5g093960	chr5:41035533-41036641	WT	A8	OK	3.67992	0	#NAME?	#NAME?	5e-05	0.00128189	yes	cytochrome P450 family protein
XLOC_031000	XLOC_031000	Medtr5g069330	chr5:29375755-29382234	WT	A8	OK	10.6193	0	#NAME?	#NAME?	5e-05	0.00128189	yes	DEAD-box ATP-dependent RNA helicase
XLOC_031151	XLOC_031151	Medtr5g074500	chr5:31653962-31654850	WT	A8	OK	1.10529	0	#NAME?	#NAME?	5e-05	0.00128189	yes	wound-induced-like protein
XLOC_031210	XLOC_031210	Medtr5g076000	chr5:32369083-32370599	WT	A8	OK	1.207	0	#NAME?	#NAME?	5e-05	0.00128189	yes	transmembrane protein, putative
XLOC_035883	XLOC_035883	-	chr6:31391554-31392031	WT	A8	OK	1.47193	0	#NAME?	#NAME?	5e-05	0.00128189	yes	#N/A
