# Supplementary material for: Transcriptome analysis of microRNA156 overexpression alfalfa roots under drought stress
Source: Sci Rep. 2018 Jun 19;8:9363. doi: 10.1038/s41598-018-27088-8 (PMC6008443; doi:10.1038/s41598-018-27088-8)
Supplement: Supplementary file 16 — Supplementary file S7 [file 41598_2018_27088_MOESM16_ESM.xlsx]

## Sheet: C-WT-A16b-gene_exp
Title: Transcriptome analysis of microRNA156 overexpression alfalfa roots under drought stress
Authors: Muhammad Arshada, Margaret Y. Gruber, Abdelali Hannoufa
Supplementary file S7: DEGs in A16b plants under non-stress control conditions relative to non-stress control WT plants.
test_id	gene_id	gene	locus	sample_1	sample_2	status	value_1	value_2	log2(fold_change)	test_stat	p_value	q_value	significant	Annotation
XLOC_020444	XLOC_020444	Medtr4g063090	chr4:23338917-23341036	WT	A16b	OK	16.2139	0.091163	-7.47457	-4.24036	0.00265	0.0309956	yes	tonoplast intrinsic protein
XLOC_024135	XLOC_024135	Medtr4g066210	chr4:24984111-24988288	WT	A16b	OK	8.75449	0.301377	-4.86038	-5.84944	5e-05	0.00130725	yes	cyanogenic beta-glucosidase, putative
XLOC_034629	XLOC_034629	Medtr6g033450	chr6:10796891-10797938	WT	A16b	OK	2.46443	0.1401	-4.13673	-2.40162	0.00475	0.0470129	yes	pathogenesis-related protein bet V I family protein
XLOC_039569	XLOC_039569	Medtr7g031847	chr7:11093319-11095045	WT	A16b	OK	28.1691	1.67717	-4.07001	-5.40713	5e-05	0.00130725	yes	hypothetical protein
XLOC_008604	XLOC_008604	Medtr2g073420	chr2:31129441-31132001	WT	A16b	OK	9.33821	0.642393	-3.86162	-4.96663	5e-05	0.00130725	yes	cytochrome P450 family monooxygenase
XLOC_042743	XLOC_042743	Medtr8g028600	chr8:10966038-10969861	WT	A16b	OK	4.02432	0.282513	-3.83235	-4.15867	0.0001	0.00233358	yes	1-aminocyclopropane-1-carboxylate synthase
XLOC_025341	XLOC_025341	Medtr4g104550	chr4:43273969-43275874	WT	A16b	OK	3.46951	0.247876	-3.80704	-4.17684	0.0001	0.00233358	yes	cytochrome P450 family 71 protein
XLOC_042793	XLOC_042793	Medtr8g031390,Medtr8g031400	chr8:11763664-11787090	WT	A16b	OK	11.7361	0.895203	-3.7126	-3.52044	5e-05	0.00130725	yes	GDSL-like lipase/acylhydrolase
XLOC_041750	XLOC_041750	Medtr7g111850	chr7:45943474-45945951	WT	A16b	OK	4.85615	0.3768	-3.68794	-3.91175	0.0001	0.00233358	yes	galactinol synthase
XLOC_005985	XLOC_005985	Medtr1g099020	chr1:44639756-44644069	WT	A16b	OK	7.45086	0.642637	-3.53533	-4.49331	5e-05	0.00130725	yes	serine decarboxylase
XLOC_031707	XLOC_031707	Medtr5g090070	chr5:39187131-39190984	WT	A16b	OK	6.96518	0.614251	-3.50326	-4.9447	5e-05	0.00130725	yes	serine-glyoxylate aminotransferase-like protein
XLOC_017272	XLOC_017272	Medtr3g067510	chr3:30049148-30227832	WT	A16b	OK	276.275	26.3009	-3.39292	-3.42548	5e-05	0.00130725	yes	albumin I
XLOC_027273	XLOC_027273	Medtr5g031250	chr5:13392829-13394880	WT	A16b	OK	8.91826	0.879649	-3.34176	-4.5939	5e-05	0.00130725	yes	cinnamyl alcohol dehydrogenase-like protein
XLOC_011325	XLOC_011325	Medtr2g070460	chr2:29670859-29673292	WT	A16b	OK	7.45325	0.742643	-3.32713	-5.04912	5e-05	0.00130725	yes	9-cis-epoxycarotenoid dioxygenase
XLOC_019428	XLOC_019428	Medtr4g017650	chr4:5542810-5544084	WT	A16b	OK	2.87397	0.296838	-3.2753	-2.42598	0.0041	0.0420834	yes	phosphatidylethanolamine-binding protein
XLOC_021051	XLOC_021051	Medtr4g082360	chr4:32084256-32085405	WT	A16b	OK	2.31388	0.248164	-3.22095	-2.74766	0.003	0.0337271	yes	transmembrane protein, putative
XLOC_009165	XLOC_009165	Medtr2g093180	chr2:39699458-39704759	WT	A16b	OK	2.7783	0.303196	-3.19588	-3.62099	5e-05	0.00130725	yes	nitrate excretion transporter 1
XLOC_005460	XLOC_005460	Medtr1g080990	chr1:36060794-36062765	WT	A16b	OK	88.9612	9.73235	-3.19232	-6.14979	5e-05	0.00130725	yes	MtN26
XLOC_020565	XLOC_020565	Medtr4g066240	chr4:24998663-25002830	WT	A16b	OK	3.24806	0.371271	-3.12903	-3.66401	5e-05	0.00130725	yes	cyanogenic beta-glucosidase, putative
XLOC_043929	XLOC_043929	Medtr8g074330,Medtr8g074335	chr8:31427903-31435038	WT	A16b	OK	31.8371	3.64896	-3.12515	-5.38301	5e-05	0.00130725	yes	Chitinase (Class Ib) / Hevein
XLOC_015344	XLOC_015344	Medtr3g110172	chr3:51150266-51153619	WT	A16b	OK	25.543	3.12729	-3.02994	-5.42854	5e-05	0.00130725	yes	bark storage-like protein
XLOC_009075	XLOC_009075	Medtr2g090235	chr2:38336367-38338520	WT	A16b	OK	8.33183	1.02551	-3.02229	-4.88617	5e-05	0.00130725	yes	ethylene response factor
XLOC_011815	XLOC_011815	Medtr2g088930	chr2:37510507-37511248	WT	A16b	OK	6.63863	0.828564	-3.0022	-3.30709	5e-05	0.00130725	yes	cysteine-rich RLK (receptor-like kinase) protein
XLOC_008216	XLOC_008216	Medtr2g055940	chr2:23992755-23994989	WT	A16b	OK	58.3104	7.54345	-2.95046	-4.89442	5e-05	0.00130725	yes	caffeic acid O-methyltransferase
XLOC_015033	XLOC_015033	Medtr3g101260	chr3:46587431-46588034	WT	A16b	OK	28.4449	3.72735	-2.93195	-3.49764	5e-05	0.00130725	yes	plastocyanin-like domain protein
XLOC_032010	XLOC_032010	Medtr5g098960	chr5:43324496-43327556	WT	A16b	OK	4.52212	0.592818	-2.93134	-3.38768	5e-05	0.00130725	yes	UDP-glucosyltransferase family protein
XLOC_025340	XLOC_025340	Medtr4g104540	chr4:43266868-43268909	WT	A16b	OK	1.79254	0.237415	-2.91652	-2.83812	0.0004	0.00738628	yes	cytochrome P450 family 71 protein
XLOC_009788	XLOC_009788	Medtr2g011730	chr2:2921773-2927153	WT	A16b	OK	1.62194	0.216053	-2.90826	-3.10118	0.0001	0.00233358	yes	NAD(P)H dehydrogenase B2
XLOC_039874	XLOC_039874	Medtr7g052020	chr7:18266771-18267916	WT	A16b	OK	15.8468	2.14422	-2.88567	-4.40518	5e-05	0.00130725	yes	cysteine-rich RLK (receptor-like kinase) protein
XLOC_022464	XLOC_022464	Medtr4g129650	chr4:54031154-54034695	WT	A16b	OK	4.08103	0.553227	-2.88299	-3.8076	5e-05	0.00130725	yes	nodulin MtN21/EamA-like transporter family protein
XLOC_024618	XLOC_024618	Medtr4g081950	chr4:31830762-31833405	WT	A16b	OK	54.1206	7.36002	-2.8784	-5.62733	5e-05	0.00130725	yes	expansin-A1-like protein
XLOC_025363	XLOC_025363	Medtr4g105250	chr4:43636240-43640686	WT	A16b	OK	4.97261	0.696583	-2.83564	-4.48401	5e-05	0.00130725	yes	raffinose synthase or seed inhibition protein
XLOC_018947	XLOC_018947	Medtr3g116270	chr3:54380959-54383457	WT	A16b	OK	59.1415	8.4106	-2.81389	-5.43802	5e-05	0.00130725	yes	BURP domain protein
XLOC_007565	XLOC_007565	Medtr2g034720	chr2:13297390-13303852	WT	A16b	OK	95.0256	13.6743	-2.79685	-5.44849	5e-05	0.00130725	yes	alpha-L-arabinofuranosidase/beta-D-xylosidase
XLOC_048149	XLOC_048149	Medtr0020s0120	scaffold0020:150835-153326	WT	A16b	OK	5.99242	0.862873	-2.79592	-3.92654	5e-05	0.00130725	yes	terminal flower 1
XLOC_020755	XLOC_020755	Medtr4g073040	chr4:27630361-27631603	WT	A16b	OK	5.84449	0.845702	-2.78886	-3.24457	0.0001	0.00233358	yes	heavy metal transport/detoxification superfamily protein
XLOC_023409	XLOC_023409	Medtr4g033085	chr4:11467121-11468865	WT	A16b	OK	4.28608	0.623081	-2.78217	-3.07772	0.00025	0.00505074	yes	isoflavone-7-O-methyltransferase
XLOC_042926	XLOC_042926	Medtr8g038070,Medtr8g038100	chr8:14113725-14135751	WT	A16b	OK	90.424	13.494	-2.74439	-3.09832	0.0004	0.00738628	yes	albumin-2 protein
XLOC_007596	XLOC_007596	Medtr2g435310	chr2:13600824-13601991	WT	A16b	OK	64.8572	9.77169	-2.73059	-4.93995	5e-05	0.00130725	yes	pathogenesis-related protein bet V I family protein
XLOC_013535	XLOC_013535	Medtr3g057900	chr3:22913842-22917325	WT	A16b	OK	1.50271	0.227114	-2.72608	-2.82683	0.00045	0.00809831	yes	cytochrome P450 family 71 protein
XLOC_011997	XLOC_011997	Medtr2g095060,Medtr2g095080,Medtr2g095130	chr2:40610260-40628355	WT	A16b	OK	94.0005	14.2105	-2.72571	-3.76194	5e-05	0.00130725	yes	Ripening related protein family
XLOC_002198	XLOC_002198	Medtr1g083440	chr1:37135517-37137717	WT	A16b	OK	39.8065	6.09064	-2.70834	-4.89121	5e-05	0.00130725	yes	dormancy/auxin associated protein
XLOC_028688	XLOC_028688	Medtr5g085270	chr5:36823519-36823900	WT	A16b	OK	22.6851	3.47407	-2.70704	-3.36598	5e-05	0.00130725	yes	ribosomal protein S19
XLOC_018807	XLOC_018807	Medtr3g111780	chr3:52289424-52290522	WT	A16b	OK	2.36994	0.36361	-2.70439	-2.56978	0.00155	0.0206869	yes	ovate transcriptional repressor
XLOC_031570	XLOC_031570	Medtr5g085330	chr5:36870741-36872929	WT	A16b	OK	11.3168	1.75444	-2.68939	-4.41544	5e-05	0.00130725	yes	1-aminocyclopropane-1-carboxylate oxidase
XLOC_002699	XLOC_002699	Medtr1g099290,Medtr1g099310	chr1:44816710-44835334	WT	A16b	OK	100.232	15.5476	-2.68858	-5.50959	5e-05	0.00130725	yes	chitinase
XLOC_013068	XLOC_013068	Medtr3g436860	chr3:12403404-12408412	WT	A16b	OK	1.93873	0.30389	-2.6735	-2.20315	0.00165	0.0217932	yes	F-box plant-like protein
XLOC_017036	XLOC_017036	Medtr3g465010	chr3:26263912-26265787	WT	A16b	OK	6.52774	1.02906	-2.66526	-3.75254	5e-05	0.00130725	yes	acyl-CoA N-acyltransferase (NAT) superfamily protein
XLOC_017424	XLOC_017424	Medtr3g071890	chr3:32271188-32275806	WT	A16b	OK	1.78268	0.283894	-2.65062	-3.02928	0.0002	0.00416837	yes	laccase/diphenol oxidase family protein
XLOC_025887	XLOC_025887	Medtr4g123940	chr4:51095932-51101333	WT	A16b	OK	4.4055	0.702984	-2.64774	-2.98478	5e-05	0.00130725	yes	CBL-interacting kinase
XLOC_031805	XLOC_031805	Medtr5g092740	chr5:40503257-40506263	WT	A16b	OK	7.37984	1.18403	-2.63988	-3.57894	5e-05	0.00130725	yes	perchloric acid soluble translation inhibitor-like protein
XLOC_049798	XLOC_049798	Medtr0695s0030	scaffold0695:4886-5825	WT	A16b	OK	83.7763	13.4574	-2.63815	-5.25092	5e-05	0.00130725	yes	albumin-2 protein
XLOC_004129	XLOC_004129	Medtr1g036460,Medtr1g036490,Medtr1g036510	chr1:13381788-13407848	WT	A16b	OK	20.9161	3.39788	-2.62191	-4.61253	5e-05	0.00130725	yes	caffeic acid O-methyltransferase
XLOC_027903	XLOC_027903	Medtr5g059140	chr5:24404214-24409901	WT	A16b	OK	1.64104	0.267242	-2.61839	-2.49462	0.0008	0.0123702	yes	flavonol synthase/flavanone 3-hydroxylase
XLOC_032118	XLOC_032118	Medtr6g004880	chr6:485488-490474	WT	A16b	OK	12.176	2.00722	-2.60077	-4.80357	5e-05	0.00130725	yes	raffinose synthase or seed inhibition protein
XLOC_027505	XLOC_027505	Medtr5g038940	chr5:17157153-17157615	WT	A16b	OK	11.8176	1.95144	-2.59832	-3.39874	0.00245	0.0291378	yes	zinc finger, C3HC4 type (RING finger) protein
XLOC_027188	XLOC_027188	-	chr5:11746860-11748212	WT	A16b	OK	5.05816	0.837684	-2.59413	-2.38929	0.00385	0.0402083	yes	#N/A
XLOC_031714	XLOC_031714	Medtr5g090250	chr5:39306716-39307372	WT	A16b	OK	69.886	11.6345	-2.58659	-4.45016	5e-05	0.00130725	yes	inhibitor of trypsin and hageman factor-like protein
XLOC_011496	XLOC_011496	Medtr2g078350	chr2:32611596-32636699	WT	A16b	OK	118.976	19.8212	-2.58556	-1.61614	0.0034	0.036879	yes	calcium-binding EF-hand protein
XLOC_005783	XLOC_005783	Medtr1g091003	chr1:41118877-41120521	WT	A16b	OK	2.57578	0.42985	-2.5831	-2.70245	0.00065	0.0106178	yes	cytochrome P450 family protein
XLOC_000382	XLOC_000382	Medtr1g019410	chr1:5858844-5862486	WT	A16b	OK	7.73515	1.33659	-2.53287	-3.88504	5e-05	0.00130725	yes	cytochrome P450 family ABA 8'-hydroxylase
XLOC_022547	XLOC_022547	Medtr4g131920	chr4:55076086-55079116	WT	A16b	OK	3.91358	0.682026	-2.52059	-3.37633	5e-05	0.00130725	yes	sucrose transporter 2
XLOC_035852	XLOC_035852	Medtr6g092970	chr6:35042065-35047376	WT	A16b	OK	26.7901	4.77784	-2.48727	-4.59453	5e-05	0.00130725	yes	sodium transporter HKT1
XLOC_014925	XLOC_014925	Medtr3g098320,Medtr3g098350	chr3:44882389-44902052	WT	A16b	OK	2.24839	0.402385	-2.48224	-3.2108	5e-05	0.00130725	yes	respiratory burst oxidase-like protein D
XLOC_011373	XLOC_011373	Medtr2g073010	chr2:30901230-30903185	WT	A16b	OK	1.78545	0.320812	-2.47649	-2.82039	0.0001	0.00233358	yes	Kunitz type trypsin inhibitor
XLOC_045191	XLOC_045191	Medtr8g014650	chr8:4649757-4651673	WT	A16b	OK	694.2	124.929	-2.47424	-4.37461	5e-05	0.00130725	yes	stem 28 kDa glycoprotein
XLOC_012701	XLOC_012701	-	chr3:5129465-5130233	WT	A16b	OK	28.4557	5.13184	-2.47117	-2.94451	0.0002	0.00416837	yes	#N/A
XLOC_013756	XLOC_013756	Medtr3g031650	chr3:26669990-26674686	WT	A16b	OK	14.0499	2.54956	-2.46225	-4.16334	5e-05	0.00130725	yes	cinnamoyl-CoA reductase-like protein
XLOC_045190	XLOC_045190	Medtr8g014640	chr8:4645527-4647075	WT	A16b	OK	5.26196	0.961831	-2.45175	-3.13804	5e-05	0.00130725	yes	stem 28 kDa glycoprotein
XLOC_041256	XLOC_041256	Medtr7g096980	chr7:38934709-38938743	WT	A16b	OK	2.33974	0.432526	-2.43549	-3.65188	5e-05	0.00130725	yes	LRR receptor-like kinase family protein
XLOC_035277	XLOC_035277	Medtr6g065460	chr6:24221656-24222556	WT	A16b	OK	1221.22	225.759	-2.43547	-4.03624	5e-05	0.00130725	yes	Kunitz type trypsin inhibitor / Alpha-fucosidase
XLOC_008975	XLOC_008975	Medtr2g088000	chr2:37051327-37055016	WT	A16b	OK	1.15706	0.222814	-2.37655	-2.63129	0.0006	0.00998016	yes	WRKY1b transcription factor
XLOC_033475	XLOC_033475	Medtr6g071455	chr6:26476974-26480905	WT	A16b	OK	2.98183	0.575581	-2.37311	-3.02873	5e-05	0.00130725	yes	carbohydrate-binding protein of the ER protein
XLOC_030931	XLOC_030931	Medtr5g066060	chr5:27834403-27838008	WT	A16b	OK	16.9036	3.2858	-2.36301	-3.88425	5e-05	0.00130725	yes	carbonic anhydrase family protein
XLOC_035766	XLOC_035766	Medtr6g088695	chr6:33831445-33836514	WT	A16b	OK	1.13134	0.220064	-2.36204	-2.07135	0.00415	0.0423917	yes	nucleotide-diphospho-sugar transferase domain protein
XLOC_024662	XLOC_024662	Medtr4g083660	chr4:32522028-32524282	WT	A16b	OK	1.76852	0.344254	-2.361	-2.29238	0.0029	0.0330303	yes	polygalacturonase
XLOC_028613	XLOC_028613	Medtr5g082580	chr5:35506837-35510948	WT	A16b	OK	3.73796	0.739242	-2.33813	-3.46908	5e-05	0.00130725	yes	phosphoinositide-specific phospholipase C family protein
XLOC_014238	XLOC_014238	Medtr3g077240	chr3:34673781-34675776	WT	A16b	OK	5.79638	1.15059	-2.33278	-2.31394	0.00055	0.00934364	yes	lateral organ boundaries (LOB) domain protein
XLOC_012179	XLOC_012179	Medtr2g100900	chr2:43406860-43407985	WT	A16b	OK	9.07642	1.81584	-2.32149	-2.44988	0.0008	0.0123702	yes	histidine phosphotransfer protein
XLOC_045162	XLOC_045162	Medtr8g013680	chr8:4187966-4191032	WT	A16b	OK	72.799	14.5908	-2.31885	-4.82805	5e-05	0.00130725	yes	major intrinsic protein (MIP) family transporter
XLOC_014914	XLOC_014914	Medtr3g097420	chr3:44660825-44661550	WT	A16b	OK	9.40171	1.90469	-2.30337	-2.81795	0.0001	0.00233358	yes	Defensin
XLOC_008750	XLOC_008750	Medtr2g079580	chr2:33517182-33521005	WT	A16b	OK	12.6192	2.57299	-2.29411	-3.94564	5e-05	0.00130725	yes	glycoside hydrolase family 1 protein
XLOC_010012	XLOC_010012	Medtr2g019370	chr2:6312833-6315290	WT	A16b	OK	6.88804	1.42944	-2.26865	-3.44751	5e-05	0.00130725	yes	plant gibberellin 2-oxidase
XLOC_040572	XLOC_040572	Medtr7g077340	chr7:29206469-29207054	WT	A16b	OK	564.998	117.412	-2.26667	-4.84535	5e-05	0.00130725	yes	Bowman birk trypsin inhibitor
XLOC_017819	XLOC_017819	Medtr3g083570	chr3:37718515-37720729	WT	A16b	OK	2.44394	0.508549	-2.26475	-2.1692	0.00065	0.0106178	yes	calmodulin-binding family protein
XLOC_029748	XLOC_029748	Medtr5g019350	chr5:7299564-7301729	WT	A16b	OK	7.69394	1.60977	-2.25687	-3.50527	5e-05	0.00130725	yes	PPR containing plant-like protein
XLOC_024844	XLOC_024844	Medtr4g088760	chr4:35364702-35366870	WT	A16b	OK	3.04756	0.639111	-2.25352	-2.76355	5e-05	0.00130725	yes	plant/F8B4-180 protein
XLOC_032078	XLOC_032078	-	chr5:39330427-39330579	WT	A16b	OK	378.015	79.4435	-2.25044	-2.06048	0.00415	0.0423917	yes	#N/A
XLOC_031452	XLOC_031452	Medtr5g082750	chr5:35612463-35617880	WT	A16b	OK	46.9855	9.91433	-2.24463	-4.80944	5e-05	0.00130725	yes	leucoanthocyanidin dioxygenase-like protein
XLOC_042655	XLOC_042655	Medtr8g026960	chr8:9378852-9379840	WT	A16b	OK	116.518	24.8441	-2.22958	-4.54305	5e-05	0.00130725	yes	homeobox associated leucine zipper protein
XLOC_045156	XLOC_045156	Medtr8g013075,Medtr8g013090	chr8:4079645-4106435	WT	A16b	OK	5.51405	1.17698	-2.22802	-2.57041	0.0001	0.00233358	yes	acid phosphatase
XLOC_031520	XLOC_031520	Medtr5g084240	chr5:36353733-36354942	WT	A16b	OK	2.33203	0.497817	-2.2279	-2.47589	0.0006	0.00998016	yes	oxidoreductase/transition metal ion-binding protein
XLOC_009518	XLOC_009518	Medtr2g103750	chr2:44667525-44668852	WT	A16b	OK	1.76429	0.379631	-2.21642	-2.10085	0.0034	0.036879	yes	transmembrane protein, putative
XLOC_028403	XLOC_028403	Medtr5g076170	chr5:32436730-32437833	WT	A16b	OK	3.29616	0.712791	-2.20924	-2.63104	0.0002	0.00416837	yes	late embryogenesis abundant protein, putative
XLOC_017038	XLOC_017038	Medtr3g465090	chr3:26314239-26316440	WT	A16b	OK	3.03149	0.655862	-2.20856	-2.62895	0.0004	0.00738628	yes	(3S)-linalool/(E)-nerolidol/(E,E)-geranyl linalool synthase
XLOC_035851	XLOC_035851	Medtr6g092940	chr6:35029454-35035409	WT	A16b	OK	1.88625	0.412979	-2.19138	-2.55328	0.0005	0.00868727	yes	high-affinity potassium transporter
XLOC_028918	XLOC_028918	Medtr5g091050	chr5:39675489-39677929	WT	A16b	OK	21.769	4.76829	-2.19073	-3.86926	5e-05	0.00130725	yes	3-hydroxy-3-methylglutaryl-coenzyme A reductase-like
XLOC_034983	XLOC_034983	Medtr6g048440	chr6:17494176-17499421	WT	A16b	OK	12.389	2.73966	-2.17699	-3.822	5e-05	0.00130725	yes	beta-carotene hydroxylase
XLOC_008718	XLOC_008718	Medtr2g078970,Medtr2g078990,Medtr2g079020	chr2:33067896-33090289	WT	A16b	OK	12.2783	2.72482	-2.17188	-1.85632	0.00085	0.0129033	yes	MATE efflux family protein
XLOC_014885	XLOC_014885	Medtr3g096450	chr3:44088489-44089646	WT	A16b	OK	3.19316	0.715573	-2.15781	-2.3151	0.0016	0.0212947	yes	hypothetical protein
XLOC_044122	XLOC_044122	Medtr8g079940	chr8:34314992-34318731	WT	A16b	OK	1.10981	0.253057	-2.13278	-2.33405	0.00115	0.0163654	yes	two-component response regulator ARR2-like protein
XLOC_013367	XLOC_013367	Medtr3g049970	chr3:19665038-19666628	WT	A16b	OK	1.78772	0.407774	-2.13228	-2.46062	0.0008	0.0123702	yes	limonoid UDP-glucosyltransferase-like protein
XLOC_031433	XLOC_031433	Medtr5g082150	chr5:35282369-35284168	WT	A16b	OK	4.68214	1.07042	-2.12899	-3.1927	5e-05	0.00130725	yes	nematode resistance HSPRO2-like protein
XLOC_017385	XLOC_017385	Medtr3g070860	chr3:31789371-31793156	WT	A16b	OK	22.1827	5.07835	-2.127	-3.88389	5e-05	0.00130725	yes	leucoanthocyanidin dioxygenase-like protein
XLOC_039245	XLOC_039245	Medtr7g417750	chr7:5689555-5691093	WT	A16b	OK	3.63565	0.835969	-2.12069	-2.60849	0.00025	0.00505074	yes	allene oxide cyclase
XLOC_029057	XLOC_029057	Medtr5g094560,Medtr5g094570	chr5:41331506-41338439	WT	A16b	OK	22.2362	5.12725	-2.11665	-2.80162	0.00285	0.0325968	yes	cytochrome P450 family 71 protein
XLOC_018189	XLOC_018189	-	chr3:43278493-43278768	WT	A16b	OK	137.217	31.8582	-2.10672	-2.65715	5e-05	0.00130725	yes	#N/A
XLOC_002415	XLOC_002415	Medtr1g090150	chr1:40382848-40384473	WT	A16b	OK	3.79676	0.886745	-2.09818	-2.45306	0.0004	0.00738628	yes	glutathione S-transferase, amino-terminal domain pro
XLOC_045303	XLOC_045303	Medtr8g018520	chr8:6330367-6340159	WT	A16b	OK	2.64609	0.619347	-2.09504	-2.95496	5e-05	0.00130725	yes	seed linoleate 9S-lipoxygenase
XLOC_019809	XLOC_019809	Medtr4g033150,Medtr4g033200	chr4:11506996-11548923	WT	A16b	OK	16.609	3.90522	-2.08849	-1.72737	0.00365	0.0388196	yes	isoflavone-7-O-methyltransferase
XLOC_018492	XLOC_018492	Medtr3g103580	chr3:47848597-47859967	WT	A16b	OK	27.7228	6.53704	-2.08436	-4.2715	5e-05	0.00130725	yes	branched-chain amino acid aminotransferase
XLOC_024216	XLOC_024216	Medtr4g069550,Medtr4g069570	chr4:26161659-26193855	WT	A16b	OK	150.075	35.6019	-2.07565	-2.89298	5e-05	0.00130725	yes	BURP domain protein
XLOC_040221	XLOC_040221	Medtr7g065160,Medtr7g065210	chr7:23753305-23779449	WT	A16b	OK	1411.5	337.527	-2.06415	-3.32399	5e-05	0.00130725	yes	Lipid transfer protein
XLOC_029618	XLOC_029618	Medtr5g015020	chr5:5133747-5135930	WT	A16b	OK	1.93937	0.464483	-2.06189	-2.51575	0.0005	0.00868727	yes	1-aminocyclopropane-1-carboxylate synthase
XLOC_005259	XLOC_005259	Medtr1g075250	chr1:33301009-33307289	WT	A16b	OK	1.45659	0.349453	-2.05943	-2.51511	0.00045	0.00809831	yes	P-loop nucleoside triphosphate hydrolase superfamily
XLOC_010482	XLOC_010482	Medtr2g435690	chr2:13813285-13813809	WT	A16b	OK	8.46567	2.03661	-2.05546	-2.42132	0.0008	0.0123702	yes	hypothetical protein
XLOC_020845	XLOC_020845	Medtr4g076255	chr4:29217665-29218827	WT	A16b	OK	2.28493	0.549746	-2.05531	-2.28263	0.00195	0.0247795	yes	glucan endo-1,3-beta-glucosidase
XLOC_027187	XLOC_027187	-	chr5:11743317-11746123	WT	A16b	OK	11.1777	2.69627	-2.05158	-2.41342	0.00425	0.0431365	yes	#N/A
XLOC_002018	XLOC_002018	Medtr1g077000	chr1:34365709-34368004	WT	A16b	OK	64.4369	15.6005	-2.0463	-4.20321	5e-05	0.00130725	yes	peroxidase family protein
XLOC_036994	XLOC_036994	Medtr7g458880	chr7:21181178-21184098	WT	A16b	OK	6.98215	1.69271	-2.04434	-3.36108	5e-05	0.00130725	yes	laccase/diphenol oxidase family protein
XLOC_034319	XLOC_034319	Medtr6g016650	chr6:6347138-6351581	WT	A16b	OK	3.01736	0.732201	-2.04297	-2.87554	5e-05	0.00130725	yes	proline dehydrogenase
XLOC_039092	XLOC_039092	Medtr7g011990	chr7:3347581-3350912	WT	A16b	OK	82.718	20.1391	-2.0382	-4.36765	5e-05	0.00130725	yes	caffeic acid O-methyltransferase
XLOC_034282	XLOC_034282	Medtr6g015905	chr6:5578873-5582030	WT	A16b	OK	19.2672	4.71591	-2.03054	-3.54889	5e-05	0.00130725	yes	alpha-1,4-glucan-protein synthase [UDP-forming]-like
XLOC_020371	XLOC_020371	Medtr4g059730	chr4:22039485-22040644	WT	A16b	OK	9.60721	2.35459	-2.02864	-3.15342	5e-05	0.00130725	yes	glutathione S-transferase, amino-terminal domain pro
XLOC_009010	XLOC_009010	Medtr2g089120	chr2:37615390-37620144	WT	A16b	OK	1.07697	0.264369	-2.02635	-2.15598	0.00255	0.0300281	yes	sesquiterpene synthase
XLOC_031864	XLOC_031864	Medtr5g094390	chr5:41244096-41246815	WT	A16b	OK	33.1218	8.15743	-2.0216	-4.13733	5e-05	0.00130725	yes	Serine/Threonine-kinase WNK11-like protein
XLOC_024508	XLOC_024508	Medtr4g078535	chr4:30340781-30342209	WT	A16b	OK	1.4082	0.349327	-2.0112	-2.04742	0.00375	0.0395094	yes	LRR/extensin
XLOC_006027	XLOC_006027	Medtr1g100305	chr1:45202754-45207890	WT	A16b	OK	2.03405	0.504706	-2.01084	-2.19371	0.00165	0.0217932	yes	NAD(P)-binding rossmann-fold protein
XLOC_002930	XLOC_002930	Medtr1g105885	chr1:47811125-47813396	WT	A16b	OK	102.935	25.6004	-2.00749	-4.24419	5e-05	0.00130725	yes	cysteine-rich RLK (receptor-like kinase) protein
XLOC_041805	XLOC_041805	Medtr7g113410	chr7:46708552-46714819	WT	A16b	OK	3.36205	0.844241	-1.99361	-3.2081	5e-05	0.00130725	yes	linoleate 9S-lipoxygenase-like protein
XLOC_027487	XLOC_027487	Medtr5g038380	chr5:16824209-16830540	WT	A16b	OK	14.1285	3.55525	-1.99058	-3.49472	5e-05	0.00130725	yes	peptide/nitrate transporter plant
XLOC_031262	XLOC_031262	Medtr5g076620	chr5:32685851-32690189	WT	A16b	OK	4.82949	1.22506	-1.97902	-3.04499	5e-05	0.00130725	yes	squalene/phytoene synthase
XLOC_040757	XLOC_040757	Medtr7g082590,Medtr7g082640	chr7:31658859-31672199	WT	A16b	OK	53.6346	13.6062	-1.9789	-2.98414	5e-05	0.00130725	yes	Lipid transfer protein
XLOC_030241	XLOC_030241	Medtr5g035150	chr5:15287327-15288772	WT	A16b	OK	7.49261	1.90579	-1.97508	-2.96091	5e-05	0.00130725	yes	Pmr5/Cas1p GDSL/SGNH-like acyl-esterase family protein
XLOC_018221	XLOC_018221	Medtr3g096050,Medtr3g096070	chr3:43892709-43908519	WT	A16b	OK	673.392	171.66	-1.97189	-3.00352	0.0001	0.00233358	yes	caffeic acid O-methyltransferase
XLOC_028641	XLOC_028641	Medtr5g083500	chr5:36041023-36043169	WT	A16b	OK	4.77745	1.22058	-1.96868	-2.94852	5e-05	0.00130725	yes	hypothetical protein
XLOC_007486	XLOC_007486	Medtr2g031560,Medtr2g031570,Medtr2g031590	chr2:11916967-11934989	WT	A16b	OK	28.0258	7.18912	-1.96287	-4.10862	5e-05	0.00130725	yes	reticuline oxidase-like protein
XLOC_048804	XLOC_048804	Medtr0118s0070	scaffold0118:38899-41967	WT	A16b	OK	328.633	84.6533	-1.95684	-4.53432	5e-05	0.00130725	yes	expansin-like protein B1
XLOC_007488	XLOC_007488	Medtr2g031600	chr2:11946365-11948224	WT	A16b	OK	8.34362	2.15182	-1.95512	-3.2406	5e-05	0.00130725	yes	FAD-binding berberine family protein
XLOC_025268	XLOC_025268	Medtr4g102220	chr4:42326287-42327158	WT	A16b	OK	38.2413	9.89784	-1.94994	-3.6284	5e-05	0.00130725	yes	DUF1442 family protein
XLOC_011588	XLOC_011588	Medtr2g081820	chr2:34347001-34351822	WT	A16b	OK	9.89232	2.56413	-1.94784	-3.59505	5e-05	0.00130725	yes	BHLH transcription factor-like protein
XLOC_014198	XLOC_014198	Medtr3g088950,Medtr3g088970	chr3:33990058-33999751	WT	A16b	OK	51.2728	13.4135	-1.93451	-3.56077	5e-05	0.00130725	yes	pentatricopeptide (PPR) repeat protein, putative
XLOC_007981	XLOC_007981	Medtr2g043850	chr2:19054343-19060080	WT	A16b	OK	12.8203	3.3621	-1.931	-3.55025	5e-05	0.00130725	yes	flavin-binding monooxygenase-like protein
XLOC_003193	XLOC_003193	Medtr1g115140	chr1:51820412-51823241	WT	A16b	OK	2.45079	0.643016	-1.93032	-2.67933	5e-05	0.00130725	yes	aluminum activated malate transporter family protein
XLOC_019810	XLOC_019810	Medtr4g033170	chr4:11506996-11548923	WT	A16b	OK	34.2	9.01167	-1.92413	-2.61385	0.001	0.0147015	yes	isoflavone-7-O-methyltransferase
XLOC_041933	XLOC_041933	Medtr7g117200	chr7:48410616-48412319	WT	A16b	OK	2.98796	0.787589	-1.92365	-2.27713	0.0012	0.0169133	yes	WRKY family transcription factor
XLOC_042093	XLOC_042093	Medtr8g006120	chr8:479412-481434	WT	A16b	OK	2.00843	0.532266	-1.91585	-2.02984	0.00225	0.0275125	yes	nodulin MtN21/EamA-like transporter family protein
XLOC_009198	XLOC_009198	Medtr2g094130	chr2:40144315-40148220	WT	A16b	OK	10.3583	2.76534	-1.90526	-3.38348	5e-05	0.00130725	yes	RING/U-box protein
XLOC_009588	XLOC_009588	Medtr2g005130	chr2:54898-57356	WT	A16b	OK	15.7954	4.22234	-1.90339	-3.61898	5e-05	0.00130725	yes	peptide/nitrate transporter
XLOC_028913	XLOC_028913	Medtr5g090940	chr5:39619087-39625198	WT	A16b	OK	2.16745	0.580635	-1.90029	-3.14693	5e-05	0.00130725	yes	disease resistance protein (TIR-NBS-LRR class)
XLOC_009304	XLOC_009304	Medtr2g097530	chr2:41649907-41652678	WT	A16b	OK	1.43438	0.385223	-1.89667	-1.95157	0.00405	0.0417045	yes	IAA-amino acid hydrolase ILR1-like protein
XLOC_017170	XLOC_017170	Medtr3g063120,Medtr3g063140,Medtr3g063160,Medtr3g063170	chr3:28566347-28586674	WT	A16b	OK	39.4111	10.6372	-1.88948	-2.78754	0.00085	0.0129033	yes	(3S)-linalool/(E)-nerolidol/(E,E)-geranyl linalool synthase
XLOC_045310	XLOC_045310	Medtr8g018690	chr8:6422465-6426852	WT	A16b	OK	79.4232	21.5246	-1.88357	-4.0421	5e-05	0.00130725	yes	seed linoleate 9S-lipoxygenase
XLOC_047191	XLOC_047191	Medtr8g092010	chr8:38399251-38401104	WT	A16b	OK	3.73191	1.01485	-1.87865	-1.78485	0.0049	0.0481485	yes	WRKY family transcription factor
XLOC_031919	XLOC_031919	Medtr5g096310	chr5:42113241-42116173	WT	A16b	OK	7.23003	1.9748	-1.87229	-3.03021	5e-05	0.00130725	yes	nucleotide-sugar transporter family protein
XLOC_031855	XLOC_031855	Medtr5g094160	chr5:41128371-41134185	WT	A16b	OK	2.12161	0.581163	-1.86815	-2.69937	0.0001	0.00233358	yes	actin-binding calponin-like (CH) domain protein
XLOC_025072	XLOC_025072	-	chr4:38974537-38976508	WT	A16b	OK	20.092	5.54058	-1.85851	-3.44554	5e-05	0.00130725	yes	#N/A
XLOC_010319	XLOC_010319	Medtr2g029910	chr2:11190341-11192617	WT	A16b	OK	77.7046	21.4573	-1.85653	-4.21526	5e-05	0.00130725	yes	peroxidase family protein
XLOC_048937	XLOC_048937	Medtr0152s0120	scaffold0152:34237-36343	WT	A16b	OK	4.06792	1.12397	-1.85568	-2.54489	0.0001	0.00233358	yes	senescence-associated protein, putative
XLOC_028916	XLOC_028916	Medtr5g090970	chr5:39632528-39636278	WT	A16b	OK	1.5002	0.414785	-1.85472	-1.96827	0.0022	0.0270569	yes	transcription factor jungbrunnen-like protein
XLOC_041147	XLOC_041147	Medtr7g093850	chr7:37316490-37325006	WT	A16b	OK	11.4901	3.1795	-1.85352	-1.59718	0.0049	0.0481485	yes	disease resistance response protein
XLOC_011422	XLOC_011422	Medtr2g075400	chr2:31529338-31533809	WT	A16b	OK	8.84674	2.45293	-1.85064	-3.29113	5e-05	0.00130725	yes	brassinazole-resistant 1 protein
XLOC_042930	XLOC_042930	Medtr8g038170	chr8:14143897-14151200	WT	A16b	OK	294.384	82.4614	-1.83591	-3.5943	5e-05	0.00130725	yes	annexin D8
XLOC_029643	XLOC_029643	Medtr5g015810	chr5:5544337-5546827	WT	A16b	OK	1.84575	0.517097	-1.8357	-2.31824	0.0003	0.00585061	yes	acyl-CoA N-acyltransferase (NAT) superfamily protein
XLOC_000679	XLOC_000679	Medtr1g029600	chr1:10187402-10188286	WT	A16b	OK	44.992	12.6103	-1.83507	-3.70374	5e-05	0.00130725	yes	receptor-like kinase plant, putative
XLOC_026624	XLOC_026624	Medtr5g012810	chr5:3928870-3930292	WT	A16b	OK	1384.95	388.198	-1.83497	-3.3549	5e-05	0.00130725	yes	major intrinsic protein (MIP) family transporter
XLOC_011791	XLOC_011791	Medtr2g088190	chr2:37146322-37150988	WT	A16b	OK	1.54306	0.4334	-1.83202	-1.86027	0.0048	0.0474096	yes	phenylpropenal double-bond reductase
XLOC_006291	XLOC_006291	Medtr1g108640	chr1:49095490-49096797	WT	A16b	OK	4.45083	1.25335	-1.82829	-2.44617	0.00035	0.00661642	yes	DUF4228 domain protein
XLOC_017789	XLOC_017789	Medtr3g082700	chr3:37314115-37316399	WT	A16b	OK	34.4311	9.72361	-1.82415	-3.95535	5e-05	0.00130725	yes	high affinity inorganic phosphate transporter
XLOC_003741	XLOC_003741	Medtr1g023180	chr1:7367314-7370532	WT	A16b	OK	101.348	28.724	-1.81899	-4.06703	5e-05	0.00130725	yes	auxin-induced 5NG4-like protein
XLOC_048500	XLOC_048500	Medtr0055s0120	scaffold0055:62497-67419	WT	A16b	OK	24.4449	6.94474	-1.81554	-3.42502	5e-05	0.00130725	yes	senescence-associated protein
XLOC_016044	XLOC_016044	Medtr3g021430	chr3:6277152-6281110	WT	A16b	OK	1.8918	0.538221	-1.81349	-2.09328	0.00155	0.0206869	yes	caffeic acid O-methyltransferase
XLOC_029766	XLOC_029766	Medtr5g020060	chr5:7645477-7646932	WT	A16b	OK	15.3792	4.38925	-1.80894	-3.02868	5e-05	0.00130725	yes	plant/MUD21-2 protein
XLOC_029876	XLOC_029876	Medtr5g023680	chr5:9399853-9401775	WT	A16b	OK	1.28801	0.367601	-1.80893	-1.90327	0.0035	0.0376432	yes	cytochrome P450 family 71 protein
XLOC_045407	XLOC_045407	Medtr8g022790	chr8:8091968-8094128	WT	A16b	OK	1.75995	0.502309	-1.80889	-1.95321	0.00405	0.0417045	yes	GDSL-like lipase/acylhydrolase
XLOC_009865	XLOC_009865	Medtr2g014400	chr2:4102641-4103894	WT	A16b	OK	19.2141	5.48997	-1.8073	-3.30393	5e-05	0.00130725	yes	transmembrane protein, putative
XLOC_040439	XLOC_040439	Medtr7g073380,Medtr7g073430	chr7:27429631-27449551	WT	A16b	OK	12.9645	3.70503	-1.807	-3.17601	5e-05	0.00130725	yes	WRKY transcription factor
XLOC_029192	XLOC_029192	Medtr5g097420	chr5:42671975-42673475	WT	A16b	OK	9.47825	2.71735	-1.80242	-2.74553	5e-05	0.00130725	yes	carbohydrate-binding X8 domain protein
XLOC_028219	XLOC_028219	Medtr5g069800	chr5:29609909-29613960	WT	A16b	OK	1.38297	0.397579	-1.79845	-2.25161	0.0008	0.0123702	yes	glycoside hydrolase family 3 protein
XLOC_012125	XLOC_012125	Medtr2g099470	chr2:42638322-42640316	WT	A16b	OK	15.8771	4.56485	-1.79831	-3.40931	5e-05	0.00130725	yes	Chitinase (Class IV) / Hevein
XLOC_034318	XLOC_034318	Medtr6g016640	chr6:6332002-6336598	WT	A16b	OK	5.92865	1.70688	-1.79634	-2.74552	0.0001	0.00233358	yes	proline dehydrogenase
XLOC_018601	XLOC_018601	Medtr3g106585,Medtr3g106620	chr3:49271047-49278117	WT	A16b	OK	612.941	177.11	-1.7911	-3.19259	5e-05	0.00130725	yes	Kunitz type trypsin inhibitor
XLOC_043279	XLOC_043279	Medtr8g059170	chr8:20701023-20703544	WT	A16b	OK	1.7818	0.514964	-1.79079	-2.20996	0.0013	0.0180171	yes	NAC transcription factor-like protein
XLOC_035778	XLOC_035778	Medtr6g090460	chr6:34037720-34039171	WT	A16b	OK	33.6411	9.81241	-1.77755	-3.36072	5e-05	0.00130725	yes	hypothetical protein
XLOC_047163	XLOC_047163	Medtr8g091310	chr8:38086957-38090191	WT	A16b	OK	18.5771	5.4394	-1.772	-3.4013	5e-05	0.00130725	yes	glycoside hydrolase family 5 protein
XLOC_017568	XLOC_017568	Medtr3g075320	chr3:34287039-34289715	WT	A16b	OK	73.9455	21.663	-1.77123	-3.65382	5e-05	0.00130725	yes	pectate lyase family protein
XLOC_000482	XLOC_000482	Medtr1g022495	chr1:7234779-7236202	WT	A16b	OK	20.6521	6.05728	-1.76955	-3.30045	5e-05	0.00130725	yes	BZIP transcription factor bZIP124
XLOC_036504	XLOC_036504	Medtr7g029365	chr7:10421010-10427271	WT	A16b	OK	16.2769	4.77596	-1.76896	-3.34066	5e-05	0.00130725	yes	triacylglycerol lipase-like protein
XLOC_034467	XLOC_034467	Medtr6g023770	chr6:8347943-8354010	WT	A16b	OK	3.13736	0.922355	-1.76616	-2.45362	0.0003	0.00585061	yes	ClC chloride channel family protein
XLOC_033597	XLOC_033597	Medtr6g079630	chr6:29058519-29059610	WT	A16b	OK	1.8827	0.555119	-1.76193	-1.90852	0.00435	0.0438487	yes	chitinase
XLOC_022602	XLOC_022602	Medtr4g133230	chr4:55735489-55740133	WT	A16b	OK	52.4832	15.5538	-1.75459	-3.71626	5e-05	0.00130725	yes	tonoplast dicarboxylate transporter-like protein
XLOC_009673	XLOC_009673	Medtr2g008030	chr2:1250642-1254618	WT	A16b	OK	65.7542	19.5231	-1.7519	-3.99176	5e-05	0.00130725	yes	fructose-1,6-bisphosphatase, cytosolic-like protein
XLOC_028592	XLOC_028592	Medtr5g081960	chr5:35163435-35165325	WT	A16b	OK	19.1076	5.67925	-1.75037	-3.4658	5e-05	0.00130725	yes	HXXXD-type acyl-transferase family protein
XLOC_023064	XLOC_023064	Medtr4g018760	chr4:5777437-5780265	WT	A16b	OK	3.41278	1.01499	-1.74948	-2.32979	0.0006	0.00998016	yes	nucleotide/sugar transporter family protein
XLOC_024123	XLOC_024123	Medtr4g065850	chr4:24780995-24782422	WT	A16b	OK	8.00748	2.38334	-1.74836	-2.74668	5e-05	0.00130725	yes	LRR receptor-like kinase family protein
XLOC_039743	XLOC_039743	Medtr7g044980	chr7:15128894-15130291	WT	A16b	OK	2.74225	0.816497	-1.74784	-1.8776	0.0046	0.0457653	yes	albumin I
XLOC_016998	XLOC_016998	Medtr3g463590	chr3:25494698-25496004	WT	A16b	OK	54.8966	16.3502	-1.74741	-3.66326	5e-05	0.00130725	yes	Kunitz type trypsin inhibitor / Alpha-fucosidase
XLOC_034971	XLOC_034971	Medtr6g047900	chr6:17278469-17279150	WT	A16b	OK	10.8689	3.2458	-1.74356	-1.98103	0.00285	0.0325968	yes	Leginsulin/Albumin-1
XLOC_029477	XLOC_029477	Medtr5g010640	chr5:2891504-2892704	WT	A16b	OK	85.7988	25.6558	-1.74167	-3.91089	5e-05	0.00130725	yes	pathogenesis-related thaumatin family protein
XLOC_015470	XLOC_015470	Medtr3g113660	chr3:53229569-53230841	WT	A16b	OK	21.4963	6.43053	-1.74108	-3.37271	5e-05	0.00130725	yes	hypothetical protein
XLOC_006492	XLOC_006492	Medtr1g115605	chr1:52286664-52288047	WT	A16b	OK	1.68383	0.504422	-1.73905	-1.98724	0.00245	0.0291378	yes	membrane-associated kinase regulator-like protein
XLOC_020368	XLOC_020368	Medtr4g059630,Medtr4g059670	chr4:21991917-22011297	WT	A16b	OK	36.0897	10.8193	-1.73798	-3.06879	5e-05	0.00130725	yes	root cap/late embryogenesis related
XLOC_016556	XLOC_016556	Medtr3g449620	chr3:16900823-16907587	WT	A16b	OK	17.3952	5.26361	-1.72456	-3.49424	5e-05	0.00130725	yes	polyamine oxidase-like protein
XLOC_045961	XLOC_045961	Medtr8g445170	chr8:17116733-17121628	WT	A16b	OK	5.73911	1.7408	-1.72107	-2.77404	5e-05	0.00130725	yes	embryonic abundant-like protein
XLOC_017340	XLOC_017340	Medtr3g069500	chr3:31074529-31085800	WT	A16b	OK	2.3479	0.713969	-1.71744	-2.33243	0.0006	0.00998016	yes	peptide/nitrate transporter plant
XLOC_039138	XLOC_039138	Medtr7g013680	chr7:3954329-3957078	WT	A16b	OK	1.14593	0.348669	-1.71659	-2.1238	0.0015	0.0201745	yes	LRR receptor-like kinase family protein
XLOC_048499	XLOC_048499	Medtr0055s0110	scaffold0055:58200-61046	WT	A16b	OK	60.7999	18.5797	-1.71034	-3.39081	5e-05	0.00130725	yes	senescence-associated protein
XLOC_004670	XLOC_004670	Medtr1g054525	chr1:23595913-23596881	WT	A16b	OK	76.2237	23.3477	-1.70696	-3.59627	5e-05	0.00130725	yes	disease resistance response protein
XLOC_031426	XLOC_031426	Medtr5g081990	chr5:35183965-35185060	WT	A16b	OK	12.2894	3.76444	-1.70691	-2.76958	5e-05	0.00130725	yes	wuschel-related homeobox protein
XLOC_008017	XLOC_008017	Medtr2g045280	chr2:19893623-19896239	WT	A16b	OK	301.629	92.6838	-1.70238	-3.85436	5e-05	0.00130725	yes	cytidine/deoxycytidylate deaminase family protein
XLOC_039024	XLOC_039024	Medtr7g009780	chr7:2235927-2239172	WT	A16b	OK	2.16262	0.666421	-1.69828	-2.15621	0.0011	0.0157832	yes	polyvinylalcohol dehydrogenase-like protein
XLOC_031224	XLOC_031224	Medtr5g075650	chr5:32189119-32198091	WT	A16b	OK	29.1337	8.98584	-1.69696	-3.8088	5e-05	0.00130725	yes	LRR receptor-like kinase
XLOC_007988	XLOC_007988	Medtr2g044180	chr2:19206703-19214205	WT	A16b	OK	3.91283	1.21079	-1.69226	-2.70255	5e-05	0.00130725	yes	acetate/butyrate-CoA ligase AAE7, peroxisomal protein
XLOC_013821	XLOC_013821	Medtr3g467130	chr3:27669660-27672771	WT	A16b	OK	13.2461	4.1192	-1.68513	-3.0134	5e-05	0.00130725	yes	cytochrome P450 family protein
XLOC_011973	XLOC_011973	-	chr2:40177649-40179972	WT	A16b	OK	2.74837	0.856716	-1.68169	-2.02253	0.00245	0.0291378	yes	#N/A
XLOC_025691	XLOC_025691	Medtr4g116920	chr4:48423200-48424872	WT	A16b	OK	6.19101	1.92991	-1.68164	-2.53356	0.0001	0.00233358	yes	glycoside hydrolase family 18 protein
XLOC_026900	XLOC_026900	Medtr5g020620	chr5:7901126-7903720	WT	A16b	OK	5.91717	1.8474	-1.67941	-2.80682	5e-05	0.00130725	yes	laccase/diphenol oxidase family protein
XLOC_045486	XLOC_045486	Medtr8g027375	chr8:9651918-9654656	WT	A16b	OK	2.25147	0.709707	-1.66557	-2.23726	0.0003	0.00585061	yes	laccase/diphenol oxidase family protein
XLOC_014654	XLOC_014654	Medtr3g088845	chr3:40659628-40665244	WT	A16b	OK	9.47054	2.98931	-1.66363	-2.8464	5e-05	0.00130725	yes	2-oxoisovalerate dehydrogenase subunit alpha
XLOC_044199	XLOC_044199	Medtr8g085560	chr8:35432971-35436227	WT	A16b	OK	6.79984	2.14796	-1.66253	-2.32805	0.0006	0.00998016	yes	protease inhibitor/seed storage/LTP family protein
XLOC_027557	XLOC_027557	Medtr5g041010,Medtr5g041080	chr5:18028303-18048292	WT	A16b	OK	29.1152	9.19916	-1.6622	-2.89401	5e-05	0.00130725	yes	ribonuclease T2 family protein
XLOC_016118	XLOC_016118	Medtr3g024520	chr3:7619577-7624416	WT	A16b	OK	1.24346	0.392965	-1.66189	-1.94371	0.00385	0.0402083	yes	flavonoid hydroxylase
XLOC_003397	XLOC_003397	Medtr1g011640,Medtr1g011650	chr1:2146077-2167106	WT	A16b	OK	11.4604	3.63071	-1.65833	-3.48061	5e-05	0.00130725	yes	drug resistance transporter-like ABC domain protein
XLOC_037799	XLOC_037799	Medtr7g085120,Medtr7g085150,Medtr7g085160	chr7:32910181-32928057	WT	A16b	OK	257.857	81.735	-1.65754	-3.18887	5e-05	0.00130725	yes	Nod factor-binding lectin-nucleotide phosphohydrolase
XLOC_000575	XLOC_000575	Medtr1g026380	chr1:8556164-8560141	WT	A16b	OK	1.35265	0.429425	-1.65531	-2.21165	0.00045	0.00809831	yes	prolyl oligopeptidase-like protein
XLOC_035548	XLOC_035548	Medtr6g080440	chr6:30347739-30350780	WT	A16b	OK	3.42791	1.09329	-1.64866	-2.24685	0.0005	0.00868727	yes	glutathione S-transferase
XLOC_033877	XLOC_033877	Medtr6g088805	chr6:33948005-33949999	WT	A16b	OK	4.16722	1.33026	-1.64738	-2.60646	5e-05	0.00130725	yes	MATE efflux family protein
XLOC_048293	XLOC_048293	Medtr0031s0060	scaffold0031:39043-44205	WT	A16b	OK	4.75082	1.51783	-1.64617	-2.5066	0.0006	0.00998016	yes	amino acid permease
XLOC_006462	XLOC_006462	Medtr1g115270	chr1:51961552-51962599	WT	A16b	OK	45.0425	14.4122	-1.644	-1.85923	0.00345	0.0373155	yes	anaphase-promoting complex subunit 11 RING-H2 finger
XLOC_007176	XLOC_007176	Medtr2g021690	chr2:7380378-7382066	WT	A16b	OK	9.07309	2.91496	-1.63812	-2.7631	5e-05	0.00130725	yes	T13 protein
XLOC_041566	XLOC_041566	Medtr7g106830	chr7:43513082-43516177	WT	A16b	OK	1.61908	0.522779	-1.6309	-1.9731	0.00215	0.0266132	yes	aspartate aminotransferase
XLOC_012828	XLOC_012828	Medtr3g025230	chr3:7659216-7664309	WT	A16b	OK	1.3249	0.427807	-1.63085	-2.00623	0.00235	0.0283364	yes	flavonoid hydroxylase
XLOC_031313	XLOC_031313	Medtr5g078215	chr5:33426092-33427480	WT	A16b	OK	48.1604	15.5737	-1.62874	-3.20896	5e-05	0.00130725	yes	GASA/GAST/Snakin
XLOC_001563	XLOC_001563	Medtr1g060360	chr1:26274862-26277155	WT	A16b	OK	3.1535	1.02004	-1.62832	-2.26855	0.00025	0.00505074	yes	purple acid phosphatase superfamily protein
XLOC_021813	XLOC_021813	Medtr4g106500	chr4:44175641-44176428	WT	A16b	OK	6.61803	2.14164	-1.62769	-2.07333	0.002	0.0251805	yes	UVI1, putative
XLOC_012138	XLOC_012138	Medtr2g099950	chr2:42873027-42876996	WT	A16b	OK	37.1534	12.0289	-1.62699	-3.49721	5e-05	0.00130725	yes	cell-wall invertase
XLOC_045112	XLOC_045112	Medtr8g012240	chr8:3420013-3421507	WT	A16b	OK	1.9873	0.645182	-1.62303	-1.99619	0.002	0.0251805	yes	DUF506 family protein
XLOC_033428	XLOC_033428	Medtr6g471090	chr6:25442199-25443023	WT	A16b	OK	3.16438	1.02923	-1.62036	-1.89446	0.00315	0.0350424	yes	late embryogenesis abundant protein
XLOC_048963	XLOC_048963	Medtr0160s0040	scaffold0160:28010-30206	WT	A16b	OK	3.89521	1.26896	-1.61806	-2.21872	0.0012	0.0169133	yes	CASP POPTRDRAFT-like protein
XLOC_028548	XLOC_028548	Medtr5g080680	chr5:34535789-34538105	WT	A16b	OK	6.0563	1.97346	-1.61771	-2.64528	5e-05	0.00130725	yes	protein phosphatase 2C-like protein
XLOC_029435	XLOC_029435	Medtr5g009460	chr5:2264726-2266250	WT	A16b	OK	11.8852	3.89247	-1.61041	-2.56982	5e-05	0.00130725	yes	myb transcription factor
XLOC_041488	XLOC_041488	Medtr7g104460	chr7:42324234-42325767	WT	A16b	OK	56.02	18.3698	-1.60861	-3.24084	5e-05	0.00130725	yes	terminal flower 1
XLOC_020530	XLOC_020530	Medtr4g065077	chr4:24449550-24451468	WT	A16b	OK	116.333	38.2092	-1.60627	-3.57249	5e-05	0.00130725	yes	papain family cysteine protease
XLOC_046510	XLOC_046510	Medtr8g067735,Medtr8g067930	chr8:28293778-28306163	WT	A16b	OK	1.42441	0.467849	-1.60624	-2.03824	0.0009	0.0135546	yes	L-type lectin-domain receptor kinase IX.1
XLOC_028821	XLOC_028821	Medtr5g088400	chr5:38373755-38376685	WT	A16b	OK	14.5619	4.80494	-1.5996	-3.14153	5e-05	0.00130725	yes	tyrosine kinase family protein
XLOC_026687	XLOC_026687	Medtr5g014300	chr5:4775643-4779821	WT	A16b	OK	4.35955	1.43897	-1.59914	-2.4244	0.0001	0.00233358	yes	NAC transcription factor-like protein
XLOC_028739	XLOC_028739	Medtr5g086340	chr5:37317476-37319569	WT	A16b	OK	2.18023	0.720484	-1.59744	-2.1068	0.00145	0.0196125	yes	DUF247 domain protein
XLOC_016494	XLOC_016494	Medtr3g045440	chr3:14781797-14783516	WT	A16b	OK	38.8971	12.9017	-1.5921	-3.03022	5e-05	0.00130725	yes	sigma factor sigb regulation rsbq-like protein
XLOC_008760	XLOC_008760	Medtr2g079990	chr2:33727406-33729223	WT	A16b	OK	2.5367	0.84263	-1.58998	-2.10945	0.00085	0.0129033	yes	NAC transcription factor-like protein
XLOC_048502	XLOC_048502	Medtr0055s0030	scaffold0055:3945-6527	WT	A16b	OK	58.254	19.3523	-1.58986	-3.1711	5e-05	0.00130725	yes	hypothetical protein
XLOC_010627	XLOC_010627	Medtr2g038040	chr2:16533864-16541480	WT	A16b	OK	45.9589	15.3076	-1.58609	-3.16005	5e-05	0.00130725	yes	transcription factor
XLOC_034558	XLOC_034558	Medtr6g027550	chr6:9535712-9538394	WT	A16b	OK	4.1133	1.37297	-1.58299	-2.13262	0.00065	0.0106178	yes	core-2/I-branching enzyme
XLOC_019765	XLOC_019765	Medtr4g031800	chr4:11022930-11024756	WT	A16b	OK	47.4324	15.8424	-1.58209	-3.43684	5e-05	0.00130725	yes	flavonoid glucosyltransferase
XLOC_030260	XLOC_030260	Medtr5g035550,Medtr5g035560,Medtr5g035580	chr5:15460338-15475282	WT	A16b	OK	7.77818	2.60449	-1.57843	-2.55073	5e-05	0.00130725	yes	transmembrane protein, putative
XLOC_031361	XLOC_031361	Medtr5g079950	chr5:34206808-34208293	WT	A16b	OK	26.9625	9.03101	-1.578	-3.1198	5e-05	0.00130725	yes	expansin A10
XLOC_032696	XLOC_032696	Medtr6g028090,Medtr6g028100,Medtr6g028110,Medtr6g028120	chr6:9988488-10014344	WT	A16b	OK	21.5882	7.24172	-1.57584	-3.20566	5e-05	0.00130725	yes	beta-D-glucoside glucohydrolase
XLOC_024784	XLOC_024784	Medtr4g087810,Medtr4g087830	chr4:34547416-34558798	WT	A16b	OK	104.589	35.1104	-1.57476	-3.13795	5e-05	0.00130725	yes	phospholipase A1
XLOC_048506	XLOC_048506	Medtr0055s0130	scaffold0055:68449-73353	WT	A16b	OK	341.984	115.021	-1.57204	-2.18875	0.00385	0.0402083	yes	hypothetical protein
XLOC_024890	XLOC_024890	Medtr4g091430	chr4:36226216-36226983	WT	A16b	OK	22.5967	7.61959	-1.56833	-2.27228	5e-05	0.00130725	yes	hypothetical protein
XLOC_033227	XLOC_033227	Medtr6g059730	chr6:20493189-20494222	WT	A16b	OK	189.094	64.0669	-1.56145	-3.24498	5e-05	0.00130725	yes	Kunitz type trypsin inhibitor / Alpha-fucosidase
XLOC_021475	XLOC_021475	Medtr4g094518	chr4:38144947-38147082	WT	A16b	OK	59.3884	20.1665	-1.55822	-3.3172	5e-05	0.00130725	yes	FAD-binding berberine family protein
XLOC_008351	XLOC_008351	Medtr2g062660	chr2:26463302-26475233	WT	A16b	OK	9.76769	3.32435	-1.55495	-2.96917	5e-05	0.00130725	yes	myosin family XI heavy chain
XLOC_038195	XLOC_038195	Medtr7g096930	chr7:38915312-38918018	WT	A16b	OK	2.81808	0.960609	-1.55269	-1.8632	0.0036	0.0384161	yes	myb transcription factor
XLOC_026749	XLOC_026749	Medtr5g016410	chr5:5883759-5886827	WT	A16b	OK	9.82269	3.35216	-1.55103	-2.82433	5e-05	0.00130725	yes	cytochrome P450 family 81 protein
XLOC_024196	XLOC_024196	Medtr4g069040	chr4:25928860-25930414	WT	A16b	OK	120.346	41.1047	-1.54982	-3.40069	5e-05	0.00130725	yes	dehydration-responsive RD22-like protein
XLOC_018785	XLOC_018785	Medtr3g111270	chr3:51994610-51995531	WT	A16b	OK	4.31532	1.47982	-1.54405	-1.97479	0.0025	0.0296218	yes	transmembrane protein, putative
XLOC_009363	XLOC_009363	Medtr2g099175	chr2:42538895-42540742	WT	A16b	OK	29.4451	10.1032	-1.54321	-2.92399	5e-05	0.00130725	yes	peroxidase family protein
XLOC_002620	XLOC_002620	Medtr1g096580	chr1:43517841-43525369	WT	A16b	OK	30.4499	10.4633	-1.5411	-3.35792	5e-05	0.00130725	yes	white-brown-complex ABC transporter family protein
XLOC_022421	XLOC_022421	Medtr4g128310	chr4:53424657-53427023	WT	A16b	OK	1.09191	0.375753	-1.539	-1.83592	0.00465	0.0462387	yes	galactosyltransferase family protein
XLOC_015414	XLOC_015414	Medtr3g111610	chr3:52179691-52180991	WT	A16b	OK	4.82811	1.66292	-1.53774	-2.33424	0.00035	0.00661642	yes	GNS1/SUR4 membrane family protein
XLOC_026858	XLOC_026858	Medtr5g019580	chr5:7404212-7406208	WT	A16b	OK	3.3619	1.15982	-1.53538	-2.21615	0.0006	0.00998016	yes	UDP-glucosyltransferase family protein
XLOC_008516	XLOC_008516	Medtr2g070310	chr2:29575368-29576223	WT	A16b	OK	10.5181	3.63173	-1.53415	-2.28105	0.0003	0.00585061	yes	nicotianamine synthase
XLOC_018904	XLOC_018904	Medtr3g114870,Medtr3g114890	chr3:53635907-53652148	WT	A16b	OK	19.9799	6.91599	-1.53054	-2.82654	5e-05	0.00130725	yes	lysine/ornithine decarboxylase
XLOC_048509	XLOC_048509	Medtr0056s0160	scaffold0056:61896-63327	WT	A16b	OK	67.1275	23.2408	-1.53025	-3.35076	5e-05	0.00130725	yes	flavonol synthase/flavanone 3-hydroxylase
XLOC_025627	XLOC_025627	Medtr4g115330	chr4:47613233-47617371	WT	A16b	OK	29.3808	10.1763	-1.52966	-3.34099	5e-05	0.00130725	yes	raffinose synthase or seed inhibition protein
XLOC_028402	XLOC_028402	Medtr5g076140	chr5:32425328-32428370	WT	A16b	OK	13.6172	4.71796	-1.52919	-3.15934	5e-05	0.00130725	yes	hypothetical protein
XLOC_048794	XLOC_048794	Medtr0116s0090	scaffold0116:18305-19198	WT	A16b	OK	23.787	8.26516	-1.52506	-2.95934	5e-05	0.00130725	yes	viral movement protein
XLOC_048468	XLOC_048468	Medtr0052s0170	scaffold0052:77540-80589	WT	A16b	OK	192.092	66.7519	-1.52492	-2.77525	5e-05	0.00130725	yes	hypothetical protein
XLOC_027531	XLOC_027531	Medtr5g040030	chr5:17618674-17620625	WT	A16b	OK	3.31919	1.1542	-1.52394	-2.16919	0.0005	0.00868727	yes	UDP-glucosyltransferase family protein
XLOC_011489	XLOC_011489	Medtr2g078210	chr2:32509623-32513502	WT	A16b	OK	10.8947	3.79697	-1.5207	-2.74857	5e-05	0.00130725	yes	calmodulin-binding protein
XLOC_015371	XLOC_015371	Medtr3g110330	chr3:51495441-51500559	WT	A16b	OK	12.9265	4.51245	-1.51834	-2.90614	5e-05	0.00130725	yes	NADP-dependent malic enzyme-like protein
XLOC_030202	XLOC_030202	Medtr5g033680	chr5:14516291-14519678	WT	A16b	OK	3.66479	1.28079	-1.5167	-2.02857	0.0022	0.0270569	yes	polygalacturonase
XLOC_012394	XLOC_012394	-	chr2:24993306-24994804	WT	A16b	OK	2.14639	0.750946	-1.51513	-1.86146	0.00225	0.0275125	yes	#N/A
XLOC_042698	XLOC_042698	Medtr8g027820	chr8:10163671-10164291	WT	A16b	OK	25.0114	8.75628	-1.5142	-2.09441	0.00145	0.0196125	yes	transmembrane protein, putative
XLOC_041109	XLOC_041109	Medtr7g092930	chr7:36893346-36897295	WT	A16b	OK	1.48947	0.521569	-1.51387	-1.79497	0.00385	0.0402083	yes	squamosa promoter-binding-like protein
XLOC_024158	XLOC_024158	Medtr4g067320	chr4:25413231-25416062	WT	A16b	OK	1.90865	0.668568	-1.51341	-1.75857	0.00415	0.0423917	yes	salt tolerance-like protein
XLOC_018951	XLOC_018951	Medtr3g116410	chr3:54448385-54449778	WT	A16b	OK	70.8246	24.8353	-1.51186	-3.37187	5e-05	0.00130725	yes	dehydration-responsive RD22-like protein
XLOC_040827	XLOC_040827	Medtr7g084690	chr7:32673023-32674127	WT	A16b	OK	3.749	1.31463	-1.51185	-2.09914	0.00125	0.0174634	yes	Avr9/Cf-9 rapidly elicited protein
XLOC_022699	XLOC_022699	Medtr4g006070	chr4:493795-495841	WT	A16b	OK	15.8237	5.56686	-1.50716	-2.50663	5e-05	0.00130725	yes	hypothetical protein
XLOC_040226	XLOC_040226	Medtr7g065265,Medtr7g065270,Medtr7g065290	chr7:23800563-23817913	WT	A16b	OK	65.2035	22.9406	-1.50705	-3.19788	5e-05	0.00130725	yes	glutathione S-transferase, amine-terminal domain pro
XLOC_007892	XLOC_007892	Medtr2g040500	chr2:17771506-17774251	WT	A16b	OK	1.53779	0.541259	-1.50647	-1.92246	0.00245	0.0291378	yes	protein phosphatase 2C ABI2-like protein
XLOC_037000	XLOC_037000	Medtr7g058640	chr7:21214757-21216356	WT	A16b	OK	7.65358	2.69815	-1.50417	-2.37347	0.00025	0.00505074	yes	synaptobrevin-like protein
XLOC_021619	XLOC_021619	Medtr4g098910	chr4:40843897-40845825	WT	A16b	OK	14.4459	5.09338	-1.50396	-1.86412	0.004	0.0412563	yes	copper amine oxidase family protein
XLOC_016615	XLOC_016615	Medtr3g049330	chr3:18358568-18363977	WT	A16b	OK	3.76785	1.33178	-1.50039	-2.1754	0.0005	0.00868727	yes	Pmr5/Cas1p GDSL/SGNH-like acyl-esterase family protein
XLOC_028589	XLOC_028589	Medtr5g081790,Medtr5g081810	chr5:35053155-35072916	WT	A16b	OK	12.5951	4.46128	-1.49734	-2.77245	5e-05	0.00130725	yes	laccase/diphenol oxidase family protein
XLOC_006174	XLOC_006174	Medtr1g105305	chr1:47416032-47417106	WT	A16b	OK	39.7528	14.0833	-1.49707	-2.68792	5e-05	0.00130725	yes	glycoprotein membrane precursor GPI-anchored protein
XLOC_034412	XLOC_034412	Medtr6g021950	chr6:7591412-7594941	WT	A16b	OK	86.5215	30.6887	-1.49535	-3.2458	5e-05	0.00130725	yes	pectate lyase family protein
XLOC_037801	XLOC_037801	Medtr7g085180	chr7:32932070-32936484	WT	A16b	OK	79.8031	28.3445	-1.49338	-3.03658	5e-05	0.00130725	yes	Nod factor-binding lectin-nucleotide phosphohydrolase
XLOC_035698	XLOC_035698	Medtr6g088450	chr6:32829827-32832832	WT	A16b	OK	2.39405	0.851032	-1.49217	-2.16398	0.0006	0.00998016	yes	polyol/monosaccharide transporter 1
XLOC_030284	XLOC_030284	Medtr5g036410	chr5:15863814-15865380	WT	A16b	OK	2.30368	0.820807	-1.48883	-1.85269	0.004	0.0412563	yes	matrix metalloproteinase
XLOC_031484	XLOC_031484	Medtr5g083480	chr5:36023523-36026567	WT	A16b	OK	4.19071	1.49321	-1.48878	-2.5565	5e-05	0.00130725	yes	LRR receptor-like kinase
XLOC_044951	XLOC_044951	Medtr8g007125	chr8:1275957-1280575	WT	A16b	OK	1.96289	0.700581	-1.48636	-1.87514	0.0035	0.0376432	yes	patatin-like phospholipase
XLOC_018355	XLOC_018355	Medtr3g099580	chr3:45649883-45650942	WT	A16b	OK	6.43862	2.30214	-1.48378	-2.15192	0.00095	0.0141626	yes	plastocyanin-like domain protein
XLOC_004193	XLOC_004193	Medtr1g039020	chr1:14404530-14405188	WT	A16b	OK	19.2325	6.88277	-1.48249	-2.20733	0.00025	0.00505074	yes	hypothetical protein
XLOC_004095	XLOC_004095	Medtr1g035360	chr1:12833957-12837160	WT	A16b	OK	2.21701	0.793788	-1.48179	-1.79874	0.00415	0.0423917	yes	peptidyl-prolyl cis-trans isomerase
XLOC_014193	XLOC_014193	Medtr3g074930,Medtr3g074960,Medtr3g074970	chr3:33854977-33876028	WT	A16b	OK	122.689	43.9328	-1.48164	-2.63305	5e-05	0.00130725	yes	inactive purple acid phosphatase-like protein
XLOC_011391	XLOC_011391	Medtr2g073510	chr2:31163191-31168510	WT	A16b	OK	14.9047	5.35291	-1.47737	-2.76551	5e-05	0.00130725	yes	Pmr5/Cas1p GDSL/SGNH-like acyl-esterase family protein
XLOC_038269	XLOC_038269	Medtr7g099820	chr7:40077940-40084139	WT	A16b	OK	32.8959	11.815	-1.47729	-3.17609	5e-05	0.00130725	yes	cation/H+ exchanger 3
XLOC_028618	XLOC_028618	Medtr5g082850	chr5:35672803-35676194	WT	A16b	OK	4.81142	1.72823	-1.47717	-2.47305	5e-05	0.00130725	yes	2-deoxymugineic-acid 2-dioxygenase-like protein
XLOC_034136	XLOC_034136	Medtr6g012140,Medtr6g012160,Medtr6g012170	chr6:3594707-3604123	WT	A16b	OK	57.7528	20.7667	-1.47562	-2.61379	5e-05	0.00130725	yes	quinone oxidoreductase-like protein
XLOC_047417	XLOC_047417	Medtr8g098860	chr8:41349430-41351751	WT	A16b	OK	2.69989	0.971005	-1.47535	-1.97819	0.002	0.0251805	yes	myb transcription factor
XLOC_037189	XLOC_037189	Medtr7g066690	chr7:24289152-24293583	WT	A16b	OK	8.6844	3.12418	-1.47495	-2.51627	5e-05	0.00130725	yes	uncoupling protein
XLOC_006220	XLOC_006220	Medtr1g106215	chr1:48118421-48119165	WT	A16b	OK	4.46885	1.60829	-1.47438	-1.85211	0.00385	0.0402083	yes	hypothetical protein
XLOC_029445	XLOC_029445	Medtr5g009670	chr5:2388290-2391698	WT	A16b	OK	3.68915	1.32889	-1.47306	-2.32514	0.00015	0.00329896	yes	glucose-6-phosphate 1-epimerase-like protein
XLOC_020211	XLOC_020211	Medtr4g053630,Medtr4g053635	chr4:19418612-19430829	WT	A16b	OK	4.62271	1.66707	-1.47142	-2.50064	5e-05	0.00130725	yes	subtilisin-like serine protease
XLOC_015293	XLOC_015293	Medtr3g109280	chr3:50521342-50526152	WT	A16b	OK	9.14287	3.30184	-1.46938	-2.13661	0.0005	0.00868727	yes	plant/F12B17-70 protein
XLOC_016506	XLOC_016506	Medtr3g046300	chr3:15282919-15284945	WT	A16b	OK	1.63808	0.591612	-1.46928	-1.94229	0.0023	0.0279806	yes	eukaryotic aspartyl protease family protein
XLOC_034927	XLOC_034927	Medtr6g045403	chr6:16327698-16328382	WT	A16b	OK	20.1393	7.28489	-1.46703	-2.44418	0.00035	0.00661642	yes	Kunitz type trypsin inhibitor / Alpha-fucosidase
XLOC_037220	XLOC_037220	Medtr7g068050	chr7:24858707-24860559	WT	A16b	OK	29.2105	10.5714	-1.46632	-2.28324	0.00045	0.00809831	yes	hypothetical protein
XLOC_010132	XLOC_010132	Medtr2g022820	chr2:7946986-7947918	WT	A16b	OK	4.1149	1.4919	-1.46371	-1.94661	0.0022	0.0270569	yes	hypothetical protein
XLOC_013649	XLOC_013649	Medtr3g462760	chr3:25090887-25094154	WT	A16b	OK	25.5238	9.26695	-1.46168	-3.08848	5e-05	0.00130725	yes	laccase/diphenol oxidase family protein
XLOC_026517	XLOC_026517	Medtr5g009970	chr5:2561842-2565277	WT	A16b	OK	3.52097	1.2797	-1.46017	-2.18511	0.00035	0.00661642	yes	endo-1,4-beta-glucanase
XLOC_003317	XLOC_003317	Medtr1g007880	chr1:606934-609028	WT	A16b	OK	23.9066	8.69336	-1.45942	-2.74364	5e-05	0.00130725	yes	ABIL1-like protein
XLOC_003720	XLOC_003720	Medtr1g022420	chr1:7142630-7148060	WT	A16b	OK	51.1967	18.6436	-1.45737	-3.0132	5e-05	0.00130725	yes	ornithine carbamoyltransferase
XLOC_008794	XLOC_008794	Medtr2g081590,Medtr2g081610	chr2:34236782-34251689	WT	A16b	OK	1686.51	615.215	-1.45488	-2.1984	0.0007	0.0111953	yes	#N/A
XLOC_023730	XLOC_023730	Medtr4g451295	chr4:18191838-18193502	WT	A16b	OK	10.4733	3.82259	-1.4541	-2.24835	0.0002	0.00416837	yes	signal anchor, putative
XLOC_037602	XLOC_037602	Medtr7g079350	chr7:30114250-30117480	WT	A16b	OK	2.16622	0.791233	-1.453	-2.18597	0.0005	0.00868727	yes	LysM type receptor kinase
XLOC_026694	XLOC_026694	Medtr5g014520,Medtr5g014560	chr5:4891289-4918487	WT	A16b	OK	19.336	7.06757	-1.452	-2.58575	0.0001	0.00233358	yes	basic helix loop helix (bHLH) DNA-binding family protein
XLOC_048568	XLOC_048568	Medtr0066s0050	scaffold0066:18628-19201	WT	A16b	OK	9.84029	3.59728	-1.45179	-1.95348	0.0023	0.0279806	yes	hemolysin-III-like protein
XLOC_002962	XLOC_002962	Medtr1g106915	chr1:48402044-48402972	WT	A16b	OK	4.85466	1.77562	-1.45105	-1.94219	0.00255	0.0300281	yes	gibberellin-regulated family protein
XLOC_023351	XLOC_023351	Medtr4g029710	chr4:10323477-10332420	WT	A16b	OK	2.03533	0.745238	-1.44949	-2.20244	0.00045	0.00809831	yes	LRR receptor-like kinase
XLOC_018571	XLOC_018571	Medtr3g105730	chr3:48767035-48770816	WT	A16b	OK	7.8917	2.89194	-1.4483	-2.54577	5e-05	0.00130725	yes	phytochrome-associated protein phosphatase type 2C
XLOC_013611	XLOC_013611	Medtr3g461480	chr3:24429208-24434376	WT	A16b	OK	3.11973	1.14462	-1.44655	-2.15848	0.0003	0.00585061	yes	transmembrane amino acid transporter family protein
XLOC_020370	XLOC_020370	Medtr4g059720	chr4:22034569-22035620	WT	A16b	OK	25.9662	9.5342	-1.44545	-2.7813	5e-05	0.00130725	yes	fasciclin-like arabinogalactan protein
XLOC_041721	XLOC_041721	Medtr7g111020	chr7:45514879-45519287	WT	A16b	OK	2.31076	0.849125	-1.44432	-2.0499	0.001	0.0147015	yes	glucose-1-phosphate adenylyltransferase family protein
XLOC_024657	XLOC_024657	Medtr4g083340	chr4:32425090-32428003	WT	A16b	OK	1.79016	0.659163	-1.44138	-1.81419	0.0036	0.0384161	yes	pyruvate kinase family protein
XLOC_029368	XLOC_029368	Medtr5g007550	chr5:1406232-1408464	WT	A16b	OK	4.35991	1.60548	-1.44129	-2.34641	0.0002	0.00416837	yes	cytochrome P450 family 71 protein
XLOC_044748	XLOC_044748	Medtr8g103530	chr8:43565103-43566115	WT	A16b	OK	3.40022	1.25238	-1.44096	-1.88149	0.00225	0.0275125	yes	hypothetical protein
XLOC_005246	XLOC_005246	Medtr1g074950	chr1:33117021-33121950	WT	A16b	OK	40.3459	14.8976	-1.43734	-2.96604	5e-05	0.00130725	yes	sieve element occlusion protein
XLOC_026914	XLOC_026914	Medtr5g020940	chr5:8028596-8031522	WT	A16b	OK	27.522	10.166	-1.43684	-2.84809	5e-05	0.00130725	yes	salicylic acid carboxyl methyltransferase
XLOC_032231	XLOC_032231	Medtr6g007770	chr6:1952680-1957280	WT	A16b	OK	28.2581	10.4636	-1.43329	-3.09013	5e-05	0.00130725	yes	pathogen-inducible alpha-dioxygenase
XLOC_012085	XLOC_012085	Medtr2g098070	chr2:41902447-41906863	WT	A16b	OK	13.8164	5.12599	-1.43048	-2.78501	5e-05	0.00130725	yes	ADP/ATP carrier protein
XLOC_028213	XLOC_028213	Medtr5g069640	chr5:29532374-29535574	WT	A16b	OK	4.04593	1.50402	-1.42764	-1.83095	0.00355	0.0380312	yes	acyl-CoA thioesterase, putative
XLOC_022536	XLOC_022536	Medtr4g131810	chr4:54998328-55005069	WT	A16b	OK	28.2409	10.5238	-1.42412	-3.05541	5e-05	0.00130725	yes	glycoside hydrolase family 1 protein
XLOC_028470	XLOC_028470	Medtr5g078140	chr5:33378171-33380732	WT	A16b	OK	2.33884	0.872599	-1.4224	-1.78805	0.0042	0.0427425	yes	myb transcription factor
XLOC_046610	XLOC_046610	Medtr8g071250	chr8:30236783-30242973	WT	A16b	OK	9.30957	3.47501	-1.4217	-2.72341	5e-05	0.00130725	yes	mechanosensitive ion channel family protein
XLOC_039096	XLOC_039096	Medtr7g012040	chr7:3369038-3372863	WT	A16b	OK	3.10415	1.15875	-1.42163	-1.92538	0.0024	0.028794	yes	caffeic acid O-methyltransferase
XLOC_028259	XLOC_028259	Medtr5g071200	chr5:30196831-30199909	WT	A16b	OK	28.8331	10.787	-1.41843	-3.02012	5e-05	0.00130725	yes	mannose-binding lectin superfamily protein
XLOC_044895	XLOC_044895	Medtr8g005900	chr8:387648-389041	WT	A16b	OK	2.00393	0.751836	-1.41434	-1.7903	0.0043	0.0435284	yes	matrix metalloproteinase
XLOC_002905	XLOC_002905	Medtr1g105585,Medtr1g105595	chr1:47571939-47585271	WT	A16b	OK	6.81988	2.56047	-1.41334	-2.55116	5e-05	0.00130725	yes	cysteine-rich receptor-kinase-like protein
XLOC_025800	XLOC_025800	Medtr4g120760	chr4:49999675-50001780	WT	A16b	OK	53.9657	20.3061	-1.41013	-2.95128	5e-05	0.00130725	yes	pathogenesis-related protein bet V I family protein
XLOC_029140	XLOC_029140	Medtr5g096410	chr5:42153788-42156529	WT	A16b	OK	11.6455	4.38656	-1.40861	-2.6813	5e-05	0.00130725	yes	E3 ubiquitin protein ligase RIE1-like protein, putative
XLOC_007963	XLOC_007963	Medtr2g042900	chr2:18686324-18688839	WT	A16b	OK	174.186	65.7358	-1.40587	-3.19379	5e-05	0.00130725	yes	jasmonate zim-domain protein
XLOC_008694	XLOC_008694	Medtr2g078340	chr2:32611596-32636699	WT	A16b	OK	26.2048	9.88996	-1.40579	-2.19607	0.0004	0.00738628	yes	calcium-binding EF-hand protein
XLOC_038591	XLOC_038591	Medtr7g109920	chr7:45035916-45038167	WT	A16b	OK	2.08764	0.788727	-1.40427	-1.79963	0.00335	0.0365024	yes	galactinol synthase
XLOC_004090	XLOC_004090	Medtr1g034960	chr1:12719360-12723234	WT	A16b	OK	14.2983	5.40329	-1.40393	-2.71426	5e-05	0.00130725	yes	cysteine/histidine-rich C1 domain protein
XLOC_045977	XLOC_045977	Medtr8g045300	chr8:17691243-17693099	WT	A16b	OK	82.8637	31.3166	-1.40381	-3.00976	5e-05	0.00130725	yes	polyketide cyclase/dehydrase and lipid transporter
XLOC_028508	XLOC_028508	Medtr5g079550	chr5:34011989-34015483	WT	A16b	OK	5.97431	2.25848	-1.40342	-2.39217	0.0003	0.00585061	yes	armadillo/beta-catenin-like repeat protein
XLOC_015545	XLOC_015545	Medtr3g116440	chr3:54465959-54469806	WT	A16b	OK	8.60515	3.25344	-1.40324	-2.38087	0.0002	0.00416837	yes	specific tissue protein
XLOC_026840	XLOC_026840	Medtr5g019010	chr5:7152072-7154888	WT	A16b	OK	15.7231	5.94486	-1.40317	-2.66783	5e-05	0.00130725	yes	cytochrome P450 family 71 protein
XLOC_044245	XLOC_044245	Medtr8g087425	chr8:36133605-36135117	WT	A16b	OK	24.5541	9.28504	-1.40298	-2.70907	5e-05	0.00130725	yes	glutathione S-transferase
XLOC_031130	XLOC_031130	Medtr5g072500	chr5:30844641-30849485	WT	A16b	OK	6.36712	2.41134	-1.40081	-2.47536	5e-05	0.00130725	yes	Serine/Threonine-kinase DDB-G0267514-like protein
XLOC_020209	XLOC_020209	Medtr4g053380	chr4:19402735-19404065	WT	A16b	OK	34.0032	12.8866	-1.3998	-2.94273	5e-05	0.00130725	yes	fasciclin-like arabinogalactan protein
XLOC_041448	XLOC_041448	Medtr7g103180	chr7:41702474-41705424	WT	A16b	OK	4.33767	1.64453	-1.39924	-2.28156	0.00035	0.00661642	yes	wall-associated receptor kinase-like protein
XLOC_012054	XLOC_012054	Medtr2g097030	chr2:41489555-41491699	WT	A16b	OK	21.2127	8.04259	-1.3992	-2.82638	5e-05	0.00130725	yes	expansin A10
XLOC_017985	XLOC_017985	Medtr3g088150	chr3:39969704-39974234	WT	A16b	OK	9.88102	3.76705	-1.39122	-2.65009	5e-05	0.00130725	yes	NAD-dependent aldehyde dehydrogenase family protein
XLOC_024661	XLOC_024661	Medtr4g083680	chr4:32509827-32513460	WT	A16b	OK	12.8087	4.8845	-1.39084	-2.46468	5e-05	0.00130725	yes	LOB domain protein
XLOC_029308	XLOC_029308	Medtr5g006040	chr5:738211-739373	WT	A16b	OK	12.3433	4.71057	-1.38976	-2.3079	5e-05	0.00130725	yes	plastocyanin-like domain protein
XLOC_011210	XLOC_011210	Medtr2g065550	chr2:27488955-27493949	WT	A16b	OK	8.43473	3.22532	-1.3869	-2.20406	0.0002	0.00416837	yes	nodulin MtN21/EamA-like transporter family protein
XLOC_000438	XLOC_000438	Medtr1g021642	chr1:6523343-6526374	WT	A16b	OK	1.84108	0.704371	-1.38615	-1.96795	0.0018	0.0232758	yes	cysteine-rich receptor-kinase-like protein
XLOC_034658	XLOC_034658	-	chr6:11311688-11312601	WT	A16b	OK	6.26051	2.39835	-1.38424	-1.82428	0.0038	0.0398385	yes	#N/A
XLOC_011256	XLOC_011256	Medtr2g067640	chr2:28314201-28316749	WT	A16b	OK	42.6501	16.3483	-1.38341	-2.96041	5e-05	0.00130725	yes	DUF946 family protein
XLOC_031694	XLOC_031694	Medtr5g089820	chr5:39064157-39064993	WT	A16b	OK	33.8323	12.9789	-1.38223	-2.75486	5e-05	0.00130725	yes	DUF4228 domain protein
XLOC_008470	XLOC_008470	Medtr2g069320	chr2:28796996-28800462	WT	A16b	OK	9.89165	3.79815	-1.38091	-2.81818	5e-05	0.00130725	yes	translation elongation factor EF-2 subunit
XLOC_047087	XLOC_047087	Medtr8g089190	chr8:37053823-37055698	WT	A16b	OK	143.687	55.1907	-1.38044	-2.84963	5e-05	0.00130725	yes	cytochrome P450 family protein
XLOC_031754	XLOC_031754	Medtr5g091390	chr5:39833707-39836382	WT	A16b	OK	7.27689	2.79562	-1.38015	-2.37553	5e-05	0.00130725	yes	WRKY family transcription factor
XLOC_021369	XLOC_021369	Medtr4g092590	chr4:36714478-36717923	WT	A16b	OK	12.5319	4.81545	-1.37986	-2.54904	0.0001	0.00233358	yes	branched-chain amino acid aminotransferase
XLOC_024006	XLOC_024006	Medtr4g062330	chr4:23127919-23130063	WT	A16b	OK	2.30536	0.888453	-1.37563	-2.04407	0.0012	0.0169133	yes	exocyst subunit exo70 family protein
XLOC_009748	XLOC_009748	Medtr2g010720	chr2:2491484-2494094	WT	A16b	OK	4.10289	1.58121	-1.37561	-2.03575	0.00115	0.0163654	yes	salt stress response/antifungal domain protein
XLOC_036262	XLOC_036262	Medtr7g019160	chr7:6386063-6386810	WT	A16b	OK	9.12594	3.52304	-1.37315	-2.01877	0.00105	0.0152489	yes	hypothetical protein
XLOC_005590	XLOC_005590	Medtr1g085500	chr1:38183899-38185786	WT	A16b	OK	21.3828	8.25701	-1.37276	-2.66788	5e-05	0.00130725	yes	rhicadhesin receptor
XLOC_027128	XLOC_027128	Medtr5g026430	chr5:10866010-10868046	WT	A16b	OK	25.0613	9.69103	-1.37074	-2.86999	5e-05	0.00130725	yes	3-hydroxy-3-methylglutaryl-coenzyme A reductase-like
XLOC_031954	XLOC_031954	Medtr5g097620	chr5:42767942-42769653	WT	A16b	OK	6.1759	2.38952	-1.36993	-2.35662	0.00015	0.00329896	yes	auxin-responsive family protein
XLOC_022127	XLOC_022127	Medtr4g118320	chr4:49019542-49021164	WT	A16b	OK	5.87552	2.27836	-1.36672	-2.29581	0.00035	0.00661642	yes	S-adenosylmethionine decarboxylase proenzyme
XLOC_031225	XLOC_031225	Medtr5g075680	chr5:32205751-32208510	WT	A16b	OK	43.6295	16.9382	-1.36503	-2.76736	5e-05	0.00130725	yes	Mn-specific cation diffusion facilitator transporter MTP81
XLOC_027619	XLOC_027619	Medtr5g043660	chr5:19189610-19190948	WT	A16b	OK	7.88204	3.06257	-1.36383	-2.27903	0.0001	0.00233358	yes	nodulin-like protein, putative
XLOC_015289	XLOC_015289	Medtr3g109030	chr3:50396506-50400895	WT	A16b	OK	1.2243	0.475756	-1.36366	-1.86347	0.0025	0.0296218	yes	cyclic nucleotide-gated ion channel-like protein
XLOC_013015	XLOC_013015	Medtr3g034640	chr3:11236701-11241904	WT	A16b	OK	18.9025	7.34671	-1.36341	-2.32295	0.00015	0.00329896	yes	specific tissue protein
XLOC_032688	XLOC_032688	Medtr6g027920	chr6:9831390-9836270	WT	A16b	OK	40.4079	15.7164	-1.36237	-3.00596	5e-05	0.00130725	yes	cobalamin-independent methionine synthase
XLOC_002381	XLOC_002381	Medtr1g088850	chr1:39774931-39776217	WT	A16b	OK	4.55258	1.77084	-1.36225	-1.77543	0.00455	0.0453623	yes	glutathione S-transferase
XLOC_026912	XLOC_026912	Medtr5g020890	chr5:8010235-8013742	WT	A16b	OK	40.1139	15.6214	-1.36057	-2.93388	5e-05	0.00130725	yes	mannan endo-1,4-beta-mannosidase-like protein
XLOC_024872	XLOC_024872	Medtr4g090525	chr4:35892578-35895525	WT	A16b	OK	3.60794	1.40591	-1.35967	-1.96716	0.0019	0.0242733	yes	3'(2'),5'-bisphosphate nucleotidase
XLOC_003703	XLOC_003703	Medtr1g022190	chr1:6935145-6938822	WT	A16b	OK	3.60398	1.40623	-1.35776	-1.65066	0.0033	0.0362469	yes	erythronate-4-phosphate dehydrogenase family protein
XLOC_025508	XLOC_025508	Medtr4g109980	chr4:45762553-45764077	WT	A16b	OK	5.79279	2.26266	-1.35624	-2.25866	0.0001	0.00233358	yes	Dof domain zinc finger protein
XLOC_032704	XLOC_032704	Medtr6g029460	chr6:10149848-10153857	WT	A16b	OK	53.9057	21.066	-1.35552	-2.85319	5e-05	0.00130725	yes	NADP-specific glutamate dehydrogenase
XLOC_013713	XLOC_013713	Medtr3g464530	chr3:25930717-25935779	WT	A16b	OK	4.38765	1.71599	-1.3544	-2.0521	0.00075	0.0117878	yes	2OG-Fe(II) oxygenase family oxidoreductase
XLOC_005600	XLOC_005600	Medtr1g085680	chr1:38291708-38299312	WT	A16b	OK	20.648	8.07785	-1.35396	-2.68866	5e-05	0.00130725	yes	cytochrome P450 family 709 protein
XLOC_045232	XLOC_045232	Medtr8g016030	chr8:5317847-5321655	WT	A16b	OK	4.42307	1.73431	-1.35069	-2.08582	0.00055	0.00934364	yes	GTP cyclohydrolase I 1
XLOC_010006	XLOC_010006	Medtr2g019160	chr2:6184594-6185641	WT	A16b	OK	14.8494	5.83354	-1.34796	-2.4713	0.0002	0.00416837	yes	transmembrane protein, putative
XLOC_029700	XLOC_029700	Medtr5g017670,Medtr5g017680	chr5:6501171-6509714	WT	A16b	OK	123.312	48.5356	-1.3452	-3.07255	5e-05	0.00130725	yes	patatin-like phospholipase
XLOC_002332	XLOC_002332	Medtr1g087240	chr1:39087949-39091868	WT	A16b	OK	2.94422	1.16349	-1.33942	-2.08396	0.0007	0.0111953	yes	alpha-L-arabinofuranosidase/beta-D-xylosidase
XLOC_023650	XLOC_023650	Medtr4g047870	chr4:16882930-16887365	WT	A16b	OK	2.60885	1.03135	-1.33889	-1.96071	0.0016	0.0212947	yes	septum-promoting GTP-binding-like protein
XLOC_041603	XLOC_041603	Medtr7g108070	chr7:43947556-43950635	WT	A16b	OK	2.35031	0.930197	-1.33724	-1.76088	0.0038	0.0398385	yes	kinase interacting (KIP1-like) family protein
XLOC_022099	XLOC_022099	Medtr4g117390	chr4:48691765-48693934	WT	A16b	OK	15.402	6.10482	-1.33509	-2.18597	0.00035	0.00661642	yes	endo-1,3-1,4-beta-D-glucanase-like protein
XLOC_011063	XLOC_011063	Medtr2g060070	chr2:24756084-24757910	WT	A16b	OK	5.36271	2.12828	-1.33328	-2.25942	0.0004	0.00738628	yes	transducin/WD40 repeat protein
XLOC_017369	XLOC_017369	Medtr3g070230	chr3:31472357-31474146	WT	A16b	OK	49.1816	19.5271	-1.33264	-3.08805	5e-05	0.00130725	yes	nematode resistance HSPRO2-like protein
XLOC_002045	XLOC_002045	Medtr1g077890	chr1:34809214-34813563	WT	A16b	OK	30.0383	11.9299	-1.33223	-2.92472	5e-05	0.00130725	yes	cystathionine beta-lyase/cystathionine gamma-synthase
XLOC_022811	XLOC_022811	Medtr4g009760	chr4:2050606-2051908	WT	A16b	OK	6.69217	2.6593	-1.33143	-2.14386	0.00065	0.0106178	yes	SAM domain protein
XLOC_002865	XLOC_002865	Medtr1g104550	chr1:47090072-47093518	WT	A16b	OK	2.00482	0.796735	-1.3313	-1.82796	0.00155	0.0206869	yes	copper amine oxidase, enzyme domain protein
XLOC_006432	XLOC_006432	Medtr1g113960	chr1:51409018-51417331	WT	A16b	OK	12.2113	4.85322	-1.33121	-2.65697	5e-05	0.00130725	yes	ACT-like tyrosine kinase family protein
XLOC_029859	XLOC_029859	Medtr5g023170	chr5:9213174-9215134	WT	A16b	OK	6.85373	2.72474	-1.33077	-2.01915	0.00125	0.0174635	yes	rhodanese-related sulfurtransferase
XLOC_026879	XLOC_026879	Medtr5g020020	chr5:7617614-7623052	WT	A16b	OK	12.5996	5.00963	-1.33061	-2.46478	5e-05	0.00130725	yes	cytochrome P450 family protein
XLOC_031710	XLOC_031710	Medtr5g090130	chr5:39254580-39259985	WT	A16b	OK	48.1418	19.1634	-1.32894	-2.85849	5e-05	0.00130725	yes	N-acetyl-D-glucosamine kinase-like protein
XLOC_014756	XLOC_014756	Medtr3g092635	chr3:42332672-42333402	WT	A16b	OK	6.38643	2.54229	-1.32888	-1.76742	0.00435	0.0438487	yes	transmembrane protein, putative
XLOC_035755	XLOC_035755	Medtr6g088445,Medtr6g088475	chr6:33634397-33650622	WT	A16b	OK	71.291	28.4038	-1.32764	-2.711	5e-05	0.00130725	yes	polyketide cyclase/dehydrase and lipid transporter
XLOC_015034	XLOC_015034	Medtr3g101400	chr3:46676568-46678619	WT	A16b	OK	10.1481	4.04373	-1.32746	-2.41863	5e-05	0.00130725	yes	patatin-like phospholipase
XLOC_029426	XLOC_029426	Medtr5g009170	chr5:2129838-2133777	WT	A16b	OK	42.4449	16.9131	-1.32745	-2.91596	5e-05	0.00130725	yes	UDP-D-glucose/UDP-D-galactose 4-epimerase
XLOC_022885	XLOC_022885	Medtr4g011880	chr4:3037432-3041610	WT	A16b	OK	15.5046	6.19253	-1.3241	-2.29217	0.0003	0.00585061	yes	auxin-responsive AUX/IAA family protein
XLOC_014160	XLOC_014160	Medtr3g074070	chr3:33432723-33438185	WT	A16b	OK	52.4903	20.9658	-1.32401	-3.05539	5e-05	0.00130725	yes	transducin/WD40 repeat protein
XLOC_045312	XLOC_045312	Medtr8g018730,Medtr8g018735	chr8:6448980-6459438	WT	A16b	OK	229.528	91.7126	-1.32348	-2.28401	0.0005	0.00868727	yes	seed linoleate 9S-lipoxygenase
XLOC_002782	XLOC_002782	Medtr1g101790	chr1:45956992-45959923	WT	A16b	OK	5.55898	2.22244	-1.32268	-2.32762	0.0003	0.00585061	yes	molybdenum cofactor sulfurase
XLOC_019466	XLOC_019466	Medtr4g019225	chr4:6021968-6027894	WT	A16b	OK	15.014	6.00991	-1.32089	-2.68675	5e-05	0.00130725	yes	laccase/diphenol oxidase family protein
XLOC_034275	XLOC_034275	Medtr6g015815	chr6:5480769-5482474	WT	A16b	OK	2.8954	1.15911	-1.32075	-1.86881	0.0026	0.0305228	yes	malonyl-CoA:isoflavone 7-O-glucoside malonyltransfrase
XLOC_007030	XLOC_007030	Medtr2g017960,Medtr2g017970	chr2:5265731-5270188	WT	A16b	OK	22.075	8.83756	-1.3207	-2.42745	0.0001	0.00233358	yes	fasciclin domain protein
XLOC_019268	XLOC_019268	Medtr4g011630	chr4:2881084-2890071	WT	A16b	OK	58.0303	23.2388	-1.32027	-2.45212	5e-05	0.00130725	yes	drug resistance transporter-like ABC domain protein
XLOC_025942	XLOC_025942	Medtr4g125470	chr4:52029087-52033535	WT	A16b	OK	2.73778	1.09651	-1.32008	-1.75161	0.00375	0.0395094	yes	12-oxophytodienoate reductase-like protein
XLOC_044362	XLOC_044362	Medtr8g090095	chr8:37720823-37722269	WT	A16b	OK	101.676	40.7805	-1.31802	-2.95566	5e-05	0.00130725	yes	zeatin O-glucosyltransferase-like protein
XLOC_040756	XLOC_040756	Medtr7g082570	chr7:31650009-31652939	WT	A16b	OK	16.9394	6.80502	-1.31571	-2.7692	5e-05	0.00130725	yes	class I glutamine amidotransferase
XLOC_011868	XLOC_011868	Medtr2g090265,Medtr2g090270	chr2:38363046-38371921	WT	A16b	OK	17.0195	6.83767	-1.31562	-2.19008	0.00025	0.00505074	yes	expansin-like protein B1
XLOC_017638	XLOC_017638	Medtr3g078490	chr3:35360252-35364947	WT	A16b	OK	7.87349	3.17344	-1.31095	-2.41453	5e-05	0.00130725	yes	NAD-dependent aldehyde dehydrogenase family protein
XLOC_045302	XLOC_045302	Medtr8g018510	chr8:6319618-6324603	WT	A16b	OK	7.48175	3.01562	-1.31092	-2.28411	0.0002	0.00416837	yes	seed linoleate 9S-lipoxygenase
XLOC_019371	XLOC_019371	Medtr4g015790	chr4:4776442-4782132	WT	A16b	OK	17.9388	7.23301	-1.31041	-2.27908	0.0003	0.00585061	yes	leucoanthocyanidin dioxygenase-like protein
XLOC_000829	XLOC_000829	Medtr1g035240	chr1:12591865-12592109	WT	A16b	OK	611.925	246.866	-1.30963	-2.44759	5e-05	0.00130725	yes	hypothetical protein
XLOC_018442	XLOC_018442	Medtr3g101960,Medtr3g101970,Medtr3g102000,Medtr3g102010,Medtr3g102020,Medtr3g102030	chr3:46973916-47002157	WT	A16b	OK	33.7652	13.6246	-1.30932	-2.40874	0.0002	0.00416837	yes	HXXXD-type acyl-transferase family protein
XLOC_006221	XLOC_006221	Medtr1g106860	chr1:48120387-48124256	WT	A16b	OK	4.68446	1.89155	-1.30831	-2.27643	0.0003	0.00585061	yes	beta-D-xylosidase-like protein
XLOC_039550	XLOC_039550	Medtr7g029540	chr7:10620909-10622056	WT	A16b	OK	150.841	60.9564	-1.30718	-2.91435	5e-05	0.00130725	yes	Nodule Cysteine-Rich (NCR) secreted peptide
XLOC_022436	XLOC_022436	Medtr4g128750	chr4:53588865-53589955	WT	A16b	OK	310.678	125.553	-1.30713	-2.72014	5e-05	0.00130725	yes	CAP, cysteine-rich secretory protein, antigen 5
XLOC_025746	XLOC_025746	Medtr4g118770	chr4:49205631-49209584	WT	A16b	OK	3.50322	1.41595	-1.30691	-2.13585	0.0004	0.00738628	yes	Na+/H+ exchanger 1
XLOC_047695	XLOC_047695	-	chr8:89662-90974	WT	A16b	OK	14.6444	5.92338	-1.30586	-2.4421	0.0002	0.00416837	yes	#N/A
XLOC_044247	XLOC_044247	Medtr8g087450	chr8:36147815-36149210	WT	A16b	OK	52.8135	21.3642	-1.30571	-2.91079	5e-05	0.00130725	yes	fasciclin domain protein
XLOC_015608	XLOC_015608	Medtr3g118010	chr3:55220326-55221567	WT	A16b	OK	20.1795	8.16988	-1.30451	-2.48812	5e-05	0.00130725	yes	major intrinsic protein (MIP) family transporter
XLOC_024189	XLOC_024189	Medtr4g068920	chr4:25862809-25868650	WT	A16b	OK	4.09476	1.65939	-1.30313	-2.15767	0.00015	0.00329896	yes	ternary complex factor MIP1 leucine-zipper protein
XLOC_024143	XLOC_024143	Medtr4g066580	chr4:25158600-25161504	WT	A16b	OK	16.2877	6.60203	-1.3028	-2.62395	5e-05	0.00130725	yes	glycoside hydrolase family 1 protein
XLOC_019005	XLOC_019005	Medtr3g118020	chr3:55227971-55230529	WT	A16b	OK	19.8363	8.05192	-1.30074	-2.61129	5e-05	0.00130725	yes	plant phospholipase-like protein
XLOC_022933	XLOC_022933	Medtr4g013330,Medtr4g013340,Medtr4g013345,Medtr4g013355,Medtr4g013375,Medtr4g013385	chr4:3755076-3845568	WT	A16b	OK	115.432	47.0549	-1.29463	-2.41776	0.0001	0.00233358	yes	disease resistance response protein
XLOC_048082	XLOC_048082	Medtr0015s0130	scaffold0015:65971-69540	WT	A16b	OK	16.1962	6.60781	-1.29341	-2.70665	0.0001	0.00233358	yes	actin-97
XLOC_048538	XLOC_048538	Medtr0062s0020	scaffold0062:5037-6252	WT	A16b	OK	21.6177	8.82945	-1.29182	-2.68292	5e-05	0.00130725	yes	glycoside hydrolase family 18 protein
XLOC_041426	XLOC_041426	Medtr7g102940	chr7:41363423-41367341	WT	A16b	OK	28.4341	11.6284	-1.28998	-2.65517	5e-05	0.00130725	yes	pectate lyase-like protein
XLOC_002081	XLOC_002081	Medtr1g079490	chr1:35312891-35314200	WT	A16b	OK	1457.55	596.606	-1.28869	-2.02464	0.0008	0.0123702	yes	germin family protein
XLOC_042722	XLOC_042722	Medtr8g028160	chr8:10496777-10502515	WT	A16b	OK	7.54592	3.09047	-1.28787	-2.15552	0.00035	0.00661642	yes	GDSL-like lipase/acylhydrolase
XLOC_004495	XLOC_004495	Medtr1g050448	chr1:19411811-19415086	WT	A16b	OK	27.3632	11.2108	-1.28734	-2.64503	5e-05	0.00130725	yes	Pmr5/Cas1p GDSL/SGNH-like acyl-esterase family protein
XLOC_000368	XLOC_000368	Medtr1g019130	chr1:5704095-5705687	WT	A16b	OK	27.4559	11.2569	-1.28631	-2.48643	5e-05	0.00130725	yes	wuschel-related homeobox protein
XLOC_038226	XLOC_038226	Medtr7g098300,Medtr7g098320,Medtr7g098370	chr7:39332580-39368630	WT	A16b	OK	6.58579	2.70108	-1.28582	-2.61382	5e-05	0.00130725	yes	drug resistance transporter-like ABC domain protein
XLOC_046186	XLOC_046186	Medtr8g464300	chr8:22717547-22720266	WT	A16b	OK	4.60318	1.89703	-1.27889	-1.99081	0.00115	0.0163654	yes	root cap/late embryogenesis-like protein
XLOC_011316	XLOC_011316	Medtr2g070200	chr2:29540259-29541815	WT	A16b	OK	80.9902	33.3917	-1.27826	-2.57176	5e-05	0.00130725	yes	glutathione S-transferase, amino-terminal protein
XLOC_002475	XLOC_002475	Medtr1g091010	chr1:41127540-41129848	WT	A16b	OK	7.79375	3.22104	-1.27479	-2.2196	0.0003	0.00585061	yes	cytochrome P450 family protein
XLOC_012267	XLOC_012267	Medtr2g103810	chr2:44694948-44697396	WT	A16b	OK	2.32349	0.960352	-1.27466	-1.96842	0.0014	0.0190984	yes	G-type lectin S-receptor-like Serine/Threonine-kinase
XLOC_036725	XLOC_036725	Medtr7g045860	chr7:16170529-16174220	WT	A16b	OK	3.00409	1.24171	-1.27461	-2.2162	0.0002	0.00416837	yes	LRR receptor-like kinase family protein
XLOC_012156	XLOC_012156	Medtr2g100340	chr2:43103438-43105605	WT	A16b	OK	135.37	55.9662	-1.27427	-2.78179	5e-05	0.00130725	yes	2,3-diketo-5-methylthio-1-phosphopentane phosphatase
XLOC_037675	XLOC_037675	Medtr7g081750	chr7:31194414-31204034	WT	A16b	OK	51.9836	21.4976	-1.27388	-2.85096	5e-05	0.00130725	yes	subtilisin-like serine protease
XLOC_034555	XLOC_034555	Medtr6g027470	chr6:9442694-9444643	WT	A16b	OK	7.43178	3.07425	-1.27347	-1.77535	0.00285	0.0325968	yes	transmembrane protein, putative
XLOC_020522	XLOC_020522	Medtr4g064987	chr4:24311868-24314356	WT	A16b	OK	3.33398	1.38263	-1.26983	-1.91427	0.00085	0.0129033	yes	UDP-glucosyltransferase family protein
XLOC_014950	XLOC_014950	Medtr3g098910	chr3:45309860-45311769	WT	A16b	OK	3.89103	1.61428	-1.26926	-1.76027	0.0048	0.0474096	yes	sugar efflux transporter for intercellular exchange protein
XLOC_022300	XLOC_022300	Medtr4g124440	chr4:51488499-51490823	WT	A16b	OK	5.09094	2.11249	-1.26899	-2.17908	0.0003	0.00585061	yes	glucan endo-1,3-beta-glucosidase-like protein
XLOC_047854	XLOC_047854	Medtr0002s0900	scaffold0002:341925-343403	WT	A16b	OK	21.7066	9.01336	-1.26799	-2.41634	5e-05	0.00130725	yes	hypothetical protein
XLOC_048162	XLOC_048162	Medtr0021s0120	scaffold0021:44556-46286	WT	A16b	OK	1258.42	523.114	-1.26642	-2.08165	0.00235	0.0283364	yes	hypothetical protein
XLOC_006525	XLOC_006525	Medtr1g116650	chr1:52766764-52769937	WT	A16b	OK	53.7016	22.3903	-1.26209	-2.82127	5e-05	0.00130725	yes	sugar porter (SP) family MFS transporter
XLOC_048504	XLOC_048504	Medtr0055s0050	scaffold0055:14673-18043	WT	A16b	OK	355.6	148.691	-1.25794	-1.97181	0.00345	0.0373155	yes	senescence-associated protein, putative
XLOC_048004	XLOC_048004	Medtr0009s0400,Medtr0009s0480	scaffold0009:214803-260539	WT	A16b	OK	95.9647	40.1288	-1.25787	-2.92571	5e-05	0.00130725	yes	2OG-Fe(II) oxygenase family oxidoreductase
XLOC_000093	XLOC_000093	Medtr1g009190	chr1:1208840-1219722	WT	A16b	OK	32.8867	13.783	-1.25462	-2.89006	5e-05	0.00130725	yes	arabinose kinase-like protein
XLOC_009004	XLOC_009004	Medtr2g088980	chr2:37530523-37531686	WT	A16b	OK	65.1276	27.3109	-1.25379	-2.75553	5e-05	0.00130725	yes	cysteine-rich RLK (receptor-like kinase) protein
XLOC_001148	XLOC_001148	Medtr1g047370	chr1:17906811-17912121	WT	A16b	OK	111.854	47.1095	-1.24753	-2.64706	5e-05	0.00130725	yes	pectate lyase family protein
XLOC_028439	XLOC_028439	Medtr5g077170	chr5:32931654-32935744	WT	A16b	OK	11.5281	4.86013	-1.24609	-2.45288	5e-05	0.00130725	yes	transmembrane 9 family protein
XLOC_015507	XLOC_015507	Medtr3g115210	chr3:53854603-53861373	WT	A16b	OK	17.3017	7.30823	-1.24332	-2.51783	5e-05	0.00130725	yes	hypothetical protein
XLOC_035584	XLOC_035584	Medtr6g082450	chr6:30862196-30867483	WT	A16b	OK	3.55572	1.50601	-1.23941	-2.13139	0.00055	0.00934364	yes	DUF789 family protein
XLOC_018688	XLOC_018688	Medtr3g109120	chr3:50448987-50451928	WT	A16b	OK	26.8262	11.3686	-1.23859	-2.74068	5e-05	0.00130725	yes	kinase C-like zinc finger protein
XLOC_037291	XLOC_037291	Medtr7g070390	chr7:25985045-25985861	WT	A16b	OK	8.47691	3.59289	-1.23839	-1.86927	0.00235	0.0283364	yes	disease resistance response protein
XLOC_011148	XLOC_011148	Medtr2g061780	chr2:26197151-26198087	WT	A16b	OK	21.9614	9.31736	-1.23698	-2.39771	0.00015	0.00329896	yes	transmembrane protein, putative
XLOC_017876	XLOC_017876	Medtr3g085210	chr3:38512452-38516744	WT	A16b	OK	6.38845	2.71169	-1.23627	-1.90896	0.00155	0.0206869	yes	lipid transfer protein
XLOC_044618	XLOC_044618	Medtr8g099375	chr8:41868871-41869791	WT	A16b	OK	170.622	72.4483	-1.23578	-2.81841	5e-05	0.00130725	yes	hypothetical protein
XLOC_050286	XLOC_050286	Medtr1995s0010	scaffold1995:494-1167	WT	A16b	OK	9.15297	3.88777	-1.2353	-2.04272	0.00085	0.0129033	yes	phospholipase A1-Igamma 2
XLOC_033216	XLOC_033216	Medtr6g059380	chr6:20388548-20391113	WT	A16b	OK	7.29487	3.09861	-1.23526	-2.14932	0.00055	0.00934364	yes	ENTH/ANTH/VHS superfamily protein
XLOC_021752	XLOC_021752	Medtr4g104320	chr4:43130398-43132759	WT	A16b	OK	114.316	48.5619	-1.23513	-2.66379	5e-05	0.00130725	yes	pectate lyase family protein
XLOC_041377	XLOC_041377	-	chr7:40618825-40621752	WT	A16b	OK	19.4263	8.25503	-1.23467	-2.32695	0.0002	0.00416837	yes	#N/A
XLOC_037335	XLOC_037335	Medtr7g071680	chr7:26563672-26565284	WT	A16b	OK	14.1778	6.03097	-1.23317	-2.15272	0.00045	0.00809831	yes	short-chain dehydrogenase/reductase
XLOC_031830	XLOC_031830	Medtr5g093520	chr5:40836896-40839973	WT	A16b	OK	3.31735	1.41148	-1.23283	-1.90542	0.0016	0.0212947	yes	auxin-responsive family protein
XLOC_043993	XLOC_043993	Medtr8g075920	chr8:32110371-32113123	WT	A16b	OK	15.2072	6.4707	-1.23276	-2.05768	0.0005	0.00868727	yes	gibberellin-regulated family protein
XLOC_042426	XLOC_042426	Medtr8g016230	chr8:5450124-5456641	WT	A16b	OK	134.412	57.2615	-1.23102	-2.31997	5e-05	0.00130725	yes	beta-galactosidase
XLOC_004900	XLOC_004900	Medtr1g063020	chr1:27683715-27686338	WT	A16b	OK	4.23915	1.80936	-1.2283	-1.79731	0.0035	0.0376432	yes	xyloglucan endotransglucosylase/hydrolase family
XLOC_000979	XLOC_000979	Medtr1g041285	chr1:15350136-15352576	WT	A16b	OK	59.8201	25.5365	-1.22807	-2.60995	5e-05	0.00130725	yes	EF hand calcium-binding family protein
XLOC_039094	XLOC_039094	Medtr7g012020	chr7:3358842-3362212	WT	A16b	OK	33.4488	14.2834	-1.22761	-2.63937	5e-05	0.00130725	yes	caffeic acid O-methyltransferase
XLOC_031932	XLOC_031932	Medtr5g096680	chr5:42285581-42286627	WT	A16b	OK	9.9898	4.27084	-1.22594	-2.11769	0.00045	0.00809831	yes	late embryogenesis abundant protein
XLOC_033627	XLOC_033627	Medtr6g078380	chr6:29420594-29426323	WT	A16b	OK	5.64786	2.4149	-1.22574	-2.16058	0.00055	0.00934364	yes	glycoside hydrolase family 1 protein
XLOC_025993	XLOC_025993	Medtr4g127360	chr4:52848144-52849229	WT	A16b	OK	7.41249	3.1734	-1.22393	-1.86773	0.00235	0.0283364	yes	macrophage migration inhibition factor-like protein
XLOC_045297	XLOC_045297	Medtr8g018420	chr8:6261407-6266199	WT	A16b	OK	14.5667	6.23708	-1.22374	-2.59167	5e-05	0.00130725	yes	seed linoleate 9S-lipoxygenase
XLOC_028429	XLOC_028429	Medtr5g076830	chr5:32773394-32778891	WT	A16b	OK	4.70287	2.01487	-1.22285	-2.26073	5e-05	0.00130725	yes	sucrose synthase
XLOC_036206	XLOC_036206	Medtr7g016630	chr7:5251410-5258296	WT	A16b	OK	9.95487	4.27086	-1.22087	-2.06113	0.00055	0.00934364	yes	MADS-box transcription factor
XLOC_014816	XLOC_014816	Medtr3g094630	chr3:43179294-43181263	WT	A16b	OK	5.44225	2.33632	-1.21996	-1.98858	0.00085	0.0129033	yes	horseradish peroxidase-like protein
XLOC_021456	XLOC_021456	Medtr4g094428	chr4:37973931-37975541	WT	A16b	OK	4.62013	1.98357	-1.21984	-1.97691	0.00095	0.0141626	yes	G1-like protein
XLOC_044202	XLOC_044202	Medtr8g085630	chr8:35488490-35490339	WT	A16b	OK	18.6344	8.01032	-1.21804	-2.44292	5e-05	0.00130725	yes	neutral amino acid transporter
XLOC_032497	XLOC_032497	Medtr6g016660	chr6:6367989-6370782	WT	A16b	OK	6.96661	2.99649	-1.21719	-2.10772	0.0008	0.0123702	yes	DUF1262 family protein
XLOC_027744	XLOC_027744	Medtr5g048740	chr5:21317869-21321767	WT	A16b	OK	64.9788	27.9546	-1.21689	-2.70408	5e-05	0.00130725	yes	2OG-Fe(II) oxygenase family oxidoreductase
XLOC_029704	XLOC_029704	Medtr5g017830	chr5:6589563-6594550	WT	A16b	OK	26.5298	11.4411	-1.21338	-2.64285	5e-05	0.00130725	yes	calmodulin-domain kinase CDPK protein
XLOC_011965	XLOC_011965	Medtr2g093980	chr2:40047456-40048746	WT	A16b	OK	59.94	25.8544	-1.21311	-2.74937	5e-05	0.00130725	yes	fasciclin domain protein
XLOC_029705	XLOC_029705	Medtr5g017850,Medtr5g017860	chr5:6600646-6610068	WT	A16b	OK	81.7268	35.2909	-1.21151	-2.71278	5e-05	0.00130725	yes	class III peroxidase
XLOC_020374	XLOC_020374	Medtr4g059780	chr4:22055817-22056909	WT	A16b	OK	81.4836	35.2351	-1.2095	-2.74361	5e-05	0.00130725	yes	fasciclin domain protein
XLOC_011550	XLOC_011550	Medtr2g079850	chr2:33652235-33658097	WT	A16b	OK	1.31914	0.570532	-1.20922	-1.87853	0.00125	0.0174634	yes	COP1-interacting protein, putative
XLOC_026412	XLOC_026412	Medtr5g007450,Medtr5g007460	chr5:1363091-1370704	WT	A16b	OK	24.1645	10.4537	-1.20887	-2.56501	5e-05	0.00130725	yes	cytochrome P450 family 71 protein
XLOC_029268	XLOC_029268	Medtr5g004980	chr5:229069-230877	WT	A16b	OK	67.3688	29.1738	-1.20741	-2.72996	5e-05	0.00130725	yes	transmembrane protein, putative
XLOC_046845	XLOC_046845	Medtr8g079060	chr8:33739367-33740718	WT	A16b	OK	4.5419	1.96865	-1.20609	-1.8686	0.00235	0.0283364	yes	Dof domain zinc finger protein
XLOC_036160	XLOC_036160	Medtr7g014200	chr7:4250353-4251772	WT	A16b	OK	4.92469	2.13532	-1.20558	-1.90836	0.00155	0.0206869	yes	anthocyanin 5-aromatic acyltransferase
XLOC_025608	XLOC_025608	Medtr4g114710	chr4:47211686-47214518	WT	A16b	OK	15.2862	6.63956	-1.20307	-2.39792	5e-05	0.00130725	yes	equilibrative nucleoside transporter 6
XLOC_047338	XLOC_047338	Medtr8g099750	chr8:40363157-40364682	WT	A16b	OK	10.8117	4.69644	-1.20296	-2.08057	0.0005	0.00868727	yes	NAC transcription factor-like protein
XLOC_026698	XLOC_026698	Medtr5g014640	chr5:4946424-4949558	WT	A16b	OK	4.17034	1.81185	-1.2027	-1.89731	0.0018	0.0232758	yes	basic helix loop helix (bHLH) DNA-binding family protein
XLOC_024845	XLOC_024845	Medtr4g088770	chr4:35372759-35374567	WT	A16b	OK	33.4843	14.599	-1.19762	-2.5151	5e-05	0.00130725	yes	plant-specific domain TIGR01615 family protein
XLOC_024068	XLOC_024068	Medtr4g064530	chr4:24068166-24071605	WT	A16b	OK	19.0622	8.31381	-1.19713	-2.4916	5e-05	0.00130725	yes	laccase/diphenol oxidase family protein
XLOC_014568	XLOC_014568	Medtr3g086830	chr3:39359747-39360704	WT	A16b	OK	23.6092	10.3037	-1.19618	-2.29179	0.00015	0.00329896	yes	hypothetical protein
XLOC_041483	XLOC_041483	Medtr7g104330	chr7:42273184-42275951	WT	A16b	OK	2.71364	1.18454	-1.1959	-1.75912	0.00315	0.0350424	yes	purple acid phosphatase superfamily protein
XLOC_020642	XLOC_020642	Medtr4g069810	chr4:26254362-26256642	WT	A16b	OK	990.302	432.421	-1.19543	-1.85143	0.002	0.0251805	yes	specific tissue protein
XLOC_002914	XLOC_002914	Medtr1g105710	chr1:47685478-47691680	WT	A16b	OK	4.60722	2.01398	-1.19385	-2.08809	0.00045	0.00809831	yes	cysteine-rich receptor-kinase-like protein
XLOC_043784	XLOC_043784	Medtr8g069755	chr8:29391491-29393394	WT	A16b	OK	4.38794	1.91815	-1.19383	-1.75959	0.0038	0.0398385	yes	SOUL heme-binding family protein
XLOC_046854	XLOC_046854	Medtr8g479380	chr8:33832171-33836070	WT	A16b	OK	49.4379	21.6506	-1.19121	-2.564	5e-05	0.00130725	yes	multi-copper oxidase-like protein
XLOC_020352	XLOC_020352	Medtr4g058860	chr4:21681952-21684498	WT	A16b	OK	50.5708	22.1644	-1.19006	-2.62609	5e-05	0.00130725	yes	nucleotide/sugar transporter family protein
XLOC_036207	XLOC_036207	Medtr7g016650	chr7:5267212-5271627	WT	A16b	OK	34.8157	15.2652	-1.1895	-2.51556	5e-05	0.00130725	yes	DSBA oxidoreductase family protein
XLOC_015112	XLOC_015112	Medtr3g103460	chr3:47751101-47755318	WT	A16b	OK	8.30873	3.64707	-1.18789	-2.39551	5e-05	0.00130725	yes	AP2-like ethylene-responsive transcription factor
XLOC_035863	XLOC_035863	-	chr6:1952077-1952332	WT	A16b	OK	72.2475	31.7126	-1.18789	-1.72761	0.0038	0.0398385	yes	#N/A
XLOC_028168	XLOC_028168	Medtr5g068660	chr5:29080067-29083036	WT	A16b	OK	147.98	64.9732	-1.18749	-2.68129	5e-05	0.00130725	yes	hypothetical protein
XLOC_029839	XLOC_029839	Medtr5g022510	chr5:8881350-8884381	WT	A16b	OK	17.6722	7.76032	-1.1873	-2.31198	0.00015	0.00329896	yes	L-ascorbate peroxidase
XLOC_025911	XLOC_025911	Medtr4g124470	chr4:51502927-51511890	WT	A16b	OK	36.6488	16.094	-1.18725	-2.78464	5e-05	0.00130725	yes	lysine-ketoglutarate reductase dehydrogenase
XLOC_012913	XLOC_012913	Medtr3g028720	chr3:9212117-9215755	WT	A16b	OK	6.96776	3.06517	-1.18473	-2.0866	0.00085	0.0129033	yes	glycoside hydrolase family 1 protein
XLOC_046895	XLOC_046895	Medtr8g080370	chr8:34561343-34564015	WT	A16b	OK	70.8036	31.1902	-1.18273	-2.79772	5e-05	0.00130725	yes	kelch repeat F-box protein
XLOC_034018	XLOC_034018	Medtr6g007110	chr6:1429353-1433465	WT	A16b	OK	6.41005	2.82429	-1.18245	-2.17564	0.0002	0.00416837	yes	kinesin light chain
XLOC_047004	XLOC_047004	Medtr8g086600	chr8:35923411-35929994	WT	A16b	OK	25.6312	11.3083	-1.18052	-2.65943	5e-05	0.00130725	yes	cellulose synthase-like protein
XLOC_047347	XLOC_047347	Medtr8g096640	chr8:40539146-40540004	WT	A16b	OK	10.4347	4.60543	-1.17998	-1.97569	0.00125	0.0174634	yes	transmembrane protein, putative
XLOC_032403	XLOC_032403	Medtr6g015020	chr6:4863344-4867174	WT	A16b	OK	3.66989	1.62082	-1.17901	-1.85043	0.00245	0.0291378	yes	biotin carboxyl carrier acetyl-CoA carboxylase
XLOC_015774	XLOC_015774	Medtr3g009510,Medtr3g009520	chr3:2071631-2077428	WT	A16b	OK	8.87141	3.921	-1.17794	-2.07919	0.00075	0.0117878	yes	UDP-glucosyltransferase family protein
XLOC_013331	XLOC_013331	Medtr3g452470	chr3:19188201-19190098	WT	A16b	OK	12.0009	5.30463	-1.17782	-1.90657	0.0014	0.0190984	yes	TB2/DP1, HVA22 family protein
XLOC_028615	XLOC_028615	Medtr5g082620	chr5:35548271-35553834	WT	A16b	OK	26.6588	11.834	-1.17167	-2.62273	5e-05	0.00130725	yes	phosphatidylinositol-specific phospholipase C
XLOC_014366	XLOC_014366	Medtr3g081130	chr3:36742840-36746629	WT	A16b	OK	95.8904	42.5675	-1.17163	-2.05336	0.0009	0.0135546	yes	seed linoleate 9S-lipoxygenase
XLOC_011964	XLOC_011964	Medtr2g093970	chr2:40044668-40045832	WT	A16b	OK	98.7595	43.8449	-1.17151	-2.6772	5e-05	0.00130725	yes	fasciclin domain protein
XLOC_008814	XLOC_008814	Medtr2g082590	chr2:34657620-34659494	WT	A16b	OK	31.6496	14.069	-1.16967	-2.29417	0.0001	0.00233358	yes	thioredoxin
XLOC_029481	XLOC_029481	Medtr5g010750	chr5:2946547-2949176	WT	A16b	OK	10.6533	4.73652	-1.1694	-2.0901	0.0004	0.00738628	yes	cytochrome P450 family protein
XLOC_019894	XLOC_019894	Medtr4g036575	chr4:13223813-13228372	WT	A16b	OK	14.9615	6.66688	-1.16617	-2.51478	5e-05	0.00130725	yes	LRR receptor-like kinase family protein
XLOC_025748	XLOC_025748	Medtr4g118800	chr4:49222578-49224515	WT	A16b	OK	192.819	86.0646	-1.16375	-2.64465	5e-05	0.00130725	yes	plant integral membrane protein
XLOC_000339	XLOC_000339	Medtr1g018200	chr1:5228213-5233730	WT	A16b	OK	74.221	33.1449	-1.16304	-2.5822	5e-05	0.00130725	yes	beta-like galactosidase
XLOC_020772	XLOC_020772	Medtr4g073770	chr4:28003373-28007657	WT	A16b	OK	16.5437	7.38951	-1.16273	-2.38891	0.0001	0.00233358	yes	auxin influx transporter
XLOC_013827	XLOC_013827	Medtr3g467420,Medtr3g467430	chr3:27821301-27826866	WT	A16b	OK	14.5987	6.5225	-1.16234	-2.12558	0.0004	0.00738628	yes	glutathione S-transferase, amine-terminal protein
XLOC_043645	XLOC_043645	Medtr8g066040	chr8:27430409-27434638	WT	A16b	OK	11.7498	5.25091	-1.162	-2.10541	0.0003	0.00585061	yes	DNA-3-methyladenine glycosylase I
XLOC_041149	XLOC_041149	Medtr7g093870	chr7:37336573-37338095	WT	A16b	OK	181.423	81.1058	-1.16148	-2.64416	5e-05	0.00130725	yes	disease resistance-responsive, dirigent domain protein
XLOC_012508	XLOC_012508	Medtr3g008500	chr3:1563326-1568292	WT	A16b	OK	15.1485	6.79351	-1.15695	-2.34575	0.00015	0.00329896	yes	trehalose-phosphate phosphatase
XLOC_026401	XLOC_026401	Medtr5g007230	chr5:1251571-1253324	WT	A16b	OK	12.2594	5.50279	-1.15565	-1.83099	0.00155	0.0206869	yes	PLATZ transcription factor family protein
XLOC_045178	XLOC_045178	Medtr8g014380	chr8:4506090-4507142	WT	A16b	OK	13.6043	6.11079	-1.15463	-2.01489	0.0005	0.00868727	yes	sulfotransferase
XLOC_001558	XLOC_001558	Medtr1g060120	chr1:26175250-26175934	WT	A16b	OK	60.3663	27.1172	-1.15453	-2.41108	0.0002	0.00416837	yes	oxalate oxidase
XLOC_014020	XLOC_014020	Medtr3g069410	chr3:31052778-31056851	WT	A16b	OK	2.75612	1.23948	-1.15291	-1.78033	0.00265	0.0309956	yes	zinc ion-binding protein
XLOC_037937	XLOC_037937	Medtr7g089400	chr7:34989906-34992051	WT	A16b	OK	13.5183	6.08474	-1.15165	-2.15111	0.0003	0.00585061	yes	helix loop helix DNA-binding domain protein
XLOC_011960	XLOC_011960	Medtr2g093740	chr2:39979873-39984806	WT	A16b	OK	4.76461	2.14794	-1.1494	-2.01398	0.0005	0.00868727	yes	auxin response factor-like protein
XLOC_036910	XLOC_036910	Medtr7g056393	chr7:19890103-19892266	WT	A16b	OK	5.51088	2.48815	-1.14721	-1.83102	0.00225	0.0275125	yes	2OG-Fe(II) oxygenase family oxidoreductase
XLOC_041386	XLOC_041386	Medtr7g101080	chr7:40782598-40783637	WT	A16b	OK	105.644	47.7645	-1.1452	-2.57061	5e-05	0.00130725	yes	fasciclin-like arabinogalactan protein
XLOC_041016	XLOC_041016	Medtr7g090520	chr7:35626005-35627708	WT	A16b	OK	26.8896	12.1678	-1.14398	-2.31039	0.00015	0.00329896	yes	2-oxoglutarate-dependent dioxygenase
XLOC_010783	XLOC_010783	Medtr2g044140	chr2:19186737-19192648	WT	A16b	OK	13.4628	6.09558	-1.14314	-2.38867	0.0001	0.00233358	yes	flavin containing monooxygenase-like protein
XLOC_008563	XLOC_008563	Medtr2g072270	chr2:30400469-30405069	WT	A16b	OK	10.7989	4.89057	-1.14281	-2.25008	0.0001	0.00233358	yes	cytochrome P450 family monooxygenase
XLOC_038482	XLOC_038482	Medtr7g106340	chr7:43262342-43264210	WT	A16b	OK	6.89178	3.1228	-1.14204	-1.95967	0.00095	0.0141626	yes	E3 ubiquitin-protein ligase PUB23-like protein
XLOC_039063	XLOC_039063	Medtr7g011060	chr7:2865389-2868018	WT	A16b	OK	51.0453	23.1374	-1.14155	-2.54947	5e-05	0.00130725	yes	expansin A10
XLOC_006157	XLOC_006157	Medtr1g104520	chr1:47066735-47067612	WT	A16b	OK	15.715	7.12604	-1.14097	-1.8587	0.00245	0.0291378	yes	hypothetical protein
XLOC_015580	XLOC_015580	Medtr3g117290	chr3:54867051-54868719	WT	A16b	OK	87.9962	39.9297	-1.13998	-2.71783	5e-05	0.00130725	yes	dehydrin
XLOC_005660	XLOC_005660	Medtr1g088190	chr1:39417571-39420038	WT	A16b	OK	29.5983	13.4336	-1.13966	-2.41457	5e-05	0.00130725	yes	glycosyl hydrolase family 9 protein
XLOC_020375	XLOC_020375	Medtr4g059790	chr4:22059037-22060252	WT	A16b	OK	101.707	46.265	-1.13643	-2.61339	5e-05	0.00130725	yes	fasciclin-like arabinogalactan protein
XLOC_033225	XLOC_033225	Medtr6g059680	chr6:20475349-20476274	WT	A16b	OK	9.49456	4.31958	-1.13621	-1.80437	0.00285	0.0325968	yes	Kunitz type trypsin inhibitor / Alpha-fucosidase
XLOC_031059	XLOC_031059	Medtr5g070360	chr5:29802223-29804370	WT	A16b	OK	88.0766	40.1048	-1.13498	-2.53369	5e-05	0.00130725	yes	Lipid transfer protein
XLOC_022273	XLOC_022273	Medtr4g123990,Medtr4g124000	chr4:51143265-51160624	WT	A16b	OK	12.3602	5.63729	-1.13263	-2.51223	5e-05	0.00130725	yes	ABC transporter B family protein
XLOC_007031	XLOC_007031	Medtr2g017950	chr2:5273118-5274452	WT	A16b	OK	15.172	6.92418	-1.13169	-2.18564	0.00025	0.00505074	yes	fasciclin domain protein
XLOC_028776	XLOC_028776	Medtr5g087450	chr5:37892933-37894362	WT	A16b	OK	20.5378	9.37324	-1.13167	-2.28798	0.00015	0.00329896	yes	hsp20/alpha crystallin family protein
XLOC_043723	XLOC_043723	Medtr8g068390	chr8:28529882-28533658	WT	A16b	OK	2.56723	1.17273	-1.13034	-1.75238	0.0032	0.0354336	yes	receptor-like cytosolic Serine/Threonine-kinase
XLOC_037775	XLOC_037775	Medtr7g084710,Medtr7g084740	chr7:32679168-32696545	WT	A16b	OK	7.47179	3.41436	-1.12984	-1.93573	0.0013	0.0180171	yes	DUF761 domain protein
XLOC_032810	XLOC_032810	Medtr6g034880,Medtr6g034905	chr6:12178445-12193496	WT	A16b	OK	119.071	54.415	-1.12975	-2.20275	0.00055	0.00934364	yes	hypothetical protein
XLOC_006869	XLOC_006869	Medtr2g012470	chr2:3099541-3103466	WT	A16b	OK	61.7921	28.2438	-1.12949	-2.57954	5e-05	0.00130725	yes	transmembrane amino acid transporter family protein
XLOC_026155	XLOC_026155	Medtr4g132260,Medtr4g132270	chr4:55262669-55272349	WT	A16b	OK	40.2998	18.4269	-1.12896	-2.1892	0.0001	0.00233358	yes	lactoylglutathione lyase-like protein
XLOC_040231	XLOC_040231	Medtr7g065640,Medtr7g065660,Medtr7g065750	chr7:23839533-23865155	WT	A16b	OK	58.9697	26.9693	-1.12865	-1.92742	0.00155	0.0206869	yes	glutathione S-transferase, amine-terminal domain protein
XLOC_020707	XLOC_020707	Medtr4g071900	chr4:27275858-27282765	WT	A16b	OK	33.5319	15.3451	-1.12775	-2.55896	5e-05	0.00130725	yes	ATP-binding microtubule motor family protein
XLOC_038619	XLOC_038619	Medtr7g110780	chr7:45404687-45406446	WT	A16b	OK	28.7614	13.1699	-1.12689	-2.32812	0.00015	0.00329896	yes	Chitinase
XLOC_043681	XLOC_043681	Medtr8g066850	chr8:27832697-27834050	WT	A16b	OK	56.2064	25.7392	-1.12676	-2.55511	5e-05	0.00130725	yes	transmembrane protein, putative
XLOC_022277	XLOC_022277	Medtr4g124050	chr4:51210001-51216982	WT	A16b	OK	11.1433	5.10427	-1.1264	-2.24632	0.00025	0.00505074	yes	transporter ABC domain protein
XLOC_028175	XLOC_028175	Medtr5g068740	chr5:29121029-29124884	WT	A16b	OK	28.0923	12.8788	-1.12517	-2.50353	5e-05	0.00130725	yes	glycoside hydrolase family 1 protein
XLOC_025740	XLOC_025740	Medtr4g118570,Medtr4g118590	chr4:49099969-49122102	WT	A16b	OK	18.1193	8.3129	-1.1241	-2.33595	0.0001	0.00233358	yes	inosine-uridine preferring nucleoside hydrolase
XLOC_028476	XLOC_028476	Medtr5g078300	chr5:33462339-33466036	WT	A16b	OK	9.91437	4.5508	-1.1234	-2.32967	5e-05	0.00130725	yes	zein-binding protein
XLOC_045182	XLOC_045182	Medtr8g014520	chr8:4568903-4572622	WT	A16b	OK	7.22463	3.32178	-1.12097	-2.03315	0.00075	0.0117878	yes	auxin response factor
XLOC_029626	XLOC_029626	Medtr5g015260	chr5:5260835-5263011	WT	A16b	OK	14.0404	6.45907	-1.12019	-2.31744	0.00015	0.00329896	yes	galactosyl transferase GMA12/MNN10 family protein
XLOC_007224	XLOC_007224	Medtr2g022960	chr2:7997017-7997755	WT	A16b	OK	17.1694	7.90174	-1.1196	-1.91504	0.0008	0.0123702	yes	hypothetical protein
XLOC_009494	XLOC_009494	Medtr2g103170	chr2:44407171-44410139	WT	A16b	OK	17.624	8.11287	-1.11926	-2.02436	0.00105	0.0152489	yes	plant/F18G18-200 protein
XLOC_031862	XLOC_031862	Medtr5g094310	chr5:41203619-41209361	WT	A16b	OK	10.5888	4.88179	-1.11706	-2.41827	5e-05	0.00130725	yes	kinesin motor domain protein
XLOC_001600	XLOC_001600	Medtr1g061590	chr1:26888029-26891295	WT	A16b	OK	33.7745	15.5754	-1.11667	-2.53834	5e-05	0.00130725	yes	LRR receptor-like kinase
XLOC_011528	XLOC_011528	Medtr2g085340	chr2:33191252-33198060	WT	A16b	OK	3.62783	1.67409	-1.11573	-1.65581	0.0046	0.0457653	yes	RNA-binding S4 domain protein
XLOC_006380	XLOC_006380	Medtr1g112210	chr1:50749900-50751837	WT	A16b	OK	27.6341	12.7665	-1.11408	-2.34958	5e-05	0.00130725	yes	Pmr5/Cas1p GDSL/SGNH-like acyl-esterase family protein
XLOC_039954	XLOC_039954	Medtr7g056103	chr7:19505918-19508880	WT	A16b	OK	213.786	98.7802	-1.11387	-2.21505	0.00035	0.00661642	yes	cytochrome P450 family monooxygenase
XLOC_041722	XLOC_041722	Medtr7g111030	chr7:45520780-45531502	WT	A16b	OK	9.0691	4.19221	-1.11325	-2.37643	5e-05	0.00130725	yes	metal ion-binding protein
XLOC_048467	XLOC_048467	Medtr0052s0160	scaffold0052:74041-74515	WT	A16b	OK	1299.58	601.468	-1.11148	-1.76605	0.00365	0.0388196	yes	senescence-associated protein
XLOC_048816	XLOC_048816	Medtr0122s0020	scaffold0122:5904-10805	WT	A16b	OK	23.4028	10.8402	-1.11029	-2.37207	5e-05	0.00130725	yes	expansin-like protein B1
XLOC_007015	XLOC_007015	Medtr2g016460	chr2:5040963-5045139	WT	A16b	OK	6.8358	3.16772	-1.10967	-2.05818	0.0005	0.00868727	yes	nucleobase-ascorbate transporter-like protein
XLOC_011266	XLOC_011266	Medtr2g068760	chr2:28555521-28560775	WT	A16b	OK	11.5114	5.34309	-1.10732	-2.04963	0.00055	0.00934364	yes	LOB domain protein
XLOC_049102	XLOC_049102	Medtr0212s0040	scaffold0212:13615-16439	WT	A16b	OK	4.45296	2.06731	-1.10701	-1.96299	0.0012	0.0169133	yes	ATP synthase F1, alpha subunit
XLOC_044550	XLOC_044550	Medtr8g096730	chr8:40590909-40591934	WT	A16b	OK	10.2886	4.77786	-1.10661	-1.67961	0.00425	0.0431365	yes	WRKY family transcription factor
XLOC_022832	XLOC_022832	Medtr4g010340	chr4:2344678-2345599	WT	A16b	OK	13.6042	6.32151	-1.10571	-1.91087	0.0011	0.0157832	yes	auxin-binding protein ABP19a
XLOC_044704	XLOC_044704	Medtr8g102350	chr8:43068480-43069689	WT	A16b	OK	10.4515	4.86521	-1.10314	-1.88044	0.00185	0.0238096	yes	hypothetical protein
XLOC_002584	XLOC_002584	Medtr1g095450	chr1:42931033-42933219	WT	A16b	OK	9.69669	4.51478	-1.10284	-1.90452	0.0018	0.0232758	yes	transferrin
XLOC_013219	XLOC_013219	Medtr3g048280	chr3:16119331-16124294	WT	A16b	OK	22.2289	10.3525	-1.10246	-1.9182	0.00145	0.0196125	yes	carbohydrate-binding X8 domain protein
XLOC_005620	XLOC_005620	Medtr1g086550	chr1:38725662-38728964	WT	A16b	OK	4.36179	2.03254	-1.10164	-1.6606	0.0037	0.0391553	yes	plant gibberellin 2-oxidase
XLOC_007296	XLOC_007296	Medtr2g025470	chr2:9089795-9092894	WT	A16b	OK	44.849	20.9007	-1.10153	-2.39608	5e-05	0.00130725	yes	light induced-like protein
XLOC_040225	XLOC_040225	Medtr7g065260	chr7:23796390-23798295	WT	A16b	OK	78.1728	36.4397	-1.10115	-2.49835	5e-05	0.00130725	yes	glutathione S-transferase
XLOC_018260	XLOC_018260	Medtr3g096910	chr3:44355432-44361254	WT	A16b	OK	7.76293	3.62152	-1.10001	-2.18619	0.0004	0.00738628	yes	beta-galactosidase-like protein
XLOC_020335	XLOC_020335	Medtr4g058015	chr4:21506840-21512864	WT	A16b	OK	8.17974	3.81846	-1.09906	-2.13556	0.00015	0.00329896	yes	electron transporter, putative
XLOC_037010	XLOC_037010	Medtr7g059285	chr7:21465648-21469564	WT	A16b	OK	2.3368	1.09151	-1.09822	-1.69629	0.005	0.04898	yes	LRR receptor-like kinase family protein
XLOC_001337	XLOC_001337	Medtr1g052640	chr1:21538162-21549370	WT	A16b	OK	8.12164	3.79695	-1.09693	-2.14644	0.00015	0.00329896	yes	stress up-regulated Nod 19 protein
XLOC_013694	XLOC_013694	Medtr3g464000	chr3:25695613-25700080	WT	A16b	OK	6.36263	2.97559	-1.09645	-1.95069	0.00065	0.0106178	yes	glycosyltransferase family 90 protein
XLOC_026522	XLOC_026522	Medtr5g010020	chr5:2590453-2592700	WT	A16b	OK	8.24042	3.85564	-1.09575	-1.95238	0.0009	0.0135546	yes	myb transcription factor
XLOC_047086	XLOC_047086	Medtr8g089110	chr8:37008161-37009225	WT	A16b	OK	122.011	57.0956	-1.09556	-2.54624	5e-05	0.00130725	yes	basic blue-like protein
XLOC_026573	XLOC_026573	Medtr5g011120	chr5:3162016-3164385	WT	A16b	OK	25.2225	11.8042	-1.09541	-2.30181	0.0001	0.00233358	yes	senescence-inducible stay-green protein
XLOC_018448	XLOC_018448	Medtr3g102390	chr3:47181004-47183141	WT	A16b	OK	8.97649	4.20221	-1.095	-1.6636	0.00505	0.0493181	yes	carbohydrate esterase plant-like protein
XLOC_000674	XLOC_000674	Medtr1g029460,Medtr1g029470	chr1:10116504-10127643	WT	A16b	OK	3.83695	1.79797	-1.0936	-1.68426	0.00425	0.0431365	yes	DnaJ heat shock amine-terminal domain protein
XLOC_040488	XLOC_040488	Medtr7g075120	chr7:28182554-28183657	WT	A16b	OK	8.08561	3.7924	-1.09225	-1.77212	0.0034	0.036879	yes	hypothetical protein
XLOC_012258	XLOC_012258	Medtr2g103650	chr2:44625413-44629212	WT	A16b	OK	15.7311	7.38144	-1.09165	-2.07653	0.0008	0.0123702	yes	polygalacturonase/glycoside hydrolase family protein
XLOC_045137	XLOC_045137	Medtr8g012900	chr8:3907662-3911732	WT	A16b	OK	5.63415	2.64564	-1.09058	-1.81248	0.0029	0.0330303	yes	vacuolar iron transporter-like protein
XLOC_010825	XLOC_010825	Medtr2g045490	chr2:19977154-19981600	WT	A16b	OK	13.3189	6.25978	-1.08929	-2.0334	0.00045	0.00809831	yes	pyruvate dehydrogenase (acetyl-transferring) kinase
XLOC_024604	XLOC_024604	Medtr4g081390	chr4:31546398-31551523	WT	A16b	OK	3.26659	1.53586	-1.08874	-1.86907	0.0019	0.0242733	yes	kinesin motor catalytic domain protein
XLOC_011917	XLOC_011917	-	chr2:39182130-39185742	WT	A16b	OK	196.548	92.4321	-1.08842	-2.48074	5e-05	0.00130725	yes	#N/A
XLOC_014288	XLOC_014288	Medtr3g078550	chr3:35382137-35386821	WT	A16b	OK	75.2543	35.4102	-1.08761	-2.39486	5e-05	0.00130725	yes	betaine aldehyde dehydrogenase
XLOC_031764	XLOC_031764	Medtr5g091720	chr5:40023443-40026536	WT	A16b	OK	3.40529	1.60439	-1.08575	-1.65165	0.0042	0.0427425	yes	hypothetical protein
XLOC_002527	XLOC_002527	Medtr1g093990	chr1:42191388-42195246	WT	A16b	OK	7.0717	3.33721	-1.08341	-1.9748	0.0011	0.0157832	yes	white-brown-complex ABC transporter family protein
XLOC_046936	XLOC_046936	Medtr8g083310	chr8:35041152-35046965	WT	A16b	OK	2.60228	1.22857	-1.08279	-1.93866	0.0011	0.0157832	yes	hypothetical protein
XLOC_030389	XLOC_030389	Medtr5g039600	chr5:17427950-17429938	WT	A16b	OK	5.75361	2.71755	-1.08216	-1.89212	0.0019	0.0242733	yes	TCP family transcription factor
XLOC_029987	XLOC_029987	Medtr5g026500	chr5:10886268-10888492	WT	A16b	OK	8.8169	4.165	-1.08195	-1.99888	0.00115	0.0163654	yes	3-hydroxy-3-methylglutaryl-coenzyme A reductase-like pro
XLOC_034463	XLOC_034463	Medtr6g023665	chr6:8261398-8325683	WT	A16b	OK	61.3473	29.0467	-1.07863	-2.36892	5e-05	0.00130725	yes	UDP-glucosyltransferase family protein
XLOC_025200	XLOC_025200	Medtr4g099270	chr4:41135136-41138462	WT	A16b	OK	9.25007	4.38332	-1.07744	-1.85472	0.00135	0.0185487	yes	cationic amino acid transporter
XLOC_044248	XLOC_044248	Medtr8g087460,Medtr8g087470	chr8:36150680-36155160	WT	A16b	OK	24.9561	11.8262	-1.0774	-2.16726	0.0001	0.00233358	yes	fasciclin domain protein
XLOC_002652	XLOC_002652	Medtr1g098140	chr1:44127877-44129689	WT	A16b	OK	22.5264	10.6939	-1.07483	-2.29535	5e-05	0.00130725	yes	chalcone and stilbene synthase family protein
XLOC_011966	XLOC_011966	Medtr2g093990	chr2:40049994-40051115	WT	A16b	OK	26.595	12.6508	-1.07193	-2.14565	0.0005	0.00868727	yes	fasciclin-like arabinogalactan protein
XLOC_015281	XLOC_015281	Medtr3g108800	chr3:50272022-50279078	WT	A16b	OK	52.1241	24.798	-1.07173	-2.4063	5e-05	0.00130725	yes	plasma membrane H+-ATPase
XLOC_044788	XLOC_044788	Medtr8g104820	chr8:44151626-44156037	WT	A16b	OK	56.9386	27.0998	-1.07112	-2.41436	5e-05	0.00130725	yes	glycosyl hydrolase family 9 protein
XLOC_008598	XLOC_008598	Medtr2g073240	chr2:31018931-31021329	WT	A16b	OK	135.365	64.5514	-1.06834	-2.43237	5e-05	0.00130725	yes	rhamnose biosynthetic-like enzyme
XLOC_022466	XLOC_022466	Medtr4g129760	chr4:54080932-54081914	WT	A16b	OK	69.5311	33.164	-1.06804	-2.42725	5e-05	0.00130725	yes	hypothetical protein
XLOC_048321	XLOC_048321	Medtr0035s0150	scaffold0035:76108-79269	WT	A16b	OK	5.37986	2.56769	-1.0671	-2.05253	0.00075	0.0117878	yes	indole-3-acetic acid-amido synthetase
XLOC_027980	XLOC_027980	Medtr5g061880	chr5:25718141-25723647	WT	A16b	OK	3.86655	1.85086	-1.06285	-1.84636	0.0019	0.0242733	yes	high affinity sulfate transporter
XLOC_045177	XLOC_045177	Medtr8g014330	chr8:4467245-4470176	WT	A16b	OK	7.34555	3.52087	-1.06094	-1.78748	0.00285	0.0325968	yes	downstream target of agl15-4 protein
XLOC_028733	XLOC_028733	Medtr5g086130,Medtr5g086310,Medtr5g086330	chr5:37236496-37316806	WT	A16b	OK	52.4587	25.1946	-1.05807	-1.95205	0.00095	0.0141626	yes	LysM receptor kinase K1B
XLOC_028030	XLOC_028030	Medtr5g064120	chr5:26612933-26618708	WT	A16b	OK	11.1892	5.37946	-1.05658	-1.95337	0.0014	0.0190984	yes	RNA-binding (RRM/RBD/RNP motif) family protein
XLOC_007431	XLOC_007431	Medtr2g029830	chr2:11154641-11157160	WT	A16b	OK	9.73523	4.68526	-1.05509	-1.82322	0.00185	0.0238096	yes	peroxidase family protein
XLOC_016303	XLOC_016303	Medtr3g033530	chr3:10747557-10750798	WT	A16b	OK	7.80525	3.7622	-1.05287	-1.82873	0.0028	0.032276	yes	hypothetical protein
XLOC_040740	XLOC_040740	Medtr7g082280,Medtr7g082300	chr7:31532021-31544318	WT	A16b	OK	13.1448	6.3363	-1.05278	-1.8496	0.00145	0.0196125	yes	tyrosine kinase family protein
XLOC_024144	XLOC_024144	Medtr4g066590,Medtr4g066630	chr4:25167112-25181339	WT	A16b	OK	4.61147	2.22396	-1.0521	-1.75228	0.0022	0.0270569	yes	glycoside hydrolase family 1 protein
XLOC_024715	XLOC_024715	Medtr4g485630	chr4:33395961-33397954	WT	A16b	OK	63.3721	30.571	-1.05168	-2.29841	0.0003	0.00585061	yes	flavonoid glucosyltransferase
XLOC_041295	XLOC_041295	Medtr7g098740,Medtr7g098750,Medtr7g098760,Medtr7g098890	chr7:39535662-39626413	WT	A16b	OK	69.4251	33.5432	-1.04944	-2.14806	0.00035	0.00661642	yes	drug resistance transporter-like ABC domain protein
XLOC_015836	XLOC_015836	Medtr3g011820,Medtr3g011840	chr3:3005020-3044636	WT	A16b	OK	20.1807	9.75546	-1.04869	-2.26986	0.0004	0.00738628	yes	multidrug resistance protein ABC transporter family protein
XLOC_009111	XLOC_009111	Medtr2g090695	chr2:38851560-38852521	WT	A16b	OK	18.3036	8.85509	-1.04755	-1.72393	0.00455	0.0453623	yes	transmembrane protein, putative
XLOC_028519	XLOC_028519	Medtr5g079880	chr5:34165367-34168754	WT	A16b	OK	10.9495	5.29795	-1.04736	-1.88594	0.0012	0.0169133	yes	calcium-dependent lipid-binding (CaLB domain) family pro
XLOC_030864	XLOC_030864	Medtr5g063670	chr5:26389004-26391646	WT	A16b	OK	207.142	100.299	-1.04631	-2.31852	5e-05	0.00130725	yes	annexin D8
XLOC_018925	XLOC_018925	Medtr3g115490	chr3:54019756-54023741	WT	A16b	OK	8.00562	3.87646	-1.04627	-1.89881	0.00115	0.0163654	yes	Serine/Threonine kinase family protein
XLOC_031670	XLOC_031670	Medtr5g088980	chr5:38633819-38636983	WT	A16b	OK	29.6734	14.3696	-1.04615	-2.37009	5e-05	0.00130725	yes	carboxy-terminal domain cyclin
XLOC_022234	XLOC_022234	Medtr4g122500	chr4:50504672-50506015	WT	A16b	OK	42.101	20.399	-1.04536	-2.22296	0.00045	0.00809831	yes	transcription factor bHLH147
XLOC_039197	XLOC_039197	Medtr7g015960	chr7:5009630-5013446	WT	A16b	OK	33.933	16.4578	-1.04392	-2.2806	5e-05	0.00130725	yes	COBRA-like protein 2 precursor
XLOC_001567	XLOC_001567	Medtr1g060490,Medtr1g060500	chr1:26320336-26330053	WT	A16b	OK	4.8291	2.34321	-1.04327	-1.70995	0.0037	0.0391553	yes	GDSL-like lipase/acylhydrolase
XLOC_007203	XLOC_007203	Medtr2g022460	chr2:7755880-7757715	WT	A16b	OK	17.6559	8.57179	-1.04248	-2.10831	0.00035	0.00661642	yes	eukaryotic aspartyl protease family protein
XLOC_010680	XLOC_010680	Medtr2g040000	chr2:17545511-17549716	WT	A16b	OK	90.0971	43.8228	-1.0398	-2.44874	5e-05	0.00130725	yes	peroxidase family protein
XLOC_038623	XLOC_038623	Medtr7g110880	chr7:45467316-45468819	WT	A16b	OK	12.8096	6.24577	-1.03627	-1.98336	0.0005	0.00868727	yes	hypothetical protein
XLOC_036851	XLOC_036851	Medtr7g053500	chr7:18856825-18859936	WT	A16b	OK	8.56926	4.18514	-1.0339	-1.93504	0.00095	0.0141626	yes	glucan endo-1,3-beta-glucosidase-like protein
XLOC_041090	XLOC_041090	Medtr7g092380	chr7:36601731-36605373	WT	A16b	OK	24.0639	11.7528	-1.03386	-2.16264	0.00035	0.00661642	yes	chaperone DnaJ domain protein
XLOC_026496	XLOC_026496	Medtr5g009500	chr5:2277410-2281083	WT	A16b	OK	38.5317	18.8243	-1.03345	-2.33191	0.0001	0.00233358	yes	substrate carrier family protein
XLOC_044759	XLOC_044759	Medtr8g103740	chr8:43662752-43669962	WT	A16b	OK	10.719	5.23726	-1.03328	-1.90224	0.00135	0.0185487	yes	serinc-domain serine and sphingolipid biosynthesis protein
XLOC_017820	XLOC_017820	Medtr3g083620	chr3:37739667-37742716	WT	A16b	OK	98.3635	48.0627	-1.03321	-2.24458	0.0002	0.00416837	yes	flavonoid O-methyltransferase-like protein
XLOC_042563	XLOC_042563	Medtr8g021380	chr8:7686460-7689149	WT	A16b	OK	60.0745	29.3763	-1.0321	-2.27774	5e-05	0.00130725	yes	jasmonate zim-domain protein
XLOC_020893	XLOC_020893	Medtr4g077590	chr4:29702472-29705399	WT	A16b	OK	11.7316	5.75081	-1.02856	-2.1291	0.0004	0.00738628	yes	hypothetical protein
XLOC_015795	XLOC_015795	Medtr3g010330	chr3:2411215-2415373	WT	A16b	OK	50.2135	24.6175	-1.02839	-2.40403	5e-05	0.00130725	yes	glycosyl hydrolase family 9 protein
XLOC_007935	XLOC_007935	Medtr2g042130	chr2:18382043-18385749	WT	A16b	OK	82.4372	40.4309	-1.02784	-2.28079	0.0001	0.00233358	yes	subtilisin-like serine protease
XLOC_024841	XLOC_024841	Medtr4g088735	chr4:35325085-35327598	WT	A16b	OK	100.941	49.507	-1.02781	-2.40911	5e-05	0.00130725	yes	pollen Ole e I family allergen
XLOC_002654	XLOC_002654	Medtr1g097935	chr1:44140687-44142315	WT	A16b	OK	19.3788	9.50957	-1.02703	-2.13392	0.0006	0.00998016	yes	chalcone and stilbene synthase family protein
XLOC_043817	XLOC_043817	Medtr8g070700	chr8:29847033-29850299	WT	A16b	OK	9.87066	4.84573	-1.02643	-1.98958	0.00075	0.0117878	yes	glycosyltransferase family 92 protein
XLOC_014741	XLOC_014741	Medtr3g092220	chr3:42118539-42119800	WT	A16b	OK	44.0724	21.6553	-1.02515	-2.28021	5e-05	0.00130725	yes	SAUR-like auxin-responsive family protein
XLOC_014508	XLOC_014508	Medtr3g085570	chr3:38675364-38678791	WT	A16b	OK	121.39	59.6785	-1.02437	-2.24624	5e-05	0.00130725	yes	kelch repeat F-box protein
XLOC_006733	XLOC_006733	Medtr2g008470	chr2:1491576-1496418	WT	A16b	OK	38.3094	18.8349	-1.02429	-2.32615	5e-05	0.00130725	yes	high affinity sulfate transporter type 1
XLOC_001634	XLOC_001634	Medtr1g062930	chr1:27622877-27627747	WT	A16b	OK	35.2343	17.3556	-1.02158	-2.25934	5e-05	0.00130725	yes	pectate lyase-like protein
XLOC_040878	XLOC_040878	Medtr7g086340	chr7:33494215-33495828	WT	A16b	OK	54.0479	26.6231	-1.02156	-2.23177	5e-05	0.00130725	yes	dehydrin
XLOC_048366	XLOC_048366	Medtr0040s0140	scaffold0040:56286-58582	WT	A16b	OK	7.42605	3.6591	-1.02111	-2.01262	0.0016	0.0212947	yes	expansin A20
XLOC_016028	XLOC_016028	Medtr3g020970	chr3:6085320-6086366	WT	A16b	OK	21.1862	10.4444	-1.0204	-1.83566	0.00235	0.0283364	yes	subtilisin inhibitor 1
XLOC_031042	XLOC_031042	Medtr5g069740	chr5:29580268-29584879	WT	A16b	OK	3.99644	1.97022	-1.02036	-1.7176	0.0041	0.0420834	yes	glycoside hydrolase family 3 protein
XLOC_023890	XLOC_023890	Medtr4g057450	chr4:21083029-21085982	WT	A16b	OK	121.527	59.9204	-1.02016	-2.00477	0.0011	0.0157832	yes	xyloglucan endotransglucosylase/hydrolase family protein
XLOC_041815	XLOC_041815	Medtr7g113660	chr7:46839408-46843830	WT	A16b	OK	70.0813	34.5576	-1.02003	-2.26476	0.0001	0.00233358	yes	mevalonate kinase
XLOC_026361	XLOC_026361	Medtr5g006200	chr5:810853-811653	WT	A16b	OK	33.1721	16.3891	-1.01723	-1.86269	0.0024	0.028794	yes	hypothetical protein
XLOC_038156	XLOC_038156	Medtr7g095960	chr7:38475026-38476955	WT	A16b	OK	53.3642	26.3709	-1.01692	-2.35775	0.0001	0.00233358	yes	DUF506 family protein
XLOC_025982	XLOC_025982	Medtr4g127120	chr4:52726650-52730171	WT	A16b	OK	8.16536	4.03738	-1.0161	-1.81032	0.0029	0.0330303	yes	plant intracellular ras-group-related LRR protein
XLOC_024977	XLOC_024977	Medtr4g094220	chr4:37398763-37403712	WT	A16b	OK	6.42648	3.17985	-1.01507	-1.80296	0.00265	0.0309956	yes	UDP-glucosyltransferase family protein
XLOC_031617	XLOC_031617	Medtr5g087710	chr5:38027253-38030633	WT	A16b	OK	9.36577	4.64494	-1.01174	-1.8343	0.0018	0.0232758	yes	zinc-binding alcohol dehydrogenase family protein
XLOC_047838	XLOC_047838	Medtr0002s0270	scaffold0002:187389-188523	WT	A16b	OK	44.659	22.1745	-1.01005	-2.12829	0.00055	0.00934364	yes	hypothetical protein
XLOC_002738	XLOC_002738	Medtr1g101120	chr1:45449915-45451710	WT	A16b	OK	49.2849	24.4812	-1.00947	-2.26716	0.00015	0.00329896	yes	PAR1 protein
XLOC_041650	XLOC_041650	Medtr7g109130	chr7:44585457-44591735	WT	A16b	OK	5.85867	2.9105	-1.0093	-1.80873	0.00275	0.0319307	yes	P-loop nucleoside triphosphate hydrolase superfamily pro
XLOC_041844	XLOC_041844	Medtr7g114300	chr7:47175715-47181319	WT	A16b	OK	3.74745	1.86434	-1.00725	-1.6848	0.00225	0.0275125	yes	cyclin-dependent kinase
XLOC_015657	XLOC_015657	Medtr3g005710	chr3:332401-333758	WT	A16b	OK	53.4847	26.6109	-1.00711	-2.25288	5e-05	0.00130725	yes	glucuronoxylan 4-O-methyltransferase
XLOC_008305	XLOC_008305	Medtr2g462000	chr2:25654473-25657261	WT	A16b	OK	8.79734	4.37979	-1.00621	-1.82702	0.00295	0.0333612	yes	COBRA-like protein 2 precursor
XLOC_019944	XLOC_019944	Medtr4g039680,Medtr4g039720,Medtr4g039740	chr4:14111598-14130863	WT	A16b	OK	56.3769	28.071	-1.00602	-2.1297	0.0003	0.00585061	yes	DUF642 family protein
XLOC_026753	XLOC_026753	Medtr5g016540	chr5:5938868-5940386	WT	A16b	OK	17.6363	8.80773	-1.00171	-1.82468	0.00135	0.0185487	yes	ADP-ribosylation factor-like protein A1D
XLOC_023476	XLOC_023476	Medtr4g036050	chr4:12867418-12873717	WT	A16b	OK	20.9055	10.4484	-1.00061	-1.94318	0.00065	0.0106178	yes	MADS-box transcription factor
XLOC_018485	XLOC_018485	Medtr3g103410	chr3:47711610-47713934	WT	A16b	OK	3.09755	1.5484	-1.00035	-1.67549	0.0044	0.044306	yes	plant/MWF20 protein
XLOC_007217	XLOC_007217	Medtr2g022760	chr2:7918541-7922954	WT	A16b	OK	46.3393	23.2214	-0.99678	-2.16507	0.00035	0.00661642	yes	glycoside hydrolase family 1 protein
XLOC_014001	XLOC_014001	Medtr3g068125	chr3:30746761-30750595	WT	A16b	OK	11.2727	5.64963	-0.996609	-1.9728	0.0011	0.0157832	yes	transferring glycosyl group transferase
XLOC_031088	XLOC_031088	Medtr5g071250	chr5:30215876-30222533	WT	A16b	OK	42.8787	21.5086	-0.995345	-2.26456	5e-05	0.00130725	yes	NAD(P)H dehydrogenase B2
XLOC_040887	XLOC_040887	Medtr7g086710	chr7:33708520-33711509	WT	A16b	OK	4.17891	2.09705	-0.994767	-1.68101	0.0038	0.0398385	yes	plasma-membrane choline transporter family
XLOC_046214	XLOC_046214	Medtr8g465910	chr8:23514788-23517772	WT	A16b	OK	94.4141	47.4178	-0.993575	-2.33952	5e-05	0.00130725	yes	E3 ubiquitin-protein ligase RMA1H1-like protein
XLOC_025598	XLOC_025598	Medtr4g114210,Medtr4g114220	chr4:47048123-47053310	WT	A16b	OK	38.648	19.4525	-0.99044	-2.16094	0.00025	0.00505074	yes	class III peroxidase
XLOC_037907	XLOC_037907	Medtr7g088410	chr7:34428059-34434292	WT	A16b	OK	100.272	50.491	-0.989825	-2.29395	0.00025	0.00505074	yes	alpha-L-arabinofuranosidase
XLOC_023139	XLOC_023139	Medtr4g021725	chr4:7153290-7155063	WT	A16b	OK	1086.93	547.488	-0.989359	-2.05124	0.0005	0.00868727	yes	metallothionein
XLOC_049463	XLOC_049463	Medtr0393s0050	scaffold0393:13903-14546	WT	A16b	OK	43.6124	21.9826	-0.988374	-2.00393	0.00085	0.0129033	yes	glycosyl hydrolase family 9 protein
XLOC_038071	XLOC_038071	Medtr7g093370	chr7:37110747-37112594	WT	A16b	OK	170.152	85.8296	-0.987274	-2.22491	0.00015	0.00329896	yes	peroxidase family protein
XLOC_027270	XLOC_027270	Medtr5g031170	chr5:13365304-13370811	WT	A16b	OK	4.64605	2.34496	-0.986438	-1.69223	0.0039	0.0405091	yes	rhamnogalacturonate lyase B-like protein
XLOC_031411	XLOC_031411	Medtr5g081650	chr5:34979849-34998697	WT	A16b	OK	115.448	58.2776	-0.986234	-1.83924	0.0017	0.0222842	yes	Yos1-like protein
XLOC_026639	XLOC_026639	Medtr5g013230	chr5:4166140-4167996	WT	A16b	OK	36.5971	18.4827	-0.985556	-2.23194	0.0001	0.00233358	yes	glycerolipase A1
XLOC_007848	XLOC_007848	Medtr2g039120	chr2:17123483-17129997	WT	A16b	OK	114.574	57.9365	-0.983732	-1.97703	0.00075	0.0117878	yes	beta-like galactosidase
XLOC_045480	XLOC_045480	Medtr8g027220	chr8:9525894-9528022	WT	A16b	OK	19.8167	10.0222	-0.983522	-1.93024	0.00055	0.00934364	yes	Ras-related small GTP-binding family protein
XLOC_024528	XLOC_024528	Medtr4g079140	chr4:30550623-30556632	WT	A16b	OK	5.1203	2.58975	-0.983417	-1.78226	0.00285	0.0325968	yes	seven transmembrane MLO family protein
XLOC_028617	XLOC_028617	Medtr5g082830	chr5:35642237-35645468	WT	A16b	OK	43.083	21.8061	-0.98239	-2.34749	5e-05	0.00130725	yes	ARM repeat CCCH-type zinc finger protein
XLOC_022276	XLOC_022276	Medtr4g124040	chr4:51195925-51202969	WT	A16b	OK	2.35361	1.19367	-0.979474	-1.63065	0.0051	0.0497302	yes	ABC transporter B family protein
XLOC_038692	XLOC_038692	Medtr7g112860	chr7:46439786-46442833	WT	A16b	OK	417.08	211.632	-0.97877	-1.89061	0.00135	0.0185487	yes	dormancy/auxin associated protein
XLOC_009761	XLOC_009761	Medtr2g011080	chr2:2643604-2646354	WT	A16b	OK	98.9769	50.2623	-0.977616	-2.23593	5e-05	0.00130725	yes	NAD(P)H:quinone oxidoreductase, type IV protein
XLOC_028717	XLOC_028717	Medtr5g085900	chr5:37125562-37128450	WT	A16b	OK	99.7866	50.6746	-0.977584	-2.23065	0.00015	0.00329896	yes	MD-like lipid recognition domain protein/ML domain protein
XLOC_028140	XLOC_028140	Medtr5g067320	chr5:28438483-28440391	WT	A16b	OK	9.91651	5.03701	-0.977264	-1.73807	0.0039	0.0405091	yes	transmembrane protein, putative
XLOC_017962	XLOC_017962	Medtr3g087540	chr3:39681581-39682315	WT	A16b	OK	81.6428	41.5059	-0.976008	-1.87417	0.0023	0.0279806	yes	pollen Ole e I family allergen
XLOC_021626	XLOC_021626	Medtr4g099110	chr4:41042224-41044834	WT	A16b	OK	38.0907	19.3949	-0.973763	-2.14048	0.0001	0.00233358	yes	beta-amylase
XLOC_024057	XLOC_024057	Medtr4g063975	chr4:23856594-23859315	WT	A16b	OK	155.86	79.3813	-0.973382	-2.18494	0.00025	0.00505074	yes	expansin A10
XLOC_043141	XLOC_043141	Medtr8g046210,Medtr8g046240	chr8:18081158-18104684	WT	A16b	OK	11.1286	5.66989	-0.972878	-1.81407	0.0021	0.0261297	yes	cytochrome P450 family protein
XLOC_038637	XLOC_038637	Medtr7g111260	chr7:45658428-45662151	WT	A16b	OK	14.2088	7.24515	-0.971692	-2.05861	0.0002	0.00416837	yes	peptide/nitrate transporter
XLOC_028594	XLOC_028594	Medtr5g082110	chr5:35251106-35255875	WT	A16b	OK	26.2705	13.4066	-0.970499	-2.14993	0.0003	0.00585061	yes	glycosyltransferase family protein
XLOC_001857	XLOC_001857	Medtr1g071610	chr1:31783941-31793204	WT	A16b	OK	49.4921	25.3233	-0.966731	-2.22657	0.00025	0.00505074	yes	acetyl-CoA carboxylase, putative
XLOC_028698	XLOC_028698	Medtr5g085420	chr5:36927166-36930395	WT	A16b	OK	13.37	6.84204	-0.966504	-1.6379	0.0038	0.0398385	yes	UPF0451 C17orf61-like protein
XLOC_011423	XLOC_011423	Medtr2g075410	chr2:31537679-31541160	WT	A16b	OK	77.1489	39.4981	-0.965864	-2.15055	0.0001	0.00233358	yes	brassinazole-resistant 1 protein
XLOC_012473	XLOC_012473	Medtr3g007510,Medtr3g007590,Medtr3g007600,Medtr3g007630,Medtr3g007650	chr3:1046179-1108535	WT	A16b	OK	15.6305	8.00311	-0.965733	-1.70556	0.00405	0.0417045	yes	S-locus lectin kinase family protein
XLOC_035163	XLOC_035163	Medtr6g462640	chr6:21779282-21781458	WT	A16b	OK	4.80521	2.46399	-0.9636	-1.67738	0.0041	0.0420834	yes	cytochrome P450 family 71 protein
XLOC_018313	XLOC_018313	Medtr3g498755	chr3:45127107-45130278	WT	A16b	OK	44.5048	22.8479	-0.961901	-2.17185	5e-05	0.00130725	yes	serine carboxypeptidase-like protein
XLOC_005432	XLOC_005432	Medtr1g080320	chr1:35665470-35669792	WT	A16b	OK	6.61058	3.39498	-0.961373	-1.6985	0.0051	0.0497302	yes	coatomer protein
XLOC_028619	XLOC_028619	Medtr5g082880	chr5:35687659-35691318	WT	A16b	OK	27.3795	14.0615	-0.961346	-2.21647	5e-05	0.00130725	yes	Pmr5/Cas1p GDSL/SGNH-like acyl-esterase family protein
XLOC_038446	XLOC_038446	Medtr7g105340	chr7:42698357-42709000	WT	A16b	OK	2.53363	1.30173	-0.960774	-1.66598	0.0028	0.032276	yes	LETM1-like protein
XLOC_045984	XLOC_045984	Medtr8g045490	chr8:17779431-17781537	WT	A16b	OK	64.9495	33.4027	-0.959352	-2.19032	0.0002	0.00416837	yes	pathogenesis-related protein bet V I family protein
XLOC_028652	XLOC_028652	Medtr5g083860	chr5:36189328-36191603	WT	A16b	OK	42.6344	21.9452	-0.958113	-2.16673	0.0003	0.00585061	yes	class III peroxidase
XLOC_028445	XLOC_028445	Medtr5g077510	chr5:33088721-33090476	WT	A16b	OK	16.1252	8.30286	-0.957639	-1.9992	0.0007	0.0111953	yes	Avr9/Cf-9 rapidly elicited protein
XLOC_029924	XLOC_029924	Medtr5g024910	chr5:10071715-10072583	WT	A16b	OK	22.4841	11.5819	-0.95703	-1.80164	0.00215	0.0266132	yes	hypothetical protein
XLOC_007563	XLOC_007563	Medtr2g034680	chr2:13274563-13276892	WT	A16b	OK	112.336	57.8729	-0.956865	-2.1614	0.00025	0.00505074	yes	Chitinase
XLOC_035615	XLOC_035615	Medtr6g083930	chr6:31327994-31329301	WT	A16b	OK	30.2697	15.6032	-0.956033	-2.0517	0.0004	0.00738628	yes	hypothetical protein
XLOC_021476	XLOC_021476	Medtr4g094520	chr4:38148361-38150837	WT	A16b	OK	22.9123	11.8118	-0.955893	-2.16822	5e-05	0.00130725	yes	FAD-binding berberine family protein
XLOC_006974	XLOC_006974	Medtr2g015580	chr2:4632711-4637803	WT	A16b	OK	19.5559	10.084	-0.955532	-1.92739	0.00085	0.0129033	yes	GDSL-like lipase/acylhydrolase
XLOC_021585	XLOC_021585	Medtr4g097440	chr4:40151538-40152438	WT	A16b	OK	22.4564	11.5907	-0.954167	-1.79656	0.00235	0.0283364	yes	bZIP transcription factor
XLOC_031845	XLOC_031845	Medtr5g093980	chr5:41049020-41053853	WT	A16b	OK	29.1254	15.0498	-0.95253	-2.17903	0.0001	0.00233358	yes	LBP/BPI/CETP family, carboxy-terminal domain protein
XLOC_011377	XLOC_011377	Medtr2g073070,Medtr2g073080	chr2:30940333-30944113	WT	A16b	OK	9.5238	4.92164	-0.952397	-1.71648	0.00255	0.0300281	yes	Na+-bile acid cotransporter
XLOC_021901	XLOC_021901	Medtr4g109580	chr4:45544167-45547694	WT	A16b	OK	5.74386	2.96957	-0.951765	-1.78351	0.0022	0.0270569	yes	replication protein A 70 kDa protein
XLOC_028475	XLOC_028475	Medtr5g078290	chr5:33453065-33459877	WT	A16b	OK	7.32279	3.78604	-0.951705	-1.78014	0.00205	0.0256747	yes	senescence-associated protein, putative
XLOC_011592	XLOC_011592	Medtr2g081930	chr2:34417906-34422730	WT	A16b	OK	7.25856	3.75771	-0.949831	-1.7284	0.0039	0.0405091	yes	organic cation/carnitine transporter
XLOC_021683	XLOC_021683	Medtr4g101630	chr4:42002943-42007981	WT	A16b	OK	44.1285	22.8527	-0.949346	-1.92793	0.0008	0.0123702	yes	soluble acid invertase FRUCT2
XLOC_038894	XLOC_038894	Medtr7g005400	chr7:103140-104890	WT	A16b	OK	106.122	54.9717	-0.948961	-2.09498	0.00035	0.00661642	yes	somatic embryogenesis receptor kinase-like protein
XLOC_031996	XLOC_031996	Medtr5g098710	chr5:43201556-43209592	WT	A16b	OK	5.07583	2.62969	-0.948752	-1.89859	0.0015	0.0201745	yes	hypothetical protein
XLOC_013584	XLOC_013584	Medtr3g060880	chr3:24155424-24159576	WT	A16b	OK	28.3203	14.6723	-0.94874	-2.10656	0.0004	0.00738628	yes	LRR receptor-like kinase family protein
XLOC_041938	XLOC_041938	Medtr7g117375	chr7:48492292-48495555	WT	A16b	OK	9.03515	4.68267	-0.948217	-1.82067	0.00175	0.0227989	yes	dopamine beta-monooxygenase
XLOC_015773	XLOC_015773	Medtr3g009500	chr3:2068891-2070234	WT	A16b	OK	19.562	10.1429	-0.947579	-1.82178	0.00215	0.0266132	yes	UDP-glucosyltransferase, putative
XLOC_008729	XLOC_008729	Medtr2g085300	chr2:33229517-33233089	WT	A16b	OK	7.38932	3.83403	-0.94658	-1.80193	0.00215	0.0266132	yes	core-2/I-branching enzyme
XLOC_044200	XLOC_044200	Medtr8g085590	chr8:35457712-35458482	WT	A16b	OK	18.401	9.55553	-0.945377	-1.69749	0.00325	0.0358626	yes	DUF538 family protein
XLOC_040305	XLOC_040305	Medtr7g068220	chr7:24925192-24929422	WT	A16b	OK	12.6294	6.5655	-0.943812	-1.86758	0.0011	0.0157832	yes	hypothetical protein
XLOC_038041	XLOC_038041	Medtr7g092600	chr7:36727607-36730862	WT	A16b	OK	7.89621	4.10701	-0.943073	-1.69428	0.0047	0.0466146	yes	cytochrome P450 family protein
XLOC_008631	XLOC_008631	Medtr2g075760	chr2:31680514-31685280	WT	A16b	OK	7.95457	4.13889	-0.942539	-1.74198	0.00335	0.0365024	yes	gamma-glutamylhydrolase
XLOC_043294	XLOC_043294	Medtr8g061360	chr8:21128685-21132763	WT	A16b	OK	14.3356	7.46952	-0.940511	-1.98566	0.00045	0.00809831	yes	tyrosine/nicotianamine family aminotransferase
XLOC_002129	XLOC_002129	Medtr1g081610	chr1:36275300-36279428	WT	A16b	OK	11.5093	6.00714	-0.938048	-1.85386	0.002	0.0251805	yes	O-acetylserine (thiol) lyase
XLOC_020610	XLOC_020610	Medtr4g068550	chr4:25731960-25733983	WT	A16b	OK	55.9732	29.2195	-0.937807	-2.08831	0.0003	0.00585061	yes	fatty acid hydroperoxide lyase
XLOC_004594	XLOC_004594	Medtr1g052560	chr1:21426962-21429641	WT	A16b	OK	13.9122	7.26725	-0.936874	-1.85656	0.00115	0.0163655	yes	carboxy-terminal region remorin
XLOC_002653	XLOC_002653	Medtr1g097910	chr1:44132268-44133790	WT	A16b	OK	8.92978	4.66743	-0.935996	-1.69319	0.00475	0.0470129	yes	chalcone and stilbene synthase family protein
XLOC_005431	XLOC_005431	Medtr1g080250	chr1:35626976-35635505	WT	A16b	OK	35.0378	18.3308	-0.934643	-2.0262	0.00055	0.00934364	yes	L-allo-threonine aldolase-like protein
XLOC_009908	XLOC_009908	Medtr2g015690	chr2:4674350-4677023	WT	A16b	OK	11.1798	5.85265	-0.933733	-1.66273	0.0043	0.0435284	yes	phospholipase A1
XLOC_024708	XLOC_024708	Medtr4g085100	chr4:33284204-33286097	WT	A16b	OK	70.6688	37.0068	-0.933282	-2.16424	0.00015	0.00329896	yes	plastid movement impaired protein
XLOC_030313	XLOC_030313	Medtr5g037310	chr5:16321802-16324843	WT	A16b	OK	12.0222	6.31023	-0.929942	-1.7016	0.00265	0.0309956	yes	wall-associated receptor kinase galacturonan-binding pro
XLOC_046855	XLOC_046855	Medtr8g479390	chr8:33843581-33847327	WT	A16b	OK	131.43	69.0811	-0.927926	-2.04189	0.00045	0.00809831	yes	multi-copper oxidase-like protein
XLOC_001950	XLOC_001950	Medtr1g075153	chr1:33220162-33224058	WT	A16b	OK	7.466	3.9247	-0.927754	-1.77174	0.00245	0.0291378	yes	sieve element occlusion protein
XLOC_023938	XLOC_023938	Medtr4g059680	chr4:22011587-22017171	WT	A16b	OK	9.07767	4.77276	-0.927498	-1.96285	0.0008	0.0123702	yes	beta-galactosidase
XLOC_009486	XLOC_009486	Medtr2g102680	chr2:44248344-44252227	WT	A16b	OK	4.03284	2.12213	-0.926279	-1.6703	0.00455	0.0453623	yes	MJK1321 protein
XLOC_009412	XLOC_009412	Medtr2g100400	chr2:43140637-43143887	WT	A16b	OK	13.7064	7.21915	-0.924947	-1.95355	0.00075	0.0117878	yes	MFS transporter
XLOC_046389	XLOC_046389	Medtr8g063120	chr8:26434718-26438234	WT	A16b	OK	15.6568	8.24989	-0.924343	-1.98131	0.0007	0.0111953	yes	carboxy-terminal domain cyclin
XLOC_043693	XLOC_043693	Medtr8g067280	chr8:28079486-28082002	WT	A16b	OK	6.17565	3.25543	-0.923742	-1.75729	0.0024	0.028794	yes	basic helix loop helix (bHLH) family transcription factor
XLOC_040323	XLOC_040323	Medtr7g068550	chr7:25108351-25111201	WT	A16b	OK	83.7674	44.1661	-0.923448	-1.85518	0.00165	0.0217932	yes	GDSL-like lipase/acylhydrolase
XLOC_007911	XLOC_007911	Medtr2g041170	chr2:18039562-18048357	WT	A16b	OK	10.913	5.75511	-0.923131	-1.81126	0.0015	0.0201745	yes	brevis radix-like protein
XLOC_024643	XLOC_024643	Medtr4g083000	chr4:32275553-32281589	WT	A16b	OK	8.18354	4.32238	-0.920899	-1.74506	0.0032	0.0354336	yes	beta-glucosidase
XLOC_017206	XLOC_017206	Medtr3g064420	chr3:29003097-29005671	WT	A16b	OK	9.40794	4.97592	-0.918915	-1.81349	0.00215	0.0266132	yes	long-chain acyl-CoA synthetase
XLOC_002352	XLOC_002352	Medtr1g087880	chr1:39338159-39344460	WT	A16b	OK	39.1084	20.6933	-0.918314	-2.05408	0.0003	0.00585061	yes	P-loop nucleoside triphosphate hydrolase superfamily
XLOC_009970	XLOC_009970	Medtr2g017915,Medtr2g017925,Medtr2g017955,Medtr2g017965	chr2:5571523-5593500	WT	A16b	OK	14.3037	7.5685	-0.918307	-1.76239	0.00295	0.0333612	yes	GDSL-like lipase/acylhydrolase
XLOC_028597	XLOC_028597	Medtr5g082220	chr5:35319939-35326606	WT	A16b	OK	45.5331	24.0957	-0.918142	-2.17174	0.0001	0.00233358	yes	auxin influx transporter
XLOC_008862	XLOC_008862	Medtr2g084280	chr2:35473506-35475350	WT	A16b	OK	24.4579	12.9431	-0.918123	-1.89368	0.00125	0.0174634	yes	transcription factor
XLOC_044284	XLOC_044284	Medtr8g088410	chr8:36633916-36640481	WT	A16b	OK	16.631	8.80876	-0.91686	-1.92504	0.00105	0.0152489	yes	receptor Serine/Threonine kinase
XLOC_025965	XLOC_025965	Medtr4g126160	chr4:52450423-52455247	WT	A16b	OK	10.8453	5.74842	-0.915834	-1.81698	0.00225	0.0275125	yes	cytokinin oxidase/dehydrogenase-like protein
XLOC_024554	XLOC_024554	Medtr4g079860	chr4:30905149-30912077	WT	A16b	OK	14.1643	7.50795	-0.915768	-2.01479	0.0007	0.0111953	yes	phosphoenolpyruvate carboxylase
XLOC_038576	XLOC_038576	Medtr7g109460	chr7:44756308-44758632	WT	A16b	OK	37.2232	19.7348	-0.915464	-1.71674	0.00335	0.0365024	yes	RING/FYVE/PHD zinc finger protein
XLOC_003809	XLOC_003809	Medtr1g026020	chr1:8373565-8375989	WT	A16b	OK	16.8205	8.92574	-0.914177	-1.69227	0.0041	0.0420834	yes	expansin-A1-like protein
XLOC_023333	XLOC_023333	Medtr4g029090	chr4:10028210-10031265	WT	A16b	OK	16.5613	8.79468	-0.913116	-1.94543	0.001	0.0147015	yes	WEB family plant protein
XLOC_038403	XLOC_038403	Medtr7g103900	chr7:42020540-42022028	WT	A16b	OK	8.63728	4.58707	-0.913004	-1.69102	0.00385	0.0402083	yes	DUF868 family protein
XLOC_033626	XLOC_033626	Medtr6g078330	chr6:29404287-29408831	WT	A16b	OK	22.8097	12.1179	-0.912504	-2.00719	0.0006	0.00998016	yes	glycoside hydrolase family 1 protein
XLOC_028649	XLOC_028649	Medtr5g083760	chr5:36131797-36134881	WT	A16b	OK	17.567	9.33384	-0.912327	-1.86728	0.00155	0.0206869	yes	transmembrane amino acid transporter family protein
XLOC_002281	XLOC_002281	Medtr1g085620	chr1:38256441-38260285	WT	A16b	OK	33.1313	17.6178	-0.91116	-2.03254	0.0006	0.00998016	yes	pectinacetylesterase family protein
XLOC_045083	XLOC_045083	Medtr8g011470	chr8:3102784-3105314	WT	A16b	OK	40.0205	21.304	-0.909614	-1.94776	0.00105	0.0152489	yes	pathogenic type III effector avirulence factor Avr AvrRpt
XLOC_028749	XLOC_028749	Medtr5g086610	chr5:37417309-37423804	WT	A16b	OK	26.8274	14.285	-0.909208	-2.12483	0.00015	0.00329896	yes	ERD (early-responsive to dehydration stress) family protein
XLOC_018233	XLOC_018233	Medtr3g096390	chr3:44058500-44061897	WT	A16b	OK	27.2868	14.5373	-0.908441	-2.01213	0.00045	0.00809831	yes	2-oxoisovalerate dehydrogenase E1 component, alpha sub
XLOC_027799	XLOC_027799	Medtr5g053950	chr5:22226604-22227949	WT	A16b	OK	147.062	78.4095	-0.90732	-2.07642	0.0003	0.00585061	yes	allene oxide cyclase
XLOC_004851	XLOC_004851	Medtr1g061340	chr1:26815363-26823933	WT	A16b	OK	6.64765	3.54504	-0.907042	-1.68546	0.00455	0.0453623	yes	cellulose synthase-like protein A1
XLOC_028478	XLOC_028478	Medtr5g078330	chr5:33480031-33481579	WT	A16b	OK	272.887	145.574	-0.906549	-2.05849	0.0004	0.00738628	yes	linker histone H1 and h5 family protein
XLOC_029671	XLOC_029671	Medtr5g016660	chr5:5994212-5996165	WT	A16b	OK	37.6492	20.1112	-0.904618	-2.01525	0.0005	0.00868727	yes	UDP-glucosyltransferase family protein
XLOC_005573	XLOC_005573	Medtr1g085070	chr1:37970460-37974505	WT	A16b	OK	17.8944	9.55887	-0.904598	-1.91629	0.0012	0.0169133	yes	pectinacetylesterase family protein
XLOC_027052	XLOC_027052	Medtr5g024240	chr5:9743709-9748810	WT	A16b	OK	4.21723	2.25398	-0.90382	-1.69234	0.00355	0.0380312	yes	DUF4378 domain protein
XLOC_005834	XLOC_005834	Medtr1g093750	chr1:42060308-42063379	WT	A16b	OK	8.98257	4.80369	-0.902985	-1.73498	0.00335	0.0365024	yes	basic helix loop helix (BHLH) DNA-binding family
XLOC_023920	XLOC_023920	Medtr4g058970	chr4:21738547-21744620	WT	A16b	OK	25.4837	13.6352	-0.902238	-2.08508	0.00015	0.00329896	yes	class III homeodomain leucine zipper protein
XLOC_002700	XLOC_002700	Medtr1g099320	chr1:44837561-44838789	WT	A16b	OK	46.2732	24.7616	-0.902075	-2.00946	0.00025	0.00505074	yes	chitinase
XLOC_020596	XLOC_020596	Medtr4g068220	chr4:25579923-25580616	WT	A16b	OK	27.1228	14.5337	-0.900106	-1.69789	0.00455	0.0453623	yes	transmembrane protein, putative
XLOC_024765	XLOC_024765	Medtr4g087120,Medtr4g087140	chr4:34125167-34143950	WT	A16b	OK	33.4228	17.9299	-0.898467	-1.77656	0.0037	0.0391553	yes	senescence-associated nodulin
XLOC_008827	XLOC_008827	Medtr2g083250	chr2:34952101-34954240	WT	A16b	OK	34.3655	18.4396	-0.898158	-1.95944	0.00105	0.0152489	yes	plastocyanin-like domain protein
XLOC_031213	XLOC_031213	Medtr5g075410	chr5:32056512-32062638	WT	A16b	OK	15.6243	8.38663	-0.897626	-1.99981	0.0007	0.0111953	yes	B3 domain transcription repressor VAL2
XLOC_006304	XLOC_006304	Medtr1g109320	chr1:49432455-49436307	WT	A16b	OK	11.1264	5.97883	-0.896057	-1.76332	0.00185	0.0238096	yes	zinc finger CCCH domain protein
XLOC_029191	XLOC_029191	Medtr5g097410	chr5:42664730-42671190	WT	A16b	OK	9.14276	4.91362	-0.895843	-1.90836	0.00125	0.0174634	yes	cytokinin receptor histidine kinase
XLOC_017577	XLOC_017577	Medtr3g075510	chr3:34382025-34386505	WT	A16b	OK	23.5493	12.6582	-0.895611	-2.05571	0.00035	0.00661642	yes	raffinose synthase or seed inhibition protein
XLOC_041455	XLOC_041455	Medtr7g103440	chr7:41845743-41849068	WT	A16b	OK	12.9932	7.00275	-0.891764	-1.91534	0.001	0.0147015	yes	LRR receptor-like kinase
XLOC_024728	XLOC_024728	Medtr4g085890	chr4:33589393-33593169	WT	A16b	OK	112.021	60.4287	-0.890461	-2.04032	0.0007	0.0111953	yes	methylcrotonyl-CoA carboxylase beta chain
XLOC_009497	XLOC_009497	Medtr2g103140	chr2:44430652-44434494	WT	A16b	OK	16.5218	8.92554	-0.88836	-1.79206	0.0019	0.0242733	yes	acyl thioesterase-like protein
XLOC_041477	XLOC_041477	Medtr7g104220	chr7:42221364-42226317	WT	A16b	OK	17.5457	9.48193	-0.887865	-1.78357	0.00285	0.0325968	yes	GDSL-like lipase/acylhydrolase
XLOC_001689	XLOC_001689	Medtr1g066530	chr1:28559517-28560800	WT	A16b	OK	35.3619	19.1189	-0.887198	-1.95037	0.00065	0.0106178	yes	albumin-2 protein
XLOC_017194	XLOC_017194	Medtr3g064140	chr3:28840042-28843633	WT	A16b	OK	82.7301	44.7607	-0.886179	-2.07991	0.00055	0.00934364	yes	class I glutamine amidotransferase superfamily protein
XLOC_019041	XLOC_019041	-	chr3:23222431-23222773	WT	A16b	OK	102.343	55.3955	-0.885579	-1.71848	0.00305	0.0341686	yes	#N/A
XLOC_000415	XLOC_000415	Medtr1g021070	chr1:6245857-6247497	WT	A16b	OK	70.3629	38.1184	-0.884327	-2.09113	0.0005	0.00868727	yes	DUF1645 family protein
XLOC_028714	XLOC_028714	Medtr5g085790	chr5:37060694-37063138	WT	A16b	OK	13.8556	7.50996	-0.883589	-1.91689	0.0009	0.0135546	yes	LysM-domain receptor-like kinase
XLOC_031034	XLOC_031034	Medtr5g069600	chr5:29510099-29514166	WT	A16b	OK	14.0083	7.60742	-0.880801	-1.8791	0.00145	0.0196125	yes	calmodulin-binding receptor-like cytoplasmic kinase
XLOC_028407	XLOC_028407	Medtr5g076250	chr5:32478490-32483095	WT	A16b	OK	12.9232	7.0233	-0.879737	-1.69654	0.0034	0.036879	yes	lecithin retinol acyltransferase
XLOC_009358	XLOC_009358	Medtr2g099040	chr2:42419177-42427628	WT	A16b	OK	33.7998	18.3888	-0.878189	-1.96712	0.00085	0.0129033	yes	electron transfer flavoprotein ubiquinone oxidoreductase
XLOC_021882	XLOC_021882	Medtr4g109020	chr4:45200283-45202032	WT	A16b	OK	12.4355	6.76918	-0.877408	-1.73765	0.003	0.0337271	yes	transmembrane protein, putative
XLOC_039137	XLOC_039137	Medtr7g013660	chr7:3946806-3949006	WT	A16b	OK	200.63	109.256	-0.876825	-2.02318	0.00055	0.00934364	yes	copper chaperone
XLOC_031222	XLOC_031222	Medtr5g075630	chr5:32169814-32173885	WT	A16b	OK	14.5787	7.94233	-0.876226	-1.9219	0.00075	0.0117878	yes	receptor-like kinase
XLOC_038266	XLOC_038266	Medtr7g099750,Medtr7g099800	chr7:40023897-40073513	WT	A16b	OK	23.4806	12.8034	-0.874944	-1.85154	0.00245	0.0291378	yes	cation/H+ exchanger 3
XLOC_031245	XLOC_031245	Medtr5g076240	chr5:32471163-32473674	WT	A16b	OK	19.6018	10.6941	-0.874167	-1.9957	0.00045	0.00809831	yes	long-chain acyl-CoA synthetase
XLOC_007004	XLOC_007004	Medtr2g016190	chr2:4907070-4910625	WT	A16b	OK	9.39242	5.1245	-0.874086	-1.83303	0.0015	0.0201745	yes	DUF688 family protein
XLOC_031609	XLOC_031609	Medtr5g087390	chr5:37857587-37865280	WT	A16b	OK	65.4446	35.7107	-0.873918	-1.90098	0.0008	0.0123702	yes	indole-3-acetaldehyde oxidase
XLOC_015519	XLOC_015519	Medtr3g115620	chr3:54113733-54116409	WT	A16b	OK	29.7661	16.2648	-0.871916	-1.85511	0.0019	0.0242733	yes	wuschel-related homeobox protein
XLOC_047199	XLOC_047199	Medtr8g092190	chr8:38522003-38526287	WT	A16b	OK	34.0688	18.6185	-0.871718	-1.85525	0.00175	0.0227989	yes	nucleotide/sugar transporter family protein
XLOC_035484	XLOC_035484	Medtr6g078040,Medtr6g078070,Medtr6g078080,Medtr6g078100	chr6:29317919-29335540	WT	A16b	OK	535.739	292.829	-0.87147	-1.77129	0.00185	0.0238096	yes	kunitz family trypsin and protease inhibitor protein
XLOC_032345	XLOC_032345	Medtr6g012730	chr6:3934894-3941223	WT	A16b	OK	17.1539	9.37792	-0.871197	-1.80187	0.00245	0.0291378	yes	cystathionine gamma-synthase
XLOC_003711	XLOC_003711	Medtr1g022315	chr1:7044034-7048221	WT	A16b	OK	55.7351	30.4717	-0.871117	-2.0311	0.00095	0.0141626	yes	sugar porter (SP) family MFS transporter
XLOC_029801	XLOC_029801	Medtr5g021190	chr5:8137185-8143070	WT	A16b	OK	58.2461	31.8674	-0.870078	-1.97193	0.00085	0.0129033	yes	beta-galactosidase
XLOC_038137	XLOC_038137	Medtr7g095410	chr7:38202853-38210451	WT	A16b	OK	2.95491	1.61688	-0.869903	-1.66198	0.0049	0.0481485	yes	kinase interacting (KIP1-like) family protein
XLOC_003968	XLOC_003968	Medtr1g030890	chr1:10834275-10839511	WT	A16b	OK	7.39516	4.04873	-0.869111	-1.74428	0.003	0.0337271	yes	auxin efflux carrier family transporter
XLOC_024265	XLOC_024265	Medtr4g071090	chr4:26782649-26787983	WT	A16b	OK	17.6703	9.67628	-0.868803	-1.9571	0.00065	0.0106178	yes	minichromosome maintenance (MCM2/3/5) family protein
XLOC_014868	XLOC_014868	Medtr3g095910	chr3:43828255-43832668	WT	A16b	OK	12.5842	6.89654	-0.867668	-1.80228	0.0012	0.0169133	yes	UDP-glucuronate:xylan alpha-glucuronosyltransferase
XLOC_041668	XLOC_041668	Medtr7g109480	chr7:44772012-44778065	WT	A16b	OK	21.9864	12.0557	-0.866893	-1.96724	0.00075	0.0117878	yes	DNA replication licensing factor Mcm7, putative
XLOC_020674	XLOC_020674	Medtr4g070950,Medtr4g070970	chr4:26725161-26737323	WT	A16b	OK	13.2455	7.27721	-0.864041	-1.82936	0.0018	0.0232758	yes	LRR receptor-like kinase
XLOC_023952	XLOC_023952	Medtr4g060480	chr4:22240640-22246164	WT	A16b	OK	151.647	83.4768	-0.861272	-2.00036	0.00075	0.0117878	yes	acyl-CoA dehydrogenase
XLOC_018231	XLOC_018231	Medtr3g096370	chr3:44048757-44050741	WT	A16b	OK	11.2557	6.19599	-0.861251	-1.74051	0.00275	0.0319307	yes	E3 ubiquitin ligase PUB14
XLOC_035722	XLOC_035722	Medtr6g488100	chr6:33175603-33181264	WT	A16b	OK	21.416	11.7904	-0.861078	-1.72899	0.00235	0.0283364	yes	BHLH transcription factor-like protein
XLOC_041919	XLOC_041919	Medtr7g116850	chr7:48221860-48223396	WT	A16b	OK	32.4155	17.8734	-0.85887	-1.74285	0.00285	0.0325968	yes	glycoside hydrolase family 18 protein
XLOC_032923	XLOC_032923	Medtr6g040290	chr6:14452312-14453014	WT	A16b	OK	88.091	48.5737	-0.858819	-1.87036	0.00175	0.0227989	yes	albumin-2 protein
XLOC_005910	XLOC_005910	Medtr1g096490	chr1:43462265-43465665	WT	A16b	OK	8.76158	4.8322	-0.858512	-1.67458	0.0039	0.0405091	yes	calmodulin-domain kinase CDPK protein
XLOC_018480	XLOC_018480	Medtr3g103190	chr3:47564059-47565215	WT	A16b	OK	14.8501	8.22053	-0.853171	-1.65038	0.0047	0.0466146	yes	transmembrane protein, putative
XLOC_041065	XLOC_041065	Medtr7g091690	chr7:36292790-36297720	WT	A16b	OK	19.9585	11.0643	-0.85109	-1.80917	0.00195	0.0247795	yes	sugar porter (SP) family MFS transporter
XLOC_008795	XLOC_008795	Medtr2g081620	chr2:34253525-34259301	WT	A16b	OK	28.0069	15.5518	-0.8487	-1.74924	0.00285	0.0325968	yes	serine carboxypeptidase-like protein
XLOC_046995	XLOC_046995	Medtr8g086390	chr8:35830888-35836670	WT	A16b	OK	6.13274	3.40689	-0.848078	-1.68264	0.00455	0.0453623	yes	LRR receptor-like kinase
XLOC_021500	XLOC_021500	Medtr4g096700	chr4:38477886-38484349	WT	A16b	OK	20.7687	11.547	-0.846891	-1.9487	0.00065	0.0106178	yes	DNA replication licensing factor MCM4
XLOC_007580	XLOC_007580	Medtr2g035105,Medtr2g035150	chr2:13489601-13515612	WT	A16b	OK	836.589	465.159	-0.846795	-1.80893	0.00185	0.0238096	yes	disease-resistance response protein
XLOC_027705	XLOC_027705	Medtr5g047050	chr5:20628605-20630623	WT	A16b	OK	20.7885	11.5643	-0.84611	-1.70519	0.00345	0.0373154	yes	adenine nucleotide alpha hydrolase superfamily protein
XLOC_018130	XLOC_018130	Medtr3g092990	chr3:42503444-42505313	WT	A16b	OK	45.8085	25.5153	-0.844253	-1.90072	0.00085	0.0129033	yes	peroxidase family protein
XLOC_027028	XLOC_027028	Medtr5g023730	chr5:9424157-9429907	WT	A16b	OK	18.9984	10.5827	-0.844168	-1.8493	0.0011	0.0157832	yes	fatty acyl-CoA synthetase family protein
XLOC_010206	XLOC_010206	Medtr2g025740	chr2:9213449-9216621	WT	A16b	OK	20.6129	11.5007	-0.841827	-1.74473	0.0028	0.032276	yes	Rho GDP-dissociation inhibitor-like protein
XLOC_031980	XLOC_031980	Medtr5g098310	chr5:43046554-43051904	WT	A16b	OK	291.513	162.649	-0.841795	-1.80242	0.0021	0.0261297	yes	peroxisomal acetoacetyl-coenzyme A thiolase
XLOC_022206	XLOC_022206	Medtr4g120770	chr4:50003491-50006693	WT	A16b	OK	85.6557	47.8306	-0.840614	-1.92916	0.001	0.0147015	yes	60S ribosomal L14-like protein
XLOC_002573	XLOC_002573	Medtr1g095070	chr1:42795576-42799283	WT	A16b	OK	271.279	151.517	-0.840297	-1.82596	0.0018	0.0232758	yes	major intrinsic protein (MIP) family transporter
XLOC_015346	XLOC_015346	Medtr3g110180	chr3:51172683-51178684	WT	A16b	OK	29.9438	16.7269	-0.840086	-1.89097	0.0013	0.0180171	yes	casein kinase I-like protein
XLOC_044227	XLOC_044227	Medtr8g086520,Medtr8g086535	chr8:35894099-35903529	WT	A16b	OK	23.2137	12.9724	-0.839534	-1.71194	0.00335	0.0365024	yes	nucleobase-ascorbate transporter-like protein
XLOC_011889	XLOC_011889	Medtr2g090660	chr2:38817389-38818689	WT	A16b	OK	50.2836	28.1347	-0.837736	-1.90907	0.00115	0.0163654	yes	hypothetical protein
XLOC_002867	XLOC_002867	Medtr1g104610	chr1:47119590-47121819	WT	A16b	OK	92.9957	52.1056	-0.835725	-1.92498	0.0012	0.0169133	yes	haloacid dehalogenase-like hydrolase
XLOC_041093	XLOC_041093	Medtr7g092470	chr7:36649363-36655367	WT	A16b	OK	21.3999	11.9957	-0.835085	-1.83075	0.0013	0.0180171	yes	exo-polyalpha-D-galacturonosidase-like protein
XLOC_013865	XLOC_013865	Medtr3g062950,Medtr3g063030	chr3:28456387-28523917	WT	A16b	OK	131.681	73.8702	-0.833983	-1.91789	0.00105	0.0152489	yes	bis(5-adenosyl)-triphosphatase-like protein
XLOC_019639	XLOC_019639	Medtr4g025730	chr4:8764069-8767985	WT	A16b	OK	51.0892	28.6776	-0.833094	-1.9143	0.0007	0.0111953	yes	pectinesterase/pectinesterase inhibitor
XLOC_032614	XLOC_032614	Medtr6g023760	chr6:8345767-8347436	WT	A16b	OK	41.2846	23.184	-0.832471	-1.82895	0.0017	0.0222842	yes	plastocyanin-like domain protein
XLOC_029213	XLOC_029213	Medtr5g098130	chr5:42966057-42972789	WT	A16b	OK	23.9912	13.4909	-0.830521	-1.92065	0.00065	0.0106178	yes	actin-binding calponin-like (CH) domain protein
XLOC_018752	XLOC_018752	Medtr3g109820	chr3:51370668-51375111	WT	A16b	OK	25.0753	14.1005	-0.830517	-1.9401	0.001	0.0147015	yes	LRR receptor-like kinase
XLOC_018271	XLOC_018271	Medtr3g097150	chr3:44530900-44532250	WT	A16b	OK	68.5501	38.5671	-0.829788	-1.91875	0.00075	0.0117878	yes	aspartic proteinase nepenthesin
XLOC_045372	XLOC_045372	Medtr8g021130	chr8:7522960-7525761	WT	A16b	OK	52.1254	29.3392	-0.829157	-1.81494	0.0019	0.0242733	yes	subtilisin-like serine protease
XLOC_040765	XLOC_040765	Medtr7g082800	chr7:31751212-31753143	WT	A16b	OK	30.1739	16.9914	-0.8285	-1.76199	0.0024	0.028794	yes	MATE efflux family protein
XLOC_004975	XLOC_004975	Medtr1g067180	chr1:28920979-28923650	WT	A16b	OK	241.085	135.768	-0.828397	-1.73916	0.00255	0.0300281	yes	glutathione S-transferase tau
XLOC_024927	XLOC_024927	Medtr4g092640	chr4:36744843-36749132	WT	A16b	OK	14.3534	8.08873	-0.827409	-1.66796	0.0047	0.0466146	yes	squalene monooxygenase
XLOC_038011	XLOC_038011	Medtr7g091370	chr7:36075720-36078246	WT	A16b	OK	19.5649	11.0277	-0.827132	-1.74865	0.00225	0.0275125	yes	heat shock transcription factor
XLOC_028262	XLOC_028262	Medtr5g071240	chr5:30212147-30215450	WT	A16b	OK	43.2986	24.4221	-0.826132	-1.86628	0.0014	0.0190984	yes	selT/selW/selH selenoprotein domain protein
XLOC_048476	XLOC_048476	Medtr0053s0030	scaffold0053:15780-25812	WT	A16b	OK	7.26791	4.10037	-0.825786	-1.69651	0.0037	0.0391553	yes	ubiquinone biosynthesis protein UbiB
XLOC_039305	XLOC_039305	Medtr7g021530	chr7:6831280-6837332	WT	A16b	OK	22.9796	12.98	-0.82407	-1.9125	0.00055	0.00934364	yes	phosphatase 2C family protein
XLOC_009724	XLOC_009724	Medtr2g009720	chr2:2050937-2055672	WT	A16b	OK	37.1012	20.9713	-0.823051	-1.75737	0.0018	0.0232758	yes	class I glutamine amidotransferase
XLOC_019352	XLOC_019352	Medtr4g015120	chr4:4381136-4385477	WT	A16b	OK	40.4275	22.8698	-0.821892	-1.81746	0.00205	0.0256747	yes	laccase/diphenol oxidase family protein
XLOC_026632	XLOC_026632	Medtr5g013010	chr5:4057696-4059791	WT	A16b	OK	45.4016	25.685	-0.821817	-1.84301	0.0013	0.0180171	yes	homeobox associated leucine zipper protein
XLOC_009560	XLOC_009560	Medtr2g105060	chr2:45306753-45311885	WT	A16b	OK	30.225	17.11	-0.820902	-1.78844	0.00195	0.0247795	yes	WRKY family transcription factor
XLOC_037676	XLOC_037676	Medtr7g081720	chr7:31213446-31217402	WT	A16b	OK	9.30993	5.27517	-0.819552	-1.78291	0.00235	0.0283364	yes	LRR receptor-like kinase
XLOC_030031	XLOC_030031	Medtr5g027970	chr5:11683022-11688958	WT	A16b	OK	18.3662	10.4117	-0.818847	-1.84701	0.00205	0.0256747	yes	extra-large GTP-binding protein
XLOC_028960	XLOC_028960	Medtr5g092140	chr5:40237455-40242077	WT	A16b	OK	50.2484	28.5182	-0.817197	-1.89149	0.0011	0.0157832	yes	plant/F10M23-360 protein
XLOC_018776	XLOC_018776	Medtr3g110840	chr3:51802768-51806617	WT	A16b	OK	70.0949	39.8166	-0.815939	-1.84741	0.00165	0.0217932	yes	LRR receptor-like kinase family protein
XLOC_032016	XLOC_032016	Medtr5g099130	chr5:43454868-43457226	WT	A16b	OK	18.5339	10.53	-0.815669	-1.75658	0.0021	0.0261297	yes	Serine/Threonine kinase family protein
XLOC_044693	XLOC_044693	Medtr8g102150	chr8:42953013-42955629	WT	A16b	OK	55.082	31.3021	-0.815324	-1.84089	0.001	0.0147015	yes	myo-inositol oxygenase
XLOC_002176	XLOC_002176	Medtr1g082920	chr1:36896372-36900705	WT	A16b	OK	9.52404	5.41635	-0.814251	-1.71121	0.0022	0.0270569	yes	kinesin motor domain protein
XLOC_018038	XLOC_018038	Medtr3g090530	chr3:41035309-41037427	WT	A16b	OK	97.4702	55.4565	-0.813605	-1.87331	0.0017	0.0222842	yes	glycolipid transfer protein (GLTP) family protein
XLOC_015132	XLOC_015132	Medtr3g104460	chr3:48106261-48107534	WT	A16b	OK	33.3859	19.0264	-0.811241	-1.77823	0.00195	0.0247795	yes	chaperonin CPN60-like protein
XLOC_027390	XLOC_027390	Medtr5g034910	chr5:15179301-15182823	WT	A16b	OK	50.3321	28.6987	-0.810492	-1.77564	0.00245	0.0291378	yes	nodulin MtN21/EamA-like transporter family protein
XLOC_028459	XLOC_028459	Medtr5g077850	chr5:33249853-33252245	WT	A16b	OK	10.9798	6.26303	-0.809922	-1.69404	0.00355	0.0380312	yes	eukaryotic aspartyl protease family protein
XLOC_000820	XLOC_000820	Medtr1g034320	chr1:12490317-12493204	WT	A16b	OK	103.268	58.9709	-0.808321	-1.87595	0.00095	0.0141626	yes	fatty acid hydroperoxide lyase
XLOC_007699	XLOC_007699	Medtr2g035780	chr2:15169038-15174753	WT	A16b	OK	45.832	26.2198	-0.805698	-1.81339	0.00175	0.0227989	yes	cellulose synthase-like protein
XLOC_015536	XLOC_015536	Medtr3g116080	chr3:54276527-54278225	WT	A16b	OK	215.245	123.244	-0.804462	-1.73896	0.00325	0.0358626	yes	papain family cysteine protease
XLOC_027009	XLOC_027009	Medtr5g023150	chr5:9201597-9210311	WT	A16b	OK	136.629	78.2451	-0.804193	-1.75787	0.00235	0.0283364	yes	ACT-like tyrosine kinase family protein
XLOC_025765	XLOC_025765	Medtr4g119410	chr4:49462769-49465781	WT	A16b	OK	72.6317	41.6406	-0.802608	-1.91815	0.001	0.0147015	yes	2OG-Fe(II) oxygenase family oxidoreductase
XLOC_019867	XLOC_019867	Medtr4g033790	chr4:12596986-12598416	WT	A16b	OK	188.766	108.248	-0.802256	-1.76778	0.00155	0.0206869	yes	phosphate-responsive 1 family protein
XLOC_014794	XLOC_014794	Medtr3g093710	chr3:42815001-42818320	WT	A16b	OK	35.2471	20.2643	-0.798564	-1.86488	0.0018	0.0232758	yes	receptor-like kinase
XLOC_031281	XLOC_031281	Medtr5g077280	chr5:32994708-32998460	WT	A16b	OK	78.8342	45.3485	-0.797768	-1.89933	0.00085	0.0129033	yes	transmembrane protein, putative
XLOC_019547	XLOC_019547	Medtr4g021800	chr4:7275444-7279026	WT	A16b	OK	87.7072	50.4752	-0.797122	-1.78578	0.003	0.0337271	yes	haloacid dehalogenase-like hydrolase
XLOC_022333	XLOC_022333	Medtr4g125370	chr4:51981894-51982910	WT	A16b	OK	32.4425	18.677	-0.796619	-1.69618	0.00295	0.0333612	yes	membrane lipoprotein, putative
XLOC_026092	XLOC_026092	Medtr4g130510	chr4:54379897-54385837	WT	A16b	OK	35.9217	20.7155	-0.794147	-1.81295	0.0021	0.0261297	yes	cellulose synthase-like protein
XLOC_009937	XLOC_009937	Medtr2g016630	chr2:5125333-5131271	WT	A16b	OK	32.7575	18.8965	-0.793706	-1.83568	0.0017	0.0222842	yes	cellulose synthase-like protein
XLOC_010510	XLOC_010510	Medtr2g436880	chr2:14418254-14419086	WT	A16b	OK	70.1694	40.5204	-0.792193	-1.79533	0.002	0.0251805	yes	flowering-promoting factor-like protein
XLOC_037008	XLOC_037008	Medtr7g059290	chr7:21393730-21399699	WT	A16b	OK	30.7883	17.7904	-0.791282	-1.69054	0.00435	0.0438487	yes	pectate lyase-like protein
XLOC_031610	XLOC_031610	Medtr5g087410	chr5:37872885-37880939	WT	A16b	OK	7.55932	4.36989	-0.790658	-1.71302	0.00295	0.0333612	yes	indole-3-acetaldehyde oxidase
XLOC_001770	XLOC_001770	Medtr1g069470	chr1:30086955-30090723	WT	A16b	OK	11.8489	6.85032	-0.790507	-1.69856	0.00435	0.0438487	yes	LRR receptor-like kinase family protein
XLOC_047473	XLOC_047473	Medtr8g099575	chr8:42069912-42073701	WT	A16b	OK	36.3539	21.0179	-0.790491	-1.71837	0.0028	0.032276	yes	calcineurin B-like protein 4-1
XLOC_013110	XLOC_013110	Medtr3g035970	chr3:13353642-13361176	WT	A16b	OK	33.5819	19.463	-0.786952	-1.8064	0.00175	0.0227989	yes	glutamate-ammonia ligase-like protein
XLOC_040677	XLOC_040677	Medtr7g080370	chr7:30560487-30565919	WT	A16b	OK	71.8547	41.6505	-0.786749	-1.84848	0.00125	0.0174634	yes	calreticulin
XLOC_039885	XLOC_039885	Medtr7g052690	chr7:18526658-18528205	WT	A16b	OK	97.6273	56.6536	-0.785118	-1.83038	0.00165	0.0217932	yes	3-demethylubiquinone-9 3-methyltransferase domain
XLOC_021178	XLOC_021178	Medtr4g087080	chr4:34109498-34110150	WT	A16b	OK	65.0799	37.7752	-0.784771	-1.66713	0.0045	0.0450755	yes	hypothetical protein
XLOC_003885	XLOC_003885	Medtr1g028320	chr1:9514157-9515701	WT	A16b	OK	46.1281	26.8015	-0.783333	-1.73064	0.00225	0.0275125	yes	glucosamine-6-phosphate isomerase/6-phosphoglactonase
XLOC_046731	XLOC_046731	Medtr8g076290	chr8:32312589-32316653	WT	A16b	OK	31.1567	18.105	-0.783158	-1.77103	0.002	0.0251805	yes	cytochrome P450 family monooxygenase
XLOC_028516	XLOC_028516	Medtr5g079830,Medtr5g079840	chr5:34145061-34151635	WT	A16b	OK	22.9874	13.3733	-0.781492	-1.70928	0.00375	0.0395094	yes	F-box protein
XLOC_020303	XLOC_020303	Medtr4g057500	chr4:21055427-21057903	WT	A16b	OK	21.88	12.7332	-0.781019	-1.73681	0.0026	0.0305228	yes	glycosyltransferase family 47 protein
XLOC_021323	XLOC_021323	Medtr4g091200	chr4:36107335-36109152	WT	A16b	OK	20.5446	11.9605	-0.780479	-1.70716	0.0031	0.0346475	yes	FAD-binding berberine family protein
XLOC_028912	XLOC_028912	Medtr5g090920	chr5:39610752-39612745	WT	A16b	OK	136.063	79.2875	-0.779113	-1.77529	0.00255	0.0300281	yes	glutathione S-transferase, amino-terminal domain
XLOC_003642	XLOC_003642	Medtr1g019760	chr1:6004897-6010964	WT	A16b	OK	17.4656	10.1998	-0.775983	-1.69064	0.0036	0.0384161	yes	catalytic/protein phosphatase type 2C
XLOC_029668	XLOC_029668	Medtr5g016600	chr5:5967012-5971526	WT	A16b	OK	16.5724	9.69089	-0.774085	-1.68735	0.0028	0.032276	yes	beta-1,4-xylosyltransferase, putative
XLOC_008668	XLOC_008668	Medtr2g076960	chr2:32198694-32203902	WT	A16b	OK	82.8001	48.5957	-0.768804	-1.78842	0.002	0.0251805	yes	general regulatory factor 2
XLOC_022861	XLOC_022861	Medtr4g011190	chr4:2643798-2646573	WT	A16b	OK	29.1409	17.1072	-0.768443	-1.61381	0.0047	0.0466146	yes	zinc finger (Ran-binding) family protein
XLOC_025862	XLOC_025862	Medtr4g122960	chr4:50729083-50734344	WT	A16b	OK	24.485	14.3788	-0.767953	-1.66462	0.00475	0.0470129	yes	serine carboxypeptidase-like protein
XLOC_005727	XLOC_005727	Medtr1g090060,Medtr1g090090,Medtr1g090100	chr1:40324848-40343905	WT	A16b	OK	100.207	58.9343	-0.765801	-1.72286	0.004	0.0412563	yes	glutathione S-transferase, amine-terminal domain protein
XLOC_040684	XLOC_040684	Medtr7g080550	chr7:30657609-30658542	WT	A16b	OK	63.1325	37.1791	-0.763892	-1.73517	0.00325	0.0358626	yes	adenosylhomocysteinase, putative
XLOC_034176	XLOC_034176	Medtr6g013420	chr6:4239443-4242363	WT	A16b	OK	64.9379	38.268	-0.762924	-1.69384	0.0038	0.0398385	yes	blue copper-like protein
XLOC_003616	XLOC_003616	Medtr1g018940	chr1:5582729-5593316	WT	A16b	OK	13.7537	8.11822	-0.760589	-1.69432	0.0029	0.0330303	yes	chromosome-associated kinesin KIF4A-like protein
XLOC_008752	XLOC_008752	Medtr2g079610	chr2:33529722-33536433	WT	A16b	OK	13.5215	8.00092	-0.757017	-1.67098	0.0042	0.0427425	yes	chromosome condensation regulator RCC1 repeat protein
XLOC_034402	XLOC_034402	Medtr6g021615	chr6:7420535-7421518	WT	A16b	OK	55.0952	32.6083	-0.756688	-1.67429	0.0043	0.0435284	yes	Nodule Cysteine-Rich (NCR) secreted peptide
XLOC_027363	XLOC_027363	Medtr5g034250	chr5:14820956-14829543	WT	A16b	OK	121.328	71.8472	-0.755912	-1.75956	0.0025	0.0296218	yes	carbonic anhydrase family protein
XLOC_007814	XLOC_007814	Medtr2g038200	chr2:16610766-16615642	WT	A16b	OK	18.4476	10.9252	-0.755778	-1.76502	0.0022	0.0270569	yes	heat shock-like protein, putative
XLOC_040806	XLOC_040806	Medtr7g084090	chr7:32418095-32426805	WT	A16b	OK	13.4751	7.99334	-0.753428	-1.64347	0.00435	0.0438487	yes	histone-lysine N-methyltransferase, suvh protein
XLOC_006123	XLOC_006123	Medtr1g103150	chr1:46655674-46657091	WT	A16b	OK	126.469	75.0271	-0.7533	-1.72227	0.00305	0.0341686	yes	acetyltransferase (GNAT) domain protein
XLOC_038568	XLOC_038568	Medtr7g109200	chr7:44631163-44636094	WT	A16b	OK	9.41535	5.61703	-0.745208	-1.63954	0.0039	0.0405091	yes	cellulose synthase-like protein
XLOC_029161	XLOC_029161	Medtr5g096850	chr5:42369238-42373796	WT	A16b	OK	28.2814	16.8741	-0.74504	-1.72208	0.00335	0.0365024	yes	transmembrane amino acid transporter family protein
XLOC_024525	XLOC_024525	-	chr4:30516369-30518914	WT	A16b	OK	40.3856	24.0979	-0.744936	-1.73095	0.0019	0.0242733	yes	#N/A
XLOC_028862	XLOC_028862	Medtr5g089370	chr5:38844350-38848217	WT	A16b	OK	39.8517	23.8295	-0.74189	-1.69909	0.003	0.0337271	yes	synaptobrevin-like protein
XLOC_010326	XLOC_010326	Medtr2g030130	chr2:11282649-11288103	WT	A16b	OK	13.3669	8.00615	-0.739481	-1.66431	0.00365	0.0388196	yes	class III homeodomain leucine zipper protein
XLOC_032015	XLOC_032015	Medtr5g099070	chr5:43415965-43436947	WT	A16b	OK	21.463	12.8648	-0.738426	-1.76381	0.00295	0.0333612	yes	niemann-pick C1-like protein
XLOC_031972	XLOC_031972	Medtr5g098140	chr5:42983537-42987226	WT	A16b	OK	24.8111	14.8769	-0.73791	-1.70495	0.00375	0.0395094	yes	Rab-GTPase-TBC domain protein
XLOC_028633	XLOC_028633	Medtr5g083260	chr5:35939390-35942941	WT	A16b	OK	71.6582	43.004	-0.73666	-1.75505	0.0025	0.0296218	yes	trichome birefringence-like protein
XLOC_031552	XLOC_031552	Medtr5g084930	chr5:36635333-36640910	WT	A16b	OK	79.1516	47.5543	-0.735044	-1.73554	0.0033	0.0362469	yes	protein disulfide isomerase-like protein
XLOC_018164	XLOC_018164	Medtr3g093970	chr3:42931194-42932903	WT	A16b	OK	40.2908	24.3046	-0.72922	-1.69827	0.0032	0.0354336	yes	hypothetical protein
XLOC_002110	XLOC_002110	Medtr1g080690	chr1:35884531-35888074	WT	A16b	OK	54.1092	32.6946	-0.726821	-1.72344	0.00265	0.0309956	yes	TPX2 (targeting protein for Xklp2) family protein
XLOC_031997	XLOC_031997	Medtr5g098730	chr5:43218096-43220823	WT	A16b	OK	22.0766	13.3483	-0.725854	-1.67509	0.00335	0.0365024	yes	transmembrane 9 family protein
XLOC_003886	XLOC_003886	Medtr1g028330	chr1:9518564-9520779	WT	A16b	OK	32.5124	19.697	-0.723017	-1.62434	0.00505	0.0493181	yes	glucosamine-6-phosphate isomerase/6-phosphoglactonase
XLOC_031865	XLOC_031865	Medtr5g094450	chr5:41277424-41280577	WT	A16b	OK	30.8504	18.731	-0.719864	-1.68523	0.00375	0.0395094	yes	GRAS family transcription factor
XLOC_006045	XLOC_006045	Medtr1g101130	chr1:45451966-45455016	WT	A16b	OK	127.2	77.264	-0.719236	-1.63576	0.00495	0.0485649	yes	tubulin beta-1 chain
XLOC_047129	XLOC_047129	Medtr8g090000	chr8:37644875-37650442	WT	A16b	OK	16.314	9.91732	-0.71809	-1.63072	0.0037	0.0391553	yes	minichromosome maintenance (MCM2/3/5) family
XLOC_028859	XLOC_028859	Medtr5g089280	chr5:38795230-38800416	WT	A16b	OK	71.4448	43.4407	-0.717783	-1.72025	0.00325	0.0358626	yes	dihydropyrimidinase
XLOC_024030	XLOC_024030	Medtr4g063570	chr4:23468367-23473194	WT	A16b	OK	25.5928	15.5687	-0.717093	-1.63938	0.0049	0.0481485	yes	plant/mmn10-180 protein
XLOC_037779	XLOC_037779	Medtr7g084770	chr7:32717093-32719214	WT	A16b	OK	73.0311	44.4581	-0.716063	-1.69113	0.00315	0.0350424	yes	xyloglucan endotransglucosylase/hydrolase family
XLOC_041412	XLOC_041412	Medtr7g102070	chr7:41173914-41180459	WT	A16b	OK	30.8574	18.8057	-0.714445	-1.66444	0.0035	0.0376432	yes	ABC transporter B family protein
XLOC_030354	XLOC_030354	Medtr5g038280	chr5:16761809-16764339	WT	A16b	OK	100.73	61.4268	-0.713561	-1.6538	0.00415	0.0423917	yes	homeobox leucine zipper family protein
XLOC_019500	XLOC_019500	Medtr4g020110	chr4:6460433-6473995	WT	A16b	OK	27.951	17.0583	-0.712428	-1.61809	0.0046	0.0457653	yes	delta-1-pyrroline-5-carboxylate synthetase
XLOC_040966	XLOC_040966	Medtr7g089090	chr7:34811348-34816472	WT	A16b	OK	78.2515	47.8218	-0.710449	-1.65759	0.00375	0.0395094	yes	myosin heavy chain-like protein
XLOC_028854	XLOC_028854	Medtr5g089200	chr5:38769740-38774663	WT	A16b	OK	78.9045	48.3225	-0.707414	-1.68573	0.004	0.0412563	yes	dihydropyrimidinase
XLOC_007426	XLOC_007426	Medtr2g029560,Medtr2g029730	chr2:11095108-11105258	WT	A16b	OK	86.1547	53.0988	-0.698252	-1.64905	0.0038	0.0398385	yes	peroxidase family protein
XLOC_011490	XLOC_011490	Medtr2g078240,Medtr2g078250	chr2:32538055-32542664	WT	A16b	OK	66.2766	40.9023	-0.69632	-1.64825	0.0029	0.0330303	yes	calcium-binding EF-hand protein
XLOC_015148	XLOC_015148	Medtr3g104930	chr3:48370481-48375551	WT	A16b	OK	70.5943	43.581	-0.695852	-1.63406	0.00365	0.0388196	yes	subtilisin-like serine protease
XLOC_031247	XLOC_031247	Medtr5g076270	chr5:32489762-32499847	WT	A16b	OK	17.5863	10.8958	-0.690677	-1.61446	0.0042	0.0427425	yes	auxin response factor 2
XLOC_029210	XLOC_029210	Medtr5g098060	chr5:42933280-42935396	WT	A16b	OK	99.9799	62.612	-0.675197	-1.62377	0.00505	0.0493181	yes	fasciclin-like arabinogalactan protein
XLOC_003836	XLOC_003836	Medtr1g026890	chr1:8830190-8835899	WT	A16b	OK	31.8444	51.2877	0.687575	1.63566	0.00425	0.0431365	yes	RNA recognition motif protein
XLOC_012050	XLOC_012050	Medtr2g096900	chr2:41412291-41414166	WT	A16b	OK	55.4245	89.2838	0.687874	1.59362	0.0048	0.0474096	yes	outer envelope pore protein
XLOC_046257	XLOC_046257	Medtr8g056100	chr8:24416313-24418593	WT	A16b	OK	53.0438	85.7246	0.692525	1.56388	0.00435	0.0438487	yes	fatty acid/sphingolipid desaturase
XLOC_003440	XLOC_003440	Medtr1g012960	chr1:2743274-2747519	WT	A16b	OK	21.4551	34.9963	0.70588	1.64779	0.00385	0.0402083	yes	class II knotted-like homeobox protein
XLOC_048655	XLOC_048655	Medtr0086s0010	scaffold0086:572-4042	WT	A16b	OK	14.7152	24.0178	0.706792	1.73999	0.00445	0.0446683	yes	BAG family molecular chaperone regulator-like
XLOC_019260	XLOC_019260	Medtr4g011330	chr4:2724303-2727699	WT	A16b	OK	39.0141	63.7562	0.708569	1.6448	0.00485	0.0478293	yes	isochorismatase hydrolase family protein
XLOC_020166	XLOC_020166	Medtr4g052000	chr4:18814209-18820291	WT	A16b	OK	25.5769	41.8731	0.711182	1.6138	0.0045	0.0450755	yes	E2F transcription factor
XLOC_022987	XLOC_022987	Medtr4g015260	chr4:4446612-4452674	WT	A16b	OK	23.2614	38.2249	0.716575	1.70052	0.0035	0.0376432	yes	group 1 family glycosyltransferase
XLOC_022688	XLOC_022688	Medtr4g005520	chr4:309406-311751	WT	A16b	OK	29.2464	48.4046	0.726885	1.64028	0.0046	0.0457653	yes	YGGT family protein
XLOC_046122	XLOC_046122	Medtr8g059615	chr8:21007564-21018948	WT	A16b	OK	9.71652	16.1089	0.72935	1.65034	0.00415	0.0423917	yes	LRR receptor-like kinase
XLOC_032826	XLOC_032826	Medtr6g035295	chr6:12610911-12614262	WT	A16b	OK	26.6663	44.3897	0.735206	1.72415	0.0026	0.0305228	yes	UDP-glucosyltransferase family protein
XLOC_044222	XLOC_044222	Medtr8g086380	chr8:35827447-35829421	WT	A16b	OK	113.799	189.443	0.735284	1.62869	0.00485	0.0478293	yes	CBL-interacting kinase
XLOC_022294	XLOC_022294	Medtr4g123597	chr4:51413415-51422755	WT	A16b	OK	9.52433	15.8583	0.735548	1.70436	0.00275	0.0319307	yes	transducin family protein/WD-40 repeat protein
XLOC_027562	XLOC_027562	Medtr5g041210	chr5:18095343-18101827	WT	A16b	OK	22.5804	37.6014	0.735712	1.68447	0.0037	0.0391553	yes	beta-1,3-galactosyltransferase-like protein
XLOC_041702	XLOC_041702	Medtr7g110410	chr7:45261956-45264986	WT	A16b	OK	45.2781	75.451	0.736727	1.65899	0.00355	0.0380312	yes	chaperone DnaJ domain protein
XLOC_011858	XLOC_011858	Medtr2g090120	chr2:38194090-38202022	WT	A16b	OK	18.5761	30.9749	0.737653	1.70126	0.0032	0.0354336	yes	strubbelig receptor family protein
XLOC_018965	XLOC_018965	Medtr3g116860	chr3:54643031-54651822	WT	A16b	OK	16.9635	28.3038	0.738565	1.73209	0.0028	0.032276	yes	glucose-1-phosphate adenylyltransferase family protein
XLOC_011982	XLOC_011982	Medtr2g094620	chr2:40393527-40402595	WT	A16b	OK	19.057	31.8525	0.741088	1.665	0.00395	0.0409173	yes	pleckstrin-like (PH) and lipid-binding START domain protein
XLOC_025485	XLOC_025485	Medtr4g109310	chr4:45391266-45393006	WT	A16b	OK	43.839	73.3458	0.7425	1.65367	0.00505	0.0493181	yes	soluble N-ethylmaleimide-sensitive factor adaptor protein
XLOC_022988	XLOC_022988	Medtr4g415290	chr4:4469707-4474758	WT	A16b	OK	15.3055	25.6151	0.742945	1.70897	0.0027	0.0315418	yes	glycerol-3-phosphate acyltransferase
XLOC_045144	XLOC_045144	Medtr8g012960	chr8:3943190-3947114	WT	A16b	OK	42.5874	71.369	0.744872	1.73513	0.00325	0.0358626	yes	RPM1 interacting protein 4 transcript protein
XLOC_010927	XLOC_010927	Medtr2g450080	chr2:22089181-22092314	WT	A16b	OK	29.0861	48.7603	0.745374	1.75911	0.0022	0.0270569	yes	calmodulin-binding protein
XLOC_042483	XLOC_042483	Medtr8g018790	chr8:6495646-6502238	WT	A16b	OK	7.66212	12.8606	0.747145	1.63319	0.00455	0.0453623	yes	puromycin-sensitive aminopeptidase-like protein
XLOC_002266	XLOC_002266	-	chr1:38060718-38063663	WT	A16b	OK	50.6028	84.9699	0.747735	1.6808	0.00365	0.0388196	yes	#N/A
XLOC_043924	XLOC_043924	Medtr8g074010	chr8:31299024-31300757	WT	A16b	OK	78.1752	131.271	0.747766	1.71441	0.0037	0.0391553	yes	phosphoserine aminotransferase
XLOC_045595	XLOC_045595	Medtr8g028880	chr8:11191744-11195603	WT	A16b	OK	17.3802	29.2244	0.749728	1.69572	0.0031	0.0346475	yes	calmodulin-binding receptor-like cytoplasmic kinase
XLOC_008990	XLOC_008990	Medtr2g088430	chr2:37273503-37278938	WT	A16b	OK	15.7522	26.5449	0.752878	1.73572	0.0024	0.028794	yes	glutamate receptor 2
XLOC_000270	XLOC_000270	Medtr1g016010	chr1:4158856-4161721	WT	A16b	OK	11.126	18.7496	0.752926	1.65154	0.004	0.0412563	yes	C2H2-type zinc finger protein
XLOC_037553	XLOC_037553	Medtr7g078070	chr7:29503308-29506922	WT	A16b	OK	97.778	165.639	0.760461	1.69434	0.00285	0.0325968	yes	cysteine synthase/L-3-cyanoalanine synthase
XLOC_026099	XLOC_026099	Medtr4g130680	chr4:54445616-54450982	WT	A16b	OK	42.8195	72.6909	0.763507	1.78661	0.00215	0.0266132	yes	ATP phosphoribosyltransferase catalytic subunit
XLOC_022372	XLOC_022372	Medtr4g126920	chr4:52590096-52591687	WT	A16b	OK	82.3177	139.897	0.765094	1.73203	0.0021	0.0261297	yes	xyloglucan endotransglucosylase/hydrolase family
XLOC_021615	XLOC_021615	Medtr4g098820	chr4:40750063-40754236	WT	A16b	OK	29.4348	50.1341	0.768266	1.70248	0.00295	0.0333612	yes	ribose-phosphate pyrophosphokinase
XLOC_034378	XLOC_034378	Medtr6g018430	chr6:7057114-7060057	WT	A16b	OK	152.047	259.209	0.769598	1.75164	0.00255	0.0300281	yes	hypothetical protein
XLOC_000253	XLOC_000253	Medtr1g015410	chr1:3840621-3846134	WT	A16b	OK	20.8613	35.5956	0.770868	1.74509	0.00145	0.0196125	yes	cytokinin oxidase/dehydrogenase-like protein
XLOC_047437	XLOC_047437	Medtr8g099105	chr8:41630775-41634672	WT	A16b	OK	19.8634	33.9093	0.771571	1.78147	0.00135	0.0185487	yes	transcription factor, putative
XLOC_012495	XLOC_012495	Medtr3g008260	chr3:1389056-1396955	WT	A16b	OK	10.1997	17.4479	0.774518	1.67073	0.00415	0.0423917	yes	ceramide kinase-like protein
XLOC_017977	XLOC_017977	Medtr3g087950	chr3:39861771-39865231	WT	A16b	OK	31.5365	53.9935	0.775762	1.77331	0.0029	0.0330303	yes	gamma-glutamyltranspeptidase
XLOC_021429	XLOC_021429	Medtr4g094285	chr4:37609315-37613573	WT	A16b	OK	53.4697	91.5611	0.776012	1.74186	0.0028	0.032276	yes	beta-xylosidase/alpha-L-arabinofuranosidase-like
XLOC_024610	XLOC_024610	Medtr4g081560	chr4:31654881-31656876	WT	A16b	OK	21.1709	36.3017	0.777955	1.68536	0.0037	0.0391553	yes	DUF538 family protein
XLOC_045391	XLOC_045391	Medtr8g022310	chr8:7904881-7909385	WT	A16b	OK	29.198	50.0888	0.778617	1.78988	0.0017	0.0222842	yes	chaperone DnaJ domain protein
XLOC_040617	XLOC_040617	Medtr7g078700	chr7:29775391-29779074	WT	A16b	OK	75.3673	129.575	0.781774	1.82591	0.0019	0.0242733	yes	plant/F1M20-13 protein
XLOC_016403	XLOC_016403	Medtr3g437870	chr3:12922695-12930672	WT	A16b	OK	27.2868	46.9845	0.783984	1.76282	0.0021	0.0261297	yes	ABC transporter A family protein
XLOC_033591	XLOC_033591	Medtr6g478120	chr6:28918838-28923534	WT	A16b	OK	59.0261	101.711	0.785045	1.79224	0.0017	0.0222842	yes	eukaryotic peptide chain release factor subunit 1-3
XLOC_025869	XLOC_025869	Medtr4g123080	chr4:50809343-50811831	WT	A16b	OK	19.4861	33.6023	0.786118	1.71418	0.00285	0.0325968	yes	protein phosphatase 2C-like protein
XLOC_037840	XLOC_037840	Medtr7g086290	chr7:33455313-33464859	WT	A16b	OK	19.7342	34.1413	0.790819	1.84155	0.00105	0.0152489	yes	nucleolar MIF4G domain protein
XLOC_021111	XLOC_021111	Medtr4g084620	chr4:32954010-32960131	WT	A16b	OK	6.3884	11.0617	0.79205	1.67466	0.00435	0.0438487	yes	sulfate/bicarbonate/oxalate exchanger and transporter sat1
XLOC_021645	XLOC_021645	Medtr4g100500	chr4:41429595-41434407	WT	A16b	OK	37.0552	64.1726	0.792283	1.79884	0.00165	0.0217932	yes	PPPDE thiol peptidase family protein, putative
XLOC_004898	XLOC_004898	Medtr1g062980	chr1:27661468-27665753	WT	A16b	OK	38.7107	67.1254	0.794126	1.88066	0.00165	0.0217932	yes	four ACT domain ACT domain protein which protein
XLOC_021076	XLOC_021076	Medtr4g083180	chr4:32369685-32378820	WT	A16b	OK	7.15132	12.401	0.794174	1.67115	0.00415	0.0423917	yes	asparagine synthase
XLOC_036279	XLOC_036279	Medtr7g021220	chr7:6680730-6682024	WT	A16b	OK	12.103	21.0055	0.7954	1.64515	0.0035	0.0376432	yes	SAM domain protein
XLOC_017887	XLOC_017887	Medtr3g085460	chr3:38619562-38623538	WT	A16b	OK	10.1362	17.6389	0.799246	1.6199	0.0048	0.0474096	yes	ELMO/CED-12 family protein
XLOC_022695	XLOC_022695	Medtr4g005930	chr4:428168-438240	WT	A16b	OK	61.6798	107.341	0.799331	1.78777	0.00225	0.0275125	yes	exocyst complex component 84B
XLOC_017310	XLOC_017310	Medtr3g068035	chr3:30677309-30680737	WT	A16b	OK	4.28303	7.4764	0.80371	1.65242	0.00275	0.0319307	yes	AT hook motif DNA-binding family protein
XLOC_031959	XLOC_031959	Medtr5g097770	chr5:42820034-42824927	WT	A16b	OK	8.51801	14.869	0.803722	1.63606	0.00395	0.0409173	yes	hypothetical protein
XLOC_023872	XLOC_023872	Medtr4g056600	chr4:20794536-20802130	WT	A16b	OK	5.50805	9.61943	0.80441	1.72974	0.0028	0.032276	yes	RING/U-box protein
XLOC_046612	XLOC_046612	Medtr8g071280	chr8:30255923-30260746	WT	A16b	OK	28.6556	50.0504	0.804565	1.88353	0.0012	0.0169133	yes	methyltransferase PMT16, putative
XLOC_013085	XLOC_013085	Medtr3g437990	chr3:12978183-12986453	WT	A16b	OK	32.9265	57.5352	0.805197	1.72426	0.0033	0.0362469	yes	ABC transporter A family protein
XLOC_021697	XLOC_021697	Medtr4g102060	chr4:42239566-42243413	WT	A16b	OK	26.8716	47.0037	0.806693	1.81916	0.00195	0.0247795	yes	sterol C4-methyl oxidase 1-2
XLOC_044705	XLOC_044705	Medtr8g102380	chr8:43076177-43079133	WT	A16b	OK	11.8963	20.8171	0.807252	1.73142	0.00305	0.0341686	yes	pectinesterase
XLOC_036576	XLOC_036576	Medtr7g033720	chr7:12311125-12312946	WT	A16b	OK	40.3404	70.6695	0.808862	1.69915	0.0034	0.036879	yes	F-box/LRR protein
XLOC_022863	XLOC_022863	Medtr4g011300	chr4:2695733-2703522	WT	A16b	OK	17.4086	30.513	0.809619	1.88931	0.0017	0.0222842	yes	transducin family protein/WD-40 repeat protein
XLOC_037276	XLOC_037276	Medtr7g070050	chr7:25811678-25813033	WT	A16b	OK	32.7327	57.4257	0.810964	1.85015	0.001	0.0147015	yes	abscisic acid receptor
XLOC_047079	XLOC_047079	Medtr8g088900	chr8:36935919-36938554	WT	A16b	OK	27.6132	48.5014	0.812669	1.67768	0.00355	0.0380312	yes	6-phosphogluconate dehydrogenase-like protein
XLOC_045685	XLOC_045685	Medtr8g432630	chr8:12369629-12373860	WT	A16b	OK	76.0399	133.565	0.812711	1.73085	0.00255	0.0300281	yes	COP9 signalosome complex subunit 1
XLOC_045692	XLOC_045692	Medtr8g032570	chr8:12483709-12487630	WT	A16b	OK	11.1085	19.5224	0.813468	1.74806	0.00245	0.0291378	yes	armadillo/beta-catenin-like repeat protein
XLOC_040481	XLOC_040481	Medtr7g074935	chr7:28075773-28079817	WT	A16b	OK	17.6554	31.0994	0.816778	1.76954	0.00275	0.0319307	yes	AT hook motif DNA-binding family protein
XLOC_018067	XLOC_018067	Medtr3g091340	chr3:41546915-41550030	WT	A16b	OK	7.17145	12.6391	0.817554	1.64265	0.0045	0.0450755	yes	CCT motif protein
XLOC_046842	XLOC_046842	Medtr8g078970	chr8:33657742-33685838	WT	A16b	OK	5.3942	9.50939	0.817943	1.92098	0.0007	0.0111953	yes	DUF1162 family protein
XLOC_002196	XLOC_002196	Medtr1g083420	chr1:37127368-37129885	WT	A16b	OK	12.6752	22.3737	0.819789	1.57902	0.00505	0.0493181	yes	hypoxia-responsive family protein
XLOC_028179	XLOC_028179	Medtr5g068820	chr5:29157763-29161662	WT	A16b	OK	15.7757	27.8625	0.820616	1.66819	0.00445	0.0446683	yes	endonuclease/exonuclease/phosphatase family protein
XLOC_024955	XLOC_024955	Medtr4g093580	chr4:37134679-37137945	WT	A16b	OK	46.6275	82.4106	0.821649	1.93345	0.0009	0.0135546	yes	beta-ureidopropionase-like protein
XLOC_018267	XLOC_018267	Medtr3g097060	chr3:44464471-44474719	WT	A16b	OK	8.32244	14.7207	0.822769	1.73974	0.0034	0.036879	yes	chromosome condensation regulator RCC1 repeat protein
XLOC_000268	XLOC_000268	Medtr1g015890	chr1:4108970-4109792	WT	A16b	OK	27.8112	49.1999	0.822989	1.78773	0.0018	0.0232758	yes	glutaredoxin-like protein, putative
XLOC_009917	XLOC_009917	Medtr2g015870	chr2:4756465-4760360	WT	A16b	OK	18.4648	32.6689	0.823142	1.73934	0.0028	0.032276	yes	armadillo/beta-catenin-like repeat protein, putative
XLOC_005224	XLOC_005224	Medtr1g073740	chr1:32719578-32723928	WT	A16b	OK	19.5643	34.6157	0.823201	1.92419	0.0007	0.0111953	yes	cellulose synthase-like protein D3
XLOC_027458	XLOC_027458	Medtr5g037300	chr5:16314306-16319802	WT	A16b	OK	6.0305	10.6803	0.824608	1.7347	0.00305	0.0341686	yes	beta-1,3-galactosyltransferase-like protein
XLOC_045944	XLOC_045944	Medtr8g044120	chr8:16897200-16904070	WT	A16b	OK	6.12977	10.866	0.825911	1.64507	0.00415	0.0423917	yes	hypothetical protein
XLOC_045614	XLOC_045614	Medtr8g030840	chr8:11466084-11472626	WT	A16b	OK	7.42861	13.1732	0.826438	1.73805	0.00275	0.0319307	yes	pre-mRNA-splicing factor of RES complex protein
XLOC_005534	XLOC_005534	Medtr1g083780	chr1:37293554-37296414	WT	A16b	OK	193.019	342.59	0.827745	1.80355	0.00155	0.0206869	yes	protein dehydration-induced-like protein
XLOC_026679	XLOC_026679	Medtr5g014090	chr5:4676246-4680564	WT	A16b	OK	27.9029	49.5428	0.828263	1.90177	0.00105	0.0152489	yes	type I inositol-1,4,5-trisphosphate 5-phosphatase
XLOC_015757	XLOC_015757	Medtr3g009050	chr3:1768282-1770059	WT	A16b	OK	27.6013	49.1107	0.8313	1.77848	0.00165	0.0217932	yes	LRR receptor-like kinase
XLOC_036437	XLOC_036437	Medtr7g027020	chr7:9138593-9140162	WT	A16b	OK	31.6423	56.3074	0.831469	1.85858	0.00175	0.0227989	yes	RALF-like protein
XLOC_011762	XLOC_011762	Medtr2g087285,Medtr2g087288	chr2:36686029-36696309	WT	A16b	OK	17.8362	31.7597	0.832392	1.71347	0.004	0.0412563	yes	aluminum activated malate transporter family pro
XLOC_001164	XLOC_001164	Medtr1g047990	chr1:18150507-18156930	WT	A16b	OK	36.1427	64.3631	0.832529	1.70192	0.00285	0.0325968	yes	Fe-S metabolism associated protein SufE
XLOC_019240	XLOC_019240	Medtr4g010565	chr4:2449772-2458512	WT	A16b	OK	109.334	194.751	0.832889	1.63962	0.00145	0.0196125	yes	DEAD-box ATP-dependent RNA helicase-like protein
XLOC_023173	XLOC_023173	Medtr4g022890	chr4:7689370-7694797	WT	A16b	OK	18.9017	33.707	0.834529	1.96214	0.0009	0.0135546	yes	Low temperature viability protein, putative
XLOC_048118	XLOC_048118	-	scaffold0018:40371-42988	WT	A16b	OK	39.3026	70.1651	0.836128	1.9675	0.0008	0.0123702	yes	#N/A
XLOC_018084	XLOC_018084	Medtr3g091800	chr3:41789437-41793839	WT	A16b	OK	7.52396	13.4324	0.836147	1.81121	0.00105	0.0152489	yes	RNA-binding KH domain protein
XLOC_006907	XLOC_006907	Medtr2g013720	chr2:3741001-3743577	WT	A16b	OK	5.2105	9.30453	0.836513	1.72296	0.00215	0.0266132	yes	lectin receptor kinase
XLOC_038540	XLOC_038540	Medtr7g108560	chr7:44226656-44228944	WT	A16b	OK	62.2068	111.201	0.838029	1.8471	0.00165	0.0217932	yes	heavy-metal-associated domain protein
XLOC_044568	XLOC_044568	Medtr8g098275	chr8:41000354-41004842	WT	A16b	OK	27.4479	49.1079	0.839261	1.87462	0.00145	0.0196125	yes	bHLH transcription factor
XLOC_021535	XLOC_021535	Medtr4g094882	chr4:39197763-39208517	WT	A16b	OK	6.61848	11.8563	0.841081	1.86264	0.0014	0.0190984	yes	chromosome-associated kinesin KIF4A-like protein
XLOC_020837	XLOC_020837	Medtr4g076120	chr4:29125359-29131953	WT	A16b	OK	29.8014	53.4214	0.842037	1.96497	0.0008	0.0123702	yes	DHHC-type zinc finger protein
XLOC_042717	XLOC_042717	Medtr8g028110	chr8:10445431-10451585	WT	A16b	OK	6.8115	12.2312	0.844519	1.82685	0.00125	0.0174634	yes	LRR receptor-like kinase plant
XLOC_030584	XLOC_030584	Medtr5g046670	chr5:20459037-20465349	WT	A16b	OK	12.9702	23.3005	0.845162	1.84249	0.0013	0.0180171	yes	squamosa promoter-binding-like protein
XLOC_023150	XLOC_023150	Medtr4g021880	chr4:7344608-7349291	WT	A16b	OK	77.9657	140.238	0.84697	1.86562	0.0012	0.0169133	yes	E3 ubiquitin-protein ligase XBAT31-like protein
XLOC_029467	XLOC_029467	Medtr5g010440	chr5:2791525-2795453	WT	A16b	OK	46.3876	83.6051	0.849854	1.86929	0.00145	0.0196125	yes	LRR receptor-like kinase
XLOC_027067	XLOC_027067	Medtr5g024730	chr5:9940388-9941575	WT	A16b	OK	56.9245	102.926	0.854485	1.90741	0.00105	0.0152489	yes	anaphase-promoting complex subunit 11 RING-H2
XLOC_038889	XLOC_038889	Medtr7g118330	chr7:49115627-49123834	WT	A16b	OK	27.6502	50.0428	0.855872	1.76409	0.00315	0.0350424	yes	late elongated hypocotyl-like protein
XLOC_030181	XLOC_030181	Medtr5g033210	chr5:14311892-14316078	WT	A16b	OK	7.13719	12.9183	0.855985	1.65553	0.00355	0.0380312	yes	F-box plant-like protein
XLOC_032827	XLOC_032827	Medtr6g035305	chr6:12627049-12633730	WT	A16b	OK	7.03029	12.7381	0.85749	1.68208	0.00445	0.0446683	yes	fructose-1,6-bisphosphatase, cytosolic-like protein
XLOC_018576	XLOC_018576	Medtr3g105830	chr3:48815450-48817527	WT	A16b	OK	13.7638	24.9625	0.858883	1.71974	0.00295	0.0333612	yes	Tsi1-interacting protein TSIP1
XLOC_012113	XLOC_012113	Medtr2g099110	chr2:42484921-42486505	WT	A16b	OK	7.12001	12.9136	0.858945	1.69217	0.00445	0.0446683	yes	GRAS family transcription factor
XLOC_019978	XLOC_019978	Medtr4g037470	chr4:14958613-14963747	WT	A16b	OK	36.4934	66.1911	0.859	1.96485	0.00055	0.00934364	yes	catalytic/protein phosphatase type 2C
XLOC_022470	XLOC_022470	Medtr4g129820	chr4:54113521-54115448	WT	A16b	OK	26.6069	48.2904	0.859939	1.96202	0.00075	0.0117878	yes	UDP-D-glucuronate 4-epimerase
XLOC_023755	XLOC_023755	Medtr4g051622	chr4:18587691-18590512	WT	A16b	OK	24.8555	45.1144	0.860021	1.8551	0.00135	0.0185487	yes	pyridine nucleotide-disulfide oxidoreductase family
XLOC_042120	XLOC_042120	Medtr8g006850	chr8:1021083-1026152	WT	A16b	OK	5.68218	10.3169	0.860495	1.71573	0.0037	0.0391553	yes	BZIP transcription factor bZIP80, putative
XLOC_048913	XLOC_048913	Medtr0148s0050	scaffold0148:16578-20569	WT	A16b	OK	16.9544	30.8353	0.862921	2.0545	0.00075	0.0117878	yes	protein phosphatase 1 regulatory subunit, putative
XLOC_022710	XLOC_022710	Medtr4g006320	chr4:589814-594295	WT	A16b	OK	27.5513	50.1719	0.864758	2.0394	0.0002	0.00416837	yes	translation initiation factor IF-2
XLOC_023206	XLOC_023206	Medtr4g024370	chr4:8243458-8249190	WT	A16b	OK	55.1552	100.501	0.865647	1.9481	0.00065	0.0106178	yes	DUF1442 family protein
XLOC_025212	XLOC_025212	Medtr4g100380	chr4:41378393-41379900	WT	A16b	OK	11.9082	21.7092	0.866354	1.78041	0.00305	0.0341686	yes	ethylene response factor
XLOC_015068	XLOC_015068	Medtr3g102420	chr3:47200439-47203816	WT	A16b	OK	12.5606	22.9446	0.86925	1.69516	0.0036	0.0384161	yes	DNA-directed RNA polymerase subunit
XLOC_041608	XLOC_041608	Medtr7g108200	chr7:44001154-44001971	WT	A16b	OK	72.1205	131.817	0.870058	1.76748	0.0033	0.0362469	yes	monothiol glutaredoxin-S2 protein
XLOC_001531	XLOC_001531	Medtr1g058350	chr1:25690486-25692686	WT	A16b	OK	14.3073	26.1533	0.870242	1.67562	0.00425	0.0431365	yes	B3 DNA-binding domain protein
XLOC_023564	XLOC_023564	Medtr4g044297	chr4:14856486-14861145	WT	A16b	OK	22.6672	41.4901	0.872158	1.8814	0.00125	0.0174634	yes	plant/F9H3-4 protein
XLOC_007339	XLOC_007339	Medtr2g026725	chr2:9734425-9736828	WT	A16b	OK	6.51718	11.9372	0.873141	1.66503	0.00395	0.0409173	yes	Myb/SANT-like DNA-binding domain protein
XLOC_036044	XLOC_036044	Medtr7g009730	chr7:2211967-2216142	WT	A16b	OK	13.4597	24.6631	0.873703	1.88747	0.001	0.0147015	yes	WRKY family transcription factor
XLOC_033893	XLOC_033893	Medtr6g090130	chr6:34224556-34229361	WT	A16b	OK	98.0809	179.728	0.873772	1.77331	0.0024	0.028794	yes	6-phosphofructokinase
XLOC_011992	XLOC_011992	Medtr2g094930,Medtr2g094940	chr2:40527812-40532590	WT	A16b	OK	5.62997	10.3262	0.875106	1.68753	0.00245	0.0291378	yes	zinc finger, C3HC4 type (RING finger) protein
XLOC_004002	XLOC_004002	Medtr1g032120	chr1:11372617-11376568	WT	A16b	OK	12.6768	23.2545	0.875312	1.88565	0.00105	0.0152489	yes	tRNA guanosine-2'-O-methyltransferase TRM13-like
XLOC_009735	XLOC_009735	Medtr2g009980	chr2:2169922-2176627	WT	A16b	OK	21.8384	40.0612	0.875342	2.00948	0.00055	0.00934364	yes	oligopeptide transporter OPT family protein
XLOC_024219	XLOC_024219	Medtr4g069770	chr4:26235531-26235941	WT	A16b	OK	340.417	624.841	0.876187	1.92495	0.00085	0.0129033	yes	DUF2775 family protein
XLOC_024819	XLOC_024819	Medtr4g088500	chr4:35114936-35118502	WT	A16b	OK	25.3246	46.5082	0.876944	2.03894	0.00065	0.0106178	yes	MACPF domain NSL1-like protein
XLOC_006535	XLOC_006535	Medtr1g116790	chr1:52855666-52858896	WT	A16b	OK	28.6705	52.6697	0.877407	1.95665	0.0005	0.00868727	yes	transcription factor
XLOC_015006	XLOC_015006	Medtr3g100500	chr3:46229074-46230886	WT	A16b	OK	58.3417	107.567	0.882633	2.0182	0.00035	0.00661642	yes	aspartic proteinase nepenthesin-like protein
XLOC_017614	XLOC_017614	Medtr3g077670	chr3:34923241-34928630	WT	A16b	OK	23.2364	42.8826	0.884004	1.99038	0.0007	0.0111953	yes	boron transporter-like protein
XLOC_012563	XLOC_012563	Medtr3g010770	chr3:2571520-2576859	WT	A16b	OK	5.28956	9.77	0.885211	1.76807	0.00255	0.0300281	yes	pectinesterase/pectinesterase inhibitor
XLOC_041058	XLOC_041058	Medtr7g091520	chr7:36208164-36210555	WT	A16b	OK	10.3356	19.0998	0.885941	1.82135	0.00115	0.0163654	yes	S-adenosylmethionine-dependent methyltransferase
XLOC_023098	XLOC_023098	Medtr4g019800	chr4:6276383-6279034	WT	A16b	OK	128.964	238.782	0.88873	2.01515	0.00035	0.00661642	yes	adenine nucleotide alpha hydrolase superfamily
XLOC_049305	XLOC_049305	Medtr0305s0020	scaffold0305:12296-16120	WT	A16b	OK	8.62904	15.9901	0.889911	2.05904	0.0005	0.00868727	yes	C2 calcium/lipid-binding and GRAM domain protein
XLOC_015514	XLOC_015514	Medtr3g115400	chr3:53964309-53969452	WT	A16b	OK	18.7422	34.746	0.890562	2.13217	0.00015	0.00329896	yes	plant regulator RWP-RK family protein
XLOC_010070	XLOC_010070	Medtr2g021150	chr2:7147233-7149324	WT	A16b	OK	33.1841	61.5297	0.890792	1.71756	0.0036	0.0384161	yes	F-box protein interaction domain protein
XLOC_019345	XLOC_019345	Medtr4g014840	chr4:4242999-4250401	WT	A16b	OK	14.3487	26.6061	0.890844	1.96302	0.00075	0.0117878	yes	aberrant root formation protein
XLOC_002909	XLOC_002909	Medtr1g105640	chr1:47624898-47629909	WT	A16b	OK	3.09485	5.74182	0.891637	1.70213	0.00255	0.0300281	yes	cysteine-rich receptor-kinase-like protein
XLOC_041489	XLOC_041489	Medtr7g104490	chr7:42345334-42347981	WT	A16b	OK	26.5374	49.2434	0.891905	2.04246	0.0006	0.00998016	yes	F-box/LRR plant protein
XLOC_024473	XLOC_024473	Medtr4g077783	chr4:29835237-29843059	WT	A16b	OK	14.4926	26.9041	0.892505	1.8267	0.00205	0.0256747	yes	transducin/WD-40 repeat protein
XLOC_044398	XLOC_044398	Medtr8g091995	chr8:38390641-38394083	WT	A16b	OK	27.1945	50.5706	0.894981	1.85915	0.0027	0.0315418	yes	nudix family hydrolase
XLOC_023088	XLOC_023088	Medtr4g019450	chr4:6083889-6090270	WT	A16b	OK	5.40835	10.0588	0.895196	1.84436	0.0013	0.0180171	yes	BEL1-like homeodomain protein
XLOC_009750	XLOC_009750	Medtr2g010750	chr2:2506643-2508466	WT	A16b	OK	173.556	322.937	0.895851	1.81992	0.0019	0.0242733	yes	thioredoxin
XLOC_025629	XLOC_025629	Medtr4g115360	chr4:47644557-47647810	WT	A16b	OK	54.2653	101.183	0.898859	2.05824	0.00045	0.00809831	yes	Lipid transfer protein
XLOC_015427	XLOC_015427	Medtr3g111970	chr3:52391733-52393710	WT	A16b	OK	70.999	132.397	0.899001	1.62082	0.00455	0.0453623	yes	hypothetical protein
XLOC_007559	XLOC_007559	Medtr2g034580	chr2:13223142-13229305	WT	A16b	OK	15.3166	28.5674	0.899276	2.04249	0.00025	0.00505074	yes	dihydrolipoamide dehydrogenase
XLOC_014292	XLOC_014292	Medtr3g078613	chr3:35427781-35430565	WT	A16b	OK	5.69482	10.6235	0.899535	1.57919	0.00495	0.0485649	yes	two-component response regulator ARR3-like
XLOC_030886	XLOC_030886	Medtr5g064540	chr5:27103766-27108263	WT	A16b	OK	19.6967	36.7803	0.900979	1.98954	0.0008	0.0123702	yes	Serine/Threonine-kinase SAPK1-like protein
XLOC_015378	XLOC_015378	Medtr3g110395	chr3:51581403-51587313	WT	A16b	OK	72.1708	134.917	0.902583	2.01808	0.0005	0.00868727	yes	6-phosphofructokinase
XLOC_014392	XLOC_014392	Medtr3g082150	chr3:37076491-37080407	WT	A16b	OK	52.094	97.4583	0.903669	2.08575	0.00055	0.00934364	yes	glucose-1-phosphate adenylyltransferase family
XLOC_007338	XLOC_007338	Medtr2g026710	chr2:9722467-9723563	WT	A16b	OK	18.1623	33.9927	0.90428	1.91629	0.001	0.0147015	yes	nuclear transcription factor Y protein
XLOC_025006	XLOC_025006	Medtr4g094368	chr4:37833138-37835976	WT	A16b	OK	45.3298	84.8522	0.904492	2.09141	0.0003	0.00585061	yes	caffeoyl-CoA-O-methyltransferase
XLOC_002267	XLOC_002267	-	chr1:38063840-38064328	WT	A16b	OK	38.5519	72.1759	0.904714	1.68812	0.0043	0.0435284	yes	#N/A
XLOC_009158	XLOC_009158	Medtr2g092950	chr2:39556135-39560514	WT	A16b	OK	7.28035	13.633	0.905018	1.65183	0.00335	0.0365024	yes	DUF640 family protein
XLOC_026210	XLOC_026210	Medtr4g133900	chr4:56011808-56013698	WT	A16b	OK	24.5884	46.0434	0.905018	2.01958	0.00085	0.0129033	yes	heavy-metal-associated domain protein
XLOC_045968	XLOC_045968	Medtr8g445800	chr8:17480935-17498034	WT	A16b	OK	6.18666	11.5881	0.905415	1.95726	0.00055	0.00934364	yes	LRR receptor-like kinase, putative
XLOC_018595	XLOC_018595	Medtr3g106420,Medtr3g106430,Medtr3g106470,Medtr3g106480,Medtr3g106485	chr3:49186283-49214609	WT	A16b	OK	20.0114	37.5451	0.907801	1.8262	0.00195	0.0247795	yes	SPFH/band 7/PHB domain membrane-associated
XLOC_022726	XLOC_022726	Medtr4g006970	chr4:879327-882035	WT	A16b	OK	8.93184	16.7661	0.908515	2.04911	0.00025	0.00505074	yes	CBL-interacting kinase
XLOC_047873	XLOC_047873	Medtr0003s0690	scaffold0003:417243-420136	WT	A16b	OK	7.55148	14.1889	0.909936	1.84548	0.0014	0.0190984	yes	DNA-directed RNA polymerase III subunit RPC6-like
XLOC_005444	XLOC_005444	Medtr1g080590	chr1:35836012-35838257	WT	A16b	OK	20.1225	37.8358	0.910942	1.96059	0.001	0.0147015	yes	GRF1-interacting factor-like protein
XLOC_039655	XLOC_039655	Medtr7g034345	chr7:12833046-12836672	WT	A16b	OK	5.73579	10.8023	0.913278	1.62119	0.0049	0.0481485	yes	uroporphyrinogen-III C-methyltransferase
XLOC_014610	XLOC_014610	Medtr3g088610	chr3:40042660-40047812	WT	A16b	OK	16.7393	31.5525	0.914516	2.08767	0.0002	0.00416837	yes	delta-aminolevulinic acid dehydratase
XLOC_008155	XLOC_008155	Medtr2g450710	chr2:22530792-22535211	WT	A16b	OK	21.9909	41.4578	0.914738	2.15229	0.0001	0.00233358	yes	nodulin-like/MFS transporter
XLOC_007803	XLOC_007803	Medtr2g037970	chr2:16473869-16478274	WT	A16b	OK	343.042	646.779	0.91489	1.66714	0.0032	0.0354336	yes	hypothetical protein
XLOC_029574	XLOC_029574	Medtr5g013470	chr5:4271574-4275219	WT	A16b	OK	6.73669	12.7016	0.914895	1.80641	0.003	0.0337271	yes	NADP-specific glutamate dehydrogenase
XLOC_033624	XLOC_033624	Medtr6g078290	chr6:29387666-29389179	WT	A16b	OK	18.3983	34.6963	0.915211	1.88417	0.001	0.0147015	yes	Lipid transfer protein
XLOC_049602	XLOC_049602	Medtr0493s0030	scaffold0493:7534-11332	WT	A16b	OK	11.1001	20.9516	0.916484	1.97981	0.0003	0.00585061	yes	alpha/beta hydrolase family protein
XLOC_026958	XLOC_026958	Medtr5g022130,Medtr5g022180	chr5:8695522-8708042	WT	A16b	OK	21.6013	40.8029	0.917555	1.80755	0.0014	0.0190984	yes	chaperone protein DnaJ 11
XLOC_032686	XLOC_032686	Medtr6g027840	chr6:9767852-9770137	WT	A16b	OK	7.43413	14.0473	0.918055	1.96327	0.00095	0.0141626	yes	ankyrin repeat RF-like protein, putative
XLOC_001325	XLOC_001325	Medtr1g052470	chr1:21321553-21325547	WT	A16b	OK	13.9439	26.381	0.91987	1.96933	0.0007	0.0111953	yes	transcription factor bHLH122-like protein
XLOC_039129	XLOC_039129	Medtr7g013300	chr7:3823103-3837657	WT	A16b	OK	22.7201	43.0995	0.923704	2.12581	0.00035	0.00661642	yes	alpha amylase domain protein
XLOC_003423	XLOC_003423	Medtr1g012440	chr1:2468188-2472129	WT	A16b	OK	19.0435	36.1413	0.924354	2.0272	0.00055	0.00934364	yes	IDS4-like protein
XLOC_038039	XLOC_038039	Medtr7g092540	chr7:36700422-36703589	WT	A16b	OK	11.3803	21.6155	0.92552	1.90264	0.00135	0.0185487	yes	transcription factor bHLH122-like protein
XLOC_029242	XLOC_029242	Medtr5g099060	chr5:43407480-43411238	WT	A16b	OK	15.8139	30.0628	0.926785	1.74256	0.0028	0.032276	yes	nodule inception protein
XLOC_022815	XLOC_022815	Medtr4g009880	chr4:2106662-2111461	WT	A16b	OK	11.9109	22.7024	0.930568	1.95478	0.00065	0.0106178	yes	2-methoxy-6-polyprenyl-1,4-benzoquinol methylase
XLOC_041171	XLOC_041171	Medtr7g094420,Medtr7g094450	chr7:37582325-37592533	WT	A16b	OK	3.29688	6.29084	0.932154	1.57912	0.0049	0.0481485	yes	sugar transporter
XLOC_008738	XLOC_008738	Medtr2g079310	chr2:33382135-33385384	WT	A16b	OK	3.23303	6.16974	0.932324	1.74202	0.0036	0.0384161	yes	DUF2921 family protein
XLOC_009278	XLOC_009278	Medtr2g096760	chr2:41349210-41352816	WT	A16b	OK	13.6619	26.0793	0.932746	2.16927	0.0003	0.00585061	yes	E3 ubiquitin-protein ligase XBAT31, putative
XLOC_006116	XLOC_006116	Medtr1g102890	chr1:46503092-46505126	WT	A16b	OK	7.55388	14.4234	0.933117	1.69193	0.0039	0.0405091	yes	1,2-dihydroxy-3-keto-5-methylthiopentene dioxyge
XLOC_025591	XLOC_025591	Medtr4g114000	chr4:46909436-46911085	WT	A16b	OK	4.43458	8.47643	0.934659	1.76565	0.003	0.0337271	yes	aspartate racemase
XLOC_044769	XLOC_044769	Medtr8g104080,Medtr8g104100	chr8:43805388-43813404	WT	A16b	OK	7.4365	14.2173	0.934953	1.84973	0.0013	0.0180171	yes	cytochrome P450 family 71 protein
XLOC_005199	XLOC_005199	Medtr1g072690	chr1:32283562-32286958	WT	A16b	OK	4.49531	8.60348	0.936498	1.73462	0.00235	0.0283364	yes	peptidoglycan-binding domain protein
XLOC_038730	XLOC_038730	Medtr7g114070	chr7:47041146-47044191	WT	A16b	OK	2.97432	5.69464	0.937048	1.66563	0.0039	0.0405091	yes	stress regulated protein
XLOC_022927	XLOC_022927	Medtr4g013300	chr4:3710568-3713580	WT	A16b	OK	21.0838	40.376	0.937366	2.14181	0.0003	0.00585061	yes	SEC14 cytosolic factor family protein
XLOC_043671	XLOC_043671	Medtr8g066670	chr8:27704771-27714873	WT	A16b	OK	1.08772	2.08302	0.937374	1.67367	0.00315	0.0350424	yes	chlororespiratory reduction protein, putative
XLOC_042468	XLOC_042468	Medtr8g018130	chr8:6122666-6126770	WT	A16b	OK	2.33212	4.46612	0.937379	1.79357	0.00235	0.0283364	yes	disease resistance protein (TIR-NBS-LRR class)
XLOC_032229	XLOC_032229	Medtr6g007760	chr6:1916393-1919483	WT	A16b	OK	17.7704	34.0513	0.938235	1.84343	0.00235	0.0283364	yes	nodulin MtN21/EamA-like transporter family pro
XLOC_029724	XLOC_029724	Medtr5g018280,Medtr5g018300,Medtr5g018320	chr5:6799778-6823692	WT	A16b	OK	61.2106	117.294	0.938272	2.1733	0.0002	0.00416837	yes	methylesterase
XLOC_013895	XLOC_013895	Medtr3g064370	chr3:28972383-28978432	WT	A16b	OK	67.3843	129.233	0.939494	2.02322	0.0008	0.0123702	yes	flavin containing amine oxidase
XLOC_021779	XLOC_021779	Medtr4g105110	chr4:43549435-43551628	WT	A16b	OK	2.37216	4.54967	0.939562	1.62337	0.005	0.04898	yes	armadillo repeat only 1 protein
XLOC_045850	XLOC_045850	Medtr8g040170	chr8:14945657-14952440	WT	A16b	OK	1.88101	3.62407	0.946104	1.80096	0.00195	0.0247795	yes	ABC transporter-like family-protein
XLOC_034332	XLOC_034332	Medtr6g016795,Medtr6g016815,Medtr6g016820,Medtr6g016855,Medtr6g016860	chr6:6464373-6529385	WT	A16b	OK	65.7895	126.777	0.94636	2.01551	0.0011	0.0157832	yes	glycoside hydrolase family 81 protein
XLOC_047861	XLOC_047861	-	scaffold0003:37452-37949	WT	A16b	OK	225.247	434.109	0.946552	2.07101	0.0005	0.00868727	yes	#N/A
XLOC_017456	XLOC_017456	Medtr3g072520	chr3:32615707-32618234	WT	A16b	OK	13.1465	25.3438	0.946961	1.892	0.00115	0.0163654	yes	nodulin MtN21/EamA-like transporter family pro
XLOC_045669	XLOC_045669	Medtr8g032240	chr8:12121460-12124545	WT	A16b	OK	3.65704	7.05101	0.947153	1.67789	0.0042	0.0427425	yes	inositol polyphosphate multikinase beta-like pro
XLOC_020324	XLOC_020324	Medtr4g057765	chr4:21268277-21270135	WT	A16b	OK	13.5497	26.1601	0.949109	2.03198	0.00065	0.0106178	yes	heavy metal transport/detoxification superfamily
XLOC_041454	XLOC_041454	Medtr7g103420	chr7:41833620-41841738	WT	A16b	OK	14.8454	28.7033	0.951201	2.08368	0.0004	0.00738628	yes	pyruvate kinase family protein
XLOC_021668	XLOC_021668	Medtr4g101130	chr4:41764792-41767250	WT	A16b	OK	5.08184	9.82745	0.951467	1.79443	0.0021	0.0261297	yes	L-lactate dehydrogenase A-like protein
XLOC_023079	XLOC_023079	Medtr4g019210	chr4:5964668-5969683	WT	A16b	OK	2.48371	4.80542	0.952166	1.75962	0.00335	0.0365024	yes	GDP-fucose O-fucosyltransferase-like protein
XLOC_023194	XLOC_023194	Medtr4g023590	chr4:7989992-7996592	WT	A16b	OK	3.52564	6.83023	0.95405	2.0631	0.0006	0.00998016	yes	ATP-dependent RNA helicase DHX37-like protein
XLOC_045947	XLOC_045947	Medtr8g044230	chr8:16955323-16962040	WT	A16b	OK	11.5794	22.4622	0.955942	2.19753	0.00015	0.00329896	yes	LRR receptor-like kinase
XLOC_010241	XLOC_010241	Medtr2g026670	chr2:9686761-9688485	WT	A16b	OK	17.4094	33.8292	0.958399	2.11542	0.0004	0.00738628	yes	heavy-metal-associated domain protein
XLOC_014051	XLOC_014051	Medtr3g070290	chr3:31501480-31507102	WT	A16b	OK	2.85583	5.55386	0.959582	1.74139	0.0035	0.0376432	yes	anthranilate synthase alpha 1
XLOC_027992	XLOC_027992	Medtr5g062630	chr5:25948240-25948675	WT	A16b	OK	77.8408	151.488	0.960603	2.1179	0.00315	0.0350424	yes	Nodule Cysteine-Rich (NCR) secreted peptide
XLOC_047990	XLOC_047990	Medtr0009s0390	scaffold0009:206273-213652	WT	A16b	OK	15.7955	30.7471	0.960939	2.33252	5e-05	0.00130725	yes	heat shock protein 81-2
XLOC_002712	XLOC_002712	Medtr1g099570	chr1:44973644-44975878	WT	A16b	OK	11.3012	22.0245	0.96264	2.16091	0.0002	0.00416837	yes	white-brown-complex ABC transporter family pro
XLOC_018071	XLOC_018071	Medtr3g091440	chr3:41601866-41607241	WT	A16b	OK	40.2185	78.4018	0.963028	2.14385	0.00035	0.00661642	yes	calcineurin B-like protein 4-1
XLOC_021817	XLOC_021817	Medtr4g106590	chr4:44212853-44214908	WT	A16b	OK	49.286	96.1482	0.964081	2.08049	0.0003	0.00585061	yes	two-component response regulator ARR3-like pro
XLOC_015935	XLOC_015935	Medtr3g415610	chr3:4547067-4553249	WT	A16b	OK	8.67128	16.945	0.966542	1.8156	0.00275	0.0319307	yes	cysteine-rich receptor-like kinase
XLOC_026665	XLOC_026665	Medtr5g013770	chr5:4436464-4437894	WT	A16b	OK	54.0737	106.083	0.972196	2.18489	5e-05	0.00130725	yes	ethphon-induced protein
XLOC_029935	XLOC_029935	Medtr5g025100	chr5:10154960-10163341	WT	A16b	OK	36.0205	70.6813	0.972511	1.98343	0.00075	0.0117878	yes	kinesin-like calmodulin-binding protein
XLOC_033416	XLOC_033416	Medtr6g069600	chr6:25089605-25097436	WT	A16b	OK	9.42653	18.5413	0.975946	2.0144	0.00035	0.00661642	yes	phosphoethanolamine N-methyltransferase
XLOC_014526	XLOC_014526	Medtr3g086000	chr3:38899253-38908900	WT	A16b	OK	13.2758	26.1669	0.978939	2.02731	0.00065	0.0106178	yes	zincin-like metalloprotease family protein
XLOC_024724	XLOC_024724	Medtr4g085800	chr4:33554596-33557169	WT	A16b	OK	51.3068	101.255	0.980775	1.89289	0.0023	0.0279806	yes	PLC-like phosphodiesterase superfamily protein
XLOC_001322	XLOC_001322	Medtr1g052425	chr1:21282481-21286226	WT	A16b	OK	3.64473	7.19501	0.981183	1.88454	0.00155	0.0206869	yes	LRR receptor-like kinase
XLOC_042763	XLOC_042763	Medtr8g030500	chr8:11212358-11215379	WT	A16b	OK	1.94877	3.85117	0.982731	1.79257	0.0023	0.0279806	yes	G-type lectin S-receptor-like Serine/Threonine-kinas
XLOC_004500	XLOC_004500	Medtr1g051120	chr1:19503289-19505473	WT	A16b	OK	45.8122	90.6026	0.98382	2.05286	0.0007	0.0111953	yes	auxin-induced 5NG4-like protein
XLOC_007481	XLOC_007481	Medtr2g031490	chr2:11820597-11822452	WT	A16b	OK	8.64158	17.1256	0.986789	2.03966	0.00065	0.0106178	yes	FAD-binding berberine family protein
XLOC_027527	XLOC_027527	Medtr5g039880	chr5:17559443-17565072	WT	A16b	OK	2.02799	4.0208	0.987437	1.74324	0.00315	0.0350424	yes	cullin 3B
XLOC_030547	XLOC_030547	Medtr5g045020	chr5:19744202-19747328	WT	A16b	OK	8.88525	17.6232	0.987989	1.6154	0.0042	0.0427425	yes	DUF150 family protein
XLOC_029918	XLOC_029918	Medtr5g024800	chr5:9994311-9996268	WT	A16b	OK	5.2622	10.4386	0.98819	1.73566	0.00335	0.0365024	yes	TIC protein 20-IV, related protein
XLOC_029037	XLOC_029037	Medtr5g094210	chr5:41145511-41145990	WT	A16b	OK	948.751	1883.27	0.989136	2.33036	5e-05	0.00130725	yes	Lipid transfer protein
XLOC_023793	XLOC_023793	Medtr4g053120	chr4:19228070-19231223	WT	A16b	OK	36.7008	72.8876	0.98986	2.27229	0.00015	0.00329896	yes	2Fe-2S ferredoxin superfamily protein
XLOC_024873	XLOC_024873	Medtr4g090580	chr4:35914964-35919171	WT	A16b	OK	4.64221	9.24011	0.993097	1.92913	0.0006	0.00998016	yes	NAD(P)H dehydrogenase B2
XLOC_044209	XLOC_044209	Medtr8g086020	chr8:35695848-35697417	WT	A16b	OK	120.127	239.481	0.995349	2.00445	0.00045	0.00809831	yes	BZIP transcription factor bZIP124
XLOC_035774	XLOC_035774	Medtr6g088810	chr6:33962322-33967034	WT	A16b	OK	5.91998	11.8175	0.997258	1.78614	0.0017	0.0222842	yes	pectinesterase
XLOC_005838	XLOC_005838	Medtr1g093850	chr1:42107560-42112497	WT	A16b	OK	7.76951	15.5481	1.00084	2.11406	0.0001	0.00233358	yes	CHUP1-like protein
XLOC_045241	XLOC_045241	Medtr8g016330	chr8:5505856-5511011	WT	A16b	OK	5.12333	10.2561	1.00133	2.15724	0.0001	0.00233358	yes	receptor-like Serine/Threonine-kinase ALE2
XLOC_027252	XLOC_027252	Medtr5g030740	chr5:13133968-13135415	WT	A16b	OK	40.3748	80.851	1.00181	1.90325	0.00135	0.0185487	yes	hydroxyproline-rich glycoprotein family protein
XLOC_014188	XLOC_014188	Medtr3g074830	chr3:33810737-33811775	WT	A16b	OK	98.8932	198.244	1.00333	2.01594	0.0007	0.0111953	yes	phosphate-responsive 1 family protein
XLOC_023563	XLOC_023563	Medtr4g044110	chr4:14781386-14785834	WT	A16b	OK	4.79157	9.61618	1.00497	1.9238	0.00075	0.0117878	yes	cytokinin oxidase/dehydrogenase-like protein
XLOC_001856	XLOC_001856	Medtr1g071530	chr1:31744110-31751380	WT	A16b	OK	12.1888	24.4832	1.00624	2.17097	0.0001	0.00233358	yes	sulfate/bicarbonate/oxalate exchanger sat-1
XLOC_001577	XLOC_001577	Medtr1g060790	chr1:26480703-26485982	WT	A16b	OK	12.8311	25.7833	1.00679	2.28459	0.0001	0.00233358	yes	Serine/Threonine-kinase KIPK-like protein
XLOC_003443	XLOC_003443	Medtr1g013050	chr1:2805857-2814996	WT	A16b	OK	137.973	277.566	1.00844	1.93001	0.0006	0.00998016	yes	aspartate aminotransferase
XLOC_002427	XLOC_002427	Medtr1g090520	chr1:40539173-40543053	WT	A16b	OK	7.73138	15.5783	1.01074	2.17583	0.00025	0.00505074	yes	LRR receptor-like kinase family protein
XLOC_017455	XLOC_017455	Medtr3g072500	chr3:32601124-32604904	WT	A16b	OK	281.2	566.991	1.01173	1.93696	0.00095	0.0141626	yes	nodulin MtN21/EamA-like transporter family pro
XLOC_025239	XLOC_025239	Medtr4g101280	chr4:41833045-41833903	WT	A16b	OK	828.238	1670.58	1.01224	1.59905	0.0044	0.044306	yes	Lipid transfer protein
XLOC_045645	XLOC_045645	Medtr8g031580	chr8:11857114-11862175	WT	A16b	OK	19.1112	38.5546	1.01249	2.05116	0.00045	0.00809831	yes	isoaspartyl peptidase/L-asparaginase
XLOC_008562	XLOC_008562	Medtr2g072260	chr2:30390834-30396174	WT	A16b	OK	2.16798	4.37484	1.01288	1.74314	0.0025	0.0296218	yes	cytochrome P450 family monooxygenase
XLOC_049028	XLOC_049028	Medtr0184s0030	scaffold0184:10820-12792	WT	A16b	OK	3.79407	7.65899	1.01341	2.02915	0.00075	0.0117878	yes	UDP-glucosyltransferase family protein
XLOC_046587	XLOC_046587	Medtr8g070770	chr8:29808335-29809141	WT	A16b	OK	905.356	1828.62	1.0142	1.79667	0.0017	0.0222842	yes	Defensin MtDef42
XLOC_039249	XLOC_039249	Medtr7g018090	chr7:5808831-5809435	WT	A16b	OK	24.8099	50.1836	1.0163	1.84849	0.002	0.0251805	yes	transmembrane protein, putative
XLOC_021823	XLOC_021823	Medtr4g107230	chr4:44299913-44302294	WT	A16b	OK	136.065	275.335	1.0169	1.8831	0.0011	0.0157832	yes	MYB-like transcription factor family protein
XLOC_027089	XLOC_027089	Medtr5g025470	chr5:10337237-10340060	WT	A16b	OK	62.4948	126.537	1.01775	2.23874	0.0002	0.00416837	yes	white-brown-complex ABC transporter family pro
XLOC_046167	XLOC_046167	Medtr8g463180	chr8:22212598-22214467	WT	A16b	OK	12.0399	24.3842	1.01812	2.16277	0.0004	0.00738628	yes	plastocyanin-like domain protein
XLOC_014762	XLOC_014762	Medtr3g092780	chr3:42411880-42416036	WT	A16b	OK	24.5917	49.815	1.01841	2.25551	0.00015	0.00329896	yes	PRR response regulator
XLOC_026689	XLOC_026689	Medtr5g014370	chr5:4823425-4824229	WT	A16b	OK	14.9843	30.3705	1.01922	1.87599	0.00125	0.0174634	yes	hypothetical protein
XLOC_048119	XLOC_048119	-	scaffold0018:44932-47405	WT	A16b	OK	16.4797	33.4046	1.01935	2.29262	0.00015	0.00329896	yes	#N/A
XLOC_002498	XLOC_002498	Medtr1g492760	chr1:41588189-41598354	WT	A16b	OK	2.84647	5.77026	1.01946	1.9771	0.0011	0.0157832	yes	HhH-GPD base excision DNA repair family protein
XLOC_012065	XLOC_012065	Medtr2g097620	chr2:41696641-41698510	WT	A16b	OK	34.2636	69.5284	1.02093	2.14199	0.0005	0.00868727	yes	zinc finger, C3HC4 type (RING finger) protein
XLOC_042530	XLOC_042530	Medtr8g020500	chr8:7198685-7202464	WT	A16b	OK	18.6397	37.8803	1.02307	2.13297	0.00025	0.00505074	yes	ubiquitin ATG12-like protein
XLOC_041761	XLOC_041761	Medtr7g112320	chr7:46136942-46140775	WT	A16b	OK	9.60537	19.6105	1.02971	2.16848	0.00035	0.00661642	yes	DNA polymerase III, epsilon subunit-like protein
XLOC_019447	XLOC_019447	Medtr4g018860	chr4:5828278-5829710	WT	A16b	OK	5.6576	11.5725	1.03244	1.76834	0.00275	0.0319307	yes	PAR1 protein
XLOC_025348	XLOC_025348	Medtr4g104760	chr4:43401814-43403991	WT	A16b	OK	2.25344	4.61387	1.03385	1.84393	0.00285	0.0325968	yes	protein phosphatase 2c, putative
XLOC_040644	XLOC_040644	Medtr7g079420	chr7:30130687-30138433	WT	A16b	OK	3.75632	7.69224	1.03409	2.11601	0.0003	0.00585061	yes	hypothetical protein
XLOC_018540	XLOC_018540	Medtr3g104990	chr3:48395976-48399673	WT	A16b	OK	3.30215	6.78691	1.03935	1.78515	0.0021	0.0261297	yes	mechanosensitive ion channel family protein
XLOC_012107	XLOC_012107	Medtr2g099010	chr2:42407676-42410072	WT	A16b	OK	11.1856	23.03	1.04186	1.81778	0.00275	0.0319307	yes	salt tolerance-like protein
XLOC_018605	XLOC_018605	Medtr3g106780	chr3:49351665-49354849	WT	A16b	OK	493.298	1016.3	1.0428	1.93204	0.00115	0.0163654	yes	adenine phosphoribosyltransferase-like protein
XLOC_021397	XLOC_021397	Medtr4g093600	chr4:37115888-37117993	WT	A16b	OK	54.6847	112.847	1.04516	2.42745	5e-05	0.00130725	yes	isochorismatase hydrolase family protein
XLOC_014635	XLOC_014635	Medtr3g088655	chr3:40394231-40394711	WT	A16b	OK	87.4045	180.481	1.04607	2.22621	5e-05	0.00130725	yes	EF hand calcium-binding family protein
XLOC_041273	XLOC_041273	Medtr7g098180	chr7:39238304-39241102	WT	A16b	OK	16.4955	34.0631	1.04614	1.99761	0.00145	0.0196125	yes	peptide transporter
XLOC_033276	XLOC_033276	Medtr6g461910	chr6:21613651-21616491	WT	A16b	OK	5.77572	11.9448	1.04831	2.23568	0.0001	0.00233358	yes	DUF3475 domain protein
XLOC_019794	XLOC_019794	Medtr4g032680	chr4:11270750-11281182	WT	A16b	OK	13.8677	28.691	1.04887	2.3787	5e-05	0.00130725	yes	FKBP-type peptidyl-prolyl cis-trans isomerase
XLOC_046386	XLOC_046386	Medtr8g062990	chr8:26366860-26371862	WT	A16b	OK	6.56286	13.596	1.05078	2.05719	0.0005	0.00868727	yes	zinc induced facilitator-like protein
XLOC_040896	XLOC_040896	Medtr7g086960	chr7:33824448-33826853	WT	A16b	OK	5.62195	11.6469	1.0508	2.05997	0.0004	0.00738628	yes	myb transcription factor
XLOC_035895	XLOC_035895	-	chr6:19849212-19849433	WT	A16b	OK	102.53	212.705	1.0528	1.80745	0.002	0.0251805	yes	#N/A
XLOC_010863	XLOC_010863	Medtr2g047130	chr2:20672204-20678350	WT	A16b	OK	8.50966	17.6748	1.05452	2.18389	0.00015	0.00329896	yes	transcription factor jumonji family protein
XLOC_037876	XLOC_037876	Medtr7g087370,Medtr7g087400	chr7:33982734-33996425	WT	A16b	OK	10.8597	22.5558	1.05452	2.23843	0.00015	0.00329896	yes	MATE efflux family protein
XLOC_014591	XLOC_014591	Medtr3g087730	chr3:39743008-39746866	WT	A16b	OK	15.133	31.4708	1.05632	2.04562	0.00085	0.0129033	yes	sulfate/bicarbonate/oxalate exchanger sat-1
XLOC_046888	XLOC_046888	Medtr8g080230	chr8:34466670-34473858	WT	A16b	OK	13.5887	28.2724	1.05698	2.39717	5e-05	0.00130725	yes	PLAT/LH2 domain lipoxygenase family protein
XLOC_010295	XLOC_010295	Medtr2g028770	chr2:10672438-10679871	WT	A16b	OK	13.0587	27.1818	1.05763	2.26505	0.0001	0.00233358	yes	magnesium transporter CorA family protein
XLOC_003893	XLOC_003893	Medtr1g028460	chr1:9609944-9612620	WT	A16b	OK	68.0628	142.192	1.0629	2.31873	5e-05	0.00130725	yes	bidirectional sugar transporter
XLOC_010308	XLOC_010308	Medtr2g029120,Medtr2g029125	chr2:10844922-10865158	WT	A16b	OK	10.026	20.9563	1.06364	2.23025	0.0004	0.00738628	yes	elongation factor Tu domain protein
XLOC_030147	XLOC_030147	Medtr5g032150	chr5:13808670-13811578	WT	A16b	OK	5.67592	11.8834	1.06602	1.66554	0.0047	0.0466146	yes	MADS-box transcription factor
XLOC_023653	XLOC_023653	Medtr4g048000	chr4:16929373-16947707	WT	A16b	OK	6.22338	13.0349	1.06661	2.16548	0.0001	0.00233358	yes	MATE efflux family protein
XLOC_044856	XLOC_044856	Medtr8g107250	chr8:45318750-45321187	WT	A16b	OK	19.5133	40.8945	1.06745	2.11522	0.0003	0.00585061	yes	tubulin
XLOC_024928	XLOC_024928	Medtr4g092700	chr4:36766425-36769079	WT	A16b	OK	4.44883	9.33715	1.06956	1.77157	0.003	0.0337271	yes	helix loop helix DNA-binding domain protein
XLOC_014712	XLOC_014712	Medtr3g091380	chr3:41569959-41574355	WT	A16b	OK	9.17453	19.2698	1.07063	2.34501	5e-05	0.00130725	yes	pectinesterase/pectinesterase inhibitor
XLOC_034096	XLOC_034096	Medtr6g009440	chr6:2794419-2799361	WT	A16b	OK	47.3387	99.4803	1.07139	2.42024	5e-05	0.00130725	yes	prolyl 4-hydroxylase alpha-like protein
XLOC_011832	XLOC_011832	Medtr2g089350	chr2:37753569-37758140	WT	A16b	OK	27.9882	58.9077	1.07364	2.3685	0.0001	0.00233358	yes	universal stress family protein
XLOC_000205	XLOC_000205	Medtr1g014190	chr1:3077749-3082294	WT	A16b	OK	99.2535	209.015	1.07441	2.00059	0.0005	0.00868727	yes	protein phosphatase 2C-like protein
XLOC_032301	XLOC_032301	Medtr6g011310	chr6:3150751-3159577	WT	A16b	OK	3.42989	7.23521	1.07687	2.15918	0.00045	0.00809831	yes	plasma membrane H+-ATPase
XLOC_039379	XLOC_039379	Medtr7g024320	chr7:7979770-7985724	WT	A16b	OK	154.712	326.459	1.07732	1.97345	0.0007	0.0111953	yes	ACT domain protein
XLOC_001627	XLOC_001627	Medtr1g062710	chr1:27448209-27451293	WT	A16b	OK	53.1422	112.438	1.0812	2.23344	0.0002	0.00416837	yes	nodulin/glutamate-ammonia ligase-like protein
XLOC_046302	XLOC_046302	Medtr8g469310	chr8:25169828-25178038	WT	A16b	OK	41.2739	87.4336	1.08296	2.24063	0.0002	0.00416837	yes	peptide/nitrate transporter plant
XLOC_049621	XLOC_049621	Medtr0511s0020	scaffold0511:6944-10423	WT	A16b	OK	0.67958	1.43969	1.08305	1.82122	0.0024	0.028794	yes	disease resistance protein RGA4
XLOC_024865	XLOC_024865	Medtr4g089155	chr4:35791126-35796013	WT	A16b	OK	27.9679	59.2834	1.08386	1.99511	0.00105	0.0152489	yes	serine carboxypeptidase-like protein
XLOC_027146	XLOC_027146	Medtr5g026850	chr5:11093396-11098145	WT	A16b	OK	41.8969	88.8391	1.08435	2.34368	5e-05	0.00130725	yes	cyclops protein, putative
XLOC_022265	XLOC_022265	Medtr4g123810	chr4:51021991-51024226	WT	A16b	OK	66.6314	141.322	1.08471	2.26558	0.0002	0.00416837	yes	S-adenosylmethionine synthase-like protein
XLOC_027813	XLOC_027813	Medtr5g054900	chr5:22607653-22611394	WT	A16b	OK	5.59277	11.8664	1.08525	1.84509	0.00275	0.0319307	yes	BZIP family transcription factor
XLOC_019155	XLOC_019155	Medtr4g007740	chr4:1217985-1220318	WT	A16b	OK	3.66786	7.7832	1.08542	2.01696	0.0007	0.0111953	yes	eukaryotic aspartyl protease family protein
XLOC_046270	XLOC_046270	Medtr8g468210	chr8:24690697-24693282	WT	A16b	OK	23.9499	50.9455	1.08893	2.4342	5e-05	0.00130725	yes	homeobox leucine zipper ATHB-like protein
XLOC_020398	XLOC_020398	Medtr4g060790	chr4:22365928-22370030	WT	A16b	OK	24.4584	52.0769	1.09032	2.25255	0.0001	0.00233358	yes	defects in morphology protein 1 precursor
XLOC_019464	XLOC_019464	Medtr4g019165	chr4:5957296-5960586	WT	A16b	OK	2.73072	5.819	1.09149	1.94173	0.0007	0.0111953	yes	pfkB family carbohydrate kinase
XLOC_027801	XLOC_027801	Medtr5g054300	chr5:22394586-22397084	WT	A16b	OK	3.19295	6.82622	1.09619	1.77243	0.003	0.0337271	yes	myb-like transcription factor family protein
XLOC_011554	XLOC_011554	Medtr2g080040	chr2:33775947-33779312	WT	A16b	OK	2.55677	5.46665	1.09634	1.8463	0.0015	0.0201745	yes	peroxisomal membrane 22 kDa (Mpv17/PMP22) protein
XLOC_048120	XLOC_048120	-	scaffold0018:47610-47914	WT	A16b	OK	69.2255	148.026	1.09647	1.82193	0.002	0.0251805	yes	#N/A
XLOC_007275	XLOC_007275	Medtr2g025120	chr2:8925944-8928216	WT	A16b	OK	378.197	810.664	1.09997	1.80246	0.0039	0.0405091	yes	1-aminocyclopropane-1-carboxylate oxidase
XLOC_022010	XLOC_022010	Medtr4g114180	chr4:47039775-47042488	WT	A16b	OK	21.8033	46.793	1.10174	2.24414	0.0001	0.00233358	yes	chaperon protein P139, putative
XLOC_003455	XLOC_003455	Medtr1g014240	chr1:3054076-3056113	WT	A16b	OK	18.6582	40.0567	1.10223	2.46816	5e-05	0.00130725	yes	lectin receptor kinase
XLOC_004755	XLOC_004755	Medtr1g057270	chr1:25169253-25170569	WT	A16b	OK	2.92699	6.2883	1.10325	1.79214	0.0028	0.032276	yes	late embryogenesis abundant protein
XLOC_001194	XLOC_001194	Medtr1g040430	chr1:18652394-18653640	WT	A16b	OK	274.638	590.448	1.10428	1.97613	0.0009	0.0135546	yes	ethylene response factor
XLOC_021545	XLOC_021545	Medtr4g094982	chr4:39426937-39428438	WT	A16b	OK	16.6178	35.7396	1.1048	2.33008	5e-05	0.00130725	yes	myb transcription factor
XLOC_042900	XLOC_042900	Medtr8g036790	chr8:13590394-13590937	WT	A16b	OK	144.27	310.483	1.10575	2.07119	0.00055	0.00934364	yes	DIS3-exonuclease-like protein
XLOC_017824	XLOC_017824	Medtr3g083760	chr3:37787522-37789571	WT	A16b	OK	13.8325	29.77	1.1058	2.27213	0.0001	0.00233358	yes	Lipid transfer protein
XLOC_017417	XLOC_017417	Medtr3g071740	chr3:32206158-32207556	WT	A16b	OK	126.502	272.279	1.10592	2.14399	0.00055	0.00934364	yes	polyketide cyclase/dehydrase and lipid transporter
XLOC_043674	XLOC_043674	Medtr8g066730	chr8:27741141-27744224	WT	A16b	OK	19.5387	42.1384	1.1088	2.43354	5e-05	0.00130725	yes	zinc finger CCCH domain protein
XLOC_008820	XLOC_008820	Medtr2g082910	chr2:34763161-34776814	WT	A16b	OK	13.831	29.8319	1.10895	2.52487	5e-05	0.00130725	yes	amino-terminal region of chorein, A TM vesicle
XLOC_045167	XLOC_045167	Medtr8g013900	chr8:4291272-4294762	WT	A16b	OK	22.2327	48.0741	1.11257	2.21203	0.00045	0.00809831	yes	CASP-like protein
XLOC_014486	XLOC_014486	Medtr3g084820	chr3:38315664-38316453	WT	A16b	OK	19.1681	41.5172	1.115	2.07292	0.00125	0.0174634	yes	Nodule Cysteine-Rich (NCR) secreted peptide
XLOC_007193	XLOC_007193	Medtr2g022190	chr2:7624514-7625283	WT	A16b	OK	9.68235	20.9927	1.11646	2.04756	0.0007	0.0111953	yes	RING zinc finger protein, putative
XLOC_027113	XLOC_027113	-	chr5:10694753-10695061	WT	A16b	OK	96.2428	208.963	1.1185	2.46097	0.0051	0.0497302	yes	#N/A
XLOC_040811	XLOC_040811	Medtr7g084160	chr7:32448250-32449780	WT	A16b	OK	12.4984	27.1441	1.1189	2.08853	0.00075	0.0117878	yes	cofactor assembly of complex protein C, putative
XLOC_026004	XLOC_026004	Medtr4g127640	chr4:53031030-53035546	WT	A16b	OK	18.9081	41.1097	1.12047	2.47158	5e-05	0.00130725	yes	S-adenosyl-L-methionine-dependent methyltransferase
XLOC_005105	XLOC_005105	Medtr1g070250	chr1:30955960-30957263	WT	A16b	OK	22.9093	49.8434	1.12147	2.3428	0.0002	0.00416837	yes	transcriptional regulator superman protein
XLOC_035928	XLOC_035928	Medtr7g405730	chr7:238596-240382	WT	A16b	OK	16.2971	35.4794	1.12237	2.26493	0.0002	0.00416837	yes	bidirectional sugar transporter
XLOC_004475	XLOC_004475	Medtr1g049330	chr1:19047131-19049262	WT	A16b	OK	131.447	286.299	1.12304	2.11162	0.0002	0.00416837	yes	leghemoglobin Lb120-1
XLOC_016151	XLOC_016151	Medtr3g026780	chr3:8245736-8248347	WT	A16b	OK	7.64303	16.6543	1.12368	1.92254	0.00115	0.0163654	yes	uroporphyrinogen-III C-methyltransferase
XLOC_024479	XLOC_024479	Medtr4g077940	chr4:29940107-29943330	WT	A16b	OK	1.49617	3.26119	1.12413	1.65033	0.00395	0.0409173	yes	protein transporter
XLOC_017579	XLOC_017579	Medtr3g075530	chr3:34390997-34395358	WT	A16b	OK	37.2517	81.2031	1.12423	2.46524	5e-05	0.00130725	yes	E3 ubiquitin-protein ligase RGLG2-like protein
XLOC_004092	XLOC_004092	Medtr1g035300	chr1:12801486-12806011	WT	A16b	OK	17.7656	38.7267	1.12424	2.49483	5e-05	0.00130725	yes	hypothetical protein
XLOC_041217	XLOC_041217	Medtr7g095640	chr7:38312523-38315333	WT	A16b	OK	5.7579	12.5574	1.12493	2.00161	0.00085	0.0129033	yes	inhibitor of apoptosis-promoting Bax1 protein
XLOC_032309	XLOC_032309	Medtr6g011530	chr6:3300400-3305366	WT	A16b	OK	59.1654	129.064	1.12526	2.28601	0.0001	0.00233358	yes	2-aminoethanethiol dioxygenase-like protein
XLOC_000614	XLOC_000614	Medtr1g027680	chr1:9231850-9234544	WT	A16b	OK	1.12314	2.45049	1.12554	1.71695	0.004	0.0412563	yes	stress-induced receptor-like kinase
XLOC_031478	XLOC_031478	Medtr5g083340	chr5:35977176-35979471	WT	A16b	OK	5.51836	12.0437	1.12597	2.11064	0.0006	0.00998016	yes	dehydration-responsive element-binding protein
XLOC_001623	XLOC_001623	Medtr1g062620,Medtr1g062650	chr1:27400910-27429047	WT	A16b	OK	8.38803	18.3158	1.12668	2.42969	0.0001	0.00233358	yes	glutamate-ammonia ligase-like protein
XLOC_023033	XLOC_023033	Medtr4g016920	chr4:5215986-5221708	WT	A16b	OK	3.54388	7.75145	1.12914	2.06374	0.0006	0.00998016	yes	glycoside hydrolase family 1 protein
XLOC_040235	XLOC_040235	Medtr7g065770	chr7:23870192-23872802	WT	A16b	OK	309.297	677.208	1.13061	1.78371	0.0022	0.0270569	yes	early nodulin ENOD18
XLOC_048337	XLOC_048337	Medtr0036s0140	scaffold0036:50719-51684	WT	A16b	OK	4.74348	10.3985	1.13236	1.85616	0.0017	0.0222842	yes	plant invertase/pectin methylesterase inhibitor
XLOC_043015	XLOC_043015	Medtr8g041390	chr8:15570996-15574452	WT	A16b	OK	94.2852	206.845	1.13345	2.13037	0.0005	0.00868727	yes	nodulin MtN21/EamA-like transporter family protein
XLOC_047741	XLOC_047741	-	chr8:32827697-32827882	WT	A16b	OK	161.517	354.62	1.13459	1.87401	0.0022	0.0270569	yes	#N/A
XLOC_020295	XLOC_020295	Medtr4g057200	chr4:20906264-20911203	WT	A16b	OK	4.9975	10.9734	1.13473	2.23815	0.00015	0.00329896	yes	lethal leaf-spot protein, putative
XLOC_026166	XLOC_026166	Medtr4g132540	chr4:55409366-55415198	WT	A16b	OK	16.4934	36.2883	1.13761	2.61034	5e-05	0.00130725	yes	transcription factor jumonji (JmjC) domain protein
XLOC_037574	XLOC_037574	Medtr7g078680	chr7:29762569-29765948	WT	A16b	OK	144.034	316.94	1.13779	2.36874	0.0001	0.00233358	yes	polygalacturonase/glycoside hydrolase family protein
XLOC_027376	XLOC_027376	Medtr5g034500,Medtr5g034590	chr5:14977073-15029067	WT	A16b	OK	23.1829	51.0217	1.13805	2.11191	0.00045	0.00809831	yes	potassium transporter-like protein
XLOC_011778	XLOC_011778	Medtr2g087830	chr2:36966850-36968022	WT	A16b	OK	9.82384	21.6251	1.13834	2.00397	0.0014	0.0190984	yes	hypothetical protein
XLOC_027367	XLOC_027367	Medtr5g034320	chr5:14864230-14867080	WT	A16b	OK	16.857	37.1085	1.13841	2.59038	5e-05	0.00130725	yes	polygalacturonase non-catalytic protein
XLOC_021184	XLOC_021184	Medtr4g087360	chr4:34280745-34284802	WT	A16b	OK	11.7412	25.8535	1.13877	2.32384	0.0001	0.00233358	yes	hypothetical protein
XLOC_001895	XLOC_001895	Medtr1g073180	chr1:32460020-32467731	WT	A16b	OK	6.83642	15.0578	1.1392	2.30823	0.0001	0.00233358	yes	4-coumarate:CoA ligase-like protein
XLOC_013194	XLOC_013194	Medtr3g046760	chr3:15506587-15509918	WT	A16b	OK	4.97607	10.961	1.1393	2.14147	0.00015	0.00329896	yes	eukaryotic cytochrome b561 protein
XLOC_034610	XLOC_034610	Medtr6g033260	chr6:10558892-10566735	WT	A16b	OK	23.9755	52.8598	1.14061	2.5627	5e-05	0.00130725	yes	monofunctional aspartokinase
XLOC_033594	XLOC_033594	Medtr6g080680	chr6:29011882-29013443	WT	A16b	OK	1.3268	2.93426	1.14505	1.7182	0.0034	0.036879	yes	F-box protein interaction domain protein
XLOC_044296	XLOC_044296	Medtr8g088740,Medtr8g088745	chr8:36861625-36864584	WT	A16b	OK	37.1785	82.2254	1.14512	2.06327	0.00035	0.00661642	yes	Serine/Threonine kinase family protein
XLOC_015303	XLOC_015303	Medtr3g109420	chr3:50607645-50609269	WT	A16b	OK	6.02235	13.3384	1.14719	1.80672	0.0024	0.028794	yes	2-on-2 hemoglobin
XLOC_041770	XLOC_041770	Medtr7g112490	chr7:46255767-46259866	WT	A16b	OK	8.8015	19.5102	1.14841	2.4356	5e-05	0.00130725	yes	protein phosphatase 2C family protein
XLOC_035857	XLOC_035857	Medtr6g093180	chr6:35180902-35189212	WT	A16b	OK	15.1238	33.5558	1.14974	2.33732	0.0001	0.00233358	yes	beta-amyrin synthase
XLOC_035161	XLOC_035161	Medtr6g462060	chr6:21728413-21729124	WT	A16b	OK	19.1914	42.6092	1.1507	2.08683	0.00145	0.0196125	yes	Nodule Cysteine-Rich (NCR) secreted peptide
XLOC_022964	XLOC_022964	Medtr4g014700	chr4:4191057-4194847	WT	A16b	OK	13.7728	30.5882	1.15115	2.34644	5e-05	0.00130725	yes	reticulon-like protein B2
XLOC_033866	XLOC_033866	Medtr6g088625	chr6:33741364-33743218	WT	A16b	OK	1.52905	3.39637	1.15136	1.72659	0.0034	0.036879	yes	hypothetical protein
XLOC_047107	XLOC_047107	Medtr8g089665	chr8:37312082-37315847	WT	A16b	OK	3.02263	6.71626	1.15185	2.00958	0.0007	0.0111953	yes	cellulase (glycosyl hydrolase family 5)
XLOC_032112	XLOC_032112	Medtr6g004720	chr6:394965-397459	WT	A16b	OK	4.0973	9.12523	1.15519	2.16958	0.0002	0.00416837	yes	Serine/Threonine kinase family protein
XLOC_042098	XLOC_042098	Medtr8g006450	chr8:577581-581419	WT	A16b	OK	31.8913	71.0455	1.15558	2.65325	5e-05	0.00130725	yes	obtusifoliol-14-demethylase
XLOC_038880	XLOC_038880	Medtr7g118110	chr7:49018841-49023120	WT	A16b	OK	15.2202	33.914	1.15589	2.17111	0.00025	0.00505074	yes	tyrosine kinase domain protein
XLOC_014905	XLOC_014905	Medtr3g097010	chr3:44432171-44439603	WT	A16b	OK	18.5508	41.3469	1.1563	2.27453	5e-05	0.00130725	yes	CBS/octicosapeptide/phox/Bemp1 (PB1) domain protein
XLOC_044069	XLOC_044069	Medtr8g078480	chr8:33454814-33463860	WT	A16b	OK	16.079	35.8681	1.15752	2.51229	5e-05	0.00130725	yes	BEL1-related homeotic protein
XLOC_045751	XLOC_045751	Medtr8g036940	chr8:13457442-13460904	WT	A16b	OK	4.32767	9.65695	1.15798	2.02636	0.0007	0.0111953	yes	gamma response-like protein, putative
XLOC_047870	XLOC_047870	Medtr0003s0580	scaffold0003:329181-330573	WT	A16b	OK	15.9055	35.5912	1.16199	2.40494	5e-05	0.00130725	yes	BPS1, putative
XLOC_009943	XLOC_009943	Medtr2g016730	chr2:5172337-5173691	WT	A16b	OK	1.9711	4.41317	1.16281	1.70336	0.0042	0.0427425	yes	AP2 domain class transcription factor
XLOC_008104	XLOC_008104	Medtr2g048900	chr2:21615899-21622152	WT	A16b	OK	79.261	177.526	1.16335	2.09142	0.0003	0.00585061	yes	endoplasmic oxidoreductin protein
XLOC_018256	XLOC_018256	Medtr3g096830	chr3:44314186-44319007	WT	A16b	OK	45.2968	101.478	1.16368	1.93047	0.00175	0.0227989	yes	transmembrane amino acid transporter family protein
XLOC_002543	XLOC_002543	Medtr1g094145	chr1:42324611-42328023	WT	A16b	OK	28.6324	64.1593	1.16401	2.41909	5e-05	0.00130725	yes	DUF4050 family protein
XLOC_021441	XLOC_021441	Medtr4g094342	chr4:37778268-37783776	WT	A16b	OK	6.31242	14.1466	1.16418	2.10194	0.00035	0.00661642	yes	nodulin MtN21/EamA-like transporter family protein
XLOC_039289	XLOC_039289	Medtr7g020870	chr7:6523212-6527508	WT	A16b	OK	21.8956	49.0869	1.1647	2.41892	0.00015	0.00329896	yes	myb/SANT-like DNA-binding domain protein
XLOC_038093	XLOC_038093	Medtr7g094110	chr7:37461659-37466000	WT	A16b	OK	6.28607	14.1163	1.16713	2.38827	0.0001	0.00233358	yes	sugar porter (SP) family MFS transporter
XLOC_021955	XLOC_021955	Medtr4g111975	chr4:46325031-46326931	WT	A16b	OK	1.2855	2.88683	1.16715	1.74178	0.004	0.0412563	yes	MYB-like transcription factor family protein
XLOC_018817	XLOC_018817	Medtr3g112070	chr3:52437379-52441419	WT	A16b	OK	38.3844	86.4594	1.1715	2.67397	5e-05	0.00130725	yes	glucose-1-phosphate adenylyltransferase family protein
XLOC_031894	XLOC_031894	Medtr5g095330,Medtr5g095400,Medtr5g095430	chr5:41664940-41723557	WT	A16b	OK	32.1714	72.5014	1.17223	2.13301	0.0002	0.00416837	yes	hypothetical protein
XLOC_022879	XLOC_022879	Medtr4g011730	chr4:2937454-2939745	WT	A16b	OK	0.998589	2.25058	1.17233	1.7731	0.0035	0.0376432	yes	PPR containing plant-like protein
XLOC_008456	XLOC_008456	Medtr2g068655	chr2:28489570-28490693	WT	A16b	OK	3.63008	8.19499	1.17474	1.75085	0.00445	0.0446683	yes	pathogenesis-related thaumatin family protein
XLOC_002990	XLOC_002990	Medtr1g107480	chr1:48784014-48787525	WT	A16b	OK	122.606	276.825	1.17495	2.28002	0.0002	0.00416837	yes	D-3-phosphoglycerate dehydrogenase family protein
XLOC_004815	XLOC_004815	Medtr1g059970	chr1:26109601-26114100	WT	A16b	OK	2.13259	4.82066	1.17663	1.75255	0.0043	0.0435284	yes	glutathione S-transferase, amino-terminal domain
XLOC_037428	XLOC_037428	Medtr7g074060	chr7:27645547-27650883	WT	A16b	OK	51.9019	117.326	1.17666	2.43867	5e-05	0.00130725	yes	ZIP metal ion transporter family protein
XLOC_037870	XLOC_037870	Medtr7g087070	chr7:33884580-33887689	WT	A16b	OK	4.17633	9.44435	1.17721	2.26247	0.00015	0.00329896	yes	alpha/beta fold hydrolase
XLOC_018192	XLOC_018192	Medtr3g095040	chr3:43385678-43387703	WT	A16b	OK	25.3401	57.3097	1.17736	2.46504	5e-05	0.00130725	yes	WRKY family transcription factor
XLOC_019267	XLOC_019267	Medtr4g011620	chr4:2871766-2879824	WT	A16b	OK	1.04766	2.37641	1.18161	2.09157	0.00045	0.00809831	yes	drug resistance transporter-like ABC domain protein
XLOC_014967	XLOC_014967	Medtr3g099300	chr3:45519236-45520950	WT	A16b	OK	1.96865	4.46983	1.18302	1.74707	0.0031	0.0346475	yes	HCP family protein with MYND-type zinc finger protein
XLOC_008761	XLOC_008761	Medtr2g080010	chr2:33761665-33764021	WT	A16b	OK	1.23878	2.81616	1.18482	1.75759	0.00345	0.0373155	yes	NAC transcription factor-like protein
XLOC_050076	XLOC_050076	Medtr1242s0010	scaffold1242:0-2302	WT	A16b	OK	172.618	392.514	1.18517	2.5167	5e-05	0.00130725	yes	phosphoglycerate kinase-like protein
XLOC_027571	XLOC_027571	Medtr5g041610	chr5:18270535-18272591	WT	A16b	OK	517.054	1175.79	1.18525	1.70125	0.0033	0.0362469	yes	leghemoglobin Lb120-1
XLOC_038674	XLOC_038674	Medtr7g112550	chr7:46287573-46290080	WT	A16b	OK	6.06274	13.8005	1.18667	2.19957	0.00035	0.00661642	yes	F-box protein PP2-A13
XLOC_000004	XLOC_000004	Medtr1g004990	chr1:35909-40554	WT	A16b	OK	19.3281	44.0271	1.18769	2.52878	5e-05	0.00130725	yes	casein kinase
XLOC_013033	XLOC_013033	Medtr3g435370	chr3:11571017-11573845	WT	A16b	OK	2.04815	4.66579	1.1878	1.73244	0.0039	0.0405091	yes	thioredoxin
XLOC_002612	XLOC_002612	Medtr1g096310	chr1:43364173-43366117	WT	A16b	OK	210.743	480.19	1.18812	2.1556	0.00025	0.00505074	yes	caffeic acid O-methyltransferase
XLOC_046418	XLOC_046418	Medtr8g064180	chr8:26900595-26902753	WT	A16b	OK	4.23871	9.66049	1.18847	2.12915	0.0002	0.00416837	yes	xyloglucan endotransglucosylase/hydrolase family protein
XLOC_027093	XLOC_027093	Medtr5g025610	chr5:10422422-10425348	WT	A16b	OK	23.1323	52.7326	1.18878	2.67841	5e-05	0.00130725	yes	cytochrome P450 family ABA 8'-hydroxylase
XLOC_035664	XLOC_035664	Medtr6g086060	chr6:32233744-32241660	WT	A16b	OK	11.1312	25.3899	1.18964	2.4877	5e-05	0.00130725	yes	serinc-domain serine and sphingolipid biosynthesis protein
XLOC_025000	XLOC_025000	Medtr4g094335	chr4:37757240-37758467	WT	A16b	OK	37.7688	86.2444	1.19124	2.3028	0.0001	0.00233358	yes	vacuolar iron transporter-like protein
XLOC_019337	XLOC_019337	Medtr4g014490	chr4:4095090-4098063	WT	A16b	OK	13.8453	31.6171	1.19131	2.46486	5e-05	0.00130725	yes	DUF538 family protein
XLOC_027421	XLOC_027421	Medtr5g036087	chr5:15720720-15721951	WT	A16b	OK	5.9243	13.5474	1.1933	2.01072	0.00185	0.0238096	yes	matrix metalloproteinase
XLOC_007328	XLOC_007328	Medtr2g026530	chr2:9593398-9595933	WT	A16b	OK	20.1456	46.1132	1.19472	2.61843	5e-05	0.00130725	yes	CASP POPTRDRAFT-like protein
XLOC_022963	XLOC_022963	Medtr4g014680	chr4:4177926-4183159	WT	A16b	OK	1.71577	3.93075	1.19595	2.1295	0.0003	0.00585061	yes	ethylene-overproduction protein
XLOC_018022	XLOC_018022	Medtr3g089125	chr3:40831983-40834426	WT	A16b	OK	45.1278	103.402	1.19618	2.26535	0.00015	0.00329896	yes	bidirectional sugar transporter
XLOC_009456	XLOC_009456	Medtr2g101920	chr2:43851531-43855716	WT	A16b	OK	1.63445	3.74747	1.19711	1.84317	0.00245	0.0291378	yes	transmembrane amino acid transporter family protein
XLOC_030830	XLOC_030830	Medtr5g062070	chr5:25777780-25781137	WT	A16b	OK	1.91932	4.41609	1.20218	1.75945	0.0033	0.0362469	yes	pumilio-family RNA-binding repeatprotein
XLOC_046627	XLOC_046627	Medtr8g072260	chr8:30521507-30524747	WT	A16b	OK	18.0101	41.5273	1.20526	2.63322	5e-05	0.00130725	yes	cytochrome P450 family ABA 8'-hydroxylase
XLOC_010363	XLOC_010363	Medtr2g031750	chr2:12029161-12031833	WT	A16b	OK	7.94139	18.3204	1.20599	2.20918	0.00045	0.00809831	yes	transmembrane amino acid transporter family protein
XLOC_038822	XLOC_038822	Medtr7g116710	chr7:48194769-48198660	WT	A16b	OK	6.44598	14.876	1.20652	2.27234	0.00025	0.00505074	yes	ABIL1-like protein
XLOC_037125	XLOC_037125	Medtr7g063580	chr7:23191456-23194480	WT	A16b	OK	2.12675	4.90989	1.20704	1.81041	0.00265	0.0309956	yes	aldo/keto reductase family oxidoreductase
XLOC_002205	XLOC_002205	Medtr1g083620	chr1:37202486-37212809	WT	A16b	OK	1.55575	3.59481	1.2083	2.01943	0.0007	0.0111953	yes	phospholipase D p2-like protein
XLOC_004108	XLOC_004108	Medtr1g035720	chr1:13039277-13041781	WT	A16b	OK	2.91495	6.73827	1.2089	2.07587	0.0005	0.00868727	yes	phototropic-responsive NPH3 family protein
XLOC_012566	XLOC_012566	Medtr3g010820	chr3:2605107-2611777	WT	A16b	OK	8.27982	19.1572	1.21022	2.54713	5e-05	0.00130725	yes	zinc induced facilitator-like protein
XLOC_029171	XLOC_029171	Medtr5g097010	chr5:42463028-42466972	WT	A16b	OK	10.5975	24.5909	1.2144	2.45483	5e-05	0.00130725	yes	glucose-1-phosphate adenylyltransferase family protein
XLOC_025773	XLOC_025773	Medtr4g119500	chr4:49536316-49537020	WT	A16b	OK	6.64009	15.4119	1.21477	1.90289	0.00215	0.0266132	yes	nuclear transcription factor Y protein
XLOC_010449	XLOC_010449	Medtr2g034440,Medtr2g034470	chr2:13145307-13153717	WT	A16b	OK	67.4267	156.574	1.21546	2.4911	0.0001	0.00233358	yes	glucan endo-1,3-beta-glucosidase
XLOC_039069	XLOC_039069	Medtr7g011330,Medtr7g011350	chr7:3014559-3039676	WT	A16b	OK	3.41315	7.94044	1.21812	2.34516	0.0002	0.00416837	yes	phosphate transporter PHO1-like protein
XLOC_027592	XLOC_027592	Medtr5g042320	chr5:18606269-18609160	WT	A16b	OK	27.867	64.8561	1.21868	2.30996	0.0003	0.00585061	yes	emp24/gp25L/p24 family protein
XLOC_014604	XLOC_014604	Medtr3g088110	chr3:39954021-39955471	WT	A16b	OK	10.5418	24.5412	1.21908	2.15742	0.0002	0.00416837	yes	NAC-like transcription factor
XLOC_025668	XLOC_025668	Medtr4g116277	chr4:48106635-48107654	WT	A16b	OK	121.775	284.232	1.22285	2.46798	5e-05	0.00130725	yes	plant/F18G18-20 protein
XLOC_022373	XLOC_022373	Medtr4g126930	chr4:52599412-52602267	WT	A16b	OK	1.82228	4.25337	1.22286	1.83236	0.00365	0.0388196	yes	receptor-like kinase
XLOC_004917	XLOC_004917	Medtr1g063850	chr1:28023351-28030240	WT	A16b	OK	0.89043	2.08285	1.22598	1.69737	0.00485	0.0478293	yes	RNA polymerase sigma factor
XLOC_013886	XLOC_013886	Medtr3g064080,Medtr3g064090,Medtr3g064130	chr3:28814373-28839715	WT	A16b	OK	18.0004	42.1267	1.22671	2.20695	0.0001	0.00233358	yes	cysteine-rich RLK (receptor-like kinase) protein
XLOC_047522	XLOC_047522	Medtr8g102100	chr8:42925059-42927168	WT	A16b	OK	29.8231	69.8021	1.22684	2.50732	5e-05	0.00130725	yes	zinc finger CCCH domain protein
XLOC_022293	XLOC_022293	Medtr4g123593	chr4:51409312-51412438	WT	A16b	OK	111.259	260.491	1.22731	2.5037	5e-05	0.00130725	yes	transmembrane protein 14C
XLOC_023329	XLOC_023329	Medtr4g029020	chr4:9994105-9995503	WT	A16b	OK	10.3287	24.1872	1.22758	2.5826	5e-05	0.00130725	yes	CBL-interacting kinase
XLOC_021887	XLOC_021887	Medtr4g109220	chr4:45318292-45320596	WT	A16b	OK	1.91657	4.51134	1.23503	2.00244	0.00095	0.0141626	yes	plant calmodulin-binding-like protein
XLOC_034089	XLOC_034089	Medtr6g009330	chr6:2726493-2735783	WT	A16b	OK	73.039	172.529	1.2401	2.6195	5e-05	0.00130725	yes	glucose-6-phosphate isomerase
XLOC_029917	XLOC_029917	Medtr5g024780	chr5:9981116-9984339	WT	A16b	OK	15.7187	37.1523	1.24097	2.67494	5e-05	0.00130725	yes	plant intracellular ras group-related LRR protein
XLOC_009728	XLOC_009728	Medtr2g009770	chr2:2083627-2084955	WT	A16b	OK	12.5463	29.6695	1.24172	2.39444	5e-05	0.00130725	yes	zein-binding protein
XLOC_044837	XLOC_044837	Medtr8g106670	chr8:45024348-45027049	WT	A16b	OK	3.53197	8.37223	1.24514	2.04212	0.00085	0.0129033	yes	MATE efflux family protein
XLOC_014037	XLOC_014037	Medtr3g069885	chr3:31290119-31290410	WT	A16b	OK	249.516	592.44	1.24754	2.0173	0.00135	0.0185487	yes	Nodule Cysteine-Rich (NCR) secreted peptide
XLOC_016994	XLOC_016994	Medtr3g463450	chr3:25399679-25403273	WT	A16b	OK	6.40697	15.232	1.24939	2.53353	5e-05	0.00130725	yes	TPR superfamily protein
XLOC_014578	XLOC_014578	Medtr3g087150	chr3:39521057-39525188	WT	A16b	OK	39.4755	93.9057	1.25025	2.78426	5e-05	0.00130725	yes	plant/T5J17-70 protein, putative
XLOC_030538	XLOC_030538	Medtr5g044770	chr5:19648694-19650051	WT	A16b	OK	18.8468	44.9081	1.25266	2.48764	5e-05	0.00130725	yes	eukaryotic aspartyl protease family protein
XLOC_040638	XLOC_040638	Medtr7g079300	chr7:30090014-30092693	WT	A16b	OK	9.54999	22.7591	1.25287	2.44432	0.0001	0.00233358	yes	subtilisin-like serine protease
XLOC_030552	XLOC_030552	Medtr5g045250	chr5:19855599-19857686	WT	A16b	OK	14.5295	34.631	1.25308	2.7631	5e-05	0.00130725	yes	cytochrome P450 family protein
XLOC_045819	XLOC_045819	Medtr8g039130	chr8:14499067-14499854	WT	A16b	OK	23.2323	55.3832	1.25332	2.40693	0.0006	0.00998016	yes	Nodule Cysteine-Rich (NCR) secreted peptide
XLOC_022473	XLOC_022473	Medtr4g129920	chr4:54169250-54177384	WT	A16b	OK	15.303	36.4895	1.25367	2.20512	0.00105	0.0152489	yes	cytosolic purine 5-nucleotidase
XLOC_004330	XLOC_004330	Medtr1g044225	chr1:16707541-16708226	WT	A16b	OK	4.09017	9.75973	1.25468	1.9294	0.00175	0.0227989	yes	transcriptional regulator superman protein
XLOC_017439	XLOC_017439	Medtr3g072160	chr3:32416264-32418035	WT	A16b	OK	9.18066	21.9084	1.25481	2.36757	0.0001	0.00233358	yes	BTB/POZ domain protein
XLOC_024767	XLOC_024767	Medtr4g087160	chr4:34147845-34149676	WT	A16b	OK	18.4342	44.0166	1.25567	2.32432	5e-05	0.00130725	yes	maternal effect embryo arrest protein, putative
XLOC_042312	XLOC_042312	Medtr8g012595	chr8:3661071-3664753	WT	A16b	OK	20.0057	47.8117	1.25695	2.5164	5e-05	0.00130725	yes	ER lumen protein retaining receptor-like protein
XLOC_017158	XLOC_017158	Medtr3g062880	chr3:28423132-28423746	WT	A16b	OK	91.5956	218.943	1.25721	2.61905	5e-05	0.00130725	yes	Nodule Cysteine-Rich (NCR) secreted peptide
XLOC_024492	XLOC_024492	Medtr4g078160	chr4:30084717-30090940	WT	A16b	OK	13.5578	32.4331	1.25834	2.63054	5e-05	0.00130725	yes	CCCH-type zinc finger protein, putative
XLOC_004969	XLOC_004969	Medtr1g067000	chr1:28815958-28822118	WT	A16b	OK	5.84682	13.987	1.25837	2.26957	0.00015	0.00329896	yes	myb transcription factor
XLOC_004813	XLOC_004813	Medtr1g059940	chr1:26090174-26094500	WT	A16b	OK	7.40119	17.7127	1.25896	2.1758	0.00045	0.00809831	yes	eukaryotic-type carbonic anhydrase
XLOC_006277	XLOC_006277	Medtr1g107550	chr1:48878968-48881273	WT	A16b	OK	1.02408	2.45195	1.25961	1.74094	0.0036	0.0384161	yes	papain family cysteine protease
XLOC_017629	XLOC_017629	Medtr3g078250	chr3:35245628-35248236	WT	A16b	OK	2.53249	6.07429	1.26216	2.1367	0.00075	0.0117878	yes	LRR receptor-like kinase
XLOC_041084	XLOC_041084	Medtr7g092230,Medtr7g092240,Medtr7g092250	chr7:36522976-36538356	WT	A16b	OK	7.03837	16.8901	1.26286	2.4316	0.0002	0.00416837	yes	oligopeptide transporter OPT family protein
XLOC_016776	XLOC_016776	Medtr3g055480	chr3:21819797-21821185	WT	A16b	OK	23.9865	57.6321	1.26465	2.41998	0.00015	0.00329896	yes	EF-hand pair protein
XLOC_006819	XLOC_006819	Medtr2g010740	chr2:2503236-2506194	WT	A16b	OK	38.1667	91.7522	1.26543	2.76106	5e-05	0.00130725	yes	sulfite exporter TauE/SafE family protein, putative
XLOC_041646	XLOC_041646	Medtr7g108930	chr7:44513812-44520053	WT	A16b	OK	110.975	266.958	1.26637	1.86991	0.0023	0.0279806	yes	sucrose synthase
XLOC_029010	XLOC_029010	Medtr5g093430,Medtr5g093440	chr5:40785116-40794030	WT	A16b	OK	10.0657	24.2464	1.26832	2.38872	0.00035	0.00661642	yes	DUF4408 domain protein
XLOC_034897	XLOC_034897	Medtr6g445020	chr6:15588981-15589272	WT	A16b	OK	379.286	913.703	1.26844	2.88455	0.0009	0.0135546	yes	Nodule Cysteine-Rich (NCR) secreted peptide
XLOC_014963	XLOC_014963	Medtr3g099170	chr3:45462947-45465687	WT	A16b	OK	0.481056	1.1607	1.27072	1.73643	0.00355	0.0380312	yes	DnaJ heat shock amino-terminal domain protein
XLOC_004680	XLOC_004680	Medtr1g054635	chr1:23767953-23771967	WT	A16b	OK	22.2264	53.8505	1.27669	2.39965	0.0001	0.00233358	yes	fatty acyl-CoA reductase-like protein
XLOC_022603	XLOC_022603	Medtr4g133300	chr4:55765761-55768247	WT	A16b	OK	2.09839	5.08771	1.27773	1.81205	0.00315	0.0350424	yes	paired amphipathic helix protein
XLOC_046135	XLOC_046135	Medtr8g060830	chr8:21262721-21266127	WT	A16b	OK	1.63717	3.97047	1.27811	1.78067	0.00325	0.0358626	yes	transmembrane protein, putative
XLOC_021154	XLOC_021154	Medtr4g086020	chr4:33643563-33646615	WT	A16b	OK	20.5049	49.7865	1.27979	2.595	5e-05	0.00130725	yes	ferredoxin-nitrite reductase
XLOC_020393	XLOC_020393	Medtr4g060660	chr4:22321824-22322088	WT	A16b	OK	760.109	1845.66	1.27986	3.24687	0.0005	0.00868727	yes	Nodule Cysteine-Rich (NCR) secreted peptide
XLOC_046911	XLOC_046911	Medtr8g080750	chr8:34744904-34758779	WT	A16b	OK	722.344	1754.76	1.28052	2.30851	0.00015	0.00329896	yes	viral movement protein
XLOC_034747	XLOC_034747	Medtr6g043700	chr6:13228758-13230010	WT	A16b	OK	15.5179	37.7033	1.28076	2.44275	0.0001	0.00233358	yes	alginate lyase
XLOC_040954	XLOC_040954	Medtr7g088790	chr7:34644616-34648929	WT	A16b	OK	11.1766	27.1606	1.28103	2.54554	5e-05	0.00130725	yes	peptide/nitrate transporter
XLOC_020785	XLOC_020785	Medtr4g074190	chr4:28224682-28227307	WT	A16b	OK	6.64489	16.1539	1.28157	2.70422	5e-05	0.00130725	yes	phototropic-responsive NPH3 family protein
XLOC_001613	XLOC_001613	Medtr1g062110	chr1:27121977-27126198	WT	A16b	OK	2.48353	6.03957	1.28205	2.07541	0.0005	0.00868727	yes	leucoanthocyanidin dioxygenase-like protein
XLOC_018460	XLOC_018460	Medtr3g102660	chr3:47311375-47312866	WT	A16b	OK	10.1582	24.7257	1.28336	2.12093	0.0006	0.00998016	yes	GASA/GAST/Snakin
XLOC_021675	XLOC_021675	Medtr4g101260	chr4:41820241-41821013	WT	A16b	OK	602.064	1466.07	1.28397	2.32978	5e-05	0.00130725	yes	Lipid transfer protein
XLOC_010074	XLOC_010074	Medtr2g021242,Medtr2g021255	chr2:7191299-7207199	WT	A16b	OK	69.7838	170.26	1.28677	2.51428	5e-05	0.00130725	yes	glutamine synthetase domain protein
XLOC_005102	XLOC_005102	Medtr1g070185	chr1:30867077-30870184	WT	A16b	OK	8.87763	21.6926	1.28896	2.6537	5e-05	0.00130725	yes	desacetoxyvindoline 4-hydroxylase, putative
XLOC_045759	XLOC_045759	Medtr8g037150	chr8:13707136-13713285	WT	A16b	OK	4.80577	11.743	1.28896	2.25068	0.0001	0.00233358	yes	E3 ubiquitin ligase BIG brother-like protein
XLOC_002881	XLOC_002881	Medtr1g104890	chr1:47285168-47289010	WT	A16b	OK	2.39968	5.87654	1.29213	1.98831	0.0005	0.00868727	yes	cysteine-rich receptor-kinase-like protein
XLOC_004351	XLOC_004351	Medtr1g045610	chr1:17117605-17119422	WT	A16b	OK	6.79253	16.6355	1.29224	2.37574	5e-05	0.00130725	yes	myb transcription factor
XLOC_030546	XLOC_030546	Medtr5g045000	chr5:19732914-19738232	WT	A16b	OK	51.1349	125.234	1.29225	2.69305	5e-05	0.00130725	yes	glucosamine-6-phosphate isomerase/6-phosphoglactonase
XLOC_028560	XLOC_028560	Medtr5g081030	chr5:34685545-34687023	WT	A16b	OK	269.149	659.957	1.29397	2.24393	0.0001	0.00233358	yes	leghemoglobin Lb120-1
XLOC_045736	XLOC_045736	Medtr8g036075	chr8:13245837-13246692	WT	A16b	OK	50.4779	123.793	1.2942	2.51097	5e-05	0.00130725	yes	EF hand calcium-binding family protein
XLOC_044768	XLOC_044768	Medtr8g104030	chr8:43801753-43802835	WT	A16b	OK	3.11842	7.65095	1.29482	1.899	0.0013	0.0180171	yes	cytochrome P450 family protein
XLOC_021281	XLOC_021281	Medtr4g089020,Medtr4g089030	chr4:35641125-35657204	WT	A16b	OK	6.19396	15.2111	1.29619	1.61299	0.0029	0.0330303	yes	cytochrome P450 family 71 protein
XLOC_036028	XLOC_036028	Medtr7g009060	chr7:1913708-1933672	WT	A16b	OK	32.9068	80.8408	1.2967	2.68395	5e-05	0.00130725	yes	phosphoglycerate mutase-like protein
XLOC_002564	XLOC_002564	Medtr1g094810	chr1:42631686-42636607	WT	A16b	OK	13.5197	33.3057	1.30071	2.78926	5e-05	0.00130725	yes	calcium-dependent lipid-binding (CaLB domain) family pro
XLOC_026926	XLOC_026926	Medtr5g021130	chr5:8100970-8103215	WT	A16b	OK	1.16497	2.87051	1.30101	1.9225	0.00245	0.0291378	yes	transcription factor, putative
XLOC_010135	XLOC_010135	Medtr2g022900	chr2:7974962-7975872	WT	A16b	OK	15.8777	39.1488	1.30197	2.18874	0.00035	0.00661642	yes	154 kDa class V heat shock protein
XLOC_029383	XLOC_029383	Medtr5g008040	chr5:1639968-1644617	WT	A16b	OK	4.82579	11.9001	1.30213	2.25794	0.0003	0.00585061	yes	12-oxophytodienoate reductase-like protein
XLOC_037957	XLOC_037957	Medtr7g090020	chr7:35316944-35320702	WT	A16b	OK	3.4601	8.53249	1.30215	2.43287	5e-05	0.00130725	yes	BTB/POZ ankyrin repeat protein
XLOC_019815	XLOC_019815	Medtr4g033290	chr4:11662444-11662946	WT	A16b	OK	13.9378	34.4026	1.30351	2.12555	0.00185	0.0238096	yes	Nodule Cysteine-Rich (NCR) secreted peptide
XLOC_004457	XLOC_004457	Medtr1g048610	chr1:18708192-18709593	WT	A16b	OK	21.2072	52.374	1.3043	2.7208	5e-05	0.00130725	yes	ethylene response factor
XLOC_045440	XLOC_045440	Medtr8g023990	chr8:8774218-8776349	WT	A16b	OK	1.79923	4.44661	1.30533	2.07087	0.0004	0.00738628	yes	B3 DNA-binding domain protein
XLOC_006747	XLOC_006747	Medtr2g008880	chr2:1672956-1677274	WT	A16b	OK	3.92974	9.71687	1.30606	1.92669	0.00295	0.0333612	yes	alpha/beta-hydrolase superfamily protein
XLOC_005646	XLOC_005646	Medtr1g087500	chr1:39213340-39217313	WT	A16b	OK	2.26255	5.6037	1.30843	2.19094	0.00065	0.0106178	yes	hypothetical protein
XLOC_026903	XLOC_026903	Medtr5g020740	chr5:7941705-7943809	WT	A16b	OK	310.7	769.597	1.30858	1.93871	0.00135	0.0185487	yes	phenylcoumaran benzylic ether reductase-like protein Fi1
XLOC_006931	XLOC_006931	Medtr2g014250	chr2:3995650-3996265	WT	A16b	OK	73.3863	182.138	1.31145	2.61267	0.0001	0.00233358	yes	hypothetical protein
XLOC_018104	XLOC_018104	Medtr3g092150	chr3:42086362-42087887	WT	A16b	OK	19.6459	48.8119	1.31301	2.81798	5e-05	0.00130725	yes	homeobox associated leucine zipper protein
XLOC_046520	XLOC_046520	Medtr8g068360	chr8:28506705-28508326	WT	A16b	OK	4.24022	10.5399	1.31364	2.4258	5e-05	0.00130725	yes	UDP-glucosyltransferase family protein
XLOC_031509	XLOC_031509	Medtr5g084040	chr5:36271840-36272851	WT	A16b	OK	25.3177	63.0687	1.31678	2.47691	0.0002	0.00416837	yes	Nodule-specific Glycine Rich Peptide
XLOC_030749	XLOC_030749	Medtr5g058510	chr5:24195302-24195847	WT	A16b	OK	19.0703	47.5207	1.31723	2.41064	0.0009	0.0135546	yes	Nodule Cysteine-Rich (NCR) secreted peptide
XLOC_005091	XLOC_005091	Medtr1g069985,Medtr1g070015,Medtr1g070020,Medtr1g070035	chr1:30656381-30710860	WT	A16b	OK	11.5692	28.8805	1.3198	1.78048	0.0032	0.0354336	yes	ethylene-responsive transcription factor 1B
XLOC_016849	XLOC_016849	Medtr3g058410	chr3:23157581-23159265	WT	A16b	OK	31.8117	79.447	1.32044	2.97403	5e-05	0.00130725	yes	serine acetyltransferase
XLOC_046549	XLOC_046549	Medtr8g069135	chr8:28940792-28944606	WT	A16b	OK	1.54806	3.87503	1.32374	1.76786	0.00195	0.0247795	yes	hypothetical protein
XLOC_043794	XLOC_043794	Medtr8g069880	chr8:29551398-29553538	WT	A16b	OK	1.6413	4.11203	1.32501	2.01396	0.00255	0.0300281	yes	ankyrin repeat protein
XLOC_004828	XLOC_004828	Medtr1g060550	chr1:26347875-26349522	WT	A16b	OK	39.159	98.1439	1.32556	2.99791	5e-05	0.00130725	yes	cytochrome P450 family 94 protein
XLOC_048799	XLOC_048799	Medtr0117s0080	scaffold0117:27776-31562	WT	A16b	OK	1.3789	3.46221	1.32817	2.00737	0.0008	0.0123702	yes	TPX2 (targeting protein for Xklp2) family protein
XLOC_040316	XLOC_040316	Medtr7g068380	chr7:25012333-25016522	WT	A16b	OK	28.6635	72.0603	1.32999	2.71157	5e-05	0.00130725	yes	vacuolar cation/proton exchanger 3
XLOC_035963	XLOC_035963	Medtr7g406880	chr7:962606-963735	WT	A16b	OK	3.4524	8.68496	1.33092	2.06103	0.00145	0.0196125	yes	alpha/beta hydrolase fold protein
XLOC_022729	XLOC_022729	Medtr4g007090,Medtr4g007095	chr4:943496-949083	WT	A16b	OK	4.12737	10.4109	1.33481	2.02925	0.00075	0.0117878	yes	phospholipid N-methyltransferase
XLOC_018920	XLOC_018920	Medtr3g115340	chr3:53932568-53939913	WT	A16b	OK	10.5578	26.6481	1.33572	3.03191	5e-05	0.00130725	yes	starch branching enzyme I
XLOC_048856	XLOC_048856	Medtr0133s0020,Medtr0133s0030	scaffold0133:5959-13892	WT	A16b	OK	2.01263	5.08715	1.33778	2.28815	0.00015	0.00329896	yes	disease resistance protein
XLOC_015604	XLOC_015604	Medtr3g117800	chr3:55161144-55163712	WT	A16b	OK	5.71227	14.4603	1.33996	2.48803	5e-05	0.00130725	yes	glycosyl hydrolase family 10 protein
XLOC_045229	XLOC_045229	Medtr8g015950	chr8:5271617-5272987	WT	A16b	OK	7.02849	17.8232	1.34247	2.26951	0.00025	0.00505074	yes	2,3-diketo-5-methylthio-1-phosphopentane phosphatase
XLOC_006531	XLOC_006531	Medtr1g116930	chr1:52808804-52811683	WT	A16b	OK	21.0272	53.323	1.3425	2.69869	5e-05	0.00130725	yes	peptide/nitrate transporter
XLOC_047904	XLOC_047904	Medtr0004s0650	scaffold0004:373425-376344	WT	A16b	OK	30.7452	77.9768	1.34268	2.56354	5e-05	0.00130725	yes	glycerol-3-phosphate transporter
XLOC_036043	XLOC_036043	Medtr7g009710	chr7:2199066-2203609	WT	A16b	OK	4.10815	10.4232	1.34324	2.40963	5e-05	0.00130725	yes	2-aminoethanethiol dioxygenase-like protein
XLOC_020515	XLOC_020515	Medtr4g064893	chr4:24244047-24246190	WT	A16b	OK	7.92774	20.1164	1.34339	2.56958	5e-05	0.00130725	yes	cation diffusion facilitator family transporter
XLOC_023696	XLOC_023696	Medtr4g050590	chr4:17934694-17937667	WT	A16b	OK	64.5883	164.061	1.34489	2.78388	5e-05	0.00130725	yes	FAF-like protein
XLOC_025001	XLOC_025001	Medtr4g094338	chr4:37760309-37763996	WT	A16b	OK	32.1794	81.74	1.3449	2.63941	5e-05	0.00130725	yes	hypothetical protein
XLOC_022366	XLOC_022366	Medtr4g126270	chr4:52511226-52521215	WT	A16b	OK	29.7913	75.6768	1.34496	2.77036	5e-05	0.00130725	yes	receptor-like Serine/Threonine-kinase ALE2-like protein
XLOC_009020	XLOC_009020	Medtr2g089360	chr2:37763974-37766790	WT	A16b	OK	1.55642	3.95404	1.3451	2.35833	5e-05	0.00130725	yes	G-type lectin S-receptor-like Serine/Threonine-kinase plant
XLOC_014033	XLOC_014033	Medtr3g069830	chr3:31279820-31280428	WT	A16b	OK	104.864	266.626	1.34629	2.58217	5e-05	0.00130725	yes	Nodule Cysteine-Rich (NCR) secreted peptide
XLOC_048770	XLOC_048770	Medtr0110s0050	scaffold0110:32209-37420	WT	A16b	OK	2.36192	6.00744	1.34679	2.30208	0.00025	0.00505074	yes	5'-3' exonuclease family protein
XLOC_045579	XLOC_045579	Medtr8g028615	chr8:10978603-10982020	WT	A16b	OK	7.50418	19.1148	1.34892	2.48934	5e-05	0.00130725	yes	heavy metal-associated domain protein
XLOC_009910	XLOC_009910	Medtr2g015720	chr2:4685634-4691237	WT	A16b	OK	14.8263	37.8485	1.35207	3.05163	5e-05	0.00130725	yes	trichome birefringence-like protein
XLOC_043408	XLOC_043408	Medtr8g466030	chr8:23575345-23577213	WT	A16b	OK	3.11158	7.94628	1.35263	2.06843	0.00095	0.0141626	yes	quinone oxidoreductase
XLOC_041183	XLOC_041183	Medtr7g094830	chr7:37858612-37859806	WT	A16b	OK	2.01092	5.13719	1.35312	1.97919	0.0012	0.0169133	yes	DUF3049 family protein
XLOC_043277	XLOC_043277	Medtr8g059150	chr8:20686912-20690023	WT	A16b	OK	5.88377	15.0366	1.35366	2.47069	0.0001	0.00233358	yes	white-brown-complex ABC transporter family protein
XLOC_014959	XLOC_014959	Medtr3g099120	chr3:45437242-45440244	WT	A16b	OK	45.2951	115.787	1.35405	3.02826	5e-05	0.00130725	yes	non-specific phospholipase C4
XLOC_032886	XLOC_032886	Medtr6g038390	chr6:13759823-13761899	WT	A16b	OK	9.11031	23.3649	1.35877	2.52665	0.0001	0.00233358	yes	oxidoreductase family, NAD-binding rossmann fold
XLOC_021835	XLOC_021835	Medtr4g107630	chr4:44583771-44586598	WT	A16b	OK	4.21493	10.8133	1.35923	2.39141	5e-05	0.00130725	yes	integral membrane HPP family protein
XLOC_019275	XLOC_019275	Medtr4g011790	chr4:2975965-2984037	WT	A16b	OK	17.4789	44.8505	1.35951	3.12491	5e-05	0.00130725	yes	fatty acyl-CoA synthetase family protein
XLOC_000743	XLOC_000743	Medtr1g032100	chr1:11357487-11361161	WT	A16b	OK	1.96832	5.05642	1.36115	2.37904	0.0001	0.00233358	yes	ankyrin repeat plant-like protein
XLOC_027626	XLOC_027626	Medtr5g043880	chr5:19269255-19276742	WT	A16b	OK	1.16145	2.98364	1.36115	1.83763	0.00295	0.0333612	yes	WRKY family transcription factor
XLOC_012443	XLOC_012443	Medtr3g006280	chr3:612951-621261	WT	A16b	OK	1.97835	5.08972	1.36329	2.66204	5e-05	0.00130725	yes	disease resistance protein (TIR-NBS-LRR class)
XLOC_048592	XLOC_048592	Medtr0072s0040	scaffold0072:21636-26298	WT	A16b	OK	10.8124	27.8396	1.36445	2.89348	5e-05	0.00130725	yes	ultrapetala developmental regulator
XLOC_033315	XLOC_033315	Medtr6g089480	chr6:22689709-22692945	WT	A16b	OK	6.60396	17.0058	1.36463	2.39156	5e-05	0.00130725	yes	pfkB family carbohydrate kinase
XLOC_048591	XLOC_048591	Medtr0071s0100	scaffold0071:53923-63675	WT	A16b	OK	2.70007	6.96038	1.36617	2.40242	0.0001	0.00233358	yes	histone-lysine N-methyltransferase
XLOC_021297	XLOC_021297	Medtr4g089135	chr4:35772137-35774193	WT	A16b	OK	1.3418	3.46118	1.36709	1.92547	0.0011	0.0157832	yes	NAC transcription factor-like protein
XLOC_034567	XLOC_034567	Medtr6g027730,Medtr6g027740	chr6:9690204-9693720	WT	A16b	OK	296.39	764.678	1.36736	1.99457	0.0006	0.00998016	yes	2-aminoethanethiol dioxygenase-like protein
XLOC_034023	XLOC_034023	Medtr6g007160	chr6:1475464-1477503	WT	A16b	OK	11.2972	29.1579	1.36792	2.58191	0.0001	0.00233358	yes	transmembrane protein, putative
XLOC_025807	XLOC_025807	Medtr4g120950	chr4:50072676-50073866	WT	A16b	OK	14.4736	37.4325	1.37087	2.2978	0.00045	0.00809831	yes	pathogenesis-related protein bet V I family protein
XLOC_019075	XLOC_019075	-	chr3:50231173-50231673	WT	A16b	OK	6.48565	16.8011	1.37324	2.00786	0.001	0.0147015	yes	#N/A
XLOC_000077	XLOC_000077	Medtr1g008700	chr1:1025571-1030563	WT	A16b	OK	35.3839	91.6878	1.37364	3.07075	5e-05	0.00130725	yes	2-on-2 hemoglobin
XLOC_042115	XLOC_042115	Medtr8g006775	chr8:940895-947475	WT	A16b	OK	11.7516	30.4576	1.37395	2.6127	0.0001	0.00233358	yes	auxin efflux carrier family protein
XLOC_009754	XLOC_009754	Medtr2g010815	chr2:2537867-2539247	WT	A16b	OK	2.29195	5.94096	1.37412	2.01599	0.0015	0.0201745	yes	regulator of ribonuclease activity protein A
XLOC_021745	XLOC_021745	Medtr4g103970	chr4:43008518-43009210	WT	A16b	OK	10.8985	28.2779	1.37554	2.46365	0.0001	0.00233358	yes	hypothetical protein
XLOC_022502	XLOC_022502	Medtr4g130780	chr4:54496081-54497288	WT	A16b	OK	240.14	623.932	1.37751	2.16473	0.00015	0.00329896	yes	early nodulin-like protein
XLOC_022512	XLOC_022512	Medtr4g131060	chr4:54658656-54660685	WT	A16b	OK	32.2313	83.7875	1.37827	3.04611	5e-05	0.00130725	yes	CBL-interacting kinase
XLOC_049623	XLOC_049623	Medtr0512s0030	scaffold0512:10499-10798	WT	A16b	OK	39.01	101.524	1.37991	2.62613	0.00505	0.0493181	yes	Nodule Cysteine-Rich (NCR) secreted peptide
XLOC_047261	XLOC_047261	Medtr8g094290	chr8:39426769-39429601	WT	A16b	OK	6.26078	16.2954	1.38005	2.54842	5e-05	0.00130725	yes	transmembrane amino acid transporter family protein
XLOC_024108	XLOC_024108	Medtr4g065390	chr4:24577302-24579549	WT	A16b	OK	22.592	58.8041	1.38011	2.56248	0.0005	0.00868727	yes	Nodule Cysteine-Rich (NCR) secreted peptide
XLOC_014516	XLOC_014516	Medtr3g085657,Medtr3g085660	chr3:38749463-38758033	WT	A16b	OK	20.6668	53.8223	1.38089	2.89631	5e-05	0.00130725	yes	Nodule Cysteine-Rich (NCR) secreted peptide
XLOC_019038	XLOC_019038	-	chr3:21077376-21077585	WT	A16b	OK	204.658	533.509	1.3823	3.26425	5e-05	0.00130725	yes	#N/A
XLOC_008630	XLOC_008630	Medtr2g075730,Medtr2g075750	chr2:31672035-31678918	WT	A16b	OK	5.37423	14.0102	1.38235	2.09881	0.0006	0.00998016	yes	WRKY family transcription factor
XLOC_002755	XLOC_002755	Medtr1g100697,Medtr1g100707	chr1:45641464-45648684	WT	A16b	OK	195.697	510.281	1.38268	2.54218	0.0001	0.00233358	yes	F-box/LRR plant protein
XLOC_014883	XLOC_014883	Medtr3g096410	chr3:44066871-44069148	WT	A16b	OK	12.3833	32.3588	1.38576	3.02633	5e-05	0.00130725	yes	white-brown-complex ABC transporter family protein
XLOC_020311	XLOC_020311	Medtr4g057600	chr4:21148962-21151877	WT	A16b	OK	2.44119	6.37925	1.3858	2.14174	0.00055	0.00934364	yes	serine carboxypeptidase-like protein
XLOC_030197	XLOC_030197	Medtr5g033510	chr5:14432471-14434198	WT	A16b	OK	2.57881	6.74521	1.38716	2.1032	0.0013	0.0180171	yes	tryptophan aminotransferase-like protein
XLOC_037515	XLOC_037515	Medtr7g076840	chr7:29008914-29010256	WT	A16b	OK	3.2384	8.48892	1.3903	2.09325	0.00065	0.0106178	yes	transcription factor bHLH93-like protein, putative
XLOC_029994	XLOC_029994	Medtr5g026620	chr5:10970469-10973893	WT	A16b	OK	14.751	38.7177	1.39219	2.78511	5e-05	0.00130725	yes	ubiquinol oxidase 1a
XLOC_043860	XLOC_043860	Medtr8g072000	chr8:30384501-30389758	WT	A16b	OK	159.469	419.559	1.3956	2.69574	5e-05	0.00130725	yes	pectinacetylesterase family protein
XLOC_014633	XLOC_014633	Medtr3g088645	chr3:40380355-40381979	WT	A16b	OK	1.32207	3.48476	1.39826	1.84803	0.0032	0.0354336	yes	NAD(P)H-quinone oxidoreductase subunit M
XLOC_022611	XLOC_022611	Medtr4g133490	chr4:55837008-55838465	WT	A16b	OK	0.943251	2.48725	1.39884	1.88161	0.00235	0.0283364	yes	F-box protein
XLOC_017729	XLOC_017729	Medtr3g080810	chr3:36572814-36575499	WT	A16b	OK	5.31957	14.033	1.39944	2.69757	5e-05	0.00130725	yes	glycosyl hydrolase family 9 protein
XLOC_025936	XLOC_025936	Medtr4g125180	chr4:51913171-51915947	WT	A16b	OK	7.08953	18.7065	1.39978	3.03248	5e-05	0.00130725	yes	subtilisin-like serine protease
XLOC_006713	XLOC_006713	Medtr2g007880	chr2:1182168-1183661	WT	A16b	OK	1.2147	3.21116	1.40249	1.96224	0.00105	0.0152489	yes	transferase family protein
XLOC_016779	XLOC_016779	Medtr3g055520,Medtr3g055570,Medtr3g055585	chr3:21843047-21860137	WT	A16b	OK	19.8976	52.6327	1.40337	2.40146	0.00035	0.00661642	yes	EF-hand pair protein
XLOC_021445	XLOC_021445	Medtr4g094352	chr4:37806292-37809392	WT	A16b	OK	3.72602	9.86086	1.40408	2.24202	0.0004	0.00738628	yes	nodulin MtN21/EamA-like transporter family protein
XLOC_015862	XLOC_015862	Medtr3g012420	chr3:3374139-3435308	WT	A16b	OK	14.9648	39.652	1.40582	2.5758	5e-05	0.00130725	yes	nodulin MtN21/EamA-like transporter family protein
XLOC_008370	XLOC_008370	Medtr2g063130	chr2:26693570-26694364	WT	A16b	OK	46.3194	123.038	1.40942	2.82536	5e-05	0.00130725	yes	Nodule Cysteine-Rich (NCR) secreted peptide
XLOC_044257	XLOC_044257	Medtr8g087710	chr8:36261985-36264406	WT	A16b	OK	241.638	641.876	1.40945	1.97659	0.0005	0.00868727	yes	major intrinsic protein (MIP) family transporter
XLOC_009501	XLOC_009501	Medtr2g103303	chr2:44467241-44468515	WT	A16b	OK	22.2478	59.1841	1.41155	2.70695	0.0001	0.00233358	yes	embryo-specific protein
XLOC_001012	XLOC_001012	Medtr1g041815,Medtr1g041875,Medtr1g041885,Medtr1g042310	chr1:15725729-15780331	WT	A16b	OK	5.94621	15.8186	1.41157	2.44744	0.0001	0.00233358	yes	peptide transporter 1
XLOC_041923	XLOC_041923	Medtr7g116870	chr7:48254024-48256186	WT	A16b	OK	1.36927	3.64998	1.41448	1.85007	0.00335	0.0365024	yes	lanatoside 15-O-acetylesterase
XLOC_015005	XLOC_015005	Medtr3g100470	chr3:46200492-46202085	WT	A16b	OK	8.75828	23.4365	1.42004	2.72343	5e-05	0.00130725	yes	AT hook motif DNA-binding family protein
XLOC_022020	XLOC_022020	Medtr4g114640,Medtr4g114650	chr4:47161795-47177446	WT	A16b	OK	8.689	23.2514	1.42005	2.95629	5e-05	0.00130725	yes	EIN3-binding F-box-like protein
XLOC_046795	XLOC_046795	Medtr8g077680	chr8:33042238-33049752	WT	A16b	OK	3.93579	10.5337	1.42029	2.65459	5e-05	0.00130725	yes	vam6/Vps39-like protein
XLOC_011309	XLOC_011309	Medtr2g064650	chr2:29312794-29315495	WT	A16b	OK	6.51922	17.4628	1.42152	2.32778	0.00025	0.00505074	yes	photosystem II 10 kDa proteinPsbR protein
XLOC_037854	XLOC_037854	Medtr7g086660	chr7:33673983-33678125	WT	A16b	OK	0.95573	2.56013	1.42154	1.81877	0.00375	0.0395094	yes	ENT domain protein
XLOC_014623	XLOC_014623	Medtr3g088455,Medtr3g088465,Medtr3g088475	chr3:40199227-40209500	WT	A16b	OK	3.57563	9.59412	1.42395	2.32798	0.00025	0.00505074	yes	transmembrane amino acid transporter family protein
XLOC_017309	XLOC_017309	Medtr3g068030	chr3:30664860-30668380	WT	A16b	OK	1.11955	3.0042	1.42407	1.85256	0.00205	0.0256747	yes	ribulose bisphosphate carboxylase/oxygenase activase
XLOC_005412	XLOC_005412	Medtr1g079760	chr1:35414650-35416700	WT	A16b	OK	0.90942	2.4424	1.42528	2.00384	0.0021	0.0261297	yes	ammonium transporter 1 protein
XLOC_030178	XLOC_030178	Medtr5g033080	chr5:14250723-14258581	WT	A16b	OK	1.36709	3.6797	1.42848	2.42905	5e-05	0.00130725	yes	ABC transporter B family protein
XLOC_027341	XLOC_027341	Medtr5g033490	chr5:14419184-14423356	WT	A16b	OK	0.789291	2.12504	1.42886	1.92605	0.0032	0.0354336	yes	LysM type receptor kinase
XLOC_014519	XLOC_014519	Medtr3g085710	chr3:38781938-38784533	WT	A16b	OK	1.9625	5.28679	1.4297	2.15069	0.00125	0.0174634	yes	WRKY transcription factor-like protein
XLOC_033004	XLOC_033004	Medtr6g045257	chr6:16181191-16182261	WT	A16b	OK	13.5359	36.4809	1.43035	2.6999	5e-05	0.00130725	yes	heavy metal-associated domain protein, putative
XLOC_033388	XLOC_033388	Medtr6g066380	chr6:24706248-24709800	WT	A16b	OK	1.92938	5.20049	1.43051	2.24146	0.0005	0.00868727	yes	MATE efflux family protein
XLOC_014185	XLOC_014185	Medtr3g074720	chr3:33762798-33767220	WT	A16b	OK	10.1291	27.3295	1.43195	3.2976	5e-05	0.00130725	yes	outer arm dynein light chain 1
XLOC_005114	XLOC_005114	Medtr1g070400	chr1:31178127-31192386	WT	A16b	OK	0.424152	1.14466	1.43226	1.98426	0.00135	0.0185487	yes	myosin motor domain protein and Dil domain protein
XLOC_006272	XLOC_006272	Medtr1g107500	chr1:48805312-48807135	WT	A16b	OK	3.12651	8.45636	1.43548	2.60641	5e-05	0.00130725	yes	LRR receptor-like kinase family protein
XLOC_030110	XLOC_030110	Medtr5g030770	chr5:13147839-13150103	WT	A16b	OK	66.2662	179.261	1.43571	3.24168	5e-05	0.00130725	yes	transcription factor bHLH93
XLOC_007642	XLOC_007642	-	chr2:14374626-14377093	WT	A16b	OK	13.9272	37.6969	1.43654	3.09157	5e-05	0.00130725	yes	#N/A
XLOC_023046	XLOC_023046	Medtr4g017485	chr4:5463526-5464562	WT	A16b	OK	1.52137	4.11992	1.43724	1.86428	0.0033	0.0362469	yes	hypothetical protein
XLOC_035641	XLOC_035641	Medtr6g084730	chr6:31852226-31853400	WT	A16b	OK	2.77894	7.52943	1.43801	2.03176	0.00085	0.0129033	yes	Nodule Cysteine-Rich (NCR) secreted peptide
XLOC_017251	XLOC_017251	Medtr3g065750	chr3:29703984-29705310	WT	A16b	OK	13.1794	35.7363	1.43911	2.74601	5e-05	0.00130725	yes	Nodule Cysteine-Rich (NCR) secreted peptide
XLOC_026306	XLOC_026306	-	chr4:49377162-49377555	WT	A16b	OK	5.04157	13.6967	1.44188	1.79413	0.0035	0.0376432	yes	#N/A
XLOC_037260	XLOC_037260	Medtr7g069540	chr7:25622728-25626333	WT	A16b	OK	0.427805	1.16364	1.44362	1.79077	0.00495	0.0485649	yes	pyruvate decarboxylase
XLOC_001590	XLOC_001590	Medtr1g061110	chr1:26654868-26655512	WT	A16b	OK	2.75883	7.51816	1.44632	1.91149	0.0045	0.0450755	yes	Nodule Cysteine-Rich (NCR) secreted peptide
XLOC_022291	XLOC_022291	Medtr4g123583	chr4:51398464-51405748	WT	A16b	OK	1.3036	3.56013	1.44943	2.42496	0.0001	0.00233358	yes	cation/H+ exchanger 3
XLOC_017519	XLOC_017519	Medtr3g074180	chr3:33493143-33495649	WT	A16b	OK	2.63663	7.2177	1.45284	2.39564	0.00015	0.00329896	yes	trehalose-6-phosphate phosphatase
XLOC_044588	XLOC_044588	Medtr8g098915	chr8:41403947-41406200	WT	A16b	OK	5.98656	16.4035	1.4542	2.75569	5e-05	0.00130725	yes	heavy metal transport/detoxification superfamily protein
XLOC_043602	XLOC_043602	Medtr8g064050	chr8:26857532-26857798	WT	A16b	OK	209.691	574.713	1.45458	3.05481	0.00165	0.0217932	yes	Nodule Cysteine-Rich (NCR) secreted peptide
XLOC_011647	XLOC_011647	Medtr2g083650	chr2:35101093-35106376	WT	A16b	OK	1.15872	3.18454	1.45855	2.31921	0.0002	0.00416837	yes	disease resistance protein (TIR-NBS-LRR class), putative
XLOC_046463	XLOC_046463	Medtr8g066120	chr8:27463867-27470317	WT	A16b	OK	14.1152	38.801	1.45884	3.01578	5e-05	0.00130725	yes	D-aminoacyl-tRNA deacylase
XLOC_020838	XLOC_020838	Medtr4g076140	chr4:29138994-29141367	WT	A16b	OK	1.88616	5.19275	1.46105	2.36581	0.0001	0.00233358	yes	GRAS family transcription factor
XLOC_020482	XLOC_020482	Medtr4g063945	chr4:23830966-23833922	WT	A16b	OK	20.0207	55.3462	1.46699	3.02115	5e-05	0.00130725	yes	kinase 1B
XLOC_037600	XLOC_037600	Medtr7g079310	chr7:30098087-30100962	WT	A16b	OK	3.8029	10.5512	1.47224	2.91695	5e-05	0.00130725	yes	subtilisin-like serine protease
XLOC_023956	XLOC_023956	Medtr4g060620	chr4:22311663-22312656	WT	A16b	OK	9.29289	25.8039	1.47339	2.7466	5e-05	0.00130725	yes	hypothetical protein
XLOC_018535	XLOC_018535	Medtr3g104810	chr3:48311564-48313416	WT	A16b	OK	18.7472	52.0859	1.47422	2.89019	5e-05	0.00130725	yes	substrate carrier family protein
XLOC_004247	XLOC_004247	Medtr1g040875	chr1:15170552-15172431	WT	A16b	OK	15.6001	43.3677	1.47506	3.15586	5e-05	0.00130725	yes	CBL-interacting kinase
XLOC_027356	XLOC_027356	Medtr5g034090	chr5:14734904-14739416	WT	A16b	OK	10.2825	28.6115	1.47641	3.1808	5e-05	0.00130725	yes	polygalacturonase
XLOC_004527	XLOC_004527	Medtr1g051025	chr1:19886828-19890537	WT	A16b	OK	1.27579	3.55748	1.47946	2.15384	0.0008	0.0123702	yes	BTB/POZ ankyrin repeat protein
XLOC_014389	XLOC_014389	Medtr3g082100	chr3:37046743-37048858	WT	A16b	OK	365.706	1021.11	1.48138	2.26836	0.00015	0.00329896	yes	Lipid transfer protein
XLOC_021987	XLOC_021987	Medtr4g113840	chr4:46853492-46858933	WT	A16b	OK	3.3933	9.48092	1.48234	1.9937	0.00085	0.0129033	yes	zinc finger (Ran-binding) family protein
XLOC_026750	XLOC_026750	Medtr5g016440	chr5:5892569-5894341	WT	A16b	OK	1.07808	3.01348	1.48297	1.99636	0.0015	0.0201745	yes	cytochrome P450 family protein
XLOC_014904	XLOC_014904	Medtr3g096980	chr3:44418972-44424310	WT	A16b	OK	3.31512	9.26822	1.48323	2.43698	5e-05	0.00130725	yes	fatty acid amide hydrolase-like protein
XLOC_003375	XLOC_003375	Medtr1g010220	chr1:1815271-1818180	WT	A16b	OK	1.90367	5.3305	1.48549	2.36909	0.00065	0.0106178	yes	wall-associated receptor kinase-like protein
XLOC_041049	XLOC_041049	Medtr7g091390	chr7:36109175-36113347	WT	A16b	OK	6.26328	17.5475	1.48628	2.95561	5e-05	0.00130725	yes	AP2-like ethylene-responsive transcription factor
XLOC_024193	XLOC_024193	Medtr4g068980	chr4:25899277-25900712	WT	A16b	OK	25.4302	71.2564	1.48648	2.43985	0.00015	0.00329896	yes	F-box-like protein
XLOC_044163	XLOC_044163	Medtr8g083280	chr8:35059625-35061438	WT	A16b	OK	2.85413	8.00843	1.48847	2.56319	5e-05	0.00130725	yes	flavonoid glucosyltransferase
XLOC_019262	XLOC_019262	Medtr4g011460	chr4:2807777-2812468	WT	A16b	OK	183.24	515.718	1.49284	2.37242	5e-05	0.00130725	yes	plastidic ATP/ADP-transporter-like protein
XLOC_043930	XLOC_043930	Medtr8g074350	chr8:31442721-31445255	WT	A16b	OK	0.707608	1.99154	1.49286	1.92521	0.002	0.0251805	yes	Chitinase (Class Ib) / Hevein
XLOC_018054	XLOC_018054	Medtr3g091010	chr3:41340669-41343666	WT	A16b	OK	1.51943	4.27773	1.49331	2.07851	0.001	0.0147015	yes	trehalose-6-phosphate phosphatase
XLOC_004734	XLOC_004734	Medtr1g056370	chr1:24669102-24669749	WT	A16b	OK	6.25875	17.6641	1.49688	2.4343	0.00025	0.00505074	yes	disease resistance response protein
XLOC_025575	XLOC_025575	Medtr4g113530	chr4:46681050-46687915	WT	A16b	OK	4.70299	13.2749	1.49705	3.09223	5e-05	0.00130725	yes	inwardly rectifying potassium channel subunit
XLOC_019050	XLOC_019050	-	chr3:30582990-30583208	WT	A16b	OK	125.079	353.459	1.4987	2.66034	5e-05	0.00130725	yes	#N/A
XLOC_031501	XLOC_031501	Medtr5g083810	chr5:36156694-36159060	WT	A16b	OK	1.42752	4.03516	1.49912	1.77576	0.0041	0.0420834	yes	transcription factor bHLH93-like protein
XLOC_041963	XLOC_041963	Medtr7g117730	chr7:48891946-48893156	WT	A16b	OK	1.5759	4.45758	1.50009	2.01799	0.00135	0.0185487	yes	myb transcription factor
XLOC_014277	XLOC_014277	Medtr3g078300	chr3:35276941-35278238	WT	A16b	OK	2.10892	5.96926	1.50105	2.09969	0.00075	0.0117878	yes	DUF4228 domain protein
XLOC_019195	XLOC_019195	Medtr4g008860	chr4:1725343-1727163	WT	A16b	OK	29.1299	82.5362	1.50253	3.16456	5e-05	0.00130725	yes	ethylene response factor
XLOC_001476	XLOC_001476	Medtr1g056530	chr1:24696882-24699629	WT	A16b	OK	31.5217	89.7204	1.50909	3.05295	5e-05	0.00130725	yes	CCAAT-binding transcription factor
XLOC_038815	XLOC_038815	Medtr7g116520	chr7:48091286-48093619	WT	A16b	OK	0.987653	2.81278	1.50992	2.06825	0.0008	0.0123702	yes	GDSL-like lipase/acylhydrolase
XLOC_021562	XLOC_021562	Medtr4g095450	chr4:39800286-39803474	WT	A16b	OK	268.853	765.82	1.51019	2.62245	5e-05	0.00130725	yes	class III peroxidase
XLOC_021469	XLOC_021469	Medtr4g094502	chr4:38095333-38099255	WT	A16b	OK	0.921824	2.62697	1.51084	2.35258	0.00015	0.00329896	yes	pentatricopeptide (PPR) repeat protein
XLOC_041332	XLOC_041332	Medtr7g099870	chr7:40108409-40112550	WT	A16b	OK	7.35222	20.9925	1.51362	2.66144	5e-05	0.00130725	yes	ion channel regulatory protein UNC-93
XLOC_022817	XLOC_022817	Medtr4g009960	chr4:2144711-2156354	WT	A16b	OK	1.77063	5.05717	1.51407	3.05986	5e-05	0.00130725	yes	eukaryotic translation initiation factor 3 subunit
XLOC_005736	XLOC_005736	Medtr1g090290	chr1:40444471-40445462	WT	A16b	OK	23.8148	68.0745	1.51525	2.80584	5e-05	0.00130725	yes	ethylene response factor
XLOC_005288	XLOC_005288	Medtr1g075990	chr1:33671079-33672489	WT	A16b	OK	12.1207	34.6767	1.5165	2.69472	5e-05	0.00130725	yes	DUF640 family protein
XLOC_032027	XLOC_032027	-	chr5:3803668-3803914	WT	A16b	OK	23.3374	66.7746	1.51665	2.83488	0.00165	0.0217932	yes	#N/A
XLOC_001920	XLOC_001920	Medtr1g073840	chr1:32787555-32791850	WT	A16b	OK	26.3823	75.5315	1.51751	3.06468	5e-05	0.00130725	yes	ethylene receptor ETR2
XLOC_032449	XLOC_032449	Medtr6g015995	chr6:5684112-5686084	WT	A16b	OK	22.3094	64.0355	1.52122	3.4289	5e-05	0.00130725	yes	pollen Ole e I family allergen
XLOC_019061	XLOC_019061	-	chr3:40370737-40371490	WT	A16b	OK	2.21358	6.37757	1.52662	2.01618	0.003	0.0337271	yes	#N/A
XLOC_047749	XLOC_047749	-	chr8:38205750-38206656	WT	A16b	OK	2.05231	5.91994	1.52834	2.07034	0.002	0.0251805	yes	#N/A
XLOC_033623	XLOC_033623	Medtr6g078280	chr6:29385611-29386426	WT	A16b	OK	197.471	569.931	1.52914	2.66817	5e-05	0.00130725	yes	Kunitz type trypsin inhibitor / miraculin
XLOC_030517	XLOC_030517	Medtr5g043930	chr5:19300118-19301858	WT	A16b	OK	0.714278	2.06434	1.53112	1.82049	0.0033	0.0362469	yes	C2H2-type zinc finger protein
XLOC_047760	XLOC_047760	-	chr8:41325452-41325629	WT	A16b	OK	119.292	345.484	1.53412	2.10801	0.00085	0.0129033	yes	#N/A
XLOC_026018	XLOC_026018	Medtr4g127870	chr4:53191726-53193172	WT	A16b	OK	462.516	1340.64	1.53535	2.40431	0.0001	0.00233358	yes	ribulose bisphosphate carboxylase small chain
XLOC_005827	XLOC_005827	Medtr1g093600	chr1:41951395-41953202	WT	A16b	OK	30.496	88.5007	1.53707	3.09574	5e-05	0.00130725	yes	AP2/ERF and B3 domain transcription factor
XLOC_035956	XLOC_035956	Medtr7g006450	chr7:698036-703921	WT	A16b	OK	1.88596	5.47918	1.53866	2.83141	5e-05	0.00130725	yes	leucyl-tRNA synthetase
XLOC_003961	XLOC_003961	Medtr1g030600	chr1:10623099-10626633	WT	A16b	OK	23.3236	67.8252	1.54003	3.20269	5e-05	0.00130725	yes	auxin-induced 5NG4-like protein
XLOC_024152	XLOC_024152	Medtr4g067150	chr4:25326109-25327263	WT	A16b	OK	1.6967	4.93541	1.54044	2.09519	0.0011	0.0157832	yes	tetrapyrrole-binding protein
XLOC_012507	XLOC_012507	Medtr3g008470	chr3:1549359-1552930	WT	A16b	OK	0.833467	2.42464	1.54057	2.29378	0.0002	0.00416837	yes	folate/biopterin transporter
XLOC_008027	XLOC_008027	Medtr2g045780	chr2:20057674-20064628	WT	A16b	OK	4.53909	13.306	1.5516	3.12905	5e-05	0.00130725	yes	phosphate transporter PHO1-like protein
XLOC_011718	XLOC_011718	Medtr2g084985	chr2:36061126-36062434	WT	A16b	OK	72.1857	211.627	1.55174	3.48195	5e-05	0.00130725	yes	stress responsive A/B barrel domain protein
XLOC_049413	XLOC_049413	Medtr0365s0010	scaffold0365:1894-3772	WT	A16b	OK	1.27277	3.73352	1.55257	2.33856	5e-05	0.00130725	yes	TPR1-like protein
XLOC_004438	XLOC_004438	Medtr1g048370	chr1:18323424-18328127	WT	A16b	OK	111.83	328.331	1.55384	2.96448	5e-05	0.00130725	yes	uricase/urate oxidase/nodulin 35, putative
XLOC_044453	XLOC_044453	Medtr8g093840	chr8:39263027-39265257	WT	A16b	OK	5.17188	15.2022	1.55552	3.1865	5e-05	0.00130725	yes	white-brown-complex ABC transporter family protein
XLOC_021446	XLOC_021446	Medtr4g094360,Medtr4g094362	chr4:37817598-37825302	WT	A16b	OK	8.79239	25.8933	1.55825	2.31495	5e-05	0.00130725	yes	nodulin MtN21/EamA-like transporter family protein
XLOC_024478	XLOC_024478	Medtr4g077930	chr4:29933330-29939586	WT	A16b	OK	4.45924	13.1656	1.5619	3.18914	5e-05	0.00130725	yes	ABC transporter B family protein
XLOC_044019	XLOC_044019	Medtr8g076620	chr8:32482155-32484876	WT	A16b	OK	1.91777	5.66766	1.56332	2.50959	0.00015	0.00329896	yes	zinc finger, LRP1 type protein
XLOC_021337	XLOC_021337	Medtr4g091570	chr4:36285613-36291328	WT	A16b	OK	3.41417	10.1111	1.56634	3.14881	5e-05	0.00130725	yes	G-type lectin S-receptor-like Serine/Threonine-kinase
XLOC_009191	XLOC_009191	Medtr2g093960	chr2:40039885-40042385	WT	A16b	OK	1.1514	3.41506	1.56852	2.25786	0.0006	0.00998016	yes	C2H2-type zinc finger protein
XLOC_023958	XLOC_023958	Medtr4g060650	chr4:22318251-22319140	WT	A16b	OK	11.7213	34.7789	1.56908	2.77746	5e-05	0.00130725	yes	Nodule Cysteine-Rich (NCR) secreted peptide
XLOC_036105	XLOC_036105	Medtr7g011790	chr7:3240058-3245758	WT	A16b	OK	1.61475	4.79219	1.56938	2.3876	5e-05	0.00130725	yes	DUF1336 family protein
XLOC_013036	XLOC_013036	Medtr3g435460	chr3:11610137-11613272	WT	A16b	OK	0.86921	2.58023	1.56972	1.99418	0.00205	0.0256747	yes	light-harvesting complex I chlorophyll A/B-binding protein
XLOC_007205	XLOC_007205	Medtr2g022520	chr2:7790361-7796721	WT	A16b	OK	414.938	1232.54	1.57067	2.1287	0.0013	0.0180171	yes	aluminum induced protein with YGL and LRDR motif protein
XLOC_040988	XLOC_040988	Medtr7g089640	chr7:35106603-35109328	WT	A16b	OK	0.508723	1.51281	1.57228	1.9477	0.00205	0.0256747	yes	F-box plant-like protein
XLOC_050289	XLOC_050289	Medtr1999s0010	scaffold1999:11-606	WT	A16b	OK	19.6868	58.5957	1.57356	2.66983	0.00035	0.00661642	yes	Nodule Cysteine-Rich (NCR) secreted peptide
XLOC_001726	XLOC_001726	-	chr1:29375346-29375717	WT	A16b	OK	11.5568	34.4048	1.57386	2.13264	0.00105	0.0152489	yes	#N/A
XLOC_008320	XLOC_008320	Medtr2g060960	chr2:25864645-25865690	WT	A16b	OK	1.19186	3.5537	1.57611	1.96203	0.0038	0.0398385	yes	Nodule Cysteine-Rich (NCR) secreted peptide
XLOC_005785	XLOC_005785	Medtr1g091040	chr1:41173819-41179553	WT	A16b	OK	93.7707	279.683	1.57658	2.89883	5e-05	0.00130725	yes	pyruvate kinase family protein
XLOC_005765	XLOC_005765	Medtr1g090810	chr1:40837338-40838942	WT	A16b	OK	36.7474	109.626	1.57687	3.12207	5e-05	0.00130725	yes	leghemoglobin Lb120-1
XLOC_034372	XLOC_034372	Medtr6g018270	chr6:6983956-6985940	WT	A16b	OK	20.7576	62.017	1.57902	3.01843	5e-05	0.00130725	yes	seed specific protein Bn15D17A
XLOC_047919	XLOC_047919	Medtr0005s0200	scaffold0005:283658-288420	WT	A16b	OK	3.80622	11.3807	1.58016	1.76958	0.0023	0.0279806	yes	NBS-LRR type disease resistance protein
XLOC_046219	XLOC_046219	Medtr8g466220	chr8:23623846-23624847	WT	A16b	OK	20.4495	61.2054	1.58159	3.09501	5e-05	0.00130725	yes	polygalacturonase inhibitor
XLOC_003816	XLOC_003816	Medtr1g026140	chr1:8446316-8447711	WT	A16b	OK	1.65411	4.95269	1.58216	2.16168	0.00045	0.00809831	yes	glutathione S-transferase, amino-terminal protein
XLOC_045383	XLOC_045383	Medtr8g022040	chr8:7711412-7714805	WT	A16b	OK	20.0379	60.0757	1.58405	3.11005	5e-05	0.00130725	yes	fluorescent IN BLUE LIGHT protein
XLOC_033286	XLOC_033286	Medtr6g463320	chr6:21908769-21909386	WT	A16b	OK	155.176	466.279	1.58729	2.97047	5e-05	0.00130725	yes	Nodule Cysteine-Rich (NCR) secreted peptide
XLOC_026772	XLOC_026772	Medtr5g017050	chr5:6182656-6189170	WT	A16b	OK	1.65147	4.97683	1.59148	2.29024	0.0005	0.00868727	yes	nicotinate phosphoribosyltransferase-like protein
XLOC_037147	XLOC_037147	Medtr7g065130	chr7:23733150-23734236	WT	A16b	OK	159.409	481.801	1.5957	3.08787	5e-05	0.00130725	yes	hypothetical protein
XLOC_003393	XLOC_003393	Medtr1g011540	chr1:2066823-2068509	WT	A16b	OK	18.3141	55.3741	1.59625	3.05253	5e-05	0.00130725	yes	leghemoglobin Lb120-1
XLOC_042282	XLOC_042282	Medtr8g011730	chr8:3242100-3244284	WT	A16b	OK	1.3048	3.95077	1.59831	1.88119	0.0039	0.0405091	yes	MATH domain protein
XLOC_003690	XLOC_003690	Medtr1g021955	chr1:6698129-6701849	WT	A16b	OK	5.43697	16.4966	1.60129	2.71957	5e-05	0.00130725	yes	PPR containing plant-like protein
XLOC_035975	XLOC_035975	Medtr7g006900	chr7:1265615-1270905	WT	A16b	OK	12.6543	38.4737	1.60425	3.34438	5e-05	0.00130725	yes	cytochrome P450 family protein
XLOC_000695	XLOC_000695	Medtr1g030220	chr1:10478453-10482220	WT	A16b	OK	15.7192	47.9073	1.60772	3.07413	5e-05	0.00130725	yes	GDSL-like lipase/acylhydrolase
XLOC_007915	XLOC_007915	-	chr2:18116174-18116446	WT	A16b	OK	3401.92	10377.4	1.60903	4.77453	5e-05	0.00130725	yes	#N/A
XLOC_022304	XLOC_022304	Medtr4g124520	chr4:51546650-51548632	WT	A16b	OK	1.96001	5.98192	1.60975	2.61755	5e-05	0.00130725	yes	pectinesterase/pectinesterase inhibitor
XLOC_017881	XLOC_017881	Medtr3g085370,Medtr3g085395	chr3:38576698-38591644	WT	A16b	OK	67.6667	206.721	1.61117	3.0538	5e-05	0.00130725	yes	rubber elongation factor protein
XLOC_003607	XLOC_003607	Medtr1g018760	chr1:5478972-5481406	WT	A16b	OK	537.115	1641.17	1.61142	2.34683	0.0005	0.00868727	yes	isoaspartyl peptidase/L-asparaginase
XLOC_026304	XLOC_026304	-	chr4:48746179-48746646	WT	A16b	OK	3.71339	11.3489	1.61174	2.16257	0.00085	0.0129033	yes	#N/A
XLOC_024085	XLOC_024085	Medtr4g064963	chr4:24295510-24296302	WT	A16b	OK	1.19782	3.67785	1.61845	1.90579	0.00295	0.0333612	yes	Ctr family copper transporter
XLOC_010550	XLOC_010550	Medtr2g035440	chr2:15118945-15123182	WT	A16b	OK	14.9833	46.0205	1.61892	3.25073	5e-05	0.00130725	yes	haloacid dehalogenase-like hydrolase domain protein
XLOC_030825	XLOC_030825	Medtr5g061860	chr5:25703146-25708741	WT	A16b	OK	6.0758	18.7381	1.62483	3.08865	5e-05	0.00130725	yes	sulfate/bicarbonate/oxalate exchanger sat-1
XLOC_047174	XLOC_047174	Medtr8g091590	chr8:38215124-38216286	WT	A16b	OK	96.32	297.899	1.62892	2.94752	5e-05	0.00130725	yes	hypothetical protein
XLOC_016798	XLOC_016798	Medtr3g056160	chr3:22342445-22346532	WT	A16b	OK	1.43333	4.44461	1.63268	2.48487	0.0002	0.00416837	yes	RNA-binding domain CCCH-type zinc finger protein
XLOC_049276	XLOC_049276	Medtr0288s0040	scaffold0288:7131-14536	WT	A16b	OK	17.8551	55.481	1.63566	3.71686	5e-05	0.00130725	yes	glycogen/starch/alpha-glucan phosphorylase family protein
XLOC_012172	XLOC_012172	Medtr2g100710	chr2:43296058-43300166	WT	A16b	OK	46.3245	144.175	1.63798	3.37509	5e-05	0.00130725	yes	6-phosphofructokinase
XLOC_023418	XLOC_023418	Medtr4g033295	chr4:11664850-11668601	WT	A16b	OK	6.44992	20.08	1.63841	2.45206	5e-05	0.00130725	yes	transcription factor
XLOC_010551	XLOC_010551	Medtr2g035405	chr2:15130280-15135021	WT	A16b	OK	15.6962	48.9523	1.64096	3.68354	5e-05	0.00130725	yes	allantoate amidohydrolase
XLOC_046733	XLOC_046733	Medtr8g076340	chr8:32334396-32335878	WT	A16b	OK	0.917804	2.86775	1.64366	2.07955	0.0008	0.0123702	yes	GATA type zinc finger transcription factor family protein
XLOC_047271	XLOC_047271	Medtr8g094690	chr8:39540299-39541423	WT	A16b	OK	0.724699	2.26513	1.64414	1.89302	0.00345	0.0373155	yes	transcription factor TGA5-like protein
XLOC_030708	XLOC_030708	Medtr5g056185	chr5:23154887-23156218	WT	A16b	OK	3.75193	11.7279	1.64424	2.36554	0.0007	0.0111953	yes	late nodulin
XLOC_042209	XLOC_042209	Medtr8g009640	chr8:2300818-2330654	WT	A16b	OK	12.3267	38.6207	1.64759	2.06852	0.00015	0.00329896	yes	multidrug resistance protein ABC transporter family protein
XLOC_027819	XLOC_027819	Medtr5g055000	chr5:22654984-22661493	WT	A16b	OK	5.43873	17.0507	1.64849	3.09088	5e-05	0.00130725	yes	peptide/nitrate transporter
XLOC_025249	XLOC_025249	Medtr4g101730	chr4:42069980-42076740	WT	A16b	OK	56.4029	176.861	1.64878	3.1885	5e-05	0.00130725	yes	vacuolar processing enzyme
XLOC_046619	XLOC_046619	Medtr8g071920	chr8:30347941-30355218	WT	A16b	OK	4.59787	14.418	1.64884	3.13124	5e-05	0.00130725	yes	nodulin-like/MFS transporter
XLOC_049284	XLOC_049284	Medtr0291s0020	scaffold0291:9361-9863	WT	A16b	OK	167.87	527.296	1.65127	3.75543	0.00085	0.0129033	yes	Nodule Cysteine-Rich (NCR) secreted peptide
XLOC_034958	XLOC_034958	Medtr6g046960	chr6:17001669-17003927	WT	A16b	OK	7.08788	22.3132	1.65447	3.22598	5e-05	0.00130725	yes	nucleotide-diphospho-sugar transferase superfamily protein
XLOC_015540	XLOC_015540	Medtr3g116240	chr3:54347566-54350033	WT	A16b	OK	0.44643	1.4082	1.65734	1.98095	0.00435	0.0438487	yes	polyol/monosaccharide transporter 1
XLOC_037365	XLOC_037365	Medtr7g072550	chr7:26985105-26988340	WT	A16b	OK	2.33953	7.38586	1.65855	2.87996	5e-05	0.00130725	yes	WEB family plant protein
XLOC_038249	XLOC_038249	Medtr7g099260	chr7:39789339-39791288	WT	A16b	OK	6.94066	21.9233	1.65932	3.02438	5e-05	0.00130725	yes	TPR repeat protein
XLOC_018199	XLOC_018199	Medtr3g095340	chr3:43560482-43561713	WT	A16b	OK	10.5339	33.3256	1.6616	2.96313	5e-05	0.00130725	yes	alginate lyase
XLOC_044006	XLOC_044006	Medtr8g076190	chr8:32258338-32265990	WT	A16b	OK	5.14511	16.2801	1.66183	3.31607	5e-05	0.00130725	yes	ATP-binding microtubule motor family protein
XLOC_001586	XLOC_001586	Medtr1g060990	chr1:26597349-26600596	WT	A16b	OK	6.63068	20.992	1.66261	3.18245	5e-05	0.00130725	yes	trihelix transcription factor
XLOC_004306	XLOC_004306	Medtr1g043050	chr1:16126631-16128228	WT	A16b	OK	1.24851	3.9534	1.66289	1.89984	0.0028	0.032276	yes	myb-related transcription factor LBM1
XLOC_014089	XLOC_014089	Medtr3g071590	chr3:32140186-32141300	WT	A16b	OK	6.51129	20.6437	1.66469	2.7373	5e-05	0.00130725	yes	lateral organ boundaries (LOB) domain protein
XLOC_020607	XLOC_020607	Medtr4g068560	chr4:25681227-25681887	WT	A16b	OK	2.61329	8.29959	1.66717	2.12664	0.0007	0.0111953	yes	hypothetical protein
XLOC_026921	XLOC_026921	Medtr5g021050	chr5:8068884-8073891	WT	A16b	OK	5.92384	18.8294	1.66838	2.53135	5e-05	0.00130725	yes	Sec14p-like phosphatidylinositol transfer family
XLOC_016197	XLOC_016197	Medtr3g028440	chr3:9012495-9013008	WT	A16b	OK	9.97686	31.8082	1.67274	2.80039	0.00015	0.00329896	yes	Nodule Cysteine-Rich (NCR) secreted peptide
XLOC_012625	XLOC_012625	Medtr3g013460	chr3:3620648-3623394	WT	A16b	OK	0.558507	1.7811	1.67312	1.89584	0.0018	0.0232758	yes	hypothetical protein
XLOC_024201	XLOC_024201	Medtr4g069160	chr4:25996485-25998673	WT	A16b	OK	1.78715	5.7039	1.67429	2.36927	0.0001	0.00233358	yes	UPF0496 plant-like protein
XLOC_029351	XLOC_029351	Medtr5g007050	chr5:1186738-1188600	WT	A16b	OK	19.9112	63.6102	1.67568	3.48465	5e-05	0.00130725	yes	nucleotide-diphospho-sugar transferase family
XLOC_038198	XLOC_038198	Medtr7g097030	chr7:38979465-38981430	WT	A16b	OK	4.06245	12.9904	1.67702	2.73868	5e-05	0.00130725	yes	G1-like protein
XLOC_047662	XLOC_047662	Medtr8g106840	chr8:45108123-45110726	WT	A16b	OK	1.31866	4.23252	1.68245	2.04555	0.00175	0.0227989	yes	mother of FT and TFL1-like protein
XLOC_039397	XLOC_039397	Medtr7g024873,Medtr7g024880,Medtr7g024890	chr7:8223373-8239492	WT	A16b	OK	30.466	97.8289	1.68306	2.77307	5e-05	0.00130725	yes	calcium-binding EF-hand protein
XLOC_020631	XLOC_020631	Medtr4g069220	chr4:26018773-26019491	WT	A16b	OK	45.9989	148.139	1.68729	3.58608	5e-05	0.00130725	yes	Lipid transfer protein
XLOC_014293	XLOC_014293	Medtr3g078623	chr3:35438533-35441319	WT	A16b	OK	12.4857	40.2356	1.6882	3.20283	5e-05	0.00130725	yes	formin-like 2 domain protein
XLOC_047712	XLOC_047712	-	chr8:13139987-13140273	WT	A16b	OK	10.7035	34.5096	1.68891	2.43972	0.0007	0.0111953	yes	#N/A
XLOC_039710	XLOC_039710	Medtr7g029760	chr7:14239267-14242237	WT	A16b	OK	122.77	396.38	1.69093	3.46926	5e-05	0.00130725	yes	Nodule Cysteine-Rich (NCR) secreted peptide
XLOC_035668	XLOC_035668	Medtr6g086170	chr6:32319822-32326410	WT	A16b	OK	47.985	155.325	1.69464	2.79964	5e-05	0.00130725	yes	sulfate/bicarbonate/oxalate exchanger sat-1
XLOC_044733	XLOC_044733	Medtr8g103233	chr8:43461497-43464017	WT	A16b	OK	10.2474	33.2503	1.6981	3.15607	5e-05	0.00130725	yes	peptide/nitrate transporter plant
XLOC_032086	XLOC_032086	Medtr6g004020	chr6:69348-71881	WT	A16b	OK	77.259	252.107	1.70626	3.07926	5e-05	0.00130725	yes	pyruvate kinase family protein
XLOC_032695	XLOC_032695	Medtr6g028080	chr6:9978080-9985497	WT	A16b	OK	2.97649	9.72315	1.70781	2.52212	0.0004	0.00738628	yes	polygalacturonase
XLOC_006852	XLOC_006852	Medtr2g011690	chr2:2911961-2912701	WT	A16b	OK	64.362	210.478	1.70939	3.20281	5e-05	0.00130725	yes	wound-responsive family protein
XLOC_032487	XLOC_032487	Medtr6g016375	chr6:6066436-6067600	WT	A16b	OK	8.50356	27.8868	1.71344	3.22545	5e-05	0.00130725	yes	BZIP transcription factor
XLOC_019313	XLOC_019313	Medtr4g013255	chr4:3659490-3663944	WT	A16b	OK	28.0695	92.0536	1.71347	3.40871	5e-05	0.00130725	yes	F-box/LRR protein
XLOC_028069	XLOC_028069	Medtr5g064980	chr5:27311616-27313312	WT	A16b	OK	3.73529	12.2857	1.71769	3.00084	5e-05	0.00130725	yes	RING-H2 zinc finger protein
XLOC_027566	XLOC_027566	Medtr5g041310,Medtr5g041330	chr5:18157113-18161896	WT	A16b	OK	26.0482	85.6759	1.71771	2.98743	5e-05	0.00130725	yes	zinc finger, C3HC4 type (RING finger) protein
XLOC_016860	XLOC_016860	Medtr3g058630	chr3:23324435-23327093	WT	A16b	OK	2.57652	8.48658	1.71976	2.64409	0.0001	0.00233358	yes	ZIP metal ion transporter family protein
XLOC_014951	XLOC_014951	Medtr3g098930	chr3:45314679-45319675	WT	A16b	OK	2.15687	7.12114	1.72317	2.3748	0.00105	0.0152489	yes	sugar efflux transporter for intercellular exchange protein
XLOC_002189	XLOC_002189	Medtr1g083290	chr1:37061946-37069385	WT	A16b	OK	13.9506	46.0785	1.72377	3.39761	5e-05	0.00130725	yes	respiratory burst oxidase-like protein
XLOC_039344	XLOC_039344	-	chr7:7444285-7445170	WT	A16b	OK	38.3421	126.725	1.7247	2.93532	5e-05	0.00130725	yes	#N/A
XLOC_012332	XLOC_012332	Medtr2g105560	chr2:45513765-45519630	WT	A16b	OK	5.49876	18.1865	1.72569	2.97226	5e-05	0.00130725	yes	pectinesterase
XLOC_021518	XLOC_021518	Medtr4g094715	chr4:38832639-38835379	WT	A16b	OK	5.07544	16.8038	1.72719	3.45716	5e-05	0.00130725	yes	pectin lyase superfamily protein
XLOC_014717	XLOC_014717	Medtr3g091570	chr3:41674618-41682385	WT	A16b	OK	6.02985	20.0576	1.73396	3.49421	5e-05	0.00130725	yes	starch synthase 2/amyloplastic protein
XLOC_032603	XLOC_032603	Medtr6g023340	chr6:8138737-8139938	WT	A16b	OK	1.7162	5.71808	1.73631	2.45795	0.00015	0.00329896	yes	chitinase
XLOC_005001	XLOC_005001	Medtr1g068630	chr1:29314063-29319420	WT	A16b	OK	14.694	48.9582	1.73632	3.41367	5e-05	0.00130725	yes	nodulin MtN21/EamA-like transporter family protein
XLOC_048965	XLOC_048965	Medtr0160s0030	scaffold0160:19371-20867	WT	A16b	OK	4.43201	14.7982	1.73939	2.84215	5e-05	0.00130725	yes	C2H2-type zinc finger protein, putative
XLOC_026293	XLOC_026293	-	chr4:46034760-46034990	WT	A16b	OK	9.02931	30.2208	1.74286	1.84118	0.00475	0.0470129	yes	#N/A
XLOC_044259	XLOC_044259	Medtr8g087740	chr8:36277765-36288220	WT	A16b	OK	7.20847	24.1943	1.7469	3.65867	5e-05	0.00130725	yes	LRR receptor-like Serine/Threonine-kinase RFK1
XLOC_044430	XLOC_044430	Medtr8g092970	chr8:38826752-38862025	WT	A16b	OK	10.5796	35.5198	1.74733	2.19174	0.00455	0.0453623	yes	RING-H2 finger protein ATL1L
XLOC_030887	XLOC_030887	Medtr5g064550	chr5:27111980-27113708	WT	A16b	OK	7.06036	23.7067	1.74748	2.75639	5e-05	0.00130725	yes	RmlC-type cupin
XLOC_001240	XLOC_001240	Medtr1g050525	chr1:19535520-19546370	WT	A16b	OK	1.91724	6.45507	1.7514	3.30024	5e-05	0.00130725	yes	drug resistance transporter-like ABC domain protein
XLOC_025398	XLOC_025398	Medtr4g106860	chr4:44104816-44105867	WT	A16b	OK	487.928	1645.44	1.75374	2.62549	5e-05	0.00130725	yes	gibberellin-regulated family protein
XLOC_024998	XLOC_024998	Medtr4g094325	chr4:37732984-37734332	WT	A16b	OK	8.70911	29.4336	1.75687	3.03454	5e-05	0.00130725	yes	vacuolar iron transporter-like protein
XLOC_017149	XLOC_017149	Medtr3g062610	chr3:28294351-28297483	WT	A16b	OK	26.9683	91.1924	1.75765	3.63033	5e-05	0.00130725	yes	Mn-specific cation diffusion facilitator transporter MTP81
XLOC_001589	XLOC_001589	Medtr1g061100	chr1:26649371-26650217	WT	A16b	OK	50.6702	171.653	1.76029	3.43845	5e-05	0.00130725	yes	Nodule Cysteine-Rich (NCR) secreted peptide
XLOC_044869	XLOC_044869	Medtr8g107510	chr8:45457902-45461974	WT	A16b	OK	9.03169	30.8007	1.7699	3.61713	5e-05	0.00130725	yes	potassium transporter-like protein
XLOC_042037	XLOC_042037	-	chr7:37147510-37147652	WT	A16b	OK	418.836	1429.89	1.77144	2.15164	0.0018	0.0232758	yes	#N/A
XLOC_010384	XLOC_010384	Medtr2g032710	chr2:12315407-12322300	WT	A16b	OK	5.2166	17.8288	1.77303	2.94958	5e-05	0.00130725	yes	polygalacturonase plant-like protein
XLOC_014698	XLOC_014698	Medtr3g090950	chr3:41306406-41308335	WT	A16b	OK	2.88428	9.87518	1.7756	2.67727	5e-05	0.00130725	yes	bidirectional sugar transporter
XLOC_017853	XLOC_017853	Medtr3g084520	chr3:38169003-38171075	WT	A16b	OK	3.00071	10.2818	1.77672	3.05895	5e-05	0.00130725	yes	flavonoid glucosyltransferase
XLOC_006338	XLOC_006338	Medtr1g110710	chr1:49951483-49955434	WT	A16b	OK	1.22728	4.20703	1.77733	2.52014	5e-05	0.00130725	yes	zinc finger protein, putative
XLOC_036329	XLOC_036329	Medtr7g022640	chr7:7320677-7323570	WT	A16b	OK	2.87272	9.86294	1.7796	2.52469	0.0006	0.00998016	yes	transmembrane protein, putative
XLOC_006121	XLOC_006121	Medtr1g103060	chr1:46621426-46627433	WT	A16b	OK	356.439	1225.83	1.78203	3.46999	5e-05	0.00130725	yes	hypothetical protein
XLOC_029834	XLOC_029834	Medtr5g022380	chr5:8817382-8821724	WT	A16b	OK	5.47851	19.0246	1.79601	3.33955	5e-05	0.00130725	yes	MFS transporter
XLOC_042623	XLOC_042623	Medtr8g023830	chr8:8682818-8687402	WT	A16b	OK	7.5542	26.2407	1.79645	3.45712	5e-05	0.00130725	yes	endonuclease/exonuclease/phosphatase family protein
XLOC_018696	XLOC_018696	Medtr3g109250	chr3:50500527-50503099	WT	A16b	OK	72.7983	253.286	1.79879	3.28525	5e-05	0.00130725	yes	cation transporter ChaC
XLOC_001370	XLOC_001370	-	chr1:22369464-22373118	WT	A16b	OK	168.763	588.072	1.801	3.98341	5e-05	0.00130725	yes	#N/A
XLOC_004307	XLOC_004307	Medtr1g043080	chr1:16137368-16139502	WT	A16b	OK	2.18583	7.61895	1.80141	2.78628	5e-05	0.00130725	yes	myb-related transcription factor LBM1
XLOC_039202	XLOC_039202	Medtr7g016060	chr7:5088670-5089778	WT	A16b	OK	410.142	1441.02	1.8129	2.80081	5e-05	0.00130725	yes	NADH-ubiquinone reductase complex 1 MLRQ subunit
XLOC_010498	XLOC_010498	Medtr2g436530	chr2:14206241-14213566	WT	A16b	OK	1.3814	4.86391	1.81599	3.31485	5e-05	0.00130725	yes	E3 ubiquitin-protein ligase LIN-like protein, putative
XLOC_025178	XLOC_025178	Medtr4g098870	chr4:40799441-40805833	WT	A16b	OK	14.587	51.4455	1.81836	3.23335	5e-05	0.00130725	yes	two-component response regulator-APRR2-like protein
XLOC_038967	XLOC_038967	Medtr7g007010	chr7:1306468-1308334	WT	A16b	OK	74.5062	262.783	1.81844	3.21763	5e-05	0.00130725	yes	seed specific protein Bn15D17A
XLOC_015291	XLOC_015291	Medtr3g109160	chr3:50470765-50471611	WT	A16b	OK	30.5118	107.93	1.82265	3.77072	5e-05	0.00130725	yes	SAUR-like auxin-responsive family protein
XLOC_015067	XLOC_015067	Medtr3g102400	chr3:47191632-47194410	WT	A16b	OK	6.61072	23.407	1.82406	3.64816	5e-05	0.00130725	yes	Serine/Threonine kinase, plant-type protein
XLOC_018615	XLOC_018615	Medtr3g107090	chr3:49448630-49452455	WT	A16b	OK	9.86937	34.9736	1.82524	3.56348	5e-05	0.00130725	yes	hypothetical protein
XLOC_013831	XLOC_013831	Medtr3g467600	chr3:27885934-27888705	WT	A16b	OK	8.19252	29.0929	1.82829	3.19792	5e-05	0.00130725	yes	peroxidase family protein
XLOC_045394	XLOC_045394	Medtr8g022440	chr8:7952384-7953091	WT	A16b	OK	1.50781	5.36203	1.83033	2.20357	0.001	0.0147015	yes	SAUR-like auxin-responsive family protein
XLOC_035487	XLOC_035487	Medtr6g078140	chr6:29342601-29343542	WT	A16b	OK	21.1407	75.2607	1.83187	3.36917	5e-05	0.00130725	yes	Kunitz type trypsin inhibitor / miraculin
XLOC_001162	XLOC_001162	Medtr1g047950	chr1:18138275-18139184	WT	A16b	OK	11.5769	41.2465	1.83302	3.24091	5e-05	0.00130725	yes	polygalacturonase inhibitor
XLOC_015392	XLOC_015392	Medtr3g111020	chr3:51873515-51875948	WT	A16b	OK	12.0345	42.9405	1.83516	3.40936	5e-05	0.00130725	yes	MATE efflux family protein
XLOC_025699	XLOC_025699	Medtr4g117050	chr4:48490974-48494729	WT	A16b	OK	158.67	567.404	1.83835	3.37896	5e-05	0.00130725	yes	aluminum induced protein with YGL and LRDR motif protein
XLOC_047995	XLOC_047995	Medtr0009s0120	scaffold0009:58995-62160	WT	A16b	OK	29.7127	106.53	1.8421	3.21429	5e-05	0.00130725	yes	phosphatidylinositol 3- and 4-kinase
XLOC_006120	XLOC_006120	Medtr1g103050	chr1:46617349-46618885	WT	A16b	OK	1.8567	6.65763	1.84227	2.26813	0.00065	0.0106178	yes	zinc finger, C3HC4 type (RING finger) protein
XLOC_037844	XLOC_037844	Medtr7g086380	chr7:33527188-33529548	WT	A16b	OK	37.7957	135.547	1.8425	3.22265	5e-05	0.00130725	yes	2-aminoethanethiol dioxygenase-like protein
XLOC_010179	XLOC_010179	Medtr2g024290	chr2:8731578-8740090	WT	A16b	OK	1.81311	6.50372	1.8428	3.26584	5e-05	0.00130725	yes	LysM receptor kinase K1B
XLOC_022824	XLOC_022824	Medtr4g010140	chr4:2240764-2247152	WT	A16b	OK	4.22798	15.1706	1.84324	3.02357	5e-05	0.00130725	yes	post-illumination chlorophyll fluorescence increase
XLOC_047428	XLOC_047428	Medtr8g099000	chr8:41516991-41518271	WT	A16b	OK	27.4649	98.801	1.84694	3.6669	5e-05	0.00130725	yes	tubby C 2 protein
XLOC_010900	XLOC_010900	Medtr2g048885	chr2:21623865-21624604	WT	A16b	OK	5.76264	20.7703	1.84972	2.73041	0.00045	0.00809831	yes	Nodule Cysteine-Rich (NCR) secreted peptide
XLOC_040766	XLOC_040766	Medtr7g082810	chr7:31755162-31759381	WT	A16b	OK	4.94036	17.8217	1.85094	3.0793	5e-05	0.00130725	yes	MATE efflux family protein
XLOC_036197	XLOC_036197	Medtr7g016080,Medtr7g016090	chr7:5103237-5113238	WT	A16b	OK	2.35212	8.5116	1.85547	2.67448	5e-05	0.00130725	yes	2OG-Fe(II) oxygenase family oxidoreductase
XLOC_007314	XLOC_007314	Medtr2g026040	chr2:9386883-9389141	WT	A16b	OK	91.3821	331.457	1.85884	3.03922	5e-05	0.00130725	yes	phloem filament protein PP1
XLOC_044933	XLOC_044933	Medtr8g006780	chr8:947646-952937	WT	A16b	OK	0.911688	3.31786	1.86364	2.69372	5e-05	0.00130725	yes	auxin efflux carrier family protein
XLOC_023120	XLOC_023120	Medtr4g021210	chr4:6852278-6855999	WT	A16b	OK	3.68191	13.4202	1.86588	3.24971	5e-05	0.00130725	yes	ribulose bisphosphate carboxylase/oxygenase activase
XLOC_017861	XLOC_017861	Medtr3g084870	chr3:38338038-38338836	WT	A16b	OK	0.97914	3.57773	1.86946	1.95505	0.00395	0.0409173	yes	lipoprotein
XLOC_010057	XLOC_010057	Medtr2g020820	chr2:6993039-6995921	WT	A16b	OK	1.86811	6.83062	1.87043	2.69443	5e-05	0.00130725	yes	hypothetical protein
XLOC_035559	XLOC_035559	Medtr6g081410,Medtr6g081810	chr6:30482424-30514593	WT	A16b	OK	26.2433	96.1182	1.87286	3.64345	5e-05	0.00130725	yes	MATE efflux family protein
XLOC_009939	XLOC_009939	Medtr2g016650	chr2:5142787-5143507	WT	A16b	OK	23.2447	85.2124	1.87416	3.4665	5e-05	0.00130725	yes	hypothetical protein
XLOC_001963	XLOC_001963	Medtr1g075500	chr1:33439940-33440454	WT	A16b	OK	120.438	441.833	1.87521	3.82173	5e-05	0.00130725	yes	Nodule Cysteine-Rich (NCR) secreted peptide
XLOC_042056	XLOC_042056	-	chr7:48260944-48261151	WT	A16b	OK	15.7027	57.7406	1.87857	2.67087	0.005	0.04898	yes	#N/A
XLOC_022427	XLOC_022427	Medtr4g128410,Medtr4g128580	chr4:53492187-53499858	WT	A16b	OK	28.0465	103.282	1.8807	2.76798	5e-05	0.00130725	yes	xyloglucan endotransglucosylase/hydrolase family protein
XLOC_023099	XLOC_023099	Medtr4g019870	chr4:6325166-6326032	WT	A16b	OK	13.3527	49.3116	1.8848	3.50778	5e-05	0.00130725	yes	Ctr family copper transporter
XLOC_038416	XLOC_038416	Medtr7g104360	chr7:42290322-42293494	WT	A16b	OK	0.86901	3.20965	1.88497	2.49036	0.0001	0.00233358	yes	purple acid phosphatase superfamily protein
XLOC_027072	XLOC_027072	Medtr5g024973	chr5:10100786-10101374	WT	A16b	OK	23.6372	87.7062	1.89162	2.9291	5e-05	0.00130725	yes	hypothetical protein
XLOC_010493	XLOC_010493	Medtr2g436350	chr2:14141061-14141904	WT	A16b	OK	1.27681	4.75266	1.89619	2.17721	0.0014	0.0190984	yes	pollen Ole e I family allergen
XLOC_045867	XLOC_045867	Medtr8g040860	chr8:15233660-15234653	WT	A16b	OK	9.09925	33.8718	1.89626	3.71185	5e-05	0.00130725	yes	2-hydroxyisoflavanone dehydratase
XLOC_006802	XLOC_006802	Medtr2g010470	chr2:2397236-2400892	WT	A16b	OK	3.67535	13.7366	1.90208	3.56729	5e-05	0.00130725	yes	LRR receptor-like kinase family protein
XLOC_026832	XLOC_026832	Medtr5g018770	chr5:7012827-7013595	WT	A16b	OK	1.89374	7.08096	1.90271	2.48784	0.00035	0.00661642	yes	CAP, cysteine-rich secretory protein, antigen 5
XLOC_048324	XLOC_048324	Medtr0036s0110	scaffold0036:40587-42076	WT	A16b	OK	15.0227	56.2536	1.9048	3.32108	5e-05	0.00130725	yes	eukaryotic aspartyl protease family protein
XLOC_028463	XLOC_028463	Medtr5g078020	chr5:33316455-33319384	WT	A16b	OK	2.32437	8.70711	1.90536	2.50641	0.0002	0.00416838	yes	nudix hydrolase-like protein
XLOC_042839	XLOC_042839	Medtr8g032690	chr8:12543498-12545626	WT	A16b	OK	3.79918	14.2569	1.9079	2.85023	5e-05	0.00130725	yes	zinc finger, C3HC4 type (RING finger) protein
XLOC_043949	XLOC_043949	Medtr8g074810,Medtr8g074880,Medtr8g074890	chr8:31628791-31657329	WT	A16b	OK	19.1648	71.9647	1.90883	3.43433	5e-05	0.00130725	yes	prolyl 4-hydroxylase alpha-like protein
XLOC_022656	XLOC_022656	Medtr4g134460	chr4:56311696-56314294	WT	A16b	OK	1.80874	6.79394	1.90927	2.93593	5e-05	0.00130725	yes	NAC transcription factor-like protein
XLOC_007516	XLOC_007516	Medtr2g032910	chr2:12405735-12406031	WT	A16b	OK	20.7858	78.1172	1.91004	2.21236	0.0012	0.0169133	yes	BAG family molecular chaperone regulator-like protein
XLOC_003319	XLOC_003319	Medtr1g007920	chr1:623231-627735	WT	A16b	OK	2.11383	7.94842	1.91081	3.2863	5e-05	0.00130725	yes	IQ calmodulin-binding motif protein
XLOC_041863	XLOC_041863	Medtr7g114870	chr7:47426123-47428870	WT	A16b	OK	6.75561	25.413	1.91141	3.49253	5e-05	0.00130725	yes	IQ calmodulin-binding motif protein
XLOC_020592	XLOC_020592	Medtr4g068000	chr4:25526984-25532764	WT	A16b	OK	11.7905	44.5108	1.91653	3.43468	5e-05	0.00130725	yes	plant regulator RWP-RK family protein
XLOC_023044	XLOC_023044	Medtr4g017440	chr4:5445993-5447916	WT	A16b	OK	0.928771	3.51288	1.91926	2.55516	0.0002	0.00416837	yes	DUF674 family protein
XLOC_017301	XLOC_017301	-	chr3:30584140-30584778	WT	A16b	OK	101.25	383.455	1.92114	2.74943	5e-05	0.00130725	yes	#N/A
XLOC_006589	XLOC_006589	-	chr1:36032647-36032828	WT	A16b	OK	52.4787	199.05	1.92333	2.52379	0.0002	0.00416837	yes	#N/A
XLOC_003091	XLOC_003091	Medtr1g111240	chr1:50239924-50242309	WT	A16b	OK	10.014	38.1062	1.92801	3.92633	5e-05	0.00130725	yes	cytochrome P450 family cinnamate 4-hydroxylase
XLOC_018935	XLOC_018935	Medtr3g115920	chr3:54180219-54184182	WT	A16b	OK	0.33378	1.2751	1.93364	2.01412	0.001	0.0147015	yes	glyceraldehyde-3-phosphate dehydrogenase B
XLOC_025031	XLOC_025031	Medtr4g094610	chr4:38359282-38363344	WT	A16b	OK	2.99107	11.4373	1.93501	3.7434	5e-05	0.00130725	yes	LRR receptor-like kinase family protein
XLOC_030854	XLOC_030854	Medtr5g063080	chr5:26142023-26144803	WT	A16b	OK	8.28193	31.7385	1.9382	3.9466	5e-05	0.00130725	yes	trehalose-6-phosphate phosphatase
XLOC_042000	XLOC_042000	-	chr7:7445442-7445686	WT	A16b	OK	35.1391	134.907	1.94081	2.8809	5e-05	0.00130725	yes	#N/A
XLOC_002874	XLOC_002874	Medtr1g104780	chr1:47207338-47213258	WT	A16b	OK	23.4154	90.2382	1.94628	3.61635	5e-05	0.00130725	yes	sugar porter (SP) family MFS transporter
XLOC_025654	XLOC_025654	Medtr4g115920	chr4:47897676-47901019	WT	A16b	OK	3.36335	12.968	1.94698	3.76406	5e-05	0.00130725	yes	monogalactosyldiacylglycerol synthase
XLOC_007664	XLOC_007664	Medtr2g437380	chr2:14666093-14668477	WT	A16b	OK	3.76952	14.5445	1.94802	3.61252	5e-05	0.00130725	yes	2OG-Fe(II) oxygenase family oxidoreductase
XLOC_009186	XLOC_009186	Medtr2g093760	chr2:39995713-39996436	WT	A16b	OK	15.8802	61.3593	1.95006	3.33158	5e-05	0.00130725	yes	transmembrane protein, putative
XLOC_014831	XLOC_014831	Medtr3g094980	chr3:43358936-43360241	WT	A16b	OK	3.57405	13.8642	1.95573	2.64321	0.00015	0.00329896	yes	FBD protein
XLOC_034641	XLOC_034641	Medtr6g033740	chr6:11092504-11098780	WT	A16b	OK	17.3602	67.5645	1.96048	4.10935	5e-05	0.00130725	yes	P-loop nucleoside triphosphate hydrolase superfamily pro
XLOC_006896	XLOC_006896	Medtr2g013390	chr2:3603217-3603412	WT	A16b	OK	31.8576	124.188	1.96281	2.51977	0.0005	0.00868727	yes	transmembrane protein, putative
XLOC_024333	XLOC_024333	Medtr4g072990	chr4:27601068-27612939	WT	A16b	OK	10.391	40.5785	1.96538	3.55249	5e-05	0.00130725	yes	PPR containing plant-like protein
XLOC_003817	XLOC_003817	Medtr1g026160	chr1:8448217-8453684	WT	A16b	OK	41.7323	163.154	1.96699	3.22956	5e-05	0.00130725	yes	ACT-like tyrosine kinase family protein
XLOC_034044	XLOC_034044	Medtr6g007687	chr6:1782026-1784332	WT	A16b	OK	1.12221	4.40395	1.97245	2.60617	0.0003	0.00585061	yes	ZIP zinc/iron transport family protein
XLOC_013034	XLOC_013034	Medtr3g435430	chr3:11590732-11593257	WT	A16b	OK	1.93815	7.61059	1.97333	2.67689	0.00025	0.00505074	yes	expansin A10
XLOC_021448	XLOC_021448	Medtr4g094395	chr4:37887512-37887989	WT	A16b	OK	3.99837	15.7251	1.97558	2.53024	0.0002	0.00416837	yes	hypothetical protein
XLOC_025002	XLOC_025002	Medtr4g094340	chr4:37767209-37771844	WT	A16b	OK	0.508351	1.99993	1.97605	2.26696	5e-05	0.00130725	yes	auxin-induced 5NG4-like protein
XLOC_049914	XLOC_049914	Medtr0874s0020	scaffold0874:2208-4891	WT	A16b	OK	2.74605	10.8358	1.98038	3.55497	5e-05	0.00130725	yes	ABC transporter C family-like protein
XLOC_047355	XLOC_047355	Medtr8g096840	chr8:40647956-40648593	WT	A16b	OK	5.80264	22.9439	1.98333	3.07475	5e-05	0.00130725	yes	transmembrane protein, putative
XLOC_009626	XLOC_009626	Medtr2g006870	chr2:654543-661516	WT	A16b	OK	1.95473	7.73882	1.98515	3.62567	5e-05	0.00130725	yes	potassium outward rectifying channel protein
XLOC_037257	XLOC_037257	Medtr7g069500	chr7:25603625-25606452	WT	A16b	OK	68.6691	273.751	1.99513	3.70914	5e-05	0.00130725	yes	pyruvate decarboxylase
XLOC_001347	XLOC_001347	Medtr1g052840	chr1:21909390-21916294	WT	A16b	OK	8.61794	34.4738	2.00009	3.50788	5e-05	0.00130725	yes	DNA repair metallo-beta-lactamase family protein
XLOC_030141	XLOC_030141	Medtr5g032030	chr5:13733138-13733865	WT	A16b	OK	3.4566	13.863	2.00381	2.91828	0.00025	0.00505074	yes	hypothetical protein
XLOC_033706	XLOC_033706	Medtr6g082850,Medtr6g083020	chr6:30937795-31018777	WT	A16b	OK	5.87477	23.6046	2.00646	3.56046	5e-05	0.00130725	yes	wall-associated receptor kinase galacturonan-binding pro
XLOC_030785	XLOC_030785	Medtr5g059820	chr5:24860760-24866496	WT	A16b	OK	5.90801	23.7392	2.00653	4.06821	5e-05	0.00130725	yes	nitrate reductase [NADH]-like protein
XLOC_015444	XLOC_015444	Medtr3g112460	chr3:52711484-52714657	WT	A16b	OK	0.28432	1.14425	2.00882	2.17014	0.0025	0.0296218	yes	peptide transporter
XLOC_000296	XLOC_000296	Medtr1g016480	chr1:4399287-4400145	WT	A16b	OK	2.59395	10.4888	2.01563	2.74487	5e-05	0.00130725	yes	abscisic acid receptor
XLOC_038145	XLOC_038145	Medtr7g095680,Medtr7g095690	chr7:38334039-38341695	WT	A16b	OK	12.0469	49.022	2.02477	3.12029	5e-05	0.00130725	yes	heat shock transcription factor A3
XLOC_022023	XLOC_022023	Medtr4g114690	chr4:47200289-47201853	WT	A16b	OK	42.1098	171.99	2.0301	3.77374	5e-05	0.00130725	yes	TPR repeat protein
XLOC_002424	XLOC_002424	Medtr1g090370	chr1:40491957-40493342	WT	A16b	OK	2.06465	8.45745	2.03433	2.85286	5e-05	0.00130725	yes	transcription factor bZIP protein, putative
XLOC_022317	XLOC_022317	Medtr4g124855	chr4:51760856-51762452	WT	A16b	OK	8.71458	35.7262	2.03548	4.27012	5e-05	0.00130725	yes	plant invertase/pectin methylesterase inhibitor
XLOC_039851	XLOC_039851	Medtr7g050990	chr7:17824723-17829358	WT	A16b	OK	0.356954	1.46518	2.03727	2.50947	0.0002	0.00416837	yes	Nodule Cysteine-Rich (NCR) secreted peptide
XLOC_017667	XLOC_017667	Medtr3g079560,Medtr3g079600	chr3:35909106-35929278	WT	A16b	OK	1.05922	4.34868	2.03757	2.99795	5e-05	0.00130725	yes	serine carboxypeptidase-like protein
XLOC_003721	XLOC_003721	Medtr1g022440,Medtr1g022445	chr1:7156475-7167077	WT	A16b	OK	2.2212	9.19277	2.04916	3.10038	5e-05	0.00130725	yes	dihydroflavonol 4-reductase-like protein
XLOC_001868	XLOC_001868	Medtr1g072095	chr1:31965125-31965824	WT	A16b	OK	63.0448	261.899	2.05456	4.10218	0.0001	0.00233358	yes	Nodule Cysteine-Rich (NCR) secreted peptide
XLOC_003357	XLOC_003357	Medtr1g009760	chr1:1495172-1503400	WT	A16b	OK	0.695166	2.88959	2.05543	3.01366	5e-05	0.00130725	yes	plasma membrane H+-ATPase
XLOC_025596	XLOC_025596	Medtr4g114410	chr4:47036632-47039689	WT	A16b	OK	2.15478	8.96414	2.05662	2.73523	5e-05	0.00130725	yes	DUF3119 family protein
XLOC_005804	XLOC_005804	Medtr1g492950	chr1:41684844-41695938	WT	A16b	OK	1.56332	6.57163	2.07164	4.05052	5e-05	0.00130725	yes	drug resistance transporter-like ABC domain protein
XLOC_018786	XLOC_018786	Medtr3g111290	chr3:52001506-52003784	WT	A16b	OK	1.21157	5.09722	2.07284	3.04139	5e-05	0.00130725	yes	BHLH transcriptional factor
XLOC_006973	XLOC_006973	Medtr2g015560	chr2:4624177-4628169	WT	A16b	OK	81.4538	344.562	2.08071	2.97923	5e-05	0.00130725	yes	pyruvate decarboxylase
XLOC_049201	XLOC_049201	Medtr0257s0060	scaffold0257:24406-24988	WT	A16b	OK	45.6705	193.522	2.08316	4.03878	5e-05	0.00130725	yes	Nodule Cysteine-Rich (NCR) secreted peptide
XLOC_025187	XLOC_025187	Medtr4g099050	chr4:40965969-40967133	WT	A16b	OK	64.1907	273.119	2.08909	4.08492	5e-05	0.00130725	yes	ethphon-induced protein
XLOC_035562	XLOC_035562	Medtr6g081840	chr6:30521535-30525010	WT	A16b	OK	1.62285	6.91085	2.09034	2.67288	0.0002	0.00416837	yes	nodulin MtN21/EamA-like transporter family protein
XLOC_004933	XLOC_004933	Medtr1g064350	chr1:28315630-28316566	WT	A16b	OK	221.794	947.231	2.09449	3.19677	5e-05	0.00130725	yes	GRF zinc finger protein
XLOC_021909	XLOC_021909	Medtr4g109830	chr4:45690124-45695705	WT	A16b	OK	1.03435	4.50872	2.124	2.76011	5e-05	0.00130725	yes	MADS-box transcription factor
XLOC_025202	XLOC_025202	Medtr4g099310	chr4:41203043-41204877	WT	A16b	OK	2.16725	9.47055	2.12758	2.61608	0.0001	0.00233358	yes	hypothetical protein
XLOC_026277	XLOC_026277	-	chr4:32824131-32824480	WT	A16b	OK	2.29697	10.0452	2.1287	2.16425	0.0023	0.0279806	yes	#N/A
XLOC_021592	XLOC_021592	Medtr4g097540	chr4:40206877-40208967	WT	A16b	OK	3.65155	16.0826	2.13892	3.77517	5e-05	0.00130725	yes	1-aminocyclopropane-1-carboxylate synthase
XLOC_003227	XLOC_003227	Medtr1g115560	chr1:52244941-52246669	WT	A16b	OK	0.500983	2.20751	2.13958	2.61999	0.00015	0.00329896	yes	3-ketoacyl-CoA synthase-like protein
XLOC_037951	XLOC_037951	Medtr7g089860	chr7:35219205-35219959	WT	A16b	OK	1.3739	6.09975	2.15047	2.60785	0.00035	0.00661642	yes	VQ motif protein
XLOC_009904	XLOC_009904	Medtr2g015470	chr2:4582492-4584280	WT	A16b	OK	61.2103	274.887	2.16699	3.70157	5e-05	0.00130725	yes	purine permease
XLOC_047238	XLOC_047238	Medtr8g093440	chr8:39025941-39027454	WT	A16b	OK	14.6287	65.7953	2.16918	4.03835	5e-05	0.00130725	yes	DUF506 family protein
XLOC_036644	XLOC_036644	Medtr7g037410	chr7:13787409-13788027	WT	A16b	OK	5.09715	23.0092	2.17445	3.28236	5e-05	0.00130725	yes	Nodule Cysteine-Rich (NCR) secreted peptide
XLOC_003684	XLOC_003684	Medtr1g021845	chr1:6622353-6624391	WT	A16b	OK	0.258378	1.17272	2.1823	2.31176	0.002	0.0251805	yes	LysM-domain receptor-like kinase
XLOC_045393	XLOC_045393	Medtr8g022380	chr8:7936475-7937243	WT	A16b	OK	7.62855	34.633	2.18267	3.72836	5e-05	0.00130725	yes	SAUR-like auxin-responsive family protein
XLOC_019339	XLOC_019339	Medtr4g014540	chr4:4110877-4113850	WT	A16b	OK	44.5272	202.392	2.18439	5.04265	5e-05	0.00130725	yes	ferritin
XLOC_004934	XLOC_004934	Medtr1g064360	chr1:28319807-28322116	WT	A16b	OK	1.03035	4.68624	2.1853	2.86005	0.00015	0.00329896	yes	phototropic-responsive NPH3 family protein
XLOC_014824	XLOC_014824	Medtr3g094830	chr3:43282928-43283825	WT	A16b	OK	1.79979	8.1907	2.18616	2.86119	0.0001	0.00233358	yes	DUF617 family protein
XLOC_042908	XLOC_042908	Medtr8g037175	chr8:13746730-13752732	WT	A16b	OK	1.32922	6.09722	2.19757	3.02511	5e-05	0.00130725	yes	MATE efflux family protein
XLOC_041021	XLOC_041021	Medtr7g090590	chr7:35649512-35650637	WT	A16b	OK	19.702	90.4824	2.1993	3.86844	5e-05	0.00130725	yes	GASA/GAST/Snakin
XLOC_020904	XLOC_020904	Medtr4g077787	chr4:29848868-29850085	WT	A16b	OK	0.88816	4.1012	2.20716	2.51592	0.0005	0.00868727	yes	early nodulin-like protein
XLOC_047699	XLOC_047699	-	chr8:3850128-3850306	WT	A16b	OK	27.2642	127.083	2.22069	3.6659	0.0035	0.0376432	yes	#N/A
XLOC_047432	XLOC_047432	Medtr8g099065	chr8:41588625-41595411	WT	A16b	OK	9.55316	45.0113	2.23624	4.62532	5e-05	0.00130725	yes	P-loop nucleoside triphosphate hydrolase superfamily pro
XLOC_004329	XLOC_004329	Medtr1g044210	chr1:16683480-16687605	WT	A16b	OK	1.94705	9.1758	2.23655	3.88739	5e-05	0.00130725	yes	ethylene receptor
XLOC_023752	XLOC_023752	Medtr4g051548	chr4:18478958-18483992	WT	A16b	OK	0.241275	1.13916	2.23922	1.48504	0.0017	0.0222842	yes	hypothetical protein
XLOC_026969	XLOC_026969	Medtr5g022390	chr5:8823007-8824737	WT	A16b	OK	157.447	744.875	2.24213	3.43398	5e-05	0.00130725	yes	rhodanese-related sulfurtransferase
XLOC_010182	XLOC_010182	Medtr2g024390	chr2:8791812-8797446	WT	A16b	OK	0.34924	1.67058	2.25806	2.06166	0.00305	0.0341686	yes	homeobox knotted-like protein
XLOC_035137	XLOC_035137	Medtr6g060570	chr6:20885086-20889731	WT	A16b	OK	126.964	617.188	2.28129	3.87971	5e-05	0.00130725	yes	phosphopyruvate hydratase
XLOC_003475	XLOC_003475	Medtr1g013700	chr1:3292907-3294869	WT	A16b	OK	18.4464	90.3756	2.2926	4.36275	5e-05	0.00130725	yes	CBL-interacting kinase
XLOC_000199	XLOC_000199	Medtr1g014320	chr1:3005983-3010195	WT	A16b	OK	73.3575	359.59	2.29334	3.6786	5e-05	0.00130725	yes	NADP-dependent glyceraldehyde-3-phosphate dehydrogen
XLOC_027291	XLOC_027291	Medtr5g031830,Medtr5g031840,Medtr5g031860	chr5:13646268-13659037	WT	A16b	OK	3.3208	16.4567	2.30907	3.6558	5e-05	0.00130725	yes	UDP-glucosyltransferase family protein
XLOC_037516	XLOC_037516	Medtr7g076860,Medtr7g076890	chr7:29017188-29041458	WT	A16b	OK	1.05051	5.22097	2.31323	3.12459	5e-05	0.00130725	yes	glycosyltransferase family 90 protein
XLOC_006545	XLOC_006545	-	chr1:7327853-7328355	WT	A16b	OK	1.05013	5.26043	2.32461	2.24158	0.00295	0.0333612	yes	#N/A
XLOC_005314	XLOC_005314	Medtr1g076370	chr1:34015659-34017853	WT	A16b	OK	1.23133	6.19479	2.33084	3.76205	5e-05	0.00130725	yes	CBL-interacting kinase
XLOC_014358	XLOC_014358	Medtr3g080860	chr3:36600936-36601679	WT	A16b	OK	5.05393	25.6132	2.34141	3.53114	5e-05	0.00130725	yes	hypothetical protein
XLOC_009671	XLOC_009671	Medtr2g007990	chr2:1235568-1239137	WT	A16b	OK	4.22409	21.4434	2.34382	4.28358	5e-05	0.00130725	yes	auxin-induced 5NG4-like protein
XLOC_009039	XLOC_009039	Medtr2g089865,Medtr2g089930,Medtr2g089945	chr2:38003387-38032232	WT	A16b	OK	20.2902	103.125	2.34555	2.59634	5e-05	0.00130725	yes	wound-responsive family protein
XLOC_024185	XLOC_024185	Medtr4g068860	chr4:25844616-25846162	WT	A16b	OK	42.0728	214.599	2.35069	4.41759	5e-05	0.00130725	yes	Non-symbiotic hemoglobin
XLOC_019279	XLOC_019279	Medtr4g011970	chr4:3172440-3178536	WT	A16b	OK	24.4086	125.722	2.36477	4.7439	5e-05	0.00130725	yes	sulfate/bicarbonate/oxalate exchanger sat-1
XLOC_002354	XLOC_002354	Medtr1g087920	chr1:39359723-39361274	WT	A16b	OK	88.7262	464.772	2.38909	3.82572	5e-05	0.00130725	yes	ethylene response factor
XLOC_046498	XLOC_046498	Medtr8g471110	chr8:28048434-28053894	WT	A16b	OK	0.454798	2.40264	2.40132	2.75626	5e-05	0.00130725	yes	ADP-ribosylation factor GTPase-activating protein AGD10
XLOC_005179	XLOC_005179	Medtr1g072320	chr1:32096190-32103626	WT	A16b	OK	0.26741	1.43026	2.41915	2.49204	0.0006	0.00998016	yes	bHLH transcription factor
XLOC_017486	XLOC_017486	Medtr3g073150,Medtr3g073180	chr3:32957506-32990367	WT	A16b	OK	34.8801	186.943	2.42212	2.28052	0.0031	0.0346475	yes	nitrate reductase [NADH]-like protein
XLOC_038782	XLOC_038782	Medtr7g115430	chr7:47692246-47704474	WT	A16b	OK	0.377448	2.03557	2.43108	3.7716	5e-05	0.00130725	yes	DIL domain myosin family protein
XLOC_007535	XLOC_007535	Medtr2g033630	chr2:12799980-12800746	WT	A16b	OK	33.3062	179.802	2.43255	4.42561	5e-05	0.00130725	yes	plant invertase/pectin methylesterase inhibitor
XLOC_025850	XLOC_025850	Medtr4g122740	chr4:50631729-50632402	WT	A16b	OK	7.98034	43.1425	2.43459	4.28329	5e-05	0.00130725	yes	plant invertase/pectin methylesterase inhibitor
XLOC_039667	XLOC_039667	Medtr7g034625	chr7:13118779-13120333	WT	A16b	OK	0.418428	2.27146	2.44057	2.47203	0.00095	0.0141626	yes	anaphase-promoting complex subunit cdc20-like protein
XLOC_030022	XLOC_030022	Medtr5g027530	chr5:11471301-11474793	WT	A16b	OK	6.96116	37.8252	2.44195	4.11772	5e-05	0.00130725	yes	phosphoribulokinase
XLOC_005054	XLOC_005054	Medtr1g069465	chr1:30081688-30083495	WT	A16b	OK	0.730214	3.98305	2.44748	2.84831	0.00035	0.00661642	yes	photosystem II reaction center Psb28 protein
XLOC_041011	XLOC_041011	Medtr7g090420	chr7:35574004-35574881	WT	A16b	OK	24.436	133.423	2.44893	4.62828	5e-05	0.00130725	yes	hypothetical protein
XLOC_022910	XLOC_022910	Medtr4g012610	chr4:3345002-3345727	WT	A16b	OK	13.8423	75.621	2.4497	2.54125	0.00055	0.00934364	yes	hypothetical protein
XLOC_046129	XLOC_046129	Medtr8g061110	chr8:21179050-21182822	WT	A16b	OK	2.8044	15.4345	2.46039	4.67984	5e-05	0.00130725	yes	S-locus lectin kinase family protein
XLOC_014669	XLOC_014669	Medtr3g089940,Medtr3g089970,Medtr3g089977	chr3:40878690-40906106	WT	A16b	OK	816.844	4514.39	2.4664	0.913419	0.00025	0.00505074	yes	zinc-binding alcohol dehydrogenase family protein
XLOC_018536	XLOC_018536	Medtr3g104820	chr3:48315578-48317619	WT	A16b	OK	2.26358	12.5892	2.47551	3.6191	5e-05	0.00130725	yes	hypothetical protein
XLOC_044318	XLOC_044318	Medtr8g089360	chr8:37134142-37137572	WT	A16b	OK	33.9405	189.3	2.4796	3.65991	5e-05	0.00130725	yes	cationic amino acid transporter-like protein
XLOC_026170	XLOC_026170	Medtr4g132620	chr4:55452939-55458057	WT	A16b	OK	0.31135	1.75952	2.49857	3.09879	5e-05	0.00130725	yes	subtilisin-like serine protease
XLOC_044446	XLOC_044446	Medtr8g093550,Medtr8g093560	chr8:39100007-39112168	WT	A16b	OK	30.0243	170.142	2.50254	4.22318	5e-05	0.00130725	yes	cysteine desulfurylase
XLOC_000657	XLOC_000657	Medtr1g029150	chr1:9950087-9952717	WT	A16b	OK	11.2831	64.2173	2.5088	4.60549	5e-05	0.00130725	yes	stearoyl-acyl-carrier desaturase
XLOC_001799	XLOC_001799	Medtr1g069915	chr1:30597284-30599321	WT	A16b	OK	2.24603	13.0681	2.5406	4.10728	5e-05	0.00130725	yes	CRAL/TRIO, amino-terminal domain protein
XLOC_026042	XLOC_026042	Medtr4g128770	chr4:53596978-53598107	WT	A16b	OK	2.92688	17.1222	2.54843	4.30514	5e-05	0.00130725	yes	CAP, cysteine-rich secretory protein, antigen 5
XLOC_029973	XLOC_029973	Medtr5g026150,Medtr5g026200	chr5:10739005-10765586	WT	A16b	OK	2.19918	12.8998	2.55231	4.10223	5e-05	0.00130725	yes	LRR receptor-like kinase family protein
XLOC_028278	XLOC_028278	Medtr5g071630	chr5:30424481-30428834	WT	A16b	OK	0.265508	1.57315	2.56683	2.79296	0.0007	0.0111953	yes	potassium transporter-like protein
XLOC_048994	XLOC_048994	Medtr0172s0030	scaffold0172:21034-25315	WT	A16b	OK	3.44059	20.3981	2.5677	4.76478	5e-05	0.00130725	yes	RNA polymerase sigma factor
XLOC_020014	XLOC_020014	Medtr4g045990	chr4:16005183-16005972	WT	A16b	OK	31.4059	188.423	2.58487	4.86063	5e-05	0.00130725	yes	wound-responsive family protein
XLOC_042547	XLOC_042547	Medtr8g020920	chr8:7399878-7402554	WT	A16b	OK	23.0398	138.234	2.58491	4.50413	5e-05	0.00130725	yes	receptor-like kinase
XLOC_038390	XLOC_038390	Medtr7g103390	chr7:41824254-41826144	WT	A16b	OK	97.2928	584.248	2.58618	3.38349	5e-05	0.00130725	yes	Myb/SANT-like DNA-binding domain protein
XLOC_030979	XLOC_030979	Medtr5g067410	chr5:28475925-28478850	WT	A16b	OK	0.169801	1.03702	2.61052	2.41813	0.00205	0.0256747	yes	glutamyl-tRNA reductase
XLOC_014260	XLOC_014260	Medtr3g077870	chr3:35056981-35060567	WT	A16b	OK	27.0727	166.312	2.61898	4.4907	5e-05	0.00130725	yes	inactive poly [ADP-ribose] polymerase SRO4
XLOC_024239	XLOC_024239	Medtr4g070430	chr4:26540605-26545426	WT	A16b	OK	11.2257	69.2138	2.62426	5.68153	5e-05	0.00130725	yes	glucose-1-phosphate adenylyltransferase family protein
XLOC_029474	XLOC_029474	Medtr5g010580	chr5:2862512-2863165	WT	A16b	OK	1.74449	10.8202	2.63285	3.37931	5e-05	0.00130725	yes	hypothetical protein
XLOC_006334	XLOC_006334	Medtr1g110510	chr1:49864871-49867132	WT	A16b	OK	2.91734	18.286	2.64802	3.9183	5e-05	0.00130725	yes	S1/P1 nuclease family protein
XLOC_004857	XLOC_004857	Medtr1g061640	chr1:26919085-26921093	WT	A16b	OK	8.66388	54.7981	2.66104	4.82993	5e-05	0.00130725	yes	Myb/SANT-like DNA-binding domain protein
XLOC_019032	XLOC_019032	-	chr3:19963326-19963672	WT	A16b	OK	2.55085	16.1346	2.66111	3.32656	0.0012	0.0169133	yes	#N/A
XLOC_001723	XLOC_001723	-	chr1:29309605-29309986	WT	A16b	OK	12.0333	76.2366	2.66345	3.93429	5e-05	0.00130725	yes	#N/A
XLOC_015128	XLOC_015128	Medtr3g104370	chr3:48067402-48068436	WT	A16b	OK	1.14737	7.27548	2.66471	3.26248	5e-05	0.00130725	yes	MYB-like transcription factor family protein
XLOC_010229	XLOC_010229	Medtr2g026250	chr2:9567007-9568804	WT	A16b	OK	0.712361	4.52897	2.6685	3.49202	5e-05	0.00130725	yes	GRAS family transcription factor
XLOC_021986	XLOC_021986	Medtr4g113820	chr4:46845877-46846953	WT	A16b	OK	210.194	1336.35	2.6685	3.53287	5e-05	0.00130725	yes	early nodulin 93
XLOC_022828	XLOC_022828	Medtr4g010250	chr4:2305616-2308253	WT	A16b	OK	0.682463	4.35671	2.67442	2.70027	0.00045	0.00809831	yes	TPR repeat protein
XLOC_027243	XLOC_027243	Medtr5g430470	chr5:12811974-12813117	WT	A16b	OK	0.343025	2.22973	2.70048	2.58553	0.0009	0.0135546	yes	transmembrane protein, putative
XLOC_027701	XLOC_027701	Medtr5g046610	chr5:20433781-20436920	WT	A16b	OK	6.80537	44.7425	2.7169	4.60943	5e-05	0.00130725	yes	pyruvate decarboxylase
XLOC_046451	XLOC_046451	Medtr8g065010	chr8:27295110-27299002	WT	A16b	OK	4.31074	28.5744	2.72872	5.47243	5e-05	0.00130725	yes	polygalacturonase plant-like protein
XLOC_003433	XLOC_003433	Medtr1g012710	chr1:2591956-2608833	WT	A16b	OK	7.74593	51.3734	2.72951	4.33724	5e-05	0.00130725	yes	protease inhibitor/seed storage/LTP family protein
XLOC_048110	XLOC_048110	Medtr0018s0170	scaffold0018:68202-72162	WT	A16b	OK	6.25546	41.4936	2.7297	4.45877	5e-05	0.00130725	yes	galactose oxidase/kelch repeat protein
XLOC_000700	XLOC_000700	Medtr1g030275	chr1:10507228-10509467	WT	A16b	OK	9.76361	65.0575	2.73623	4.7975	5e-05	0.00130725	yes	GDSL-like lipase/acylhydrolase
XLOC_012769	XLOC_012769	Medtr3g022060,Medtr3g022590	chr3:6447807-6848937	WT	A16b	OK	0.465804	3.12795	2.74742	2.34514	0.00375	0.0395094	yes	NB-ARC domain disease resistance protein
XLOC_049105	XLOC_049105	-	scaffold0212:17898-18588	WT	A16b	OK	0.974858	6.7162	2.78438	3.07726	0.0004	0.00738628	yes	#N/A
XLOC_027124	XLOC_027124	Medtr5g026320	chr5:10820522-10822172	WT	A16b	OK	1.06148	7.41478	2.80433	4.18035	5e-05	0.00130725	yes	HXXXD-type acyl-transferase family protein
XLOC_012399	XLOC_012399	-	chr2:30563556-30563854	WT	A16b	OK	12.3204	88.2951	2.84128	5.08574	5e-05	0.00130725	yes	#N/A
XLOC_041685	XLOC_041685	Medtr7g109830	chr7:44994690-45000384	WT	A16b	OK	27.1187	195.55	2.85018	4.5744	5e-05	0.00130725	yes	long-chain fatty acyl CoA ligase
XLOC_019406	XLOC_019406	Medtr4g017200	chr4:5329726-5333036	WT	A16b	OK	13.6586	99.0436	2.85825	5.01562	5e-05	0.00130725	yes	pyruvate decarboxylase
XLOC_049795	XLOC_049795	Medtr0693s0030	scaffold0693:2777-4089	WT	A16b	OK	0.39335	2.87689	2.87063	2.67686	0.00015	0.00329896	yes	CASP POPTRDRAFT-like protein
XLOC_048039	XLOC_048039	-	scaffold0012:125281-126858	WT	A16b	OK	1.8302	13.7229	2.90651	3.2363	0.0003	0.00585061	yes	#N/A
XLOC_007213	XLOC_007213	Medtr2g022700	chr2:7882307-7884424	WT	A16b	OK	2.07331	15.5706	2.90881	4.53723	5e-05	0.00130725	yes	glucose-6-phosphate/phosphate translocator-like protein
XLOC_037344	XLOC_037344	Medtr7g071840	chr7:26649174-26649936	WT	A16b	OK	1.3686	10.4201	2.9286	3.50633	5e-05	0.00130725	yes	wound-induced-like protein
XLOC_042675	XLOC_042675	Medtr8g027430	chr8:9713275-9715847	WT	A16b	OK	0.30217	2.32212	2.94201	2.84414	0.0011	0.0157832	yes	transmembrane protein, putative
XLOC_002330	XLOC_002330	Medtr1g087200	chr1:39067836-39069242	WT	A16b	OK	69.7248	540.314	2.95406	5.08496	5e-05	0.00130725	yes	universal stress family protein
XLOC_006578	XLOC_006578	-	chr1:28968752-28968958	WT	A16b	OK	9.0133	70.4599	2.96667	4.35315	0.0021	0.0261297	yes	#N/A
XLOC_031806	XLOC_031806	Medtr5g092750,Medtr5g092790	chr5:40508314-40520796	WT	A16b	OK	0.639834	5.13309	3.00406	2.79841	0.00055	0.00934364	yes	anaphase-promoting complex subunit 11 RING-H2 finger
XLOC_033929	XLOC_033929	Medtr6g092620	chr6:34878492-34880015	WT	A16b	OK	46.9483	380.457	3.01859	5.31906	5e-05	0.00130725	yes	1-aminocyclopropane-1-carboxylate oxidase
XLOC_017011	XLOC_017011	Medtr3g464210	chr3:25797694-25800606	WT	A16b	OK	0.213478	1.79329	3.07045	2.91615	0.001	0.0147015	yes	sulfate transporter-like protein
XLOC_034125	XLOC_034125	Medtr6g011490	chr6:3269776-3271820	WT	A16b	OK	0.308737	2.62028	3.08527	2.76188	0.0019	0.0242733	yes	AP2 domain transcription factor
XLOC_026976	XLOC_026976	Medtr5g022560	chr5:8898325-8899733	WT	A16b	OK	0.995915	8.5043	3.0941	4.13851	5e-05	0.00130725	yes	papain family cysteine protease
XLOC_012397	XLOC_012397	-	chr2:27611530-27611760	WT	A16b	OK	11.6853	101.29	3.11573	3.7607	5e-05	0.00130725	yes	#N/A
XLOC_000352	XLOC_000352	Medtr1g018640	chr1:5418651-5420217	WT	A16b	OK	80.5411	698.852	3.11719	5.78946	5e-05	0.00130725	yes	gibberellin-regulated family protein
XLOC_005145	XLOC_005145	-	chr1:31641513-31645043	WT	A16b	OK	0.367281	3.2156	3.13013	3.21295	0.0001	0.00233358	yes	#N/A
XLOC_000200	XLOC_000200	Medtr1g014300	chr1:3015401-3017934	WT	A16b	OK	0.380089	3.46356	3.18785	2.98648	0.00295	0.0333612	yes	nucleic acid-binding protein, putative
XLOC_020452	XLOC_020452	Medtr4g063310	chr4:23423176-23446851	WT	A16b	OK	6.53531	60.5335	3.2114	4.68435	5e-05	0.00130725	yes	transmembrane protein, putative
XLOC_030527	XLOC_030527	-	chr5:19485844-19486173	WT	A16b	OK	13.7849	134.427	3.28567	3.07562	5e-05	0.00130725	yes	#N/A
XLOC_047999	XLOC_047999	Medtr0009s0250	scaffold0009:143820-146535	WT	A16b	OK	0.297092	2.9784	3.32556	3.13558	0.00015	0.00329896	yes	GDSL-like lipase/acylhydrolase
XLOC_019079	XLOC_019079	-	chr3:53608675-53608924	WT	A16b	OK	1.49206	14.976	3.32728	2.78663	0.00335	0.0365024	yes	#N/A
XLOC_007899	XLOC_007899	Medtr2g040830	chr2:17884931-17887717	WT	A16b	OK	0.309341	3.11114	3.33018	3.14614	0.00055	0.00934364	yes	chitinase
XLOC_047758	XLOC_047758	-	chr8:40536282-40536429	WT	A16b	OK	30.9183	316.713	3.35664	4.97495	0.00335	0.0365024	yes	#N/A
XLOC_019035	XLOC_019035	-	chr3:20026585-20026895	WT	A16b	OK	1.63434	16.8687	3.36756	2.58426	0.0041	0.0420834	yes	#N/A
XLOC_009301	XLOC_009301	Medtr2g097460	chr2:41617833-41618687	WT	A16b	OK	0.17492	1.83036	3.38736	1.65589	0.00335	0.0365024	yes	viral movement protein
XLOC_021664	XLOC_021664	Medtr4g100990	chr4:41704837-41707319	WT	A16b	OK	0.249223	2.71286	3.44431	3.91412	5e-05	0.00130725	yes	eukaryotic aspartyl protease family protein
XLOC_009038	XLOC_009038	Medtr2g089835	chr2:37993414-37994067	WT	A16b	OK	1.39111	15.3443	3.46339	4.41229	5e-05	0.00130725	yes	wound-responsive family protein
XLOC_042065	XLOC_042065	Medtr8g005205	chr8:97276-103050	WT	A16b	OK	2.79159	31.6959	3.50514	3.53163	0.0015	0.0201745	yes	DUF1639 family protein
XLOC_025851	XLOC_025851	Medtr4g122750	chr4:50635599-50636427	WT	A16b	OK	0.151044	2.30067	3.92901	2.10017	0.0026	0.0305229	yes	plant invertase/pectin methylesterase inhibitor
XLOC_037340	XLOC_037340	Medtr7g071760	chr7:26613611-26614361	WT	A16b	OK	1.27812	20.9902	4.03762	4.92139	5e-05	0.00130725	yes	wound-induced-like protein
XLOC_006604	XLOC_006604	-	chr1:41137209-41137733	WT	A16b	OK	0.978635	24.2195	4.62925	5.26203	5e-05	0.00130725	yes	#N/A
XLOC_016200	XLOC_016200	Medtr3g028520	chr3:9047554-9050886	WT	A16b	OK	0.0618932	2.04043	5.04295	2.56418	0.0026	0.0305228	yes	transcription factor bHLH122-like protein
XLOC_003832	XLOC_003832	Medtr1g026820	chr1:8791011-8792717	WT	A16b	OK	0	1.26072	inf	#NAME?	5e-05	0.00130725	yes	photosystem I reaction center subunit X psaK
XLOC_004192	XLOC_004192	Medtr1g039040	chr1:14393792-14394365	WT	A16b	OK	0	1.55849	inf	#NAME?	5e-05	0.00130725	yes	ccaat-box-binding factor HAP3-like protein
XLOC_008941	XLOC_008941	Medtr2g086940	chr2:36506793-36508359	WT	A16b	OK	0	1.0852	inf	#NAME?	0.0049	0.0481485	yes	transmembrane protein, putative
XLOC_011572	XLOC_011572	Medtr2g081155	chr2:34034655-34034932	WT	A16b	OK	0	2.19913	inf	#NAME?	0.0014	0.0190984	yes	wound-responsive family protein
XLOC_016286	XLOC_016286	Medtr3g032570	chr3:10292066-10292619	WT	A16b	OK	0	3.09023	inf	#NAME?	0.00445	0.0446683	yes	gamma-thionin/defensin
XLOC_017407	XLOC_017407	Medtr3g071530	chr3:32095827-32099324	WT	A16b	OK	0	1.0331	inf	#NAME?	5e-05	0.00130725	yes	methyltransferase PMT16, putative
XLOC_017744	XLOC_017744	Medtr3g081140	chr3:36751135-36752470	WT	A16b	OK	0	1.00451	inf	#NAME?	0.0005	0.00868727	yes	cysteine-rich TM module stress tolerance protein
XLOC_018493	XLOC_018493	-	chr3:47869558-47872113	WT	A16b	OK	0	3.27883	inf	#NAME?	0.0002	0.00416837	yes	#N/A
XLOC_019030	XLOC_019030	-	chr3:15101477-15101812	WT	A16b	OK	0	10.1757	inf	#NAME?	5e-05	0.00130725	yes	#N/A
XLOC_019384	XLOC_019384	-	chr4:5058114-5058357	WT	A16b	OK	0	113.374	inf	#NAME?	5e-05	0.00130725	yes	#N/A
XLOC_025790	XLOC_025790	Medtr4g120160	chr4:49813606-49814189	WT	A16b	OK	0	1.45265	inf	#NAME?	0.0011	0.0157832	yes	DUF581 family protein
XLOC_030365	XLOC_030365	-	chr5:17006506-17007215	WT	A16b	OK	0	2.90004	inf	#NAME?	5e-05	0.00130725	yes	#N/A
XLOC_032080	XLOC_032080	-	chr5:41298530-41298694	WT	A16b	OK	0	36.5606	inf	#NAME?	0.00065	0.0106178	yes	#N/A
XLOC_035645	XLOC_035645	Medtr6g084960	chr6:31983635-31983969	WT	A16b	OK	0	4.59872	inf	#NAME?	0.00095	0.0141626	yes	Nodule Cysteine-Rich (NCR) secreted peptide
XLOC_042639	XLOC_042639	Medtr8g024380	chr8:8956538-8958899	WT	A16b	OK	0	1.56961	inf	#NAME?	5e-05	0.00130725	yes	subtilisin-like serine protease
XLOC_045643	XLOC_045643	Medtr8g031540	chr8:11835528-11835945	WT	A16b	OK	0	1.70908	inf	#NAME?	5e-05	0.00130725	yes	ECA1 gametogenesis related family
XLOC_011518	XLOC_011518	Medtr2g078790	chr2:32986652-32988070	WT	A16b	OK	3.34845	0	#NAME?	#NAME?	5e-05	0.00130725	yes	hypothetical protein
XLOC_013351	XLOC_013351	Medtr3g453020	chr3:19476950-19477910	WT	A16b	OK	1.07173	0	#NAME?	#NAME?	0.0001	0.00233358	yes	hypothetical protein
XLOC_028122	XLOC_028122	Medtr5g066700	chr5:28153134-28153548	WT	A16b	OK	1.20204	0	#NAME?	#NAME?	0.0002	0.00416837	yes	zinc finger, C3HC4 type (RING finger) protein
XLOC_028847	XLOC_028847	Medtr5g089080	chr5:38716368-38716623	WT	A16b	OK	5.98175	0	#NAME?	#NAME?	5e-05	0.00130725	yes	Clavata3/ESR (CLE) gene family member MtCLE21
XLOC_029030	XLOC_029030	Medtr5g093960	chr5:41035533-41036641	WT	A16b	OK	3.50212	0	#NAME?	#NAME?	5e-05	0.00130725	yes	cytochrome P450 family protein
XLOC_031027	XLOC_031027	Medtr5g069330	chr5:29375755-29382234	WT	A16b	OK	10.0887	0	#NAME?	#NAME?	5e-05	0.00130725	yes	DEAD-box ATP-dependent RNA helicase
XLOC_031178	XLOC_031178	Medtr5g074500	chr5:31653962-31654850	WT	A16b	OK	1.05262	0	#NAME?	#NAME?	5e-05	0.00130725	yes	wound-induced-like protein
XLOC_031237	XLOC_031237	Medtr5g076000	chr5:32369083-32370599	WT	A16b	OK	1.14813	0	#NAME?	#NAME?	5e-05	0.00130725	yes	transmembrane protein, putative
XLOC_035914	XLOC_035914	-	chr6:31391554-31392031	WT	A16b	OK	1.40228	0	#NAME?	#NAME?	5e-05	0.00130725	yes	#N/A
XLOC_041124	XLOC_041124	Medtr7g093170	chr7:36998288-36999619	WT	A16b	OK	2.06361	0	#NAME?	#NAME?	5e-05	0.00130725	yes	seed maturation protein
XLOC_047696	XLOC_047696	-	chr8:91077-91259	WT	A16b	OK	32.1969	0	#NAME?	#NAME?	5e-05	0.00130725	yes	#N/A
XLOC_047925	XLOC_047925	Medtr0005s0160	scaffold0005:255621-255918	WT	A16b	OK	3.05653	0	#NAME?	#NAME?	5e-05	0.00130725	yes	hypothetical protein
