# Supplementary material for: Transcriptome analysis of microRNA156 overexpression alfalfa roots under drought stress
Source: Sci Rep. 2018 Jun 19;8:9363. doi: 10.1038/s41598-018-27088-8 (PMC6008443; doi:10.1038/s41598-018-27088-8)
Supplement: Supplementary file 17 — Supplementary file S8 [file 41598_2018_27088_MOESM17_ESM.xlsx]

## Sheet: D-WT-A8-gene_exp
Title: Transcriptome analysis of microRNA156 overexpression alfalfa roots under drought stress
Authors: Muhammad Arshada, Margaret Y. Gruber, Abdelali Hannoufa
Supplementary file S8: DEGs in A8 plants under drought stress conditions relative to drought stressed WT plants.
test_id	gene_id	gene	locus	sample_1	sample_2	status	value_1	value_2	log2(fold_change)	test_stat	p_value	q_value	significant	Annotation
XLOC_047602	XLOC_047602	Medtr8g105910	chr8:44705935-44708434	WT	A8	OK	11.5657	0.342564	-5.07733	-4.84375	0.0001	0.00358971	yes	RNA recognition motif
XLOC_029146	XLOC_029146	Medtr5g097180	chr5:42547642-42549779	WT	A8	OK	4.12974	0.154845	-4.73716	-4.06151	0.00125	0.0267699	yes	serine carboxypeptidase-like protein
XLOC_010158	XLOC_010158	Medtr2g024010,Medtr2g024030,Medtr2g024050	chr2:8532444-8551863	WT	A8	OK	28.8093	1.37253	-4.39162	-3.9705	5e-05	0.00197547	yes	STIG1
XLOC_024640	XLOC_024640	Medtr4g083660	chr4:32522028-32524282	WT	A8	OK	18.5909	0.915535	-4.34384	-5.84874	5e-05	0.00197547	yes	polygalacturonase
XLOC_017987	XLOC_017987	Medtr3g088800	chr3:40620095-40621055	WT	A8	OK	36.466	1.95694	-4.21988	-5.16364	0.00025	0.00766098	yes	hypothetical protein
XLOC_038342	XLOC_038342	Medtr7g102450	chr7:41510347-41511848	WT	A8	OK	5.1653	0.316897	-4.02677	-4.22981	5e-05	0.00197547	yes	UDP-glucosyltransferase family protein
XLOC_034537	XLOC_034537	Medtr6g027580	chr6:9553780-9555603	WT	A8	OK	6.82909	0.478048	-3.83646	-4.41117	5e-05	0.00197547	yes	cation calcium exchanger
XLOC_024733	XLOC_024733	Medtr4g086710	chr4:33988982-34008307	WT	A8	OK	17.5216	1.23753	-3.8236	-3.69739	0.00015	0.00504804	yes	plastocyanin-like domain protein
XLOC_038343	XLOC_038343	Medtr7g102460,Medtr7g102490	chr7:41516987-41537833	WT	A8	OK	3.22667	0.230988	-3.80416	-3.25169	5e-05	0.00197547	yes	UDP-glucosyltransferase family protein
XLOC_042277	XLOC_042277	Medtr8g012620	chr8:3688273-3689856	WT	A8	OK	5.95296	0.524361	-3.50497	-3.60297	5e-05	0.00197547	yes	ninja-family protein AFP1
XLOC_015010	XLOC_015010	Medtr3g101260	chr3:46587431-46588034	WT	A8	OK	88.3986	7.95836	-3.47348	-5.06148	5e-05	0.00197547	yes	plastocyanin-like domain protein
XLOC_031540	XLOC_031540	Medtr5g085330	chr5:36870741-36872929	WT	A8	OK	52.7559	4.95443	-3.41254	-6.06709	5e-05	0.00197547	yes	1-aminocyclopropane-1-carboxylate oxidase
XLOC_009245	XLOC_009245	Medtr2g096030	chr2:40993101-40994041	WT	A8	OK	31.4496	2.97615	-3.40152	-5.04791	5e-05	0.00197547	yes	glycoside hydrolase family 18 protein
XLOC_042706	XLOC_042706	Medtr8g028600	chr8:10966038-10969861	WT	A8	OK	17.9107	1.78053	-3.33044	-4.83347	5e-05	0.00197547	yes	1-aminocyclopropane-1-carboxylate synthase
XLOC_009814	XLOC_009814	Medtr2g013010	chr2:3426087-3427931	WT	A8	OK	1.92059	0.192474	-3.31881	-2.95021	0.001	0.0227609	yes	polyphenoloxidase
XLOC_031030	XLOC_031030	Medtr5g070330	chr5:29782240-29787688	WT	A8	OK	4.06849	0.409394	-3.31293	-3.24009	0.0009	0.0210701	yes	vacuolar cation/proton exchanger 3
XLOC_022270	XLOC_022270	Medtr4g123563	chr4:51383235-51386122	WT	A8	OK	19.2231	1.97548	-3.28257	-4.53457	5e-05	0.00197547	yes	fungal proteinase A, aspartic proteinase superfamily
XLOC_013826	XLOC_013826	Medtr3g062600	chr3:28292217-28293552	WT	A8	OK	44.5612	4.75984	-3.2268	-5.05306	5e-05	0.00197547	yes	60S ribosomal protein L10-2
XLOC_030232	XLOC_030232	Medtr5g035550,Medtr5g035560	chr5:15460323-15467679	WT	A8	OK	10.865	1.20674	-3.1705	-4.2755	5e-05	0.00197547	yes	UDP-glucosyltransferase family protein
XLOC_020117	XLOC_020117	Medtr4g051575	chr4:18530250-18533731	WT	A8	OK	5.5384	0.626413	-3.14428	-3.48389	5e-05	0.00197547	yes	aluminum activated malate transporter family protein
XLOC_032308	XLOC_032308	Medtr6g012670	chr6:3892733-3894308	WT	A8	OK	4.07168	0.465082	-3.13007	-3.00625	0.00025	0.00766098	yes	NAC transcription factor-like protein
XLOC_047290	XLOC_047290	Medtr8g096020	chr8:40051674-40052556	WT	A8	OK	15.8245	1.8579	-3.09042	-3.4175	0.0001	0.00358971	yes	transmembrane protein, putative
XLOC_018732	XLOC_018732	Medtr3g110320	chr3:51479066-51483333	WT	A8	OK	71.1166	8.4506	-3.07306	-5.12671	5e-05	0.00197547	yes	glycoside hydrolase family 18 protein
XLOC_030233	XLOC_030233	Medtr5g035580	chr5:15473397-15475282	WT	A8	OK	11.5841	1.40013	-3.04852	-4.34149	5e-05	0.00197547	yes	UDP-glucosyltransferase family protein
XLOC_006371	XLOC_006371	Medtr1g111280	chr1:50263405-50264538	WT	A8	OK	3.21863	0.397076	-3.01896	-2.83233	0.00025	0.00766098	yes	carboxylesterase, putative
XLOC_006152	XLOC_006152	Medtr1g103420	chr1:46816109-46817645	WT	A8	OK	9.35981	1.17153	-2.99808	-3.75735	5e-05	0.00197547	yes	Lipid transfer protein
XLOC_026072	XLOC_026072	Medtr4g130540	chr4:54394999-54397596	WT	A8	OK	8.33636	1.05058	-2.98823	-4.48315	5e-05	0.00197547	yes	heat shock 70 kDa protein
XLOC_026847	XLOC_026847	Medtr5g019950,Medtr5g019970	chr5:7568244-7582357	WT	A8	OK	8.99501	1.1528	-2.96398	-3.11823	5e-05	0.00197547	yes	membrane-like protein, putative
XLOC_021611	XLOC_021611	Medtr4g099370	chr4:41232062-41233559	WT	A8	OK	150.447	19.3742	-2.95705	-4.59714	5e-05	0.00197547	yes	expansin-B1-like protein
XLOC_010879	XLOC_010879	Medtr2g049020	chr2:21558018-21563031	WT	A8	OK	6.64685	0.87393	-2.92708	-3.7796	5e-05	0.00197547	yes	inositol transporter 4
XLOC_022810	XLOC_022810	Medtr4g010250	chr4:2305616-2308253	WT	A8	OK	9.97768	1.31532	-2.92328	-3.36448	5e-05	0.00197547	yes	TPR repeat protein
XLOC_030527	XLOC_030527	Medtr5g045300	chr5:19880756-19881744	WT	A8	OK	32.3019	4.29349	-2.91139	-3.99286	5e-05	0.00197547	yes	hypothetical protein
XLOC_018508	XLOC_018508	Medtr3g104780	chr3:48302749-48303512	WT	A8	OK	8.5511	1.16932	-2.87045	-3.28942	5e-05	0.00197547	yes	cytosolic class II small heat-shock protein
XLOC_043714	XLOC_043714	Medtr8g069315	chr8:29008026-29008943	WT	A8	OK	40.6637	5.7929	-2.81138	-4.71681	5e-05	0.00197547	yes	transmembrane protein, putative
XLOC_038696	XLOC_038696	Medtr7g113650	chr7:46837298-46838697	WT	A8	OK	12.9404	1.91136	-2.75921	-3.46113	5e-05	0.00197547	yes	NAD(P)-binding rossmann-fold protein
XLOC_007894	XLOC_007894	Medtr2g040690,Medtr2g040790,Medtr2g040830,Medtr2g040880	chr2:17818995-17908347	WT	A8	OK	144.705	21.9631	-2.71996	-3.7798	5e-05	0.00197547	yes	hypothetical protein
XLOC_040595	XLOC_040595	Medtr7g079080	chr7:29963155-29966691	WT	A8	OK	11.2724	1.71527	-2.71629	-4.30657	5e-05	0.00197547	yes	1-aminocyclopropane-1-carboxylate synthase
XLOC_012364	XLOC_012364	-	chr2:27611526-27611751	WT	A8	OK	109.454	16.6557	-2.71623	-2.95619	0.0001	0.00358971	yes	#N/A
XLOC_011899	XLOC_011899	Medtr2g091170	chr2:39297725-39300366	WT	A8	OK	3.598	0.557431	-2.69033	-3.35364	5e-05	0.00197547	yes	seed biotin containing protein SBP65, putative
XLOC_046775	XLOC_046775	Medtr8g077830	chr8:33123212-33127371	WT	A8	OK	11.3305	1.8231	-2.63574	-3.48129	5e-05	0.00197547	yes	sulfite exporter TauE/SafE family protein
XLOC_027652	XLOC_027652	Medtr5g046110	chr5:20223098-20228687	WT	A8	OK	9.17745	1.48414	-2.62847	-3.84484	5e-05	0.00197547	yes	salicylic acid carboxyl methyltransferase
XLOC_027091	XLOC_027091	Medtr5g026320	chr5:10820522-10822172	WT	A8	OK	3.56832	0.580532	-2.6198	-3.14336	5e-05	0.00197547	yes	HXXXD-type acyl-transferase family protein
XLOC_031561	XLOC_031561	Medtr5g086540	chr5:37384358-37387522	WT	A8	OK	1.12961	0.188189	-2.58556	-2.07577	0.00175	0.0349	yes	LysM receptor kinase K1B
XLOC_047333	XLOC_047333	Medtr8g096900	chr8:40671007-40672247	WT	A8	OK	3.06022	0.519082	-2.5596	-2.80628	0.00085	0.0200992	yes	pathogenesis-related thaumatin family protein
XLOC_019402	XLOC_019402	Medtr4g017650	chr4:5542810-5544084	WT	A8	OK	242.257	41.2242	-2.55498	-4.7664	5e-05	0.00197547	yes	phosphatidylethanolamine-binding protein
XLOC_046164	XLOC_046164	Medtr8g464690	chr8:22910268-22911007	WT	A8	OK	5.76361	0.98641	-2.54671	-2.51746	0.001	0.0227609	yes	dynein light chain type 1 family protein
XLOC_017521	XLOC_017521	Medtr3g089070	chr3:33938011-33938899	WT	A8	OK	3.33756	0.575076	-2.53697	-2.49273	0.00125	0.0267699	yes	EF hand calcium-binding family protein
XLOC_014538	XLOC_014538	Medtr3g086630	chr3:39270287-39270987	WT	A8	OK	8.42837	1.45475	-2.53448	-2.8757	5e-05	0.00197547	yes	C3HC4-type RING zinc finger protein
XLOC_005468	XLOC_005468	Medtr1g080800,Medtr1g080810,Medtr1g080820	chr1:35939135-35953845	WT	A8	OK	307.675	53.1268	-2.5339	-3.35175	5e-05	0.00197547	yes	Chitinase / Hevein / PR-4 / Wheatwin2
XLOC_024114	XLOC_024114	Medtr4g066210	chr4:24984111-24988288	WT	A8	OK	18.8543	3.28623	-2.52039	-4.33025	5e-05	0.00197547	yes	cyanogenic beta-glucosidase, putative
XLOC_031704	XLOC_031704	Medtr5g090830	chr5:39552890-39554634	WT	A8	OK	1.88107	0.330176	-2.51024	-2.46263	0.0013	0.027497	yes	HXXXD-type acyl-transferase family protein
XLOC_044411	XLOC_044411	Medtr8g093620	chr8:39150289-39151119	WT	A8	OK	27.2995	4.83853	-2.49623	-3.17999	5e-05	0.00197547	yes	hypothetical protein
XLOC_017602	XLOC_017602	Medtr3g078170	chr3:35209216-35213295	WT	A8	OK	19.4212	3.45229	-2.49201	-3.8948	5e-05	0.00197547	yes	NAD-dependent aldehyde dehydrogenase family protein
XLOC_031775	XLOC_031775	Medtr5g092740	chr5:40503257-40506263	WT	A8	OK	5.08895	0.936952	-2.44132	-2.8729	0.00015	0.00504804	yes	perchloric acid soluble translation inhibitor-like protein
XLOC_029781	XLOC_029781	Medtr5g021610	chr5:8376688-8378134	WT	A8	OK	16.9503	3.13036	-2.43691	-2.92798	0.0001	0.00358971	yes	lactoylglutathione lyase/glyoxalase I family protein
XLOC_046779	XLOC_046779	Medtr8g077890	chr8:33161159-33163766	WT	A8	OK	3.64861	0.684691	-2.41382	-2.98614	0.00015	0.00504804	yes	polyol/monosaccharide transporter 1
XLOC_006921	XLOC_006921	Medtr2g014040	chr2:3894263-3895843	WT	A8	OK	4.34073	0.818662	-2.4066	-2.63145	0.001	0.0227609	yes	late embryogenesis abundant domain protein, putative
XLOC_029549	XLOC_029549	Medtr5g013620,Medtr5g013640	chr5:4362604-4372942	WT	A8	OK	1.48039	0.280397	-2.40044	-2.24599	0.00155	0.0315116	yes	beta-amylase
XLOC_038599	XLOC_038599	Medtr7g110810	chr7:45421991-45424245	WT	A8	OK	1.84321	0.349753	-2.39782	-2.34095	0.00205	0.0391829	yes	helix loop helix DNA-binding domain protein
XLOC_032703	XLOC_032703	Medtr6g033280	chr6:10599018-10602101	WT	A8	OK	2.53419	0.483796	-2.38906	-2.60271	0.0002	0.00645411	yes	phosphate carrier protein
XLOC_022402	XLOC_022402	Medtr4g128310	chr4:53424657-53427023	WT	A8	OK	1.77603	0.342255	-2.37552	-2.73167	0.00025	0.00766098	yes	galactosyltransferase family protein
XLOC_023994	XLOC_023994	Medtr4g062510	chr4:23230336-23232426	WT	A8	OK	2.03739	0.393101	-2.37375	-2.65041	0.0006	0.0154475	yes	cytochrome P450 family flavone synthase
XLOC_028607	XLOC_028607	Medtr5g083500	chr5:36041023-36043169	WT	A8	OK	12.964	2.51728	-2.36457	-3.97137	5e-05	0.00197547	yes	hypothetical protein
XLOC_025089	XLOC_025089	Medtr4g095050	chr4:39583536-39587364	WT	A8	OK	1.81389	0.355125	-2.35269	-2.57728	0.00025	0.00766098	yes	cytochrome P450 family protein
XLOC_046699	XLOC_046699	Medtr8g076160	chr8:32248531-32249594	WT	A8	OK	10.9599	2.16898	-2.33714	-2.9051	5e-05	0.00197547	yes	lactoylglutathione lyase/glyoxalase I family protein
XLOC_031330	XLOC_031330	Medtr5g079950	chr5:34206808-34208293	WT	A8	OK	72.1308	14.2844	-2.33618	-4.85256	5e-05	0.00197547	yes	expansin A10
XLOC_041721	XLOC_041721	Medtr7g111850	chr7:45943474-45945951	WT	A8	OK	49.3416	9.88735	-2.31915	-4.14656	5e-05	0.00197547	yes	galactinol synthase
XLOC_042958	XLOC_042958	Medtr8g040640	chr8:15137346-15141619	WT	A8	OK	2.19612	0.443754	-2.30712	-2.5216	0.00015	0.00504804	yes	hypothetical protein
XLOC_015054	XLOC_015054	Medtr3g102680	chr3:47322854-47325107	WT	A8	OK	1.30032	0.266958	-2.28418	-2.30219	0.0014	0.0292835	yes	heat shock protein 70 (HSP70)-interacting protein
XLOC_049010	XLOC_049010	Medtr0190s0020	scaffold0190:4152-5637	WT	A8	OK	19.9577	4.10586	-2.28119	-4.50549	5e-05	0.00197547	yes	HXXXD-type acyl-transferase family protein
XLOC_044061	XLOC_044061	Medtr8g079360,Medtr8g079380,Medtr8g079400,Medtr8g079450	chr8:33950454-33993524	WT	A8	OK	20.8278	4.37875	-2.24992	-4.02984	5e-05	0.00197547	yes	LRR and NB-ARC domain disease resistance protein
XLOC_019615	XLOC_019615	Medtr4g026030	chr4:8952645-8955502	WT	A8	OK	3.12261	0.663811	-2.23391	-2.44756	0.00085	0.0200992	yes	cytochrome P450 family 71 protein
XLOC_043712	XLOC_043712	Medtr8g069283	chr8:28996144-28996955	WT	A8	OK	13.9802	2.99606	-2.22225	-3.1614	5e-05	0.00197547	yes	transmembrane protein, putative
XLOC_031509	XLOC_031509	Medtr5g084570	chr5:36492472-36493722	WT	A8	OK	798.603	171.772	-2.21698	-3.99157	5e-05	0.00197547	yes	leguminosin group485 secreted peptide
XLOC_026197	XLOC_026197	Medtr4g134280	chr4:56212773-56214476	WT	A8	OK	3.98	0.858735	-2.21248	-2.59147	0.00065	0.0164871	yes	O-glycosyl hydrolase family 17 protein
XLOC_007382	XLOC_007382	Medtr2g028050	chr2:10318085-10324758	WT	A8	OK	5.58312	1.20703	-2.20961	-3.02791	5e-05	0.00197547	yes	transducin/WD40 repeat protein
XLOC_011353	XLOC_011353	Medtr2g073010	chr2:30901230-30903185	WT	A8	OK	22.6942	4.93259	-2.20191	-4.3108	5e-05	0.00197547	yes	Kunitz type trypsin inhibitor
XLOC_044208	XLOC_044208	Medtr8g087425	chr8:36133605-36135117	WT	A8	OK	160.141	34.8737	-2.19913	-4.58569	5e-05	0.00197547	yes	glutathione S-transferase
XLOC_007211	XLOC_007211	Medtr2g022700	chr2:7882307-7884424	WT	A8	OK	54.5798	11.9142	-2.19569	-3.94623	5e-05	0.00197547	yes	glucose-6-phosphate/phosphate translocator-like protein
XLOC_044511	XLOC_044511	Medtr8g096730	chr8:40590909-40591934	WT	A8	OK	8.40792	1.85807	-2.17795	-2.51875	0.0003	0.00882028	yes	WRKY family transcription factor
XLOC_015329	XLOC_015329	Medtr3g109610	chr3:51268478-51271917	WT	A8	OK	13.7758	3.06191	-2.16964	-3.60469	5e-05	0.00197547	yes	carotenoid cleavage dioxygenase
XLOC_003465	XLOC_003465	Medtr1g014180	chr1:3082719-3083692	WT	A8	OK	7.52058	1.67447	-2.16714	-2.33663	0.0014	0.0292835	yes	tubby C 2 protein
XLOC_031649	XLOC_031649	Medtr5g089320	chr5:38807981-38811203	WT	A8	OK	1.4791	0.331504	-2.15762	-2.43518	0.00025	0.00766098	yes	calmodulin-domain kinase CDPK protein
XLOC_028654	XLOC_028654	Medtr5g085270	chr5:36823519-36823900	WT	A8	OK	14.9894	3.36516	-2.1552	-2.38767	0.00085	0.0200992	yes	ribosomal protein S19
XLOC_032738	XLOC_032738	-	chr6:11224618-11224889	WT	A8	OK	178.225	40.0665	-2.15323	-2.26458	0.00085	0.0200992	yes	#N/A
XLOC_023237	XLOC_023237	Medtr4g026570	chr4:9142244-9142766	WT	A8	OK	46.9696	10.6646	-2.13889	-3.05586	5e-05	0.00197547	yes	hypothetical protein
XLOC_000709	XLOC_000709	Medtr1g030630	chr1:10650831-10653211	WT	A8	OK	6.47575	1.47794	-2.13146	-2.34786	0.00045	0.0123266	yes	heavy metal transport/detoxification superfamily protein
XLOC_012101	XLOC_012101	Medtr2g099470	chr2:42638322-42640316	WT	A8	OK	13.226	3.02294	-2.12935	-3.59465	5e-05	0.00197547	yes	Chitinase (Class IV) / Hevein
XLOC_025519	XLOC_025519	Medtr4g111840	chr4:46220886-46221730	WT	A8	OK	24.5028	5.61184	-2.1264	-3.35996	5e-05	0.00197547	yes	transmembrane protein, putative
XLOC_039334	XLOC_039334	Medtr7g023690	chr7:7739072-7740066	WT	A8	OK	6.93682	1.59383	-2.12177	-2.82096	5e-05	0.00197547	yes	polygalacturonase inhibitor protein
XLOC_022448	XLOC_022448	Medtr4g129770	chr4:54084190-54085111	WT	A8	OK	10.7059	2.504	-2.0961	-2.75561	0.0001	0.00358971	yes	hypothetical protein
XLOC_044575	XLOC_044575	Medtr8g099340	chr8:41847832-41848861	WT	A8	OK	2.86952	0.683613	-2.06956	-2.22037	0.0015	0.0307606	yes	plant/K16L22-9 protein
XLOC_014205	XLOC_014205	Medtr3g076950	chr3:34545419-34550610	WT	A8	OK	4515.8	1086.32	-2.05554	-2.19902	5e-05	0.00197547	yes	phloem specific protein
XLOC_012825	XLOC_012825	Medtr3g026280	chr3:8088912-8094109	WT	A8	OK	2.23315	0.537226	-2.05548	-2.34567	0.00105	0.0236419	yes	glycoside hydrolase family 1 protein
XLOC_007241	XLOC_007241	Medtr2g023540	chr2:8314459-8317377	WT	A8	OK	46.6631	11.3638	-2.03784	-4.14512	5e-05	0.00197547	yes	5'-adenylylsulfate reductase
XLOC_049138	XLOC_049138	Medtr0246s0020	scaffold0246:3126-5996	WT	A8	OK	7.54758	1.84133	-2.03526	-3.57684	5e-05	0.00197547	yes	basic helix loop helix (bHLH) DNA-binding family protein
XLOC_043770	XLOC_043770	Medtr8g070040	chr8:29724579-29725448	WT	A8	OK	485.744	120.156	-2.01529	-3.43891	5e-05	0.00197547	yes	Lipid transfer protein
XLOC_043241	XLOC_043241	Medtr8g059170	chr8:20701023-20703544	WT	A8	OK	13.0744	3.24582	-2.01009	-3.58161	5e-05	0.00197547	yes	NAC transcription factor-like protein
XLOC_023067	XLOC_023067	Medtr4g019310	chr4:6010302-6012520	WT	A8	OK	4.54945	1.13754	-1.99978	-2.48632	0.00035	0.0100858	yes	DUF674 family protein
XLOC_047635	XLOC_047635	Medtr8g106840	chr8:45108123-45110726	WT	A8	OK	14.1452	3.53867	-1.99903	-2.46943	0.0003	0.00882028	yes	mother of FT and TFL1-like protein
XLOC_020493	XLOC_020493	Medtr4g064887	chr4:24239093-24242368	WT	A8	OK	7.71598	1.94588	-1.98743	-3.02076	5e-05	0.00197547	yes	NAD(P)-binding rossmann-fold protein
XLOC_025866	XLOC_025866	Medtr4g123940	chr4:51095932-51101333	WT	A8	OK	15.2095	3.83579	-1.98737	-2.98512	5e-05	0.00197547	yes	CBL-interacting kinase
XLOC_028976	XLOC_028976	Medtr5g093430,Medtr5g093440	chr5:40785116-40794030	WT	A8	OK	9.40678	2.37954	-1.98302	-2.79021	5e-05	0.00197547	yes	DUF4408 domain protein
XLOC_048287	XLOC_048287	Medtr0035s0150	scaffold0035:76108-79269	WT	A8	OK	14.1145	3.57593	-1.98079	-4.26398	5e-05	0.00197547	yes	indole-3-acetic acid-amido synthetase
XLOC_017829	XLOC_017829	Medtr3g084520	chr3:38169003-38171075	WT	A8	OK	6.20216	1.58391	-1.96928	-2.83264	5e-05	0.00197547	yes	flavonoid glucosyltransferase
XLOC_023074	XLOC_023074	Medtr4g019580	chr4:6145156-6150261	WT	A8	OK	40.2521	10.3712	-1.95648	-2.8289	5e-05	0.00197547	yes	peptide/nitrate transporter plant
XLOC_027507	XLOC_027507	Medtr5g040430	chr5:17781982-17783604	WT	A8	OK	5.94125	1.53482	-1.9527	-2.57024	0.0001	0.00358971	yes	glutathione S-transferase, amino-terminal domain pro
XLOC_040017	XLOC_040017	Medtr7g058840,Medtr7g058860	chr7:21123067-21132945	WT	A8	OK	1.24082	0.320643	-1.95225	-1.90562	0.0012	0.0260544	yes	Serine/Threonine kinase, plant-type protein
XLOC_038531	XLOC_038531	Medtr7g108735	chr7:44404445-44405645	WT	A8	OK	6.91297	1.79245	-1.94738	-2.54625	0.0003	0.00882028	yes	late embryogenesis abundant protein
XLOC_027241	XLOC_027241	Medtr5g031250	chr5:13392829-13394880	WT	A8	OK	27.2896	7.11054	-1.94032	-3.4582	5e-05	0.00197547	yes	cinnamyl alcohol dehydrogenase-like protein
XLOC_019232	XLOC_019232	Medtr4g011230	chr4:2666198-2667490	WT	A8	OK	15.3664	4.02335	-1.93331	-2.58839	0.00015	0.00504804	yes	late embryogenesis abundant protein group 3 protein
XLOC_006115	XLOC_006115	Medtr1g102510	chr1:46310215-46311577	WT	A8	OK	24.7169	6.47331	-1.93293	-3.47148	5e-05	0.00197547	yes	hydroxyproline-rich glycoprotein family protein
XLOC_041311	XLOC_041311	Medtr7g100100	chr7:40243267-40244051	WT	A8	OK	6.48202	1.70287	-1.92847	-2.2856	0.00025	0.00766098	yes	Cys2-His2 zinc finger transcription factor
XLOC_033852	XLOC_033852	Medtr6g088785	chr6:33907264-33912187	WT	A8	OK	2.48228	0.655075	-1.92193	-2.84746	5e-05	0.00197547	yes	leucine-rich receptor-like kinase family protein
XLOC_000642	XLOC_000642	Medtr1g028300	chr1:9502075-9505086	WT	A8	OK	2.57825	0.682423	-1.91765	-2.1126	0.00115	0.0252893	yes	protein phosphatase 2C-like protein
XLOC_028682	XLOC_028682	Medtr5g085850	chr5:37086630-37090032	WT	A8	OK	1.54914	0.410035	-1.91765	-2.08968	0.00265	0.0474733	yes	peptide/nitrate transporter
XLOC_012869	XLOC_012869	Medtr3g028450	chr3:9015268-9015961	WT	A8	OK	17.5332	4.64621	-1.91597	-2.78492	5e-05	0.00197547	yes	transmembrane protein, putative
XLOC_018176	XLOC_018176	Medtr3g095190	chr3:43489062-43491430	WT	A8	OK	1.76423	0.469936	-1.9085	-2.17927	0.0013	0.027497	yes	AP2 domain class transcription factor
XLOC_027452	XLOC_027452	Medtr5g038380	chr5:16824209-16830540	WT	A8	OK	38.2032	10.2747	-1.8946	-3.99291	5e-05	0.00197547	yes	peptide/nitrate transporter plant
XLOC_006342	XLOC_006342	Medtr1g110290	chr1:49735116-49737508	WT	A8	OK	1.53241	0.412153	-1.89455	-2.09041	0.002	0.0383049	yes	core-2/I-branching enzyme
XLOC_049116	XLOC_049116	Medtr0236s0050	scaffold0236:23309-26220	WT	A8	OK	3.18036	0.855467	-1.89441	-3.09904	0.00065	0.0164871	yes	peptide/nitrate transporter
XLOC_011974	XLOC_011974	Medtr2g095060,Medtr2g095080,Medtr2g095130	chr2:40610260-40628355	WT	A8	OK	40.6613	10.979	-1.88891	-2.42044	0.00025	0.00766098	yes	Ripening related protein family
XLOC_041457	XLOC_041457	Medtr7g104460	chr7:42324234-42325767	WT	A8	OK	217.269	59.377	-1.87151	-3.72963	5e-05	0.00197547	yes	terminal flower 1
XLOC_040201	XLOC_040201	Medtr7g065660,Medtr7g065740,Medtr7g065750	chr7:23843335-23865155	WT	A8	OK	266.419	73.3149	-1.86152	-2.69093	0.00015	0.00504804	yes	glutathione S-transferase, amine-terminal domain pro
XLOC_038174	XLOC_038174	Medtr7g096930	chr7:38915312-38918018	WT	A8	OK	20.5217	5.65823	-1.85873	-2.94993	5e-05	0.00197547	yes	myb transcription factor
XLOC_030257	XLOC_030257	Medtr5g036410	chr5:15863814-15865380	WT	A8	OK	2.34587	0.646902	-1.85851	-2.15214	0.001	0.0227609	yes	matrix metalloproteinase
XLOC_020323	XLOC_020323	Medtr4g058760	chr4:21641457-21645921	WT	A8	OK	6.05806	1.68415	-1.84684	-3.12179	5e-05	0.00197547	yes	glycosyltransferase family 2 protein
XLOC_005221	XLOC_005221	Medtr1g073170	chr1:32447072-32448262	WT	A8	OK	11.3171	3.14655	-1.84666	-2.55955	0.0002	0.00645411	yes	myb transcription factor
XLOC_003211	XLOC_003211	Medtr1g115190	chr1:51860316-51863568	WT	A8	OK	11.4621	3.19753	-1.84184	-3.1607	5e-05	0.00197547	yes	aluminum activated malate transporter family protein
XLOC_004142	XLOC_004142	Medtr1g036460,Medtr1g036490	chr1:13381788-13396256	WT	A8	OK	42.5594	11.9014	-1.83835	-3.72285	5e-05	0.00197547	yes	caffeic acid O-methyltransferase
XLOC_006836	XLOC_006836	Medtr2g011070	chr2:2634658-2637836	WT	A8	OK	5.39379	1.51043	-1.83634	-2.73603	5e-05	0.00197547	yes	BHLH transcription factor-like protein
XLOC_014214	XLOC_014214	Medtr3g077240	chr3:34673767-34675776	WT	A8	OK	3.72371	1.04674	-1.83083	-1.94276	0.00135	0.0283635	yes	lateral organ boundaries (LOB) domain protein
XLOC_006971	XLOC_006971	Medtr2g015540	chr2:4612716-4613824	WT	A8	OK	18.0266	5.0737	-1.82901	-2.97534	5e-05	0.00197547	yes	transmembrane protein, putative
XLOC_022410	XLOC_022410	Medtr4g128590	chr4:53501658-53502752	WT	A8	OK	7.28483	2.05301	-1.82715	-2.23359	0.00045	0.0123266	yes	xyloglucan endotransglucosylase/hydrolase family
XLOC_031490	XLOC_031490	Medtr5g084240	chr5:36353733-36354942	WT	A8	OK	5.54123	1.56361	-1.82532	-2.34343	0.0004	0.0112682	yes	oxidoreductase/transition metal ion-binding protein
XLOC_030193	XLOC_030193	Medtr5g034440	chr5:14941732-14944163	WT	A8	OK	1.98973	0.564208	-1.81827	-2.39962	0.0003	0.00882028	yes	armadillo/beta-catenin repeat protein
XLOC_024850	XLOC_024850	Medtr4g090520	chr4:35891069-35892107	WT	A8	OK	159.805	45.7549	-1.80431	-3.75407	5e-05	0.00197547	yes	Novel GRP family
XLOC_022838	XLOC_022838	Medtr4g011030	chr4:2579669-2580180	WT	A8	OK	12.2761	3.51583	-1.80391	-2.15987	0.00115	0.0252893	yes	DUF761 domain protein
XLOC_009683	XLOC_009683	Medtr2g008710	chr2:1583989-1585708	WT	A8	OK	2.98171	0.854229	-1.80344	-2.05422	0.0008	0.0192061	yes	cationic peroxidase
XLOC_025867	XLOC_025867	Medtr4g123950	chr4:51111105-51113248	WT	A8	OK	125.43	35.9387	-1.80328	-3.4775	5e-05	0.00197547	yes	group 3 LEA protein
XLOC_015346	XLOC_015346	Medtr3g110330	chr3:51495441-51500559	WT	A8	OK	33.0426	9.51257	-1.79642	-3.68403	5e-05	0.00197547	yes	NADP-dependent malic enzyme-like protein
XLOC_003439	XLOC_003439	Medtr1g012710	chr1:2578207-2608833	WT	A8	OK	42.5737	12.2582	-1.79622	-2.65965	5e-05	0.00197547	yes	protease inhibitor/seed storage/LTP family protein
XLOC_039104	XLOC_039104	Medtr7g013240	chr7:3788880-3791360	WT	A8	OK	8.84323	2.54633	-1.79615	-2.95438	5e-05	0.00197547	yes	UDP-glucosyltransferase family protein
XLOC_025677	XLOC_025677	Medtr4g117040	chr4:48483065-48488071	WT	A8	OK	1.37465	0.396626	-1.79322	-2.15185	0.00165	0.0332576	yes	cysteine-rich RLK (receptor-like kinase) protein
XLOC_013586	XLOC_013586	Medtr3g061630	chr3:24598497-24601454	WT	A8	OK	16.3285	4.71198	-1.79298	-2.64317	5e-05	0.00197547	yes	chaperonin-like RbcX protein
XLOC_014928	XLOC_014928	Medtr3g098910	chr3:45309860-45311769	WT	A8	OK	201.098	58.3476	-1.78516	-3.23105	5e-05	0.00197547	yes	sugar efflux transporter for intercellular exchange protein
XLOC_008755	XLOC_008755	Medtr2g079990	chr2:33727406-33729223	WT	A8	OK	9.27767	2.7195	-1.77042	-2.98716	5e-05	0.00197547	yes	NAC transcription factor-like protein
XLOC_006016	XLOC_006016	Medtr1g099400	chr1:44877844-44882360	WT	A8	OK	2.16152	0.634361	-1.76867	-2.36878	0.0007	0.0174731	yes	G-type lectin S-receptor-like Serine/Threonine-kinase plant
XLOC_023726	XLOC_023726	Medtr4g051515	chr4:18426004-18427533	WT	A8	OK	1.91869	0.566618	-1.75967	-1.96408	0.00195	0.0376148	yes	E3 ubiquitin-protein ligase PUB23-like protein
XLOC_031979	XLOC_031979	Medtr5g098960	chr5:43324496-43327556	WT	A8	OK	8.69842	2.57178	-1.75799	-2.52794	5e-05	0.00197547	yes	UDP-glucosyltransferase family protein
XLOC_031231	XLOC_031231	Medtr5g076620	chr5:32685851-32690189	WT	A8	OK	5.37424	1.59019	-1.75686	-2.66284	5e-05	0.00197547	yes	squalene/phytoene synthase
XLOC_032086	XLOC_032086	Medtr6g004880	chr6:485488-490474	WT	A8	OK	74.142	21.9495	-1.7561	-3.03279	5e-05	0.00197547	yes	raffinose synthase or seed inhibition protein
XLOC_041969	XLOC_041969	-	chr7:6693010-6693339	WT	A8	OK	90.2224	26.9171	-1.74496	-2.75503	5e-05	0.00197547	yes	#N/A
XLOC_002708	XLOC_002708	Medtr1g099290,Medtr1g099310	chr1:44816710-44835334	WT	A8	OK	227.051	68.0097	-1.73921	-2.63632	0.0001	0.00358971	yes	chitinase
XLOC_030902	XLOC_030902	Medtr5g066020	chr5:27814636-27816977	WT	A8	OK	1.88791	0.567538	-1.734	-2.25413	0.0006	0.0154475	yes	AT hook motif DNA-binding family protein
XLOC_041093	XLOC_041093	Medtr7g093170	chr7:36998288-36999619	WT	A8	OK	71.5869	21.6339	-1.72641	-3.03254	5e-05	0.00197547	yes	seed maturation protein
XLOC_010455	XLOC_010455	Medtr2g435370,Medtr2g435380,Medtr2g435440	chr2:13627672-13690135	WT	A8	OK	2.40293	0.728156	-1.72248	-2.16267	5e-05	0.00197547	yes	topless-like protein
XLOC_025846	XLOC_025846	Medtr4g123040	chr4:50776702-50778712	WT	A8	OK	11.7545	3.58306	-1.71395	-2.83295	5e-05	0.00197547	yes	myb transcription factor
XLOC_004908	XLOC_004908	Medtr1g062880	chr1:27559938-27566660	WT	A8	OK	40.0206	12.2052	-1.71325	-3.29157	5e-05	0.00197547	yes	eukaryotic-type carbonic anhydrase
XLOC_008506	XLOC_008506	Medtr2g070070	chr2:29490217-29492164	WT	A8	OK	4.56495	1.39923	-1.70597	-2.17393	0.0008	0.0192061	yes	glutathione S-transferase, amino-terminal domain protein
XLOC_036102	XLOC_036102	Medtr7g013260	chr7:3798076-3801318	WT	A8	OK	3.22464	0.997429	-1.69285	-2.30563	0.0003	0.00882028	yes	UDP-glucosyltransferase family protein
XLOC_028105	XLOC_028105	Medtr5g067320	chr5:28438483-28440391	WT	A8	OK	15.9726	5.02709	-1.66781	-2.96327	5e-05	0.00197547	yes	transmembrane protein, putative
XLOC_041500	XLOC_041500	Medtr7g105870	chr7:42989208-42990385	WT	A8	OK	72.18	22.7874	-1.66337	-3.50131	5e-05	0.00197547	yes	harpin-induced-like protein
XLOC_048276	XLOC_048276	Medtr0034s0060	scaffold0034:17358-21906	WT	A8	OK	284.498	89.8699	-1.66251	-2.57537	0.0009	0.0210701	yes	rhamnose biosynthetic-like enzyme
XLOC_027330	XLOC_027330	Medtr5g034230	chr5:14812019-14813139	WT	A8	OK	3.50502	1.11447	-1.65307	-2.03206	0.00125	0.0267699	yes	DUF1645 family protein
XLOC_019234	XLOC_019234	Medtr4g011250	chr4:2675284-2676547	WT	A8	OK	7.0764	2.25559	-1.64951	-2.13236	0.0023	0.0428318	yes	late embryogenesis abundant protein group 3 protein
XLOC_025885	XLOC_025885	Medtr4g123553	chr4:51368548-51370818	WT	A8	OK	13.4245	4.28176	-1.6486	-2.91893	5e-05	0.00197547	yes	UDP-glucosyltransferase family protein
XLOC_029444	XLOC_029444	Medtr5g010640	chr5:2891504-2892704	WT	A8	OK	186.189	59.3911	-1.64845	-3.44413	5e-05	0.00197547	yes	pathogenesis-related thaumatin family protein
XLOC_009249	XLOC_009249	Medtr2g096120	chr2:41030226-41031018	WT	A8	OK	6.20974	1.98169	-1.6478	-2.11479	0.00075	0.0183804	yes	hypothetical protein
XLOC_013762	XLOC_013762	Medtr3g466180	chr3:27201188-27203811	WT	A8	OK	71.7848	22.9296	-1.64647	-3.49646	5e-05	0.00197547	yes	cationic peroxidase
XLOC_006308	XLOC_006308	Medtr1g108640	chr1:49095490-49096797	WT	A8	OK	5.58053	1.78434	-1.64501	-2.32367	0.00055	0.0143763	yes	DUF4228 domain protein
XLOC_028217	XLOC_028217	Medtr5g071070	chr5:30120797-30124106	WT	A8	OK	14.7055	4.71424	-1.64126	-3.20446	5e-05	0.00197547	yes	ARM repeat CCCH-type zinc finger protein
XLOC_024217	XLOC_024217	Medtr4g070430	chr4:26540605-26545426	WT	A8	OK	96.7518	31.0363	-1.64033	-3.05974	5e-05	0.00197547	yes	glucose-1-phosphate adenylyltransferase family protein
XLOC_032067	XLOC_032067	Medtr6g004280	chr6:218502-220686	WT	A8	OK	3.20332	1.03011	-1.63676	-2.00129	0.00105	0.0236419	yes	class I glutamine amidotransferase
XLOC_002426	XLOC_002426	Medtr1g090150	chr1:40382848-40384473	WT	A8	OK	8.64774	2.78108	-1.63668	-2.31418	0.00025	0.00766098	yes	glutathione S-transferase, amino-terminal domain protein
XLOC_044384	XLOC_044384	Medtr8g092650	chr8:38761813-38767068	WT	A8	OK	3.37908	1.0982	-1.62149	-2.26045	0.0003	0.00882028	yes	nodulin MtN21/EamA-like transporter family protein, putative
XLOC_029315	XLOC_029315	Medtr5g006970	chr5:1153737-1155566	WT	A8	OK	5.73227	1.87262	-1.61404	-1.94936	0.0018	0.0356332	yes	alba DNA/RNA-binding protein
XLOC_047507	XLOC_047507	Medtr8g102550	chr8:43176041-43184129	WT	A8	OK	14.967	4.89064	-1.61369	-2.82582	5e-05	0.00197547	yes	protein phosphatase 2C-like protein
XLOC_020750	XLOC_020750	Medtr4g073690	chr4:27963344-27966995	WT	A8	OK	151.973	49.7182	-1.61197	-2.61429	0.0001	0.00358971	yes	nodulin-like/MFS transporter
XLOC_048577	XLOC_048577	Medtr0078s0010,Medtr0078s0060,Medtr0078s0190	scaffold0078:2000-58315	WT	A8	OK	20.5249	6.74923	-1.60458	-3.95342	5e-05	0.00197547	yes	UDP-glucosyltransferase family protein
XLOC_004141	XLOC_004141	Medtr1g036430	chr1:13364026-13375682	WT	A8	OK	8.59148	2.82927	-1.60248	-2.82166	5e-05	0.00197547	yes	RNA recognition motif
XLOC_044755	XLOC_044755	Medtr8g105190	chr8:44364552-44365021	WT	A8	OK	18.3814	6.08807	-1.59419	-2.12009	0.00105	0.0236419	yes	hypothetical protein
XLOC_032035	XLOC_032035	-	chr5:33813971-33814344	WT	A8	OK	19.0948	6.33302	-1.59221	-1.99696	0.0011	0.0245333	yes	#N/A
XLOC_028403	XLOC_028403	Medtr5g077170	chr5:32931669-32935743	WT	A8	OK	9.43503	3.14267	-1.58604	-2.77942	5e-05	0.00197547	yes	transmembrane 9 family protein
XLOC_001697	XLOC_001697	Medtr1g066380	chr1:28604004-28607006	WT	A8	OK	22.5277	7.52466	-1.582	-2.86996	5e-05	0.00197547	yes	cationic peroxidase
XLOC_007311	XLOC_007311	Medtr2g026030	chr2:9376269-9381552	WT	A8	OK	2.90599	0.981085	-1.56658	-1.96273	0.001	0.0227609	yes	tonoplast dicarboxylate transporter
XLOC_047334	XLOC_047334	Medtr8g096910,Medtr8g096920	chr8:40675353-40682449	WT	A8	OK	275.504	93.1107	-1.56506	-2.67867	5e-05	0.00197547	yes	pathogenesis-related thaumatin family protein
XLOC_019894	XLOC_019894	Medtr4g037615,Medtr4g037645	chr4:13848507-13864994	WT	A8	OK	78.0353	26.4111	-1.56298	-2.73055	5e-05	0.00197547	yes	RALF related
XLOC_020441	XLOC_020441	Medtr4g063710,Medtr4g063720	chr4:23586133-23598113	WT	A8	OK	183.192	62.5035	-1.55134	-2.90965	5e-05	0.00197547	yes	heat shock cognate 70 kDa protein
XLOC_005914	XLOC_005914	Medtr1g095950	chr1:43211459-43212568	WT	A8	OK	107.858	37.0815	-1.54037	-3.0869	5e-05	0.00197547	yes	hypothetical protein
XLOC_007212	XLOC_007212	Medtr2g022710	chr2:7887615-7892797	WT	A8	OK	2.71315	0.934419	-1.53783	-2.01635	0.0003	0.00882028	yes	glycoside hydrolase family 1 protein
XLOC_034442	XLOC_034442	Medtr6g023910	chr6:8324294-8325683	WT	A8	OK	11.491	3.99138	-1.52555	-2.38827	0.0002	0.00645411	yes	short-chain alcohol dehydrogenase
XLOC_021434	XLOC_021434	Medtr4g094428	chr4:37973931-37975541	WT	A8	OK	11.6867	4.07382	-1.52042	-2.70748	5e-05	0.00197547	yes	G1-like protein
XLOC_042205	XLOC_042205	Medtr8g010320	chr8:2643345-2644102	WT	A8	OK	79.9722	27.8999	-1.51924	-2.66828	5e-05	0.00197547	yes	Defensin-like protein
XLOC_041179	XLOC_041179	Medtr7g095430	chr7:38214358-38221949	WT	A8	OK	17.5664	6.15649	-1.51264	-2.90553	5e-05	0.00197547	yes	sulfate/bicarbonate/oxalate exchanger sat-1
XLOC_028371	XLOC_028371	Medtr5g076250	chr5:32478490-32483095	WT	A8	OK	18.463	6.49875	-1.5064	-2.7832	5e-05	0.00197547	yes	lecithin retinol acyltransferase
XLOC_043816	XLOC_043816	Medtr8g071900	chr8:30345541-30346990	WT	A8	OK	5.78439	2.04548	-1.49972	-2.21903	0.00045	0.0123266	yes	glycosyltransferase family protein
XLOC_014168	XLOC_014168	Medtr3g074890	chr3:33828006-33829253	WT	A8	OK	4.23984	1.50092	-1.49816	-1.93138	0.0015	0.0307606	yes	phosphate-responsive 1 family protein
XLOC_038462	XLOC_038462	Medtr7g106340	chr7:43262342-43264210	WT	A8	OK	10.1208	3.61125	-1.48676	-2.40731	0.00025	0.00766098	yes	E3 ubiquitin-protein ligase PUB23-like protein
XLOC_020422	XLOC_020422	Medtr4g063090	chr4:23338917-23341036	WT	A8	OK	4.64551	1.65828	-1.48615	-1.98717	0.00195	0.0376148	yes	tonoplast intrinsic protein
XLOC_038371	XLOC_038371	Medtr7g103450	chr7:41858983-41861868	WT	A8	OK	3.85457	1.37757	-1.48444	-1.96529	0.0012	0.0260544	yes	cytochrome P450 family protein
XLOC_007060	XLOC_007060	Medtr2g018175	chr2:5719062-5720112	WT	A8	OK	18.4373	6.60545	-1.4809	-2.56589	5e-05	0.00197547	yes	senescence regulator
XLOC_015391	XLOC_015391	Medtr3g111650	chr3:52205779-52206402	WT	A8	OK	19.2655	6.94977	-1.47098	-2.31656	5e-05	0.00197547	yes	hypothetical protein
XLOC_044891	XLOC_044891	Medtr8g006780	chr8:947646-952937	WT	A8	OK	2.56871	0.928662	-1.46782	-1.88441	0.00255	0.046298	yes	auxin efflux carrier family protein
XLOC_005175	XLOC_005175	Medtr1g071720	chr1:31855318-31856691	WT	A8	OK	15.0642	5.45138	-1.46643	-2.30352	0.00015	0.00504804	yes	Lipid transfer protein
XLOC_045912	XLOC_045912	Medtr8g044140	chr8:16907759-16909862	WT	A8	OK	3.07837	1.11399	-1.46643	-1.91914	0.0024	0.0442135	yes	UDP-glucosyltransferase family protein
XLOC_039847	XLOC_039847	Medtr7g052020	chr7:18266771-18267916	WT	A8	OK	9.61977	3.49603	-1.46029	-2.32473	0.00015	0.00504804	yes	cysteine-rich RLK (receptor-like kinase) protein
XLOC_000319	XLOC_000319	Medtr1g017260	chr1:4756901-4760907	WT	A8	OK	5.82901	2.11878	-1.46002	-2.10656	0.00085	0.0200992	yes	heat shock protein-binding protein
XLOC_041504	XLOC_041504	Medtr7g106000	chr7:43048977-43049967	WT	A8	OK	6.88576	2.50354	-1.45965	-1.9445	0.00145	0.0299964	yes	harpin-induced-like protein
XLOC_048259	XLOC_048259	Medtr0031s0060	scaffold0031:39043-44205	WT	A8	OK	7.06507	2.57531	-1.45596	-2.73117	5e-05	0.00197547	yes	amino acid permease
XLOC_013990	XLOC_013990	Medtr3g069190	chr3:30980909-30985195	WT	A8	OK	24.6594	9.02853	-1.44957	-2.94236	5e-05	0.00197547	yes	2-nitropropane dioxygenase-like protein
XLOC_005311	XLOC_005311	Medtr1g093100	chr1:33776909-33778613	WT	A8	OK	85.8619	31.4592	-1.44853	-2.82076	5e-05	0.00197547	yes	xyloglucanase-specific endoglucanase inhibitor protein
XLOC_049390	XLOC_049390	Medtr0374s0050	scaffold0374:12823-15980	WT	A8	OK	19.99	7.32883	-1.44762	-3.41242	5e-05	0.00197547	yes	aldo/keto reductase family oxidoreductase
XLOC_036237	XLOC_036237	Medtr7g020980,Medtr7g021010	chr7:6566577-6583753	WT	A8	OK	12.0498	4.4229	-1.44594	-2.24757	0.0002	0.00645411	yes	ethylene response factor
XLOC_044305	XLOC_044305	Medtr8g089820	chr8:37459887-37463662	WT	A8	OK	15.7989	5.81196	-1.44273	-2.81279	5e-05	0.00197547	yes	lysine ketoglutarate reductase trans-splicing protein
XLOC_005416	XLOC_005416	Medtr1g079520	chr1:35337252-35341377	WT	A8	OK	1.35415	0.499085	-1.44004	-1.88629	0.00195	0.0376148	yes	LRR receptor-like kinase
XLOC_028484	XLOC_028484	Medtr5g079880	chr5:34165367-34168754	WT	A8	OK	11.3245	4.182	-1.43718	-2.37277	0.0001	0.00358971	yes	calcium-dependent lipid-binding (CaLB domain) family protein
XLOC_011307	XLOC_011307	Medtr2g070460	chr2:29670859-29673292	WT	A8	OK	22.0517	8.16045	-1.43417	-2.75658	5e-05	0.00197547	yes	9-cis-epoxycarotenoid dioxygenase
XLOC_024851	XLOC_024851	Medtr4g090525	chr4:35892578-35895525	WT	A8	OK	44.0376	16.3706	-1.42762	-2.75601	5e-05	0.00197547	yes	3'(2'),5'-bisphosphate nucleotidase
XLOC_048196	XLOC_048196	Medtr0027s0250	scaffold0027:145245-147582	WT	A8	OK	16.5125	6.15776	-1.42309	-3.12788	5e-05	0.00197547	yes	50S ribosomal protein L20
XLOC_045594	XLOC_045594	Medtr8g031290	chr8:11713763-11719266	WT	A8	OK	2.30114	0.863954	-1.41332	-1.89769	0.00225	0.042067	yes	glycosyltransferase family 90 protein
XLOC_025587	XLOC_025587	Medtr4g114710	chr4:47211686-47214518	WT	A8	OK	30.1809	11.3516	-1.41074	-2.86332	5e-05	0.00197547	yes	equilibrative nucleoside transporter 6
XLOC_047064	XLOC_047064	Medtr8g089300	chr8:37099765-37100964	WT	A8	OK	7.82815	2.95412	-1.40594	-1.98663	0.00135	0.0283635	yes	CASP POPTRDRAFT-like protein
XLOC_039868	XLOC_039868	Medtr7g053200	chr7:18707717-18709700	WT	A8	OK	5.72919	2.16561	-1.40356	-2.05155	0.0008	0.0192061	yes	Serine/Threonine-kinase OXI1-like protein
XLOC_020735	XLOC_020735	Medtr4g073040	chr4:27630361-27631603	WT	A8	OK	32.9526	12.5082	-1.39752	-2.57884	5e-05	0.00197547	yes	heavy metal transport/detoxification superfamily protein
XLOC_028546	XLOC_028546	Medtr5g081630	chr5:34974523-34979441	WT	A8	OK	31.6777	12.0622	-1.39298	-2.98544	5e-05	0.00197547	yes	transmembrane amino acid transporter family protein
XLOC_038346	XLOC_038346	Medtr7g102520	chr7:41544572-41546108	WT	A8	OK	10.5956	4.03657	-1.39227	-1.86691	0.001	0.0227609	yes	UDP-glucosyltransferase family protein
XLOC_048418	XLOC_048418	Medtr0050s0240	scaffold0050:82468-84990	WT	A8	OK	54.808	20.9678	-1.38621	-2.47125	0.00065	0.0164871	yes	embryo-specific protein
XLOC_036121	XLOC_036121	Medtr7g014160	chr7:4233211-4234958	WT	A8	OK	7.16434	2.74418	-1.38446	-2.27883	0.00035	0.0100858	yes	anthocyanin 5-aromatic acyltransferase
XLOC_011371	XLOC_011371	Medtr2g073510	chr2:31163191-31168510	WT	A8	OK	45.4546	17.5456	-1.37332	-2.87772	5e-05	0.00197547	yes	Pmr5/Cas1p GDSL/SGNH-like acyl-esterase family protein
XLOC_011705	XLOC_011705	Medtr2g086070	chr2:36181314-36187148	WT	A8	OK	23.0984	8.92523	-1.37183	-2.77087	5e-05	0.00197547	yes	gland-specific fatty acyl-CoA reductase
XLOC_036170	XLOC_036170	Medtr7g016630	chr7:5251410-5258296	WT	A8	OK	13.5049	5.23697	-1.36668	-2.26828	0.0002	0.00645411	yes	MADS-box transcription factor
XLOC_007589	XLOC_007589	Medtr2g035320	chr2:13553594-13555035	WT	A8	OK	317.1	123.21	-1.36382	-2.92364	5e-05	0.00197547	yes	ABA-responsive protein
XLOC_023818	XLOC_023818	Medtr4g055170	chr4:20063939-20065541	WT	A8	OK	3.3683	1.31398	-1.35808	-1.87936	0.0022	0.0413372	yes	HXXXD-type acyl-transferase family protein
XLOC_047181	XLOC_047181	Medtr8g092460	chr8:38652486-38654304	WT	A8	OK	8.99532	3.52566	-1.35128	-1.96313	0.00065	0.0164871	yes	DNA-binding domain protein
XLOC_018123	XLOC_018123	Medtr3g093400	chr3:42679903-42680765	WT	A8	OK	11.2787	4.4433	-1.3439	-2.04336	0.0007	0.0174731	yes	response to low sulfur protein, putative
XLOC_027569	XLOC_027569	Medtr5g042910	chr5:18866987-18872410	WT	A8	OK	12.1155	4.79765	-1.33645	-2.40271	0.0001	0.00358971	yes	DUF1336 family protein
XLOC_026016	XLOC_026016	Medtr4g128400	chr4:53488163-53489852	WT	A8	OK	11.2045	4.43976	-1.33553	-2.2177	0.00025	0.00766098	yes	xyloglucan endotransglucosylase/hydrolase family protein
XLOC_001955	XLOC_001955	Medtr1g074990	chr1:33137295-33141230	WT	A8	OK	19.0246	7.54017	-1.3352	-2.16742	0.0004	0.0112682	yes	sieve element occlusion protein
XLOC_011517	XLOC_011517	Medtr2g079630,Medtr2g079650	chr2:33540077-33555029	WT	A8	OK	93.7242	37.1585	-1.33473	-2.95572	5e-05	0.00197547	yes	cystathionine beta-synthase (CBS) family protein
XLOC_025336	XLOC_025336	Medtr4g105020	chr4:43512873-43514421	WT	A8	OK	6.79986	2.72848	-1.31741	-1.94835	0.00145	0.0299964	yes	PB1 domain protein
XLOC_046100	XLOC_046100	Medtr8g061110	chr8:21179050-21182822	WT	A8	OK	4.74877	1.90695	-1.31629	-2.26137	0.00025	0.00766098	yes	S-locus lectin kinase family protein
XLOC_021925	XLOC_021925	Medtr4g111770	chr4:46184393-46185411	WT	A8	OK	25.6463	10.3003	-1.31607	-2.43361	5e-05	0.00197547	yes	oleosin
XLOC_040979	XLOC_040979	Medtr7g090420	chr7:35574004-35574881	WT	A8	OK	12.567	5.04975	-1.31535	-1.91555	0.0014	0.0292835	yes	hypothetical protein
XLOC_031245	XLOC_031245	Medtr5g077130	chr5:32915649-32917449	WT	A8	OK	69.274	27.883	-1.31293	-2.71645	5e-05	0.00197547	yes	adenine nucleotide alpha hydrolase superfamily protein
XLOC_028280	XLOC_028280	Medtr5g072860	chr5:31009285-31011082	WT	A8	OK	4.92919	1.98464	-1.31248	-2.01556	0.001	0.0227609	yes	UDP-glucosyltransferase family protein
XLOC_020430	XLOC_020430	Medtr4g063310	chr4:23423176-23446851	WT	A8	OK	43.4509	17.5414	-1.30862	-2.40881	0.00025	0.00766098	yes	transmembrane protein, putative
XLOC_014101	XLOC_014101	Medtr3g072990	chr3:32849055-32853402	WT	A8	OK	12.0532	4.8682	-1.30795	-2.60166	5e-05	0.00197547	yes	Serine/Threonine kinase family protein
XLOC_013680	XLOC_013680	Medtr3g464370	chr3:25861899-25864983	WT	A8	OK	2.87006	1.16113	-1.30555	-1.87474	0.0026	0.0469345	yes	mannose-binding lectin superfamily protein
XLOC_013791	XLOC_013791	Medtr3g467100	chr3:27660134-27661144	WT	A8	OK	21.9319	8.88624	-1.30338	-2.01217	0.00115	0.0252893	yes	Lipid transfer protein
XLOC_040723	XLOC_040723	Medtr7g082590,Medtr7g082640	chr7:31658859-31672199	WT	A8	OK	130.724	52.9748	-1.30314	-2.42499	5e-05	0.00197547	yes	Lipid transfer protein
XLOC_034533	XLOC_034533	Medtr6g027470	chr6:9442694-9444643	WT	A8	OK	30.5456	12.3808	-1.30286	-2.18109	0.00025	0.00766098	yes	transmembrane protein, putative
XLOC_044751	XLOC_044751	Medtr8g104890	chr8:44221069-44222607	WT	A8	OK	8.16482	3.31173	-1.30184	-1.90553	0.0008	0.0192061	yes	plant cadmium resistance protein
XLOC_028554	XLOC_028554	Medtr5g081790	chr5:35053142-35055095	WT	A8	OK	4.82067	1.96551	-1.29433	-1.85684	0.0021	0.0399764	yes	laccase/diphenol oxidase family protein
XLOC_031380	XLOC_031380	Medtr5g081650	chr5:34979850-34998699	WT	A8	OK	129.88	53.1373	-1.28939	-2.30959	0.00015	0.00504804	yes	Yos1-like protein
XLOC_009997	XLOC_009997	Medtr2g019370	chr2:6312833-6315290	WT	A8	OK	17.7216	7.27214	-1.28506	-2.43532	0.0002	0.00645411	yes	plant gibberellin 2-oxidase
XLOC_041613	XLOC_041613	Medtr7g108875	chr7:44463173-44465798	WT	A8	OK	23.0254	9.45579	-1.28395	-2.54673	5e-05	0.00197547	yes	pectinesterase/pectinesterase inhibitor, putative
XLOC_034959	XLOC_034959	Medtr6g048440	chr6:17494176-17499421	WT	A8	OK	44.0432	18.0946	-1.28336	-2.66977	5e-05	0.00197547	yes	beta-carotene hydroxylase
XLOC_021300	XLOC_021300	Medtr4g091100	chr4:36063638-36065048	WT	A8	OK	7.43026	3.06721	-1.27648	-1.95349	0.0008	0.0192061	yes	F-box SKIP27-like protein
XLOC_049196	XLOC_049196	Medtr0274s0020	scaffold0274:8440-12377	WT	A8	OK	5.38754	2.2269	-1.27459	-2.47754	0.0006	0.0154475	yes	P-loop nucleoside triphosphate hydrolase superfamily protein
XLOC_023053	XLOC_023053	Medtr4g018880	chr4:5831609-5833458	WT	A8	OK	46.5385	19.2708	-1.27201	-2.55362	5e-05	0.00197547	yes	PAR1 protein
XLOC_012194	XLOC_012194	Medtr2g102243	chr2:44009194-44014615	WT	A8	OK	85.1296	35.2617	-1.27156	-1.77371	0.00185	0.0361671	yes	sulfate/bicarbonate/oxalate exchanger and transporter sat-1
XLOC_034221	XLOC_034221	Medtr6g015310,Medtr6g015320	chr6:4977573-4995886	WT	A8	OK	96.4217	40.4625	-1.25277	-1.94837	0.00145	0.0299964	yes	malonyl-CoA:isoflavone 7-O-glucoside malonyltransferase
XLOC_002479	XLOC_002479	Medtr1g090957	chr1:41065566-41066415	WT	A8	OK	47.7309	20.0767	-1.2494	-2.32117	0.0001	0.00358971	yes	legume lectin beta domain protein
XLOC_027063	XLOC_027063	Medtr5g025690	chr5:10477221-10478120	WT	A8	OK	12.2003	5.13663	-1.24803	-1.98853	0.0013	0.027497	yes	EF hand calcium-binding family protein
XLOC_031906	XLOC_031906	Medtr5g096855	chr5:42376844-42377222	WT	A8	OK	175.941	74.2031	-1.24554	-2.48263	5e-05	0.00197547	yes	hypothetical protein
XLOC_009432	XLOC_009432	Medtr2g101560,Medtr2g101590,Medtr2g101610,Medtr2g101640	chr2:43684833-43729540	WT	A8	OK	88.1985	37.2906	-1.24194	-2.44322	0.0001	0.00358971	yes	nitrate transporter 1
XLOC_015463	XLOC_015463	Medtr3g114530	chr3:53474286-53479272	WT	A8	OK	30.467	12.8881	-1.24121	-2.60311	5e-05	0.00197547	yes	nucleoredoxin, putative
XLOC_017961	XLOC_017961	Medtr3g088150	chr3:39969704-39974234	WT	A8	OK	71.6185	30.3102	-1.24053	-2.5671	0.0001	0.00358971	yes	NAD-dependent aldehyde dehydrogenase family protein
XLOC_002709	XLOC_002709	Medtr1g099320	chr1:44837561-44838789	WT	A8	OK	43.6647	18.5463	-1.23534	-2.37447	0.0001	0.00358971	yes	chitinase
XLOC_027380	XLOC_027380	Medtr5g035665,Medtr5g035670,Medtr5g035690,Medtr5g035750,Medtr5g035760	chr5:15517782-15551866	WT	A8	OK	17.0479	7.30086	-1.22345	-1.94497	0.001	0.0227609	yes	DUF1262 family protein
XLOC_028556	XLOC_028556	Medtr5g081850	chr5:35082404-35086532	WT	A8	OK	26.4767	11.3758	-1.21875	-2.42881	0.0001	0.00358971	yes	Fcf2 pre-rRNA processing protein
XLOC_031661	XLOC_031661	Medtr5g089720	chr5:38997817-39000096	WT	A8	OK	19.8137	8.55633	-1.21143	-2.51171	0.0001	0.00358971	yes	calcium-dependent lipid-binding (CaLB domain) family protein
XLOC_020290	XLOC_020290	Medtr4g057635	chr4:21173418-21175385	WT	A8	OK	9.84468	4.2815	-1.20123	-2.01259	0.00065	0.0164871	yes	myb transcription factor
XLOC_047931	XLOC_047931	Medtr0007s0390	scaffold0007:225857-228858	WT	A8	OK	3.26383	1.42284	-1.19779	-2.9454	0.0002	0.00645411	yes	receptor-like Serine/Threonine-kinase plant
XLOC_025841	XLOC_025841	Medtr4g122950	chr4:50722319-50726373	WT	A8	OK	20.8178	9.08878	-1.19566	-2.37409	5e-05	0.00197547	yes	serine carboxypeptidase-like protein
XLOC_047404	XLOC_047404	Medtr8g099065	chr8:41588625-41595411	WT	A8	OK	33.0214	14.4195	-1.19538	-2.53035	5e-05	0.00197547	yes	P-loop nucleoside triphosphate hydrolase superfamily protein
XLOC_009454	XLOC_009454	Medtr2g102140	chr2:43952184-43954176	WT	A8	OK	26.344	11.5213	-1.19317	-2.48101	5e-05	0.00197547	yes	ovate transcriptional repressor
XLOC_048766	XLOC_048766	Medtr0118s0070	scaffold0118:38899-41967	WT	A8	OK	113.695	50.3585	-1.17487	-2.41162	0.0008	0.0192061	yes	expansin-like protein B1
XLOC_047996	XLOC_047996	Medtr0011s0320	scaffold0011:241568-243181	WT	A8	OK	42.1383	18.6757	-1.17397	-3.18982	5e-05	0.00197547	yes	triose-phosphate transporter family protein
XLOC_017765	XLOC_017765	Medtr3g082700	chr3:37314115-37316399	WT	A8	OK	103.134	45.8856	-1.1684	-2.43377	5e-05	0.00197547	yes	high affinity inorganic phosphate transporter
XLOC_007662	XLOC_007662	Medtr2g437380	chr2:14666093-14668477	WT	A8	OK	6.31166	2.81109	-1.16689	-1.82925	0.0024	0.0442135	yes	2OG-Fe(II) oxygenase family oxidoreductase
XLOC_008724	XLOC_008724	Medtr2g085300	chr2:33229517-33233089	WT	A8	OK	11.736	5.23084	-1.16583	-2.25656	5e-05	0.00197547	yes	core-2/I-branching enzyme
XLOC_030059	XLOC_030059	Medtr5g030290,Medtr5g030310,Medtr5g430430,Medtr5g430440	chr5:12732619-12804341	WT	A8	OK	281.434	125.566	-1.16435	-2.36626	0.00015	0.00504804	yes	hypothetical protein
XLOC_047859	XLOC_047859	Medtr0003s0660	scaffold0003:362516-364911	WT	A8	OK	81.3077	36.3061	-1.16318	-3.23772	5e-05	0.00197547	yes	S-adenosylmethionine decarboxylase proenzyme
XLOC_028555	XLOC_028555	Medtr5g081810	chr5:35069048-35072918	WT	A8	OK	27.5828	12.3306	-1.16153	-2.40474	0.0001	0.00358971	yes	laccase/diphenol oxidase family protein
XLOC_029106	XLOC_029106	Medtr5g096410	chr5:42153788-42156529	WT	A8	OK	29.6989	13.2798	-1.16118	-2.51549	5e-05	0.00197547	yes	E3 ubiquitin protein ligase RIE1-like protein, putative
XLOC_011090	XLOC_011090	Medtr2g461970	chr2:25632721-25636216	WT	A8	OK	15.6628	7.0137	-1.1591	-2.16195	0.0001	0.00358971	yes	alpha-1,4-glucan-protein synthase [UDP-forming]-like protein
XLOC_031902	XLOC_031902	Medtr5g096680	chr5:42285581-42286627	WT	A8	OK	16.9215	7.58623	-1.1574	-2.08354	0.0004	0.0112682	yes	late embryogenesis abundant protein
XLOC_004366	XLOC_004366	Medtr1g045610	chr1:17117605-17119422	WT	A8	OK	77.1162	34.5936	-1.15653	-2.50523	5e-05	0.00197547	yes	myb transcription factor
XLOC_029733	XLOC_029733	Medtr5g020060	chr5:7645477-7646932	WT	A8	OK	114.409	51.4279	-1.15358	-2.39909	0.00015	0.00504804	yes	plant/MUD21-2 protein
XLOC_041309	XLOC_041309	Medtr7g100070	chr7:40220945-40225638	WT	A8	OK	9.65264	4.3594	-1.1468	-2.02785	0.0008	0.0192061	yes	type I inositol-1,4,5-trisphosphate 5-phosphatase
XLOC_047060	XLOC_047060	Medtr8g089110	chr8:37008161-37009225	WT	A8	OK	225.92	102.114	-1.14563	-2.49163	5e-05	0.00197547	yes	basic blue-like protein
XLOC_001486	XLOC_001486	Medtr1g056640	chr1:24772576-24774649	WT	A8	OK	75.3417	34.0639	-1.1452	-2.32042	5e-05	0.00197547	yes	O-glycosyl hydrolase family 17 protein
XLOC_031114	XLOC_031114	Medtr5g073180	chr5:31140038-31142359	WT	A8	OK	67.5941	30.5888	-1.1439	-1.95601	0.00095	0.0219408	yes	hypothetical protein
XLOC_031895	XLOC_031895	Medtr5g096460	chr5:42174905-42178554	WT	A8	OK	2.72643	1.23544	-1.14198	-1.77899	0.0024	0.0442135	yes	heat shock protein 81-2
XLOC_023653	XLOC_023653	Medtr4g049730	chr4:17500628-17501834	WT	A8	OK	7.47854	3.38899	-1.1419	-1.80245	0.00215	0.0405595	yes	MAP kinase kinase kinase
XLOC_004843	XLOC_004843	Medtr1g060550	chr1:26347875-26349522	WT	A8	OK	128.394	58.2083	-1.14128	-2.06834	0.00075	0.0183804	yes	cytochrome P450 family 94 protein
XLOC_022011	XLOC_022011	Medtr4g114870	chr4:47332651-47334953	WT	A8	OK	98.865	45.1412	-1.13101	-2.41909	5e-05	0.00197547	yes	plastocyanin-like domain protein
XLOC_024123	XLOC_024123	Medtr4g066590,Medtr4g066630	chr4:25167112-25181339	WT	A8	OK	9.08236	4.14697	-1.13101	-1.91972	0.00105	0.0236419	yes	glycoside hydrolase family 1 protein
XLOC_035732	XLOC_035732	Medtr6g088670	chr6:33784136-33795204	WT	A8	OK	41.8798	19.1328	-1.13021	-2.06834	0.0005	0.0134422	yes	ABC transporter B family protein
XLOC_029026	XLOC_029026	Medtr5g094610	chr5:41344876-41348219	WT	A8	OK	6.67915	3.06829	-1.12223	-2.00159	0.0008	0.0192061	yes	transcription termination factor family protein
XLOC_011350	XLOC_011350	Medtr2g072930	chr2:30852362-30854638	WT	A8	OK	227.205	104.472	-1.12087	-2.10377	0.0004	0.0112682	yes	2OG-Fe(II) oxygenase family oxidoreductase
XLOC_026933	XLOC_026933	Medtr5g022310	chr5:8797161-8799638	WT	A8	OK	12.6217	5.824	-1.11583	-2.04044	0.0005	0.0134422	yes	pathogenesis-related thaumatin family protein
XLOC_043761	XLOC_043761	Medtr8g069925	chr8:29605295-29607773	WT	A8	OK	43.1993	19.9695	-1.11321	-2.40266	5e-05	0.00197547	yes	hypothetical protein
XLOC_028481	XLOC_028481	Medtr5g079840	chr5:34148462-34151635	WT	A8	OK	14.941	6.90889	-1.11275	-2.21249	0.0001	0.00358971	yes	kinase 1B
XLOC_046975	XLOC_046975	Medtr8g086600	chr8:35923411-35929994	WT	A8	OK	88.3889	40.9383	-1.11041	-2.25353	0.00015	0.00504804	yes	cellulose synthase-like protein
XLOC_038417	XLOC_038417	Medtr7g105070	chr7:42599884-42602317	WT	A8	OK	13.7293	6.37112	-1.10764	-2.20911	0.0003	0.00882028	yes	desacetoxyvindoline 4-hydroxylase, putative
XLOC_009955	XLOC_009955	Medtr2g017915,Medtr2g017925,Medtr2g017955,Medtr2g017965	chr2:5571523-5593500	WT	A8	OK	25.5348	11.8578	-1.10663	-2.20598	0.0003	0.00882028	yes	GDSL-like lipase/acylhydrolase
XLOC_002975	XLOC_002975	Medtr1g107215	chr1:48522857-48523958	WT	A8	OK	144.246	67.0575	-1.10506	-2.30814	0.0002	0.00645411	yes	plant basic secretory protein (BSP) family protein
XLOC_027021	XLOC_027021	Medtr5g024350	chr5:9799591-9804585	WT	A8	OK	12.7636	5.94056	-1.10336	-2.2117	0.0002	0.00645411	yes	glutamate receptor 32
XLOC_031106	XLOC_031106	Medtr5g072930,Medtr5g072980,Medtr5g073020	chr5:31038884-31074005	WT	A8	OK	55.3785	25.8455	-1.09941	-2.46232	5e-05	0.00197547	yes	cytochrome P450 family 71 protein
XLOC_044206	XLOC_044206	Medtr8g087410	chr8:36120244-36121742	WT	A8	OK	35.4635	16.5835	-1.09659	-2.21499	0.00025	0.00766098	yes	glutathione S-transferase
XLOC_017432	XLOC_017432	Medtr3g072560	chr3:32644211-32647174	WT	A8	OK	21.3868	10.0166	-1.09432	-1.96764	0.0017	0.0341195	yes	nodulin MtN21/EamA-like transporter family protein
XLOC_040856	XLOC_040856	Medtr7g086770	chr7:33744364-33745320	WT	A8	OK	23.6744	11.162	-1.08473	-1.84174	0.0024	0.0442135	yes	transmembrane protein, putative
XLOC_007585	XLOC_007585	Medtr2g035190	chr2:13529685-13531292	WT	A8	OK	48.39	22.8262	-1.08402	-2.25574	0.00015	0.00504804	yes	ABA-responsive protein
XLOC_048773	XLOC_048773	Medtr0121s0010	scaffold0121:315-2316	WT	A8	OK	41.2571	19.4699	-1.0834	-2.85048	5e-05	0.00197547	yes	transmembrane protein, putative
XLOC_028452	XLOC_028452	Medtr5g078780	chr5:33660869-33670952	WT	A8	OK	6.46175	3.05159	-1.08236	-1.94996	0.001	0.0227609	yes	CCAAT-binding factor
XLOC_037015	XLOC_037015	Medtr7g060540	chr7:21876745-21882688	WT	A8	OK	6.66077	3.15294	-1.07899	-2.03139	0.0009	0.0210701	yes	respiratory burst oxidase-like protein
XLOC_000484	XLOC_000484	Medtr1g022495	chr1:7234779-7236202	WT	A8	OK	40.8301	19.3502	-1.07728	-2.32878	5e-05	0.00197547	yes	BZIP transcription factor bZIP124
XLOC_010875	XLOC_010875	Medtr2g048720	chr2:21491259-21497003	WT	A8	OK	20.5302	9.73171	-1.07699	-2.25835	0.00015	0.00504804	yes	inositol transporter 4
XLOC_038883	XLOC_038883	Medtr7g405830	chr7:281424-284793	WT	A8	OK	49.3548	23.4297	-1.07485	-2.33061	0.0001	0.00358971	yes	pirin-like plant protein
XLOC_008601	XLOC_008601	Medtr2g073370	chr2:31094029-31097240	WT	A8	OK	11.9795	5.69217	-1.07351	-1.94662	0.0011	0.0245333	yes	B-box type zinc finger protein
XLOC_026758	XLOC_026758	Medtr5g017470	chr5:6385123-6387834	WT	A8	OK	36.6281	17.4363	-1.07086	-2.33705	5e-05	0.00197547	yes	heat shock transcription factor
XLOC_017940	XLOC_017940	Medtr3g087700	chr3:39733237-39734754	WT	A8	OK	17.8287	8.48994	-1.07038	-1.97885	0.00045	0.0123266	yes	DUF581 family protein
XLOC_018745	XLOC_018745	Medtr3g110660	chr3:51715142-51720687	WT	A8	OK	36.659	17.4999	-1.06682	-2.08805	0.0005	0.0134422	yes	transmembrane amino acid transporter family protein
XLOC_040298	XLOC_040298	Medtr7g068780	chr7:25265885-25269838	WT	A8	OK	7.31001	3.49172	-1.06593	-1.87151	0.00165	0.0332576	yes	temperature-sensitive omega-3 fatty acid desaturase
XLOC_011468	XLOC_011468	Medtr2g078210	chr2:32509623-32513502	WT	A8	OK	27.3799	13.0892	-1.06474	-2.18843	0.0005	0.0134422	yes	calmodulin-binding protein
XLOC_017669	XLOC_017669	Medtr3g080100	chr3:36230145-36231563	WT	A8	OK	11.2211	5.36472	-1.06464	-1.77733	0.00255	0.046298	yes	homeobox associated leucine zipper protein
XLOC_015350	XLOC_015350	Medtr3g110450	chr3:51550857-51554388	WT	A8	OK	13.6634	6.54767	-1.06126	-2.22558	0.00015	0.00504804	yes	leucine-rich receptor-like kinase family protein
XLOC_028733	XLOC_028733	Medtr5g087360	chr5:37840679-37846604	WT	A8	OK	2.19125	1.05109	-1.05987	-1.76705	0.0022	0.0413372	yes	LRR receptor-like kinase
XLOC_046388	XLOC_046388	Medtr8g064180	chr8:26900595-26902753	WT	A8	OK	15.5196	7.44869	-1.05903	-1.78287	0.0026	0.0469345	yes	xyloglucan endotransglucosylase/hydrolase family protein
XLOC_006239	XLOC_006239	Medtr1g106860	chr1:48120387-48124256	WT	A8	OK	9.1478	4.39336	-1.0581	-2.04257	0.00055	0.0143763	yes	beta-D-xylosidase-like protein
XLOC_013581	XLOC_013581	Medtr3g461480	chr3:24429208-24434376	WT	A8	OK	8.95474	4.30795	-1.05565	-1.95509	0.0012	0.0260544	yes	transmembrane amino acid transporter family protein
XLOC_010434	XLOC_010434	Medtr2g034440,Medtr2g034470	chr2:13145308-13153717	WT	A8	OK	95.7885	46.0929	-1.05531	-2.102	0.00025	0.00766098	yes	glucan endo-1,3-beta-glucosidase
XLOC_031281	XLOC_031281	Medtr5g078210	chr5:33421257-33423323	WT	A8	OK	17.5084	8.4395	-1.05282	-2.05944	0.00045	0.0123266	yes	GDSL-like lipase/acylhydrolase
XLOC_006254	XLOC_006254	Medtr1g106775	chr1:48306712-48311526	WT	A8	OK	10.2248	4.9381	-1.05004	-1.7838	0.00265	0.0474733	yes	peroxisomal membrane 22 kDa (Mpv17/PMP22) family protein
XLOC_020575	XLOC_020575	Medtr4g068220	chr4:25579923-25580616	WT	A8	OK	42.2737	20.4248	-1.04944	-2.04624	0.00055	0.0143763	yes	transmembrane protein, putative
XLOC_031587	XLOC_031587	Medtr5g087710	chr5:38027253-38030633	WT	A8	OK	14.819	7.20824	-1.03973	-1.92522	0.0017	0.0341195	yes	zinc-binding alcohol dehydrogenase family protein
XLOC_007034	XLOC_007034	Medtr2g017520	chr2:5363982-5365478	WT	A8	OK	94.3503	45.9706	-1.03732	-2.15425	0.0005	0.0134422	yes	pyridoxal biosynthesis protein PDX1, putative
XLOC_045143	XLOC_045143	Medtr8g014520	chr8:4568903-4572622	WT	A8	OK	20.6067	10.0753	-1.03228	-2.12428	0.0001	0.00358971	yes	auxin response factor
XLOC_049039	XLOC_049039	Medtr0200s0050	scaffold0200:28551-31320	WT	A8	OK	16.9003	8.27786	-1.02972	-2.38841	0.00175	0.0349	yes	purple acid phosphatase family protein
XLOC_037257	XLOC_037257	Medtr7g070390	chr7:25985045-25985861	WT	A8	OK	27.4489	13.4585	-1.02823	-1.88502	0.0013	0.027497	yes	disease resistance response protein
XLOC_002707	XLOC_002707	Medtr1g099280	chr1:44809030-44816334	WT	A8	OK	34.6557	17.0333	-1.02473	-2.02774	0.00065	0.0164871	yes	ABC transporter-like family-protein
XLOC_021464	XLOC_021464	Medtr4g094588	chr4:38300666-38302922	WT	A8	OK	12.8475	6.31779	-1.024	-1.97466	0.00045	0.0123266	yes	WRKY family transcription factor
XLOC_028423	XLOC_028423	Medtr5g077850	chr5:33249853-33252245	WT	A8	OK	14.6675	7.21726	-1.0231	-2.14699	0.0002	0.00645411	yes	eukaryotic aspartyl protease family protein
XLOC_040846	XLOC_040846	Medtr7g086340	chr7:33494215-33495828	WT	A8	OK	679.716	335.06	-1.02051	-1.74451	0.00265	0.0474733	yes	dehydrin
XLOC_046138	XLOC_046138	Medtr8g463180	chr8:22212598-22214467	WT	A8	OK	74.8913	36.9171	-1.02051	-2.16473	0.00045	0.0123266	yes	plastocyanin-like domain protein
XLOC_020353	XLOC_020353	Medtr4g059790	chr4:22059037-22060252	WT	A8	OK	322.388	159.237	-1.01762	-2.00815	0.00115	0.0252893	yes	fasciclin-like arabinogalactan protein
XLOC_031374	XLOC_031374	Medtr5g081550	chr5:34922927-34926540	WT	A8	OK	19.0641	9.43103	-1.01537	-2.05514	0.0004	0.0112682	yes	lipase
XLOC_032218	XLOC_032218	Medtr6g008500	chr6:2294907-2297955	WT	A8	OK	8.62637	4.27023	-1.01444	-1.83018	0.0019	0.0369529	yes	cytochrome P450 family 82 protein
XLOC_008745	XLOC_008745	Medtr2g079580	chr2:33517182-33521005	WT	A8	OK	26.677	13.2124	-1.0137	-1.93728	0.0005	0.0134422	yes	glycoside hydrolase family 1 protein
XLOC_014122	XLOC_014122	Medtr3g073470	chr3:33129591-33135171	WT	A8	OK	7.81739	3.8871	-1.00799	-1.87138	0.00115	0.0252893	yes	serine transhydroxymethyltransferase
XLOC_031767	XLOC_031767	Medtr5g092560	chr5:40421693-40427970	WT	A8	OK	9.05738	4.50434	-1.00778	-1.96551	0.00105	0.0236419	yes	DEAD-box ATP-dependent RNA helicase-like protein
XLOC_033542	XLOC_033542	Medtr6g477770,Medtr6g477780	chr6:28539913-28545494	WT	A8	OK	28.8362	14.3425	-1.00758	-2.13577	0.0002	0.00645411	yes	beta-amylase
XLOC_016853	XLOC_016853	Medtr3g060280	chr3:23652184-23658246	WT	A8	OK	24.7023	12.299	-1.00611	-2.16349	5e-05	0.00197547	yes	cellulose synthase E1-like protein
XLOC_041913	XLOC_041913	Medtr7g117430	chr7:48559595-48561504	WT	A8	OK	11.3642	5.66667	-1.00392	-1.90762	0.00095	0.0219408	yes	eukaryotic aspartyl protease family protein
XLOC_030980	XLOC_030980	Medtr5g068530,Medtr5g068540	chr5:29010431-29018170	WT	A8	OK	12.8279	6.4054	-1.00193	-1.88071	0.0013	0.027497	yes	RNA recognition motif, a.k.a. RRM, RBD protein
XLOC_028497	XLOC_028497	Medtr5g080260	chr5:34340199-34340781	WT	A8	OK	129.045	64.6855	-0.996365	-2.18195	0.00015	0.00504804	yes	rotundifolia-like protein
XLOC_003112	XLOC_003112	Medtr1g111550	chr1:50406494-50408598	WT	A8	OK	14.711	7.3933	-0.992603	-2.04674	0.00045	0.0123266	yes	MFS transporter
XLOC_011297	XLOC_011297	Medtr2g070130,Medtr2g070140,Medtr2g070150,Medtr2g070180	chr2:29506718-29535647	WT	A8	OK	234.071	117.872	-0.989733	-1.8602	0.0028	0.0496414	yes	glutathione S-transferase, amine-terminal domain protein
XLOC_027056	XLOC_027056	Medtr5g025470	chr5:10337237-10340060	WT	A8	OK	136.102	68.6742	-0.986853	-2.02353	0.00055	0.0143763	yes	white-brown-complex ABC transporter family protein
XLOC_048202	XLOC_048202	Medtr0027s0230	scaffold0027:122631-123684	WT	A8	OK	60.8499	30.8018	-0.982239	-2.80177	0.00015	0.00504804	yes	cytosolic class I small heat shock protein
XLOC_046580	XLOC_046580	Medtr8g071250	chr8:30236783-30242973	WT	A8	OK	11.502	5.83209	-0.979798	-1.91556	0.00095	0.0219408	yes	mechanosensitive ion channel family protein
XLOC_041842	XLOC_041842	Medtr7g115080	chr7:47515312-47519250	WT	A8	OK	139.879	70.9957	-0.978374	-2.0693	0.00055	0.0143763	yes	GDP-D-mannose-3,5-epimerase
XLOC_022056	XLOC_022056	Medtr4g116420	chr4:48228379-48231422	WT	A8	OK	43.2964	22.022	-0.975302	-2.15416	0.00015	0.00504804	yes	phosphatase 2C family protein
XLOC_007328	XLOC_007328	Medtr2g026530	chr2:9593398-9595933	WT	A8	OK	67.5429	34.3639	-0.974912	-2.13472	5e-05	0.00197547	yes	CASP POPTRDRAFT-like protein
XLOC_015089	XLOC_015089	Medtr3g103460	chr3:47751101-47755318	WT	A8	OK	35.068	17.8743	-0.972267	-1.77682	0.00215	0.0405595	yes	AP2-like ethylene-responsive transcription factor
XLOC_041715	XLOC_041715	Medtr7g111600	chr7:45812249-45815016	WT	A8	OK	60.1347	30.6578	-0.971946	-2.1668	0.0001	0.00358971	yes	carbohydrate-binding X8 domain protein
XLOC_019439	XLOC_019439	Medtr4g019225	chr4:6021968-6027894	WT	A8	OK	33.4952	17.0934	-0.970515	-2.113	0.0002	0.00645411	yes	laccase/diphenol oxidase family protein
XLOC_038841	XLOC_038841	Medtr7g117695	chr7:48861183-48862508	WT	A8	OK	33.1697	16.9433	-0.969147	-1.96127	0.00065	0.0164871	yes	DUF688 family protein
XLOC_049786	XLOC_049786	Medtr0722s0020	scaffold0722:2000-3585	WT	A8	OK	21.879	11.1881	-0.967578	-2.38454	0.00075	0.0183804	yes	receptor-like kinase, putative
XLOC_017843	XLOC_017843	Medtr3g085020	chr3:38418514-38419164	WT	A8	OK	77.6088	39.7074	-0.966812	-1.86513	0.00195	0.0376148	yes	transmembrane protein, putative
XLOC_005742	XLOC_005742	Medtr1g090060,Medtr1g090090,Medtr1g090100	chr1:40324848-40343905	WT	A8	OK	158.511	81.1359	-0.966174	-1.90942	0.00135	0.0283635	yes	glutathione S-transferase, amine-terminal domain protein
XLOC_016525	XLOC_016525	Medtr3g449620	chr3:16900823-16907587	WT	A8	OK	32.2448	16.5324	-0.963772	-2.15874	0.0002	0.00645411	yes	polyamine oxidase-like protein
XLOC_011497	XLOC_011497	Medtr2g078810	chr2:32995955-33000589	WT	A8	OK	20.4215	10.4823	-0.962127	-2.17347	0.0003	0.00882028	yes	LRR receptor-like kinase
XLOC_047082	XLOC_047082	Medtr8g089670	chr8:37317145-37321067	WT	A8	OK	11.0659	5.69528	-0.958286	-1.82739	0.0018	0.0356332	yes	E3 ubiquitin-protein ligase RGLG2-like protein
XLOC_012060	XLOC_012060	Medtr2g098070	chr2:41902447-41906863	WT	A8	OK	15.1765	7.81191	-0.958093	-1.80014	0.00185	0.0361671	yes	ADP/ATP carrier protein
XLOC_048678	XLOC_048678	Medtr0097s0070	scaffold0097:37692-39509	WT	A8	OK	71.4377	36.8046	-0.956798	-2.64291	0.0003	0.00882028	yes	CASP POPTRDRAFT-like protein
XLOC_009576	XLOC_009576	Medtr2g005130	chr2:54898-57356	WT	A8	OK	48.6241	25.0715	-0.955621	-2.07472	0.00015	0.00504804	yes	peptide/nitrate transporter
XLOC_023731	XLOC_023731	Medtr4g051622	chr4:18587691-18590512	WT	A8	OK	31.6175	16.3036	-0.955537	-2.04486	0.00055	0.0143763	yes	pyridine nucleotide-disulfide oxidoreductase family protein
XLOC_011364	XLOC_011364	Medtr2g073260	chr2:31030488-31040510	WT	A8	OK	12.3661	6.38081	-0.954577	-1.98317	0.0007	0.0174731	yes	trehalose-6-phosphate synthase
XLOC_048575	XLOC_048575	Medtr0077s0010	scaffold0077:9495-10893	WT	A8	OK	87.1033	44.9697	-0.953776	-2.22512	0.00095	0.0219408	yes	hypothetical protein
XLOC_021413	XLOC_021413	Medtr4g094302	chr4:37671152-37672443	WT	A8	OK	34.1799	17.6486	-0.953593	-1.93257	0.0005	0.0134422	yes	NAC transcription factor-like protein
XLOC_042686	XLOC_042686	Medtr8g028160	chr8:10496777-10502515	WT	A8	OK	36.061	18.7315	-0.944969	-1.92941	0.00105	0.0236419	yes	GDSL-like lipase/acylhydrolase
XLOC_027585	XLOC_027585	Medtr5g043660	chr5:19189610-19190948	WT	A8	OK	24.6853	12.8401	-0.942996	-1.87336	0.00215	0.0405595	yes	nodulin-like protein, putative
XLOC_031835	XLOC_031835	Medtr5g094390	chr5:41244096-41246815	WT	A8	OK	39.137	20.3612	-0.942712	-2.06723	0.00035	0.0100858	yes	Serine/Threonine-kinase WNK11-like protein
XLOC_031145	XLOC_031145	Medtr5g074400	chr5:31613387-31617311	WT	A8	OK	21.4875	11.1862	-0.941783	-1.99048	0.00065	0.0164871	yes	WRKY transcription factor
XLOC_032782	XLOC_032782	Medtr6g034920	chr6:12210407-12213797	WT	A8	OK	68.1244	35.5022	-0.940264	-2.05179	0.0009	0.0210701	yes	extensin-like region protein
XLOC_010819	XLOC_010819	Medtr2g046150	chr2:20238324-20239117	WT	A8	OK	208.316	108.617	-0.939528	-2.12764	0.0003	0.00882028	yes	DUF538 family protein
XLOC_031685	XLOC_031685	Medtr5g090250	chr5:39306716-39307372	WT	A8	OK	91.9927	47.9687	-0.939426	-1.75914	0.00245	0.0448279	yes	inhibitor of trypsin and hageman factor-like protein
XLOC_048117	XLOC_048117	Medtr0020s0130	scaffold0020:156350-163583	WT	A8	OK	18.4472	9.62442	-0.938632	-2.47674	0.00075	0.0183804	yes	E3 ubiquitin-protein ligase XBOS32
XLOC_020688	XLOC_020688	Medtr4g072020	chr4:27309254-27312345	WT	A8	OK	84.5614	44.1221	-0.938498	-1.91837	0.00125	0.0267699	yes	arginine decarboxylase
XLOC_047645	XLOC_047645	Medtr8g107110	chr8:45257084-45257941	WT	A8	OK	28.5868	14.9272	-0.937407	-1.7597	0.0024	0.0442135	yes	EF hand calcium-binding family protein
XLOC_028550	XLOC_028550	Medtr5g081710	chr5:35015765-35019837	WT	A8	OK	22.0371	11.5092	-0.937143	-1.95273	0.00075	0.0183804	yes	triose-phosphate transporter family protein
XLOC_020184	XLOC_020184	Medtr4g053380	chr4:19402735-19404065	WT	A8	OK	106.255	55.5214	-0.93642	-2.05326	0.00055	0.0143763	yes	fasciclin-like arabinogalactan protein
XLOC_030314	XLOC_030314	Medtr5g037950	chr5:16577586-16578974	WT	A8	OK	135.553	70.9805	-0.933365	-1.96227	0.00055	0.0143763	yes	thioredoxin
XLOC_028683	XLOC_028683	Medtr5g085900	chr5:37125562-37128450	WT	A8	OK	242.421	126.986	-0.93284	-1.87718	0.00085	0.0200992	yes	MD-like lipid recognition domain protein/ML domain protein
XLOC_003682	XLOC_003682	Medtr1g021652	chr1:6532321-6534417	WT	A8	OK	17.797	9.37515	-0.924723	-1.91184	0.0006	0.0154475	yes	cytochrome P450 family fatty acid hydroperoxide lyase
XLOC_024197	XLOC_024197	Medtr4g069770	chr4:26235531-26235941	WT	A8	OK	442.827	233.451	-0.923626	-1.78861	0.0016	0.0323536	yes	DUF2775 family protein
XLOC_021267	XLOC_021267	Medtr4g089060	chr4:35679477-35682058	WT	A8	OK	22.0536	11.6495	-0.920741	-1.89768	0.00095	0.0219408	yes	epoxide hydrolase-like protein
XLOC_014832	XLOC_014832	Medtr3g095680	chr3:43705783-43709408	WT	A8	OK	16.4689	8.72379	-0.916713	-1.88105	0.0013	0.027497	yes	WNK kinase
XLOC_011981	XLOC_011981	Medtr2g095440	chr2:40772636-40777017	WT	A8	OK	43.5126	23.099	-0.9136	-2.07101	0.0006	0.0154475	yes	ABC transporter family protein
XLOC_028272	XLOC_028272	Medtr5g072620	chr5:30922834-30926393	WT	A8	OK	71.5828	38.0359	-0.912253	-2.07712	0.00035	0.0100858	yes	cinnamoyl-CoA reductase-like protein
XLOC_017360	XLOC_017360	Medtr3g070860	chr3:31789371-31793156	WT	A8	OK	25.8262	13.7471	-0.909709	-1.77367	0.0026	0.0469345	yes	leucoanthocyanidin dioxygenase-like protein
XLOC_019111	XLOC_019111	Medtr4g007060	chr4:926693-929520	WT	A8	OK	51.4986	27.4216	-0.90922	-1.9256	0.0006	0.0154475	yes	WRKY transcription factor
XLOC_032062	XLOC_032062	Medtr6g004200	chr6:168961-172829	WT	A8	OK	41.6521	22.1868	-0.908684	-1.93995	0.00075	0.0183804	yes	2-hydroxyacyl-CoA lyase
XLOC_037853	XLOC_037853	Medtr7g087410	chr7:34003762-34007636	WT	A8	OK	31.613	16.8636	-0.906607	-1.79182	0.00185	0.0361671	yes	MATE efflux family protein
XLOC_038566	XLOC_038566	Medtr7g109800	chr7:44973353-44975284	WT	A8	OK	20.0317	10.6917	-0.905791	-1.81888	0.0022	0.0413372	yes	WRKY family transcription factor
XLOC_008502	XLOC_008502	Medtr2g070020	chr2:29473782-29478754	WT	A8	OK	6.37756	3.40895	-0.903678	-1.81767	0.0025	0.0455217	yes	LRR receptor-like kinase
XLOC_018081	XLOC_018081	Medtr3g092150	chr3:42086362-42087887	WT	A8	OK	66.114	35.5821	-0.893806	-1.95163	0.00125	0.0267699	yes	homeobox associated leucine zipper protein
XLOC_008715	XLOC_008715	Medtr2g079050	chr2:33100027-33105546	WT	A8	OK	32.6684	17.6076	-0.891701	-1.96485	0.00085	0.0200992	yes	peptidoglycan-binding domain protein
XLOC_037805	XLOC_037805	Medtr7g085850	chr7:33301920-33303302	WT	A8	OK	57.4571	30.9851	-0.890911	-1.92235	0.00105	0.0236419	yes	hypothetical protein
XLOC_028680	XLOC_028680	Medtr5g085790	chr5:37060694-37063138	WT	A8	OK	14.7767	8.01918	-0.881795	-1.86646	0.00125	0.0267699	yes	LysM-domain receptor-like kinase
XLOC_008747	XLOC_008747	Medtr2g079610	chr2:33529722-33536433	WT	A8	OK	14.8849	8.07875	-0.881646	-1.88639	0.0015	0.0307606	yes	chromosome condensation regulator RCC1 repeat protein
XLOC_040106	XLOC_040106	Medtr7g062300	chr7:22632300-22634267	WT	A8	OK	16.4039	8.90873	-0.88075	-1.78845	0.00215	0.0405595	yes	DUF674 family protein
XLOC_003011	XLOC_003011	Medtr1g108460	chr1:49022975-49027799	WT	A8	OK	125.616	68.2867	-0.87934	-1.86048	0.0013	0.027497	yes	transmembrane protein, putative
XLOC_008147	XLOC_008147	Medtr2g450550	chr2:22446273-22452477	WT	A8	OK	86.5285	47.0705	-0.878352	-1.84578	0.0016	0.0323536	yes	transmembrane protein, putative
XLOC_029702	XLOC_029702	Medtr5g018820	chr5:7024347-7028979	WT	A8	OK	15.3778	8.40916	-0.870818	-1.84163	0.0014	0.0292835	yes	electron transporter, putative
XLOC_028846	XLOC_028846	Medtr5g090120	chr5:39247083-39252313	WT	A8	OK	39.1834	21.4498	-0.869277	-1.99044	0.0003	0.00882028	yes	DEAD-box ATP-dependent RNA helicase-like protein
XLOC_034417	XLOC_034417	Medtr6g022790	chr6:7976350-7981977	WT	A8	OK	15.3801	8.45748	-0.862768	-1.75523	0.0024	0.0442135	yes	transmembrane amino acid transporter family protein
XLOC_014137	XLOC_014137	Medtr3g074070	chr3:33432723-33438185	WT	A8	OK	107.493	59.1687	-0.861339	-1.81087	0.00245	0.0448279	yes	transducin/WD40 repeat protein
XLOC_048281	XLOC_048281	Medtr0034s0170	scaffold0034:84413-94476	WT	A8	OK	9.75276	5.37251	-0.860213	-2.29558	0.00115	0.0252893	yes	trehalose-6-phosphate synthase
XLOC_031580	XLOC_031580	Medtr5g087410	chr5:37872885-37880939	WT	A8	OK	16.6951	9.2266	-0.855552	-1.8871	0.0011	0.0245333	yes	indole-3-acetaldehyde oxidase
XLOC_048877	XLOC_048877	Medtr0148s0050	scaffold0148:16578-20569	WT	A8	OK	23.1765	12.8247	-0.853736	-2.18626	0.0005	0.0134422	yes	protein phosphatase 1 regulatory subunit, putative
XLOC_008916	XLOC_008916	Medtr2g086530	chr2:36380592-36385598	WT	A8	OK	52.613	29.1988	-0.849512	-1.818	0.0016	0.0323536	yes	glycoside hydrolase family 17 protein
XLOC_011487	XLOC_011487	Medtr2g078630	chr2:32820355-32829577	WT	A8	OK	4.39985	2.44449	-0.847921	-1.73838	0.002	0.0383049	yes	P-loop nucleoside triphosphate hydrolase superfamily protein
XLOC_030113	XLOC_030113	Medtr5g032070	chr5:13754795-13757920	WT	A8	OK	22.9263	12.7395	-0.847692	-1.76698	0.002	0.0383049	yes	hypothetical protein
XLOC_031448	XLOC_031448	Medtr5g083360	chr5:35990104-35994097	WT	A8	OK	54.4342	30.3782	-0.841478	-1.915	0.0011	0.0245333	yes	laccase/diphenol oxidase family protein
XLOC_048153	XLOC_048153	Medtr0024s0070,Medtr0024s0160	scaffold0024:22997-66167	WT	A8	OK	45.4906	25.41	-0.840173	-2.13925	0.0013	0.027497	yes	regulator of chromosome condensation (RCC1) family protein
XLOC_015027	XLOC_015027	Medtr3g101777,Medtr3g101780	chr3:46872094-46876533	WT	A8	OK	90.475	50.6329	-0.837445	-1.61813	0.0019	0.0369529	yes	ABA response element-binding factor
XLOC_010205	XLOC_010205	Medtr2g026080	chr2:9411662-9414194	WT	A8	OK	62.3028	34.8884	-0.83655	-1.8936	0.00145	0.0299964	yes	auxin-responsive family protein
XLOC_026494	XLOC_026494	Medtr5g010020	chr5:2590453-2592700	WT	A8	OK	31.2468	17.5133	-0.835257	-1.77773	0.0025	0.0455217	yes	myb transcription factor
XLOC_028618	XLOC_028618	Medtr5g083860	chr5:36189328-36191603	WT	A8	OK	51.749	29.0118	-0.83489	-1.84746	0.0015	0.0307606	yes	class III peroxidase
XLOC_034570	XLOC_034570	Medtr6g032820	chr6:10250818-10254564	WT	A8	OK	22.3784	12.5548	-0.833867	-1.79214	0.0017	0.0341195	yes	O-glycosyl hydrolase family 17 protein
XLOC_013892	XLOC_013892	Medtr3g065160	chr3:29394928-29396224	WT	A8	OK	35.1962	19.8101	-0.829182	-1.67224	0.0028	0.0496414	yes	eukaryotic aspartyl protease family protein
XLOC_028909	XLOC_028909	Medtr5g091710	chr5:40018588-40021756	WT	A8	OK	81.2717	45.7929	-0.82763	-1.90274	0.00085	0.0200992	yes	tropomyosin-like protein, putative
XLOC_028581	XLOC_028581	Medtr5g082620	chr5:35548271-35553834	WT	A8	OK	31.2922	17.6491	-0.826204	-1.83562	0.00185	0.0361671	yes	phosphatidylinositol-specific phospholipase C
XLOC_044211	XLOC_044211	Medtr8g087460,Medtr8g087470	chr8:36150680-36155160	WT	A8	OK	55.9582	31.5793	-0.82537	-1.75326	0.0027	0.0481858	yes	fasciclin domain protein
XLOC_048420	XLOC_048420	Medtr0050s0160	scaffold0050:47490-59751	WT	A8	OK	25.2635	14.2785	-0.823205	-2.24612	0.00145	0.0299964	yes	potassium efflux antiporter
XLOC_030962	XLOC_030962	Medtr5g067670	chr5:28584735-28589624	WT	A8	OK	22.0938	12.5475	-0.816237	-1.80492	0.0019	0.0369529	yes	lung seven transmembrane receptor family protein
XLOC_029007	XLOC_029007	Medtr5g094340	chr5:41223946-41226777	WT	A8	OK	19.8482	11.2986	-0.812863	-1.75119	0.0027	0.0481858	yes	calcium-dependent lipid-binding (CaLB domain) family protein
XLOC_049044	XLOC_049044	Medtr0204s0010	scaffold0204:0-1695	WT	A8	OK	115.899	66.0668	-0.810867	-1.98538	0.00245	0.0448279	yes	endomembrane protein 70 family protein
XLOC_040410	XLOC_040410	Medtr7g073550,Medtr7g073620	chr7:27494241-27520306	WT	A8	OK	54.2352	30.9241	-0.810496	-1.73229	0.0028	0.0496414	yes	mannan endo-1,4-beta-mannosidase-like protein
XLOC_002629	XLOC_002629	Medtr1g096580	chr1:43517841-43525369	WT	A8	OK	32.5724	18.6127	-0.807363	-1.75609	0.00245	0.0448279	yes	white-brown-complex ABC transporter family protein
XLOC_022639	XLOC_022639	Medtr4g134490	chr4:56320180-56322030	WT	A8	OK	53.5661	30.6276	-0.806489	-1.77328	0.0021	0.0399764	yes	UDP-glucose 4-epimerase
XLOC_048304	XLOC_048304	Medtr0036s0150	scaffold0036:55825-60708	WT	A8	OK	16.0356	9.17378	-0.805686	-2.11921	0.0024	0.0442135	yes	NAC transcription factor-like protein
XLOC_029313	XLOC_029313	Medtr5g006940	chr5:1141542-1143135	WT	A8	OK	53.0984	30.4676	-0.801393	-1.73899	0.00215	0.0405595	yes	Lipid transfer protein
XLOC_019110	XLOC_019110	Medtr4g006940	chr4:862909-866914	WT	A8	OK	64.3434	37.2258	-0.78949	-1.78117	0.00235	0.0436336	yes	cinnamoyl-CoA reductase-like protein
XLOC_031250	XLOC_031250	Medtr5g077280	chr5:32994708-32998460	WT	A8	OK	80.0282	46.3352	-0.7884	-1.7832	0.00265	0.0474733	yes	transmembrane protein, putative
XLOC_030491	XLOC_030491	Medtr5g043970	chr5:19325636-19328260	WT	A8	OK	69.4272	40.2242	-0.787437	-1.74592	0.0025	0.0455217	yes	UDP-glucose 6-dehydrogenase family protein
XLOC_028224	XLOC_028224	Medtr5g071240	chr5:30212147-30215450	WT	A8	OK	54.9295	31.93	-0.782668	-1.75269	0.0027	0.0481858	yes	selT/selW/selH selenoprotein domain protein
XLOC_014340	XLOC_014340	Medtr3g081090	chr3:36723908-36725596	WT	A8	OK	233.691	136.81	-0.772434	-1.70812	0.00245	0.0448279	yes	DCD (development and cell death) domain protein
XLOC_026887	XLOC_026887	Medtr5g020980	chr5:8042932-8046998	WT	A8	OK	38.0253	22.493	-0.757484	-1.7205	0.00245	0.0448279	yes	P-loop nucleoside triphosphate hydrolase superfamily protein
XLOC_002693	XLOC_002693	Medtr1g098870	chr1:44531155-44535019	WT	A8	OK	16.0761	27.1928	0.758311	1.68438	0.00255	0.046298	yes	myb/SANT-like DNA-binding domain protein
XLOC_037490	XLOC_037490	Medtr7g076900	chr7:29044743-29050860	WT	A8	OK	15.7454	27.004	0.778242	1.74278	0.00265	0.0474733	yes	calcium-dependent lipid-binding (CaLB domain) family protein
XLOC_016254	XLOC_016254	Medtr3g032530	chr3:10271422-10278947	WT	A8	OK	71.5942	123.261	0.783798	1.73453	0.002	0.0383049	yes	S-adenosyl-methionine-sterol-C-methyltransferase
XLOC_044545	XLOC_044545	Medtr8g098840	chr8:41331761-41334923	WT	A8	OK	28.3848	48.9977	0.787595	1.76939	0.00185	0.0361671	yes	polygalacturonase/glycoside hydrolase family protein
XLOC_022691	XLOC_022691	Medtr4g006320	chr4:589814-594295	WT	A8	OK	29.2906	50.6357	0.789717	1.80383	0.00175	0.0349	yes	translation initiation factor IF-2
XLOC_022720	XLOC_022720	Medtr4g007250	chr4:1054243-1058046	WT	A8	OK	14.9341	25.9062	0.794687	1.77067	0.00215	0.0405595	yes	plastocyanin-like domain protein
XLOC_018211	XLOC_018211	Medtr3g096390	chr3:44058500-44061897	WT	A8	OK	26.4482	45.9061	0.795516	1.74049	0.0025	0.0455217	yes	2-oxoisovalerate dehydrogenase E1 component, alpha subunit
XLOC_010021	XLOC_010021	Medtr2g020280	chr2:6733207-6738683	WT	A8	OK	39.6666	69.0032	0.79874	1.73897	0.00235	0.0436336	yes	tubby-F-box-like protein
XLOC_026975	XLOC_026975	Medtr5g023110	chr5:9180344-9184014	WT	A8	OK	25.905	45.3634	0.808297	1.77448	0.0023	0.0428318	yes	wound-responsive family protein
XLOC_023080	XLOC_023080	Medtr4g019800	chr4:6276383-6279034	WT	A8	OK	117.518	206.568	0.813731	1.80307	0.00215	0.0405595	yes	adenine nucleotide alpha hydrolase superfamily protein
XLOC_037563	XLOC_037563	Medtr7g079110	chr7:29947129-29950413	WT	A8	OK	32.1024	56.4573	0.814477	1.78175	0.00265	0.0474733	yes	heavy metal transport/detoxification superfamily protein
XLOC_038257	XLOC_038257	Medtr7g100335	chr7:40266200-40267763	WT	A8	OK	63.2078	111.965	0.824877	1.74017	0.00225	0.042067	yes	hypothetical protein
XLOC_018102	XLOC_018102	Medtr3g092720	chr3:42364191-42367168	WT	A8	OK	12.3378	22.0623	0.838499	1.83634	0.00125	0.0267699	yes	sigma 54 modulation protein/S30EA ribosomal protein
XLOC_026981	XLOC_026981	Medtr5g023210	chr5:9222375-9224040	WT	A8	OK	65.8113	117.834	0.840354	1.86585	0.0015	0.0307606	yes	divergent CRAL/TRIO domain protein
XLOC_020171	XLOC_020171	Medtr4g053250	chr4:19275013-19284526	WT	A8	OK	22.0287	39.9295	0.858072	1.82582	0.00155	0.0315116	yes	BZIP family transcription factor
XLOC_036026	XLOC_036026	Medtr7g010580	chr7:2636905-2638623	WT	A8	OK	136.208	247.993	0.864481	1.77742	0.00225	0.042067	yes	gibberellin-regulated family protein
XLOC_019544	XLOC_019544	Medtr4g023030	chr4:7746617-7750718	WT	A8	OK	12.4336	22.649	0.865208	1.88291	0.00075	0.0183804	yes	GDP-fucose protein O-fucosyltransferase
XLOC_009049	XLOC_009049	Medtr2g090060	chr2:38133142-38136253	WT	A8	OK	19.3891	35.4308	0.869758	1.81675	0.00195	0.0376148	yes	formiminotransferase-cyclodeaminase-like protein
XLOC_001845	XLOC_001845	Medtr1g070515	chr1:31328770-31333555	WT	A8	OK	9.84609	18.1539	0.88266	1.86352	0.00155	0.0315116	yes	F-box/LRR protein, putative
XLOC_045344	XLOC_045344	Medtr8g022040	chr8:7711412-7714805	WT	A8	OK	13.0476	24.118	0.886322	1.77781	0.0025	0.0455217	yes	fluorescent IN BLUE LIGHT protein
XLOC_021809	XLOC_021809	Medtr4g107440	chr4:44453746-44465290	WT	A8	OK	15.2502	28.205	0.887125	1.92185	0.0012	0.0260544	yes	zinc ion-binding protein
XLOC_044747	XLOC_044747	Medtr8g104820	chr8:44151626-44156037	WT	A8	OK	26.3258	48.7295	0.888321	1.90751	0.0007	0.0174731	yes	glycosyl hydrolase family 9 protein
XLOC_014493	XLOC_014493	Medtr3g085660	chr3:38751809-38758033	WT	A8	OK	11.8179	21.9452	0.892935	1.7858	0.0021	0.0399764	yes	FAD/NAD(P)-binding oxidoreductase family protein
XLOC_039263	XLOC_039263	Medtr7g020870	chr7:6523212-6527508	WT	A8	OK	15.577	28.9324	0.893267	1.82235	0.0016	0.0323536	yes	myb/SANT-like DNA-binding domain protein
XLOC_012038	XLOC_012038	Medtr2g097580	chr2:41678972-41680638	WT	A8	OK	36.3882	67.9468	0.900935	1.9309	0.0012	0.0260544	yes	ZIP metal ion transporter family protein
XLOC_044105	XLOC_044105	Medtr8g080520	chr8:34636763-34638483	WT	A8	OK	17.5678	32.8373	0.902401	1.78613	0.0026	0.0469345	yes	cytochrome P450 family 78 protein
XLOC_038320	XLOC_038320	Medtr7g102120	chr7:41211840-41214023	WT	A8	OK	29.1039	54.522	0.905626	1.92235	0.0008	0.0192061	yes	S-adenosylmethionine synthase-like protein
XLOC_018142	XLOC_018142	Medtr3g093970	chr3:42931194-42932903	WT	A8	OK	9.29948	17.4219	0.905679	1.77639	0.002	0.0383049	yes	hypothetical protein
XLOC_042493	XLOC_042493	Medtr8g020500	chr8:7198685-7202464	WT	A8	OK	24.1833	45.3994	0.908658	1.88988	0.0012	0.0260544	yes	ubiquitin ATG12-like protein
XLOC_049264	XLOC_049264	Medtr0305s0020	scaffold0305:12296-16120	WT	A8	OK	5.96734	11.2098	0.909605	2.33137	0.0012	0.0260544	yes	C2 calcium/lipid-binding and GRAM domain protein
XLOC_030520	XLOC_030520	Medtr5g045000	chr5:19732914-19738232	WT	A8	OK	23.6271	44.483	0.912809	1.8969	0.00085	0.0200992	yes	glucosamine-6-phosphate isomerase/6-phosphogluconolactonase
XLOC_023602	XLOC_023602	Medtr4g046113	chr4:16193529-16201157	WT	A8	OK	16.7892	31.6973	0.916827	2.00165	0.00085	0.0200992	yes	strubbelig receptor family protein
XLOC_045131	XLOC_045131	Medtr8g013950	chr8:4314495-4316084	WT	A8	OK	8.39919	15.8821	0.91908	1.78293	0.00215	0.0405595	yes	GATA transcription factor-like protein
XLOC_025686	XLOC_025686	Medtr4g117250	chr4:48585268-48587547	WT	A8	OK	18.4691	34.9604	0.920607	1.89409	0.0013	0.027497	yes	zinc finger, C3HC4 type (RING finger) protein
XLOC_045351	XLOC_045351	Medtr8g022300	chr8:7896499-7898097	WT	A8	OK	23.3795	44.2596	0.920746	1.84829	0.00155	0.0315116	yes	dormancy/auxin associated protein
XLOC_019174	XLOC_019174	Medtr4g009040	chr4:1738316-1741928	WT	A8	OK	20.2597	38.3677	0.921281	1.89967	0.00115	0.0252893	yes	cinnamoyl-CoA reductase
XLOC_014162	XLOC_014162	Medtr3g074720	chr3:33762798-33767220	WT	A8	OK	12.821	24.289	0.921792	2.03341	0.0005	0.0134422	yes	outer arm dynein light chain 1
XLOC_022583	XLOC_022583	Medtr4g133230	chr4:55735489-55740133	WT	A8	OK	45.3518	85.9797	0.922836	1.90093	0.00125	0.0267699	yes	tonoplast dicarboxylate transporter-like protein
XLOC_005676	XLOC_005676	Medtr1g088190	chr1:39417571-39420038	WT	A8	OK	10.8896	20.6654	0.924264	1.86855	0.0018	0.0356332	yes	glycosyl hydrolase family 9 protein
XLOC_003436	XLOC_003436	Medtr1g012620	chr1:2563080-2566298	WT	A8	OK	21.0141	39.9312	0.926155	1.96686	0.0006	0.0154475	yes	myosin heavy chain-like protein
XLOC_022445	XLOC_022445	Medtr4g129650	chr4:54031154-54034695	WT	A8	OK	13.9887	26.6207	0.928289	1.89521	0.00075	0.0183804	yes	nodulin MtN21/EamA-like transporter family protein
XLOC_036009	XLOC_036009	Medtr7g009820	chr7:2258123-2262916	WT	A8	OK	14.0572	26.7589	0.928713	1.82512	0.0018	0.0356332	yes	polyvinylalcohol dehydrogenase-like protein
XLOC_006450	XLOC_006450	Medtr1g113960	chr1:51409018-51417331	WT	A8	OK	12.3111	23.4369	0.92882	1.97369	0.00075	0.0183804	yes	ACT-like tyrosine kinase family protein
XLOC_027227	XLOC_027227	Medtr5g030920	chr5:13241647-13249245	WT	A8	OK	20.2242	38.5923	0.932229	2.04783	0.0002	0.00645411	yes	nodulation receptor kinase-like protein
XLOC_038023	XLOC_038023	Medtr7g092680	chr7:36750624-36754098	WT	A8	OK	8.97833	17.1478	0.933501	1.90849	0.001	0.0227609	yes	alpha/beta hydrolase family protein
XLOC_006931	XLOC_006931	Medtr2g014250	chr2:3995650-3996265	WT	A8	OK	42.467	81.2779	0.936522	1.76795	0.00195	0.0376148	yes	hypothetical protein
XLOC_006137	XLOC_006137	Medtr1g103150	chr1:46655674-46657091	WT	A8	OK	43.1799	82.7015	0.937554	1.95846	0.0006	0.0154475	yes	acetyltransferase (GNAT) domain protein
XLOC_043867	XLOC_043867	Medtr8g073335	chr8:31102698-31113605	WT	A8	OK	15.6496	29.9995	0.938812	2.06661	0.0003	0.00882028	yes	transducin/WD40 repeat protein
XLOC_046917	XLOC_046917	Medtr8g081620	chr8:35218002-35221726	WT	A8	OK	47.3538	90.8359	0.939782	2.01522	0.0007	0.0174731	yes	chaperone DnaJ domain protein
XLOC_040722	XLOC_040722	Medtr7g082570	chr7:31650009-31652939	WT	A8	OK	19.5868	37.6563	0.94301	2.01024	0.0007	0.0174731	yes	class I glutamine amidotransferase
XLOC_001634	XLOC_001634	Medtr1g062710	chr1:27448209-27451293	WT	A8	OK	19.0487	36.6796	0.945283	1.75494	0.0023	0.0428318	yes	nodulin/glutamate-ammonia ligase-like protein
XLOC_017552	XLOC_017552	Medtr3g075510	chr3:34382025-34386505	WT	A8	OK	15.7945	30.6416	0.956065	2.05904	0.00045	0.0123266	yes	raffinose synthase or seed inhibition protein
XLOC_010664	XLOC_010664	Medtr2g040000	chr2:17545511-17549716	WT	A8	OK	11.0544	21.5065	0.96015	1.76511	0.0015	0.0307606	yes	peroxidase family protein
XLOC_030078	XLOC_030078	Medtr5g430730	chr5:13068096-13075503	WT	A8	OK	14.3839	28.1172	0.967	1.99048	0.0009	0.0210701	yes	phosphoenolpyruvate carboxykinase [ATP] protein
XLOC_013600	XLOC_013600	Medtr3g462220	chr3:24832581-24834600	WT	A8	OK	24.4104	47.7631	0.968402	1.91651	0.00135	0.0283635	yes	maternal effect embryo arrest protein, putative
XLOC_006555	XLOC_006555	Medtr1g117000	chr1:52913734-52926651	WT	A8	OK	44.4689	87.076	0.969479	1.84121	0.00175	0.0349	yes	phosphoglucan, water dikinase, putative
XLOC_017925	XLOC_017925	Medtr3g087270,Medtr3g087275,Medtr3g087278	chr3:39560914-39569238	WT	A8	OK	23.7265	46.7357	0.978024	1.93977	0.00095	0.0219408	yes	C2 domain protein
XLOC_021251	XLOC_021251	Medtr4g088875	chr4:35472872-35474936	WT	A8	OK	8.93181	17.7247	0.988737	1.89653	0.0012	0.0260544	yes	E3 ubiquitin-protein ligase RMA1H1-like protein
XLOC_040767	XLOC_040767	Medtr7g084000	chr7:32359807-32361765	WT	A8	OK	47.5822	94.536	0.990443	2.23373	0.0003	0.00882028	yes	light-regulated protein, putative
XLOC_023918	XLOC_023918	Medtr4g059680	chr4:22011587-22017171	WT	A8	OK	3.78044	7.53078	0.994244	1.85945	0.0019	0.0369529	yes	beta-galactosidase
XLOC_022528	XLOC_022528	Medtr4g131920	chr4:55076086-55079116	WT	A8	OK	4.5074	8.99177	0.996311	1.71889	0.00225	0.042067	yes	sucrose transporter 2
XLOC_035633	XLOC_035633	Medtr6g086060	chr6:32233744-32241660	WT	A8	OK	8.49016	16.9619	0.998434	1.97453	0.00035	0.0100858	yes	serinc-domain serine and sphingolipid biosynthesis protein
XLOC_007201	XLOC_007201	Medtr2g022460	chr2:7755880-7757715	WT	A8	OK	16.9929	33.9602	0.998909	2.07411	0.0004	0.0112682	yes	eukaryotic aspartyl protease family protein
XLOC_002397	XLOC_002397	Medtr1g088910	chr1:39846458-39847296	WT	A8	OK	46.9465	93.9064	1.0002	2.19572	5e-05	0.00197547	yes	glutaredoxin-C1 protein
XLOC_023111	XLOC_023111	Medtr4g021470	chr4:6984926-6990880	WT	A8	OK	29.5371	59.3737	1.0073	2.19996	0.0003	0.00882028	yes	branched chain alpha-keto acid dehydrogenase E1 beta subunit
XLOC_020376	XLOC_020376	Medtr4g060790	chr4:22365928-22370030	WT	A8	OK	11.6757	23.5628	1.013	1.92148	0.0017	0.0341195	yes	defects in morphology protein 1 precursor
XLOC_002572	XLOC_002572	Medtr1g094810	chr1:42631791-42636484	WT	A8	OK	7.82929	15.8771	1.01999	1.94448	0.00055	0.0143763	yes	calcium-dependent lipid-binding (CaLB domain) family protein
XLOC_006171	XLOC_006171	Medtr1g104590	chr1:47103078-47106005	WT	A8	OK	8.40827	17.1169	1.02554	2.12218	0.0003	0.00882028	yes	copper amine oxidase, enzyme domain protein
XLOC_018015	XLOC_018015	Medtr3g090530	chr3:41035309-41037427	WT	A8	OK	40.3609	82.4671	1.03086	2.26025	0.0001	0.00358971	yes	glycolipid transfer protein (GLTP) family protein
XLOC_016815	XLOC_016815	Medtr3g058210,Medtr3g058220,Medtr3g058230,Medtr3g058250,Medtr3g058380,Medtr3g058390,Medtr3g058400	chr3:23016584-23150526	WT	A8	OK	6.22142	12.7285	1.03275	1.79975	0.0022	0.0413372	yes	cytochrome P450 family 71 protein
XLOC_044822	XLOC_044822	Medtr8g107370	chr8:45369295-45375330	WT	A8	OK	56.3439	116.286	1.04534	2.07678	0.0003	0.00882028	yes	phosphoethanolamine N-methyltransferase
XLOC_014228	XLOC_014228	Medtr3g077590	chr3:34876948-34880512	WT	A8	OK	8.05688	16.6431	1.04663	2.05013	0.00055	0.0143763	yes	anthranilate phosphoribosyltransferase
XLOC_021802	XLOC_021802	Medtr4g107230	chr4:44299913-44302294	WT	A8	OK	60.1664	124.467	1.04873	2.18783	0.00055	0.0143763	yes	MYB-like transcription factor family protein
XLOC_022183	XLOC_022183	Medtr4g120730	chr4:49981534-49985560	WT	A8	OK	6.59262	13.6524	1.05023	2.08863	0.00045	0.0123266	yes	polygalacturonase/glycoside hydrolase family protein
XLOC_005129	XLOC_005129	Medtr1g070435	chr1:31226381-31227498	WT	A8	OK	25.3157	52.6563	1.05657	2.25767	0.0001	0.00358971	yes	linker histone H1 and h5 family protein
XLOC_027522	XLOC_027522	Medtr5g041010	chr5:18028303-18030068	WT	A8	OK	23.6207	49.3519	1.06305	2.20382	0.00015	0.00504804	yes	ribonuclease T2 family protein
XLOC_021506	XLOC_021506	Medtr4g094790	chr4:39003048-39007649	WT	A8	OK	3.18142	6.64896	1.06346	2.10014	0.0007	0.0174731	yes	LRR receptor-like kinase family protein
XLOC_014165	XLOC_014165	Medtr3g074830	chr3:33810737-33811775	WT	A8	OK	93.7692	196.026	1.06386	1.92522	0.0008	0.0192061	yes	phosphate-responsive 1 family protein
XLOC_040731	XLOC_040731	Medtr7g082800	chr7:31751212-31753143	WT	A8	OK	17.4939	36.718	1.06964	2.24317	0.0001	0.00358971	yes	MATE efflux family protein
XLOC_000158	XLOC_000158	Medtr1g011800	chr1:2282935-2288081	WT	A8	OK	2.86277	6.02525	1.07361	1.77821	0.00205	0.0391829	yes	plant/F18G18-200 protein
XLOC_010709	XLOC_010709	Medtr2g041620	chr2:18274583-18277891	WT	A8	OK	9.439	19.8706	1.07393	2.07133	0.00045	0.0123266	yes	acyl-CoA N-acyltransferase (NAT) superfamily protein
XLOC_003449	XLOC_003449	Medtr1g013050	chr1:2805857-2814996	WT	A8	OK	84.1263	177.73	1.07906	1.96236	0.0015	0.0307606	yes	aspartate aminotransferase
XLOC_035546	XLOC_035546	Medtr6g082280,Medtr6g082330	chr6:30712591-30734028	WT	A8	OK	7.45302	15.7532	1.07974	1.90869	0.00145	0.0299964	yes	hypothetical protein
XLOC_025145	XLOC_025145	Medtr4g098530	chr4:40611730-40614090	WT	A8	OK	20.471	43.2762	1.07999	2.31899	5e-05	0.00197547	yes	plant intracellular ras group-related LRR protein
XLOC_019988	XLOC_019988	Medtr4g045990	chr4:16005183-16005972	WT	A8	OK	11.81	24.9694	1.08015	1.78674	0.00225	0.042067	yes	wound-responsive family protein
XLOC_044360	XLOC_044360	Medtr8g091995	chr8:38390641-38394083	WT	A8	OK	14.9082	31.7514	1.09071	1.90935	0.0012	0.0260544	yes	nudix family hydrolase
XLOC_000802	XLOC_000802	Medtr1g033810	chr1:12217921-12222045	WT	A8	OK	7.73904	16.5069	1.09284	2.11033	0.0006	0.0154475	yes	2OG-Fe(II) oxygenase family oxidoreductase
XLOC_000303	XLOC_000303	Medtr1g016620	chr1:4473371-4477359	WT	A8	OK	26.3695	56.383	1.09639	2.33201	5e-05	0.00197547	yes	protein phosphatase 2C-like protein
XLOC_025700	XLOC_025700	Medtr4g117610,Medtr4g117660	chr4:48787650-48819977	WT	A8	OK	56.9122	122.11	1.10137	1.99229	0.00065	0.0164871	yes	copper amine oxidase, enzyme domain protein
XLOC_038944	XLOC_038944	Medtr7g007010	chr7:1306468-1308334	WT	A8	OK	33.4161	71.8819	1.10509	2.1611	0.0005	0.0134422	yes	seed specific protein Bn15D17A
XLOC_047382	XLOC_047382	Medtr8g098770	chr8:41253605-41254710	WT	A8	OK	12.9341	27.8327	1.1056	2.16317	0.00035	0.0100858	yes	RING-H2 zinc finger protein
XLOC_011874	XLOC_011874	Medtr2g090765	chr2:38918306-38919962	WT	A8	OK	24.1015	51.9885	1.10907	2.33843	5e-05	0.00197547	yes	fasciclin-like arabinogalactan protein
XLOC_021184	XLOC_021184	Medtr4g087730	chr4:34515353-34520486	WT	A8	OK	6.65574	14.3728	1.11067	1.91887	0.00145	0.0299964	yes	Pmr5/Cas1p GDSL/SGNH-like acyl-esterase family protein
XLOC_037803	XLOC_037803	Medtr7g085800	chr7:33268218-33271648	WT	A8	OK	39.296	84.9228	1.11177	2.38332	0.0002	0.00645411	yes	tubulin beta-1 chain
XLOC_024941	XLOC_024941	Medtr4g093850	chr4:37212675-37218287	WT	A8	OK	2.72144	5.88238	1.11203	1.93093	0.0011	0.0245333	yes	phototropic-responsive NPH3 family protein
XLOC_033870	XLOC_033870	Medtr6g090130	chr6:34224556-34229361	WT	A8	OK	61.7927	133.629	1.11273	1.96688	0.00185	0.0361671	yes	6-phosphofructokinase
XLOC_036011	XLOC_036011	Medtr7g009930	chr7:2295026-2300125	WT	A8	OK	7.5474	16.3364	1.11404	2.16245	0.00025	0.00766098	yes	aldose 1-epimerase family protein
XLOC_003717	XLOC_003717	Medtr1g022315	chr1:7044034-7048221	WT	A8	OK	30.3296	65.7802	1.11692	2.43666	5e-05	0.00197547	yes	sugar porter (SP) family MFS transporter
XLOC_021661	XLOC_021661	Medtr4g101630	chr4:42002943-42007981	WT	A8	OK	15.3717	33.3454	1.11721	2.26791	0.00025	0.00766098	yes	soluble acid invertase FRUCT2
XLOC_021836	XLOC_021836	Medtr4g108260	chr4:44906358-44908427	WT	A8	OK	15.2555	33.134	1.11899	2.14918	0.00015	0.00504804	yes	aldose 1-epimerase family protein
XLOC_002200	XLOC_002200	Medtr1g083290	chr1:37061946-37069385	WT	A8	OK	9.00223	19.5634	1.1198	2.13808	0.00055	0.0143763	yes	respiratory burst oxidase-like protein
XLOC_008934	XLOC_008934	Medtr2g086920	chr2:36515625-36517634	WT	A8	OK	4.12968	8.97876	1.12049	1.90145	0.00125	0.0267699	yes	F-box plant-like protein
XLOC_029562	XLOC_029562	Medtr5g014150	chr5:4707360-4713269	WT	A8	OK	25.3291	55.3576	1.12799	2.17292	0.0003	0.00882028	yes	peptide transporter
XLOC_018183	XLOC_018183	Medtr3g095560	chr3:43665578-43666563	WT	A8	OK	70.8735	156.259	1.14062	2.43916	5e-05	0.00197547	yes	RING-H2 zinc finger protein
XLOC_002365	XLOC_002365	Medtr1g087920	chr1:39359723-39361274	WT	A8	OK	34.6168	76.3472	1.1411	2.09556	0.0008	0.0192061	yes	ethylene response factor
XLOC_015268	XLOC_015268	Medtr3g109160	chr3:50470765-50471611	WT	A8	OK	7.62639	16.829	1.14188	1.93535	0.00145	0.0299964	yes	SAUR-like auxin-responsive family protein
XLOC_044531	XLOC_044531	Medtr8g098375	chr8:41036620-41038486	WT	A8	OK	26.611	58.8551	1.14514	2.46098	5e-05	0.00197547	yes	major intrinsic protein (MIP) family transporter
XLOC_037336	XLOC_037336	Medtr7g072575	chr7:27004941-27008240	WT	A8	OK	87.1484	193.67	1.15205	2.13399	0.00045	0.0123266	yes	CBL-interacting kinase
XLOC_029678	XLOC_029678	Medtr5g017980	chr5:6673877-6676089	WT	A8	OK	3.72245	8.28651	1.15451	1.87163	0.0016	0.0323536	yes	myb-like DNA-binding domain, shaqkyf class protein
XLOC_011796	XLOC_011796	Medtr2g089000	chr2:37539427-37541705	WT	A8	OK	24.2197	54.1471	1.1607	2.20088	0.0001	0.00358971	yes	BHLH domain class transcription factor
XLOC_001984	XLOC_001984	Medtr1g075730	chr1:33552418-33554806	WT	A8	OK	3.44833	7.7123	1.16126	1.91189	0.00095	0.0219408	yes	phosphatase 2C family protein
XLOC_038245	XLOC_038245	Medtr7g099750,Medtr7g099800	chr7:40023897-40073513	WT	A8	OK	7.20096	16.1776	1.16773	2.51674	5e-05	0.00197547	yes	cation/H+ exchanger 3
XLOC_036006	XLOC_036006	Medtr7g009730	chr7:2211967-2216142	WT	A8	OK	5.07874	11.458	1.17381	2.08029	0.0004	0.0112682	yes	WRKY family transcription factor
XLOC_012074	XLOC_012074	Medtr2g098520,Medtr2g098540	chr2:42154587-42170139	WT	A8	OK	32.5592	73.5559	1.17578	2.29176	0.0001	0.00358971	yes	glycoside hydrolase family 1 protein
XLOC_008355	XLOC_008355	Medtr2g062730	chr2:26494430-26498275	WT	A8	OK	5.45339	12.3671	1.18128	2.18436	0.0001	0.00358971	yes	NAC transcription factor-like protein
XLOC_022867	XLOC_022867	Medtr4g011880	chr4:3037432-3041610	WT	A8	OK	9.1157	20.6933	1.18274	2.12445	0.00035	0.0100858	yes	auxin-responsive AUX/IAA family protein
XLOC_009715	XLOC_009715	Medtr2g009770	chr2:2083627-2084955	WT	A8	OK	5.76246	13.0887	1.18356	2.08674	0.0003	0.00882028	yes	zein-binding protein
XLOC_037156	XLOC_037156	Medtr7g066690	chr7:24289152-24293583	WT	A8	OK	6.56114	14.9278	1.18598	2.15928	0.0001	0.00358971	yes	uncoupling protein
XLOC_038228	XLOC_038228	Medtr7g099260	chr7:39789339-39791288	WT	A8	OK	3.51193	7.99909	1.18757	1.91398	0.001	0.0227609	yes	TPR repeat protein
XLOC_000661	XLOC_000661	Medtr1g029150	chr1:9950087-9952717	WT	A8	OK	4.94629	11.2744	1.18864	2.12809	0.00045	0.0123266	yes	stearoyl-acyl-carrier desaturase
XLOC_035748	XLOC_035748	Medtr6g090460	chr6:34037720-34039171	WT	A8	OK	36.273	83.1092	1.19611	2.44945	5e-05	0.00197547	yes	hypothetical protein
XLOC_017572	XLOC_017572	Medtr3g077030	chr3:34587138-34590055	WT	A8	OK	15.2583	35.0008	1.19779	2.47949	5e-05	0.00197547	yes	PB1 domain protein
XLOC_023925	XLOC_023925	Medtr4g059870	chr4:22083891-22086566	WT	A8	OK	3.43006	7.87314	1.1987	2.05793	0.00055	0.0143763	yes	C2H2 and C2HC zinc finger protein, putative
XLOC_011871	XLOC_011871	Medtr2g090745	chr2:38894234-38896799	WT	A8	OK	2.00259	4.59723	1.1989	1.7582	0.0028	0.0496414	yes	C2H2-like zinc finger protein, putative
XLOC_041359	XLOC_041359	Medtr7g101190	chr7:40834268-40836017	WT	A8	OK	7.16689	16.4611	1.19964	2.19874	0.0003	0.00882028	yes	major intrinsic protein (MIP) family transporter
XLOC_010011	XLOC_010011	Medtr2g019900	chr2:6567363-6568225	WT	A8	OK	36.0086	82.7094	1.19971	2.57423	5e-05	0.00197547	yes	monothiol glutaredoxin-S2 protein
XLOC_002381	XLOC_002381	Medtr1g088470	chr1:39556197-39563388	WT	A8	OK	1.51186	3.4824	1.20376	1.77332	0.0026	0.0469345	yes	alpha/beta hydrolase family protein
XLOC_031411	XLOC_031411	Medtr5g082480	chr5:35441347-35446531	WT	A8	OK	3.12273	7.19882	1.20496	1.93685	0.00095	0.0219408	yes	ATP-binding protein, putative
XLOC_046805	XLOC_046805	Medtr8g078790	chr8:33571309-33572258	WT	A8	OK	11.2968	26.0444	1.20506	2.09742	0.00025	0.00766098	yes	DUF4228 domain protein
XLOC_010285	XLOC_010285	Medtr2g028940	chr2:10766244-10771229	WT	A8	OK	1.27639	2.94439	1.2059	1.90333	0.00135	0.0283635	yes	E3 ubiquitin-protein ligase LIN-like protein, putative
XLOC_020628	XLOC_020628	Medtr4g070010	chr4:26342498-26346581	WT	A8	OK	6.5906	15.2232	1.20779	2.35305	0.0001	0.00358971	yes	BTB/POZ domain plant-like protein, putative
XLOC_003815	XLOC_003815	Medtr1g025980	chr1:8360878-8362371	WT	A8	OK	2.94123	6.80168	1.20947	1.84428	0.00185	0.0361671	yes	peroxidase family protein
XLOC_004413	XLOC_004413	Medtr1g046800	chr1:17658420-17659586	WT	A8	OK	3.47785	8.04391	1.2097	1.91203	0.00135	0.0283635	yes	disease resistance-responsive, dirigent domain protein
XLOC_030227	XLOC_030227	Medtr5g035430	chr5:15405450-15407370	WT	A8	OK	15.4254	35.7148	1.21122	2.41664	0.0001	0.00358971	yes	DUF4228 domain protein
XLOC_019172	XLOC_019172	Medtr4g008860	chr4:1725343-1727163	WT	A8	OK	18.8967	43.8194	1.21343	2.35088	5e-05	0.00197547	yes	ethylene response factor
XLOC_044664	XLOC_044664	Medtr8g102350	chr8:43068480-43069689	WT	A8	OK	10.3997	24.131	1.21435	2.27077	0.00035	0.0100858	yes	hypothetical protein
XLOC_044828	XLOC_044828	Medtr8g107510	chr8:45457904-45461969	WT	A8	OK	4.09336	9.50994	1.21615	2.30899	0.0001	0.00358971	yes	potassium transporter-like protein
XLOC_043970	XLOC_043970	Medtr8g076190	chr8:32258338-32265990	WT	A8	OK	6.87833	15.9938	1.21738	2.10749	0.0004	0.0112682	yes	ATP-binding microtubule motor family protein
XLOC_026659	XLOC_026659	Medtr5g014370	chr5:4823425-4824229	WT	A8	OK	10.6374	24.7482	1.21818	2.07532	0.0004	0.0112682	yes	hypothetical protein
XLOC_026596	XLOC_026596	Medtr5g012810	chr5:3928870-3930292	WT	A8	OK	352.143	820.302	1.21999	2.23941	0.00035	0.0100858	yes	major intrinsic protein (MIP) family transporter
XLOC_041486	XLOC_041486	Medtr7g105390	chr7:42737995-42744681	WT	A8	OK	3.24657	7.58354	1.22396	1.98022	0.0012	0.0260544	yes	lysosomal pro-X carboxypeptidase-like protein
XLOC_018048	XLOC_018048	Medtr3g091440	chr3:41601866-41607241	WT	A8	OK	23.0758	53.9339	1.22481	2.50125	5e-05	0.00197547	yes	calcineurin B-like protein 4-1
XLOC_002801	XLOC_002801	Medtr1g102070	chr1:46102115-46104813	WT	A8	OK	3.14321	7.35644	1.22677	2.07544	0.0004	0.0112682	yes	gibberellin 20-oxidase
XLOC_046585	XLOC_046585	Medtr8g071330	chr8:30283910-30287592	WT	A8	OK	1.44929	3.39769	1.22921	1.80955	0.002	0.0383049	yes	calmodulin-binding protein MPCBP protein
XLOC_036977	XLOC_036977	Medtr7g059290	chr7:21393730-21399699	WT	A8	OK	5.46724	12.909	1.23949	2.31764	0.0001	0.00358971	yes	pectate lyase-like protein
XLOC_041440	XLOC_041440	Medtr7g104130	chr7:42151341-42159530	WT	A8	OK	0.879147	2.07643	1.23993	1.93683	0.00185	0.0361671	yes	drug resistance transporter-like ABC domain protein
XLOC_008101	XLOC_008101	Medtr2g048900	chr2:21615899-21622152	WT	A8	OK	38.2722	90.7501	1.2456	2.25941	0.00015	0.00504804	yes	endoplasmic oxidoreductin protein
XLOC_000435	XLOC_000435	Medtr1g021520	chr1:6453854-6457812	WT	A8	OK	1.76727	4.19368	1.24669	1.86603	0.002	0.0383049	yes	myb-like DNA-binding domain, shaqkyf class protein
XLOC_018515	XLOC_018515	Medtr3g104990	chr3:48395976-48399673	WT	A8	OK	1.67185	3.96771	1.24686	1.99546	0.00085	0.0200992	yes	mechanosensitive ion channel family protein
XLOC_046540	XLOC_046540	Medtr8g069820	chr8:29471044-29474168	WT	A8	OK	3.45672	8.21927	1.24961	1.92766	0.0008	0.0192061	yes	transmembrane protein, putative
XLOC_037333	XLOC_037333	Medtr7g072510	chr7:26959445-26962343	WT	A8	OK	10.3789	24.7227	1.25219	2.42628	5e-05	0.00197547	yes	class III peroxidase
XLOC_002224	XLOC_002224	-	chr1:37319387-37321391	WT	A8	OK	7.76538	18.5345	1.25508	2.06931	0.00065	0.0164871	yes	#N/A
XLOC_003696	XLOC_003696	Medtr1g021955	chr1:6698129-6701849	WT	A8	OK	3.25262	7.78001	1.25817	1.87398	0.0009	0.0210701	yes	PPR containing plant-like protein
XLOC_034313	XLOC_034313	Medtr6g016875,Medtr6g016880	chr6:6543309-6558474	WT	A8	OK	6.98255	16.7521	1.26251	2.20078	0.00035	0.0100858	yes	Pmr5/Cas1p GDSL/SGNH-like acyl-esterase protein
XLOC_020494	XLOC_020494	Medtr4g064893	chr4:24244047-24246190	WT	A8	OK	4.31379	10.3605	1.26406	2.13975	0.00025	0.00766098	yes	cation diffusion facilitator family transporter
XLOC_047065	XLOC_047065	Medtr8g089320,Medtr8g089340	chr8:37110612-37120280	WT	A8	OK	6.82547	16.4343	1.26771	2.28913	0.00015	0.00504804	yes	cationic amino acid transporter
XLOC_045288	XLOC_045288	Medtr8g019320	chr8:6779342-6783092	WT	A8	OK	120.178	290.634	1.27403	2.21454	0.00035	0.0100858	yes	heme oxygenase 1 protein
XLOC_006237	XLOC_006237	Medtr1g106200	chr1:48105281-48108131	WT	A8	OK	7.15428	17.3768	1.28029	2.44393	5e-05	0.00197547	yes	glycosyl hydrolase family 10 protein
XLOC_040602	XLOC_040602	Medtr7g079295,Medtr7g079300	chr7:30086995-30092693	WT	A8	OK	4.61723	11.2218	1.28121	1.89954	0.0001	0.00358971	yes	subtilisin-like serine protease
XLOC_045713	XLOC_045713	Medtr8g036940	chr8:13457442-13460904	WT	A8	OK	2.25351	5.48351	1.28293	1.97187	0.0011	0.0245333	yes	gamma response-like protein, putative
XLOC_043887	XLOC_043887	Medtr8g074040	chr8:31314885-31318985	WT	A8	OK	0.856738	2.08922	1.28604	1.88937	0.00155	0.0315116	yes	long-chain acyl-CoA synthetase
XLOC_021807	XLOC_021807	Medtr4g107370	chr4:44395191-44397070	WT	A8	OK	6.28792	15.3836	1.29073	2.51624	5e-05	0.00197547	yes	P-loop nucleoside triphosphate hydrolase superfamily protein
XLOC_002875	XLOC_002875	Medtr1g104610	chr1:47119590-47121819	WT	A8	OK	91.3843	223.701	1.29156	2.4862	5e-05	0.00197547	yes	haloacid dehalogenase-like hydrolase
XLOC_030799	XLOC_030799	Medtr5g061860	chr5:25703146-25708741	WT	A8	OK	2.77232	6.78658	1.29159	2.16614	0.00045	0.0123266	yes	sulfate/bicarbonate/oxalate exchanger and transporter sat-1
XLOC_039319	XLOC_039319	-	chr7:7444285-7445173	WT	A8	OK	23.7794	58.3472	1.29495	1.90284	0.0013	0.027497	yes	#N/A
XLOC_047128	XLOC_047128	Medtr8g090330	chr8:37977745-37980872	WT	A8	OK	23.9069	58.7499	1.29716	2.68212	5e-05	0.00197547	yes	trehalose-phosphate phosphatase
XLOC_030512	XLOC_030512	Medtr5g044770	chr5:19648694-19650051	WT	A8	OK	6.20223	15.2671	1.29957	2.09001	0.0004	0.0112682	yes	eukaryotic aspartyl protease family protein
XLOC_046866	XLOC_046866	Medtr8g080370	chr8:34561343-34564015	WT	A8	OK	38.0084	93.6242	1.30056	2.60967	5e-05	0.00197547	yes	kelch repeat F-box protein
XLOC_007395	XLOC_007395	Medtr2g028580	chr2:10604133-10610103	WT	A8	OK	3.31201	8.19805	1.30757	2.34286	5e-05	0.00197547	yes	LRR receptor-like kinase
XLOC_029198	XLOC_029198	Medtr5g098800	chr5:43267395-43273287	WT	A8	OK	21.9951	54.8663	1.31874	2.5803	5e-05	0.00197547	yes	coproporphyrinogen III oxidase
XLOC_000004	XLOC_000004	Medtr1g004990	chr1:35909-40554	WT	A8	OK	11.7385	29.3309	1.32117	2.55514	5e-05	0.00197547	yes	casein kinase
XLOC_023932	XLOC_023932	Medtr4g060480	chr4:22240640-22246164	WT	A8	OK	108.5	271.175	1.32152	2.56175	5e-05	0.00197547	yes	acyl-CoA dehydrogenase
XLOC_002886	XLOC_002886	Medtr1g104840	chr1:47256902-47257899	WT	A8	OK	7.69782	19.2824	1.32476	2.29686	0.00015	0.00504804	yes	hypothetical protein
XLOC_009994	XLOC_009994	Medtr2g019250	chr2:6235283-6236207	WT	A8	OK	9.17694	23.0088	1.3261	1.96287	0.0008	0.0192061	yes	germin family protein
XLOC_030460	XLOC_030460	Medtr5g043210	chr5:18982717-18987443	WT	A8	OK	3.004	7.56241	1.33196	1.93032	0.0024	0.0442135	yes	chorismate mutase
XLOC_040818	XLOC_040818	Medtr7g085810	chr7:33273704-33274484	WT	A8	OK	3.09449	7.794	1.33266	1.77384	0.0028	0.0496414	yes	AP2 domain class transcription factor
XLOC_029448	XLOC_029448	Medtr5g010750	chr5:2946547-2949176	WT	A8	OK	1.80551	4.5882	1.34552	1.94872	0.00105	0.0236419	yes	cytochrome P450 family protein
XLOC_037477	XLOC_037477	Medtr7g076655,Medtr7g076660	chr7:28879160-28886849	WT	A8	OK	4.31887	11.0125	1.35042	2.15013	0.00035	0.0100858	yes	NAD(P)-binding rossmann-fold protein
XLOC_038666	XLOC_038666	Medtr7g112720	chr7:46378001-46382627	WT	A8	OK	3.12511	7.97221	1.35107	2.26098	0.00025	0.00766098	yes	heparan-alpha-glucosaminide N-acetyltransferase-like protein
XLOC_002240	XLOC_002240	Medtr1g084050	chr1:37484309-37485662	WT	A8	OK	3.21451	8.24875	1.35958	1.90637	0.00185	0.0361671	yes	nicotianamine synthase-like protein
XLOC_011758	XLOC_011758	Medtr2g087900	chr2:37006550-37012702	WT	A8	OK	5.96976	15.3214	1.3598	2.29441	5e-05	0.00197547	yes	cellulose synthase H1-like protein
XLOC_001247	XLOC_001247	Medtr1g050525	chr1:19535520-19546370	WT	A8	OK	1.21311	3.11777	1.36181	2.21056	0.0002	0.00645411	yes	drug resistance transporter-like ABC domain protein
XLOC_012148	XLOC_012148	Medtr2g100710	chr2:43296058-43300166	WT	A8	OK	15.1281	38.9194	1.36326	2.66375	5e-05	0.00197547	yes	6-phosphofructokinase
XLOC_027377	XLOC_027377	Medtr5g035610	chr5:15501112-15501772	WT	A8	OK	34.0246	87.8196	1.36797	2.70292	5e-05	0.00197547	yes	transmembrane protein, putative
XLOC_027113	XLOC_027113	Medtr5g026850	chr5:11093408-11098145	WT	A8	OK	13.4249	34.881	1.37753	2.69555	5e-05	0.00197547	yes	cyclops protein, putative
XLOC_038800	XLOC_038800	Medtr7g116710	chr7:48194769-48198660	WT	A8	OK	3.1098	8.08534	1.37849	2.17704	0.00025	0.00766098	yes	ABIL1-like protein
XLOC_029961	XLOC_029961	Medtr5g026620	chr5:10970469-10973893	WT	A8	OK	5.85926	15.2858	1.3834	2.2759	0.0001	0.00358971	yes	ubiquinol oxidase 1a
XLOC_038578	XLOC_038578	Medtr7g110140	chr7:45144472-45145494	WT	A8	OK	2.38364	6.22305	1.38446	1.85775	0.0023	0.0428318	yes	short-chain dehydrogenase/reductase
XLOC_015731	XLOC_015731	Medtr3g008960,Medtr3g009010,Medtr3g009020,Medtr3g009030	chr3:1716737-1759976	WT	A8	OK	20.2958	53.1492	1.38886	2.84467	5e-05	0.00197547	yes	glycoside hydrolase family 5 protein
XLOC_014027	XLOC_014027	Medtr3g070290	chr3:31501480-31507102	WT	A8	OK	1.10049	2.88225	1.38905	1.9333	0.00215	0.0405595	yes	anthranilate synthase alpha 1
XLOC_032275	XLOC_032275	Medtr6g011530	chr6:3300400-3305366	WT	A8	OK	30.919	81.1239	1.39163	2.61383	5e-05	0.00197547	yes	2-aminoethanethiol dioxygenase-like protein
XLOC_045192	XLOC_045192	Medtr8g015950	chr8:5271617-5272987	WT	A8	OK	2.77017	7.27089	1.39216	1.88488	0.00155	0.0315116	yes	2,3-diketo-5-methylthio-1-phosphopentane phosphatase
XLOC_037573	XLOC_037573	Medtr7g079320	chr7:30103958-30107071	WT	A8	OK	0.910457	2.39479	1.39523	1.97372	0.0018	0.0356332	yes	LysM type receptor kinase
XLOC_024302	XLOC_024302	Medtr4g072780	chr4:27542711-27544143	WT	A8	OK	12.3322	32.7194	1.40772	2.57123	5e-05	0.00197547	yes	nutrient reservoir protein, putative
XLOC_029900	XLOC_029900	Medtr5g025100	chr5:10154960-10163341	WT	A8	OK	17.6049	47.083	1.41923	2.60883	5e-05	0.00197547	yes	kinesin-like calmodulin-binding protein
XLOC_001700	XLOC_001700	Medtr1g066640,Medtr1g066680,Medtr1g066710	chr1:28634960-28664196	WT	A8	OK	26.5281	71.0697	1.42171	2.92083	5e-05	0.00197547	yes	cationic peroxidase
XLOC_047148	XLOC_047148	Medtr8g091590	chr8:38215124-38216286	WT	A8	OK	39.2068	105.061	1.42205	2.7834	5e-05	0.00197547	yes	hypothetical protein
XLOC_009494	XLOC_009494	Medtr2g103360	chr2:44494387-44496002	WT	A8	OK	8.32482	22.3299	1.42348	2.13312	0.00015	0.00504804	yes	embryo-specific protein
XLOC_013869	XLOC_013869	Medtr3g064350	chr3:28959652-28961077	WT	A8	OK	106.711	287.277	1.42874	2.62041	5e-05	0.00197547	yes	hypothetical protein
XLOC_011845	XLOC_011845	Medtr2g090265,Medtr2g090270	chr2:38363046-38371921	WT	A8	OK	10.9093	29.3778	1.42916	2.5282	5e-05	0.00197547	yes	expansin-like protein B1
XLOC_042764	XLOC_042764	Medtr8g031550	chr8:11840675-11850298	WT	A8	OK	2.83874	7.65299	1.43077	2.72513	5e-05	0.00197547	yes	potassium efflux antiporter
XLOC_017146	XLOC_017146	Medtr3g063120,Medtr3g063140,Medtr3g063160,Medtr3g063170	chr3:28566347-28586674	WT	A8	OK	1.38834	3.75765	1.43647	1.88058	0.0018	0.0356332	yes	3S)-linalool/(E)-nerolidol/(E,E)-geranyl linalool synthase
XLOC_022724	XLOC_022724	Medtr4g007300	chr4:1079862-1081590	WT	A8	OK	113.218	306.468	1.43663	2.77446	5e-05	0.00197547	yes	chaperone DnaJ domain protein
XLOC_005662	XLOC_005662	Medtr1g087500	chr1:39213340-39217313	WT	A8	OK	2.02643	5.48929	1.43768	2.1833	0.0004	0.0112682	yes	hypothetical protein
XLOC_014881	XLOC_014881	Medtr3g096980	chr3:44418972-44424310	WT	A8	OK	1.41486	3.8388	1.44	1.99996	0.00045	0.0123266	yes	fatty acid amide hydrolase-like protein
XLOC_003382	XLOC_003382	Medtr1g010220	chr1:1815271-1818180	WT	A8	OK	0.637193	1.73657	1.44644	1.76984	0.00265	0.0474733	yes	wall-associated receptor kinase-like protein
XLOC_002400	XLOC_002400	Medtr1g088965	chr1:39952216-39955623	WT	A8	OK	1.85345	5.05179	1.44658	2.10835	0.00055	0.0143763	yes	kinase interacting (KIP1-like) family protein
XLOC_004810	XLOC_004810	Medtr1g058540	chr1:25796909-25798149	WT	A8	OK	1.78279	4.86345	1.44785	1.85332	0.00195	0.0376148	yes	casparian strip membrane protein
XLOC_022332	XLOC_022332	Medtr4g125940	chr4:52300645-52303099	WT	A8	OK	60.8321	166.731	1.45461	2.44298	0.0001	0.00358971	yes	peroxidase family protein
XLOC_044162	XLOC_044162	Medtr8g085560	chr8:35432971-35436227	WT	A8	OK	6.78555	18.6493	1.45858	2.59501	5e-05	0.00197547	yes	protease inhibitor/seed storage/LTP family protein
XLOC_042505	XLOC_042505	Medtr8g020840	chr8:7352442-7354694	WT	A8	OK	5.89162	16.2043	1.45964	2.81754	5e-05	0.00197547	yes	GRAS family transcription factor
XLOC_041187	XLOC_041187	Medtr7g095640	chr7:38312523-38315333	WT	A8	OK	3.8408	10.6067	1.4655	2.33972	0.0001	0.00358971	yes	inhibitor of apoptosis-promoting Bax1 protein
XLOC_015833	XLOC_015833	Medtr3g012420	chr3:3374213-3435308	WT	A8	OK	3.10905	8.5925	1.4666	2.00885	0.0007	0.0174731	yes	nodulin MtN21/EamA-like transporter family protein
XLOC_019338	XLOC_019338	Medtr4g415390	chr4:4530955-4538633	WT	A8	OK	0.708416	1.96218	1.46979	1.82712	0.0027	0.0481858	yes	auxin influx transporter
XLOC_000654	XLOC_000654	Medtr1g028970	chr1:9876763-9881208	WT	A8	OK	1.49914	4.16923	1.47565	2.03293	0.00115	0.0252893	yes	glycolipid transfer protein (GLTP) family protein
XLOC_001874	XLOC_001874	Medtr1g071920	chr1:31948171-31948949	WT	A8	OK	9.90857	27.6268	1.47932	2.58019	5e-05	0.00197547	yes	heat shock 22 kDa protein, putative
XLOC_042611	XLOC_042611	Medtr8g024560	chr8:9063311-9072540	WT	A8	OK	1.70089	4.74633	1.48052	2.28898	0.00015	0.00504804	yes	D-arabinono-1,4-lactone oxidase-like protein
XLOC_005453	XLOC_005453	Medtr1g080440	chr1:35780477-35784001	WT	A8	OK	0.943348	2.63502	1.48195	2.16458	0.00055	0.0143763	yes	LRR receptor-like kinase family protein
XLOC_021485	XLOC_021485	Medtr4g096840	chr4:38542889-38546885	WT	A8	OK	1.00435	2.80862	1.4836	1.86243	0.00165	0.0332576	yes	plant gibberellin 2-oxidase
XLOC_045070	XLOC_045070	Medtr8g012240	chr8:3420013-3421507	WT	A8	OK	3.23361	9.10573	1.49363	2.38699	0.0001	0.00358971	yes	DUF506 family protein
XLOC_009661	XLOC_009661	Medtr2g008030	chr2:1250642-1254618	WT	A8	OK	38.6215	108.805	1.49427	3.01972	5e-05	0.00197547	yes	fructose-1,6-bisphosphatase, cytosolic-like protein
XLOC_013219	XLOC_013219	Medtr3g053890	chr3:16788704-16793672	WT	A8	OK	2.15345	6.07122	1.49534	2.29312	0.00025	0.00766098	yes	serine-glyoxylate aminotransferase-like protein
XLOC_006085	XLOC_006085	Medtr1g101500	chr1:45844939-45846923	WT	A8	OK	11.4064	32.2535	1.49962	2.71403	5e-05	0.00197547	yes	MATE efflux family protein
XLOC_020983	XLOC_020983	Medtr4g081190	chr4:31437801-31442803	WT	A8	OK	0.47894	1.35645	1.50192	1.89065	0.00185	0.0361671	yes	ABC transporter B family protein
XLOC_013896	XLOC_013896	Medtr3g065330	chr3:29508015-29510650	WT	A8	OK	22.1538	62.908	1.50569	2.87823	5e-05	0.00197547	yes	nudix hydrolase-like protein
XLOC_019254	XLOC_019254	Medtr4g011970	chr4:3172440-3178536	WT	A8	OK	5.97657	16.9912	1.5074	2.82331	5e-05	0.00197547	yes	sulfate/bicarbonate/oxalate exchanger sat-1
XLOC_008014	XLOC_008014	Medtr2g045280	chr2:19893623-19896239	WT	A8	OK	329.918	938.264	1.50789	2.57641	0.0003	0.00882028	yes	cytidine/deoxycytidylate deaminase family protein
XLOC_005319	XLOC_005319	Medtr1g093240	chr1:33900362-33903552	WT	A8	OK	21.6158	61.5662	1.51005	3.12765	5e-05	0.00197547	yes	auxin-responsive AUX/IAA family protein
XLOC_022945	XLOC_022945	Medtr4g014680	chr4:4177926-4183122	WT	A8	OK	0.980134	2.80029	1.51453	2.19589	0.00055	0.0143763	yes	ethylene-overproduction protein
XLOC_042337	XLOC_042337	Medtr8g014690	chr8:4680192-4685451	WT	A8	OK	0.706385	2.03305	1.52512	1.80552	0.0028	0.0496414	yes	LRR receptor-like kinase plant-like protein
XLOC_020103	XLOC_020103	Medtr4g051370,Medtr4g051375	chr4:18332186-18336810	WT	A8	OK	1.47037	4.24214	1.52861	1.5192	0.00125	0.0267699	yes	photosystem II reaction center protein H
XLOC_002508	XLOC_002508	Medtr1g492760	chr1:41588189-41598355	WT	A8	OK	0.676498	1.95869	1.53373	2.2771	0.00025	0.00766098	yes	HhH-GPD base excision DNA repair family protein
XLOC_003506	XLOC_003506	Medtr1g015300	chr1:3765573-3769235	WT	A8	OK	36.2448	105.076	1.53559	3.17033	5e-05	0.00197547	yes	thermospermine synthase ACAULIS protein
XLOC_003900	XLOC_003900	Medtr1g028460	chr1:9609944-9612620	WT	A8	OK	17.2814	50.3361	1.54237	3.21587	5e-05	0.00197547	yes	bidirectional sugar transporter
XLOC_002726	XLOC_002726	Medtr1g100130,Medtr1g100150	chr1:45108067-45131443	WT	A8	OK	5.34614	15.5944	1.54446	2.80766	5e-05	0.00197547	yes	oxidoreductase/ferric-chelate reductase
XLOC_015545	XLOC_015545	Medtr3g117060	chr3:54745232-54747607	WT	A8	OK	1.42441	4.15641	1.54497	2.12409	0.00075	0.0183804	yes	salicylic acid carboxyl methyltransferase
XLOC_044653	XLOC_044653	Medtr8g102150	chr8:42953013-42955629	WT	A8	OK	44.5024	129.884	1.54527	3.05335	5e-05	0.00197547	yes	myo-inositol oxygenase
XLOC_034002	XLOC_034002	Medtr6g007160	chr6:1475464-1477503	WT	A8	OK	3.18363	9.30771	1.54776	2.08826	0.00045	0.0123266	yes	transmembrane protein, putative
XLOC_025679	XLOC_025679	Medtr4g117090	chr4:48521335-48522950	WT	A8	OK	4.16739	12.194	1.54895	2.68804	5e-05	0.00197547	yes	xyloglucanase-specific endoglucanase inhibitor protein
XLOC_025143	XLOC_025143	Medtr4g098500	chr4:40583418-40586734	WT	A8	OK	1.06242	3.1153	1.55202	2.28079	0.0003	0.00882028	yes	LSD1-type zinc finger protein
XLOC_029349	XLOC_029349	Medtr5g008040	chr5:1639968-1644617	WT	A8	OK	2.37943	6.98261	1.55315	2.26781	0.00015	0.00504804	yes	12-oxophytodienoate reductase-like protein
XLOC_007197	XLOC_007197	Medtr2g022330,Medtr2g022350,Medtr2g022370,Medtr2g022380	chr2:7702954-7734483	WT	A8	OK	25.6161	75.219	1.55405	1.89652	0.00075	0.0183804	yes	extracellular dermal glycoprotein
XLOC_002225	XLOC_002225	-	chr1:37321645-37324930	WT	A8	OK	15.7389	46.2469	1.55502	2.57131	5e-05	0.00197547	yes	#N/A
XLOC_019916	XLOC_019916	Medtr4g039680,Medtr4g039720	chr4:14111598-14127333	WT	A8	OK	5.36142	15.8062	1.5598	2.62516	5e-05	0.00197547	yes	DUF642 family protein
XLOC_041365	XLOC_041365	Medtr7g101290	chr7:40886159-40889901	WT	A8	OK	2.97012	8.76242	1.56081	2.1733	0.00045	0.0123266	yes	cytokinin riboside monophosphate phosphoribohydrolase
XLOC_001538	XLOC_001538	Medtr1g058350	chr1:25690486-25692686	WT	A8	OK	5.96496	17.6632	1.56616	2.57116	5e-05	0.00197547	yes	B3 DNA-binding domain protein
XLOC_029744	XLOC_029744	Medtr5g020270	chr5:7751752-7755453	WT	A8	OK	1.72884	5.14629	1.57373	2.14734	0.00075	0.0183804	yes	sugar porter (SP) family MFS transporter
XLOC_008196	XLOC_008196	Medtr2g055250	chr2:23687044-23688603	WT	A8	OK	17.6359	52.661	1.57822	3.00254	5e-05	0.00197547	yes	F-box protein
XLOC_048076	XLOC_048076	Medtr0018s0170	scaffold0018:68202-72162	WT	A8	OK	2.32576	6.94942	1.57919	3.06142	5e-05	0.00197547	yes	galactose oxidase/kelch repeat protein
XLOC_008135	XLOC_008135	Medtr2g450160	chr2:22117366-22124581	WT	A8	OK	2.77862	8.36017	1.58917	2.01654	0.0011	0.0245333	yes	glycerophosphoryl diester phosphodiesterase family
XLOC_005445	XLOC_005445	Medtr1g080320	chr1:35665470-35669792	WT	A8	OK	2.00083	6.02939	1.59142	2.64761	5e-05	0.00197547	yes	coatomer protein
XLOC_018335	XLOC_018335	Medtr3g099620	chr3:45670901-45673320	WT	A8	OK	9.60182	28.9761	1.59348	3.0993	5e-05	0.00197547	yes	basic helix loop helix (BHLH) DNA-binding family protein
XLOC_015097	XLOC_015097	Medtr3g103960	chr3:47893264-47895263	WT	A8	OK	11.2578	34.0141	1.5952	3.24299	5e-05	0.00197547	yes	zinc finger CCCH domain protein
XLOC_038737	XLOC_038737	Medtr7g114880	chr7:47430304-47430951	WT	A8	OK	204.972	619.721	1.59619	2.59575	5e-05	0.00197547	yes	MtN26
XLOC_044221	XLOC_044221	Medtr8g087720	chr8:36267092-36269691	WT	A8	OK	55.1987	167.479	1.60127	2.91351	5e-05	0.00197547	yes	major intrinsic protein (MIP) family transporter
XLOC_004871	XLOC_004871	Medtr1g061640	chr1:26919085-26921093	WT	A8	OK	2.41325	7.33037	1.60291	2.50572	5e-05	0.00197547	yes	Myb/SANT-like DNA-binding domain protein
XLOC_043715	XLOC_043715	Medtr8g069330	chr8:29014685-29017942	WT	A8	OK	0.726244	2.21909	1.61144	2.12749	0.0009	0.0210701	yes	phototropic-responsive NPH3 family protein
XLOC_003816	XLOC_003816	Medtr1g026020	chr1:8373565-8375989	WT	A8	OK	2.33476	7.13806	1.61226	2.41592	0.00015	0.00504804	yes	expansin-A1-like protein
XLOC_026273	XLOC_026273	-	chr4:48832503-48832765	WT	A8	OK	193.101	590.81	1.61334	3.02814	5e-05	0.00197547	yes	#N/A
XLOC_014236	XLOC_014236	Medtr3g077870	chr3:35056981-35060567	WT	A8	OK	3.20011	9.82058	1.61769	2.4986	5e-05	0.00197547	yes	inactive poly [ADP-ribose] polymerase SRO4
XLOC_014891	XLOC_014891	Medtr3g097420	chr3:44660825-44661550	WT	A8	OK	5.63626	17.3766	1.62434	2.25527	0.0003	0.00882028	yes	Defensin
XLOC_007146	XLOC_007146	Medtr2g020710	chr2:6922050-6928971	WT	A8	OK	9.01171	27.885	1.62962	3.27723	5e-05	0.00197547	yes	sugar porter (SP) family MFS transporter
XLOC_033345	XLOC_033345	Medtr6g066040	chr6:24448515-24451624	WT	A8	OK	1.75577	5.4352	1.63023	1.97234	0.00155	0.0315117	yes	plant/F12B17-70 protein
XLOC_012134	XLOC_012134	Medtr2g100350	chr2:43108894-43111086	WT	A8	OK	7.31238	22.6411	1.63053	2.95397	5e-05	0.00197547	yes	inorganic pyrophosphatase
XLOC_004516	XLOC_004516	Medtr1g051120	chr1:19499598-19505473	WT	A8	OK	17.2729	53.6876	1.63607	2.02789	0.00235	0.0436336	yes	auxin-induced 5NG4-like protein
XLOC_031478	XLOC_031478	Medtr5g084040	chr5:36271840-36272851	WT	A8	OK	9.17881	28.6421	1.64176	2.52097	5e-05	0.00197547	yes	Nodule-specific Glycine Rich Peptide
XLOC_035890	XLOC_035890	Medtr7g405730	chr7:238596-240382	WT	A8	OK	1.84369	5.77719	1.64777	2.25455	0.00045	0.0123266	yes	bidirectional sugar transporter
XLOC_017024	XLOC_017024	Medtr3g465590	chr3:26558140-26562054	WT	A8	OK	0.422049	1.32261	1.6479	1.9576	0.00245	0.0448279	yes	Serine/Threonine-kinase DDB-G0267514-like protein
XLOC_009701	XLOC_009701	Medtr2g009480	chr2:1929385-1930020	WT	A8	OK	6.68648	20.9553	1.648	2.42776	0.00015	0.00504804	yes	leguminosin group485 secreted peptide
XLOC_005013	XLOC_005013	Medtr1g068630	chr1:29314063-29319420	WT	A8	OK	3.35729	10.5638	1.65376	2.4918	5e-05	0.00197547	yes	nodulin MtN21/EamA-like transporter family protein
XLOC_039779	XLOC_039779	Medtr7g050425	chr7:16813826-16815811	WT	A8	OK	5.56052	17.523	1.65596	2.71559	5e-05	0.00197547	yes	phosphoglycerate mutase family protein
XLOC_009483	XLOC_009483	Medtr2g103170	chr2:44407171-44410139	WT	A8	OK	4.57061	14.5353	1.6691	2.72702	5e-05	0.00197547	yes	plant/F18G18-200 protein
XLOC_029502	XLOC_029502	Medtr5g012290	chr5:3655155-3659701	WT	A8	OK	3.48879	11.1019	1.67001	2.77713	5e-05	0.00197547	yes	peptide/nitrate transporter
XLOC_016282	XLOC_016282	Medtr3g033925	chr3:10921118-10921586	WT	A8	OK	30.6496	97.8851	1.67522	1.83459	0.00145	0.0299964	yes	Nodule Cysteine-Rich (NCR) secreted peptide
XLOC_045965	XLOC_045965	Medtr8g046000	chr8:17998761-18001108	WT	A8	OK	2.15931	6.9503	1.6865	2.30587	0.00095	0.0219408	yes	embryonic abundant-like protein
XLOC_024342	XLOC_024342	Medtr4g073920	chr4:28094233-28095187	WT	A8	OK	7.70988	24.8426	1.68804	2.72628	5e-05	0.00197547	yes	1-phosphatidylinositol phosphodiesterase-like protein
XLOC_031430	XLOC_031430	Medtr5g082940	chr5:35771852-35772651	WT	A8	OK	5.67592	18.3926	1.6962	2.53124	5e-05	0.00197547	yes	C3HC4-type RING zinc finger protein
XLOC_022806	XLOC_022806	Medtr4g010140	chr4:2240764-2247152	WT	A8	OK	2.59501	8.42863	1.69955	2.12845	0.00055	0.0143763	yes	post-illumination chlorophyll fluorescence increase
XLOC_005839	XLOC_005839	Medtr1g093080	chr1:41922712-41924973	WT	A8	OK	9.65267	31.4783	1.70536	3.28997	5e-05	0.00197547	yes	myb-like transcription factor family protein
XLOC_027558	XLOC_027558	Medtr5g042320	chr5:18606269-18609160	WT	A8	OK	8.56088	27.9438	1.7067	2.69549	5e-05	0.00197547	yes	emp24/gp25L/p24 family protein
XLOC_009176	XLOC_009176	Medtr2g093760	chr2:39995713-39996436	WT	A8	OK	4.03752	13.252	1.71467	2.3493	0.00025	0.00766098	yes	transmembrane protein, putative
XLOC_014240	XLOC_014240	Medtr3g077910,Medtr3g077930,Medtr3g077940	chr3:35094982-35111574	WT	A8	OK	108.891	358.763	1.72015	2.24656	0.00075	0.0183804	yes	carbonic anhydrase family protein
XLOC_005444	XLOC_005444	Medtr1g080250	chr1:35626976-35635505	WT	A8	OK	24.4242	80.5847	1.7222	3.5591	5e-05	0.00197547	yes	L-allo-threonine aldolase-like protein
XLOC_020278	XLOC_020278	Medtr4g057310	chr4:20972563-20976575	WT	A8	OK	7.85501	25.9983	1.72673	3.18931	5e-05	0.00197547	yes	RING finger and CHY zinc finger protein
XLOC_014503	XLOC_014503	Medtr3g086000	chr3:38899253-38908900	WT	A8	OK	5.36941	17.8557	1.73355	3.21212	5e-05	0.00197547	yes	zincin-like metalloprotease family protein
XLOC_029824	XLOC_029824	Medtr5g023170	chr5:9213174-9215134	WT	A8	OK	10.9422	36.4641	1.73657	3.19848	5e-05	0.00197547	yes	rhodanese-related sulfurtransferase
XLOC_002366	XLOC_002366	Medtr1g087935,Medtr1g088110	chr1:39370473-39376935	WT	A8	OK	0.760821	2.54036	1.7394	1.93312	0.0013	0.027497	yes	pollen Ole e I family allergens
XLOC_002447	XLOC_002447	Medtr1g090667	chr1:40611542-40618675	WT	A8	OK	0.510917	1.70731	1.74056	1.87014	0.00275	0.0490317	yes	FAD/NAD(P)-binding oxidoreductase family protein
XLOC_014150	XLOC_014150	Medtr3g074380,Medtr3g074390,Medtr3g074400	chr3:33607816-33624577	WT	A8	OK	2.54559	8.53814	1.74592	2.81684	5e-05	0.00197547	yes	sugar transporter
XLOC_010058	XLOC_010058	Medtr2g021242,Medtr2g021255	chr2:7191377-7207199	WT	A8	OK	23.1545	77.8733	1.74984	3.29395	5e-05	0.00197547	yes	glutamine synthetase domain protein
XLOC_008513	XLOC_008513	Medtr2g070310	chr2:29575368-29576223	WT	A8	OK	1.8992	6.40152	1.75303	2.20838	0.0006	0.0154475	yes	nicotianamine synthase
XLOC_048596	XLOC_048596	Medtr0082s0050,Medtr0082s0060,Medtr0082s0070,Medtr0082s0080,Medtr0082s0090	scaffold0082:17411-27593	WT	A8	OK	1.13579	3.83417	1.75521	1.54734	0.0021	0.0399764	yes	NADH-quinone oxidoreductase protein
XLOC_020288	XLOC_020288	Medtr4g057600	chr4:21148962-21151877	WT	A8	OK	0.607563	2.05168	1.7557	2.01116	0.0008	0.0192061	yes	serine carboxypeptidase-like protein
XLOC_028152	XLOC_028152	Medtr5g069100	chr5:29254665-29255207	WT	A8	OK	21.1676	71.6185	1.75847	2.5812	5e-05	0.00197547	yes	Nodule Cysteine-Rich (NCR) secreted peptide
XLOC_023187	XLOC_023187	Medtr4g024370	chr4:8243458-8249190	WT	A8	OK	6.55006	22.1657	1.75875	2.90752	5e-05	0.00197547	yes	DUF1442 family protein
XLOC_010310	XLOC_010310	Medtr2g030100	chr2:11268938-11269883	WT	A8	OK	1.91142	6.46892	1.75888	2.20072	0.0015	0.0307606	yes	leguminosin group486 secreted peptide
XLOC_041300	XLOC_041300	Medtr7g099870	chr7:40108409-40112550	WT	A8	OK	2.24076	7.65866	1.7731	2.49645	5e-05	0.00197547	yes	ion channel regulatory protein UNC-93
XLOC_003395	XLOC_003395	Medtr1g011415	chr1:2013844-2014173	WT	A8	OK	51.1235	174.923	1.77466	2.26606	5e-05	0.00197547	yes	Nodule Cysteine-Rich (NCR) secreted peptide
XLOC_027768	XLOC_027768	Medtr5g054300	chr5:22394586-22397084	WT	A8	OK	3.57344	12.227	1.77468	2.85499	5e-05	0.00197547	yes	myb-like transcription factor family protein
XLOC_016831	XLOC_016831	Medtr3g058630	chr3:23324435-23327093	WT	A8	OK	1.30908	4.48819	1.77758	2.25067	0.00025	0.00766098	yes	ZIP metal ion transporter family protein
XLOC_029432	XLOC_029432	Medtr5g010390	chr5:2764073-2768483	WT	A8	OK	0.485492	1.66612	1.77897	2.26467	0.0007	0.0174731	yes	calcium-dependent lipid-binding (CaLB domain) protein
XLOC_012235	XLOC_012235	Medtr2g103650	chr2:44625413-44629212	WT	A8	OK	1.61215	5.54845	1.7831	2.5773	5e-05	0.00197547	yes	polygalacturonase/glycoside hydrolase family protein
XLOC_038759	XLOC_038759	Medtr7g115410	chr7:47685168-47688493	WT	A8	OK	2.99614	10.3799	1.79261	2.5275	0.0001	0.00358971	yes	SSXT protein (amino-terminal region) protein
XLOC_024457	XLOC_024457	Medtr4g077940	chr4:29940107-29943330	WT	A8	OK	0.918884	3.20467	1.80222	2.19564	0.0003	0.00882028	yes	protein transporter
XLOC_006027	XLOC_006027	Medtr1g099640	chr1:45008711-45010113	WT	A8	OK	4.75111	16.6421	1.8085	2.8959	5e-05	0.00197547	yes	metal ion-binding protein, putative
XLOC_015906	XLOC_015906	Medtr3g415610	chr3:4547067-4553249	WT	A8	OK	2.894	10.2005	1.81751	2.82199	5e-05	0.00197547	yes	cysteine-rich receptor-like kinase
XLOC_024456	XLOC_024456	Medtr4g077930	chr4:29933330-29939586	WT	A8	OK	1.92003	6.77244	1.81854	3.26652	5e-05	0.00197547	yes	ABC transporter B family protein
XLOC_043983	XLOC_043983	Medtr8g076620	chr8:32482155-32484876	WT	A8	OK	1.08009	3.81262	1.81964	2.48377	5e-05	0.00197547	yes	zinc finger, LRP1 type protein
XLOC_022354	XLOC_022354	Medtr4g126930	chr4:52599412-52602267	WT	A8	OK	0.605032	2.14683	1.82712	2.09051	0.00125	0.0267699	yes	receptor-like kinase
XLOC_002963	XLOC_002963	Medtr1g106420	chr1:48276186-48277145	WT	A8	OK	1.11775	4.00732	1.84204	2.09115	0.00145	0.0299964	yes	LOB domain protein
XLOC_040483	XLOC_040483	Medtr7g076030	chr7:28569294-28573972	WT	A8	OK	15.2842	55.1648	1.85171	3.89062	5e-05	0.00197547	yes	shaggy-like kinase
XLOC_020940	XLOC_020940	Medtr4g079500	chr4:30729104-30732034	WT	A8	OK	1.35895	4.9088	1.85288	2.67274	5e-05	0.00197547	yes	bZIP family transcription factor
XLOC_017938	XLOC_017938	Medtr3g087540	chr3:39681581-39682315	WT	A8	OK	7.61431	27.5437	1.85494	2.5774	0.00015	0.00504804	yes	pollen Ole e I family allergen
XLOC_041242	XLOC_041242	Medtr7g098180,Medtr7g098200,Medtr7g098210,Medtr7g098230	chr7:39238304-39262276	WT	A8	OK	15.4372	56.0183	1.85948	2.79577	5e-05	0.00197547	yes	peptide transporter
XLOC_019998	XLOC_019998	Medtr4g038665	chr4:16235650-16235982	WT	A8	OK	117.432	426.184	1.85965	2.35865	0.0002	0.00645411	yes	Nodule Cysteine-Rich (NCR) secreted peptide
XLOC_010106	XLOC_010106	Medtr2g022430	chr2:7745613-7747056	WT	A8	OK	2.6099	9.51649	1.86643	2.84242	5e-05	0.00197547	yes	xyloglucanase-specific endoglucanase inhibitor protein
XLOC_045420	XLOC_045420	Medtr8g024590,Medtr8g024600	chr8:9075047-9088668	WT	A8	OK	2.06695	7.61609	1.88155	2.95145	5e-05	0.00197547	yes	CBL-interacting kinase
XLOC_024907	XLOC_024907	Medtr4g092700	chr4:36766425-36769079	WT	A8	OK	1.7851	6.59929	1.88631	2.55114	0.00015	0.00504804	yes	helix loop helix DNA-binding domain protein
XLOC_019065	XLOC_019065	Medtr4g005160	chr4:88025-89197	WT	A8	OK	6.34755	23.6363	1.89673	3.2934	5e-05	0.00197547	yes	epoxide hydrolase
XLOC_048732	XLOC_048732	Medtr0110s0050	scaffold0110:32209-37420	WT	A8	OK	0.655282	2.45002	1.9026	3.06341	0.0001	0.00358971	yes	5'-3' exonuclease family protein
XLOC_013114	XLOC_013114	Medtr3g040410,Medtr3g040440	chr3:14209368-14224118	WT	A8	OK	0.662438	2.48842	1.90937	2.06651	0.0006	0.0154475	yes	2OG-Fe(II) oxygenase family oxidoreductase
XLOC_038182	XLOC_038182	Medtr7g097150	chr7:39053498-39059145	WT	A8	OK	0.571313	2.15863	1.91776	2.25375	0.00125	0.0267699	yes	AGC kinase
XLOC_024080	XLOC_024080	Medtr4g065113	chr4:24481164-24482862	WT	A8	OK	4.39796	16.6298	1.91886	3.08596	5e-05	0.00197547	yes	extensin-like region protein
XLOC_040747	XLOC_040747	Medtr7g083410	chr7:32079748-32083034	WT	A8	OK	54.3942	205.992	1.92106	2.89598	5e-05	0.00197547	yes	glycerophosphoryl diester phosphodiesterase protein
XLOC_029855	XLOC_029855	Medtr5g024070	chr5:9632167-9635742	WT	A8	OK	1.88082	7.23738	1.94411	2.675	5e-05	0.00197547	yes	plant regulator RWP-RK family protein
XLOC_002621	XLOC_002621	Medtr1g096310	chr1:43364173-43366117	WT	A8	OK	1.42373	5.50148	1.95014	2.53926	5e-05	0.00197547	yes	caffeic acid O-methyltransferase
XLOC_035543	XLOC_035543	Medtr6g082190	chr6:30686743-30688819	WT	A8	OK	1.31626	5.0882	1.95071	2.18659	0.001	0.0227609	yes	hypothetical protein
XLOC_004986	XLOC_004986	Medtr1g067150	chr1:28895775-28910918	WT	A8	OK	0.615059	2.38186	1.95329	2.25247	0.0004	0.0112682	yes	RabGAP/TBC domain protein
XLOC_024644	XLOC_024644	Medtr4g083570	chr4:32570972-32572871	WT	A8	OK	5.63475	21.8483	1.9551	3.22157	5e-05	0.00197547	yes	ZIP zinc/iron transport family protein
XLOC_018232	XLOC_018232	Medtr3g096800	chr3:44304885-44307720	WT	A8	OK	2.30828	8.97029	1.95833	2.99042	5e-05	0.00197547	yes	transmembrane amino acid transporter family protein
XLOC_039373	XLOC_039373	Medtr7g024880,Medtr7g024890	chr7:8233174-8237131	WT	A8	OK	2.02671	7.89953	1.96263	1.97953	0.00085	0.0200992	yes	calcium-binding EF-hand protein
XLOC_006549	XLOC_006549	Medtr1g116930	chr1:52808804-52811683	WT	A8	OK	5.90795	23.0811	1.96598	3.56276	5e-05	0.00197547	yes	peptide/nitrate transporter
XLOC_028298	XLOC_028298	Medtr5g073530	chr5:31292269-31293143	WT	A8	OK	3.19855	12.5052	1.96703	2.24489	0.00035	0.0100858	yes	Nodule Cysteine-Rich (NCR) secreted peptide
XLOC_027959	XLOC_027959	Medtr5g062630	chr5:25948240-25948675	WT	A8	OK	14.7916	57.8922	1.96859	2.57079	5e-05	0.00197547	yes	Nodule Cysteine-Rich (NCR) secreted peptide
XLOC_034843	XLOC_034843	Medtr6g043460	chr6:15049776-15052185	WT	A8	OK	1.43794	5.65144	1.97461	2.55108	0.0001	0.00358971	yes	peroxidase family protein
XLOC_030168	XLOC_030168	Medtr5g033510	chr5:14432471-14434198	WT	A8	OK	0.788992	3.10471	1.97638	2.10971	0.00155	0.0315116	yes	tryptophan aminotransferase-like protein
XLOC_024083	XLOC_024083	Medtr4g065660	chr4:24510224-24511543	WT	A8	OK	3.28277	12.9576	1.98081	3.13834	5e-05	0.00197547	yes	Ctr family copper transporter
XLOC_027640	XLOC_027640	Medtr5g045530	chr5:19977566-19985083	WT	A8	OK	0.557039	2.21843	1.99369	2.09183	0.00115	0.0252893	yes	ureide permease-like protein
XLOC_014269	XLOC_014269	Medtr3g078623	chr3:35438533-35441319	WT	A8	OK	3.40543	13.685	2.00669	3.26407	5e-05	0.00197547	yes	formin-like 2 domain protein
XLOC_022088	XLOC_022088	Medtr4g117670	chr4:48832906-48835990	WT	A8	OK	32.1337	129.545	2.01129	3.74761	5e-05	0.00197547	yes	amine oxidase [copper containing] protein, putative
XLOC_018670	XLOC_018670	Medtr3g109250	chr3:50500527-50503099	WT	A8	OK	30.0178	122.718	2.03146	3.43812	5e-05	0.00197547	yes	cation transporter ChaC
XLOC_024746	XLOC_024746	Medtr4g087160	chr4:34147845-34149676	WT	A8	OK	6.67232	27.3693	2.0363	3.24867	5e-05	0.00197547	yes	maternal effect embryo arrest protein, putative
XLOC_024979	XLOC_024979	Medtr4g094335	chr4:37757240-37758467	WT	A8	OK	7.82355	32.1469	2.03878	3.33319	5e-05	0.00197547	yes	vacuolar iron transporter-like protein
XLOC_020172	XLOC_020172	Medtr4g053210	chr4:19314550-19314907	WT	A8	OK	17.5467	72.1803	2.0404	2.49636	5e-05	0.00197547	yes	late nodulin
XLOC_035925	XLOC_035925	Medtr7g406880	chr7:962606-963735	WT	A8	OK	1.18698	4.94021	2.05728	2.45153	0.00025	0.00766098	yes	alpha/beta hydrolase fold protein
XLOC_015402	XLOC_015402	Medtr3g111970	chr3:52391733-52393710	WT	A8	OK	22.484	93.6544	2.05845	3.56981	5e-05	0.00197547	yes	hypothetical protein
XLOC_035825	XLOC_035825	Medtr6g093180	chr6:35180902-35189212	WT	A8	OK	4.57201	19.0468	2.05865	3.52147	5e-05	0.00197547	yes	beta-amyrin synthase
XLOC_022115	XLOC_022115	Medtr4g118610	chr4:49131238-49135116	WT	A8	OK	4.89279	20.4801	2.06549	3.5129	5e-05	0.00197547	yes	sugar porter (SP) family MFS transporter
XLOC_026812	XLOC_026812	Medtr5g019010	chr5:7152072-7154888	WT	A8	OK	0.931237	3.93101	2.07768	2.70238	5e-05	0.00197547	yes	cytochrome P450 family 71 protein
XLOC_038178	XLOC_038178	Medtr7g097030	chr7:38979465-38981430	WT	A8	OK	1.26247	5.38854	2.09365	2.80591	5e-05	0.00197547	yes	G1-like protein
XLOC_026240	XLOC_026240	-	chr4:24630558-24630706	WT	A8	OK	179.357	767.949	2.09817	2.01262	0.00175	0.0349	yes	#N/A
XLOC_008733	XLOC_008733	Medtr2g079310	chr2:33382135-33385384	WT	A8	OK	0.746917	3.21498	2.10579	2.95702	5e-05	0.00197547	yes	DUF2921 family protein
XLOC_017313	XLOC_017313	Medtr3g069420	chr3:31056943-31059726	WT	A8	OK	1.70033	7.36661	2.11519	3.03156	5e-05	0.00197547	yes	peptide/nitrate transporter
XLOC_007942	XLOC_007942	Medtr2g042420	chr2:18506324-18510367	WT	A8	OK	2.21232	9.60287	2.1179	3.06015	5e-05	0.00197547	yes	adipocyte plasma membrane-associated-like protein
XLOC_044281	XLOC_044281	Medtr8g089360	chr8:37134142-37137572	WT	A8	OK	10.9206	47.4308	2.11877	3.53259	5e-05	0.00197547	yes	cationic amino acid transporter-like protein
XLOC_025787	XLOC_025787	Medtr4g120950	chr4:50072676-50073866	WT	A8	OK	1.99147	8.66077	2.12066	2.42707	0.0002	0.00645411	yes	pathogenesis-related protein bet V I family protein
XLOC_009352	XLOC_009352	Medtr2g099175	chr2:42538895-42540742	WT	A8	OK	1.55789	6.81614	2.12936	2.85314	5e-05	0.00197547	yes	peroxidase family protein
XLOC_009687	XLOC_009687	Medtr2g008910	chr2:1681112-1681639	WT	A8	OK	3.90412	17.1668	2.13655	2.21234	0.0007	0.0174731	yes	Nodule Cysteine-Rich (NCR) secreted peptide
XLOC_020904	XLOC_020904	Medtr4g078310	chr4:30173250-30174822	WT	A8	OK	0.70281	3.10971	2.14557	2.33073	0.00065	0.0164871	yes	DUF506 family protein
XLOC_035977	XLOC_035977	Medtr7g007970	chr7:1769857-1770385	WT	A8	OK	4.08565	18.1151	2.14856	2.35364	0.0002	0.00645411	yes	Nodule Cysteine-Rich (NCR) secreted peptide
XLOC_030760	XLOC_030760	Medtr5g059820	chr5:24860760-24866496	WT	A8	OK	0.759677	3.41455	2.16824	2.93595	5e-05	0.00197547	yes	nitrate reductase [NADH]-like protein
XLOC_023317	XLOC_023317	Medtr4g029200	chr4:10082645-10084664	WT	A8	OK	0.535215	2.41085	2.17135	2.30905	0.00195	0.0376148	yes	class III peroxidase
XLOC_030111	XLOC_030111	Medtr5g032030	chr5:13733138-13733865	WT	A8	OK	0.996821	4.49486	2.17287	1.96838	0.0026	0.0469345	yes	hypothetical protein
XLOC_031155	XLOC_031155	Medtr5g074710	chr5:31752760-31754814	WT	A8	OK	0.542206	2.45399	2.17822	2.27028	0.00115	0.0252893	yes	peroxidase family protein
XLOC_008516	XLOC_008516	Medtr2g070420	chr2:29642099-29646961	WT	A8	OK	1.20198	5.45246	2.18149	3.01858	5e-05	0.00197547	yes	peroxisomal (S)-2-hydroxy-acid oxidase GLO1
XLOC_026138	XLOC_026138	Medtr4g132400	chr4:55340743-55342731	WT	A8	OK	2.60537	11.8347	2.18346	3.5533	5e-05	0.00197547	yes	C4-dicarboxylate transporter/malic acid protein
XLOC_021653	XLOC_021653	Medtr4g101260	chr4:41820241-41821013	WT	A8	OK	107.889	491.8	2.18853	3.84509	5e-05	0.00197547	yes	Lipid transfer protein
XLOC_010348	XLOC_010348	Medtr2g031750	chr2:12029161-12031833	WT	A8	OK	2.4517	11.2284	2.1953	3.18277	5e-05	0.00197547	yes	transmembrane amino acid transporter family protein
XLOC_021423	XLOC_021423	Medtr4g094352	chr4:37806292-37809392	WT	A8	OK	0.959619	4.42621	2.20554	2.62083	0.0001	0.00358971	yes	nodulin MtN21/EamA-like transporter family protein
XLOC_027780	XLOC_027780	Medtr5g054900	chr5:22607653-22611375	WT	A8	OK	2.92588	13.532	2.20944	3.2951	5e-05	0.00197547	yes	BZIP family transcription factor
XLOC_011424	XLOC_011424	Medtr2g076010	chr2:31815293-31817621	WT	A8	OK	7.38496	34.361	2.21811	3.4908	5e-05	0.00197547	yes	pathogenesis-like protein
XLOC_044097	XLOC_044097	Medtr8g080180	chr8:34442436-34445750	WT	A8	OK	0.940512	4.39255	2.22354	2.68334	0.0001	0.00358971	yes	carboxy-terminal region remorin
XLOC_033746	XLOC_033746	Medtr6g084940	chr6:31971285-31972904	WT	A8	OK	1.16871	5.47164	2.22706	2.33038	0.00025	0.00766098	yes	PLAC8 family protein
XLOC_015379	XLOC_015379	Medtr3g111350	chr3:52030513-52035160	WT	A8	OK	0.324735	1.52902	2.23527	2.34511	0.0004	0.0112682	yes	oligopeptide transporter OPT family protein
XLOC_005117	XLOC_005117	Medtr1g070250	chr1:30955960-30957093	WT	A8	OK	7.38387	34.8052	2.23686	3.84137	5e-05	0.00197547	yes	transcriptional regulator superman protein
XLOC_016768	XLOC_016768	Medtr3g056160	chr3:22342445-22346532	WT	A8	OK	0.486896	2.30093	2.24053	2.54803	0.0001	0.00358971	yes	RNA-binding domain CCCH-type zinc finger protein
XLOC_019286	XLOC_019286	Medtr4g013240,Medtr4g013245	chr4:3634517-3648143	WT	A8	OK	1.47682	7.00203	2.24528	2.988	5e-05	0.00197547	yes	solute carrier family 40 protein
XLOC_011755	XLOC_011755	Medtr2g087830	chr2:36966850-36968022	WT	A8	OK	2.21188	10.5452	2.25325	3.04617	5e-05	0.00197547	yes	hypothetical protein
XLOC_027997	XLOC_027997	Medtr5g064120	chr5:26612933-26618708	WT	A8	OK	1.77191	8.63799	2.28539	3.37108	5e-05	0.00197547	yes	RNA-binding (RRM/RBD/RNP motif) family protein
XLOC_021419	XLOC_021419	Medtr4g094342	chr4:37778268-37783776	WT	A8	OK	2.32747	11.3695	2.28833	3.44145	5e-05	0.00197547	yes	nodulin MtN21/EamA-like transporter family protein
XLOC_014882	XLOC_014882	Medtr3g097010	chr3:44432171-44439603	WT	A8	OK	4.27989	20.9244	2.28954	3.90832	5e-05	0.00197547	yes	CBS/octicosapeptide/phox/Bemp1 (PB1) domain protein
XLOC_023694	XLOC_023694	Medtr4g051097	chr4:18142002-18143343	WT	A8	OK	0.964454	4.75573	2.30188	2.7512	5e-05	0.00197547	yes	ATP synthase subunit C
XLOC_013746	XLOC_013746	Medtr3g031140	chr3:26925326-26926335	WT	A8	OK	0.781216	3.85326	2.30229	2.48647	0.00055	0.0143763	yes	DUF4228 domain protein
XLOC_004930	XLOC_004930	Medtr1g063850	chr1:28023351-28030240	WT	A8	OK	0.305678	1.51135	2.30575	2.4681	0.00055	0.0143763	yes	RNA polymerase sigma factor
XLOC_046463	XLOC_046463	Medtr8g067080,Medtr8g067090	chr8:27990956-28003465	WT	A8	OK	3.57691	17.8403	2.31836	2.78803	0.0012	0.0260544	yes	ADP-ribosylation factor GTPase-activating protein AGD10
XLOC_000578	XLOC_000578	Medtr1g026380	chr1:8556164-8560141	WT	A8	OK	0.422169	2.10861	2.3204	2.81246	5e-05	0.00197547	yes	prolyl oligopeptidase-like protein
XLOC_009027	XLOC_009027	Medtr2g089815	chr2:37987006-37987775	WT	A8	OK	3.24631	16.3327	2.33089	3.23817	5e-05	0.00197547	yes	wound-responsive family protein
XLOC_027390	XLOC_027390	Medtr5g036110,Medtr5g036240,Medtr5g036270,Medtr5g036310	chr5:15729478-15824388	WT	A8	OK	3.15736	15.8875	2.3311	2.71108	0.00015	0.00504804	yes	matrixin family protein
XLOC_049066	XLOC_049066	-	scaffold0212:17373-18582	WT	A8	OK	0.693191	3.49963	2.33588	2.66068	0.00025	0.00766098	yes	#N/A
XLOC_017655	XLOC_017655	Medtr3g079850	chr3:36065807-36068960	WT	A8	OK	4.80659	24.3736	2.34223	3.78524	5e-05	0.00197547	yes	cysteine-rich receptor-kinase-like protein
XLOC_024869	XLOC_024869	Medtr4g091430	chr4:36226216-36226983	WT	A8	OK	16.3037	82.9864	2.34768	3.35141	5e-05	0.00197547	yes	hypothetical protein
XLOC_030690	XLOC_030690	Medtr5g056710	chr5:23339627-23339983	WT	A8	OK	11.0656	56.4238	2.35023	2.45636	0.0005	0.0134422	yes	Nodule Cysteine-Rich (NCR) secreted peptide
XLOC_026841	XLOC_026841	Medtr5g019870	chr5:7538398-7540924	WT	A8	OK	7.43558	37.9846	2.3529	3.59328	5e-05	0.00197547	yes	polyol/monosaccharide transporter 1
XLOC_046826	XLOC_046826	Medtr8g479380	chr8:33832171-33836070	WT	A8	OK	1.97198	10.0794	2.3537	3.74136	5e-05	0.00197547	yes	multi-copper oxidase-like protein
XLOC_018571	XLOC_018571	Medtr3g106430	chr3:49186283-49214609	WT	A8	OK	3.59066	18.398	2.35723	3.16606	5e-05	0.00197547	yes	SPFH/band 7/PHB domain membrane-associated family protein
XLOC_029208	XLOC_029208	Medtr5g099060	chr5:43407480-43411238	WT	A8	OK	3.25298	16.768	2.36587	3.92846	5e-05	0.00197547	yes	nodule inception protein
XLOC_024980	XLOC_024980	Medtr4g094338	chr4:37760309-37763996	WT	A8	OK	5.51399	28.6042	2.37506	3.68796	5e-05	0.00197547	yes	hypothetical protein
XLOC_005759	XLOC_005759	Medtr1g090450	chr1:40517086-40518129	WT	A8	OK	1.69177	8.78819	2.37703	3.08464	5e-05	0.00197547	yes	zinc finger, C3HC4 type (RING finger) protein
XLOC_025839	XLOC_025839	Medtr4g122930	chr4:50707589-50708388	WT	A8	OK	1.1082	5.77725	2.38217	2.56493	0.0002	0.00645411	yes	plant/F25P12-18 protein
XLOC_020173	XLOC_020173	Medtr4g053580	chr4:19320160-19321552	WT	A8	OK	2.1705	11.3397	2.38528	2.4232	0.00185	0.0361671	yes	Nodule Cysteine-Rich (NCR) secreted peptide
XLOC_046157	XLOC_046157	Medtr8g464300	chr8:22717547-22720266	WT	A8	OK	0.311861	1.6394	2.39419	2.26516	0.00095	0.0219408	yes	root cap/late embryogenesis-like protein
XLOC_037702	XLOC_037702	Medtr7g083110	chr7:31923342-31926741	WT	A8	OK	0.637376	3.3549	2.39605	2.73028	0.0002	0.00645411	yes	endosomal targeting BRO1-like domain protein
XLOC_007920	XLOC_007920	Medtr2g041540	chr2:18238186-18238455	WT	A8	OK	88.8347	467.874	2.39693	2.66485	5e-05	0.00197547	yes	Nodule Cysteine-Rich (NCR) secreted peptide
XLOC_020059	XLOC_020059	Medtr4g049640	chr4:17470094-17472542	WT	A8	OK	0.761502	4.01242	2.39755	2.59464	5e-05	0.00197547	yes	C4-dicarboxylate transporter/malic acid protein
XLOC_025431	XLOC_025431	Medtr4g108150	chr4:44829263-44830064	WT	A8	OK	28.3368	150.471	2.40874	4.10795	5e-05	0.00197547	yes	Lipid transfer protein
XLOC_042272	XLOC_042272	Medtr8g012595	chr8:3661071-3664753	WT	A8	OK	4.50088	24.0195	2.41592	3.77205	5e-05	0.00197547	yes	ER lumen protein retaining receptor-like protein
XLOC_044220	XLOC_044220	Medtr8g087710	chr8:36261985-36264406	WT	A8	OK	81.4642	435.176	2.41736	2.64029	0.00015	0.00504804	yes	major intrinsic protein (MIP) family transporter
XLOC_002882	XLOC_002882	Medtr1g104780	chr1:47207338-47213258	WT	A8	OK	4.58805	24.9346	2.44219	4.1319	5e-05	0.00197547	yes	sugar porter (SP) family MFS transporter
XLOC_002233	XLOC_002233	Medtr1g083950	chr1:37410237-37411974	WT	A8	OK	157.038	854.025	2.44316	2.46033	0.00115	0.0252893	yes	universal stress family protein
XLOC_032892	XLOC_032892	Medtr6g040290	chr6:14452312-14453014	WT	A8	OK	1.08355	5.90173	2.44537	2.61862	0.0005	0.0134422	yes	albumin-2 protein
XLOC_000712	XLOC_000712	Medtr1g030660	chr1:10679997-10681898	WT	A8	OK	0.22935	1.25467	2.45168	2.27682	0.00265	0.0474733	yes	cationic amino acid transporter
XLOC_031342	XLOC_031342	Medtr5g080400	chr5:34420240-34422565	WT	A8	OK	4.82744	26.4853	2.45586	3.67498	5e-05	0.00197547	yes	leghemoglobin Lb120-1
XLOC_009492	XLOC_009492	Medtr2g103313	chr2:44473456-44475715	WT	A8	OK	3.97563	21.8918	2.46114	2.98042	5e-05	0.00197547	yes	embryo-specific protein
XLOC_018592	XLOC_018592	Medtr3g107090	chr3:49448630-49452455	WT	A8	OK	3.18325	17.5397	2.46205	4.2868	5e-05	0.00197547	yes	hypothetical protein
XLOC_016002	XLOC_016002	Medtr3g020980	chr3:6091465-6091785	WT	A8	OK	3647.81	20203.1	2.46948	2.59902	0.0002	0.00645411	yes	Nodule Cysteine-Rich (NCR) secreted peptide
XLOC_043915	XLOC_043915	Medtr8g074880,Medtr8g074890	chr8:31648078-31657323	WT	A8	OK	1.07686	5.96666	2.4701	2.57731	0.00025	0.00766098	yes	prolyl 4-hydroxylase alpha-like protein
XLOC_017226	XLOC_017226	Medtr3g065750	chr3:29703984-29705310	WT	A8	OK	3.78266	21.01	2.4736	3.70924	5e-05	0.00197547	yes	Nodule Cysteine-Rich (NCR) secreted peptide
XLOC_030723	XLOC_030723	Medtr5g058510	chr5:24195302-24195847	WT	A8	OK	3.91342	21.7471	2.47432	2.7854	5e-05	0.00197547	yes	Nodule Cysteine-Rich (NCR) secreted peptide
XLOC_025494	XLOC_025494	Medtr4g110130	chr4:45896535-45897609	WT	A8	OK	5.84982	32.8277	2.48845	3.01493	5e-05	0.00197547	yes	transmembrane protein, putative
XLOC_024088	XLOC_024088	Medtr4g065390	chr4:24577302-24579549	WT	A8	OK	4.01645	22.7348	2.50091	2.91336	5e-05	0.00197547	yes	Nodule Cysteine-Rich (NCR) secreted peptide
XLOC_024844	XLOC_024844	Medtr4g089145,Medtr4g089155	chr4:35779729-35796013	WT	A8	OK	18.0644	102.328	2.50198	4.12171	5e-05	0.00197547	yes	serine carboxypeptidase-like protein
XLOC_034260	XLOC_034260	Medtr6g015905	chr6:5578873-5582030	WT	A8	OK	0.807022	4.59488	2.50935	3.04642	0.0001	0.00358971	yes	alpha-1,4-glucan-protein synthase [UDP-forming]-like protein
XLOC_048599	XLOC_048599	Medtr0082s0160	scaffold0082:36798-37863	WT	A8	OK	1.51228	8.64076	2.51443	3.47762	5e-05	0.00197547	yes	cytochrome C oxidase subunit 3
XLOC_041947	XLOC_041947	Medtr7g118210	chr7:49057044-49062258	WT	A8	OK	0.43728	2.4991	2.51478	2.79294	0.0001	0.00358971	yes	RNA recognition motif 2 in plant MEI2-like protein, putative
XLOC_002026	XLOC_002026	Medtr1g076940	chr1:34342950-34344867	WT	A8	OK	1.81086	10.3647	2.51693	3.33647	5e-05	0.00197547	yes	isoflavone-7-O-methyltransferase
XLOC_006685	XLOC_006685	Medtr2g007210	chr2:864626-866538	WT	A8	OK	1.86876	10.704	2.518	3.22297	5e-05	0.00197547	yes	emp24/gp25L/p24 family protein
XLOC_035531	XLOC_035531	Medtr6g081390,Medtr6g081400	chr6:30467873-30480633	WT	A8	OK	2.53564	14.5329	2.5189	3.57946	5e-05	0.00197547	yes	MATE efflux family protein
XLOC_005782	XLOC_005782	Medtr1g090820	chr1:40845876-40847905	WT	A8	OK	221.311	1268.91	2.51944	3.1088	5e-05	0.00197547	yes	leghemoglobin Lb120-1
XLOC_011612	XLOC_011612	Medtr2g083280	chr2:34964926-34965500	WT	A8	OK	3.59156	20.6061	2.52039	2.88348	5e-05	0.00197547	yes	Nodule Cysteine-Rich (NCR) secreted peptide
XLOC_009490	XLOC_009490	Medtr2g103303	chr2:44467241-44468515	WT	A8	OK	3.8713	22.3779	2.53119	3.65592	5e-05	0.00197547	yes	embryo-specific protein
XLOC_048927	XLOC_048927	Medtr0160s0030	scaffold0160:19376-20867	WT	A8	OK	1.23106	7.11858	2.53169	4.31261	5e-05	0.00197547	yes	C2H2-type zinc finger protein, putative
XLOC_049064	XLOC_049064	Medtr0212s0040	scaffold0212:13615-16439	WT	A8	OK	3.90191	22.5797	2.53278	4.95814	5e-05	0.00197547	yes	ATP synthase F1, alpha subunit
XLOC_020346	XLOC_020346	Medtr4g059670	chr4:22009292-22011297	WT	A8	OK	0.972487	5.68752	2.54805	3.00979	5e-05	0.00197547	yes	root cap/late embryogenesis-like protein
XLOC_001973	XLOC_001973	Medtr1g075500	chr1:33439940-33440454	WT	A8	OK	33.0032	193.967	2.55513	4.04408	5e-05	0.00197547	yes	Nodule Cysteine-Rich (NCR) secreted peptide
XLOC_003208	XLOC_003208	Medtr1g115175	chr1:51849972-51853033	WT	A8	OK	0.278892	1.64795	2.56289	2.64659	0.0007	0.0174731	yes	aluminum activated malate transporter
XLOC_017994	XLOC_017994	Medtr3g089005	chr3:40738422-40739590	WT	A8	OK	53.2803	317.223	2.57382	4.00047	5e-05	0.00197547	yes	basic blue-like protein
XLOC_021134	XLOC_021134	Medtr4g086020	chr4:33643563-33646615	WT	A8	OK	4.26415	25.4077	2.57493	4.29079	5e-05	0.00197547	yes	ferredoxin-nitrite reductase
XLOC_049268	XLOC_049268	Medtr0306s0040	scaffold0306:7340-9032	WT	A8	OK	1.30756	7.83993	2.58397	2.45318	0.00185	0.0361671	yes	hypothetical protein
XLOC_014567	XLOC_014567	Medtr3g087730	chr3:39743008-39746866	WT	A8	OK	2.50935	15.0763	2.5869	4.03952	5e-05	0.00197547	yes	sulfate/bicarbonate/oxalate exchanger and transporter sat-1
XLOC_028173	XLOC_028173	Medtr5g069545	chr5:29489624-29489913	WT	A8	OK	125.403	753.75	2.58752	3.61762	5e-05	0.00197547	yes	Nodule Cysteine-Rich (NCR) secreted peptide
XLOC_038760	XLOC_038760	Medtr7g115430	chr7:47692246-47704474	WT	A8	OK	0.333939	2.02494	2.60022	3.63484	5e-05	0.00197547	yes	DIL domain myosin family protein
XLOC_024310	XLOC_024310	Medtr4g072990	chr4:27601068-27612939	WT	A8	OK	1.08758	6.64216	2.61053	4.11163	5e-05	0.00197547	yes	PPR containing plant-like protein
XLOC_004204	XLOC_004204	Medtr1g038810	chr1:14366361-14370761	WT	A8	OK	5.75928	35.3582	2.61808	4.58751	5e-05	0.00197547	yes	type I inositol-1,4,5-trisphosphate 5-phosphatase
XLOC_040141	XLOC_040141	Medtr7g063220	chr7:23010632-23011049	WT	A8	OK	2.91306	17.9108	2.62022	2.89584	5e-05	0.00197547	yes	C2H2 and C2HC zinc finger protein
XLOC_029588	XLOC_029588	Medtr5g015090	chr5:5188797-5189537	WT	A8	OK	4.96077	30.5737	2.62366	3.86922	5e-05	0.00197547	yes	BZIP transcription factor
XLOC_037158	XLOC_037158	Medtr7g066720	chr7:24301923-24305172	WT	A8	OK	6.62848	41.4397	2.64426	3.14282	5e-05	0.00197547	yes	Nodule Cysteine-Rich (NCR) secreted peptide
XLOC_024971	XLOC_024971	Medtr4g094278,Medtr4g094280	chr4:37593696-37596202	WT	A8	OK	0.883175	5.53343	2.6474	1.79482	0.00175	0.0349	yes	heavy-metal-associated domain protein
XLOC_000832	XLOC_000832	Medtr1g035240	chr1:12591865-12592109	WT	A8	OK	344.102	2162.51	2.6518	3.51313	5e-05	0.00197547	yes	hypothetical protein
XLOC_035637	XLOC_035637	Medtr6g086170	chr6:32319673-32326410	WT	A8	OK	12.5242	78.7139	2.6519	4.12387	5e-05	0.00197547	yes	sulfate/bicarbonate/oxalate exchanger and transporter sat-1
XLOC_045698	XLOC_045698	Medtr8g036075	chr8:13245837-13246692	WT	A8	OK	10.2159	64.4413	2.65717	4.4401	5e-05	0.00197547	yes	EF hand calcium-binding family protein
XLOC_037976	XLOC_037976	Medtr7g090950	chr7:35855177-35857127	WT	A8	OK	0.582149	3.67885	2.6598	2.68731	0.0003	0.00882028	yes	eukaryotic-type carbonic anhydrase
XLOC_014802	XLOC_014802	Medtr3g094830	chr3:43282928-43283825	WT	A8	OK	0.61274	3.87262	2.65996	2.57997	0.00105	0.0236419	yes	DUF617 family protein
XLOC_028034	XLOC_028034	Medtr5g064980	chr5:27311616-27313312	WT	A8	OK	0.71482	4.53127	2.66426	3.23855	5e-05	0.00197547	yes	RING-H2 zinc finger protein
XLOC_005689	XLOC_005689	Medtr1g088620,Medtr1g088640	chr1:39629893-39647464	WT	A8	OK	19.254	122.318	2.66741	2.87756	0.0004	0.0112682	yes	universal stress family protein
XLOC_036527	XLOC_036527	Medtr7g033125	chr7:11706155-11719267	WT	A8	OK	2.04689	13.0779	2.67562	3.78944	5e-05	0.00197547	yes	2-isopropylmalate synthase
XLOC_032284	XLOC_032284	Medtr6g011860	chr6:3555894-3560091	WT	A8	OK	0.780139	5.01056	2.68317	3.28269	5e-05	0.00197547	yes	NAC domain class transcription factor
XLOC_019215	XLOC_019215	Medtr4g010530	chr4:2403387-2404514	WT	A8	OK	1.66965	10.7378	2.68508	3.25227	5e-05	0.00197547	yes	transmembrane protein, putative
XLOC_020571	XLOC_020571	Medtr4g068000	chr4:25526984-25532764	WT	A8	OK	3.83692	24.8622	2.69594	4.39853	5e-05	0.00197547	yes	plant regulator RWP-RK family protein
XLOC_014014	XLOC_014014	Medtr3g069885	chr3:31290119-31290411	WT	A8	OK	30.2167	199.039	2.71964	2.8102	5e-05	0.00197547	yes	Nodule Cysteine-Rich (NCR) secreted peptide
XLOC_006746	XLOC_006746	Medtr2g008880	chr2:1673972-1677272	WT	A8	OK	0.835809	5.54912	2.73101	3.11375	5e-05	0.00197547	yes	alpha/beta-hydrolase superfamily protein
XLOC_047803	XLOC_047803	Medtr0002s0270	scaffold0002:187389-188523	WT	A8	OK	43.9225	296.543	2.75521	3.66236	5e-05	0.00197547	yes	hypothetical protein
XLOC_023081	XLOC_023081	Medtr4g019870	chr4:6325166-6326032	WT	A8	OK	2.72472	18.4223	2.75727	3.66585	5e-05	0.00197547	yes	Ctr family copper transporter
XLOC_020345	XLOC_020345	Medtr4g059630	chr4:21991917-21993963	WT	A8	OK	0.320265	2.1699	2.76029	2.53757	0.0007	0.0174731	yes	root cap/late embryogenesis-like protein
XLOC_044693	XLOC_044693	Medtr8g103233	chr8:43461497-43464017	WT	A8	OK	2.35782	16.0261	2.76489	4.39605	5e-05	0.00197547	yes	peptide/nitrate transporter plant
XLOC_007912	XLOC_007912	-	chr2:18116174-18116446	WT	A8	OK	720.608	4919.27	2.77116	4.15389	5e-05	0.00197547	yes	#N/A
XLOC_010896	XLOC_010896	Medtr2g049575	chr2:21840687-21841215	WT	A8	OK	10.5419	74.1219	2.81377	3.83767	5e-05	0.00197547	yes	Nodule Cysteine-Rich (NCR) secreted peptide
XLOC_028525	XLOC_028525	Medtr5g081030	chr5:34685545-34687023	WT	A8	OK	48.9233	345.994	2.82215	4.12594	5e-05	0.00197547	yes	leghemoglobin Lb120-1
XLOC_004321	XLOC_004321	Medtr1g043080	chr1:16137368-16139502	WT	A8	OK	0.319275	2.2606	2.82384	2.58519	0.00115	0.0252893	yes	myb-related transcription factor LBM1
XLOC_020149	XLOC_020149	Medtr4g052380	chr4:18958821-18963140	WT	A8	OK	3.25163	23.1522	2.83191	3.98527	5e-05	0.00197547	yes	nitrilase/nitrile hydratase NIT4A-like protein
XLOC_031864	XLOC_031864	Medtr5g095330,Medtr5g095400,Medtr5g095430	chr5:41664940-41723557	WT	A8	OK	5.84175	41.6977	2.83549	4.28375	5e-05	0.00197547	yes	hypothetical protein
XLOC_012360	XLOC_012360	-	chr2:24993307-24994828	WT	A8	OK	1.15986	8.28188	2.836	3.46903	5e-05	0.00197547	yes	#N/A
XLOC_023026	XLOC_023026	Medtr4g017440	chr4:5445993-5447916	WT	A8	OK	0.274779	1.96531	2.83841	2.48046	0.0018	0.0356332	yes	DUF674 family protein
XLOC_030983	XLOC_030983	Medtr5g068585	chr5:29048967-29049213	WT	A8	OK	202.994	1460.27	2.84672	2.77794	0.0002	0.00645411	yes	Nodule Cysteine-Rich (NCR) secreted peptide
XLOC_041833	XLOC_041833	Medtr7g114870	chr7:47426123-47428870	WT	A8	OK	1.44749	10.4233	2.84819	3.96419	5e-05	0.00197547	yes	IQ calmodulin-binding motif protein
XLOC_009425	XLOC_009425	Medtr2g101410	chr2:43602415-43604375	WT	A8	OK	0.83196	6.00072	2.85055	3.34553	5e-05	0.00197547	yes	F-box and wd40 domain protein, putative
XLOC_001878	XLOC_001878	Medtr1g072096	chr1:31967524-31967834	WT	A8	OK	24.3046	175.804	2.85467	4.00672	0.0019	0.0369529	yes	Nodule Cysteine-Rich (NCR) secreted peptide
XLOC_033255	XLOC_033255	Medtr6g463320	chr6:21908769-21909386	WT	A8	OK	18.9293	137.226	2.85785	4.23906	5e-05	0.00197547	yes	Nodule Cysteine-Rich (NCR) secreted peptide
XLOC_043239	XLOC_043239	Medtr8g059150	chr8:20686912-20690023	WT	A8	OK	1.02314	7.45149	2.86453	4.14584	5e-05	0.00197547	yes	white-brown-complex ABC transporter family protein
XLOC_024702	XLOC_024702	Medtr4g085800	chr4:33554596-33557169	WT	A8	OK	10.3166	75.4335	2.87024	4.35562	5e-05	0.00197547	yes	PLC-like phosphodiesterase superfamily protein
XLOC_027537	XLOC_027537	Medtr5g041610	chr5:18270535-18272591	WT	A8	OK	112.468	832.55	2.88802	3.32588	5e-05	0.00197547	yes	leghemoglobin Lb120-1
XLOC_042867	XLOC_042867	Medtr8g037170	chr8:13728330-13734108	WT	A8	OK	0.23547	1.78339	2.92101	2.74739	0.00025	0.00766098	yes	MATE efflux family protein
XLOC_036066	XLOC_036066	Medtr7g011790	chr7:3240058-3245758	WT	A8	OK	0.328191	2.48711	2.92186	3.05105	0.0001	0.00358971	yes	DUF1336 family protein
XLOC_001354	XLOC_001354	Medtr1g052840	chr1:21909390-21916294	WT	A8	OK	0.924019	7.01341	2.92412	3.53499	5e-05	0.00197547	yes	DNA repair metallo-beta-lactamase family protein
XLOC_019784	XLOC_019784	Medtr4g033290	chr4:11662444-11662946	WT	A8	OK	2.06558	15.6866	2.92491	3.29413	0.00045	0.0123266	yes	Nodule Cysteine-Rich (NCR) secreted peptide
XLOC_047343	XLOC_047343	Medtr8g097320	chr8:40769634-40772400	WT	A8	OK	7.4448	56.6904	2.9288	4.47821	5e-05	0.00197547	yes	carboxy-terminal region remorin
XLOC_004500	XLOC_004500	Medtr1g050325,Medtr1g050328	chr1:19239632-19244519	WT	A8	OK	0.277549	2.1363	2.9443	1.66069	0.0008	0.0192061	yes	transmembrane amino acid transporter family protein
XLOC_004207	XLOC_004207	Medtr1g039020	chr1:14404530-14405188	WT	A8	OK	12.1942	96.2203	2.98014	4.14894	5e-05	0.00197547	yes	hypothetical protein
XLOC_025423	XLOC_025423	Medtr4g107930	chr4:44730693-44732137	WT	A8	OK	0.810232	6.39827	2.98128	3.33935	5e-05	0.00197547	yes	papain family cysteine protease
XLOC_001877	XLOC_001877	Medtr1g072095	chr1:31965125-31965824	WT	A8	OK	13.2781	105.88	2.99532	2.69618	0.0009	0.0210701	yes	Nodule Cysteine-Rich (NCR) secreted peptide
XLOC_022483	XLOC_022483	Medtr4g130780	chr4:54496081-54497288	WT	A8	OK	35.597	284.075	2.99645	4.02639	5e-05	0.00197547	yes	early nodulin-like protein
XLOC_011738	XLOC_011738	Medtr2g087285	chr2:36686029-36690043	WT	A8	OK	0.935522	7.48852	3.00084	3.58749	5e-05	0.00197547	yes	aluminum activated malate transporter family protein
XLOC_023707	XLOC_023707	Medtr4g451295	chr4:18191838-18193502	WT	A8	OK	7.2168	57.7897	3.00138	4.30684	5e-05	0.00197547	yes	signal anchor, putative
XLOC_026743	XLOC_026743	Medtr5g017050	chr5:6182656-6189170	WT	A8	OK	0.350278	2.80593	3.00191	3.10384	0.0002	0.00645411	yes	nicotinate phosphoribosyltransferase-like protein
XLOC_000699	XLOC_000699	Medtr1g030220	chr1:10478453-10482220	WT	A8	OK	3.16229	25.4101	3.00636	4.56678	5e-05	0.00197547	yes	GDSL-like lipase/acylhydrolase
XLOC_006351	XLOC_006351	Medtr1g110510	chr1:49864871-49867132	WT	A8	OK	1.92991	15.6452	3.01911	4.04618	5e-05	0.00197547	yes	S1/P1 nuclease family protein
XLOC_026890	XLOC_026890	Medtr5g021050	chr5:8068842-8073891	WT	A8	OK	1.27116	10.4126	3.03411	4.18077	5e-05	0.00197547	yes	Sec14p-like phosphatidylinositol transfer family protein
XLOC_013802	XLOC_013802	Medtr3g467600	chr3:27885934-27888705	WT	A8	OK	1.28409	10.5634	3.04025	4.00582	5e-05	0.00197547	yes	peroxidase family protein
XLOC_001377	XLOC_001377	-	chr1:22369534-22369793	WT	A8	OK	123.246	1020.66	3.04988	3.35732	5e-05	0.00197547	yes	#N/A
XLOC_011868	XLOC_011868	Medtr2g090675	chr2:38827912-38832033	WT	A8	OK	0.686435	5.68583	3.05018	3.95799	5e-05	0.00197547	yes	transcription activator GLK1-like protein
XLOC_022680	XLOC_022680	Medtr4g006070	chr4:493795-495841	WT	A8	OK	10.0928	84.102	3.05881	4.42253	5e-05	0.00197547	yes	hypothetical protein
XLOC_042077	XLOC_042077	Medtr8g006775	chr8:940895-947475	WT	A8	OK	1.55611	13.0896	3.0724	4.14713	5e-05	0.00197547	yes	auxin efflux carrier family protein
XLOC_022298	XLOC_022298	Medtr4g124855	chr4:51760856-51762452	WT	A8	OK	0.779339	6.62788	3.08822	4.11983	5e-05	0.00197547	yes	plant invertase/pectin methylesterase inhibitor
XLOC_049061	XLOC_049061	Medtr0212s0080	scaffold0212:26826-28255	WT	A8	OK	1.10508	9.48852	3.10203	4.84539	5e-05	0.00197547	yes	NADH dehydrogenase [ubiquinone] iron-sulfur protein
XLOC_009464	XLOC_009464	Medtr2g102340	chr2:44066314-44069208	WT	A8	OK	0.977436	8.40092	3.10347	3.57102	5e-05	0.00197547	yes	auxin-induced 5NG4-like protein
XLOC_009889	XLOC_009889	Medtr2g015470	chr2:4582492-4584280	WT	A8	OK	11.5667	99.5842	3.10593	5.00865	5e-05	0.00197547	yes	purine permease
XLOC_040732	XLOC_040732	Medtr7g082810	chr7:31755162-31759381	WT	A8	OK	0.902266	7.78941	3.10989	3.847	5e-05	0.00197547	yes	MATE efflux family protein
XLOC_039684	XLOC_039684	Medtr7g029760	chr7:14239267-14242237	WT	A8	OK	21.5357	186.398	3.11358	4.86163	5e-05	0.00197547	yes	Nodule Cysteine-Rich (NCR) secreted peptide
XLOC_043568	XLOC_043568	Medtr8g064070	chr8:26863143-26863904	WT	A8	OK	3.33489	29.4838	3.14421	4.05917	5e-05	0.00197547	yes	Nodule Cysteine-Rich (NCR) secreted peptide
XLOC_044815	XLOC_044815	Medtr8g107250	chr8:45318750-45321187	WT	A8	OK	3.89011	34.7813	3.16043	5.03142	5e-05	0.00197547	yes	tubulin
XLOC_016749	XLOC_016749	Medtr3g055520,Medtr3g055570,Medtr3g055585	chr3:21843047-21860137	WT	A8	OK	3.4293	30.7752	3.16578	4.37337	5e-05	0.00197547	yes	EF hand calcium-binding family protein
XLOC_014010	XLOC_014010	Medtr3g069830	chr3:31279820-31280428	WT	A8	OK	17.7687	159.61	3.16715	5.00367	5e-05	0.00197547	yes	Nodule Cysteine-Rich (NCR) secreted peptide
XLOC_044408	XLOC_044408	Medtr8g093550,Medtr8g093560	chr8:39100007-39112168	WT	A8	OK	0.54057	4.87864	3.17392	4.04545	5e-05	0.00197547	yes	cysteine desulfurylase
XLOC_011213	XLOC_011213	Medtr2g066235	chr2:27752305-27752892	WT	A8	OK	69.2094	628.545	3.18297	3.70896	5e-05	0.00197547	yes	Nodule Cysteine-Rich (NCR) secreted peptide
XLOC_004491	XLOC_004491	Medtr1g049330	chr1:19047131-19049262	WT	A8	OK	22.2801	204.155	3.19584	4.93504	5e-05	0.00197547	yes	leghemoglobin Lb120-1
XLOC_014462	XLOC_014462	Medtr3g084820	chr3:38315664-38316453	WT	A8	OK	3.58549	32.871	3.19657	4.19269	5e-05	0.00197547	yes	Nodule Cysteine-Rich (NCR) secreted peptide
XLOC_031343	XLOC_031343	Medtr5g080440	chr5:34428908-34430855	WT	A8	OK	7.59667	70.111	3.2062	4.77056	5e-05	0.00197547	yes	leghemoglobin Lb120-1
XLOC_001023	XLOC_001023	Medtr1g041885,Medtr1g042310	chr1:15764568-15780331	WT	A8	OK	0.90458	8.35287	3.20695	4.00648	5e-05	0.00197547	yes	peptide transporter
XLOC_003400	XLOC_003400	Medtr1g011540	chr1:2066823-2068509	WT	A8	OK	5.13421	47.6907	3.21549	4.77792	5e-05	0.00197547	yes	leghemoglobin Lb120-1
XLOC_047842	XLOC_047842	Medtr0003s0130,Medtr0003s0180	scaffold0003:87620-104027	WT	A8	OK	86.6216	819.561	3.24205	3.8252	5e-05	0.00197547	yes	Nodule Cysteine-Rich (NCR) secreted peptide
XLOC_009422	XLOC_009422	Medtr2g101370	chr2:43584847-43585844	WT	A8	OK	12.301	117.966	3.26153	5.18132	5e-05	0.00197547	yes	major intrinsic protein (MIP) family transporter
XLOC_040560	XLOC_040560	Medtr7g078060	chr7:29481107-29484296	WT	A8	OK	0.714705	6.99319	3.29053	3.91064	5e-05	0.00197547	yes	O-acyltransferase WSD1-like protein
XLOC_014390	XLOC_014390	Medtr3g082770	chr3:37356285-37359350	WT	A8	OK	0.544385	5.4487	3.32321	3.37582	5e-05	0.00197547	yes	nudix family hydrolase
XLOC_020371	XLOC_020371	Medtr4g060660	chr4:22321824-22322088	WT	A8	OK	126.918	1274.12	3.32753	3.9988	5e-05	0.00197547	yes	Nodule Cysteine-Rich (NCR) secreted peptide
XLOC_043912	XLOC_043912	Medtr8g074810	chr8:31628791-31631002	WT	A8	OK	1.13554	11.4653	3.33582	3.80706	5e-05	0.00197547	yes	prolyl 4-hydroxylase alpha-like protein
XLOC_004828	XLOC_004828	Medtr1g059940	chr1:26090174-26094500	WT	A8	OK	1.00821	10.3206	3.35566	3.87704	5e-05	0.00197547	yes	eukaryotic-type carbonic anhydrase
XLOC_017999	XLOC_017999	Medtr3g089125	chr3:40831983-40834426	WT	A8	OK	4.93525	50.5466	3.35642	5.31551	5e-05	0.00197547	yes	bidirectional sugar transporter
XLOC_026938	XLOC_026938	Medtr5g022390	chr5:8823007-8824737	WT	A8	OK	20.6147	211.379	3.35809	5.18193	5e-05	0.00197547	yes	rhodanese-related sulfurtransferase
XLOC_048431	XLOC_048431	Medtr0052s0100	scaffold0052:43793-47521	WT	A8	OK	6.78017	70.2764	3.37365	6.59271	5e-05	0.00197547	yes	senescence-associated protein
XLOC_009493	XLOC_009493	Medtr2g103330	chr2:44488661-44490009	WT	A8	OK	4.374	46.7763	3.41875	4.75452	5e-05	0.00197547	yes	embryo-specific protein
XLOC_016169	XLOC_016169	Medtr3g028440	chr3:9012495-9013008	WT	A8	OK	1.94795	21.2531	3.44765	3.65192	5e-05	0.00197547	yes	Nodule Cysteine-Rich (NCR) secreted peptide
XLOC_042719	XLOC_042719	Medtr8g028780,Medtr8g028795	chr8:11103089-11120613	WT	A8	OK	0.410918	4.53367	3.46376	3.90594	5e-05	0.00197547	yes	oxidoreductase/ferric-chelate reductase
XLOC_008317	XLOC_008317	Medtr2g060960	chr2:25864645-25865690	WT	A8	OK	0.360637	4.0594	3.49265	2.93745	0.00075	0.0183804	yes	Nodule Cysteine-Rich (NCR) secreted peptide
XLOC_015393	XLOC_015393	Medtr3g111790	chr3:52295684-52297551	WT	A8	OK	1.02476	11.5607	3.49586	4.84001	5e-05	0.00197547	yes	DUF620 family protein
XLOC_002341	XLOC_002341	Medtr1g087200	chr1:39067836-39069242	WT	A8	OK	1.19398	13.7563	3.52624	3.98633	5e-05	0.00197547	yes	universal stress family protein
XLOC_049161	XLOC_049161	Medtr0257s0060	scaffold0257:24406-24988	WT	A8	OK	8.64768	103.207	3.57708	5.67885	5e-05	0.00197547	yes	Nodule Cysteine-Rich (NCR) secreted peptide
XLOC_035135	XLOC_035135	Medtr6g462060	chr6:21728413-21729124	WT	A8	OK	2.37764	28.9648	3.6067	4.32497	5e-05	0.00197547	yes	Nodule Cysteine-Rich (NCR) secreted peptide
XLOC_019013	XLOC_019013	-	chr3:21077376-21077585	WT	A8	OK	29.2161	357.24	3.61206	4.20629	5e-05	0.00197547	yes	#N/A
XLOC_024542	XLOC_024542	Medtr4g080083	chr4:31036049-31039713	WT	A8	OK	1.12851	13.9079	3.62342	4.64789	5e-05	0.00197547	yes	RmlC-type cupin
XLOC_004946	XLOC_004946	Medtr1g064350	chr1:28315630-28316566	WT	A8	OK	28.4103	350.616	3.6254	4.94475	5e-05	0.00197547	yes	GRF zinc finger protein
XLOC_030905	XLOC_030905	Medtr5g066070	chr5:27839904-27842828	WT	A8	OK	3.0322	37.6843	3.63553	4.95592	5e-05	0.00197547	yes	leghemoglobin Lb120-1
XLOC_047884	XLOC_047884	Medtr0005s0200	scaffold0005:283658-288418	WT	A8	OK	0.9423	11.7354	3.63853	4.02469	5e-05	0.00197547	yes	NBS-LRR type disease resistance protein
XLOC_016746	XLOC_016746	Medtr3g055480	chr3:21819797-21821185	WT	A8	OK	3.71478	46.5333	3.64692	5.33798	5e-05	0.00197547	yes	EF-hand pair protein
XLOC_048901	XLOC_048901	Medtr0152s0120	scaffold0152:34237-36343	WT	A8	OK	2.32794	29.5341	3.66525	5.98824	5e-05	0.00197547	yes	senescence-associated protein, putative
XLOC_008368	XLOC_008368	Medtr2g063130	chr2:26693570-26694364	WT	A8	OK	6.66313	84.6838	3.66782	5.28315	5e-05	0.00197547	yes	Nodule Cysteine-Rich (NCR) secreted peptide
XLOC_045783	XLOC_045783	Medtr8g039130	chr8:14499067-14499854	WT	A8	OK	4.03368	51.2678	3.66788	4.9015	5e-05	0.00197547	yes	Nodule Cysteine-Rich (NCR) secreted peptide
XLOC_004697	XLOC_004697	Medtr1g054635	chr1:23767953-23771967	WT	A8	OK	3.13003	40.0993	3.67933	5.539	5e-05	0.00197547	yes	fatty acyl-CoA reductase-like protein
XLOC_017461	XLOC_017461	Medtr3g073150,Medtr3g073180	chr3:32957506-32990367	WT	A8	OK	4.23143	55.2755	3.70742	2.80644	5e-05	0.00197547	yes	nitrate reductase [NADH]-like protein
XLOC_008598	XLOC_008598	Medtr2g073300,Medtr2g073310	chr2:31059913-31068812	WT	A8	OK	8.23692	110.844	3.75028	4.46077	5e-05	0.00197547	yes	Nodule Cysteine-Rich (NCR) secreted peptide
XLOC_031492	XLOC_031492	Medtr5g084260	chr5:36357244-36358005	WT	A8	OK	0.523556	7.07875	3.75708	3.21422	0.00095	0.0219408	yes	Nodule-specific Glycine Rich Peptide
XLOC_040204	XLOC_040204	Medtr7g065770	chr7:23870192-23872802	WT	A8	OK	38.9766	527.664	3.75894	4.21693	5e-05	0.00197547	yes	early nodulin ENOD18
XLOC_003824	XLOC_003824	Medtr1g026160	chr1:8448217-8453684	WT	A8	OK	6.11105	83.2734	3.76836	5.17257	5e-05	0.00197547	yes	ACT-like tyrosine kinase family protein
XLOC_014619	XLOC_014619	Medtr3g088745	chr3:40552582-40555611	WT	A8	OK	1.05547	14.516	3.78169	4.52026	5e-05	0.00197547	yes	gibberellin 20-oxidase
XLOC_006851	XLOC_006851	Medtr2g011690	chr2:2911961-2912701	WT	A8	OK	3.60146	50.6239	3.81317	5.25914	5e-05	0.00197547	yes	wound-responsive family protein
XLOC_034544	XLOC_034544	Medtr6g027730,Medtr6g027740	chr6:9690204-9693652	WT	A8	OK	25.7962	377.621	3.87171	5.04062	5e-05	0.00197547	yes	hypothetical protein
XLOC_015367	XLOC_015367	Medtr3g111020	chr3:51873515-51875948	WT	A8	OK	1.0111	15.074	3.89806	5.46053	5e-05	0.00197547	yes	MATE efflux family protein
XLOC_008206	XLOC_008206	Medtr2g055740	chr2:23909814-23910130	WT	A8	OK	40.6382	610.46	3.90899	4.63648	5e-05	0.00197547	yes	Nodule Cysteine-Rich (NCR) secreted peptide
XLOC_017134	XLOC_017134	Medtr3g062880	chr3:28423132-28423746	WT	A8	OK	15.3367	232.613	3.92287	5.82238	5e-05	0.00197547	yes	Nodule Cysteine-Rich (NCR) secreted peptide
XLOC_038395	XLOC_038395	Medtr7g104360	chr7:42290322-42293494	WT	A8	OK	0.530827	8.12813	3.93661	4.47726	5e-05	0.00197547	yes	purple acid phosphatase superfamily protein
XLOC_044626	XLOC_044626	Medtr8g101550	chr8:42680311-42681391	WT	A8	OK	1.01394	15.7443	3.95678	4.27511	5e-05	0.00197547	yes	phospholipase A2 family protein
XLOC_001596	XLOC_001596	Medtr1g061100	chr1:26649371-26650217	WT	A8	OK	6.88521	108.309	3.97551	5.74105	5e-05	0.00197547	yes	Nodule Cysteine-Rich (NCR) secreted peptide
XLOC_005256	XLOC_005256	Medtr1g074410	chr1:33057167-33059084	WT	A8	OK	24.8362	421.883	4.08633	2.78741	0.0011	0.0245333	yes	transmembrane protein, putative
XLOC_023938	XLOC_023938	Medtr4g060650	chr4:22318251-22319140	WT	A8	OK	1.70818	30.5557	4.16091	5.01258	5e-05	0.00197547	yes	Nodule Cysteine-Rich (NCR) secreted peptide
XLOC_007847	XLOC_007847	Medtr2g039235,Medtr2g439230	chr2:17169318-17184754	WT	A8	OK	62.2881	1149.15	4.20547	4.50472	5e-05	0.00197547	yes	Nodule-specific Glycine Rich Peptide
XLOC_013422	XLOC_013422	Medtr3g053590,Medtr3g053600	chr3:21316168-21319965	WT	A8	OK	2.86535	53.4745	4.22207	4.67305	5e-05	0.00197547	yes	Nodule Cysteine-Rich (NCR) secreted peptide
XLOC_012805	XLOC_012805	Medtr3g025420	chr3:7771096-7771592	WT	A8	OK	3.18635	60.1945	4.23965	4.40663	5e-05	0.00197547	yes	Nodule Cysteine-Rich (NCR) secreted peptide
XLOC_039178	XLOC_039178	Medtr7g016060	chr7:5088670-5089778	WT	A8	OK	32.6907	618.669	4.24221	5.45011	5e-05	0.00197547	yes	NADH-ubiquinone reductase complex 1 MLRQ subunit
XLOC_007535	XLOC_007535	Medtr2g033630	chr2:12799980-12800746	WT	A8	OK	3.6667	69.69	4.2484	5.57775	5e-05	0.00197547	yes	plant invertase/pectin methylesterase inhibitor
XLOC_044892	XLOC_044892	Medtr8g006790	chr8:970170-976661	WT	A8	OK	0.961978	18.6658	4.27825	6.30527	5e-05	0.00197547	yes	plasma membrane H+-ATPase
XLOC_035609	XLOC_035609	Medtr6g084730	chr6:31852226-31853400	WT	A8	OK	0.406246	7.98377	4.29664	3.93723	5e-05	0.00197547	yes	Nodule Cysteine-Rich (NCR) secreted peptide
XLOC_004317	XLOC_004317	Medtr1g042940	chr1:16083775-16084719	WT	A8	OK	0.526333	10.6625	4.34043	4.05565	0.00015	0.00504804	yes	Nodule Cysteine-Rich (NCR) secreted peptide
XLOC_038369	XLOC_038369	Medtr7g103390	chr7:41824254-41826144	WT	A8	OK	3.67122	74.5195	4.34329	6.47353	5e-05	0.00197547	yes	Myb/SANT-like DNA-binding domain protein
XLOC_016499	XLOC_016499	Medtr3g048190	chr3:16068629-16074825	WT	A8	OK	0.387247	8.45838	4.44905	4.87443	5e-05	0.00197547	yes	prolyl-tRNA synthetase family protein
XLOC_020733	XLOC_020733	Medtr4g072980	chr4:27600344-27600874	WT	A8	OK	3.51111	78.5194	4.48305	5.62703	5e-05	0.00197547	yes	SAUR-like auxin-responsive family protein
XLOC_027884	XLOC_027884	Medtr5g459510	chr5:24543075-24544059	WT	A8	OK	1.453	33.7313	4.53698	5.34808	5e-05	0.00197547	yes	Nodule Cysteine-Rich (NCR) secreted peptide
XLOC_024875	XLOC_024875	Medtr4g091610	chr4:36302738-36305722	WT	A8	OK	0.526631	12.2469	4.53948	5.21935	5e-05	0.00197547	yes	hydrolyzing O-glycosyl compounds hydrolase
XLOC_000704	XLOC_000704	Medtr1g030275	chr1:10507228-10509467	WT	A8	OK	0.902351	24.8411	4.7829	5.86883	5e-05	0.00197547	yes	GDSL-like lipase/acylhydrolase
XLOC_034872	XLOC_034872	Medtr6g445020	chr6:15588981-15589272	WT	A8	OK	28.8652	922.907	4.99878	8.92319	5e-05	0.00197547	yes	Nodule Cysteine-Rich (NCR) secreted peptide
XLOC_005780	XLOC_005780	Medtr1g090810	chr1:40837338-40838942	WT	A8	OK	2.25211	73.3357	5.02516	6.22073	5e-05	0.00197547	yes	leghemoglobin Lb120-1
XLOC_037819	XLOC_037819	Medtr7g086380	chr7:33527188-33529548	WT	A8	OK	0.923761	33.3118	5.17237	6.78397	5e-05	0.00197547	yes	2-aminoethanethiol dioxygenase-like protein
XLOC_026945	XLOC_026945	Medtr5g022560	chr5:8898325-8899733	WT	A8	OK	0.538895	21.6549	5.32855	5.40413	5e-05	0.00197547	yes	papain family cysteine protease
XLOC_005705	XLOC_005705	Medtr1g088905	chr1:39835816-39836125	WT	A8	OK	0	3.91167	inf	#NAME?	5e-05	0.00197547	yes	monothiol glutaredoxin-S2 protein
XLOC_006596	XLOC_006596	-	chr1:37564434-37564649	WT	A8	OK	0	16.2914	inf	#NAME?	5e-05	0.00197547	yes	#N/A
XLOC_006872	XLOC_006872	-	chr2:3126819-3127873	WT	A8	OK	0	3.7797	inf	#NAME?	5e-05	0.00197547	yes	#N/A
XLOC_010160	XLOC_010160	Medtr2g024140,Medtr2g024270	chr2:8590981-8722997	WT	A8	OK	0	1.3833	inf	#NAME?	5e-05	0.00197547	yes	transcription factor jumonji (JmjC) domain protein
XLOC_010970	XLOC_010970	Medtr2g054750	chr2:23382436-23383920	WT	A8	OK	0	1.63566	inf	#NAME?	5e-05	0.00197547	yes	zinc finger (Ran-binding) family protein
XLOC_012372	XLOC_012372	-	chr2:32742102-32742243	WT	A8	OK	0	360.96	inf	#NAME?	5e-05	0.00197547	yes	#N/A
XLOC_013646	XLOC_013646	Medtr3g463700	chr3:25532648-25532858	WT	A8	OK	0	8.18996	inf	#NAME?	0.0005	0.0134422	yes	hypothetical protein
XLOC_014644	XLOC_014644	Medtr3g089115	chr3:40804954-40805771	WT	A8	OK	0	2.28079	inf	#NAME?	5e-05	0.00197547	yes	hypothetical protein
XLOC_015183	XLOC_015183	Medtr3g106740	chr3:49328815-49329721	WT	A8	OK	0	1.05292	inf	#NAME?	5e-05	0.00197547	yes	Lipid transfer protein
XLOC_018194	XLOC_018194	Medtr3g095940	chr3:43838163-43843817	WT	A8	OK	0	1.01151	inf	#NAME?	0.00055	0.0143763	yes	hypothetical protein
XLOC_023626	XLOC_023626	Medtr4g047610	chr4:16867070-16868445	WT	A8	OK	0	1.76115	inf	#NAME?	5e-05	0.00197547	yes	papain family cysteine protease
XLOC_024899	XLOC_024899	Medtr4g092515	chr4:36670424-36670944	WT	A8	OK	0	2.83549	inf	#NAME?	5e-05	0.00197547	yes	CAP, cysteine-rich secretory protein, antigen 5
XLOC_026224	XLOC_026224	-	chr4:10385185-10385398	WT	A8	OK	0	9.75229	inf	#NAME?	0.0001	0.00358971	yes	#N/A
XLOC_035978	XLOC_035978	-	chr7:1778674-1779158	WT	A8	OK	0	213.323	inf	#NAME?	5e-05	0.00197547	yes	#N/A
XLOC_039680	XLOC_039680	-	chr7:14184041-14184520	WT	A8	OK	0	37.6906	inf	#NAME?	5e-05	0.00197547	yes	#N/A
XLOC_041976	XLOC_041976	-	chr7:12750602-12750744	WT	A8	OK	0	187.503	inf	#NAME?	5e-05	0.00197547	yes	#N/A
XLOC_001073	XLOC_001073	Medtr1g044470	chr1:16789128-16789548	WT	A8	OK	1.73722	0	#NAME?	#NAME?	5e-05	0.00197547	yes	transmembrane protein, putative
XLOC_002402	XLOC_002402	Medtr1g089000	chr1:39986331-39986769	WT	A8	OK	1.40352	0	#NAME?	#NAME?	0.00015	0.00504804	yes	hypothetical protein
XLOC_003431	XLOC_003431	Medtr1g012470	chr1:2480151-2480838	WT	A8	OK	1.14431	0	#NAME?	#NAME?	5e-05	0.00197547	yes	ethylene response factor
XLOC_005645	XLOC_005645	Medtr1g086970	chr1:38926508-38927951	WT	A8	OK	1.33899	0	#NAME?	#NAME?	5e-05	0.00197547	yes	GRAS family transcription factor
XLOC_005869	XLOC_005869	Medtr1g094250	chr1:42455252-42456162	WT	A8	OK	2.12237	0	#NAME?	#NAME?	5e-05	0.00197547	yes	hypothetical protein
XLOC_006594	XLOC_006594	-	chr1:36609234-36609414	WT	A8	OK	18.7933	0	#NAME?	#NAME?	0.0008	0.0192061	yes	#N/A
XLOC_009291	XLOC_009291	Medtr2g097460	chr2:41617833-41618687	WT	A8	OK	4.17429	0	#NAME?	#NAME?	5e-05	0.00197547	yes	viral movement protein
XLOC_012367	XLOC_012367	-	chr2:30922336-30922543	WT	A8	OK	15.9163	0	#NAME?	#NAME?	5e-05	0.00197547	yes	#N/A
XLOC_022152	XLOC_022152	Medtr4g119850	chr4:49665874-49666789	WT	A8	OK	1.83589	0	#NAME?	#NAME?	5e-05	0.00197547	yes	F-box plant-like protein
XLOC_026237	XLOC_026237	-	chr4:23045739-23046029	WT	A8	OK	3.84571	0	#NAME?	#NAME?	5e-05	0.00197547	yes	#N/A
XLOC_028162	XLOC_028162	Medtr5g069340	chr5:29392308-29398030	WT	A8	OK	1.75868	0	#NAME?	#NAME?	5e-05	0.00197547	yes	armadillo/beta-catenin repeat protein
XLOC_030999	XLOC_030999	Medtr5g069330	chr5:29375755-29382234	WT	A8	OK	8.89031	0	#NAME?	#NAME?	5e-05	0.00197547	yes	DEAD-box ATP-dependent RNA helicase
XLOC_032003	XLOC_032003	-	chr5:8675320-8675461	WT	A8	OK	228.698	0	#NAME?	#NAME?	5e-05	0.00197547	yes
