# Supplementary material for: Transcriptome analysis of microRNA156 overexpression alfalfa roots under drought stress
Source: Sci Rep. 2018 Jun 19;8:9363. doi: 10.1038/s41598-018-27088-8 (PMC6008443; doi:10.1038/s41598-018-27088-8)
Supplement: Supplementary file 18 — Supplementary file S9 [file 41598_2018_27088_MOESM18_ESM.xlsx]

## Sheet: S9
Title: Transcriptome analysis of microRNA156 overexpression alfalfa roots under drought stress
Authors: Muhammad Arshada, Margaret Y. Gruber, Abdelali Hannoufa
Supplementary file S9: DEGs in A16b plants under drought stress conditions relative to drought stressed WT plants.
test_id	gene_id	gene	locus	sample_1	sample_2	status	value_1	value_2	log2(fold_change)	test_stat	p_value	q_value	significant	Annotation
XLOC_032932	XLOC_032932	Medtr6g042660	chr6:14770146-14775489	WT	A16b	OK	2.74573	0.0980625	-4.80734	-2.31467	0.00265	0.0269909	yes	pectinesterase
XLOC_043366	XLOC_043366	Medtr8g464570	chr8:22836588-22852508	WT	A16b	OK	1.03248	0.0470536	-4.45566	-2.13531	0.00265	0.0269909	yes	cyclic nucleotide-gated ion channel-like protein
XLOC_029168	XLOC_029168	Medtr5g097180	chr5:42547642-42549779	WT	A16b	OK	4.25814	0.205088	-4.37591	-4.2693	0.00025	0.00405859	yes	serine carboxypeptidase-like protein
XLOC_022971	XLOC_022971	Medtr4g015040	chr4:4330289-4364912	WT	A16b	OK	414.258	21.6658	-4.25704	-4.76704	0.0001	0.00188682	yes	aldo/keto reductase family oxidoreductase, putative
XLOC_034565	XLOC_034565	Medtr6g027580	chr6:9553780-9555603	WT	A16b	OK	7.04383	0.384837	-4.19404	-4.84887	5e-05	0.00101208	yes	cation calcium exchanger
XLOC_010159	XLOC_010159	Medtr2g024010,Medtr2g024030,Medtr2g024050	chr2:8532444-8551863	WT	A16b	OK	29.7115	1.67026	-4.15287	-3.32662	5e-05	0.00101208	yes	STIG1
XLOC_047642	XLOC_047642	Medtr8g105910	chr8:44705935-44708434	WT	A16b	OK	11.9065	0.68736	-4.11454	-4.4487	5e-05	0.00101208	yes	RNA recognition motif
XLOC_031059	XLOC_031059	Medtr5g070330	chr5:29782240-29787688	WT	A16b	OK	4.19711	0.262388	-3.99962	-3.97027	0.00025	0.00405859	yes	vacuolar cation/proton exchanger 3
XLOC_047675	XLOC_047675	Medtr8g106840	chr8:45108123-45110726	WT	A16b	OK	14.5903	0.9461	-3.94688	-4.77008	5e-05	0.00101208	yes	mother of FT and TFL1-like protein
XLOC_024646	XLOC_024646	Medtr4g083660	chr4:32522028-32524282	WT	A16b	OK	19.1613	1.32919	-3.84958	-6.06292	5e-05	0.00101208	yes	polygalacturonase
XLOC_018742	XLOC_018742	Medtr3g110320	chr3:51463971-51483333	WT	A16b	OK	73.3689	5.42807	-3.75666	-6.61155	5e-05	0.00101208	yes	glycoside hydrolase family 18 protein
XLOC_015342	XLOC_015342	Medtr3g109610	chr3:51268478-51271917	WT	A16b	OK	14.1965	1.05779	-3.74641	-6.30796	5e-05	0.00101208	yes	carotenoid cleavage dioxygenase
XLOC_026835	XLOC_026835	Medtr5g019170	chr5:7244948-7247241	WT	A16b	OK	1.12498	0.0842279	-3.73946	-1.86801	0.00265	0.0269909	yes	pectate lyase family protein
XLOC_006361	XLOC_006361	Medtr1g111280	chr1:50263405-50264538	WT	A16b	OK	3.31591	0.250301	-3.72767	-3.43815	0.00195	0.0213454	yes	carboxylesterase, putative
XLOC_022282	XLOC_022282	Medtr4g123563	chr4:51383235-51386122	WT	A16b	OK	19.8331	1.50046	-3.72443	-5.23845	5e-05	0.00101208	yes	fungal proteinase A, aspartic proteinase superfamily protein
XLOC_022821	XLOC_022821	Medtr4g010250	chr4:2305616-2308253	WT	A16b	OK	10.2822	0.804477	-3.67595	-4.00079	5e-05	0.00101208	yes	TPR repeat protein
XLOC_040642	XLOC_040642	Medtr7g079080	chr7:29963155-29966691	WT	A16b	OK	11.6221	0.925751	-3.6501	-5.8125	5e-05	0.00101208	yes	1-aminocyclopropane-1-carboxylate synthase
XLOC_013840	XLOC_013840	Medtr3g062600	chr3:28292217-28293552	WT	A16b	OK	45.9425	3.76966	-3.60732	-5.90909	5e-05	0.00101208	yes	60S ribosomal protein L10-2
XLOC_046815	XLOC_046815	Medtr8g077830	chr8:33123361-33127371	WT	A16b	OK	11.7539	0.97171	-3.59647	-4.72554	5e-05	0.00101208	yes	sulfite exporter TauE/SafE family protein
XLOC_029807	XLOC_029807	Medtr5g021610	chr5:8376688-8378134	WT	A16b	OK	17.4863	1.4536	-3.58853	-4.80267	5e-05	0.00101208	yes	lactoylglutathione lyase/glyoxalase I family protein
XLOC_017998	XLOC_017998	Medtr3g088800	chr3:40620095-40621055	WT	A16b	OK	37.6109	3.13033	-3.58676	-5.43093	5e-05	0.00101208	yes	hypothetical protein
XLOC_038738	XLOC_038738	Medtr7g113650	chr7:46837298-46838697	WT	A16b	OK	13.3496	1.19391	-3.48303	-4.84504	5e-05	0.00101208	yes	NAD(P)-binding rossmann-fold protein
XLOC_020130	XLOC_020130	Medtr4g051575	chr4:18530250-18533731	WT	A16b	OK	5.70516	0.515437	-3.4684	-4.01466	5e-05	0.00101208	yes	aluminum activated malate transporter family protein
XLOC_023076	XLOC_023076	Medtr4g019310	chr4:6010302-6012520	WT	A16b	OK	4.69165	0.460088	-3.35012	-3.77144	5e-05	0.00101208	yes	DUF674 family protein
XLOC_044548	XLOC_044548	Medtr8g096730	chr8:40590909-40591934	WT	A16b	OK	8.66119	0.889671	-3.28322	-3.37497	0.00025	0.00405859	yes	WRKY family transcription factor
XLOC_030553	XLOC_030553	Medtr5g045300	chr5:19880756-19881744	WT	A16b	OK	33.3231	3.53088	-3.23842	-5.12406	5e-05	0.00101208	yes	hypothetical protein
XLOC_021623	XLOC_021623	Medtr4g099370	chr4:41232062-41233559	WT	A16b	OK	154.983	16.9027	-3.19679	-6.06082	5e-05	0.00101208	yes	expansin-B1-like protein
XLOC_048480	XLOC_048480	Medtr0052s0130	scaffold0052:58472-60984	WT	A16b	OK	97.8665	10.9579	-3.15884	-7.27312	5e-05	0.00101208	yes	senescence-associated protein
XLOC_005455	XLOC_005455	Medtr1g080800,Medtr1g080810,Medtr1g080820	chr1:35939135-35953845	WT	A16b	OK	319.05	35.9371	-3.15023	-5.15056	5e-05	0.00101208	yes	Chitinase / Hevein / PR-4 / Wheatwin2
XLOC_031570	XLOC_031570	Medtr5g085330	chr5:36870741-36872929	WT	A16b	OK	54.3735	6.16466	-3.14081	-6.55903	5e-05	0.00101208	yes	1-aminocyclopropane-1-carboxylate oxidase
XLOC_022422	XLOC_022422	Medtr4g128590	chr4:53501658-53502752	WT	A16b	OK	7.51376	0.853536	-3.13801	-3.30518	5e-05	0.00101208	yes	xyloglucan endotransglucosylase/hydrolase family protein
XLOC_039331	XLOC_039331	Medtr7g021850	chr7:6923428-6970309	WT	A16b	OK	51.6836	5.87439	-3.1372	-2.72465	5e-05	0.00101208	yes	aldo/keto reductase family oxidoreductase
XLOC_000706	XLOC_000706	Medtr1g030630	chr1:10650831-10653211	WT	A16b	OK	6.68021	0.764054	-3.12815	-3.07909	0.0003	0.00472635	yes	heavy metal transport/detoxification superfamily protein
XLOC_038384	XLOC_038384	Medtr7g102460,Medtr7g102490	chr7:41516987-41537833	WT	A16b	OK	3.3247	0.381447	-3.12367	-3.48436	5e-05	0.00101208	yes	UDP-glucosyltransferase family protein
XLOC_042745	XLOC_042745	Medtr8g028600	chr8:10966038-10969861	WT	A16b	OK	18.4684	2.1527	-3.10084	-5.56991	5e-05	0.00101208	yes	1-aminocyclopropane-1-carboxylate synthase
XLOC_012168	XLOC_012168	Medtr2g100880,Medtr2g100900	chr2:43394458-43407992	WT	A16b	OK	13.6814	1.60479	-3.09176	-2.89881	5e-05	0.00101208	yes	histidine phosphotransfer protein
XLOC_025371	XLOC_025371	Medtr4g107010	chr4:43984110-43987097	WT	A16b	OK	1.60851	0.189059	-3.08882	-3.17157	0.00015	0.00265041	yes	spotted leaf protein, putative
XLOC_018519	XLOC_018519	Medtr3g104780	chr3:48302749-48303512	WT	A16b	OK	8.81517	1.03977	-3.08373	-3.70983	5e-05	0.00101208	yes	cytosolic class II small heat-shock protein
XLOC_012924	XLOC_012924	Medtr3g030540	chr3:9670727-9674889	WT	A16b	OK	1.65635	0.198401	-3.06151	-2.54579	0.00505	0.0435721	yes	polygalacturonase
XLOC_009814	XLOC_009814	Medtr2g013010	chr2:3426087-3427931	WT	A16b	OK	1.98201	0.239158	-3.05093	-3.05617	0.0002	0.00337241	yes	polyphenoloxidase
XLOC_039587	XLOC_039587	Medtr7g031847	chr7:11093319-11095045	WT	A16b	OK	35.0245	4.25044	-3.04268	-4.4499	5e-05	0.00101208	yes	hypothetical protein
XLOC_048488	XLOC_048488	Medtr0052s0140	scaffold0052:64146-65682	WT	A16b	OK	4.85809	0.59075	-3.03977	-3.50761	5e-05	0.00101208	yes	hypothetical protein
XLOC_009684	XLOC_009684	Medtr2g008710	chr2:1583989-1585708	WT	A16b	OK	3.07585	0.375811	-3.03291	-3.15716	0.0001	0.00188682	yes	cationic peroxidase
XLOC_011361	XLOC_011361	Medtr2g073010	chr2:30901230-30903185	WT	A16b	OK	23.4005	2.8746	-3.0251	-6.10962	5e-05	0.00101208	yes	Kunitz type trypsin inhibitor
XLOC_009246	XLOC_009246	Medtr2g096030	chr2:40993101-40994041	WT	A16b	OK	32.4381	4.0052	-3.01774	-5.26379	5e-05	0.00101208	yes	glycoside hydrolase family 18 protein
XLOC_045700	XLOC_045700	-	chr8:12663822-12664207	WT	A16b	OK	83.7124	10.6818	-2.97028	-5.05709	0.00495	0.0429799	yes	#N/A
XLOC_031734	XLOC_031734	Medtr5g090830	chr5:39552890-39554634	WT	A16b	OK	1.93918	0.251919	-2.94441	-3.01873	0.00035	0.00536434	yes	HXXXD-type acyl-transferase family protein
XLOC_013523	XLOC_013523	Medtr3g057980	chr3:22939281-22941877	WT	A16b	OK	1.28939	0.167616	-2.94346	-2.29852	0.00495	0.0429799	yes	cytochrome P450 family 71 protein
XLOC_039378	XLOC_039378	Medtr7g023690	chr7:7739072-7740066	WT	A16b	OK	7.15294	0.952406	-2.90889	-3.77212	5e-05	0.00101208	yes	polygalacturonase inhibitor protein
XLOC_017612	XLOC_017612	Medtr3g078170	chr3:35209216-35213295	WT	A16b	OK	20.0355	2.6949	-2.89426	-5.4288	5e-05	0.00101208	yes	NAD-dependent aldehyde dehydrogenase family pro
XLOC_048479	XLOC_048479	Medtr0052s0100	scaffold0052:43793-47521	WT	A16b	OK	6.79334	0.913999	-2.89386	-4.73093	5e-05	0.00101208	yes	senescence-associated protein
XLOC_048516	XLOC_048516	Medtr0055s0120	scaffold0055:62497-67419	WT	A16b	OK	21.5956	2.98557	-2.85466	-5.38031	5e-05	0.00101208	yes	senescence-associated protein
XLOC_022414	XLOC_022414	Medtr4g128310	chr4:53424657-53427023	WT	A16b	OK	1.83064	0.255282	-2.84218	-3.27891	0.00015	0.00265041	yes	galactosyltransferase family protein
XLOC_027106	XLOC_027106	Medtr5g026320	chr5:10820522-10822172	WT	A16b	OK	3.67938	0.514815	-2.83734	-3.71628	5e-05	0.00101208	yes	HXXXD-type acyl-transferase family protein
XLOC_012685	XLOC_012685	-	chr3:5129471-5130240	WT	A16b	OK	18.1843	2.54528	-2.83679	-2.69691	0.0023	0.0241437	yes	#N/A
XLOC_048513	XLOC_048513	Medtr0055s0090	scaffold0055:37626-50614	WT	A16b	OK	23.676	3.38411	-2.80658	-6.41392	5e-05	0.00101208	yes	senescence-associated protein
XLOC_038383	XLOC_038383	Medtr7g102450	chr7:41510347-41511848	WT	A16b	OK	5.32496	0.76682	-2.79581	-3.86331	5e-05	0.00101208	yes	UDP-glucosyltransferase family protein
XLOC_006141	XLOC_006141	Medtr1g103420	chr1:46816109-46817645	WT	A16b	OK	9.6516	1.39028	-2.79539	-4.04337	5e-05	0.00101208	yes	Lipid transfer protein
XLOC_022164	XLOC_022164	Medtr4g119850	chr4:49665874-49666789	WT	A16b	OK	1.89403	0.272972	-2.79464	-2.02512	0.001	0.0127417	yes	F-box plant-like protein
XLOC_032728	XLOC_032728	Medtr6g033280	chr6:10599018-10602101	WT	A16b	OK	2.61167	0.378357	-2.78715	-3.16851	0.00015	0.00265041	yes	phosphate carrier protein
XLOC_023083	XLOC_023083	Medtr4g019580	chr4:6145156-6150261	WT	A16b	OK	41.445	6.05258	-2.77557	-4.82531	5e-05	0.00101208	yes	peptide/nitrate transporter plant
XLOC_031526	XLOC_031526	Medtr5g084320	chr5:36390105-36390867	WT	A16b	OK	24.2737	3.58789	-2.75819	-3.64438	0.0007	0.00952645	yes	Nodule-specific Glycine Rich Peptide
XLOC_024125	XLOC_024125	Medtr4g066210	chr4:24984111-24988288	WT	A16b	OK	19.4526	2.90405	-2.74383	-5.31853	5e-05	0.00101208	yes	cyanogenic beta-glucosidase, putative
XLOC_048477	XLOC_048477	Medtr0052s0070	scaffold0052:21397-28183	WT	A16b	OK	272.218	40.6956	-2.74182	-5.11718	5e-05	0.00101208	yes	senescence-associated protein
XLOC_015021	XLOC_015021	Medtr3g101260	chr3:46587431-46588034	WT	A16b	OK	91.1454	13.6595	-2.73827	-4.77048	5e-05	0.00101208	yes	plastocyanin-like domain protein
XLOC_048476	XLOC_048476	Medtr0052s0060	scaffold0052:12278-15442	WT	A16b	OK	1237.63	187.673	-2.72129	-3.83983	5e-05	0.00101208	yes	senescence-associated protein
XLOC_032331	XLOC_032331	Medtr6g012670	chr6:3892733-3894308	WT	A16b	OK	4.19905	0.637107	-2.72046	-3.00179	0.0001	0.00188682	yes	NAC transcription factor-like protein
XLOC_005349	XLOC_005349	Medtr1g077480	chr1:34576831-34581535	WT	A16b	OK	4.06029	0.61867	-2.71434	-3.40884	5e-05	0.00101208	yes	alpha-galactosidase-like protein
XLOC_043751	XLOC_043751	Medtr8g069315	chr8:29008026-29008943	WT	A16b	OK	41.937	6.39189	-2.71391	-5.19484	5e-05	0.00101208	yes	transmembrane protein, putative
XLOC_022802	XLOC_022802	Medtr4g009620	chr4:1983848-1985766	WT	A16b	OK	1.35264	0.206615	-2.71076	-2.67585	0.00155	0.0179391	yes	UPF0481 plant-like protein
XLOC_045757	XLOC_045757	Medtr8g037205	chr8:13775050-13775842	WT	A16b	OK	4.02151	0.652245	-2.62425	-2.42048	0.00445	0.039643	yes	hypothetical protein
XLOC_047373	XLOC_047373	Medtr8g096900	chr8:40671007-40672247	WT	A16b	OK	3.1557	0.514343	-2.61716	-2.80906	0.00035	0.00536434	yes	pathogenesis-related thaumatin family protein
XLOC_048485	XLOC_048485	Medtr0052s0080	scaffold0052:30836-39430	WT	A16b	OK	1.80309	0.296563	-2.60407	-3.69558	5e-05	0.00101208	yes	senescence-associated protein, putative
XLOC_038414	XLOC_038414	Medtr7g103520	chr7:41878527-41879298	WT	A16b	OK	2.72374	0.451354	-2.59326	-2.34147	0.00595	0.0493835	yes	plant/T22K18-16 protein, putative
XLOC_001958	XLOC_001958	Medtr1g074990	chr1:33137295-33141230	WT	A16b	OK	19.597	3.28819	-2.57527	-4.92131	5e-05	0.00101208	yes	sieve element occlusion protein
XLOC_018189	XLOC_018189	Medtr3g095190	chr3:43489062-43491430	WT	A16b	OK	1.81847	0.306239	-2.56999	-2.85064	0.00025	0.00405859	yes	AP2 domain class transcription factor
XLOC_048486	XLOC_048486	Medtr0052s0110	scaffold0052:47920-50226	WT	A16b	OK	206.54	34.8092	-2.56888	-5.63012	5e-05	0.00101208	yes	rRNA intron-encoded homing endonuclease, putative
XLOC_048518	XLOC_048518	Medtr0055s0030	scaffold0055:3945-6527	WT	A16b	OK	53.3762	9.03099	-2.56324	-5.9224	5e-05	0.00101208	yes	hypothetical protein
XLOC_048520	XLOC_048520	Medtr0055s0050	scaffold0055:14673-18043	WT	A16b	OK	278.692	47.2942	-2.55894	-4.94401	5e-05	0.00101208	yes	senescence-associated protein, putative
XLOC_029285	XLOC_029285	Medtr5g005770	chr5:609274-610845	WT	A16b	OK	1.54941	0.26504	-2.54743	-2.53359	0.00145	0.01707	yes	fantastic four-like protein
XLOC_028997	XLOC_028997	Medtr5g093430,Medtr5g093440	chr5:40785116-40794030	WT	A16b	OK	9.70236	1.66787	-2.54033	-3.83294	5e-05	0.00101208	yes	DUF4408 domain protein
XLOC_020506	XLOC_020506	Medtr4g064887	chr4:24239093-24242368	WT	A16b	OK	7.95027	1.36732	-2.53965	-4.0896	5e-05	0.00101208	yes	NAD(P)-binding rossmann-fold protein
XLOC_031361	XLOC_031361	Medtr5g079950	chr5:34206808-34208293	WT	A16b	OK	74.3612	12.8002	-2.53838	-5.825	5e-05	0.00101208	yes	expansin A10
XLOC_004903	XLOC_004903	Medtr1g062880	chr1:27559938-27566660	WT	A16b	OK	41.2342	7.18306	-2.52117	-5.18919	5e-05	0.00101208	yes	eukaryotic-type carbonic anhydrase
XLOC_026199	XLOC_026199	Medtr4g134280	chr4:56212773-56214476	WT	A16b	OK	4.1042	0.717551	-2.51595	-3.19971	5e-05	0.00101208	yes	O-glycosyl hydrolase family 17 protein
XLOC_012883	XLOC_012883	Medtr3g028450	chr3:9015268-9015961	WT	A16b	OK	18.0726	3.16352	-2.5142	-3.8935	5e-05	0.00101208	yes	transmembrane protein, putative
XLOC_017840	XLOC_017840	Medtr3g084520	chr3:38169003-38171075	WT	A16b	OK	6.38802	1.12399	-2.50674	-3.89436	5e-05	0.00101208	yes	flavonoid glucosyltransferase
XLOC_044447	XLOC_044447	Medtr8g093620	chr8:39150289-39151119	WT	A16b	OK	28.1477	4.96745	-2.50244	-3.81219	5e-05	0.00101208	yes	hypothetical protein
XLOC_025525	XLOC_025525	Medtr4g111840	chr4:46220886-46221730	WT	A16b	OK	25.2448	4.46321	-2.49983	-4.28131	5e-05	0.00101208	yes	transmembrane protein, putative
XLOC_027670	XLOC_027670	Medtr5g046110	chr5:20223098-20228687	WT	A16b	OK	9.46172	1.68755	-2.48718	-4.18378	5e-05	0.00101208	yes	salicylic acid carboxyl methyltransferase
XLOC_043807	XLOC_043807	Medtr8g070040	chr8:29724579-29725448	WT	A16b	OK	500.831	89.4501	-2.48517	-5.29664	5e-05	0.00101208	yes	Lipid transfer protein
XLOC_044244	XLOC_044244	Medtr8g087425	chr8:36133605-36135117	WT	A16b	OK	165.052	29.692	-2.47477	-5.75566	5e-05	0.00101208	yes	glutathione S-transferase
XLOC_048481	XLOC_048481	Medtr0052s0150	scaffold0052:66709-69861	WT	A16b	OK	269.787	48.7744	-2.46763	-3.59651	0.0005	0.00726856	yes	senescence-associated protein
XLOC_048483	XLOC_048483	Medtr0052s0170	scaffold0052:77540-80589	WT	A16b	OK	158.114	28.8961	-2.45202	-5.06921	5e-05	0.00101208	yes	hypothetical protein
XLOC_025098	XLOC_025098	Medtr4g095050	chr4:39583536-39587364	WT	A16b	OK	1.87065	0.342528	-2.44925	-2.87444	0.00025	0.00405859	yes	cytochrome P450 family protein
XLOC_030258	XLOC_030258	Medtr5g035580	chr5:15473397-15475282	WT	A16b	OK	11.9391	2.22548	-2.4235	-4.34336	5e-05	0.00101208	yes	UDP-glucosyltransferase family protein
XLOC_043854	XLOC_043854	Medtr8g071900	chr8:30345541-30346990	WT	A16b	OK	5.96053	1.12192	-2.40948	-3.63651	5e-05	0.00101208	yes	glycosyltransferase family protein
XLOC_009631	XLOC_009631	Medtr2g007300	chr2:936227-939354	WT	A16b	OK	2.91787	0.550733	-2.40549	-2.57386	0.0018	0.0201636	yes	plastid lipid-associated protein
XLOC_003609	XLOC_003609	Medtr1g018580,Medtr1g018590,Medtr1g018610	chr1:5390685-5402250	WT	A16b	OK	3.74789	0.711842	-2.39645	-2.49714	0.0003	0.00472635	yes	3-oxo-delta(4,5)-steroid 5-beta-reductase-like protein
XLOC_003465	XLOC_003465	Medtr1g014180	chr1:3082719-3083692	WT	A16b	OK	7.7542	1.49151	-2.3782	-2.63969	0.00055	0.00780041	yes	tubby C 2 protein
XLOC_031804	XLOC_031804	Medtr5g092740	chr5:40503257-40506263	WT	A16b	OK	5.2477	1.0108	-2.3762	-3.01388	5e-05	0.00101208	yes	perchloric acid soluble translation inhibitor-like
XLOC_046741	XLOC_046741	Medtr8g076160	chr8:32248531-32249594	WT	A16b	OK	11.3064	2.18471	-2.37162	-3.40637	5e-05	0.00101208	yes	lactoylglutathione lyase/glyoxalase I family protein
XLOC_047761	XLOC_047761	-	chr8:34676330-34676587	WT	A16b	OK	15.1177	2.94748	-2.35869	-1.68642	0.0024	0.0249613	yes	#N/A
XLOC_019245	XLOC_019245	Medtr4g011250	chr4:2675284-2676547	WT	A16b	OK	7.29989	1.42773	-2.35415	-3.08166	5e-05	0.00101208	yes	late embryogenesis abundant protein group 3 protein
XLOC_018756	XLOC_018756	Medtr3g110660	chr3:51710143-51720687	WT	A16b	OK	37.8116	7.44914	-2.34368	-2.24031	0.00095	0.0122675	yes	transmembrane amino acid transporter family protein
XLOC_033878	XLOC_033878	Medtr6g088785	chr6:33907264-33912187	WT	A16b	OK	2.55925	0.505247	-2.34066	-3.66148	5e-05	0.00101208	yes	leucine-rich receptor-like kinase family protein
XLOC_041198	XLOC_041198	Medtr7g094770	chr7:37810346-37814299	WT	A16b	OK	1.18201	0.23811	-2.31154	-2.2431	0.00305	0.0299062	yes	aluminum activated malate transporter family protein
XLOC_048522	XLOC_048522	Medtr0055s0130	scaffold0055:68449-73353	WT	A16b	OK	286.934	58.061	-2.30508	-4.34288	5e-05	0.00101208	yes	hypothetical protein
XLOC_041503	XLOC_041503	Medtr7g104460	chr7:42324234-42325767	WT	A16b	OK	223.972	45.4167	-2.30202	-5.03894	5e-05	0.00101208	yes	terminal flower 1
XLOC_028034	XLOC_028034	Medtr5g064345	chr5:26995752-26996905	WT	A16b	OK	1.85195	0.376722	-2.29747	-2.22446	0.004	0.0368311	yes	phosphate-responsive 1 family protein
XLOC_019243	XLOC_019243	Medtr4g011230	chr4:2666198-2667490	WT	A16b	OK	15.8527	3.24462	-2.28861	-3.52794	5e-05	0.00101208	yes	late embryogenesis abundant protein group 3 protein
XLOC_020839	XLOC_020839	Medtr4g076255	chr4:29217665-29218827	WT	A16b	OK	2.22444	0.456941	-2.28336	-2.23113	0.00175	0.0197534	yes	glucan endo-1,3-beta-glucosidase
XLOC_031495	XLOC_031495	Medtr5g083710	chr5:36108625-36109539	WT	A16b	OK	8.61895	1.77305	-2.28128	-2.69795	0.0002	0.00337241	yes	heavy-metal-associated domain protein
XLOC_041550	XLOC_041550	Medtr7g106000	chr7:43048977-43049967	WT	A16b	OK	7.10192	1.46306	-2.27922	-3.08077	5e-05	0.00101208	yes	harpin-induced-like protein
XLOC_013603	XLOC_013603	Medtr3g061630	chr3:24598505-24601280	WT	A16b	OK	12.9876	2.68926	-2.27185	-3.31348	5e-05	0.00101208	yes	chaperonin-like RbcX protein
XLOC_041141	XLOC_041141	Medtr7g093170	chr7:36998288-36999619	WT	A16b	OK	73.8472	15.3344	-2.26777	-4.36554	5e-05	0.00101208	yes	seed maturation protein
XLOC_027257	XLOC_027257	Medtr5g031250	chr5:13392829-13394880	WT	A16b	OK	28.1113	5.84431	-2.26605	-4.40544	5e-05	0.00101208	yes	cinnamyl alcohol dehydrogenase-like protein
XLOC_043749	XLOC_043749	Medtr8g069283	chr8:28996144-28996955	WT	A16b	OK	14.4155	3.00445	-2.26245	-3.58639	5e-05	0.00101208	yes	transmembrane protein, putative
XLOC_041028	XLOC_041028	Medtr7g090420	chr7:35574004-35574881	WT	A16b	OK	12.9591	2.72595	-2.24914	-3.57128	5e-05	0.00101208	yes	hypothetical protein
XLOC_038213	XLOC_038213	Medtr7g096930	chr7:38915312-38918018	WT	A16b	OK	21.1497	4.4778	-2.23978	-4.06362	5e-05	0.00101208	yes	myb transcription factor
XLOC_022421	XLOC_022421	Medtr4g128570	chr4:53492187-53499858	WT	A16b	OK	50.7648	10.9282	-2.21577	-2.48293	5e-05	0.00101208	yes	xyloglucan endotransglucosylase/hydrolase family
XLOC_024005	XLOC_024005	Medtr4g062510	chr4:23230336-23232426	WT	A16b	OK	2.10103	0.456555	-2.20224	-2.81127	0.0001	0.00188682	yes	cytochrome P450 family flavone synthase
XLOC_012839	XLOC_012839	Medtr3g026280	chr3:8088912-8094109	WT	A16b	OK	2.30238	0.500655	-2.20124	-2.60483	0.0004	0.00603902	yes	glycoside hydrolase family 1 protein
XLOC_002705	XLOC_002705	Medtr1g099290,Medtr1g099310	chr1:44816710-44835334	WT	A16b	OK	244.442	53.1564	-2.20118	-3.47456	5e-05	0.00101208	yes	chitinase
XLOC_015064	XLOC_015064	Medtr3g102680	chr3:47322854-47325107	WT	A16b	OK	1.34085	0.291796	-2.20011	-2.42384	0.00115	0.0141912	yes	heat shock protein 70 (HSP70)-interacting protein
XLOC_006916	XLOC_006916	Medtr2g014040	chr2:3894263-3895843	WT	A16b	OK	4.47743	0.977639	-2.1953	-2.94804	0.0002	0.00337241	yes	late embryogenesis abundant domain protein, putative
XLOC_034559	XLOC_034559	Medtr6g027450	chr6:9423193-9426212	WT	A16b	OK	1.53676	0.335611	-2.19503	-2.15498	0.0029	0.0289081	yes	Dof zinc finger DOF52-like protein
XLOC_031539	XLOC_031539	Medtr5g084570	chr5:36492472-36493722	WT	A16b	OK	823.7	180.29	-2.1918	-4.42911	5e-05	0.00101208	yes	leguminosin group485 secreted peptide
XLOC_038573	XLOC_038573	Medtr7g108735	chr7:44404445-44405645	WT	A16b	OK	7.12827	1.56678	-2.18575	-3.26465	5e-05	0.00101208	yes	late embryogenesis abundant protein
XLOC_029572	XLOC_029572	Medtr5g013620,Medtr5g013640	chr5:4362604-4372942	WT	A16b	OK	1.52566	0.340288	-2.1646	-2.21974	0.00165	0.0188239	yes	beta-amylase
XLOC_020337	XLOC_020337	Medtr4g058760	chr4:21641457-21645921	WT	A16b	OK	6.24795	1.39423	-2.16391	-4.01727	5e-05	0.00101208	yes	glycosyltransferase family 2 protein
XLOC_005300	XLOC_005300	Medtr1g093100	chr1:33776909-33778613	WT	A16b	OK	96.8097	21.6068	-2.16367	-4.81866	5e-05	0.00101208	yes	xyloglucanase-specific endoglucanase inhibitor
XLOC_019415	XLOC_019415	Medtr4g017650	chr4:5542810-5544084	WT	A16b	OK	249.81	55.9976	-2.15739	-5.00168	5e-05	0.00101208	yes	phosphatidylethanolamine-binding protein
XLOC_044419	XLOC_044419	Medtr8g092650	chr8:38761813-38767068	WT	A16b	OK	3.4823	0.787685	-2.14435	-3.12833	5e-05	0.00101208	yes	nodulin MtN21/EamA-like transporter family protein
XLOC_025870	XLOC_025870	Medtr4g123940	chr4:51095932-51101333	WT	A16b	OK	15.6633	3.57025	-2.13329	-3.69741	5e-05	0.00101208	yes	CBL-interacting kinase
XLOC_036280	XLOC_036280	Medtr7g020980,Medtr7g021010	chr7:6566577-6583753	WT	A16b	OK	12.4331	2.83911	-2.13068	-3.57945	5e-05	0.00101208	yes	ethylene response factor
XLOC_000435	XLOC_000435	Medtr1g021730	chr1:6608500-6611948	WT	A16b	OK	2.05578	0.4713	-2.12497	-2.07696	0.0045	0.0400513	yes	inositol polyphosphate 5-phosphatase I
XLOC_028627	XLOC_028627	Medtr5g083500	chr5:36041023-36043169	WT	A16b	OK	13.373	3.06956	-2.12321	-4.05103	5e-05	0.00101208	yes	hypothetical protein
XLOC_030257	XLOC_030257	Medtr5g035550,Medtr5g035560	chr5:15460323-15467679	WT	A16b	OK	11.2003	2.57454	-2.12114	-3.69057	5e-05	0.00101208	yes	UDP-glucosyltransferase family protein
XLOC_025156	XLOC_025156	Medtr4g098630	chr4:40651082-40652597	WT	A16b	OK	3.07136	0.710053	-2.11288	-2.38734	0.00285	0.0285431	yes	NAC transcription factor-like protein
XLOC_014225	XLOC_014225	Medtr3g077240	chr3:34673769-34675776	WT	A16b	OK	3.83909	0.890235	-2.10851	-2.13639	0.0013	0.0156694	yes	lateral organ boundaries (LOB) domain protein
XLOC_010885	XLOC_010885	Medtr2g049020	chr2:21558018-21563031	WT	A16b	OK	6.85267	1.60384	-2.09513	-3.73284	5e-05	0.00101208	yes	inositol transporter 4
XLOC_038504	XLOC_038504	Medtr7g106340	chr7:43262342-43264210	WT	A16b	OK	10.4304	2.44853	-2.09081	-3.92912	5e-05	0.00101208	yes	E3 ubiquitin-protein ligase PUB23-like protein
XLOC_048515	XLOC_048515	Medtr0055s0110	scaffold0055:58200-61046	WT	A16b	OK	28.6202	6.74334	-2.0855	-4.61396	5e-05	0.00101208	yes	senescence-associated protein
XLOC_044928	XLOC_044928	Medtr8g006780	chr8:947646-952937	WT	A16b	OK	2.64734	0.63503	-2.05965	-2.83553	5e-05	0.00101208	yes	auxin efflux carrier family protein
XLOC_042314	XLOC_042314	Medtr8g012620	chr8:3688273-3689856	WT	A16b	OK	6.1373	1.48087	-2.05116	-2.98349	5e-05	0.00101208	yes	ninja-family protein AFP1
XLOC_001819	XLOC_001819	Medtr1g070205	chr1:30903875-30905248	WT	A16b	OK	2.27648	0.549393	-2.05089	-2.33159	0.00105	0.0132643	yes	lateral organ boundaries (LOB) domain protein
XLOC_021608	XLOC_021608	Medtr4g098900	chr4:40837627-40840233	WT	A16b	OK	1.95991	0.474381	-2.04667	-2.11299	0.00295	0.0292848	yes	purine permease
XLOC_030868	XLOC_030868	Medtr5g063760	chr5:26450330-26452142	WT	A16b	OK	2.80836	0.679742	-2.04667	-2.84621	0.0001	0.00188682	yes	receptor-like protein
XLOC_040246	XLOC_040246	Medtr7g065660,Medtr7g065740,Medtr7g065750	chr7:23843335-23865155	WT	A16b	OK	274.45	66.5776	-2.04344	-3.47231	5e-05	0.00101208	yes	glutathione S-transferase, amine-terminal domain
XLOC_026245	XLOC_026245	-	chr4:24520031-24520286	WT	A16b	OK	40.3325	9.85885	-2.03245	-2.40547	0.0012	0.014723	yes	#N/A
XLOC_018803	XLOC_018803	Medtr3g112120	chr3:52474499-52477877	WT	A16b	OK	2.84611	0.703108	-2.01717	-2.70604	5e-05	0.00101208	yes	cytochrome P450 family protein
XLOC_022849	XLOC_022849	Medtr4g011030	chr4:2579669-2580180	WT	A16b	OK	12.661	3.14198	-2.01065	-2.52404	0.0002	0.00337241	yes	DUF761 domain protein
XLOC_008508	XLOC_008508	Medtr2g070070	chr2:29490217-29492164	WT	A16b	OK	4.70802	1.17834	-1.99836	-2.7054	5e-05	0.00101208	yes	glutathione S-transferase, amino-terminal domain pro
XLOC_038999	XLOC_038999	Medtr7g007540,Medtr7g007560	chr7:1540553-1557302	WT	A16b	OK	23.5742	5.90508	-1.99718	-2.23701	0.00145	0.01707	yes	LRR receptor-like kinase family protein
XLOC_042244	XLOC_042244	Medtr8g010320	chr8:2643345-2644102	WT	A16b	OK	82.4758	20.85	-1.98392	-3.53791	5e-05	0.00101208	yes	Defensin-like protein
XLOC_011912	XLOC_011912	Medtr2g091170	chr2:39297725-39300366	WT	A16b	OK	3.71216	0.939572	-1.98218	-3.06354	5e-05	0.00101208	yes	seed biotin containing protein SBP65, putative
XLOC_032092	XLOC_032092	Medtr6g004280	chr6:218502-220686	WT	A16b	OK	3.29953	0.836416	-1.97997	-2.5907	0.00015	0.00265041	yes	class I glutamine amidotransferase
XLOC_023341	XLOC_023341	Medtr4g029710	chr4:10323477-10332420	WT	A16b	OK	2.65275	0.675095	-1.97432	-3.13362	5e-05	0.00101208	yes	LRR receptor-like kinase
XLOC_029467	XLOC_029467	Medtr5g010640	chr5:2891504-2892704	WT	A16b	OK	191.973	48.9618	-1.97118	-4.5634	5e-05	0.00101208	yes	pathogenesis-related thaumatin family protein
XLOC_015155	XLOC_015155	Medtr3g105590	chr3:48693708-48698381	WT	A16b	OK	1.30072	0.332365	-1.96847	-2.52422	0.0008	0.0106532	yes	histidine kinase cytokinin receptor
XLOC_004860	XLOC_004860	Medtr1g061510	chr1:26829246-26834079	WT	A16b	OK	0.978517	0.250314	-1.96686	-2.04968	0.004	0.0368311	yes	cellulose synthase-like protein A1
XLOC_022460	XLOC_022460	Medtr4g129770	chr4:54084190-54085111	WT	A16b	OK	11.0376	2.82737	-1.9649	-2.89869	5e-05	0.00101208	yes	hypothetical protein
XLOC_017531	XLOC_017531	Medtr3g089070	chr3:33938011-33938899	WT	A16b	OK	3.44073	0.88399	-1.96061	-2.20912	0.00165	0.0188239	yes	EF hand calcium-binding family protein
XLOC_048177	XLOC_048177	Medtr0021s0120	scaffold0021:44556-46286	WT	A16b	OK	930.347	240.581	-1.95125	-3.52765	5e-05	0.00101208	yes	hypothetical protein
XLOC_007209	XLOC_007209	Medtr2g022700	chr2:7882307-7884424	WT	A16b	OK	56.2886	14.7356	-1.93353	-3.92101	5e-05	0.00101208	yes	glucose-6-phosphate/phosphate translocator-like
XLOC_007659	XLOC_007659	Medtr2g437380	chr2:14666093-14668477	WT	A16b	OK	6.50858	1.70983	-1.92849	-3.20711	5e-05	0.00101208	yes	2OG-Fe(II) oxygenase family oxidoreductase
XLOC_013255	XLOC_013255	Medtr3g450310	chr3:17276042-17280426	WT	A16b	OK	4.11142	1.08012	-1.92845	-2.11554	0.0023	0.0241437	yes	myb-like DNA-binding domain, shaqkyf class protein
XLOC_035038	XLOC_035038	Medtr6g452730	chr6:18489881-18492916	WT	A16b	OK	5.79143	1.53928	-1.91166	-2.68598	0.00015	0.00265041	yes	PAR1 protein
XLOC_046200	XLOC_046200	Medtr8g464690	chr8:22910268-22911007	WT	A16b	OK	5.9423	1.5867	-1.90499	-2.29883	0.001	0.0127417	yes	dynein light chain type 1 family protein
XLOC_043240	XLOC_043240	Medtr8g054490	chr8:19803276-19807880	WT	A16b	OK	7.566	2.0273	-1.89997	-2.62709	0.001	0.0127417	yes	hypothetical protein
XLOC_039781	XLOC_039781	Medtr7g446160	chr7:15663960-15667002	WT	A16b	OK	0.956789	0.257196	-1.89533	-2.26087	0.001	0.0127417	yes	LRR receptor-like kinase family protein
XLOC_007379	XLOC_007379	Medtr2g028050	chr2:10318085-10324758	WT	A16b	OK	5.75703	1.55603	-1.88746	-3.09132	5e-05	0.00101208	yes	transducin/WD40 repeat protein
XLOC_004144	XLOC_004144	Medtr1g036460,Medtr1g036490	chr1:13381788-13396256	WT	A16b	OK	44.2906	11.9962	-1.88442	-4.28285	5e-05	0.00101208	yes	caffeic acid O-methyltransferase
XLOC_018640	XLOC_018640	Medtr3g108190	chr3:49992649-49994298	WT	A16b	OK	5.80039	1.57199	-1.88355	-3.00736	5e-05	0.00101208	yes	sulfate transporter-like protein
XLOC_031167	XLOC_031167	Medtr5g074270	chr5:31527638-31530478	WT	A16b	OK	1.82109	0.494588	-1.8805	-2.14744	0.00225	0.023788	yes	GDSL-like lipase/acylhydrolase
XLOC_048482	XLOC_048482	Medtr0052s0160	scaffold0052:74041-74515	WT	A16b	OK	1122.14	307.241	-1.86881	-4.29068	5e-05	0.00101208	yes	senescence-associated protein
XLOC_012379	XLOC_012379	-	chr2:27611526-27611755	WT	A16b	OK	105.938	29.0463	-1.8668	-2.50571	5e-05	0.00101208	yes	#N/A
XLOC_014552	XLOC_014552	Medtr3g086740	chr3:39307418-39308418	WT	A16b	OK	3.72563	1.02443	-1.86266	-2.3395	0.00045	0.00665258	yes	DUF617 family protein
XLOC_013779	XLOC_013779	Medtr3g466180	chr3:27201188-27203811	WT	A16b	OK	74.0226	20.4505	-1.85583	-4.39527	5e-05	0.00101208	yes	cationic peroxidase
XLOC_039892	XLOC_039892	Medtr7g052020	chr7:18266771-18267916	WT	A16b	OK	9.91578	2.74164	-1.85468	-3.06725	5e-05	0.00101208	yes	cysteine-rich RLK (receptor-like kinase) protein
XLOC_041766	XLOC_041766	Medtr7g111850	chr7:45943474-45945951	WT	A16b	OK	50.8901	14.0728	-1.85448	-4.15384	5e-05	0.00101208	yes	galactinol synthase
XLOC_048336	XLOC_048336	Medtr0035s0150	scaffold0035:76108-79269	WT	A16b	OK	13.6048	3.7657	-1.85312	-3.82009	5e-05	0.00101208	yes	indole-3-acetic acid-amido synthetase
XLOC_011779	XLOC_011779	Medtr2g088190	chr2:37146322-37150988	WT	A16b	OK	3.53943	0.98234	-1.84922	-2.42932	0.00035	0.00536434	yes	phenylpropenal double-bond reductase
XLOC_020765	XLOC_020765	Medtr4g073690	chr4:27963344-27966995	WT	A16b	OK	156.749	43.5875	-1.84647	-3.51911	5e-05	0.00101208	yes	nodulin-like/MFS transporter
XLOC_007057	XLOC_007057	Medtr2g018175	chr2:5719062-5720112	WT	A16b	OK	19.0156	5.29655	-1.84406	-3.52261	5e-05	0.00101208	yes	senescence regulator
XLOC_011718	XLOC_011718	Medtr2g086070	chr2:36181314-36187148	WT	A16b	OK	23.819	6.65769	-1.83902	-3.9496	5e-05	0.00101208	yes	gland-specific fatty acyl-CoA reductase
XLOC_040318	XLOC_040318	Medtr7g068190	chr7:24907767-24910964	WT	A16b	OK	2.01882	0.564589	-1.83824	-2.14464	0.00155	0.0179391	yes	receptor-like kinase
XLOC_047330	XLOC_047330	Medtr8g096020	chr8:40051674-40052556	WT	A16b	OK	16.3212	4.56614	-1.8377	-3.08507	5e-05	0.00101208	yes	transmembrane protein, putative
XLOC_048122	XLOC_048122	Medtr0017s0200	scaffold0017:144724-145069	WT	A16b	OK	41.9606	11.7442	-1.83708	-3.24024	5e-05	0.00101208	yes	hypothetical protein
XLOC_026473	XLOC_026473	Medtr5g009370	chr5:2222865-2224264	WT	A16b	OK	2.52805	0.709812	-1.83252	-1.94695	0.0037	0.0347185	yes	phosphatase 2C family protein
XLOC_044036	XLOC_044036	Medtr8g077420	chr8:32867143-32867362	WT	A16b	OK	55.0122	15.5494	-1.82289	-2.06553	0.0033	0.031821	yes	MYB family transcription factor
XLOC_014939	XLOC_014939	Medtr3g098910	chr3:45309860-45311769	WT	A16b	OK	207.285	58.6274	-1.82197	-4.11861	5e-05	0.00101208	yes	sugar efflux transporter for intercellular exchange pro
XLOC_000831	XLOC_000831	Medtr1g035240	chr1:12591865-12592109	WT	A16b	OK	354.957	100.467	-1.82092	-4.79264	5e-05	0.00101208	yes	hypothetical protein
XLOC_039504	XLOC_039504	Medtr7g027960,Medtr7g028020	chr7:9380851-9400728	WT	A16b	OK	3.39364	0.968905	-1.8084	-2.69144	5e-05	0.00101208	yes	cytochrome P450 family flavone synthase
XLOC_016708	XLOC_016708	Medtr3g052580	chr3:20798789-20802345	WT	A16b	OK	2.29665	0.656149	-1.80743	-1.94649	0.00285	0.0285431	yes	GDSL-like lipase/acylhydrolase
XLOC_021462	XLOC_021462	Medtr4g094508	chr4:38104354-38104975	WT	A16b	OK	8.7972	2.51339	-1.80741	-2.07764	0.0025	0.0257917	yes	hypothetical protein
XLOC_009452	XLOC_009452	Medtr2g102080	chr2:43926024-43927347	WT	A16b	OK	6.09836	1.74733	-1.80327	-2.14365	0.00245	0.0254125	yes	late embryogenesis abundant protein
XLOC_017578	XLOC_017578	Medtr3g076950,Medtr3g076960	chr3:34545419-34550611	WT	A16b	OK	168.448	48.389	-1.79955	-1.86534	0.00125	0.0151716	yes	phloem specific protein
XLOC_015483	XLOC_015483	Medtr3g114810	chr3:53598747-53604770	WT	A16b	OK	8.74537	2.51607	-1.79735	-2.96719	0.0001	0.00188682	yes	MFS transporter
XLOC_046427	XLOC_046427	Medtr8g064180	chr8:26900595-26902753	WT	A16b	OK	16.0106	4.62925	-1.79017	-3.3347	5e-05	0.00101208	yes	xyloglucan endotransglucosylase/hydrolase protein
XLOC_028674	XLOC_028674	Medtr5g085270	chr5:36823519-36823900	WT	A16b	OK	15.4515	4.47936	-1.78638	-2.2733	0.001	0.0127417	yes	ribosomal protein S19
XLOC_038641	XLOC_038641	Medtr7g110810	chr7:45421991-45424245	WT	A16b	OK	1.90108	0.551786	-1.78464	-2.15064	0.0016	0.0184067	yes	helix loop helix DNA-binding domain protein
XLOC_010095	XLOC_010095	Medtr2g022140	chr2:7593303-7596065	WT	A16b	OK	2.5192	0.733784	-1.77954	-2.37707	0.0001	0.00188682	yes	adenylate isopentenyltransferase
XLOC_013808	XLOC_013808	Medtr3g467100	chr3:27660134-27661144	WT	A16b	OK	22.6239	6.6521	-1.76596	-3.07356	5e-05	0.00101208	yes	Lipid transfer protein
XLOC_018293	XLOC_018293	Medtr3g098580	chr3:45013486-45015421	WT	A16b	OK	2.1186	0.623055	-1.76568	-1.78108	0.0059	0.0491598	yes	AP2 domain class transcription factor
XLOC_026323	XLOC_026323	Medtr5g005670	chr5:566634-569952	WT	A16b	OK	2.36265	0.695328	-1.76464	-2.12678	0.00125	0.0151716	yes	tryptophan synthase beta type 2
XLOC_041225	XLOC_041225	Medtr7g095430	chr7:38214358-38221949	WT	A16b	OK	18.1004	5.32721	-1.76457	-3.79925	5e-05	0.00101208	yes	sulfate/bicarbonate/oxalate exchanger sat-1
XLOC_034144	XLOC_034144	Medtr6g012140,Medtr6g012160,Medtr6g012170	chr6:3594707-3604123	WT	A16b	OK	265.774	78.4794	-1.75982	-2.86491	0.00015	0.00265041	yes	zinc-binding dehydrogenase family oxidoreductase
XLOC_044097	XLOC_044097	Medtr8g079360,Medtr8g079380,Medtr8g079400	chr8:33950454-33993524	WT	A16b	OK	19.5699	5.80283	-1.75381	-3.36075	5e-05	0.00101208	yes	LRR and NB-ARC domain disease resistance protein
XLOC_015022	XLOC_015022	Medtr3g101400	chr3:46676568-46678619	WT	A16b	OK	7.13658	2.13198	-1.74304	-2.90644	5e-05	0.00101208	yes	patatin-like phospholipase
XLOC_007310	XLOC_007310	Medtr2g026030	chr2:9376269-9381552	WT	A16b	OK	2.99501	0.896911	-1.73952	-2.4301	0.0005	0.00726856	yes	tonoplast dicarboxylate transporter
XLOC_048478	XLOC_048478	Medtr0052s0090	scaffold0052:43282-43667	WT	A16b	OK	134.071	40.3479	-1.73243	-3.74138	5e-05	0.00101208	yes	senescence-associated protein, putative
XLOC_001808	XLOC_001808	Medtr1g069960	chr1:30641534-30642361	WT	A16b	OK	2.96881	0.895603	-1.72895	-1.8941	0.0035	0.0333971	yes	ethylene response factor
XLOC_014179	XLOC_014179	Medtr3g074860,Medtr3g074890	chr3:33820783-33829253	WT	A16b	OK	18.4893	5.57801	-1.72887	-2.51517	5e-05	0.00101208	yes	phosphate-responsive 1 family protein
XLOC_023278	XLOC_023278	Medtr4g027390	chr4:9462673-9466238	WT	A16b	OK	3.0863	0.932704	-1.72639	-2.06203	0.00205	0.0221995	yes	phosphorus starvation-induced protein
XLOC_043910	XLOC_043910	Medtr8g073730,Medtr8g073770,Medtr8g073850	chr8:31160826-31221384	WT	A16b	OK	31.2841	9.47151	-1.72376	-2.36005	0.0002	0.00337241	yes	disease resistance-responsive, dirigent domain protein
XLOC_017259	XLOC_017259	Medtr3g067510	chr3:30055557-30174052	WT	A16b	OK	626.091	190.134	-1.71935	-3.75961	5e-05	0.00101208	yes	albumin I
XLOC_013697	XLOC_013697	Medtr3g464370	chr3:25861899-25864983	WT	A16b	OK	2.9597	0.899745	-1.71786	-2.54239	5e-05	0.00101208	yes	mannose-binding lectin superfamily protein
XLOC_047374	XLOC_047374	Medtr8g096910,Medtr8g096920	chr8:40675353-40682449	WT	A16b	OK	284.159	86.4433	-1.71687	-3.44688	5e-05	0.00101208	yes	pathogenesis-related thaumatin family protein
XLOC_011096	XLOC_011096	Medtr2g461970	chr2:25632721-25636216	WT	A16b	OK	16.1531	4.91937	-1.71526	-3.47724	5e-05	0.00101208	yes	alpha-1,4-glucan-protein synthase [UDP-forming]-like
XLOC_031261	XLOC_031261	Medtr5g076620	chr5:32685851-32690189	WT	A16b	OK	5.54027	1.68762	-1.71496	-2.97188	5e-05	0.00101208	yes	squalene/phytoene synthase
XLOC_047698	XLOC_047698	Medtr8g107420	chr8:45403347-45404345	WT	A16b	OK	10.1687	3.11598	-1.70638	-2.74249	5e-05	0.00101208	yes	DUF4228 domain protein
XLOC_048626	XLOC_048626	Medtr0078s0010,Medtr0078s0060,Medtr0078s0190	scaffold0078:2000-58315	WT	A16b	OK	29.0649	8.93552	-1.70165	-3.93865	5e-05	0.00101208	yes	UDP-glucosyltransferase family protein
XLOC_009576	XLOC_009576	Medtr2g005130	chr2:54898-57356	WT	A16b	OK	50.1188	15.4334	-1.6993	-3.98383	5e-05	0.00101208	yes	peptide/nitrate transporter
XLOC_009294	XLOC_009294	Medtr2g097530,Medtr2g097540	chr2:41649907-41658806	WT	A16b	OK	4.85941	1.49774	-1.698	-2.41052	5e-05	0.00101208	yes	IAA-amino acid hydrolase ILR1-like protein
XLOC_020436	XLOC_020436	Medtr4g063090	chr4:23338917-23341036	WT	A16b	OK	4.79211	1.48394	-1.69123	-2.56493	0.0001	0.00188682	yes	tonoplast intrinsic protein
XLOC_025889	XLOC_025889	Medtr4g123553	chr4:51368548-51370818	WT	A16b	OK	13.8317	4.287	-1.68994	-3.40241	5e-05	0.00101208	yes	UDP-glucosyltransferase family protein
XLOC_028504	XLOC_028504	Medtr5g079880	chr5:34165367-34168754	WT	A16b	OK	11.6769	3.63114	-1.68517	-3.05192	5e-05	0.00101208	yes	calcium-dependent lipid-binding (CaLB domain) family
XLOC_019312	XLOC_019312	Medtr4g014060	chr4:3898586-3900131	WT	A16b	OK	2.27355	0.707398	-1.68435	-2.21394	0.00155	0.0179391	yes	PRA1 (prenylated RAB acceptor) family protein
XLOC_041358	XLOC_041358	Medtr7g100100	chr7:40243267-40244051	WT	A16b	OK	6.68561	2.08116	-1.68367	-2.235	0.00025	0.00405859	yes	Cys2-His2 zinc finger transcription factor
XLOC_007645	XLOC_007645	Medtr2g437110	chr2:14513796-14517412	WT	A16b	OK	1.14203	0.356	-1.68165	-1.63306	0.00595	0.0493835	yes	F-box protein interaction domain protein
XLOC_029337	XLOC_029337	Medtr5g006970	chr5:1153737-1155566	WT	A16b	OK	5.91298	1.84324	-1.68164	-2.22089	0.0005	0.00726856	yes	alba DNA/RNA-binding protein
XLOC_021936	XLOC_021936	Medtr4g111770	chr4:46184393-46185411	WT	A16b	OK	26.4474	8.25374	-1.68001	-3.42832	5e-05	0.00101208	yes	oleosin
XLOC_024134	XLOC_024134	Medtr4g066590,Medtr4g066630	chr4:25167112-25181339	WT	A16b	OK	9.36307	2.92892	-1.67661	-3.16969	5e-05	0.00101208	yes	glycoside hydrolase family 1 protein
XLOC_036629	XLOC_036629	Medtr7g034745	chr7:13161389-13161674	WT	A16b	OK	25.4421	7.96851	-1.67484	-2.57206	0.00305	0.0299062	yes	hypothetical protein
XLOC_018135	XLOC_018135	Medtr3g093400	chr3:42679903-42680765	WT	A16b	OK	11.6235	3.65494	-1.66912	-2.77064	5e-05	0.00101208	yes	response to low sulfur protein, putative
XLOC_026075	XLOC_026075	Medtr4g130540	chr4:54394999-54397596	WT	A16b	OK	8.59585	2.70369	-1.66871	-3.23506	5e-05	0.00101208	yes	heat shock 70 kDa protein
XLOC_047220	XLOC_047220	Medtr8g092460	chr8:38652486-38654304	WT	A16b	OK	9.27916	2.92918	-1.6635	-2.76196	5e-05	0.00101208	yes	DNA-binding domain protein
XLOC_024406	XLOC_024406	Medtr4g075690	chr4:28938441-28942582	WT	A16b	OK	14.3922	4.55827	-1.65873	-3.38835	5e-05	0.00101208	yes	multi-copper oxidase-like protein
XLOC_024044	XLOC_024044	Medtr4g063885	chr4:23766557-23767387	WT	A16b	OK	3.64446	1.15571	-1.65692	-1.95093	0.0029	0.0289081	yes	hypothetical protein
XLOC_049054	XLOC_049054	Medtr0190s0020	scaffold0190:4152-5637	WT	A16b	OK	18.6566	5.93363	-1.6527	-3.27114	5e-05	0.00101208	yes	HXXXD-type acyl-transferase family protein
XLOC_044790	XLOC_044790	Medtr8g104890	chr8:44221069-44222607	WT	A16b	OK	8.42151	2.69134	-1.64575	-2.58137	5e-05	0.00101208	yes	plant cadmium resistance protein
XLOC_041658	XLOC_041658	Medtr7g108875	chr7:44463173-44465798	WT	A16b	OK	23.7501	7.59451	-1.64491	-3.63696	5e-05	0.00101208	yes	pectinesterase/pectinesterase inhibitor, putative
XLOC_041546	XLOC_041546	Medtr7g105870	chr7:42989208-42990385	WT	A16b	OK	74.4286	23.8193	-1.64372	-3.89949	5e-05	0.00101208	yes	harpin-induced-like protein
XLOC_015359	XLOC_015359	Medtr3g110330	chr3:51495441-51500559	WT	A16b	OK	34.0718	10.92	-1.6416	-3.88589	5e-05	0.00101208	yes	NADP-dependent malic enzyme-like protein
XLOC_020455	XLOC_020455	Medtr4g063710,Medtr4g063720	chr4:23586133-23598113	WT	A16b	OK	37.3286	11.9696	-1.64091	-2.41614	0.0037	0.0347185	yes	heat shock cognate 70 kDa protein
XLOC_025871	XLOC_025871	Medtr4g123950	chr4:51111105-51113248	WT	A16b	OK	129.289	41.5339	-1.63824	-3.81811	5e-05	0.00101208	yes	group 3 LEA protein
XLOC_030340	XLOC_030340	Medtr5g037950	chr5:16577586-16578974	WT	A16b	OK	139.773	44.9669	-1.63615	-3.80605	5e-05	0.00101208	yes	thioredoxin
XLOC_024858	XLOC_024858	Medtr4g090525	chr4:35892578-35895525	WT	A16b	OK	45.4348	14.685	-1.62946	-3.41482	5e-05	0.00101208	yes	3'(2'),5'-bisphosphate nucleotidase
XLOC_002045	XLOC_002045	Medtr1g077560	chr1:34616048-34617274	WT	A16b	OK	6.16545	1.99454	-1.62815	-2.65417	5e-05	0.00101208	yes	late embryogenesis abundant hydroxyproline-rich
XLOC_028391	XLOC_028391	Medtr5g076250	chr5:32478490-32483095	WT	A16b	OK	19.0386	6.1602	-1.62788	-3.33432	5e-05	0.00101208	yes	lecithin retinol acyltransferase
XLOC_023721	XLOC_023721	Medtr4g451295	chr4:18191838-18193502	WT	A16b	OK	7.44346	2.42057	-1.62062	-2.59369	5e-05	0.00101208	yes	signal anchor, putative
XLOC_024230	XLOC_024230	Medtr4g070430	chr4:26540605-26545426	WT	A16b	OK	99.7979	32.4548	-1.62058	-3.44882	5e-05	0.00101208	yes	glucose-1-phosphate adenylyltransferase family pro
XLOC_029174	XLOC_029174	Medtr5g097300	chr5:42616001-42616980	WT	A16b	OK	2.73029	0.888551	-1.61953	-1.94118	0.0043	0.0386476	yes	hypothetical protein
XLOC_004838	XLOC_004838	Medtr1g060550	chr1:26347875-26349522	WT	A16b	OK	132.343	43.2126	-1.61476	-3.70273	5e-05	0.00101208	yes	cytochrome P450 family 94 protein
XLOC_038187	XLOC_038187	Medtr7g096320,Medtr7g096330,Medtr7g096340	chr7:38641644-38656449	WT	A16b	OK	11.661	3.80843	-1.61442	-2.19838	0.0007	0.00952645	yes	cytochrome P450 family 94 protein
XLOC_013001	XLOC_013001	Medtr3g034640	chr3:11236701-11241904	WT	A16b	OK	74.4784	24.3255	-1.61435	-3.42647	5e-05	0.00101208	yes	specific tissue protein
XLOC_046819	XLOC_046819	Medtr8g077890	chr8:33161159-33163766	WT	A16b	OK	3.76434	1.22955	-1.61427	-2.3832	0.00025	0.00405859	yes	polyol/monosaccharide transporter 1
XLOC_014550	XLOC_014550	Medtr3g086630	chr3:39270287-39270987	WT	A16b	OK	8.69246	2.84287	-1.61241	-2.31714	0.0005	0.00726856	yes	C3HC4-type RING zinc finger protein
XLOC_009432	XLOC_009432	Medtr2g101560,Medtr2g101590,Medtr2g101610,Medtr2g101640	chr2:43684833-43729540	WT	A16b	OK	91.6504	30.0069	-1.61085	-2.95235	5e-05	0.00101208	yes	nitrate transporter 1
XLOC_046136	XLOC_046136	Medtr8g061110	chr8:21179050-21182822	WT	A16b	OK	4.899	1.6051	-1.60983	-3.08518	5e-05	0.00101208	yes	S-locus lectin kinase family protein
XLOC_007022	XLOC_007022	Medtr2g016800	chr2:5209562-5210425	WT	A16b	OK	5.81423	1.90518	-1.60966	-2.26949	0.0005	0.00726856	yes	transmembrane protein, putative
XLOC_047103	XLOC_047103	Medtr8g089300	chr8:37099765-37100964	WT	A16b	OK	8.07407	2.65118	-1.60666	-2.54372	5e-05	0.00101208	yes	CASP POPTRDRAFT-like protein
XLOC_024857	XLOC_024857	Medtr4g090520	chr4:35891069-35892107	WT	A16b	OK	164.824	54.1371	-1.60624	-3.83706	5e-05	0.00101208	yes	Novel GRP family
XLOC_014010	XLOC_014010	Medtr3g069410	chr3:31052778-31056851	WT	A16b	OK	3.19148	1.05035	-1.60336	-2.50293	0.00025	0.00405859	yes	zinc ion-binding protein
XLOC_027236	XLOC_027236	Medtr5g030740	chr5:13133968-13135416	WT	A16b	OK	123.455	40.8289	-1.59632	-3.26273	5e-05	0.00101208	yes	hydroxyproline-rich glycoprotein family protein
XLOC_006332	XLOC_006332	Medtr1g110290	chr1:49735116-49737508	WT	A16b	OK	1.58024	0.527241	-1.58361	-1.93082	0.0041	0.0374286	yes	core-2/I-branching enzyme
XLOC_009998	XLOC_009998	Medtr2g019370	chr2:6312833-6315290	WT	A16b	OK	18.2678	6.0961	-1.58334	-3.32426	5e-05	0.00101208	yes	plant gibberellin 2-oxidase
XLOC_018517	XLOC_018517	Medtr3g104750	chr3:48288588-48289664	WT	A16b	OK	4.94189	1.64926	-1.58324	-1.89811	0.003	0.0295367	yes	WRKY family transcription factor
XLOC_036071	XLOC_036071	Medtr7g010820	chr7:2743164-2746135	WT	A16b	OK	26.7553	8.94728	-1.58031	-3.21172	5e-05	0.00101208	yes	peptide/nitrate transporter
XLOC_005322	XLOC_005322	Medtr1g076570	chr1:34137654-34140386	WT	A16b	OK	1.44297	0.483928	-1.57618	-1.86403	0.005	0.043277	yes	2-methyl-6-phytylbenzoquinone methyltranferase
XLOC_022523	XLOC_022523	Medtr4g131720	chr4:54952001-54953188	WT	A16b	OK	7.3965	2.48163	-1.57555	-2.181	0.0003	0.00472635	yes	hypothetical protein
XLOC_027603	XLOC_027603	Medtr5g043660	chr5:19189610-19190948	WT	A16b	OK	25.4518	8.56062	-1.57198	-3.40383	5e-05	0.00101208	yes	nodulin-like protein, putative
XLOC_006966	XLOC_006966	Medtr2g015540	chr2:4612716-4613824	WT	A16b	OK	18.5853	6.26151	-1.56958	-2.88372	5e-05	0.00101208	yes	transmembrane protein, putative
XLOC_004210	XLOC_004210	Medtr1g039020	chr1:14404530-14405188	WT	A16b	OK	12.5766	4.24336	-1.56746	-2.39255	0.00105	0.0132643	yes	hypothetical protein
XLOC_000640	XLOC_000640	Medtr1g028300	chr1:9502075-9505086	WT	A16b	OK	2.65904	0.89854	-1.56525	-2.1665	0.0007	0.00952645	yes	protein phosphatase 2C-like protein
XLOC_023741	XLOC_023741	Medtr4g051515	chr4:18426004-18427533	WT	A16b	OK	1.97707	0.668497	-1.56437	-1.95931	0.00185	0.0205795	yes	E3 ubiquitin-protein ligase PUB23-like protein
XLOC_003212	XLOC_003212	Medtr1g115190	chr1:51860316-51863568	WT	A16b	OK	11.8223	4.0037	-1.56211	-3.33491	5e-05	0.00101208	yes	aluminum activated malate transporter family protein
XLOC_009657	XLOC_009657	Medtr2g007960	chr2:1213086-1215762	WT	A16b	OK	2.21854	0.755955	-1.55324	-2.0745	0.00135	0.0161604	yes	auxin-induced 5NG4-like protein
XLOC_044794	XLOC_044794	Medtr8g105190	chr8:44364552-44365021	WT	A16b	OK	18.944	6.47022	-1.54986	-2.29115	0.00035	0.00536434	yes	hypothetical protein
XLOC_031257	XLOC_031257	Medtr5g076500	chr5:32643984-32648280	WT	A16b	OK	1.84186	0.631085	-1.54526	-2.30574	0.0002	0.00337241	yes	P-loop nucleoside triphosphate hydrolase protein
XLOC_027034	XLOC_027034	Medtr5g024350	chr5:9799591-9804585	WT	A16b	OK	13.155	4.51115	-1.54405	-3.39112	5e-05	0.00101208	yes	glutamate receptor 32
XLOC_028124	XLOC_028124	Medtr5g067320	chr5:28438483-28440391	WT	A16b	OK	16.4705	5.67908	-1.53616	-3.11523	5e-05	0.00101208	yes	transmembrane protein, putative
XLOC_025850	XLOC_025850	Medtr4g123040	chr4:50776702-50778712	WT	A16b	OK	12.1174	4.17911	-1.53581	-2.92016	5e-05	0.00101208	yes	myb transcription factor
XLOC_046630	XLOC_046630	Medtr8g071920	chr8:30347941-30355218	WT	A16b	OK	3.28383	1.13318	-1.535	-2.54233	0.0001	0.00188682	yes	nodulin-like/MFS transporter
XLOC_008743	XLOC_008743	Medtr2g079580	chr2:33517182-33521005	WT	A16b	OK	27.4896	9.54121	-1.52664	-3.31721	5e-05	0.00101208	yes	glycoside hydrolase family 1 protein
XLOC_007583	XLOC_007583	Medtr2g035220	chr2:13541137-13542216	WT	A16b	OK	8.04303	2.79248	-1.52619	-2.32125	0.0002	0.00337241	yes	ABA-responsive protein
XLOC_011358	XLOC_011358	Medtr2g072930	chr2:30852362-30854638	WT	A16b	OK	192.963	67.1762	-1.5223	-3.40578	5e-05	0.00101208	yes	2OG-Fe(II) oxygenase family oxidoreductase
XLOC_001104	XLOC_001104	Medtr1g045505	chr1:17069977-17070750	WT	A16b	OK	3.60824	1.25861	-1.51946	-1.81118	0.00455	0.0403652	yes	translocase of outer membrane complex, TOM22
XLOC_041749	XLOC_041749	Medtr7g111320	chr7:45691939-45695946	WT	A16b	OK	1.08538	0.380838	-1.51095	-1.90392	0.00205	0.0221995	yes	phytochrome-interacting factor 31
XLOC_031931	XLOC_031931	Medtr5g096680	chr5:42285581-42286627	WT	A16b	OK	17.4447	6.13574	-1.50748	-2.98929	5e-05	0.00101208	yes	late embryogenesis abundant protein
XLOC_031679	XLOC_031679	Medtr5g089320	chr5:38807981-38811203	WT	A16b	OK	1.52581	0.537336	-1.50568	-2.0248	0.0013	0.0156694	yes	calmodulin-domain kinase CDPK protein
XLOC_006104	XLOC_006104	Medtr1g102510	chr1:46310215-46311577	WT	A16b	OK	25.4854	9.0236	-1.4979	-3.18868	5e-05	0.00101208	yes	hydroxyproline-rich glycoprotein family protein
XLOC_012116	XLOC_012116	Medtr2g099470	chr2:42638322-42640316	WT	A16b	OK	13.6392	4.83768	-1.49537	-2.94331	5e-05	0.00101208	yes	Chitinase (Class IV) / Hevein
XLOC_001488	XLOC_001488	Medtr1g056640	chr1:24772576-24774649	WT	A16b	OK	77.6446	27.5621	-1.4942	-3.50789	5e-05	0.00101208	yes	O-glycosyl hydrolase family 17 protein
XLOC_011379	XLOC_011379	Medtr2g073510	chr2:31163191-31168510	WT	A16b	OK	46.8731	16.7737	-1.48256	-3.43103	5e-05	0.00101208	yes	Pmr5/Cas1p GDSL/SGNH-like acyl-esterase protein
XLOC_002425	XLOC_002425	Medtr1g090150	chr1:40382848-40384473	WT	A16b	OK	8.91602	3.19211	-1.48189	-2.40057	0.00035	0.00536434	yes	glutathione S-transferase, amino-terminal protein
XLOC_023062	XLOC_023062	Medtr4g018880	chr4:5831609-5833458	WT	A16b	OK	47.9629	17.2948	-1.47158	-3.33544	5e-05	0.00101208	yes	PAR1 protein
XLOC_007565	XLOC_007565	Medtr2g034760	chr2:13321066-13323053	WT	A16b	OK	3.74307	1.35277	-1.46831	-1.9452	0.003	0.0295367	yes	Novel family
XLOC_015099	XLOC_015099	Medtr3g103460	chr3:47751101-47755318	WT	A16b	OK	19.758	7.15379	-1.46566	-3.32032	5e-05	0.00101208	yes	AP2-like ethylene-responsive transcription factor
XLOC_029413	XLOC_029413	Medtr5g009140	chr5:2114675-2117290	WT	A16b	OK	2.6011	0.942487	-1.46458	-1.73736	0.0031	0.0302881	yes	triacylglycerol lipase
XLOC_011717	XLOC_011717	Medtr2g086040	chr2:36169419-36170996	WT	A16b	OK	1.95682	0.709889	-1.46285	-1.72895	0.0047	0.0415041	yes	cytochrome P450 family 94 protein
XLOC_011372	XLOC_011372	Medtr2g073260	chr2:31030488-31040510	WT	A16b	OK	12.6191	4.58001	-1.46218	-3.33968	5e-05	0.00101208	yes	trehalose-6-phosphate synthase
XLOC_021448	XLOC_021448	Medtr4g094428	chr4:37973931-37975541	WT	A16b	OK	12.0551	4.38458	-1.45913	-2.92121	5e-05	0.00101208	yes	G1-like protein
XLOC_007240	XLOC_007240	Medtr2g023540	chr2:8314459-8317377	WT	A16b	OK	48.0875	17.5041	-1.45797	-3.4417	5e-05	0.00101208	yes	5'-adenylylsulfate reductase
XLOC_002478	XLOC_002478	Medtr1g090957	chr1:41065566-41066415	WT	A16b	OK	49.1922	17.9158	-1.4572	-2.92929	5e-05	0.00101208	yes	legume lectin beta domain protein
XLOC_031192	XLOC_031192	Medtr5g074880	chr5:31809375-31813005	WT	A16b	OK	4.16711	1.51903	-1.4559	-1.86279	0.0039	0.0361009	yes	GCN5-like protein 1 (GCN5L1) protein
XLOC_040062	XLOC_040062	Medtr7g058840,Medtr7g058860	chr7:21123067-21132945	WT	A16b	OK	1.27923	0.46822	-1.45002	-1.71585	0.0027	0.027355	yes	Serine/Threonine kinase, plant-type protein
XLOC_033694	XLOC_033694	Medtr6g082420	chr6:30780649-30786599	WT	A16b	OK	2.94603	1.07845	-1.44981	-2.23434	0.0005	0.00726856	yes	alpha/beta fold hydrolase
XLOC_006279	XLOC_006279	Medtr1g107500	chr1:48805312-48807135	WT	A16b	OK	5.64938	2.07602	-1.44427	-2.5368	5e-05	0.00101208	yes	LRR receptor-like kinase family protein
XLOC_044061	XLOC_044061	Medtr8g078240	chr8:33345662-33346992	WT	A16b	OK	3.65859	1.34916	-1.43923	-2.11889	0.00055	0.00780041	yes	CAZy family GT8 glycosyltransferase
XLOC_006394	XLOC_006394	Medtr1g112370	chr1:50869845-50873199	WT	A16b	OK	4.45989	1.64606	-1.43799	-2.22892	0.00075	0.0100642	yes	myb-like DNA-binding domain, shaqkyf class protein
XLOC_003993	XLOC_003993	Medtr1g031650	chr1:11069079-11071368	WT	A16b	OK	74.0829	27.3651	-1.4368	-3.11847	5e-05	0.00101208	yes	calcium-dependent lipid-binding (CaLB domain) protein
XLOC_022161	XLOC_022161	Medtr4g119790	chr4:49633552-49634198	WT	A16b	OK	23.5341	8.7109	-1.43386	-2.64033	5e-05	0.00101208	yes	flowering-promoting factor-like protein
XLOC_005404	XLOC_005404	Medtr1g079520	chr1:35337252-35341377	WT	A16b	OK	1.3955	0.51804	-1.42965	-2.13358	0.0006	0.00835515	yes	LRR receptor-like kinase
XLOC_025683	XLOC_025683	Medtr4g117040	chr4:48483065-48488071	WT	A16b	OK	1.41773	0.526454	-1.42921	-1.92243	0.00185	0.0205795	yes	cysteine-rich RLK (receptor-like kinase) protein
XLOC_035769	XLOC_035769	Medtr6g088695	chr6:33831445-33836514	WT	A16b	OK	1.55321	0.577005	-1.4286	-1.71994	0.0058	0.0485797	yes	nucleotide-diphospho-sugar transferase domain protein
XLOC_036963	XLOC_036963	Medtr7g056747	chr7:20393580-20399537	WT	A16b	OK	4.49561	1.67164	-1.42726	-2.11116	0.0009	0.0117244	yes	glycoside hydrolase family 1 protein
XLOC_029608	XLOC_029608	Medtr5g015020	chr5:5133747-5135930	WT	A16b	OK	1.55303	0.579061	-1.4233	-1.71068	0.00585	0.0488918	yes	1-aminocyclopropane-1-carboxylate synthase
XLOC_031520	XLOC_031520	Medtr5g084240	chr5:36353733-36354942	WT	A16b	OK	5.7126	2.1322	-1.4218	-2.27744	0.0001	0.00188682	yes	oxidoreductase/transition metal ion-binding protein
XLOC_014288	XLOC_014288	Medtr3g078800	chr3:35573765-35574929	WT	A16b	OK	2.53851	0.947606	-1.42162	-1.81212	0.00445	0.039643	yes	late embryogenesis abundant hydroxyproline-rich glycoprotein
XLOC_049162	XLOC_049162	Medtr0236s0050	scaffold0236:23309-26220	WT	A16b	OK	3.39044	1.26662	-1.42049	-2.11844	0.00185	0.0205795	yes	peptide/nitrate transporter
XLOC_029898	XLOC_029898	Medtr5g024560,Medtr5g024640,Medtr5g024660	chr5:9870799-9912996	WT	A16b	OK	14.2523	5.34249	-1.41561	-2.81967	5e-05	0.00101208	yes	auxin efflux carrier family protein
XLOC_009956	XLOC_009956	Medtr2g017915,Medtr2g017925,Medtr2g017955,Medtr2g017965	chr2:5571523-5593500	WT	A16b	OK	26.466	9.98577	-1.40619	-3.13159	5e-05	0.00101208	yes	GDSL-like lipase/acylhydrolase
XLOC_017972	XLOC_017972	Medtr3g088150	chr3:39969704-39974234	WT	A16b	OK	73.8109	27.9255	-1.40225	-3.30844	5e-05	0.00101208	yes	NAD-dependent aldehyde dehydrogenase family protein
XLOC_028423	XLOC_028423	Medtr5g077170	chr5:32931669-32935743	WT	A16b	OK	9.72659	3.68498	-1.40028	-2.80455	5e-05	0.00101208	yes	transmembrane 9 family protein
XLOC_017254	XLOC_017254	Medtr3g067430	chr3:30049148-30050282	WT	A16b	OK	11.3727	4.31119	-1.39942	-2.45112	0.0001	0.00188682	yes	albumin I
XLOC_028300	XLOC_028300	Medtr5g072860	chr5:31009285-31011082	WT	A16b	OK	5.0825	1.9271	-1.39911	-2.40496	5e-05	0.00101208	yes	UDP-glucosyltransferase family protein
XLOC_033622	XLOC_033622	Medtr6g078320	chr6:29398738-29402655	WT	A16b	OK	1.4488	0.549602	-1.3984	-1.71891	0.0043	0.0386476	yes	UDP-glucosyltransferase family protein
XLOC_011589	XLOC_011589	Medtr2g082050,Medtr2g082060	chr2:34473604-34488466	WT	A16b	OK	2.30978	0.877539	-1.39622	-1.79137	0.0019	0.0209776	yes	sesquiterpene synthase, putative
XLOC_028472	XLOC_028472	Medtr5g078780	chr5:33660869-33670952	WT	A16b	OK	6.66223	2.5369	-1.39294	-2.74268	5e-05	0.00101208	yes	CCAAT-binding factor
XLOC_031691	XLOC_031691	Medtr5g089720	chr5:38997817-39000096	WT	A16b	OK	20.4351	7.8165	-1.38645	-3.24711	5e-05	0.00101208	yes	calcium-dependent lipid-binding (CaLB domain) family protein
XLOC_040037	XLOC_040037	Medtr7g057170	chr7:20548958-20555366	WT	A16b	OK	2.87183	1.10221	-1.38157	-2.4176	5e-05	0.00101208	yes	LRR receptor-like kinase
XLOC_011528	XLOC_011528	Medtr2g079630,Medtr2g079650	chr2:33540077-33555029	WT	A16b	OK	97.2729	37.3655	-1.38033	-3.42291	5e-05	0.00101208	yes	cystathionine beta-synthase (CBS) family protein
XLOC_005900	XLOC_005900	Medtr1g095950	chr1:43211459-43212568	WT	A16b	OK	111.258	42.7886	-1.37862	-3.14705	5e-05	0.00101208	yes	hypothetical protein
XLOC_028585	XLOC_028585	Medtr5g082260	chr5:35349839-35358220	WT	A16b	OK	1.62688	0.629848	-1.36903	-1.71717	0.00595	0.0493835	yes	M50 family peptidase
XLOC_017951	XLOC_017951	Medtr3g087700	chr3:39733237-39734754	WT	A16b	OK	18.3824	7.1215	-1.36807	-2.7242	5e-05	0.00101208	yes	DUF581 family protein
XLOC_028396	XLOC_028396	Medtr5g076470	chr5:32625820-32629476	WT	A16b	OK	17.0997	6.63695	-1.36538	-2.62705	5e-05	0.00101208	yes	microsomal glutathione S-transferase, putative
XLOC_026252	XLOC_026252	-	chr4:32220176-32220424	WT	A16b	OK	665.328	258.559	-1.36357	-3.17455	5e-05	0.00101208	yes	#N/A
XLOC_029047	XLOC_029047	Medtr5g094610	chr5:41344876-41348219	WT	A16b	OK	6.88688	2.67882	-1.36225	-2.67308	0.00015	0.00265041	yes	transcription termination factor family protein
XLOC_034127	XLOC_034127	Medtr6g011400	chr6:3215313-3218009	WT	A16b	OK	2.43099	0.946481	-1.3609	-1.79623	0.0042	0.0380698	yes	auxin efflux carrier family transporter
XLOC_015404	XLOC_015404	Medtr3g111650	chr3:52205779-52206402	WT	A16b	OK	19.8636	7.7391	-1.35989	-2.35447	0.00035	0.00536434	yes	hypothetical protein
XLOC_009752	XLOC_009752	Medtr2g011180	chr2:2681087-2686753	WT	A16b	OK	2.03379	0.793834	-1.35726	-2.14227	0.00045	0.00665258	yes	G-type lectin S-receptor-like Serine/Threonine-kinase
XLOC_035766	XLOC_035766	Medtr6g088670	chr6:33784136-33795204	WT	A16b	OK	43.1537	16.858	-1.35605	-2.92225	5e-05	0.00101208	yes	ABC transporter B family protein
XLOC_031827	XLOC_031827	Medtr5g093390	chr5:40768932-40772515	WT	A16b	OK	165.997	64.874	-1.35544	-3.20396	5e-05	0.00101208	yes	GDP-L-galactose phosphorylase
XLOC_006243	XLOC_006243	Medtr1g106775	chr1:48306712-48311526	WT	A16b	OK	10.5396	4.1194	-1.35531	-2.51465	5e-05	0.00101208	yes	peroxisomal membrane 22 kDa (Mpv17/PMP22) protein
XLOC_028575	XLOC_028575	Medtr5g081790,Medtr5g081810	chr5:35053146-35072918	WT	A16b	OK	32.1212	12.5658	-1.35403	-3.00111	5e-05	0.00101208	yes	laccase/diphenol oxidase family protein
XLOC_032007	XLOC_032007	Medtr5g098960	chr5:43324496-43327556	WT	A16b	OK	8.95832	3.5123	-1.35081	-2.29435	0.0001	0.00188682	yes	UDP-glucosyltransferase family protein
XLOC_034125	XLOC_034125	Medtr6g011340	chr6:3171613-3173586	WT	A16b	OK	2.29505	0.901357	-1.34835	-1.82547	0.0022	0.0233753	yes	UDP-glucosyltransferase family protein
XLOC_038800	XLOC_038800	Medtr7g115360	chr7:47665874-47666551	WT	A16b	OK	5.62301	2.20915	-1.34785	-1.79436	0.0028	0.0281747	yes	hypothetical protein
XLOC_037002	XLOC_037002	Medtr7g058510	chr7:21082453-21085521	WT	A16b	OK	11.6563	4.59105	-1.34421	-2.57646	5e-05	0.00101208	yes	PPPDE thiol peptidase family protein, putative
XLOC_011381	XLOC_011381	Medtr2g073540,Medtr2g073560,Medtr2g073600,Medtr2g073630	chr2:31187435-31237480	WT	A16b	OK	3.77892	1.49059	-1.34209	-2.21136	0.0002	0.00337241	yes	cysteine-rich RLK (receptor-like kinase) protein
XLOC_020444	XLOC_020444	Medtr4g063310	chr4:23423176-23446851	WT	A16b	OK	44.8165	17.6949	-1.34069	-2.3689	0.0013	0.0156694	yes	transmembrane protein, putative
XLOC_022067	XLOC_022067	Medtr4g116420	chr4:48228379-48231422	WT	A16b	OK	44.6342	17.6534	-1.3382	-3.32388	5e-05	0.00101208	yes	phosphatase 2C family protein
XLOC_042954	XLOC_042954	Medtr8g039070	chr8:14542714-14544332	WT	A16b	OK	3.63074	1.43669	-1.33752	-2.02352	0.0013	0.0156694	yes	organic cation/carnitine transporter, putative
XLOC_006833	XLOC_006833	Medtr2g011070	chr2:2634658-2637836	WT	A16b	OK	5.55718	2.19986	-1.33694	-2.37491	0.0001	0.00188682	yes	BHLH transcription factor-like protein
XLOC_008915	XLOC_008915	Medtr2g086530	chr2:36380592-36385598	WT	A16b	OK	54.2463	21.4783	-1.33664	-3.1975	5e-05	0.00101208	yes	glycoside hydrolase family 17 protein
XLOC_048466	XLOC_048466	Medtr0050s0240	scaffold0050:82468-84990	WT	A16b	OK	53.028	21.0449	-1.33329	-2.17881	0.0007	0.00952645	yes	embryo-specific protein
XLOC_011479	XLOC_011479	Medtr2g078210	chr2:32509623-32513502	WT	A16b	OK	28.2301	11.2126	-1.33211	-3.02636	5e-05	0.00101208	yes	calmodulin-binding protein
XLOC_022022	XLOC_022022	Medtr4g114870	chr4:47332651-47334953	WT	A16b	OK	101.911	40.4804	-1.33201	-3.18357	5e-05	0.00101208	yes	plastocyanin-like domain protein
XLOC_038387	XLOC_038387	Medtr7g102520	chr7:41544572-41546108	WT	A16b	OK	10.913	4.34755	-1.32777	-2.28572	5e-05	0.00101208	yes	UDP-glucosyltransferase family protein
XLOC_014581	XLOC_014581	Medtr3g087740	chr3:39750417-39757684	WT	A16b	OK	4.59732	1.8348	-1.32517	-2.4738	0.00015	0.00265041	yes	sulfate/bicarbonate/oxalate exchanger sat-1
XLOC_032111	XLOC_032111	Medtr6g004880	chr6:485488-490474	WT	A16b	OK	29.6226	11.8716	-1.31918	-3.25965	5e-05	0.00101208	yes	raffinose synthase or seed inhibition protein
XLOC_025732	XLOC_025732	Medtr4g118780	chr4:49213162-49216529	WT	A16b	OK	1.50735	0.604229	-1.31885	-1.80245	0.0034	0.0326376	yes	cyclin-dependent kinase
XLOC_003113	XLOC_003113	Medtr1g111550	chr1:50406494-50408598	WT	A16b	OK	15.1704	6.08595	-1.31771	-2.99971	5e-05	0.00101208	yes	MFS transporter
XLOC_031410	XLOC_031410	Medtr5g081650	chr5:34979850-34998699	WT	A16b	OK	133.959	53.8941	-1.31359	-2.54461	5e-05	0.00101208	yes	Yos1-like protein
XLOC_006055	XLOC_006055	Medtr1g100627	chr1:45547837-45552041	WT	A16b	OK	136.907	55.1611	-1.31147	-2.97313	5e-05	0.00101208	yes	hypothetical protein
XLOC_030084	XLOC_030084	Medtr5g030290,Medtr5g030310,Medtr5g430430,Medtr5g430440	chr5:12732619-12804341	WT	A16b	OK	320.806	129.376	-1.31013	-3.01942	5e-05	0.00101208	yes	hypothetical protein
XLOC_017586	XLOC_017586	Medtr3g077250	chr3:34685464-34691505	WT	A16b	OK	4.9317	1.99054	-1.30893	-2.24303	0.0003	0.00472635	yes	tryptophan aminotransferase-like protein
XLOC_029128	XLOC_029128	Medtr5g096410	chr5:42153788-42156529	WT	A16b	OK	30.6258	12.3895	-1.30563	-3.14258	5e-05	0.00101208	yes	E3 ubiquitin protein ligase RIE1-like protein, putative
XLOC_030929	XLOC_030929	Medtr5g066020	chr5:27814636-27816977	WT	A16b	OK	1.94724	0.788854	-1.3036	-1.80581	0.0047	0.0415041	yes	AT hook motif DNA-binding family protein
XLOC_037872	XLOC_037872	Medtr7g086780	chr7:33750641-33752953	WT	A16b	OK	2.61777	1.06278	-1.3005	-1.78136	0.00405	0.0371844	yes	Dof zinc finger DOF52-like protein
XLOC_031935	XLOC_031935	Medtr5g096855	chr5:42376844-42377222	WT	A16b	OK	181.332	73.7047	-1.2988	-2.88025	5e-05	0.00101208	yes	hypothetical protein
XLOC_020304	XLOC_020304	Medtr4g057635	chr4:21173418-21175385	WT	A16b	OK	10.1518	4.14	-1.29404	-2.42639	5e-05	0.00101208	yes	myb transcription factor
XLOC_028566	XLOC_028566	Medtr5g081630	chr5:34974523-34979441	WT	A16b	OK	32.6857	13.3403	-1.29286	-3.10386	5e-05	0.00101208	yes	transmembrane amino acid transporter family protein
XLOC_038925	XLOC_038925	Medtr7g405830	chr7:281424-284793	WT	A16b	OK	50.8802	20.8485	-1.28716	-3.18885	5e-05	0.00101208	yes	pirin-like plant protein
XLOC_007031	XLOC_007031	Medtr2g017520	chr2:5363982-5365478	WT	A16b	OK	97.3048	39.9273	-1.28514	-2.99519	5e-05	0.00101208	yes	pyridoxal biosynthesis protein PDX1, putative
XLOC_037003	XLOC_037003	Medtr7g058530	chr7:21096816-21099278	WT	A16b	OK	1.34402	0.551517	-1.28507	-1.75688	0.005	0.043277	yes	Serine/Threonine kinase, plant-type protein
XLOC_024179	XLOC_024179	Medtr4g068920	chr4:25862796-25868648	WT	A16b	OK	7.34348	3.01449	-1.28455	-2.49193	5e-05	0.00101208	yes	ternary complex factor MIP1 leucine-zipper protein
XLOC_029889	XLOC_029889	Medtr5g024340	chr5:9794140-9796708	WT	A16b	OK	1.76801	0.725992	-1.2841	-1.74599	0.00475	0.0418301	yes	Ca2+/calmodulin-dependent kinase phosphatase
XLOC_026736	XLOC_026736	Medtr5g016540	chr5:5938868-5940386	WT	A16b	OK	19.9223	8.1872	-1.28295	-2.50889	5e-05	0.00101208	yes	ADP-ribosylation factor-like protein A1D
XLOC_044340	XLOC_044340	Medtr8g089820	chr8:37459887-37463662	WT	A16b	OK	16.2883	6.69519	-1.28264	-2.85944	5e-05	0.00101208	yes	lysine ketoglutarate reductase trans-splicing protein
XLOC_041886	XLOC_041886	Medtr7g115080	chr7:47515312-47519250	WT	A16b	OK	144.249	59.348	-1.28129	-3.06671	5e-05	0.00101208	yes	GDP-D-mannose-3,5-epimerase
XLOC_042596	XLOC_042596	Medtr8g022990	chr8:8184407-8185979	WT	A16b	OK	3.19472	1.31931	-1.27591	-1.6805	0.0053	0.0451606	yes	late embryogenesis abundant protein
XLOC_013655	XLOC_013655	Medtr3g463370	chr3:25370611-25371456	WT	A16b	OK	12.1192	5.01182	-1.27388	-2.02047	0.0038	0.0353972	yes	legume lectin beta domain protein
XLOC_038146	XLOC_038146	Medtr7g095120	chr7:38027068-38027914	WT	A16b	OK	21.082	8.75599	-1.26767	-2.11456	0.00045	0.00665258	yes	hypothetical protein
XLOC_006761	XLOC_006761	Medtr2g009340	chr2:1883128-1886637	WT	A16b	OK	7.07047	2.94408	-1.26399	-2.58842	5e-05	0.00101208	yes	phototropic-responsive NPH3 family protein
XLOC_040894	XLOC_040894	Medtr7g086340	chr7:33494215-33495828	WT	A16b	OK	700.948	292.197	-1.26237	-2.64692	5e-05	0.00101208	yes	dehydrin
XLOC_038883	XLOC_038883	Medtr7g117695	chr7:48861183-48862508	WT	A16b	OK	34.1915	14.2693	-1.26072	-2.80575	5e-05	0.00101208	yes	DUF688 family protein
XLOC_038458	XLOC_038458	Medtr7g105070	chr7:42599884-42602317	WT	A16b	OK	14.155	5.90919	-1.26028	-2.78395	5e-05	0.00101208	yes	desacetoxyvindoline 4-hydroxylase, putative
XLOC_001452	XLOC_001452	Medtr1g054935,Medtr1g054960	chr1:24118449-24147527	WT	A16b	OK	7.5368	3.14784	-1.25959	-2.3999	0.0001	0.00188682	yes	white-brown-complex ABC transporter family protein
XLOC_040339	XLOC_040339	Medtr7g068650	chr7:25175336-25179838	WT	A16b	OK	289.766	121.203	-1.25746	-1.75987	0.00525	0.0448541	yes	leucoanthocyanidin dioxygenase-like protein
XLOC_014512	XLOC_014512	Medtr3g085890	chr3:38860867-38862867	WT	A16b	OK	70.9136	29.6817	-1.25649	-2.87441	5e-05	0.00101208	yes	NADH-ubiquinone reductase complex 1 MLRQ subunit
XLOC_027070	XLOC_027070	Medtr5g025470	chr5:10337237-10340060	WT	A16b	OK	140.356	58.7583	-1.25622	-2.91442	5e-05	0.00101208	yes	white-brown-complex ABC transporter family protein
XLOC_000351	XLOC_000351	Medtr1g018640	chr1:5418672-5420217	WT	A16b	OK	59.517	24.99	-1.25195	-2.77639	5e-05	0.00101208	yes	gibberellin-regulated family protein
XLOC_043798	XLOC_043798	Medtr8g069925	chr8:29605295-29607773	WT	A16b	OK	44.5497	18.716	-1.25115	-2.88835	5e-05	0.00101208	yes	hypothetical protein
XLOC_003101	XLOC_003101	Medtr1g111240	chr1:50239924-50242309	WT	A16b	OK	5.45705	2.29956	-1.24676	-2.28817	0.00015	0.00265041	yes	cytochrome P450 family cinnamate 4-hydroxylase
XLOC_005215	XLOC_005215	Medtr1g073170	chr1:32447072-32448262	WT	A16b	OK	11.6714	4.92274	-1.24545	-2.09642	0.0008	0.0106532	yes	myb transcription factor
XLOC_003615	XLOC_003615	Medtr1g018760	chr1:5478972-5481406	WT	A16b	OK	608.746	256.924	-1.2445	-2.33197	5e-05	0.00101208	yes	isoaspartyl peptidase/L-asparaginase
XLOC_027469	XLOC_027469	Medtr5g038380	chr5:16824209-16830540	WT	A16b	OK	39.3851	16.6238	-1.2444	-3.06132	5e-05	0.00101208	yes	peptide/nitrate transporter plant
XLOC_028576	XLOC_028576	Medtr5g081850	chr5:35082404-35086532	WT	A16b	OK	27.3026	11.5342	-1.24312	-2.82465	5e-05	0.00101208	yes	Fcf2 pre-rRNA processing protein
XLOC_039146	XLOC_039146	Medtr7g013240	chr7:3788880-3791360	WT	A16b	OK	9.11792	3.86224	-1.23927	-2.44557	5e-05	0.00101208	yes	UDP-glucosyltransferase family protein
XLOC_003136	XLOC_003136	Medtr1g112200	chr1:50747863-50748766	WT	A16b	OK	10.2664	4.34915	-1.23912	-2.14213	0.0004	0.00603902	yes	germin family 1 protein
XLOC_026771	XLOC_026771	Medtr5g017470	chr5:6385123-6387834	WT	A16b	OK	37.7629	16.0081	-1.23817	-2.98219	5e-05	0.00101208	yes	heat shock transcription factor
XLOC_035758	XLOC_035758	Medtr6g088475	chr6:33634397-33650622	WT	A16b	OK	154.544	65.5944	-1.23637	-2.33919	0.0002	0.00337241	yes	polyketide cyclase/dehydrase and lipid transporter
XLOC_010438	XLOC_010438	Medtr2g034440,Medtr2g034470	chr2:13145318-13153717	WT	A16b	OK	99.6906	42.3271	-1.23588	-2.83503	5e-05	0.00101208	yes	glucan endo-1,3-beta-glucosidase
XLOC_017714	XLOC_017714	Medtr3g080810	chr3:36572814-36575499	WT	A16b	OK	5.47898	2.32671	-1.23561	-2.09107	0.0007	0.00952645	yes	glycosyl hydrolase family 9 protein
XLOC_024699	XLOC_024699	Medtr4g485630	chr4:33395961-33397954	WT	A16b	OK	99.116	42.2163	-1.23132	-2.35616	0.00065	0.00895395	yes	flavonoid glucosyltransferase
XLOC_011566	XLOC_011566	Medtr2g081300	chr2:34114495-34115260	WT	A16b	OK	6.23488	2.66007	-1.2289	-1.78275	0.004	0.0368311	yes	calcium-binding EF-hand protein
XLOC_038412	XLOC_038412	Medtr7g103450	chr7:41858983-41861868	WT	A16b	OK	3.97699	1.69811	-1.22775	-1.94839	0.00125	0.0151716	yes	cytochrome P450 family protein
XLOC_014806	XLOC_014806	Medtr3g094630	chr3:43179294-43181263	WT	A16b	OK	11.9794	5.1209	-1.22609	-2.42128	5e-05	0.00101208	yes	horseradish peroxidase-like protein
XLOC_002976	XLOC_002976	Medtr1g107215	chr1:48522857-48523958	WT	A16b	OK	148.766	63.5992	-1.22597	-2.72726	5e-05	0.00101208	yes	plant basic secretory protein (BSP) family protein
XLOC_038210	XLOC_038210	Medtr7g096830	chr7:38861847-38863120	WT	A16b	OK	3.55523	1.52167	-1.22429	-1.72516	0.0039	0.0361009	yes	ethylene-responsive transcription factor
XLOC_039080	XLOC_039080	Medtr7g011060	chr7:2865389-2868018	WT	A16b	OK	130.425	55.8442	-1.22374	-2.86455	5e-05	0.00101208	yes	expansin A10
XLOC_018348	XLOC_018348	Medtr3g099700	chr3:45706379-45710625	WT	A16b	OK	2.19624	0.940608	-1.22337	-1.75109	0.00335	0.0322221	yes	MATE efflux family protein
XLOC_015530	XLOC_015530	Medtr3g116240	chr3:54347566-54350033	WT	A16b	OK	3.91987	1.6814	-1.22115	-1.99569	0.00095	0.0122675	yes	polyol/monosaccharide transporter 1
XLOC_006003	XLOC_006003	Medtr1g099400	chr1:44877844-44882360	WT	A16b	OK	2.22903	0.956153	-1.2211	-1.9923	0.0017	0.0193025	yes	G-type lectin S-receptor-like Serine/Threonine-kinase
XLOC_043555	XLOC_043555	Medtr8g062790	chr8:26262482-26266262	WT	A16b	OK	7.40256	3.17756	-1.22011	-2.13418	0.00035	0.00536434	yes	IAA-amino acid hydrolase ILR1-like protein
XLOC_031932	XLOC_031932	Medtr5g096760	chr5:42319259-42319771	WT	A16b	OK	12.1378	5.21442	-1.21893	-1.78655	0.0039	0.0361009	yes	transmembrane protein, putative
XLOC_039261	XLOC_039261	Medtr7g417750	chr7:5689555-5691093	WT	A16b	OK	8.65371	3.72445	-1.21629	-1.8948	0.00115	0.0141912	yes	allene oxide cyclase
XLOC_034561	XLOC_034561	Medtr6g027470	chr6:9442694-9444643	WT	A16b	OK	31.4944	13.5968	-1.21182	-2.41728	0.00015	0.00265041	yes	transmembrane protein, putative
XLOC_045812	XLOC_045812	Medtr8g038880	chr8:14428775-14435500	WT	A16b	OK	29.8874	12.9121	-1.21082	-2.92038	5e-05	0.00101208	yes	peptide/nitrate transporter plant
XLOC_041245	XLOC_041245	Medtr7g096220	chr7:38591374-38592570	WT	A16b	OK	6.35149	2.75958	-1.20265	-2.04141	0.00105	0.0132643	yes	PRA1 family protein
XLOC_031276	XLOC_031276	Medtr5g077130	chr5:32915649-32917449	WT	A16b	OK	71.4382	31.0385	-1.20263	-2.80811	5e-05	0.00101208	yes	adenine nucleotide alpha hydrolase protein
XLOC_006463	XLOC_006463	Medtr1g115225	chr1:51909323-51911627	WT	A16b	OK	74.0105	32.2091	-1.20026	-2.47258	0.0002	0.00337241	yes	LRR receptor-like kinase
XLOC_026946	XLOC_026946	Medtr5g022310	chr5:8797161-8799638	WT	A16b	OK	13.0171	5.66609	-1.19999	-2.45101	5e-05	0.00101208	yes	pathogenesis-related thaumatin family protein
XLOC_024171	XLOC_024171	Medtr4g068457	chr4:25702267-25703784	WT	A16b	OK	6.06861	2.64252	-1.19945	-2.04632	0.00085	0.011187	yes	transducin/WD40 repeat protein
XLOC_031313	XLOC_031313	Medtr5g078215	chr5:33426092-33427480	WT	A16b	OK	47.6006	20.7676	-1.19665	-2.54451	5e-05	0.00101208	yes	GASA/GAST/Snakin
XLOC_008997	XLOC_008997	Medtr2g089030	chr2:37553848-37558591	WT	A16b	OK	2.00027	0.874065	-1.19438	-1.73019	0.00475	0.0418301	yes	beta-amylase
XLOC_009454	XLOC_009454	Medtr2g102140	chr2:43952184-43954176	WT	A16b	OK	27.152	11.8799	-1.19253	-2.80377	5e-05	0.00101208	yes	ovate transcriptional repressor
XLOC_036919	XLOC_036919	Medtr7g056393	chr7:19890103-19892266	WT	A16b	OK	22.5414	9.87566	-1.19063	-2.46257	5e-05	0.00101208	yes	2OG-Fe(II) oxygenase family oxidoreductase
XLOC_031919	XLOC_031919	Medtr5g096310	chr5:42113241-42116173	WT	A16b	OK	12.3831	5.42644	-1.1903	-2.47962	5e-05	0.00101208	yes	nucleotide-sugar transporter family protein
XLOC_029726	XLOC_029726	Medtr5g018820	chr5:7024347-7028979	WT	A16b	OK	15.8603	6.96882	-1.18643	-2.76883	5e-05	0.00101208	yes	electron transporter, putative
XLOC_044837	XLOC_044837	Medtr8g106800	chr8:45087382-45090504	WT	A16b	OK	3.43681	1.51059	-1.18595	-1.90818	0.00195	0.0213454	yes	pathogen-inducible alpha-dioxygenase
XLOC_040768	XLOC_040768	Medtr7g082590,Medtr7g082640	chr7:31658859-31672199	WT	A16b	OK	134.782	59.312	-1.18423	-2.4483	5e-05	0.00101208	yes	Lipid transfer protein
XLOC_006835	XLOC_006835	Medtr2g011170	chr2:2677199-2681013	WT	A16b	OK	5.05244	2.22517	-1.18307	-2.3553	5e-05	0.00101208	yes	S-locus lectin kinase family protein
XLOC_030138	XLOC_030138	Medtr5g032070	chr5:13754795-13757920	WT	A16b	OK	23.6464	10.4204	-1.18222	-2.73656	5e-05	0.00101208	yes	hypothetical protein
XLOC_031978	XLOC_031978	Medtr5g098310	chr5:43046554-43051904	WT	A16b	OK	309.652	136.561	-1.18111	-2.24486	0.0009	0.0117244	yes	peroxisomal acetoacetyl-coenzyme A thiolase
XLOC_045033	XLOC_045033	Medtr8g009980,Medtr8g010000,Medtr8g010020,Medtr8g010030	chr8:2496325-2519414	WT	A16b	OK	84.1218	37.1676	-1.17843	-2.70572	5e-05	0.00101208	yes	NADP-dependent alkenal double bond reductase
XLOC_028638	XLOC_028638	Medtr5g083860	chr5:36189328-36191603	WT	A16b	OK	53.3696	23.6024	-1.17709	-2.81976	5e-05	0.00101208	yes	class III peroxidase
XLOC_014843	XLOC_014843	Medtr3g095680	chr3:43705783-43709408	WT	A16b	OK	16.9863	7.51255	-1.177	-2.68257	5e-05	0.00101208	yes	WNK kinase
XLOC_002111	XLOC_002111	Medtr1g080210	chr1:35607821-35609699	WT	A16b	OK	11.3713	5.03023	-1.17671	-2.37135	0.00015	0.00265041	yes	light-dependent short hypocotyls protein
XLOC_007585	XLOC_007585	Medtr2g035320	chr2:13553594-13555035	WT	A16b	OK	326.968	144.771	-1.17538	-2.75829	5e-05	0.00101208	yes	ABA-responsive protein
XLOC_010946	XLOC_010946	Medtr2g450870	chr2:22616728-22619851	WT	A16b	OK	5.36834	2.37998	-1.17353	-2.31348	5e-05	0.00101208	yes	LRR receptor-like kinase family protein
XLOC_025345	XLOC_025345	Medtr4g105080	chr4:43531553-43534596	WT	A16b	OK	9.30507	4.1334	-1.17069	-2.34239	0.0002	0.00337241	yes	oxidoreductase/ferric-chelate reductase
XLOC_045097	XLOC_045097	Medtr8g011780	chr8:3227385-3229181	WT	A16b	OK	2.60792	1.15889	-1.17016	-1.77107	0.0038	0.0353972	yes	Serine/Threonine-kinase OXI1-like protein
XLOC_021977	XLOC_021977	Medtr4g113820	chr4:46845877-46846953	WT	A16b	OK	258.313	114.788	-1.17015	-2.20295	0.00015	0.00265041	yes	early nodulin 93
XLOC_019748	XLOC_019748	Medtr4g031820	chr4:11016191-11019940	WT	A16b	OK	213.311	94.871	-1.16892	-2.09678	0.00165	0.0188239	yes	cytochrome P450 family monooxygenase
XLOC_042547	XLOC_042547	Medtr8g020870	chr8:7364685-7365740	WT	A16b	OK	22.9022	10.195	-1.16762	-2.50114	5e-05	0.00101208	yes	transmembrane protein, putative
XLOC_048164	XLOC_048164	Medtr0020s0120	scaffold0020:150835-153326	WT	A16b	OK	15.1936	6.77501	-1.16517	-2.48818	0.0001	0.00188682	yes	terminal flower 1
XLOC_019453	XLOC_019453	Medtr4g019225	chr4:6021968-6027894	WT	A16b	OK	34.5344	15.4009	-1.16502	-2.79873	5e-05	0.00101208	yes	laccase/diphenol oxidase family protein
XLOC_023746	XLOC_023746	Medtr4g051622	chr4:18587691-18590512	WT	A16b	OK	32.598	14.5436	-1.1644	-2.751	5e-05	0.00101208	yes	pyridine nucleotide-disulfide oxidoreductase protein
XLOC_010763	XLOC_010763	Medtr2g043900	chr2:19068320-19076468	WT	A16b	OK	2.15947	0.964202	-1.16327	-1.98902	0.00075	0.0100642	yes	respiratory burst oxidase-like protein
XLOC_015187	XLOC_015187	Medtr3g106510	chr3:49224096-49228278	WT	A16b	OK	13.1266	5.86534	-1.16221	-2.5179	5e-05	0.00101208	yes	transmembrane protein, putative
XLOC_002535	XLOC_002535	Medtr1g093990	chr1:42191388-42195246	WT	A16b	OK	19.1231	8.54669	-1.16188	-2.67049	5e-05	0.00101208	yes	white-brown-complex ABC transporter family protein
XLOC_046027	XLOC_046027	Medtr8g446810	chr8:18319216-18319909	WT	A16b	OK	11.8092	5.27981	-1.16136	-1.93087	0.00185	0.0205795	yes	calcium-binding EF-hand protein
XLOC_012075	XLOC_012075	Medtr2g098070	chr2:41902447-41906863	WT	A16b	OK	15.6376	6.99451	-1.16073	-2.43533	5e-05	0.00101208	yes	ADP/ATP carrier protein
XLOC_028703	XLOC_028703	Medtr5g085900	chr5:37125562-37128450	WT	A16b	OK	249.82	111.812	-1.15982	-2.66077	5e-05	0.00101208	yes	MD-like lipid recognition domain protein/ML domain
XLOC_031060	XLOC_031060	Medtr5g070360	chr5:29802223-29804370	WT	A16b	OK	88.2771	39.5379	-1.1588	-2.84047	5e-05	0.00101208	yes	Lipid transfer protein
XLOC_034992	XLOC_034992	Medtr6g048440	chr6:17494176-17499421	WT	A16b	OK	45.4108	20.3653	-1.15692	-2.76245	5e-05	0.00101208	yes	beta-carotene hydroxylase
XLOC_014713	XLOC_014713	Medtr3g091680	chr3:41735312-41739884	WT	A16b	OK	11.6247	5.21447	-1.1566	-2.11458	0.00035	0.00536434	yes	hypothetical protein
XLOC_049466	XLOC_049466	Medtr0392s0020	scaffold0392:14340-15064	WT	A16b	OK	15.1524	6.80799	-1.15424	-2.24854	0.00095	0.0122675	yes	nuclear transcription factor Y protein
XLOC_021292	XLOC_021292	Medtr4g090440	chr4:35836725-35840521	WT	A16b	OK	6.01144	2.70491	-1.15213	-1.90176	0.00215	0.0229457	yes	transmembrane protein, putative
XLOC_014350	XLOC_014350	Medtr3g081030	chr3:36701767-36703963	WT	A16b	OK	14.8051	6.66179	-1.15211	-2.26967	0.0001	0.00188682	yes	RING-H2 zinc finger protein
XLOC_049109	XLOC_049109	Medtr0212s0040	scaffold0212:13615-16439	WT	A16b	OK	4.24871	1.91259	-1.1515	-2.16818	0.0002	0.00337241	yes	ATP synthase F1, alpha subunit
XLOC_004658	XLOC_004658	Medtr1g053705	chr1:22673463-22674134	WT	A16b	OK	17.0328	7.67028	-1.15096	-1.91422	0.00155	0.0179391	yes	hypothetical protein
XLOC_031404	XLOC_031404	Medtr5g081550	chr5:34922927-34926539	WT	A16b	OK	19.6721	8.86546	-1.14988	-2.57835	5e-05	0.00101208	yes	lipase
XLOC_037056	XLOC_037056	Medtr7g060540	chr7:21876745-21882688	WT	A16b	OK	6.86728	3.09736	-1.1487	-2.43463	5e-05	0.00101208	yes	respiratory burst oxidase-like protein
XLOC_013905	XLOC_013905	Medtr3g065160	chr3:29394928-29396224	WT	A16b	OK	36.3091	16.3775	-1.14861	-2.61667	5e-05	0.00101208	yes	eukaryotic aspartyl protease family protein
XLOC_047869	XLOC_047869	Medtr0002s0900	scaffold0002:341925-343403	WT	A16b	OK	51.6993	23.3311	-1.14789	-2.50592	5e-05	0.00101208	yes	hypothetical protein
XLOC_027131	XLOC_027131	Medtr5g026930	chr5:11149177-11154332	WT	A16b	OK	123.831	55.9375	-1.14649	-2.74249	5e-05	0.00101208	yes	methyltransferase PMT16, putative
XLOC_008388	XLOC_008388	Medtr2g064295	chr2:27232962-27238876	WT	A16b	OK	3.38513	1.52966	-1.146	-1.99486	0.001	0.0127417	yes	Ent-kaurene synthase
XLOC_025676	XLOC_025676	Medtr4g116920	chr4:48423200-48424872	WT	A16b	OK	8.4827	3.83575	-1.14501	-1.91645	0.0009	0.0117244	yes	glycoside hydrolase family 18 protein
XLOC_017325	XLOC_017325	Medtr3g069440,Medtr3g069500	chr3:31063182-31085800	WT	A16b	OK	2.68572	1.21468	-1.14473	-1.74352	0.00195	0.0213454	yes	peptide/nitrate transporter plant
XLOC_019523	XLOC_019523	Medtr4g021350	chr4:6924401-6929359	WT	A16b	OK	171.323	77.5041	-1.14437	-2.38164	0.00015	0.00265041	yes	aldo/keto reductase family oxidoreductase
XLOC_029757	XLOC_029757	Medtr5g020060	chr5:7645477-7646932	WT	A16b	OK	117.969	53.383	-1.14395	-2.86471	5e-05	0.00101208	yes	plant/MUD21-2 protein
XLOC_006228	XLOC_006228	Medtr1g106860	chr1:48120387-48124256	WT	A16b	OK	9.43215	4.27014	-1.1433	-2.50532	0.0001	0.00188682	yes	beta-D-xylosidase-like protein
XLOC_017410	XLOC_017410	Medtr3g071890	chr3:32271188-32275806	WT	A16b	OK	2.05495	0.930612	-1.14285	-1.74101	0.00415	0.0377235	yes	laccase/diphenol oxidase family protein
XLOC_020750	XLOC_020750	Medtr4g073040	chr4:27630361-27631603	WT	A16b	OK	33.992	15.4019	-1.14209	-2.41881	0.0001	0.00188682	yes	heavy metal transport/detoxification protein
XLOC_027395	XLOC_027395	Medtr5g035665,Medtr5g035670,Medtr5g035690,Medtr5g035750,Medtr5g035760	chr5:15517782-15551866	WT	A16b	OK	17.6363	8.01021	-1.13863	-2.1997	0.00015	0.00265041	yes	DUF1262 family protein
XLOC_031478	XLOC_031478	Medtr5g083360	chr5:35990104-35994097	WT	A16b	OK	56.1284	25.5714	-1.1342	-2.84465	5e-05	0.00101208	yes	laccase/diphenol oxidase family protein
XLOC_014062	XLOC_014062	Medtr3g070850	chr3:31780988-31785558	WT	A16b	OK	25.7813	11.7569	-1.13282	-2.32844	5e-05	0.00101208	yes	double Clp-N motif P-loop nucleoside triphosphate hydrolase
XLOC_010881	XLOC_010881	Medtr2g048720	chr2:21491259-21497003	WT	A16b	OK	21.1639	9.65656	-1.13202	-2.71028	5e-05	0.00101208	yes	inositol transporter 4
XLOC_045181	XLOC_045181	Medtr8g014520	chr8:4568903-4572622	WT	A16b	OK	21.2466	9.71541	-1.12888	-2.59975	5e-05	0.00101208	yes	auxin response factor
XLOC_021880	XLOC_021880	Medtr4g109300	chr4:45387585-45390745	WT	A16b	OK	15.8813	7.2712	-1.12706	-2.40925	5e-05	0.00101208	yes	glycoside hydrolase family 79 amino-terminal domain
XLOC_042724	XLOC_042724	Medtr8g028160	chr8:10496777-10502515	WT	A16b	OK	37.1783	17.0372	-1.12577	-2.55401	5e-05	0.00101208	yes	GDSL-like lipase/acylhydrolase
XLOC_022224	XLOC_022224	Medtr4g122260	chr4:50484126-50485046	WT	A16b	OK	7.46708	3.42194	-1.12573	-1.81102	0.0024	0.0249613	yes	nacl-inducible Ca2+-binding protein
XLOC_003747	XLOC_003747	Medtr1g023140	chr1:7352553-7354715	WT	A16b	OK	28.8754	13.2337	-1.12562	-2.24876	0.00035	0.00536434	yes	thioredoxin H-type 1 protein
XLOC_000479	XLOC_000479	Medtr1g022495	chr1:7234779-7236202	WT	A16b	OK	42.0963	19.2969	-1.12533	-2.6559	5e-05	0.00101208	yes	BZIP transcription factor bZIP124
XLOC_020197	XLOC_020197	Medtr4g053380	chr4:19402735-19404065	WT	A16b	OK	109.556	50.2535	-1.12437	-2.69906	5e-05	0.00101208	yes	fasciclin-like arabinogalactan protein
XLOC_031617	XLOC_031617	Medtr5g087710	chr5:38027253-38030633	WT	A16b	OK	15.2861	7.02247	-1.12217	-2.30064	5e-05	0.00101208	yes	zinc-binding alcohol dehydrogenase family protein
XLOC_028629	XLOC_028629	Medtr5g083520	chr5:36047529-36052948	WT	A16b	OK	11.4554	5.27167	-1.11969	-2.31723	5e-05	0.00101208	yes	biotin/lipoyl attachment domain protein
XLOC_027078	XLOC_027078	Medtr5g025690	chr5:10477221-10478120	WT	A16b	OK	12.5772	5.79089	-1.11896	-2.03947	0.0005	0.00726856	yes	EF hand calcium-binding family protein
XLOC_029508	XLOC_029508	Medtr5g011840	chr5:3467787-3471526	WT	A16b	OK	11.9066	5.48379	-1.11852	-2.4616	5e-05	0.00101208	yes	LRR receptor-like kinase
XLOC_036113	XLOC_036113	Medtr7g012000	chr7:3351991-3352996	WT	A16b	OK	6.04556	2.78741	-1.11695	-1.70352	0.00455	0.0403652	yes	albumin-2 protein
XLOC_011652	XLOC_011652	Medtr2g084020	chr2:35289110-35291212	WT	A16b	OK	84.4998	38.9712	-1.11654	-2.68906	5e-05	0.00101208	yes	lignin biosynthetic peroxidase
XLOC_010208	XLOC_010208	Medtr2g026080	chr2:9411662-9414194	WT	A16b	OK	64.2316	29.6305	-1.1162	-2.80935	5e-05	0.00101208	yes	auxin-responsive family protein
XLOC_047853	XLOC_047853	Medtr0002s0270	scaffold0002:187389-188523	WT	A16b	OK	47.8426	22.0771	-1.11574	-2.52782	5e-05	0.00101208	yes	hypothetical protein
XLOC_015558	XLOC_015558	Medtr3g117050	chr3:54732270-54733982	WT	A16b	OK	4.27124	1.97572	-1.11228	-1.90535	0.00165	0.0188239	yes	transmembrane protein, putative
XLOC_020589	XLOC_020589	Medtr4g068220	chr4:25579923-25580616	WT	A16b	OK	43.588	20.1663	-1.11199	-2.43694	0.00015	0.00265041	yes	transmembrane protein, putative
XLOC_010824	XLOC_010824	Medtr2g046150	chr2:20238324-20239117	WT	A16b	OK	214.824	99.4571	-1.11101	-2.80828	5e-05	0.00101208	yes	DUF538 family protein
XLOC_031497	XLOC_031497	Medtr5g083750	chr5:36125575-36129946	WT	A16b	OK	6.03222	2.79412	-1.1103	-1.65142	0.0049	0.0427003	yes	alpha-soluble NSF attachment protein
XLOC_014003	XLOC_014003	Medtr3g069190	chr3:30980909-30985195	WT	A16b	OK	25.4131	11.7758	-1.10975	-2.56421	5e-05	0.00101208	yes	2-nitropropane dioxygenase-like protein
XLOC_041923	XLOC_041923	Medtr7g116610	chr7:48148390-48149487	WT	A16b	OK	21.9884	10.1901	-1.10958	-1.89877	0.002	0.0217562	yes	hypothetical protein
XLOC_020703	XLOC_020703	Medtr4g072020	chr4:27309254-27312345	WT	A16b	OK	87.1808	40.4283	-1.10864	-2.65493	5e-05	0.00101208	yes	arginine decarboxylase
XLOC_018093	XLOC_018093	Medtr3g092150	chr3:42086362-42087887	WT	A16b	OK	68.1726	31.6171	-1.10849	-2.75762	5e-05	0.00101208	yes	homeobox associated leucine zipper protein
XLOC_021312	XLOC_021312	Medtr4g091100	chr4:36063638-36065048	WT	A16b	OK	7.66125	3.55745	-1.10674	-1.94733	0.0012	0.014723	yes	F-box SKIP27-like protein
XLOC_000315	XLOC_000315	Medtr1g017260	chr1:4756901-4760907	WT	A16b	OK	6.00799	2.80217	-1.10034	-1.85161	0.00195	0.0213454	yes	heat shock protein-binding protein
XLOC_041356	XLOC_041356	Medtr7g100070	chr7:40220945-40225638	WT	A16b	OK	9.95395	4.64469	-1.09969	-2.18833	0.00025	0.00405859	yes	type I inositol-1,4,5-trisphosphate 5-phosphatase
XLOC_027769	XLOC_027769	Medtr5g053270	chr5:21962355-21968047	WT	A16b	OK	1.12334	0.524308	-1.09931	-1.66948	0.00595	0.0493835	yes	CHUP1-like protein
XLOC_018615	XLOC_018615	Medtr3g107610	chr3:49624494-49625913	WT	A16b	OK	16.6825	7.79293	-1.0981	-2.17332	0.0003	0.00472635	yes	zinc finger (Ran-binding) family protein
XLOC_012552	XLOC_012552	Medtr3g010850	chr3:2619746-2625343	WT	A16b	OK	12.7025	5.9452	-1.09531	-2.30587	0.0002	0.00337241	yes	zinc induced facilitator-like protein
XLOC_042068	XLOC_042068	Medtr8g005175	chr8:83316-85681	WT	A16b	OK	7.47752	3.50073	-1.09491	-1.83826	0.0019	0.0209776	yes	oxygen-evolving enhancer protein
XLOC_025344	XLOC_025344	Medtr4g105020	chr4:43512873-43514421	WT	A16b	OK	7.01339	3.28642	-1.09359	-1.85168	0.00225	0.023788	yes	PB1 domain protein
XLOC_009772	XLOC_009772	Medtr2g011660	chr2:2891379-2892991	WT	A16b	OK	4.5586	2.13621	-1.09354	-1.7938	0.00355	0.0337232	yes	myb transcription factor
XLOC_029968	XLOC_029968	-	chr5:10796371-10797448	WT	A16b	OK	68.2729	32.0264	-1.09205	-2.37486	0.0001	0.00188682	yes	#N/A
XLOC_027294	XLOC_027294	Medtr5g032420	chr5:13917817-13919505	WT	A16b	OK	118.779	55.7898	-1.09021	-2.7003	5e-05	0.00101208	yes	dicarboxylate carrier protein
XLOC_032229	XLOC_032229	Medtr6g007897,Medtr6g007917	chr6:2123509-2147100	WT	A16b	OK	538.838	253.21	-1.08952	-2.00036	0.0009	0.0117244	yes	GASA/GAST/Snakin
XLOC_031953	XLOC_031953	Medtr5g097620	chr5:42767942-42769653	WT	A16b	OK	7.51785	3.54572	-1.08424	-2.09824	0.00075	0.0100642	yes	auxin-responsive family protein
XLOC_048325	XLOC_048325	Medtr0034s0060	scaffold0034:17358-21865	WT	A16b	OK	275.467	129.974	-1.08365	-1.96753	0.00325	0.0314336	yes	rhamnose biosynthetic-like enzyme
XLOC_032806	XLOC_032806	Medtr6g034920	chr6:12210407-12220282	WT	A16b	OK	70.2187	33.1531	-1.08271	-2.26371	0.00035	0.00536434	yes	extensin-like region protein
XLOC_014216	XLOC_014216	Medtr3g076950	chr3:34545419-34550611	WT	A16b	OK	1327.08	626.595	-1.08265	-1.93576	0.00115	0.0141912	yes	phloem specific protein
XLOC_040342	XLOC_040342	Medtr7g068780	chr7:25265885-25269838	WT	A16b	OK	7.53305	3.55681	-1.08265	-2.16961	0.00015	0.00265041	yes	temperature-sensitive omega-3 fatty acid desaturase
XLOC_027418	XLOC_027418	Medtr5g036570	chr5:15960376-15961768	WT	A16b	OK	9.03659	4.27322	-1.08046	-2.07176	0.00035	0.00536434	yes	germin family 1 protein
XLOC_047015	XLOC_047015	Medtr8g086600	chr8:35923411-35929994	WT	A16b	OK	91.136	43.1424	-1.07891	-2.36316	5e-05	0.00101208	yes	cellulose synthase-like protein
XLOC_008504	XLOC_008504	Medtr2g070020	chr2:29473782-29478754	WT	A16b	OK	6.57677	3.11452	-1.07837	-2.38378	0.0002	0.00337241	yes	LRR receptor-like kinase
XLOC_028882	XLOC_028882	Medtr5g090580	chr5:39450812-39452576	WT	A16b	OK	2.92035	1.38445	-1.07683	-1.67777	0.00505	0.0435721	yes	UDP-glucose flavonoid 3-O-glucosyltransferase
XLOC_028570	XLOC_028570	Medtr5g081710	chr5:35015765-35019837	WT	A16b	OK	22.7281	10.7754	-1.07673	-2.51406	5e-05	0.00101208	yes	triose-phosphate transporter family protein
XLOC_037297	XLOC_037297	Medtr7g070390	chr7:25985045-25985861	WT	A16b	OK	28.305	13.4254	-1.0761	-2.16049	0.00055	0.00780041	yes	disease resistance response protein
XLOC_043861	XLOC_043861	Medtr8g072010	chr8:30396121-30399613	WT	A16b	OK	42.8243	20.3192	-1.07559	-2.53369	5e-05	0.00101208	yes	pectinacetylesterase family protein
XLOC_037890	XLOC_037890	Medtr7g087410	chr7:34003762-34007636	WT	A16b	OK	32.5732	15.4622	-1.07494	-2.37978	0.00015	0.00265041	yes	MATE efflux family protein
XLOC_029234	XLOC_029234	Medtr5g099180	chr5:43482874-43485440	WT	A16b	OK	9.97391	4.73691	-1.07421	-2.23776	0.00045	0.00665258	yes	homoserine kinase
XLOC_047281	XLOC_047281	Medtr8g094590	chr8:39495362-39499535	WT	A16b	OK	12.9213	6.1369	-1.07417	-2.34616	0.00015	0.00265041	yes	eukaryotic aspartyl protease family protein
XLOC_032087	XLOC_032087	Medtr6g004200	chr6:168961-172829	WT	A16b	OK	42.9273	20.3889	-1.07411	-2.58263	5e-05	0.00101208	yes	2-hydroxyacyl-CoA lyase
XLOC_011578	XLOC_011578	Medtr2g081820	chr2:34347001-34351822	WT	A16b	OK	8.18532	3.90111	-1.06916	-2.22578	0.0002	0.00337241	yes	BHLH transcription factor-like protein
XLOC_032197	XLOC_032197	Medtr6g007340	chr6:1564228-1566727	WT	A16b	OK	8.53616	4.07479	-1.06686	-2.15034	0.00075	0.0100642	yes	polyol/monosaccharide transporter 1
XLOC_022693	XLOC_022693	Medtr4g006070	chr4:493795-495841	WT	A16b	OK	10.4111	4.97227	-1.06614	-1.92182	0.002	0.0217562	yes	hypothetical protein
XLOC_045258	XLOC_045258	Medtr8g017100	chr8:5750180-5751114	WT	A16b	OK	14.9543	7.15617	-1.0633	-2.01936	0.00075	0.0100642	yes	DUF4228 domain protein
XLOC_044168	XLOC_044168	Medtr8g083150	chr8:35115963-35117194	WT	A16b	OK	30.6643	14.6819	-1.06252	-2.25669	0.00025	0.00405859	yes	RALF
XLOC_006374	XLOC_006374	Medtr1g111740	chr1:50526387-50530610	WT	A16b	OK	52.1662	25.0039	-1.06096	-2.58447	5e-05	0.00101208	yes	cationic amino acid transporter
XLOC_044470	XLOC_044470	Medtr8g094580	chr8:39492257-39494179	WT	A16b	OK	7.94704	3.8132	-1.05941	-2.04089	0.00035	0.00536434	yes	NAC-like transcription factor
XLOC_031372	XLOC_031372	Medtr5g080360	chr5:34390727-34393508	WT	A16b	OK	12.6473	6.07219	-1.05854	-2.29239	0.0001	0.00188682	yes	glycerol-3-phosphate acyltransferase
XLOC_041769	XLOC_041769	Medtr7g111900	chr7:45981610-45982442	WT	A16b	OK	63.7669	30.6626	-1.05633	-2.53943	5e-05	0.00101208	yes	plant/F25P12-18 protein
XLOC_034467	XLOC_034467	Medtr6g023665	chr6:8293988-8295805	WT	A16b	OK	89.9717	43.3344	-1.05396	-2.44379	5e-05	0.00101208	yes	UDP-glucosyltransferase family protein
XLOC_029219	XLOC_029219	Medtr5g098720	chr5:43214678-43217796	WT	A16b	OK	2.04033	0.983376	-1.05299	-1.70303	0.00435	0.0389511	yes	phenylalanine ammonia-lyase-like protein
XLOC_031833	XLOC_031833	Medtr5g093580	chr5:40860589-40865313	WT	A16b	OK	11.3242	5.46027	-1.05237	-2.27365	0.0002	0.00337241	yes	co-factor for nitrate, reductase, xanthine dehydrogens
XLOC_005167	XLOC_005167	Medtr1g071720	chr1:31855318-31856691	WT	A16b	OK	15.5325	7.49233	-1.05181	-1.88443	0.0016	0.0184067	yes	Lipid transfer protein
XLOC_011907	XLOC_011907	-	chr2:39182324-39185737	WT	A16b	OK	611.031	295.19	-1.0496	-2.53564	5e-05	0.00101208	yes	#N/A
XLOC_009896	XLOC_009896	Medtr2g015720	chr2:4685634-4691237	WT	A16b	OK	28.7791	13.9166	-1.04822	-2.48277	5e-05	0.00101208	yes	trichome birefringence-like protein
XLOC_003580	XLOC_003580	Medtr1g017400	chr1:4844539-4848969	WT	A16b	OK	7.31455	3.53793	-1.04786	-2.08334	0.00055	0.00780041	yes	AP2-like ethylene-responsive transcription factor
XLOC_002706	XLOC_002706	Medtr1g099320	chr1:44837561-44838789	WT	A16b	OK	44.9853	21.7624	-1.04762	-2.30008	5e-05	0.00101208	yes	chitinase
XLOC_016869	XLOC_016869	Medtr3g060280	chr3:23652184-23658246	WT	A16b	OK	25.4703	12.3285	-1.04681	-2.53202	5e-05	0.00101208	yes	cellulose synthase E1-like protein
XLOC_035866	XLOC_035866	-	chr6:2240914-2241212	WT	A16b	OK	55.6311	26.9429	-1.04599	-1.71475	0.004	0.0368311	yes	#N/A
XLOC_026899	XLOC_026899	Medtr5g020980	chr5:8042932-8046998	WT	A16b	OK	39.2161	18.9945	-1.04587	-2.65088	5e-05	0.00101208	yes	P-loop nucleoside triphosphate hydrolase protein
XLOC_021611	XLOC_021611	Medtr4g098930	chr4:40866851-40868963	WT	A16b	OK	8.06107	3.91418	-1.04226	-1.86907	0.00175	0.0197534	yes	expansin-B1-like protein
XLOC_008347	XLOC_008347	Medtr2g062600	chr2:26425591-26426852	WT	A16b	OK	719.722	349.479	-1.04223	-2.20123	0.0002	0.00337241	yes	Lipid transfer protein
XLOC_041690	XLOC_041690	Medtr7g109590	chr7:44841943-44842921	WT	A16b	OK	25.133	12.2113	-1.04137	-2.17911	0.0002	0.00337241	yes	transmembrane protein, putative
XLOC_039136	XLOC_039136	Medtr7g012330	chr7:3619568-3621677	WT	A16b	OK	4.44375	2.1598	-1.04088	-1.73939	0.003	0.0295367	yes	cytochrome P450 family 71 protein
XLOC_030517	XLOC_030517	Medtr5g043970	chr5:19325636-19328260	WT	A16b	OK	71.5825	34.8448	-1.03866	-2.58187	5e-05	0.00101208	yes	UDP-glucose 6-dehydrogenase family protein
XLOC_039408	XLOC_039408	Medtr7g024580	chr7:8101200-8104534	WT	A16b	OK	244.71	119.176	-1.03797	-1.97264	0.00165	0.0188239	yes	heat shock cognate 70 kDa protein
XLOC_029211	XLOC_029211	Medtr5g098510	chr5:43130516-43133412	WT	A16b	OK	14.3228	6.9762	-1.03781	-2.03449	0.00045	0.00665258	yes	SNF1-related kinase regulatory subunit beta-2
XLOC_028884	XLOC_028884	Medtr5g090620,Medtr5g090660,Medtr5g090670,Medtr5g090690,Medtr5g090700	chr5:39460043-39487860	WT	A16b	OK	18.9424	9.2438	-1.03506	-2.22047	0.00045	0.00665258	yes	UDP-glucose flavonoid 3-O-glucosyltransferase
XLOC_025593	XLOC_025593	Medtr4g114710	chr4:47211686-47214518	WT	A16b	OK	31.1096	15.1865	-1.03457	-2.43771	5e-05	0.00101208	yes	equilibrative nucleoside transporter 6
XLOC_028934	XLOC_028934	Medtr5g091900	chr5:40105122-40108128	WT	A16b	OK	10.3089	5.03535	-1.03372	-1.91414	0.0014	0.0166241	yes	transmembrane protein, putative
XLOC_009978	XLOC_009978	Medtr2g018690	chr2:5906355-5912688	WT	A16b	OK	76.6543	37.4593	-1.03304	-2.38454	5e-05	0.00101208	yes	auxin response factor 2
XLOC_039396	XLOC_039396	Medtr7g024290	chr7:7969038-7971938	WT	A16b	OK	5.36711	2.62535	-1.03164	-1.7771	0.00275	0.0277443	yes	seven in absentia family protein
XLOC_030951	XLOC_030951	Medtr5g066650	chr5:28113372-28137001	WT	A16b	OK	1.13868	0.557057	-1.03147	-1.91077	0.00105	0.0132643	yes	localization and RNA pol II promoter Fmp27 protein
XLOC_037014	XLOC_037014	Medtr7g058900	chr7:21238075-21241305	WT	A16b	OK	6.37128	3.11812	-1.03091	-1.77132	0.0027	0.027355	yes	synaptobrevin-like protein
XLOC_024602	XLOC_024602	Medtr4g081950	chr4:31830762-31833405	WT	A16b	OK	25.3327	12.4037	-1.03023	-2.1375	0.0005	0.00726856	yes	expansin-A1-like protein
XLOC_026670	XLOC_026670	Medtr5g014300	chr5:4775643-4779821	WT	A16b	OK	5.96731	2.92364	-1.02932	-1.96448	0.0009	0.0117244	yes	NAC transcription factor-like protein
XLOC_026019	XLOC_026019	Medtr4g128400	chr4:53488163-53489852	WT	A16b	OK	11.5515	5.65966	-1.0293	-1.99972	0.0005	0.00726856	yes	xyloglucan endotransglucosylase/hydrolase protein
XLOC_017806	XLOC_017806	Medtr3g083620	chr3:37739667-37742716	WT	A16b	OK	269.783	132.289	-1.0281	-1.91915	0.0024	0.0249613	yes	flavonoid O-methyltransferase-like protein
XLOC_037972	XLOC_037972	Medtr7g090035	chr7:35326888-35327603	WT	A16b	OK	137.949	67.6833	-1.02727	-2.29981	0.00035	0.00536434	yes	cysteine-rich TM module stress tolerance protein
XLOC_026787	XLOC_026787	Medtr5g017790	chr5:6564084-6568525	WT	A16b	OK	3.90696	1.91918	-1.02556	-1.85212	0.0018	0.0201636	yes	transcription factor
XLOC_026149	XLOC_026149	Medtr4g132620	chr4:55452939-55458057	WT	A16b	OK	3.39144	1.66957	-1.02242	-1.76423	0.0036	0.0340298	yes	subtilisin-like serine protease
XLOC_008604	XLOC_008604	Medtr2g073370	chr2:31094029-31097240	WT	A16b	OK	12.3549	6.08277	-1.02229	-2.10537	0.00045	0.00665258	yes	B-box type zinc finger protein
XLOC_003134	XLOC_003134	Medtr1g112160	chr1:50718070-50718826	WT	A16b	OK	15.5683	7.66562	-1.02213	-1.89625	0.0014	0.0166241	yes	T13 protein
XLOC_034564	XLOC_034564	Medtr6g027550	chr6:9535712-9538394	WT	A16b	OK	8.69527	4.2823	-1.02185	-1.77729	0.00335	0.0322221	yes	core-2/I-branching enzyme
XLOC_043785	XLOC_043785	Medtr8g069775	chr8:29426352-29428952	WT	A16b	OK	7.6601	3.77406	-1.02124	-1.96608	0.00085	0.011187	yes	high affinity nitrate transporter 27
XLOC_018797	XLOC_018797	Medtr3g111940	chr3:52383347-52384666	WT	A16b	OK	18.3332	9.04851	-1.01871	-1.79714	0.00295	0.0292848	yes	cystathionine beta-synthase (CBS) family protein
XLOC_047443	XLOC_047443	Medtr8g099065	chr8:41588625-41595411	WT	A16b	OK	34.0648	16.8132	-1.01868	-2.50292	5e-05	0.00101208	yes	P-loop nucleoside triphosphate hydrolase protein
XLOC_016883	XLOC_016883	Medtr3g460790	chr3:23889280-23893593	WT	A16b	OK	11.4961	5.67526	-1.01839	-1.98657	0.0008	0.0106532	yes	nudix family hydrolase
XLOC_025884	XLOC_025884	Medtr4g124320	chr4:51341084-51346077	WT	A16b	OK	6.31553	3.11958	-1.01755	-1.93581	0.00175	0.0197534	yes	pectinacetylesterase family protein
XLOC_029276	XLOC_029276	Medtr5g005480	chr5:469086-474491	WT	A16b	OK	2.98968	1.47722	-1.01711	-1.73408	0.00285	0.0285431	yes	cysteine-rich receptor-kinase-like protein
XLOC_049184	XLOC_049184	Medtr0246s0020	scaffold0246:3126-5996	WT	A16b	OK	8.94988	4.42685	-1.01559	-1.94357	0.0015	0.0175082	yes	basic helix loop helix (bHLH) DNA-binding protein
XLOC_043369	XLOC_043369	Medtr8g464760	chr8:22940432-22943618	WT	A16b	OK	17.2131	8.5199	-1.01459	-2.20429	0.0002	0.00337241	yes	membrane lipoprotein lipid attachment site-like
XLOC_020367	XLOC_020367	Medtr4g059790	chr4:22059037-22060252	WT	A16b	OK	332.38	164.567	-1.01416	-2.15593	0.0001	0.00188682	yes	fasciclin-like arabinogalactan protein
XLOC_021191	XLOC_021191	Medtr4g087890	chr4:34465055-34468637	WT	A16b	OK	4.66169	2.30817	-1.0141	-1.979	0.0019	0.0209776	yes	formin-like 2 domain protein
XLOC_031796	XLOC_031796	Medtr5g092560	chr5:40421693-40427970	WT	A16b	OK	11.2354	5.56384	-1.0139	-2.15376	0.00025	0.00405859	yes	DEAD-box ATP-dependent RNA helicase-like protein
XLOC_002161	XLOC_002161	Medtr1g082360	chr1:36619879-36621770	WT	A16b	OK	7.20998	3.57934	-1.0103	-1.9968	0.00115	0.0141912	yes	phosphoglycerate/bisphosphoglycerate mutase pro
XLOC_014268	XLOC_014268	Medtr3g078420	chr3:35339459-35340250	WT	A16b	OK	15.7929	7.84886	-1.00872	-1.8835	0.00155	0.0179391	yes	UVI1, putative
XLOC_031610	XLOC_031610	Medtr5g087410	chr5:37872885-37880939	WT	A16b	OK	17.2118	8.55737	-1.00816	-2.48109	5e-05	0.00101208	yes	indole-3-acetaldehyde oxidase
XLOC_015335	XLOC_015335	Medtr3g110182	chr3:51180541-51183240	WT	A16b	OK	11.8907	5.91684	-1.00694	-1.99976	0.0008	0.0106532	yes	auxin canalization protein
XLOC_037085	XLOC_037085	Medtr7g061270	chr7:22139402-22140900	WT	A16b	OK	27.2301	13.5706	-1.00472	-2.00643	0.0035	0.0333971	yes	nuclear transcription factor Y subunit B
XLOC_028236	XLOC_028236	Medtr5g071070	chr5:30120797-30124106	WT	A16b	OK	15.1649	7.57298	-1.0018	-2.32534	0.00015	0.00265041	yes	ARM repeat CCCH-type zinc finger protein
XLOC_020235	XLOC_020235	Medtr4g055310	chr4:20136632-20138701	WT	A16b	OK	9.42924	4.70883	-1.00177	-2.12586	0.0003	0.00472635	yes	arogenate/prephenate dehydratase
XLOC_031498	XLOC_031498	Medtr5g083780	chr5:36142068-36146402	WT	A16b	OK	38.8037	19.3927	-1.00068	-2.51149	5e-05	0.00101208	yes	Nop53 (60S ribosomal biogenesis) protein
XLOC_027588	XLOC_027588	Medtr5g042910	chr5:18866987-18872410	WT	A16b	OK	12.4956	6.24496	-1.00066	-1.99009	0.0008	0.0106532	yes	DUF1336 family protein
XLOC_022651	XLOC_022651	Medtr4g134490	chr4:56320180-56322030	WT	A16b	OK	55.2347	27.6176	-0.999989	-2.35744	0.0001	0.00188682	yes	UDP-glucose 4-epimerase
XLOC_030447	XLOC_030447	Medtr5g041780	chr5:18344288-18348340	WT	A16b	OK	5.55657	2.78153	-0.998315	-1.91058	0.00115	0.0141912	yes	methyltransferase-like protein
XLOC_009751	XLOC_009751	Medtr2g011150	chr2:2661425-2665227	WT	A16b	OK	8.09679	4.05675	-0.997025	-1.9899	0.0011	0.013805	yes	S-locus lectin kinase family protein
XLOC_040242	XLOC_040242	Medtr7g065600	chr7:23826931-23828482	WT	A16b	OK	10.7391	5.38569	-0.995665	-1.68784	0.0041	0.0374286	yes	glutathione S-transferase, amino-terminal protein
XLOC_031465	XLOC_031465	Medtr5g083050	chr5:35827576-35835563	WT	A16b	OK	13.7868	6.91476	-0.995534	-2.22182	5e-05	0.00101208	yes	outer membrane OMP85 family protein
XLOC_031808	XLOC_031808	Medtr5g092820	chr5:40539836-40541403	WT	A16b	OK	25.7276	12.9106	-0.994769	-1.94321	0.0011	0.013805	yes	eukaryotic translation initiation factor SUI1
XLOC_048330	XLOC_048330	Medtr0034s0170	scaffold0034:84413-94476	WT	A16b	OK	10.549	5.29384	-0.994722	-2.33975	0.0001	0.00188682	yes	trehalose-6-phosphate synthase
XLOC_037789	XLOC_037789	Medtr7g084740	chr7:32695221-32696545	WT	A16b	OK	11.9813	6.01437	-0.994302	-1.99806	0.00075	0.0100642	yes	plant/MAC12-16 protein
XLOC_009753	XLOC_009753	Medtr2g011190,Medtr2g011210	chr2:2689883-2742594	WT	A16b	OK	4.24024	2.12931	-0.993762	-1.71648	0.0041	0.0374286	yes	G-type lectin S-receptor-like Serine/Threonine-kinase
XLOC_032477	XLOC_032477	Medtr6g016325,Medtr6g016335	chr6:6005919-6014572	WT	A16b	OK	7.17585	3.60422	-0.993462	-1.60947	0.00565	0.0475934	yes	ATP sulfurylase
XLOC_012210	XLOC_012210	Medtr2g102243	chr2:44009194-44014615	WT	A16b	OK	72.2928	36.432	-0.988645	-2.25585	0.0002	0.00337241	yes	sulfate/bicarbonate/oxalate exchanger sat-1
XLOC_018222	XLOC_018222	Medtr3g096370	chr3:44048757-44050741	WT	A16b	OK	17.4848	8.81293	-0.98841	-2.26056	0.0001	0.00188682	yes	E3 ubiquitin ligase PUB14
XLOC_017775	XLOC_017775	Medtr3g082700	chr3:37314115-37316399	WT	A16b	OK	106.316	53.6152	-0.987648	-2.34147	0.0001	0.00188682	yes	high affinity inorganic phosphate transporter
XLOC_019122	XLOC_019122	Medtr4g007060	chr4:926693-929520	WT	A16b	OK	53.0951	26.7819	-0.98732	-2.38592	5e-05	0.00101208	yes	WRKY transcription factor
XLOC_023666	XLOC_023666	Medtr4g049730	chr4:17500628-17501834	WT	A16b	OK	7.70838	3.88873	-0.987127	-1.77598	0.00235	0.0245477	yes	MAP kinase kinase kinase
XLOC_028982	XLOC_028982	Medtr5g093000	chr5:40601915-40605994	WT	A16b	OK	15.5892	7.86607	-0.986834	-1.98853	0.0007	0.00952645	yes	glycoprotein family protein
XLOC_031865	XLOC_031865	Medtr5g094390	chr5:41244096-41246815	WT	A16b	OK	40.3578	20.3846	-0.985365	-2.40149	5e-05	0.00101208	yes	Serine/Threonine-kinase WNK11-like protein
XLOC_017833	XLOC_017833	Medtr3g084310	chr3:38067330-38069696	WT	A16b	OK	403.699	204.156	-0.983604	-1.81844	0.0027	0.027355	yes	serine transhydroxymethyltransferase
XLOC_028130	XLOC_028130	Medtr5g067640	chr5:28575148-28580088	WT	A16b	OK	3.66836	1.85618	-0.982802	-1.67833	0.0043	0.0386476	yes	glycerol-3-phosphate dehydrogenase [NAD(+)] protein
XLOC_047546	XLOC_047546	Medtr8g102550	chr8:43176041-43184129	WT	A16b	OK	15.4341	7.81001	-0.982729	-2.11795	0.0004	0.00603902	yes	protein phosphatase 2C-like protein
XLOC_028599	XLOC_028599	Medtr5g082580	chr5:35506837-35510948	WT	A16b	OK	5.19122	2.62711	-0.982597	-1.86199	0.0016	0.0184067	yes	phosphoinositide-specific phospholipase C protein
XLOC_041618	XLOC_041618	Medtr7g107710	chr7:43937222-43940456	WT	A16b	OK	4.53689	2.29846	-0.981034	-1.64846	0.00505	0.0435721	yes	flavin-binding monooxygenase-like protein
XLOC_036212	XLOC_036212	Medtr7g016630	chr7:5251410-5258296	WT	A16b	OK	13.9274	7.059	-0.98039	-1.91978	0.00115	0.0141912	yes	MADS-box transcription factor
XLOC_029879	XLOC_029879	Medtr5g023980	chr5:9578661-9581372	WT	A16b	OK	5.43436	2.75453	-0.980301	-1.68281	0.0042	0.0380698	yes	Serine/Threonine-kinase Cx32, related protein
XLOC_007322	XLOC_007322	Medtr2g026420	chr2:9549952-9550687	WT	A16b	OK	116.981	59.325	-0.979563	-2.30151	5e-05	0.00101208	yes	hypothetical protein
XLOC_005678	XLOC_005678	Medtr1g088670	chr1:39657497-39659361	WT	A16b	OK	13.7185	6.95851	-0.979273	-1.87357	0.0021	0.022626	yes	ribosome biogenesis protein Nop16
XLOC_047121	XLOC_047121	Medtr8g089670	chr8:37317145-37321067	WT	A16b	OK	11.41	5.79219	-0.978121	-2.12985	0.0004	0.00603902	yes	E3 ubiquitin-protein ligase RGLG2-like protein
XLOC_026359	XLOC_026359	Medtr5g006670,Medtr5g006710,Medtr5g006730,Medtr5g006750,Medtr5g006780,Medtr5g006800,Medtr5g006810	chr5:1032389-1072938	WT	A16b	OK	90.3062	45.8507	-0.97788	-2.29334	0.0002	0.00337241	yes	12-oxophytodienoate reductase-like protein
XLOC_011500	XLOC_011500	Medtr2g078650	chr2:32841931-32844485	WT	A16b	OK	10.6183	5.392	-0.977665	-1.83944	0.00115	0.0141912	yes	PRA1 family protein
XLOC_004110	XLOC_004110	Medtr1g035360	chr1:12833957-12837160	WT	A16b	OK	9.312	4.73081	-0.977002	-1.81696	0.0026	0.0265662	yes	peptidyl-prolyl cis-trans isomerase
XLOC_011053	XLOC_011053	Medtr2g060070	chr2:24756084-24757910	WT	A16b	OK	9.31146	4.73536	-0.975533	-1.9449	0.0008	0.0106532	yes	transducin/WD40 repeat protein
XLOC_026503	XLOC_026503	Medtr5g010020	chr5:2590453-2592700	WT	A16b	OK	32.2127	16.3946	-0.974411	-2.27846	0.00015	0.00265041	yes	myb transcription factor
XLOC_009010	XLOC_009010	Medtr2g089360	chr2:37763974-37766790	WT	A16b	OK	6.66856	3.39569	-0.973671	-2.02508	0.00055	0.00780041	yes	G-type lectin S-receptor-like Serine/Threonine-kinase
XLOC_028517	XLOC_028517	Medtr5g080260	chr5:34340199-34340781	WT	A16b	OK	133.099	67.8113	-0.972902	-2.34445	5e-05	0.00101208	yes	rotundifolia-like protein
XLOC_015863	XLOC_015863	Medtr3g013500	chr3:3652109-3653535	WT	A16b	OK	205.814	104.894	-0.972403	-1.96287	0.0018	0.0201636	yes	sulfotransferase
XLOC_031312	XLOC_031312	Medtr5g078210	chr5:33421257-33423323	WT	A16b	OK	18.0531	9.20337	-0.972013	-2.07677	0.00015	0.00265041	yes	GDSL-like lipase/acylhydrolase
XLOC_039410	XLOC_039410	Medtr7g024670	chr7:8130986-8132842	WT	A16b	OK	5.08805	2.595	-0.971376	-1.6887	0.0055	0.0465547	yes	Dof domain zinc finger protein
XLOC_026528	XLOC_026528	Medtr5g010590	chr5:2869608-2871940	WT	A16b	OK	23.0308	11.7472	-0.971256	-2.08282	0.00065	0.00895395	yes	carboxy-terminal region remorin
XLOC_024798	XLOC_024798	Medtr4g088390	chr4:35005989-35008379	WT	A16b	OK	15.4037	7.87175	-0.968522	-1.71812	0.003	0.0295367	yes	hypothetical protein
XLOC_006863	XLOC_006863	Medtr2g012440	chr2:3086529-3090176	WT	A16b	OK	17.0024	8.69821	-0.966946	-2.24053	0.00015	0.00265041	yes	S1/P1 nuclease family protein
XLOC_031681	XLOC_031681	Medtr5g089340	chr5:38826924-38832701	WT	A16b	OK	7.46401	3.81962	-0.966522	-1.8585	0.0015	0.0175082	yes	CRT (chloroquine-resistance transporter)-like
XLOC_029256	XLOC_029256	Medtr5g004980	chr5:229069-230877	WT	A16b	OK	184.093	94.2082	-0.966508	-2.22537	5e-05	0.00101208	yes	transmembrane protein, putative
XLOC_005289	XLOC_005289	Medtr1g075900	chr1:33650739-33656734	WT	A16b	OK	86.5081	44.3454	-0.964052	-2.28301	5e-05	0.00101208	yes	S-adenosylmethionine-dependent methyltransferase
XLOC_028578	XLOC_028578	Medtr5g081960	chr5:35163435-35165325	WT	A16b	OK	21.0519	10.7955	-0.96352	-2.17487	0.00015	0.00265041	yes	HXXXD-type acyl-transferase family protein
XLOC_040124	XLOC_040124	Medtr7g061155	chr7:22118067-22119634	WT	A16b	OK	16.1301	8.28017	-0.962023	-1.90691	0.0032	0.0310125	yes	40S ribosomal protein S23-1
XLOC_031245	XLOC_031245	Medtr5g076270	chr5:32489762-32499847	WT	A16b	OK	24.5046	12.5793	-0.962006	-2.43508	5e-05	0.00101208	yes	auxin response factor 2
XLOC_005730	XLOC_005730	Medtr1g090060,Medtr1g090090,Medtr1g090100	chr1:40324848-40343905	WT	A16b	OK	163.344	83.859	-0.96188	-2.09148	0.00045	0.00665258	yes	glutathione S-transferase
XLOC_036380	XLOC_036380	Medtr7g024390	chr7:8016047-8019129	WT	A16b	OK	7.43116	3.81821	-0.960691	-2.0109	0.0008	0.0106532	yes	heat shock cognate 70 kDa protein
XLOC_019968	XLOC_019968	Medtr4g037690	chr4:15033940-15038515	WT	A16b	OK	5.27041	2.70842	-0.960466	-1.65329	0.00475	0.0418301	yes	transmembrane amino acid transporter family protein
XLOC_031715	XLOC_031715	Medtr5g090250	chr5:39306716-39307372	WT	A16b	OK	94.8751	48.8426	-0.957891	-2.0266	0.0003	0.00472635	yes	inhibitor of trypsin and hageman factor-like protein
XLOC_014237	XLOC_014237	Medtr3g077570	chr3:34866329-34869834	WT	A16b	OK	58.5899	30.1857	-0.956783	-2.27551	0.0003	0.00472635	yes	glutaredoxin C4
XLOC_027669	XLOC_027669	Medtr5g046030	chr5:20176712-20179787	WT	A16b	OK	188.382	97.0884	-0.956287	-2.22366	5e-05	0.00101208	yes	alpha-1,4-glucan-protein synthase [UDP-forming]-like
XLOC_004367	XLOC_004367	Medtr1g045610	chr1:17117605-17119422	WT	A16b	OK	79.5429	40.9982	-0.956171	-2.32498	0.0002	0.00337241	yes	myb transcription factor
XLOC_022268	XLOC_022268	Medtr4g124040	chr4:51195925-51202969	WT	A16b	OK	4.42353	2.28003	-0.956145	-1.89412	0.00125	0.0151716	yes	ABC transporter B family protein
XLOC_042757	XLOC_042757	Medtr8g028765	chr8:11091329-11095669	WT	A16b	OK	7.85747	4.05158	-0.955581	-1.90979	0.0014	0.0166241	yes	transferring glycosyl group transferase
XLOC_031142	XLOC_031142	Medtr5g073180	chr5:31140038-31142359	WT	A16b	OK	70.4002	36.3149	-0.95502	-1.92205	0.0012	0.014723	yes	hypothetical protein
XLOC_047624	XLOC_047624	Medtr8g105140	chr8:44340984-44342414	WT	A16b	OK	9.44881	4.88265	-0.95247	-1.63209	0.0049	0.0427003	yes	nudix hydrolase-like protein
XLOC_028448	XLOC_028448	Medtr5g078030	chr5:33327102-33329445	WT	A16b	OK	9.87301	5.10254	-0.952275	-1.91464	0.0018	0.0201636	yes	salt stress response/antifungal domain protein
XLOC_005590	XLOC_005590	Medtr1g085500	chr1:38183899-38185786	WT	A16b	OK	68.7276	35.5662	-0.950383	-2.32919	0.0002	0.00337241	yes	rhicadhesin receptor
XLOC_025199	XLOC_025199	Medtr4g100380	chr4:41378393-41379900	WT	A16b	OK	42.5862	22.0832	-0.947441	-2.13959	0.00045	0.00665258	yes	ethylene response factor
XLOC_008724	XLOC_008724	Medtr2g085300	chr2:33229517-33233089	WT	A16b	OK	12.1011	6.28511	-0.945128	-2.11828	0.00025	0.00405859	yes	core-2/I-branching enzyme
XLOC_034809	XLOC_034809	Medtr6g038940,Medtr6g038980,Medtr6g039110,Medtr6g039180	chr6:14021175-14113204	WT	A16b	OK	2.97332	1.54486	-0.944597	-1.60399	0.00355	0.0337232	yes	receptor-like protein, putative
XLOC_011304	XLOC_011304	Medtr2g070130,Medtr2g070140,Medtr2g070150,Medtr2g070180	chr2:29506674-29535647	WT	A16b	OK	240.006	124.808	-0.943364	-2.00792	0.00115	0.0141912	yes	glutathione S-transferase, amine-terminal domain protein
XLOC_007296	XLOC_007296	Medtr2g025580	chr2:9146975-9148599	WT	A16b	OK	14.8331	7.71587	-0.942923	-1.83631	0.00185	0.0205795	yes	blue copper-like protein
XLOC_018693	XLOC_018693	Medtr3g109490	chr3:50639962-50643082	WT	A16b	OK	15.4769	8.05248	-0.942614	-1.99312	0.00085	0.011187	yes	dehydration-responsive protein RD22
XLOC_028292	XLOC_028292	Medtr5g072620	chr5:30922834-30926393	WT	A16b	OK	73.8275	38.4247	-0.942124	-2.41635	5e-05	0.00101208	yes	cinnamoyl-CoA reductase-like protein
XLOC_048251	XLOC_048251	Medtr0027s0230	scaffold0027:122631-123684	WT	A16b	OK	77.5679	40.4316	-0.939976	-2.453	5e-05	0.00101208	yes	cytosolic class I small heat shock protein
XLOC_047282	XLOC_047282	Medtr8g094600	chr8:39500248-39505017	WT	A16b	OK	6.34845	3.30926	-0.939897	-1.87769	0.00225	0.023788	yes	NAD-dependent aldehyde dehydrogenase family protein
XLOC_028700	XLOC_028700	Medtr5g085790	chr5:37060694-37063138	WT	A16b	OK	15.2352	7.9418	-0.939872	-2.23484	5e-05	0.00101208	yes	LysM-domain receptor-like kinase
XLOC_016606	XLOC_016606	Medtr3g049410	chr3:18402342-18406693	WT	A16b	OK	83.3678	43.4795	-0.939156	-2.04757	0.0009	0.0117244	yes	tryptophan synthase beta type 2
XLOC_007516	XLOC_007516	Medtr2g033170	chr2:12558786-12561118	WT	A16b	OK	6.17808	3.22337	-0.938592	-1.69651	0.0035	0.0333971	yes	myb transcription factor
XLOC_014944	XLOC_014944	Medtr3g099020	chr3:45381196-45384478	WT	A16b	OK	12.9855	6.78534	-0.936409	-2.02581	0.00055	0.00780041	yes	palmitoyl-acyl carrier thioesterase
XLOC_040258	XLOC_040258	Medtr7g066110	chr7:24037708-24038926	WT	A16b	OK	58.3413	30.4861	-0.936367	-1.92051	0.0007	0.00952645	yes	PAR1 protein
XLOC_044696	XLOC_044696	Medtr8g102220	chr8:42990568-42991681	WT	A16b	OK	18.9637	9.92678	-0.933845	-1.74103	0.004	0.0368311	yes	xyloglucan endotransglucosylase/hydrolase family pro
XLOC_026796	XLOC_026796	Medtr5g018270	chr5:6795990-6799591	WT	A16b	OK	51.676	27.0513	-0.933797	-2.20974	0.0001	0.00188682	yes	multi-copper oxidase-like protein
XLOC_028932	XLOC_028932	Medtr5g091800	chr5:40062157-40063517	WT	A16b	OK	24.3398	12.7416	-0.933771	-1.89752	0.0015	0.0175082	yes	TB2/DP1, HVA22 family protein
XLOC_019907	XLOC_019907	Medtr4g037615,Medtr4g037645	chr4:13848507-13864994	WT	A16b	OK	80.4257	42.1215	-0.933102	-1.94816	0.00085	0.011187	yes	RALF related
XLOC_028737	XLOC_028737	-	chr5:37489826-37493316	WT	A16b	OK	25.6577	13.4416	-0.932694	-2.17049	0.00045	0.00665258	yes	#N/A
XLOC_023576	XLOC_023576	Medtr4g045673	chr4:15514691-15516756	WT	A16b	OK	28.5573	14.9723	-0.931567	-1.82369	0.00215	0.0229457	yes	transmembrane protein, putative
XLOC_020223	XLOC_020223	Medtr4g054920	chr4:19931468-19933167	WT	A16b	OK	10.5734	5.54356	-0.931556	-1.84126	0.0014	0.0166241	yes	cytochrome P450 family 94 protein
XLOC_045820	XLOC_045820	Medtr8g039190	chr8:14579012-14580984	WT	A16b	OK	10.9443	5.7467	-0.929373	-2.02706	0.0005	0.00726856	yes	organic cation/carnitine transporter
XLOC_041511	XLOC_041511	Medtr7g104680	chr7:42425300-42426265	WT	A16b	OK	50.6827	26.6161	-0.929197	-2.21584	0.00045	0.00665258	yes	iron-sulfur assembly IscA-like protein
XLOC_040499	XLOC_040499	Medtr7g075120	chr7:28182554-28183657	WT	A16b	OK	22.417	11.7736	-0.929043	-2.004	0.0006	0.00835515	yes	hypothetical protein
XLOC_021477	XLOC_021477	Medtr4g094588	chr4:38300666-38302922	WT	A16b	OK	13.2477	6.96376	-0.927803	-2.03453	0.00085	0.011187	yes	WRKY family transcription factor
XLOC_006343	XLOC_006343	Medtr1g110570	chr1:49891663-49892623	WT	A16b	OK	16.9434	8.9087	-0.927433	-1.80142	0.00215	0.0229457	yes	VQ motif protein
XLOC_018216	XLOC_018216	Medtr3g096190	chr3:43948146-43952355	WT	A16b	OK	9.95632	5.23672	-0.926949	-1.71569	0.00405	0.0371844	yes	nucleolar essential protein
XLOC_031714	XLOC_031714	Medtr5g090160	chr5:39270732-39275416	WT	A16b	OK	8.49609	4.47124	-0.926126	-1.88281	0.00135	0.0161604	yes	polygalacturonase/glycoside hydrolase family protein
XLOC_028753	XLOC_028753	Medtr5g087360	chr5:37840679-37846604	WT	A16b	OK	2.26008	1.18946	-0.926066	-1.78945	0.00225	0.023788	yes	LRR receptor-like kinase
XLOC_020152	XLOC_020152	Medtr4g051920	chr4:18782026-18788114	WT	A16b	OK	4.30287	2.26611	-0.925082	-1.79175	0.00285	0.0285431	yes	5'-3' exoribonuclease
XLOC_028243	XLOC_028243	Medtr5g071240	chr5:30212147-30215450	WT	A16b	OK	56.6456	29.8609	-0.923708	-2.32894	5e-05	0.00101208	yes	selT/selW/selH selenoprotein domain protein
XLOC_000131	XLOC_000131	Medtr1g010140	chr1:1768576-1771451	WT	A16b	OK	5.80075	3.0582	-0.923558	-1.62917	0.00535	0.0455058	yes	DUF581 family protein
XLOC_006159	XLOC_006159	Medtr1g104520	chr1:47066735-47067612	WT	A16b	OK	55.0952	29.0666	-0.922566	-1.91617	0.0014	0.0166241	yes	hypothetical protein
XLOC_010142	XLOC_010142	Medtr2g023680	chr2:8378416-8382727	WT	A16b	OK	157.757	83.2923	-0.92145	-1.99294	0.00075	0.0100642	yes	cytochrome P450 family monooxygenase
XLOC_001361	XLOC_001361	Medtr1g052880	chr1:21932695-21937758	WT	A16b	OK	19.4242	10.2622	-0.920513	-1.74106	0.00315	0.0306363	yes	S-locus lectin kinase family protein
XLOC_028395	XLOC_028395	Medtr5g076380	chr5:32566131-32571914	WT	A16b	OK	6.10258	3.22477	-0.920225	-1.90993	0.0016	0.0184067	yes	P-loop nucleoside triphosphate hydrolase protein
XLOC_003684	XLOC_003684	Medtr1g021652	chr1:6532321-6534417	WT	A16b	OK	18.3442	9.69686	-0.919732	-2.14903	0.00025	0.00405859	yes	cytochrome P450 family fatty acid hydroperoxide lyase
XLOC_021060	XLOC_021060	Medtr4g082950	chr4:32250096-32257663	WT	A16b	OK	4.58722	2.42756	-0.918113	-1.81572	0.00245	0.0254125	yes	glycogen/starch/alpha-glucan phosphorylase protein
XLOC_023055	XLOC_023055	Medtr4g018760	chr4:5777437-5780265	WT	A16b	OK	11.5205	6.10013	-0.917286	-1.76689	0.00305	0.0299062	yes	nucleotide/sugar transporter family protein
XLOC_007325	XLOC_007325	Medtr2g026530	chr2:9593398-9595933	WT	A16b	OK	69.6653	36.8998	-0.91683	-2.27496	5e-05	0.00101208	yes	CASP POPTRDRAFT-like protein
XLOC_015315	XLOC_015315	Medtr3g110030	chr3:50896834-50897680	WT	A16b	OK	21.457	11.3806	-0.914865	-1.80754	0.002	0.0217562	yes	GroES chaperonin
XLOC_047099	XLOC_047099	Medtr8g089110	chr8:37008161-37009225	WT	A16b	OK	232.874	123.687	-0.912858	-2.19504	0.00015	0.00265041	yes	basic blue-like protein
XLOC_019262	XLOC_019262	Medtr4g011790	chr4:2975965-2984037	WT	A16b	OK	35.9783	19.1189	-0.912129	-2.2092	0.0001	0.00188682	yes	fatty acyl-CoA synthetase family protein
XLOC_029630	XLOC_029630	Medtr5g015690	chr5:5489428-5494498	WT	A16b	OK	13.6806	7.28294	-0.90954	-2.23923	0.0002	0.00337241	yes	formin-like 2 domain protein
XLOC_014702	XLOC_014702	Medtr3g091380	chr3:41569959-41574355	WT	A16b	OK	18.5351	9.87228	-0.908806	-2.10417	0.0002	0.00337241	yes	pectinesterase/pectinesterase inhibitor
XLOC_002704	XLOC_002704	Medtr1g099280	chr1:44809030-44816334	WT	A16b	OK	34.1891	18.2218	-0.907873	-2.02888	0.00095	0.0122675	yes	ABC transporter-like family-protein
XLOC_003012	XLOC_003012	Medtr1g108460	chr1:49022975-49027799	WT	A16b	OK	129.521	69.0404	-0.907675	-2.13851	0.00015	0.00265041	yes	transmembrane protein, putative
XLOC_022417	XLOC_022417	Medtr4g128337	chr4:53452923-53460458	WT	A16b	OK	26.8108	14.3489	-0.901878	-2.23685	0.00015	0.00265041	yes	4-coumarate:CoA ligase-like protein
XLOC_026370	XLOC_026370	Medtr5g006950	chr5:1146398-1147714	WT	A16b	OK	51.0678	27.3311	-0.901869	-2.17492	0.00035	0.00536434	yes	Lipid transfer protein
XLOC_041760	XLOC_041760	Medtr7g111600	chr7:45812249-45815016	WT	A16b	OK	62.0029	33.2264	-0.900004	-2.231	0.00015	0.00265041	yes	carbohydrate-binding X8 domain protein
XLOC_021467	XLOC_021467	Medtr4g094520	chr4:38148361-38150837	WT	A16b	OK	70.7022	37.9561	-0.897421	-2.14611	0.00015	0.00265041	yes	FAD-binding berberine family protein
XLOC_032811	XLOC_032811	Medtr6g034975	chr6:12281331-12282499	WT	A16b	OK	36.0324	19.3461	-0.897252	-2.14082	0.0001	0.00188682	yes	vacuolar iron transporter-like protein
XLOC_034250	XLOC_034250	Medtr6g015320	chr6:4993851-4995886	WT	A16b	OK	99.3928	53.382	-0.896788	-2.04141	0.00055	0.00780041	yes	malonyl-CoA:isoflavone 7-O-glucoside malonyltransferas
XLOC_045424	XLOC_045424	Medtr8g023310	chr8:8379968-8385831	WT	A16b	OK	267.725	143.794	-0.896749	-1.74729	0.0029	0.0289081	yes	pectinesterase/pectinesterase inhibitor
XLOC_044220	XLOC_044220	Medtr8g086350	chr8:35814296-35815054	WT	A16b	OK	50.6825	27.2376	-0.895891	-1.95488	0.00095	0.0122675	yes	DUF640 family protein
XLOC_029028	XLOC_029028	Medtr5g094340	chr5:41223946-41226777	WT	A16b	OK	20.4713	11.0082	-0.895034	-2.19916	0.0002	0.00337241	yes	calcium-dependent lipid-binding (CaLB domain) protein
XLOC_048353	XLOC_048353	Medtr0036s0150	scaffold0036:55825-60708	WT	A16b	OK	17.2	9.26429	-0.892654	-2.59719	0.00025	0.00405859	yes	NAC transcription factor-like protein
XLOC_018319	XLOC_018319	Medtr3g098980	chr3:45350048-45353663	WT	A16b	OK	41.2463	22.2204	-0.892379	-2.24476	5e-05	0.00101208	yes	omega-hydroxypalmitate O-feruloyl transferase
XLOC_025381	XLOC_025381	Medtr4g106800	chr4:44084999-44086910	WT	A16b	OK	10.5362	5.67735	-0.892069	-1.5924	0.00515	0.0441965	yes	GATA type zinc finger transcription factor family protein
XLOC_005108	XLOC_005108	Medtr1g070190	chr1:30874257-30877762	WT	A16b	OK	121.367	65.4064	-0.891874	-2.23598	5e-05	0.00101208	yes	HR-like lesion-inducing protein
XLOC_047178	XLOC_047178	Medtr8g091280	chr8:38102583-38106868	WT	A16b	OK	83.1442	44.8274	-0.891236	-2.18854	0.00025	0.00405859	yes	aspartate aminotransferase
XLOC_002275	XLOC_002275	Medtr1g085140	chr1:38012293-38013700	WT	A16b	OK	594.109	320.82	-0.888961	-2.0257	0.00045	0.00665258	yes	rhicadhesin receptor
XLOC_022442	XLOC_022442	Medtr4g129200	chr4:53791678-53794812	WT	A16b	OK	11.3584	6.13734	-0.888072	-1.7451	0.00275	0.0277443	yes	alpha-rhamnosidase-like protein
XLOC_037843	XLOC_037843	Medtr7g085850	chr7:33301920-33303302	WT	A16b	OK	59.242	32.0684	-0.88547	-2.1731	0.00015	0.00265041	yes	hypothetical protein
XLOC_015363	XLOC_015363	Medtr3g110450	chr3:51550857-51554388	WT	A16b	OK	14.0533	7.61142	-0.884668	-2.14129	0.0003	0.00472635	yes	leucine-rich receptor-like kinase family protein
XLOC_014826	XLOC_014826	Medtr3g095080	chr3:43414474-43417137	WT	A16b	OK	16.5632	8.97126	-0.884599	-1.90129	0.00065	0.00895395	yes	WRKY family transcription factor
XLOC_008557	XLOC_008557	Medtr2g072160	chr2:30285948-30298851	WT	A16b	OK	5.06418	2.74936	-0.881236	-2.0607	0.00035	0.00536434	yes	callose synthase-like protein
XLOC_008715	XLOC_008715	Medtr2g079050	chr2:33100027-33105546	WT	A16b	OK	33.6834	18.2968	-0.880448	-2.16754	0.0001	0.00188682	yes	peptidoglycan-binding domain protein
XLOC_022293	XLOC_022293	Medtr4g124440	chr4:51488499-51490823	WT	A16b	OK	6.98571	3.79567	-0.880051	-1.7272	0.00215	0.0229457	yes	glucan endo-1,3-beta-glucosidase-like protein
XLOC_011704	XLOC_011704	Medtr2g084875	chr2:36016592-36018211	WT	A16b	OK	33.2142	18.0577	-0.879183	-2.17576	0.00025	0.00405859	yes	arogenate/prephenate dehydratase
XLOC_030050	XLOC_030050	Medtr5g029210	chr5:12205309-12210754	WT	A16b	OK	12.0545	6.55573	-0.878746	-1.83258	0.00305	0.0299062	yes	alpha/beta superfamily hydrolase
XLOC_009727	XLOC_009727	Medtr2g010120	chr2:2236785-2237711	WT	A16b	OK	83.8805	45.6233	-0.878566	-1.97398	0.0011	0.013805	yes	cysteine-rich TM module stress tolerance protein
XLOC_010044	XLOC_010044	Medtr2g020860	chr2:7011902-7017099	WT	A16b	OK	11.3012	6.15178	-0.877403	-1.92159	0.00115	0.0141912	yes	endonuclease/exonuclease/phosphatase family protein
XLOC_014100	XLOC_014100	Medtr3g072380	chr3:32522581-32529372	WT	A16b	OK	183.924	100.158	-0.876825	-2.04659	0.00045	0.00665258	yes	nucleotide/sugar transporter family protein
XLOC_000399	XLOC_000399	Medtr1g019800	chr1:6036542-6037600	WT	A16b	OK	17.7938	9.69432	-0.876166	-1.74321	0.0035	0.0333971	yes	hypothetical protein
XLOC_028210	XLOC_028210	Medtr5g070010	chr5:29666984-29669859	WT	A16b	OK	21.9357	11.9543	-0.875749	-2.11273	0.0002	0.00337241	yes	cytochrome P450 family-dependent fatty acid hydroxylase
XLOC_021084	XLOC_021084	Medtr4g083500	chr4:32605250-32608276	WT	A16b	OK	12.0573	6.57155	-0.875599	-1.91491	0.001	0.0127417	yes	O-glycosyl hydrolase family 17 protein
XLOC_007560	XLOC_007560	Medtr2g034680	chr2:13274563-13276892	WT	A16b	OK	344.578	187.916	-0.874744	-1.85114	0.00115	0.0141912	yes	Chitinase
XLOC_036513	XLOC_036513	Medtr7g029365	chr7:10421010-10427271	WT	A16b	OK	34.2166	18.6651	-0.874348	-2.10919	0.00055	0.00780041	yes	triacylglycerol lipase-like protein
XLOC_025294	XLOC_025294	Medtr4g103620	chr4:42832630-42838130	WT	A16b	OK	11.5539	6.30546	-0.87371	-1.86445	0.00165	0.0188239	yes	uridine kinase/uracil phosphoribosyltransferase
XLOC_008298	XLOC_008298	Medtr2g461920	chr2:25606880-25611792	WT	A16b	OK	5.42549	2.9624	-0.872985	-1.73961	0.003	0.0295367	yes	LIGULELESS 1 protein, putative
XLOC_012547	XLOC_012547	Medtr3g010770	chr3:2571520-2576859	WT	A16b	OK	8.09882	4.4252	-0.871969	-1.80205	0.0024	0.0249613	yes	pectinesterase/pectinesterase inhibitor
XLOC_002131	XLOC_002131	Medtr1g080950	chr1:36020158-36024066	WT	A16b	OK	192.368	105.159	-0.871297	-2.01859	0.0007	0.00952645	yes	GDP-D-mannose-3,5-epimerase
XLOC_048046	XLOC_048046	Medtr0011s0320	scaffold0011:241568-243181	WT	A16b	OK	44.0992	24.1071	-0.871293	-2.2338	0.00025	0.00405859	yes	triose-phosphate transporter family protein
XLOC_008145	XLOC_008145	Medtr2g450550	chr2:22446273-22452477	WT	A16b	OK	89.2396	48.7885	-0.871144	-2.11191	0.00035	0.00536434	yes	transmembrane protein, putative
XLOC_008434	XLOC_008434	Medtr2g067420	chr2:28203899-28207822	WT	A16b	OK	8.98922	4.91487	-0.871043	-1.65348	0.0051	0.0438655	yes	myb transcription factor
XLOC_005306	XLOC_005306	Medtr1g093350	chr1:33847985-33849453	WT	A16b	OK	16.8991	9.24502	-0.870198	-1.83798	0.00315	0.0306363	yes	auxin response factor
XLOC_040283	XLOC_040283	Medtr7g066730	chr7:24310623-24313566	WT	A16b	OK	15.2329	8.33899	-0.869247	-2.12538	0.00025	0.00405859	yes	DUF740 family protein
XLOC_005969	XLOC_005969	Medtr1g098460	chr1:44330831-44333991	WT	A16b	OK	9.49659	5.19954	-0.869026	-1.84313	0.0014	0.0166241	yes	AP2 domain class transcription factor
XLOC_011508	XLOC_011508	Medtr2g078810	chr2:32995955-33000589	WT	A16b	OK	21.06	11.5348	-0.868509	-2.20957	0.0001	0.00188682	yes	LRR receptor-like kinase
XLOC_021466	XLOC_021466	Medtr4g094518	chr4:38144947-38147082	WT	A16b	OK	119.7	65.5626	-0.868475	-2.03314	0.00035	0.00536434	yes	FAD-binding berberine family protein
XLOC_046621	XLOC_046621	Medtr8g071250	chr8:30236783-30242973	WT	A16b	OK	11.8554	6.49863	-0.867335	-1.9395	0.00085	0.011187	yes	mechanosensitive ion channel family protein
XLOC_031007	XLOC_031007	Medtr5g068530,Medtr5g068540	chr5:29010431-29018170	WT	A16b	OK	13.2259	7.25424	-0.866474	-1.85123	0.0015	0.0175082	yes	RNA recognition motif, a.k.a. RRM, RBD protein
XLOC_042566	XLOC_042566	Medtr8g021380	chr8:7686460-7689149	WT	A16b	OK	251.231	137.951	-0.864855	-1.69746	0.0043	0.0386476	yes	jasmonate zim-domain protein
XLOC_028601	XLOC_028601	Medtr5g082620	chr5:35548271-35553834	WT	A16b	OK	32.2611	17.7218	-0.864275	-2.17216	0.00025	0.00405859	yes	phosphatidylinositol-specific phospholipase C
XLOC_045019	XLOC_045019	Medtr8g009520	chr8:2222468-2229067	WT	A16b	OK	155.18	85.2664	-0.863898	-2.10166	0.0001	0.00188682	yes	UMP-CMP kinase family protein
XLOC_031897	XLOC_031897	Medtr5g095530	chr5:41749981-41756236	WT	A16b	OK	16.0137	8.81036	-0.862037	-1.96136	0.00055	0.00780041	yes	import inner membrane translocase subunit TIM50
XLOC_048726	XLOC_048726	Medtr0097s0070	scaffold0097:37692-39509	WT	A16b	OK	74.5843	41.113	-0.859277	-2.09021	0.00035	0.00536434	yes	CASP POPTRDRAFT-like protein
XLOC_028501	XLOC_028501	Medtr5g079840	chr5:34148462-34151635	WT	A16b	OK	15.3691	8.48074	-0.857772	-1.9653	0.001	0.0127417	yes	kinase 1B
XLOC_018051	XLOC_018051	Medtr3g091190	chr3:41448414-41453682	WT	A16b	OK	60.2472	33.2488	-0.857593	-1.88968	0.00115	0.0141912	yes	phosphomevalonate kinase
XLOC_030238	XLOC_030238	Medtr5g035150	chr5:15287327-15288772	WT	A16b	OK	19.6528	10.8512	-0.856873	-1.8677	0.0016	0.0184067	yes	Pmr5/Cas1p GDSL/SGNH-like acyl-esterase family protein
XLOC_008300	XLOC_008300	Medtr2g462000	chr2:25654473-25657261	WT	A16b	OK	27.5176	15.2077	-0.855553	-1.94341	0.0007	0.00952645	yes	COBRA-like protein 2 precursor
XLOC_009266	XLOC_009266	Medtr2g096720	chr2:41307569-41309267	WT	A16b	OK	18.9865	10.494	-0.855415	-1.94874	0.0006	0.00835515	yes	transmembrane protein, putative
XLOC_011707	XLOC_011707	Medtr2g084985	chr2:36061126-36062434	WT	A16b	OK	186.06	102.934	-0.854043	-2.03438	0.0007	0.00952645	yes	stress responsive A/B barrel domain protein
XLOC_042351	XLOC_042351	Medtr8g013860	chr8:4268321-4269318	WT	A16b	OK	15.4156	8.53839	-0.852357	-1.70679	0.0037	0.0347185	yes	AP2 domain class transcription factor
XLOC_025135	XLOC_025135	Medtr4g097570	chr4:40253350-40254860	WT	A16b	OK	13.6012	7.53459	-0.852137	-1.64433	0.0041	0.0374286	yes	myb transcription factor
XLOC_024914	XLOC_024914	Medtr4g092640	chr4:36744843-36749132	WT	A16b	OK	18.8467	10.456	-0.849986	-1.92833	0.0011	0.013805	yes	squalene monooxygenase
XLOC_011443	XLOC_011443	Medtr2g076400	chr2:31999822-32002605	WT	A16b	OK	108.526	60.2531	-0.848929	-2.0669	0.0002	0.00337241	yes	DUF640 family protein
XLOC_015476	XLOC_015476	Medtr3g114530	chr3:53474286-53479272	WT	A16b	OK	31.4185	17.4513	-0.848281	-2.11804	0.00035	0.00536434	yes	nucleoredoxin, putative
XLOC_010465	XLOC_010465	Medtr2g435590	chr2:13770125-13772657	WT	A16b	OK	49.2598	27.3757	-0.847516	-2.15156	0.00025	0.00405859	yes	ethylene response factor
XLOC_001352	XLOC_001352	Medtr1g059080	chr1:21776264-21778199	WT	A16b	OK	8.68303	4.82623	-0.847301	-1.75811	0.0026	0.0265662	yes	MFS transporter
XLOC_034598	XLOC_034598	Medtr6g032990	chr6:10291387-10295103	WT	A16b	OK	8.24858	4.58738	-0.846474	-1.69233	0.00385	0.0357415	yes	myb-like transcription factor family protein
XLOC_016545	XLOC_016545	Medtr3g449620	chr3:16900823-16907587	WT	A16b	OK	33.2449	18.5025	-0.845413	-2.15084	0.00025	0.00405859	yes	polyamine oxidase-like protein
XLOC_035724	XLOC_035724	Medtr6g488100	chr6:33175603-33181264	WT	A16b	OK	52.5729	29.2685	-0.844974	-2.09207	0.00035	0.00536434	yes	BHLH transcription factor-like protein
XLOC_040151	XLOC_040151	Medtr7g062300	chr7:22632300-22634267	WT	A16b	OK	16.9127	9.41915	-0.844439	-1.94802	0.0009	0.0117244	yes	DUF674 family protein
XLOC_041346	XLOC_041346	Medtr7g099860	chr7:40104340-40105619	WT	A16b	OK	11.7015	6.51952	-0.843859	-1.71812	0.0043	0.0386476	yes	transmembrane protein, putative
XLOC_037516	XLOC_037516	Medtr7g076650	chr7:28871757-28878635	WT	A16b	OK	23.4663	13.0762	-0.843652	-2.091	0.0003	0.00472635	yes	NADP-dependent malic enzyme
XLOC_037607	XLOC_037607	Medtr7g079010	chr7:30019307-30022373	WT	A16b	OK	18.4728	10.2977	-0.843082	-1.72014	0.0049	0.0427003	yes	WRKY family transcription factor
XLOC_009304	XLOC_009304	Medtr2g097800	chr2:41783018-41788049	WT	A16b	OK	8.17814	4.56141	-0.842294	-1.76525	0.00275	0.0277443	yes	hypothetical protein
XLOC_030914	XLOC_030914	Medtr5g065520	chr5:27558571-27562472	WT	A16b	OK	27.7042	15.4685	-0.840772	-1.86962	0.0009	0.0117244	yes	raffinose synthase or seed inhibition protein Sip1
XLOC_000311	XLOC_000311	Medtr1g017080	chr1:4656187-4662387	WT	A16b	OK	35.5214	19.8403	-0.84025	-2.02399	0.00045	0.00665258	yes	homeobox knotted-like protein
XLOC_001126	XLOC_001126	Medtr1g046480	chr1:17517298-17521651	WT	A16b	OK	9.08686	5.07622	-0.840027	-1.70904	0.0044	0.0393071	yes	TMS membrane protein/tumor differentially protein
XLOC_027583	XLOC_027583	Medtr5g042560	chr5:18698035-18704669	WT	A16b	OK	16.3387	9.13625	-0.838616	-2.04535	0.00055	0.00780041	yes	ERD (early-responsive to dehydration stress) protein
XLOC_029141	XLOC_029141	Medtr5g096700	chr5:42292322-42295986	WT	A16b	OK	5.77336	3.22888	-0.838375	-1.80124	0.00215	0.0229457	yes	BTB/POZ domain plant protein
XLOC_016179	XLOC_016179	Medtr3g028210	chr3:8944364-8946148	WT	A16b	OK	11.57	6.48041	-0.836226	-1.68967	0.0041	0.0374286	yes	anthocyanin 5-aromatic acyltransferase
XLOC_028619	XLOC_028619	Medtr5g083260	chr5:35939390-35942941	WT	A16b	OK	91.1907	51.1088	-0.835314	-2.11014	0.00035	0.00536434	yes	trichome birefringence-like protein
XLOC_003332	XLOC_003332	Medtr1g008140	chr1:744519-748436	WT	A16b	OK	27.8877	15.6372	-0.83465	-2.0851	0.00015	0.00265041	yes	pectinesterase/pectinesterase inhibitor
XLOC_005794	XLOC_005794	Medtr1g492640	chr1:41515714-41519046	WT	A16b	OK	75.6552	42.4502	-0.833668	-1.98632	0.0006	0.00835515	yes	transmembrane amino acid transporter family protein
XLOC_027074	XLOC_027074	Medtr5g025570	chr5:10379729-10381776	WT	A16b	OK	15.7791	8.86725	-0.831452	-1.73426	0.0041	0.0374286	yes	hypothetical protein
XLOC_023910	XLOC_023910	Medtr4g058970	chr4:21738547-21744620	WT	A16b	OK	29.81	16.7561	-0.831114	-2.13512	0.00015	0.00265041	yes	class III homeodomain leucine zipper protein
XLOC_021426	XLOC_021426	Medtr4g094302	chr4:37671152-37672443	WT	A16b	OK	35.2294	19.8794	-0.82551	-1.88722	0.00075	0.0100642	yes	NAC transcription factor-like protein
XLOC_001414	XLOC_001414	Medtr1g054205	chr1:23229598-23231785	WT	A16b	OK	19.1475	10.8099	-0.824805	-1.68304	0.00375	0.0350505	yes	peroxidase family protein
XLOC_017270	XLOC_017270	Medtr3g067610	chr3:30196112-30197141	WT	A16b	OK	15.6496	8.83935	-0.824113	-1.67834	0.00365	0.0343838	yes	EF hand calcium-binding family protein
XLOC_017181	XLOC_017181	Medtr3g064050	chr3:28798988-28806780	WT	A16b	OK	42.1802	23.8258	-0.824038	-2.02775	0.00055	0.00780041	yes	auxin response factor 2
XLOC_044247	XLOC_044247	Medtr8g087460,Medtr8g087470	chr8:36150680-36155160	WT	A16b	OK	57.6874	32.5881	-0.82391	-1.9329	0.00075	0.0100642	yes	fasciclin domain protein
XLOC_040902	XLOC_040902	Medtr7g086690	chr7:33699637-33702118	WT	A16b	OK	8.46127	4.78051	-0.823709	-1.79474	0.0022	0.0233753	yes	cation calcium exchanger
XLOC_037498	XLOC_037498	Medtr7g076230	chr7:28674289-28681135	WT	A16b	OK	7.52193	4.25033	-0.823526	-1.82934	0.00155	0.0179391	yes	periodic tryptophan protein
XLOC_034596	XLOC_034596	Medtr6g032820	chr6:10250818-10254564	WT	A16b	OK	23.0708	13.0568	-0.821266	-2.0057	0.0006	0.00835515	yes	O-glycosyl hydrolase family 17 protein
XLOC_018895	XLOC_018895	Medtr3g115050	chr3:53747963-53756401	WT	A16b	OK	113.414	64.3956	-0.816565	-1.88327	0.0015	0.0175082	yes	multi-copper oxidase-like protein
XLOC_036358	XLOC_036358	Medtr7g023620	chr7:7698929-7731931	WT	A16b	OK	9614.98	5459.57	-0.816497	-1.62034	0.005	0.043277	yes	hypothetical protein
XLOC_019090	XLOC_019090	Medtr4g005750	chr4:349552-353302	WT	A16b	OK	32.4286	18.4179	-0.816162	-2.00622	0.0006	0.00835515	yes	4-coumarate:CoA ligase-like protein
XLOC_040367	XLOC_040367	Medtr7g069640	chr7:25666387-25671858	WT	A16b	OK	18.3673	10.4492	-0.813749	-1.96599	0.00065	0.00895395	yes	ammonium transporter 1 protein
XLOC_048097	XLOC_048097	Medtr0015s0130	scaffold0015:65971-69540	WT	A16b	OK	21.3036	12.1217	-0.813503	-1.9129	0.00095	0.0122675	yes	actin-97
XLOC_024592	XLOC_024592	Medtr4g081520	chr4:31625443-31628430	WT	A16b	OK	19.2922	10.9815	-0.812946	-1.61761	0.005	0.043277	yes	RNA-binding (RRM/RBD/RNP motif) family protein
XLOC_048245	XLOC_048245	Medtr0027s0250	scaffold0027:145245-147582	WT	A16b	OK	19.3182	11.0009	-0.812339	-1.86376	0.002	0.0217562	yes	50S ribosomal protein L20
XLOC_007581	XLOC_007581	Medtr2g035190	chr2:13529685-13531292	WT	A16b	OK	49.8922	28.437	-0.811043	-1.92339	0.00085	0.011187	yes	ABA-responsive protein
XLOC_025972	XLOC_025972	Medtr4g127220	chr4:52786713-52788337	WT	A16b	OK	30.7427	17.5416	-0.809465	-1.98023	0.00055	0.00780041	yes	monoglyceride lipase-like protein
XLOC_010006	XLOC_010006	Medtr2g019640	chr2:6454154-6456401	WT	A16b	OK	29.0512	16.5805	-0.80911	-1.99588	0.0007	0.00952645	yes	cytochrome P450 family monooxygenase
XLOC_018321	XLOC_018321	Medtr3g099010	chr3:45376939-45378483	WT	A16b	OK	44.4824	25.3922	-0.808849	-1.93051	0.001	0.0127417	yes	TB2/DP1, HVA22 family protein
XLOC_011473	XLOC_011473	Medtr2g078030	chr2:32359951-32365851	WT	A16b	OK	19.726	11.2631	-0.808502	-1.87223	0.00115	0.0141912	yes	beta-1,3-galactosyltransferase-like protein
XLOC_024049	XLOC_024049	Medtr4g063975	chr4:23856594-23859315	WT	A16b	OK	199.648	114.084	-0.80736	-1.81369	0.00125	0.0151716	yes	expansin A10
XLOC_025227	XLOC_025227	Medtr4g101330	chr4:41846674-41847596	WT	A16b	OK	221.276	126.459	-0.807171	-1.9247	0.0011	0.013805	yes	Lipid transfer protein
XLOC_015772	XLOC_015772	Medtr3g010180	chr3:2320263-2322291	WT	A16b	OK	82.2065	46.9936	-0.806789	-2.04021	0.00015	0.00265041	yes	lorelei-like-GPI-anchored protein
XLOC_000367	XLOC_000367	Medtr1g019130	chr1:5704095-5705687	WT	A16b	OK	47.3995	27.0967	-0.806754	-1.87151	0.0012	0.014723	yes	wuschel-related homeobox protein
XLOC_043701	XLOC_043701	Medtr8g067590	chr8:28232437-28233675	WT	A16b	OK	215.222	123.072	-0.806329	-1.93545	0.001	0.0127417	yes	hydroxyproline-rich glycoprotein family protein, putative
XLOC_005822	XLOC_005822	Medtr1g093020,Medtr1g093030	chr1:41889886-41898231	WT	A16b	OK	44.9689	25.7219	-0.805931	-2.00976	0.00055	0.00780041	yes	transmembrane amino acid transporter family protein
XLOC_014113	XLOC_014113	Medtr3g072990	chr3:32849055-32853402	WT	A16b	OK	12.4315	7.11073	-0.805928	-1.87489	0.00135	0.0161604	yes	Serine/Threonine kinase family protein
XLOC_008789	XLOC_008789	Medtr2g081810	chr2:34336508-34340697	WT	A16b	OK	91.6082	52.4303	-0.805075	-2.06405	0.0005	0.00726856	yes	quinone oxidoreductase
XLOC_032670	XLOC_032670	Medtr6g027480	chr6:9461944-9463358	WT	A16b	OK	31.213	17.8844	-0.803445	-1.61432	0.00445	0.039643	yes	transmembrane protein, putative
XLOC_031134	XLOC_031134	Medtr5g072930,Medtr5g072980,Medtr5g073020	chr5:31038884-31074005	WT	A16b	OK	57.1166	32.7538	-0.802247	-2.05074	0.0005	0.00726856	yes	cytochrome P450 family 71 protein
XLOC_027303	XLOC_027303	Medtr5g032760	chr5:14108117-14111692	WT	A16b	OK	26.0316	14.9326	-0.801795	-1.78218	0.0021	0.022626	yes	hypothetical protein
XLOC_009563	XLOC_009563	Medtr2g105570	chr2:45520732-45525707	WT	A16b	OK	91.5896	52.5423	-0.801704	-1.93909	0.00075	0.0100642	yes	4-coumarate:CoA ligase-like protein
XLOC_037519	XLOC_037519	Medtr7g076670	chr7:28891280-28895371	WT	A16b	OK	73.294	42.1122	-0.799457	-2.00954	0.0005	0.00726856	yes	phosphomannomutase A1
XLOC_042134	XLOC_042134	Medtr8g007020,Medtr8g007035	chr8:1180100-1188335	WT	A16b	OK	353.793	203.354	-0.798914	-1.62886	0.00475	0.0418301	yes	plastocyanin-like domain protein
XLOC_045387	XLOC_045387	Medtr8g022310	chr8:7904881-7909385	WT	A16b	OK	67.686	38.9284	-0.798032	-1.73508	0.0048	0.0421158	yes	chaperone DnaJ domain protein
XLOC_009430	XLOC_009430	Medtr2g101520	chr2:43662080-43665530	WT	A16b	OK	141.506	81.3856	-0.79802	-2.02099	0.00025	0.00405859	yes	BHLH transcription factor-like protein
XLOC_021787	XLOC_021787	Medtr4g105630	chr4:43855438-43858759	WT	A16b	OK	22.772	13.1008	-0.797602	-1.93381	0.00125	0.0151716	yes	plastid phosphate translocator
XLOC_041960	XLOC_041960	Medtr7g117475	chr7:48616889-48618001	WT	A16b	OK	77.6188	44.6916	-0.796403	-1.89616	0.0009	0.0117244	yes	phospholipid methyltransferase
XLOC_029146	XLOC_029146	Medtr5g096820	chr5:42347955-42353040	WT	A16b	OK	50.9871	29.3615	-0.796206	-1.89867	0.00105	0.0132643	yes	galactinol-raffinose galactosyltransferase
XLOC_046460	XLOC_046460	Medtr8g065030	chr8:27310072-27313786	WT	A16b	OK	9.34384	5.39131	-0.793379	-1.6854	0.00425	0.0384142	yes	pectin lyase superfamily protein
XLOC_014134	XLOC_014134	Medtr3g073470	chr3:33129591-33135171	WT	A16b	OK	8.05679	4.64972	-0.79306	-1.70135	0.00455	0.0403652	yes	serine transhydroxymethyltransferase
XLOC_046405	XLOC_046405	Medtr8g063270	chr8:26495672-26501562	WT	A16b	OK	71.2545	41.1361	-0.792576	-1.8465	0.0015	0.0175082	yes	cellulose synthase-like protein
XLOC_032201	XLOC_032201	Medtr6g007603	chr6:1663169-1667871	WT	A16b	OK	46.2925	26.751	-0.791188	-1.88886	0.00165	0.0188239	yes	Serine/Threonine-kinase HT1-like protein
XLOC_031510	XLOC_031510	Medtr5g084060	chr5:36278661-36280934	WT	A16b	OK	83.6332	48.3315	-0.791112	-1.94046	0.00085	0.011187	yes	protein transporter Sec61 subunit gamma-like protein
XLOC_028583	XLOC_028583	Medtr5g082220	chr5:35319939-35326606	WT	A16b	OK	76.885	44.4385	-0.790893	-1.97822	0.00065	0.00895395	yes	auxin influx transporter
XLOC_028825	XLOC_028825	Medtr5g088990	chr5:38643151-38645471	WT	A16b	OK	41.0752	23.7473	-0.790503	-1.8963	0.00075	0.0100642	yes	plastocyanin-like domain protein
XLOC_019121	XLOC_019121	Medtr4g006940	chr4:862909-866914	WT	A16b	OK	66.3352	38.3683	-0.789859	-1.98956	0.00045	0.00665258	yes	cinnamoyl-CoA reductase-like protein
XLOC_007482	XLOC_007482	Medtr2g031560,Medtr2g031570,Medtr2g031590	chr2:11916967-11934989	WT	A16b	OK	52.0213	30.1014	-0.78927	-1.89746	0.0014	0.0166241	yes	FAD-binding berberine family protein
XLOC_040456	XLOC_040456	Medtr7g073550,Medtr7g073620	chr7:27494241-27520517	WT	A16b	OK	54.2313	31.3905	-0.788799	-1.84623	0.00115	0.0141912	yes	mannan endo-1,4-beta-mannosidase-like protein
XLOC_043816	XLOC_043816	Medtr8g070700	chr8:29847033-29850299	WT	A16b	OK	22.6472	13.1095	-0.788717	-1.87529	0.00105	0.0132643	yes	glycosyltransferase family 92 protein
XLOC_012227	XLOC_012227	Medtr2g102740	chr2:44268183-44272853	WT	A16b	OK	5.70888	3.30741	-0.787505	-1.61075	0.0058	0.0485797	yes	plastidic ATP/ADP-transporter-like protein
XLOC_017863	XLOC_017863	Medtr3g085210	chr3:38512452-38516744	WT	A16b	OK	20.3081	11.7655	-0.787491	-1.64012	0.00485	0.0423994	yes	lipid transfer protein
XLOC_002916	XLOC_002916	Medtr1g105640,Medtr1g105650	chr1:47624898-47637645	WT	A16b	OK	9.22706	5.35586	-0.784752	-1.70368	0.00305	0.0299062	yes	cysteine-rich receptor-kinase-like protein
XLOC_042771	XLOC_042771	Medtr8g030590	chr8:11313149-11316076	WT	A16b	OK	11.2921	6.55884	-0.783806	-1.81012	0.00215	0.0229457	yes	cytochrome P450 family 94 protein
XLOC_032708	XLOC_032708	Medtr6g032830	chr6:10247552-10249306	WT	A16b	OK	21.7276	12.6208	-0.783721	-1.69625	0.0035	0.0333971	yes	GATA type zinc finger transcription factor family protein
XLOC_031434	XLOC_031434	Medtr5g082180	chr5:35298119-35301210	WT	A16b	OK	263.032	153.013	-0.781582	-1.80268	0.00235	0.0245477	yes	60S acidic ribosomal protein P0-1
XLOC_008711	XLOC_008711	Medtr2g078920	chr2:33043121-33043763	WT	A16b	OK	279.461	162.584	-0.781465	-1.93997	0.0007	0.00952645	yes	hypothetical protein
XLOC_031580	XLOC_031580	Medtr5g085870	chr5:37109705-37113793	WT	A16b	OK	24.085	14.0206	-0.780591	-1.83084	0.0012	0.014723	yes	UBA and UBX domain plant protein
XLOC_026498	XLOC_026498	Medtr5g009970	chr5:2561842-2565277	WT	A16b	OK	42.8897	25.0073	-0.778279	-1.75029	0.0032	0.0310125	yes	endo-1,4-beta-glucanase
XLOC_009322	XLOC_009322	Medtr2g098340	chr2:42041149-42045089	WT	A16b	OK	13.6392	7.95376	-0.778045	-1.78067	0.002	0.0217562	yes	hypothetical protein
XLOC_026863	XLOC_026863	Medtr5g020020	chr5:7617614-7623052	WT	A16b	OK	27.9597	16.3235	-0.776401	-1.71546	0.00275	0.0277443	yes	cytochrome P450 family protein
XLOC_047685	XLOC_047685	Medtr8g107110	chr8:45257084-45257941	WT	A16b	OK	29.4781	17.2144	-0.77603	-1.71302	0.0036	0.0340298	yes	EF hand calcium-binding family protein
XLOC_010541	XLOC_010541	Medtr2g035405	chr2:15130280-15135021	WT	A16b	OK	16.3374	9.54538	-0.775308	-1.82192	0.00195	0.0213454	yes	allantoate amidohydrolase
XLOC_029335	XLOC_029335	Medtr5g006940	chr5:1141542-1143135	WT	A16b	OK	54.7477	32.0243	-0.773632	-1.91946	0.0004	0.00603902	yes	Lipid transfer protein
XLOC_000356	XLOC_000356	Medtr1g018750	chr1:5467076-5470172	WT	A16b	OK	20.4928	11.9937	-0.772846	-1.75808	0.0021	0.022626	yes	carbohydrate esterase plant-like protein
XLOC_000457	XLOC_000457	Medtr1g022185	chr1:6931530-6934612	WT	A16b	OK	16.9522	9.92491	-0.77235	-1.68323	0.0036	0.0340298	yes	Sec14p-like phosphatidylinositol transfer family protein
XLOC_013744	XLOC_013744	Medtr3g031650	chr3:26669990-26674686	WT	A16b	OK	93.018	54.4866	-0.771609	-1.76494	0.00315	0.0306363	yes	cinnamoyl-CoA reductase-like protein
XLOC_005994	XLOC_005994	Medtr1g099150	chr1:44727106-44729271	WT	A16b	OK	132.262	77.478	-0.771538	-1.76287	0.00255	0.0262229	yes	hypothetical protein
XLOC_014674	XLOC_014674	Medtr3g090350	chr3:41104476-41105804	WT	A16b	OK	14.6813	8.60612	-0.770542	-1.57416	0.00545	0.0461722	yes	MKS1-like protein
XLOC_031656	XLOC_031656	Medtr5g088550	chr5:38429759-38430198	WT	A16b	OK	147.491	86.4776	-0.770225	-1.68274	0.00345	0.0330514	yes	hypothetical protein
XLOC_017997	XLOC_017997	Medtr3g088790	chr3:40606787-40611239	WT	A16b	OK	9.39368	5.51301	-0.76885	-1.78548	0.0027	0.027355	yes	methyltransferase PMT26-like protein, putative
XLOC_008734	XLOC_008734	Medtr2g079330	chr2:33389841-33396770	WT	A16b	OK	12.3861	7.27064	-0.768571	-1.73266	0.0024	0.0249613	yes	nucleotidyltransferase family protein
XLOC_021858	XLOC_021858	Medtr4g108690	chr4:45012743-45015362	WT	A16b	OK	34.8144	20.4473	-0.767776	-1.85181	0.0018	0.0201636	yes	GDSL-like lipase/acylhydrolase
XLOC_036247	XLOC_036247	Medtr7g017880	chr7:5744355-5745388	WT	A16b	OK	66.0878	38.8237	-0.767447	-1.88316	0.0013	0.0156694	yes	BZIP transcription factor
XLOC_002030	XLOC_002030	Medtr1g077000	chr1:34365709-34368004	WT	A16b	OK	14.743	8.66086	-0.767446	-1.63257	0.00475	0.0418301	yes	peroxidase family protein
XLOC_001034	XLOC_001034	Medtr1g442840	chr1:15953128-15959133	WT	A16b	OK	40.0007	23.5063	-0.766976	-1.96607	0.0006	0.00835515	yes	S-adenosylmethionine-dependent methyltransferase
XLOC_022165	XLOC_022165	Medtr4g119860	chr4:49670929-49671709	WT	A16b	OK	142.679	83.8554	-0.766794	-1.96243	0.0008	0.0106532	yes	RALF
XLOC_031692	XLOC_031692	Medtr5g089750	chr5:39017672-39020566	WT	A16b	OK	29.3855	17.2802	-0.76599	-1.8945	0.001	0.0127417	yes	lateral root primordium (LRP)-like protein
XLOC_038794	XLOC_038794	Medtr7g115220	chr7:47582959-47584201	WT	A16b	OK	402.463	237.032	-0.763772	-1.64045	0.0051	0.0438655	yes	Chitinase / Hevein / PR-4 / Wheatwin2
XLOC_022825	XLOC_022825	Medtr4g010340	chr4:2344678-2345599	WT	A16b	OK	56.4238	33.2419	-0.7633	-1.7914	0.0027	0.027355	yes	auxin-binding protein ABP19a
XLOC_032683	XLOC_032683	Medtr6g027920	chr6:9831390-9836270	WT	A16b	OK	88.3108	52.0648	-0.762279	-1.8143	0.00145	0.01707	yes	cobalamin-independent methionine synthase
XLOC_031130	XLOC_031130	Medtr5g072500	chr5:30844641-30849485	WT	A16b	OK	7.93467	4.68026	-0.761581	-1.60301	0.0048	0.0421158	yes	Serine/Threonine-kinase DDB-G0267514-like protein
XLOC_031221	XLOC_031221	Medtr5g075630	chr5:32169814-32173885	WT	A16b	OK	11.1584	6.58377	-0.761146	-1.77896	0.0021	0.022626	yes	receptor-like kinase
XLOC_020669	XLOC_020669	Medtr4g070950,Medtr4g070970	chr4:26725168-26737323	WT	A16b	OK	8.96575	5.29224	-0.760546	-1.71357	0.0031	0.0302881	yes	LRR receptor-like kinase family protein
XLOC_021284	XLOC_021284	Medtr4g089095	chr4:35721011-35723110	WT	A16b	OK	11.1958	6.60865	-0.760524	-1.66897	0.00375	0.0350505	yes	Dof domain zinc finger protein
XLOC_013815	XLOC_013815	Medtr3g467420,Medtr3g467430	chr3:27821301-27826866	WT	A16b	OK	25.6883	15.1718	-0.759717	-1.71653	0.0031	0.0302881	yes	glutathione S-transferase, amine-terminal domain protein
XLOC_022072	XLOC_022072	Medtr4g116540	chr4:48279166-48281264	WT	A16b	OK	18.3224	10.8239	-0.759389	-1.83161	0.00135	0.0161604	yes	white-brown-complex ABC transporter family protein
XLOC_009002	XLOC_009002	Medtr2g089140	chr2:37637333-37639541	WT	A16b	OK	132.307	78.3005	-0.756802	-1.83495	0.00155	0.0179391	yes	xyloglucan endotransglucosylase/hydrolase family protein
XLOC_020326	XLOC_020326	Medtr4g058015	chr4:21506840-21512864	WT	A16b	OK	16.3821	9.70492	-0.755336	-1.79189	0.00185	0.0205795	yes	electron transporter, putative
XLOC_014715	XLOC_014715	Medtr3g091760	chr3:41769075-41773214	WT	A16b	OK	12.5231	7.42348	-0.754425	-1.61515	0.0054	0.0458295	yes	ABIL1-like protein
XLOC_014875	XLOC_014875	Medtr3g096480	chr3:44098901-44104608	WT	A16b	OK	116.016	68.8095	-0.753647	-1.7154	0.0027	0.027355	yes	methyltransferase PMT26-like protein, putative
XLOC_041957	XLOC_041957	Medtr7g117430	chr7:48559595-48561504	WT	A16b	OK	11.7179	6.95024	-0.753575	-1.65756	0.0048	0.0421158	yes	eukaryotic aspartyl protease family protein
XLOC_000697	XLOC_000697	Medtr1g030230,Medtr1g030265	chr1:10483485-10501086	WT	A16b	OK	34.6448	20.5686	-0.752199	-1.81981	0.0018	0.0201636	yes	GDSL-like lipase/acylhydrolase
XLOC_041428	XLOC_041428	Medtr7g102070	chr7:41173914-41180459	WT	A16b	OK	41.9637	24.9433	-0.750488	-1.85484	0.0012	0.014723	yes	ABC transporter B family protein
XLOC_028759	XLOC_028759	Medtr5g087450	chr5:37892933-37894362	WT	A16b	OK	25.7289	15.2962	-0.750224	-1.7417	0.00315	0.0306363	yes	hsp20/alpha crystallin family protein
XLOC_031803	XLOC_031803	Medtr5g092720	chr5:40496810-40501068	WT	A16b	OK	84.6295	50.3237	-0.749922	-1.93953	0.00095	0.0122675	yes	OTU-like cysteine protease
XLOC_035064	XLOC_035064	Medtr6g053550,Medtr6g053600	chr6:19274084-19296806	WT	A16b	OK	59.5349	35.4059	-0.749745	-1.78119	0.0025	0.0257917	yes	NAD(P)-binding rossmann-fold protein
XLOC_018260	XLOC_018260	Medtr3g097150	chr3:44530899-44532250	WT	A16b	OK	187.97	111.806	-0.749499	-1.79871	0.002	0.0217562	yes	aspartic proteinase nepenthesin
XLOC_005272	XLOC_005272	Medtr1g075480	chr1:33426786-33430954	WT	A16b	OK	6.92694	4.12374	-0.748265	-1.5727	0.00585	0.0488918	yes	TPR 7B-like protein
XLOC_036855	XLOC_036855	Medtr7g053410	chr7:18808899-18812670	WT	A16b	OK	79.9755	47.624	-0.747869	-1.80273	0.0023	0.0241437	yes	BHLH transcription factor
XLOC_012129	XLOC_012129	Medtr2g099950	chr2:42873027-42876996	WT	A16b	OK	102.097	60.855	-0.74649	-1.79897	0.0012	0.014723	yes	cell-wall invertase
XLOC_033621	XLOC_033621	Medtr6g078290	chr6:29387666-29389179	WT	A16b	OK	39.5669	23.5931	-0.745933	-1.84582	0.00165	0.0188239	yes	Lipid transfer protein
XLOC_008664	XLOC_008664	Medtr2g076680	chr2:32102311-32110103	WT	A16b	OK	15.8926	9.4784	-0.745643	-1.78454	0.00205	0.0221995	yes	alpha-1,2-mannosyltransferase Alg9
XLOC_029179	XLOC_029179	Medtr5g097410	chr5:42664730-42671188	WT	A16b	OK	9.89289	5.90443	-0.744593	-1.78969	0.00145	0.01707	yes	cytokinin receptor histidine kinase
XLOC_027357	XLOC_027357	Medtr5g034470	chr5:14952636-14957856	WT	A16b	OK	39.7794	23.7489	-0.744165	-1.85437	0.00125	0.0151716	yes	spermidine synthase
XLOC_031613	XLOC_031613	Medtr5g087590	chr5:37967987-37971894	WT	A16b	OK	57.9713	34.6463	-0.742637	-1.9176	0.00105	0.0132643	yes	trans-2-enoyl-CoA reductase
XLOC_046174	XLOC_046174	Medtr8g463180	chr8:22212598-22214467	WT	A16b	OK	77.2047	46.2594	-0.738941	-1.86273	0.00105	0.0132643	yes	plastocyanin-like domain protein
XLOC_022981	XLOC_022981	Medtr4g415300	chr4:4480746-4483857	WT	A16b	OK	64.2761	38.5215	-0.738618	-1.79547	0.00195	0.0213454	yes	major intrinsic protein (MIP) family transporter
XLOC_040326	XLOC_040326	Medtr7g068340	chr7:24995298-25001232	WT	A16b	OK	15.1914	9.11393	-0.737108	-1.64364	0.00445	0.039643	yes	ADP/ATP carrier protein
XLOC_007364	XLOC_007364	Medtr2g027540	chr2:10086429-10089465	WT	A16b	OK	35.6704	21.401	-0.737048	-1.72476	0.0043	0.0386476	yes	nucleic acid-binding protein, putative
XLOC_014030	XLOC_014030	Medtr3g069960	chr3:31319234-31322788	WT	A16b	OK	18.9285	11.3669	-0.735719	-1.68704	0.00315	0.0306363	yes	transmembrane amino acid transporter family protein
XLOC_001477	XLOC_001477	Medtr1g055425,Medtr1g055435	chr1:24551965-24565237	WT	A16b	OK	172.891	103.886	-0.734869	-1.76859	0.003	0.0295367	yes	MD-like lipid recognition domain protein/ML protein
XLOC_013991	XLOC_013991	Medtr3g068125	chr3:30746761-30750595	WT	A16b	OK	17.5874	10.5719	-0.734305	-1.74765	0.0022	0.0233753	yes	transferring glycosyl group transferase
XLOC_037647	XLOC_037647	Medtr7g080450	chr7:30604948-30612710	WT	A16b	OK	76.0472	45.7144	-0.734245	-1.73254	0.00315	0.0306363	yes	lecithin:cholesterol acyltransferase family protein
XLOC_035649	XLOC_035649	Medtr6g085010	chr6:32020687-32023028	WT	A16b	OK	16.4952	9.91729	-0.734032	-1.74156	0.003	0.0295367	yes	aspartic protease in GUARD CELL-like protein
XLOC_038569	XLOC_038569	Medtr7g108700	chr7:44281903-44284914	WT	A16b	OK	34.5573	20.7778	-0.733947	-1.68247	0.00595	0.0493835	yes	u6 snRNA-associated-like-Smprotein
XLOC_030509	XLOC_030509	Medtr5g043800	chr5:19243572-19248229	WT	A16b	OK	62.5534	37.6346	-0.733028	-1.87881	0.00115	0.0141912	yes	LRR receptor-like kinase
XLOC_027075	XLOC_027075	Medtr5g025610	chr5:10422422-10425348	WT	A16b	OK	41.5526	25.0035	-0.732806	-1.63051	0.0049	0.0427003	yes	cytochrome P450 family ABA 8'-hydroxylase
XLOC_034935	XLOC_034935	Medtr6g045403	chr6:16327698-16328382	WT	A16b	OK	285.157	171.622	-0.732525	-1.59832	0.0053	0.0451606	yes	Kunitz type trypsin inhibitor / Alpha-fucosidase
XLOC_028430	XLOC_028430	Medtr5g077540	chr5:33095793-33099923	WT	A16b	OK	34.0881	20.5215	-0.732132	-1.78879	0.0023	0.0241437	yes	dolichyl glycosyltransferase
XLOC_009549	XLOC_009549	Medtr2g105060	chr2:45306753-45311888	WT	A16b	OK	39.7571	23.9832	-0.729184	-1.6922	0.00255	0.0262229	yes	WRKY family transcription factor
XLOC_031143	XLOC_031143	Medtr5g073210	chr5:31164097-31167222	WT	A16b	OK	80.1152	48.3963	-0.72718	-1.82647	0.0018	0.0201636	yes	laccase/diphenol oxidase family protein
XLOC_028603	XLOC_028603	Medtr5g082830	chr5:35642237-35645468	WT	A16b	OK	49.502	29.9047	-0.727114	-1.7749	0.00225	0.023788	yes	ARM repeat CCCH-type zinc finger protein
XLOC_029003	XLOC_029003	Medtr5g093720	chr5:40918078-40923854	WT	A16b	OK	45.1702	27.3275	-0.725021	-1.88214	0.0009	0.0117244	yes	calcium-binding EF hand protein
XLOC_025725	XLOC_025725	Medtr4g118570,Medtr4g118590	chr4:49099969-49122102	WT	A16b	OK	23.5497	14.2626	-0.723472	-1.69408	0.0044	0.0393071	yes	inosine-uridine preferring nucleoside hydrolase
XLOC_024252	XLOC_024252	Medtr4g071090	chr4:26782649-26787983	WT	A16b	OK	9.60855	5.82244	-0.722694	-1.64834	0.00445	0.039643	yes	minichromosome maintenance (MCM2/3/5) family protein
XLOC_028385	XLOC_028385	Medtr5g076140	chr5:32425328-32428370	WT	A16b	OK	8.29589	5.02805	-0.722397	-1.57459	0.0058	0.0485797	yes	hypothetical protein
XLOC_030989	XLOC_030989	Medtr5g067670	chr5:28584735-28589624	WT	A16b	OK	22.7812	13.8195	-0.721136	-1.79699	0.0026	0.0265662	yes	lung seven transmembrane receptor family protein
XLOC_038692	XLOC_038692	Medtr7g112420	chr7:46213407-46219631	WT	A16b	OK	25.3927	15.406	-0.720923	-1.78616	0.00235	0.0245477	yes	P-loop nucleoside triphosphate hydrolase protein
XLOC_002740	XLOC_002740	Medtr1g101000,Medtr1g101020	chr1:45364847-45391385	WT	A16b	OK	16.3779	9.93721	-0.720839	-1.66163	0.00495	0.0429799	yes	pectinacetylesterase family protein
XLOC_029150	XLOC_029150	Medtr5g096890	chr5:42397183-42404142	WT	A16b	OK	64.929	39.4089	-0.72034	-1.80555	0.00205	0.0221995	yes	neutral/alkaline non-lysosomal ceramidase
XLOC_031226	XLOC_031226	Medtr5g075710	chr5:32219191-32222823	WT	A16b	OK	115.386	70.0345	-0.72033	-1.5881	0.006	0.0497339	yes	RNA-binding KH domain protein
XLOC_042294	XLOC_042294	Medtr8g012390	chr8:3521330-3527812	WT	A16b	OK	8.43691	5.12191	-0.720032	-1.69402	0.00225	0.023788	yes	heavy metal P-type ATPase
XLOC_038914	XLOC_038914	Medtr7g005400	chr7:103140-104890	WT	A16b	OK	75.0341	45.5801	-0.719142	-1.69765	0.0029	0.0289081	yes	somatic embryogenesis receptor kinase-like protein
XLOC_027802	XLOC_027802	Medtr5g055000	chr5:22654984-22661493	WT	A16b	OK	13.6063	8.27481	-0.717478	-1.63284	0.00485	0.0423994	yes	peptide/nitrate transporter
XLOC_011957	XLOC_011957	Medtr2g093980	chr2:40047456-40048746	WT	A16b	OK	164.718	100.229	-0.716695	-1.63881	0.0035	0.0333971	yes	fasciclin domain protein
XLOC_038608	XLOC_038608	Medtr7g109800	chr7:44973353-44975284	WT	A16b	OK	20.6535	12.5816	-0.715074	-1.64255	0.0048	0.0421158	yes	WRKY family transcription factor
XLOC_029159	XLOC_029159	Medtr5g097010	chr5:42463028-42466972	WT	A16b	OK	21.5547	13.1445	-0.713549	-1.66039	0.0041	0.0374286	yes	glucose-1-phosphate adenylyltransferase family protein
XLOC_001864	XLOC_001864	Medtr1g071530	chr1:31744110-31751380	WT	A16b	OK	26.2498	16.0125	-0.713109	-1.75591	0.00195	0.0213454	yes	sulfate/bicarbonate/oxalate exchanger sat-1
XLOC_013581	XLOC_013581	Medtr3g061090	chr3:24258467-24261768	WT	A16b	OK	69.1095	42.1792	-0.712351	-1.80525	0.00165	0.0188239	yes	BTB/POZ domain plant protein
XLOC_035271	XLOC_035271	Medtr6g064960	chr6:24058027-24061806	WT	A16b	OK	19.2164	11.736	-0.711394	-1.56233	0.0059	0.0491598	yes	4,5-DOPA dioxygenase extradiol-like protein
XLOC_015446	XLOC_015446	Medtr3g113710	chr3:53031983-53034614	WT	A16b	OK	67.8999	41.4696	-0.711356	-1.64963	0.0051	0.0438655	yes	cytokinin riboside 5'-monophosphate phosphohydrolase
XLOC_037861	XLOC_037861	Medtr7g086420	chr7:33542341-33547900	WT	A16b	OK	17.3185	10.5813	-0.710793	-1.76217	0.00285	0.0285431	yes	receptor-like kinase
XLOC_008638	XLOC_008638	Medtr2g075910	chr2:31762187-31767897	WT	A16b	OK	8.86654	5.41814	-0.710573	-1.58729	0.00575	0.0482663	yes	UNE1-like protein
XLOC_041578	XLOC_041578	Medtr7g106760	chr7:43477778-43481515	WT	A16b	OK	72.2475	44.1532	-0.71043	-1.78292	0.00235	0.0245477	yes	fasciclin-like arabinogalactan protein 16 precursor
XLOC_026744	XLOC_026744	Medtr5g016810	chr5:6063008-6066677	WT	A16b	OK	26.65	16.2997	-0.709293	-1.7659	0.00205	0.0221995	yes	AP2 domain transcription factor
XLOC_000078	XLOC_000078	Medtr1g008740	chr1:1057857-1061279	WT	A16b	OK	30.71	18.8041	-0.707657	-1.70902	0.00265	0.0269909	yes	NAC transcription factor-like protein
XLOC_020204	XLOC_020204	Medtr4g053785,Medtr4g053880,Medtr4g053900	chr4:19475504-19535304	WT	A16b	OK	38.1325	23.351	-0.707536	-1.77521	0.0026	0.0265662	yes	gland-specific fatty acyl-CoA reductase
XLOC_014732	XLOC_014732	Medtr3g092220	chr3:42118539-42119800	WT	A16b	OK	62.1784	38.0833	-0.707256	-1.77453	0.002	0.0217562	yes	SAUR-like auxin-responsive family protein
XLOC_027741	XLOC_027741	Medtr5g049280	chr5:21601057-21603715	WT	A16b	OK	74.8741	45.8697	-0.706925	-1.77844	0.00225	0.023788	yes	peroxidase family protein
XLOC_009722	XLOC_009722	Medtr2g009980	chr2:2169922-2176627	WT	A16b	OK	18.8648	11.56	-0.706553	-1.67591	0.00285	0.0285431	yes	oligopeptide transporter OPT family protein
XLOC_033912	XLOC_033912	Medtr6g091770	chr6:34583485-34587735	WT	A16b	OK	61.4744	37.688	-0.705879	-1.77697	0.00185	0.0205795	yes	arginine N-methyltransferase
XLOC_026663	XLOC_026663	Medtr5g014100	chr5:4681767-4683731	WT	A16b	OK	23.4995	14.4091	-0.705654	-1.62505	0.0038	0.0353972	yes	anionic peroxidase swpb3 protein
XLOC_028538	XLOC_028538	Medtr5g080880	chr5:34639262-34644206	WT	A16b	OK	35.9766	22.0642	-0.705354	-1.66552	0.0041	0.0374286	yes	glycoprotein family protein
XLOC_009749	XLOC_009749	Medtr2g011080	chr2:2643604-2646354	WT	A16b	OK	123.172	75.5541	-0.705093	-1.72475	0.00355	0.0337232	yes	NAD(P)H:quinone oxidoreductase, type IV protein
XLOC_009689	XLOC_009689	Medtr2g008970,Medtr2g008980	chr2:1711752-1717652	WT	A16b	OK	109.588	67.2219	-0.70508	-1.70643	0.0027	0.027355	yes	ICE-like protease (caspase) p20 domain protein
XLOC_014286	XLOC_014286	Medtr3g078700,Medtr3g078730,Medtr3g078740	chr3:35505175-35542773	WT	A16b	OK	56.9634	34.9446	-0.704965	-1.72594	0.00335	0.0322221	yes	L-ascorbate oxidase
XLOC_039919	XLOC_039919	Medtr7g053290	chr7:18744135-18751674	WT	A16b	OK	35.5517	21.8125	-0.70476	-1.76327	0.0023	0.0241437	yes	enoyl-acyl-carrier reductase
XLOC_011411	XLOC_011411	Medtr2g075410	chr2:31537679-31541160	WT	A16b	OK	69.4283	42.6012	-0.704631	-1.69709	0.0026	0.0265662	yes	brassinazole-resistant 1 protein
XLOC_012185	XLOC_012185	Medtr2g101500	chr2:43634219-43637105	WT	A16b	OK	42.7254	26.2717	-0.701586	-1.74883	0.00295	0.0292848	yes	auxin-responsive AUX/IAA family protein
XLOC_008666	XLOC_008666	Medtr2g076960	chr2:32198694-32203902	WT	A16b	OK	66.0767	40.6364	-0.701371	-1.78593	0.0017	0.0193025	yes	general regulatory factor 2
XLOC_000973	XLOC_000973	Medtr1g040675	chr1:15063377-15065770	WT	A16b	OK	75.3281	46.3434	-0.700824	-1.70845	0.00295	0.0292848	yes	auxin response factor
XLOC_024628	XLOC_024628	Medtr4g083000	chr4:32275553-32281589	WT	A16b	OK	22.4401	13.8081	-0.700563	-1.6965	0.00435	0.0389511	yes	beta-glucosidase
XLOC_014517	XLOC_014517	Medtr3g086020	chr3:38918755-38920242	WT	A16b	OK	51.0465	31.442	-0.699117	-1.78714	0.00205	0.0221995	yes	anthranilate N-benzoyltransferase
XLOC_011996	XLOC_011996	Medtr2g095440	chr2:40772636-40777017	WT	A16b	OK	44.8762	27.6423	-0.699075	-1.78366	0.00165	0.0188239	yes	ABC transporter family protein
XLOC_037375	XLOC_037375	Medtr7g072560	chr7:26990024-26995299	WT	A16b	OK	90.8914	55.9948	-0.698851	-1.75456	0.0019	0.0209776	yes	saposin B domain protein
XLOC_033566	XLOC_033566	Medtr6g477770,Medtr6g477780	chr6:28539913-28545494	WT	A16b	OK	29.7339	18.3409	-0.697045	-1.73479	0.00215	0.0229457	yes	beta-amylase
XLOC_029198	XLOC_029198	Medtr5g098060	chr5:42933280-42935396	WT	A16b	OK	106.618	65.8126	-0.696018	-1.7879	0.0016	0.0184067	yes	fasciclin-like arabinogalactan protein
XLOC_000233	XLOC_000233	Medtr1g014710	chr1:3505740-3509683	WT	A16b	OK	27.8131	17.1742	-0.695515	-1.6982	0.0025	0.0257917	yes	RING-finger ubiquitin ligase
XLOC_047567	XLOC_047567	Medtr8g103470	chr8:43531874-43535731	WT	A16b	OK	13.5045	8.34259	-0.694872	-1.57816	0.00575	0.0482663	yes	signal peptidase I family protein
XLOC_042399	XLOC_042399	Medtr8g015500	chr8:5064608-5067948	WT	A16b	OK	16.9884	10.5159	-0.691982	-1.6814	0.0043	0.0386476	yes	core-2/I-branching enzyme
XLOC_025075	XLOC_025075	Medtr4g094848	chr4:39104092-39110097	WT	A16b	OK	13.1957	8.17396	-0.690965	-1.7004	0.00335	0.0322221	yes	filament-like plant protein
XLOC_031281	XLOC_031281	Medtr5g077280	chr5:32994708-32998460	WT	A16b	OK	82.5169	51.1536	-0.689854	-1.76751	0.0022	0.0233753	yes	transmembrane protein, putative
XLOC_006883	XLOC_006883	Medtr2g013210	chr2:3519473-3522165	WT	A16b	OK	22.897	14.2202	-0.687225	-1.61542	0.0058	0.0485797	yes	receptor-like kinase
XLOC_008745	XLOC_008745	Medtr2g079610	chr2:33529722-33536433	WT	A16b	OK	15.3472	9.53354	-0.686893	-1.67937	0.00415	0.0377235	yes	chromosome condensation regulator RCC1 repeat protein
XLOC_029205	XLOC_029205	Medtr5g098250	chr5:43032150-43036133	WT	A16b	OK	98.7031	61.3221	-0.686689	-1.75849	0.0023	0.0241437	yes	emp24/gp25L/p24 family protein
XLOC_002551	XLOC_002551	Medtr1g094155	chr1:42334991-42340707	WT	A16b	OK	52.7856	32.8038	-0.686279	-1.76384	0.00175	0.0197534	yes	serine carboxypeptidase-like protein
XLOC_031173	XLOC_031173	Medtr5g074400	chr5:31613387-31617311	WT	A16b	OK	21.0423	13.0869	-0.685168	-1.67483	0.0036	0.0340298	yes	WRKY transcription factor
XLOC_010610	XLOC_010610	Medtr2g037830	chr2:16381036-16386284	WT	A16b	OK	39.7565	24.7282	-0.685036	-1.6345	0.00575	0.0482663	yes	cellulose synthase-like protein D3
XLOC_029115	XLOC_029115	Medtr5g096030	chr5:41984599-41987102	WT	A16b	OK	70.8642	44.1592	-0.682342	-1.66374	0.00435	0.0389511	yes	RPM1-interacting protein 4 (RIN4) family protein
XLOC_012043	XLOC_012043	Medtr2g097030	chr2:41489555-41491699	WT	A16b	OK	24.3169	15.1622	-0.681481	-1.61591	0.00425	0.0384142	yes	expansin A10
XLOC_003594	XLOC_003594	Medtr1g017950	chr1:5123273-5125381	WT	A16b	OK	132.063	82.3881	-0.680718	-1.65964	0.004	0.0368311	yes	GATA type zinc finger transcription factor family protein
XLOC_029187	XLOC_029187	Medtr5g097580	chr5:42749842-42754792	WT	A16b	OK	45.4385	28.3605	-0.680031	-1.7492	0.0022	0.0233753	yes	RNA-binding (RRM/RBD/RNP motif) family protein
XLOC_018840	XLOC_018840	Medtr3g113720	chr3:53039057-53043163	WT	A16b	OK	39.1921	24.4635	-0.679933	-1.74289	0.0025	0.0257917	yes	glycosyl hydrolase family 9 protein
XLOC_002627	XLOC_002627	Medtr1g096580	chr1:43517841-43525369	WT	A16b	OK	33.5789	20.9682	-0.679351	-1.67433	0.00355	0.0337232	yes	white-brown-complex ABC transporter family protein
XLOC_038320	XLOC_038320	Medtr7g100650	chr7:40538876-40546559	WT	A16b	OK	33.4284	20.8796	-0.678981	-1.59702	0.00535	0.0455058	yes	nuclear transcription factor Y subunit B
XLOC_006176	XLOC_006176	Medtr1g105305	chr1:47416032-47417106	WT	A16b	OK	76.7515	47.9526	-0.678586	-1.552	0.0059	0.0491598	yes	glycoprotein membrane precursor GPI-anchored protein
XLOC_045081	XLOC_045081	Medtr8g011470	chr8:3102784-3105314	WT	A16b	OK	63.9332	39.945	-0.678552	-1.65553	0.0048	0.0421158	yes	pathogenic type III effector avirulence factor Avr AvrRpt-cleavage
XLOC_044617	XLOC_044617	Medtr8g099375	chr8:41868871-41869791	WT	A16b	OK	100.84	63.0691	-0.677063	-1.66214	0.004	0.0368311	yes	hypothetical protein
XLOC_031941	XLOC_031941	Medtr5g097200	chr5:42556893-42559421	WT	A16b	OK	181.226	113.38	-0.676624	-1.74903	0.00185	0.0205795	yes	40S ribosomal S26-like protein
XLOC_027196	XLOC_027196	Medtr5g029470	chr5:12343440-12349373	WT	A16b	OK	14.8466	9.30035	-0.674776	-1.56977	0.006	0.0497339	yes	transcription factor KAN2
XLOC_031217	XLOC_031217	Medtr5g075530	chr5:32114832-32120341	WT	A16b	OK	33.0487	20.7328	-0.672679	-1.63836	0.00495	0.0429799	yes	eukaryotic translation initiation factor 2 subunit beta
XLOC_005608	XLOC_005608	Medtr1g086080,Medtr1g086150	chr1:38521883-38569349	WT	A16b	OK	38.8535	24.3943	-0.671504	-1.63366	0.00425	0.0384142	yes	ABC transporter B family protein
XLOC_002575	XLOC_002575	Medtr1g094930	chr1:42710791-42715182	WT	A16b	OK	28.8482	18.129	-0.670177	-1.63493	0.00555	0.0469158	yes	GATA type zinc finger transcription factor family protein
XLOC_026730	XLOC_026730	Medtr5g016250	chr5:5787918-5789615	WT	A16b	OK	100.616	63.3136	-0.668269	-1.69013	0.0025	0.0257917	yes	hypothetical protein
XLOC_019359	XLOC_019359	Medtr4g015630	chr4:4703748-4708197	WT	A16b	OK	20.4212	12.874	-0.665609	-1.59458	0.00485	0.0423994	yes	temperature-sensitive omega-3 fatty acid desaturase
XLOC_044595	XLOC_044595	Medtr8g099030	chr8:41549931-41560259	WT	A16b	OK	11.8878	7.50424	-0.663699	-1.65616	0.0037	0.0347185	yes	respiratory burst oxidase-like protein
XLOC_028866	XLOC_028866	Medtr5g090120	chr5:39247083-39252313	WT	A16b	OK	40.4066	25.5076	-0.66366	-1.71169	0.0025	0.0257917	yes	DEAD-box ATP-dependent RNA helicase-like protein
XLOC_002174	XLOC_002174	Medtr1g082650	chr1:36784576-36787395	WT	A16b	OK	26.7787	16.9368	-0.660929	-1.65549	0.0044	0.0393071	yes	heavy-metal-associated domain protein
XLOC_008683	XLOC_008683	Medtr2g078090	chr2:32418787-32422274	WT	A16b	OK	48.9376	31.04	-0.656815	-1.57634	0.0053	0.0451606	yes	plastid developmental protein DAG
XLOC_006803	XLOC_006803	Medtr2g010540	chr2:2435716-2441615	WT	A16b	OK	58.5995	37.1751	-0.656552	-1.68321	0.003	0.0295367	yes	transmembrane protein, putative
XLOC_038562	XLOC_038562	Medtr7g108560	chr7:44226656-44228944	WT	A16b	OK	48.2536	30.6209	-0.656122	-1.64426	0.00415	0.0377235	yes	heavy-metal-associated domain protein
XLOC_031861	XLOC_031861	Medtr5g094290	chr5:41186097-41197987	WT	A16b	OK	46.0437	29.261	-0.654024	-1.60377	0.00575	0.0482663	yes	tubulin folding cofactor A
XLOC_045604	XLOC_045604	Medtr8g030680	chr8:11371767-11377520	WT	A16b	OK	43.536	27.7034	-0.652145	-1.66611	0.0036	0.0340298	yes	signal peptide peptidase-like protein
XLOC_005600	XLOC_005600	Medtr1g085680	chr1:38291708-38299312	WT	A16b	OK	52.1679	33.2085	-0.651613	-1.61762	0.00525	0.0448541	yes	cytochrome P450 family 709 protein
XLOC_018934	XLOC_018934	Medtr3g116380	chr3:54426274-54427791	WT	A16b	OK	62.7217	39.9309	-0.651459	-1.62333	0.00475	0.0418301	yes	dehydration-responsive RD22-like protein
XLOC_044714	XLOC_044714	Medtr8g102650	chr8:43222901-43226104	WT	A16b	OK	21.3596	13.5984	-0.651445	-1.66538	0.0044	0.0393071	yes	PPR containing plant-like protein
XLOC_031642	XLOC_031642	Medtr5g088220	chr5:38250520-38253257	WT	A16b	OK	65.7279	41.8629	-0.650832	-1.67534	0.0033	0.031821	yes	RNA recognition motif
XLOC_028929	XLOC_028929	Medtr5g091710	chr5:40018588-40021603	WT	A16b	OK	83.7766	53.3653	-0.650645	-1.6763	0.00355	0.0337232	yes	tropomyosin-like protein, putative
XLOC_031496	XLOC_031496	Medtr5g083740	chr5:36120767-36124138	WT	A16b	OK	38.7259	24.6957	-0.649039	-1.67901	0.00345	0.0330514	yes	PLAC8 family protein
XLOC_044053	XLOC_044053	Medtr8g077940	chr8:33202768-33205096	WT	A16b	OK	26.1561	16.7002	-0.647283	-1.63553	0.00385	0.0357415	yes	GRAS family transcription factor
XLOC_032012	XLOC_032012	Medtr5g099070	chr5:43415965-43436947	WT	A16b	OK	23.4908	15.0049	-0.646667	-1.67402	0.00405	0.0371844	yes	niemann-pick C1-like protein
XLOC_019878	XLOC_019878	Medtr4g036575	chr4:13223813-13228372	WT	A16b	OK	22.4404	14.3966	-0.64037	-1.61452	0.0054	0.0458295	yes	LRR receptor-like kinase family protein
XLOC_045239	XLOC_045239	Medtr8g016330	chr8:5505856-5511011	WT	A16b	OK	12.9901	8.34429	-0.638548	-1.56282	0.00525	0.0448541	yes	receptor-like Serine/Threonine-kinase ALE2
XLOC_028673	XLOC_028673	Medtr5g085250	chr5:36796021-36807260	WT	A16b	OK	16.8992	10.8556	-0.638518	-1.56953	0.00585	0.0488918	yes	E3 ubiquitin-protein ligase COP1
XLOC_018086	XLOC_018086	Medtr3g092030	chr3:41999038-42004095	WT	A16b	OK	93.0566	59.8033	-0.637884	-1.58301	0.0057	0.0479725	yes	MFS transporter
XLOC_000346	XLOC_000346	Medtr1g018510	chr1:5374249-5376769	WT	A16b	OK	42.8516	27.5592	-0.636816	-1.62202	0.0051	0.0438655	yes	subtilisin-like serine protease
XLOC_004449	XLOC_004449	Medtr1g048030	chr1:18172712-18178595	WT	A16b	OK	28.2563	18.1969	-0.63488	-1.5814	0.0056	0.0472345	yes	guanine nucleotide-binding-like protein
XLOC_032177	XLOC_032177	Medtr6g006910	chr6:1274033-1282059	WT	A16b	OK	18.4776	11.9723	-0.626073	-1.60803	0.0052	0.0445459	yes	phospholipid-transporting ATPase-like protein
XLOC_029149	XLOC_029149	Medtr5g096850	chr5:42369238-42373796	WT	A16b	OK	32.6733	21.2574	-0.620146	-1.58176	0.00555	0.0469158	yes	transmembrane amino acid transporter family protein
XLOC_045558	XLOC_045558	Medtr8g028410	chr8:10740075-10744799	WT	A16b	OK	48.4347	31.5361	-0.619038	-1.57651	0.00595	0.0493835	yes	ABIL1-like protein
XLOC_002657	XLOC_002657	Medtr1g097840	chr1:44096825-44102176	WT	A16b	OK	33.4417	50.8431	0.604404	1.55106	0.00565	0.0475934	yes	major intrinsic protein (MIP) family transporter
XLOC_008215	XLOC_008215	Medtr2g056120	chr2:24058060-24067400	WT	A16b	OK	18.2357	28.1379	0.625743	1.59073	0.00575	0.0482663	yes	acyl-activating enzyme 17, peroxisomal protein, putative
XLOC_030931	XLOC_030931	Medtr5g066060	chr5:27834403-27838008	WT	A16b	OK	29.1402	44.9983	0.626861	1.56501	0.00545	0.0461722	yes	carbonic anhydrase family protein
XLOC_014728	XLOC_014728	Medtr3g092090	chr3:42037743-42043679	WT	A16b	OK	19.2142	29.6835	0.627487	1.59006	0.0045	0.0400513	yes	OPT family oligopeptide transporter
XLOC_012008	XLOC_012008	Medtr2g096010	chr2:40976921-40982651	WT	A16b	OK	19.5771	30.2601	0.628254	1.6022	0.00545	0.0461722	yes	P-loop nucleoside triphosphate hydrolase protein
XLOC_037416	XLOC_037416	Medtr7g073370	chr7:27422637-27424221	WT	A16b	OK	59.6272	92.3967	0.631871	1.62464	0.00415	0.0377235	yes	transmembrane protein, putative
XLOC_038488	XLOC_038488	Medtr7g105810	chr7:42959592-42961581	WT	A16b	OK	112.72	175.498	0.638709	1.60714	0.00575	0.0482663	yes	TB2/DP1, HVA22 family protein
XLOC_039227	XLOC_039227	Medtr7g016640	chr7:5258797-5264171	WT	A16b	OK	48.8657	76.1883	0.640746	1.61181	0.0047	0.041504	yes	chromosome condensation regulator RCC1 repeat protein
XLOC_021635	XLOC_021635	Medtr4g100500	chr4:41429595-41434407	WT	A16b	OK	34.2089	53.416	0.6429	1.63441	0.00515	0.0441965	yes	PPPDE thiol peptidase family protein, putative
XLOC_017357	XLOC_017357	Medtr3g070300	chr3:31508053-31513250	WT	A16b	OK	20.6468	32.2552	0.643612	1.65298	0.0043	0.0386476	yes	ATP-binding protein, putative
XLOC_026145	XLOC_026145	Medtr4g132540	chr4:55409366-55415198	WT	A16b	OK	12.8335	20.0533	0.643924	1.62603	0.0046	0.0407147	yes	transcription factor jumonji (JmjC) domain protein
XLOC_018996	XLOC_018996	Medtr3g118290	chr3:55374029-55377817	WT	A16b	OK	18.5927	29.1078	0.646668	1.64604	0.0037	0.0347185	yes	RNA polymerase sigma factor
XLOC_024807	XLOC_024807	Medtr4g088520	chr4:35136879-35141489	WT	A16b	OK	18.0905	28.3322	0.64721	1.60362	0.00415	0.0377235	yes	E3 ubiquitin-protein ligase RING1a-like protein, putative
XLOC_003573	XLOC_003573	Medtr1g017170	chr1:4703137-4712716	WT	A16b	OK	15.8627	24.9143	0.651336	1.64606	0.0036	0.0340298	yes	ERD (early-responsive to dehydration stress) protein
XLOC_009535	XLOC_009535	Medtr2g104600	chr2:45076839-45081476	WT	A16b	OK	26.2497	41.2346	0.651554	1.62337	0.00485	0.0423994	yes	zinc finger, C3HC4 type (RING finger) protein
XLOC_035963	XLOC_035963	Medtr7g406830,Medtr7g406840	chr7:925331-932445	WT	A16b	OK	38.6429	60.8165	0.65426	1.63661	0.00395	0.0365109	yes	heparan-alpha-glucosaminide N-acetyltransferase-like
XLOC_017083	XLOC_017083	Medtr3g466420	chr3:27285983-27288670	WT	A16b	OK	15.3693	24.1949	0.654655	1.6665	0.0031	0.0302881	yes	methyltransferase-like protein
XLOC_034101	XLOC_034101	Medtr6g009440	chr6:2794419-2799361	WT	A16b	OK	35.7179	56.2352	0.654826	1.60532	0.0054	0.0458295	yes	prolyl 4-hydroxylase alpha-like protein
XLOC_022910	XLOC_022910	Medtr4g012960,Medtr4g013100	chr4:3479184-3525391	WT	A16b	OK	28.4091	44.768	0.656116	1.66238	0.00365	0.0343838	yes	D-glycerate dehydrogenase/hydroxypyruvate reductase
XLOC_026402	XLOC_026402	Medtr5g007710	chr5:1468324-1474618	WT	A16b	OK	46.247	72.8967	0.656495	1.68278	0.0033	0.031821	yes	ubiquitin-protein ligase synoviolin
XLOC_009154	XLOC_009154	Medtr2g093060	chr2:39643100-39647675	WT	A16b	OK	44.0329	69.5421	0.659306	1.656	0.0044	0.0393071	yes	AP2-like ethylene-responsive transcription factor
XLOC_000092	XLOC_000092	Medtr1g009190	chr1:1208840-1219722	WT	A16b	OK	35.2077	55.6628	0.660822	1.5796	0.00585	0.0488918	yes	arabinose kinase-like protein
XLOC_021517	XLOC_021517	Medtr4g094775	chr4:38953545-38956603	WT	A16b	OK	44.2826	70.0765	0.662189	1.67497	0.00295	0.0292848	yes	cytochrome P450 family 81 protein
XLOC_035566	XLOC_035566	Medtr6g081410,Medtr6g081780,Medtr6g081810	chr6:30482424-30514595	WT	A16b	OK	26.3648	41.7363	0.66269	1.65557	0.00525	0.0448541	yes	MATE efflux family protein
XLOC_037436	XLOC_037436	Medtr7g074060	chr7:27645547-27650883	WT	A16b	OK	38.3222	61.0156	0.670996	1.65286	0.0043	0.0386476	yes	ZIP metal ion transporter family protein
XLOC_044238	XLOC_044238	Medtr8g087000	chr8:36064312-36066158	WT	A16b	OK	22.2875	35.5101	0.671997	1.67166	0.00385	0.0357415	yes	WRKY family transcription factor
XLOC_001449	XLOC_001449	Medtr1g054865	chr1:24041839-24046332	WT	A16b	OK	14.4779	23.1067	0.674455	1.63379	0.004	0.0368311	yes	calmodulin-domain kinase CDPK protein
XLOC_026000	XLOC_026000	Medtr4g127870	chr4:53191726-53193172	WT	A16b	OK	239.042	381.57	0.67468	1.63909	0.00515	0.0441965	yes	ribulose bisphosphate carboxylase small chain
XLOC_009524	XLOC_009524	Medtr2g104130	chr2:44868825-44871074	WT	A16b	OK	24.6031	39.273	0.674698	1.60647	0.00505	0.0435721	yes	calcium-binding EF-hand protein
XLOC_005702	XLOC_005702	Medtr1g089500	chr1:39989776-39993064	WT	A16b	OK	14.3132	22.8517	0.674955	1.65391	0.00415	0.0377235	yes	Rac GTPase activating protein
XLOC_049023	XLOC_049023	Medtr0180s0050	scaffold0180:15862-17984	WT	A16b	OK	18.4105	29.3976	0.675167	1.64014	0.00495	0.0429799	yes	phospholipase A2
XLOC_012171	XLOC_012171	Medtr2g101090	chr2:43454357-43466377	WT	A16b	OK	27.2616	43.5605	0.676149	1.65752	0.00495	0.0429799	yes	drug resistance transporter-like ABC domain protein
XLOC_022808	XLOC_022808	Medtr4g009870,Medtr4g009873	chr4:2094147-2103910	WT	A16b	OK	18.1605	29.0405	0.677262	1.59066	0.005	0.043277	yes	F-box/LRR protein, putative
XLOC_035078	XLOC_035078	Medtr6g055030	chr6:19683173-19684828	WT	A16b	OK	22.0245	35.2209	0.677327	1.6861	0.0037	0.0347185	yes	zinc finger, C3HC4 type (RING finger) protein
XLOC_023602	XLOC_023602	Medtr4g045980	chr4:15979213-15984631	WT	A16b	OK	45.1304	72.3292	0.680477	1.75051	0.00255	0.0262229	yes	photosystem II biogenesis protein
XLOC_026729	XLOC_026729	Medtr5g016190	chr5:5750773-5763864	WT	A16b	OK	54.0465	86.6489	0.680981	1.58831	0.0055	0.0465547	yes	suppressor of RPS4-RLD 1/TPR domain protein
XLOC_015605	XLOC_015605	Medtr3g118160	chr3:55299988-55307292	WT	A16b	OK	12.0795	19.3673	0.681058	1.67061	0.00305	0.0299062	yes	replication factor C subunit, putative
XLOC_047795	XLOC_047795	Medtr0001s0570	scaffold0001:430832-437206	WT	A16b	OK	4.05593	6.507	0.681959	1.60517	0.006	0.0497339	yes	RING/FYVE/PHD zinc finger protein, putative
XLOC_011971	XLOC_011971	Medtr2g094570	chr2:40349786-40353816	WT	A16b	OK	8.29976	13.3163	0.682056	1.62411	0.0052	0.0445459	yes	auxin response factor 1
XLOC_019265	XLOC_019265	Medtr4g011900	chr4:3099110-3101164	WT	A16b	OK	8.97886	14.4062	0.682084	1.56538	0.0054	0.0458295	yes	galactose oxidase/kelch repeat protein
XLOC_038846	XLOC_038846	Medtr7g116910	chr7:48275800-48279343	WT	A16b	OK	28.2827	45.4077	0.683017	1.74209	0.0024	0.0249613	yes	glucose-6-phosphate 1-epimerase-like protein
XLOC_026539	XLOC_026539	Medtr5g010800	chr5:2972846-2975762	WT	A16b	OK	31.4246	50.469	0.683502	1.64459	0.0042	0.0380698	yes	F-box protein PP2-A13
XLOC_026574	XLOC_026574	Medtr5g011580	chr5:3363772-3367143	WT	A16b	OK	18.8691	30.3082	0.683683	1.74355	0.0019	0.0209776	yes	translation factor EF-1 alpha-like protein
XLOC_019585	XLOC_019585	Medtr4g023760	chr4:8071596-8076680	WT	A16b	OK	44.5465	71.6298	0.685248	1.75645	0.0023	0.0241437	yes	DHHC-type zinc finger protein
XLOC_030132	XLOC_030132	Medtr5g031880	chr5:13680365-13685276	WT	A16b	OK	10.9956	17.6995	0.686778	1.61174	0.0056	0.0472345	yes	AP2-like ethylene-responsive transcription factor
XLOC_018645	XLOC_018645	Medtr3g108320	chr3:50042438-50049645	WT	A16b	OK	37.9725	61.1303	0.686935	1.75491	0.0023	0.0241437	yes	potassium channel KAT3 protein
XLOC_006420	XLOC_006420	Medtr1g112940	chr1:51223412-51225322	WT	A16b	OK	20.3738	32.8399	0.688734	1.68149	0.0043	0.0386476	yes	protein phosphatase 2A regulatory B subunit family protein
XLOC_019526	XLOC_019526	Medtr4g021490,Medtr4g021500,Medtr4g021510,Medtr4g021520,Medtr4g021530,Medtr4g021535	chr4:6993942-7058728	WT	A16b	OK	22.8622	36.8827	0.689981	1.6498	0.00305	0.0299062	yes	1-O-acylglucose:anthocyanin acyltransferase
XLOC_041031	XLOC_041031	Medtr7g090470	chr7:35602165-35606664	WT	A16b	OK	8.7795	14.1651	0.690133	1.67521	0.00285	0.0285431	yes	triacylglycerol lipase SDP1
XLOC_037363	XLOC_037363	Medtr7g072310	chr7:26846468-26852527	WT	A16b	OK	29.1664	47.0769	0.690709	1.74708	0.0028	0.0281747	yes	ENTH/VHS/GAT family protein
XLOC_023159	XLOC_023159	Medtr4g022860	chr4:7674693-7682906	WT	A16b	OK	22.7484	36.7469	0.691856	1.77017	0.00185	0.0205795	yes	emsy amine-terminus (ENT)/plant tudor-like domain protein
XLOC_002450	XLOC_002450	Medtr1g090693	chr1:40662277-40674399	WT	A16b	OK	9.56793	15.4679	0.693001	1.69687	0.00365	0.0343838	yes	alpha-1,6-glucosidase, pullulanase-type protein
XLOC_022181	XLOC_022181	Medtr4g120220	chr4:49823101-49827309	WT	A16b	OK	54.0778	87.5062	0.694348	1.73109	0.0028	0.0281747	yes	2-oxoacid dehydrogenase acyltransferase family protein
XLOC_030707	XLOC_030707	Medtr5g056140,Medtr5g056160	chr5:23133790-23152774	WT	A16b	OK	43.7768	70.8977	0.695573	1.71091	0.003	0.0295367	yes	S1/P1 nuclease family protein
XLOC_045206	XLOC_045206	Medtr8g015220	chr8:4934683-4939107	WT	A16b	OK	103.22	167.233	0.696133	1.57743	0.00595	0.0493835	yes	myo-inositol oxygenase
XLOC_044181	XLOC_044181	Medtr8g085210	chr8:35254146-35267191	WT	A16b	OK	23.5524	38.1845	0.697113	1.77395	0.00265	0.0269909	yes	beta-galactosidase
XLOC_019373	XLOC_019373	Medtr4g016590	chr4:5074659-5083977	WT	A16b	OK	17.1615	27.8622	0.699132	1.80504	0.0015	0.0175082	yes	hypothetical protein
XLOC_040817	XLOC_040817	Medtr7g084040	chr7:32391095-32401043	WT	A16b	OK	19.1451	31.1379	0.701695	1.78718	0.00215	0.0229457	yes	glycoside hydrolase family 38 amino-terminal protein
XLOC_005122	XLOC_005122	Medtr1g070435	chr1:31226381-31227498	WT	A16b	OK	26.1106	42.4676	0.701725	1.69022	0.00315	0.0306363	yes	linker histone H1 and h5 family protein
XLOC_027150	XLOC_027150	Medtr5g027580	chr5:11496149-11497212	WT	A16b	OK	83.4134	135.677	0.701829	1.6969	0.00355	0.0337232	yes	ribosomal protein S13P/S18e
XLOC_019293	XLOC_019293	Medtr4g013200	chr4:3579931-3583601	WT	A16b	OK	25.3964	41.3246	0.702377	1.67015	0.00445	0.039643	yes	thylakoid membrane phosphoprotein 14 kDa protein
XLOC_044043	XLOC_044043	Medtr8g077310	chr8:32927192-32933624	WT	A16b	OK	44.9954	73.2905	0.70385	1.78859	0.00185	0.0205795	yes	sugar porter (SP) family MFS transporter
XLOC_032288	XLOC_032288	Medtr6g011290	chr6:3122518-3140624	WT	A16b	OK	20.0146	32.6081	0.70418	1.75747	0.0025	0.0257917	yes	phosphoglycerate mutase-like protein
XLOC_047876	XLOC_047876	-	scaffold0003:37450-37947	WT	A16b	OK	384.739	628.943	0.709048	1.82268	0.00215	0.0229457	yes	#N/A
XLOC_044382	XLOC_044382	Medtr8g091530	chr8:38195726-38200819	WT	A16b	OK	9.9825	16.3502	0.71184	1.76561	0.0026	0.0265662	yes	SAP domain protein
XLOC_014816	XLOC_014816	Medtr3g094850	chr3:43291997-43294723	WT	A16b	OK	7.85251	12.8658	0.71231	1.63537	0.005	0.043277	yes	SKP1 interacting partner 6
XLOC_024677	XLOC_024677	Medtr4g084560	chr4:32917110-32921440	WT	A16b	OK	94.1291	154.316	0.71317	1.78801	0.00215	0.0229457	yes	phytanoyl-CoA dioxygenase domain protein
XLOC_018429	XLOC_018429	Medtr3g101900,Medtr3g101930	chr3:46950513-46959406	WT	A16b	OK	13.5351	22.2006	0.713899	1.64805	0.0041	0.0374286	yes	HXXXD-type acyl-transferase family protein
XLOC_016285	XLOC_016285	Medtr3g032980	chr3:10442001-10456446	WT	A16b	OK	13.6531	22.4053	0.714611	1.77782	0.00205	0.0221995	yes	alpha-N-acetylglucosaminidase family protein
XLOC_004873	XLOC_004873	Medtr1g061860	chr1:27015316-27022602	WT	A16b	OK	24.5685	40.3295	0.715028	1.81582	0.0013	0.0156694	yes	cactus-binding carboxy-terminal, cactin protein
XLOC_024993	XLOC_024993	Medtr4g094368	chr4:37833138-37835976	WT	A16b	OK	27.0936	44.5624	0.717874	1.79909	0.0017	0.0193025	yes	caffeoyl-CoA-O-methyltransferase
XLOC_029457	XLOC_029457	Medtr5g010440	chr5:2791525-2795453	WT	A16b	OK	37.272	61.3946	0.720019	1.71128	0.00385	0.0357415	yes	LRR receptor-like kinase
XLOC_016270	XLOC_016270	Medtr3g032530	chr3:10271422-10278947	WT	A16b	OK	73.8354	122.001	0.724505	1.80663	0.00125	0.0151716	yes	S-adenosyl-methionine-sterol-C-methyltransferase
XLOC_002690	XLOC_002690	Medtr1g098870	chr1:44531155-44535019	WT	A16b	OK	16.5826	27.4032	0.724674	1.84385	0.00185	0.0205795	yes	myb/SANT-like DNA-binding domain protein
XLOC_045787	XLOC_045787	Medtr8g038220	chr8:14173120-14175833	WT	A16b	OK	24.2035	40.0085	0.725091	1.76354	0.00195	0.0213454	yes	annexin D8
XLOC_021971	XLOC_021971	Medtr4g113650	chr4:46750294-46754779	WT	A16b	OK	6.11878	10.1158	0.725295	1.63572	0.0049	0.0427003	yes	cytochrome P450 family 709 protein
XLOC_040485	XLOC_040485	Medtr7g074650	chr7:27910368-27914302	WT	A16b	OK	5.69277	9.41332	0.725574	1.71139	0.0026	0.0265662	yes	GRAS family transcription factor
XLOC_033665	XLOC_033665	Medtr6g079540	chr6:30000086-30007922	WT	A16b	OK	7.32266	12.1336	0.72857	1.80923	0.0015	0.0175082	yes	MAP kinase kinase kinase-like protein
XLOC_026477	XLOC_026477	Medtr5g009500	chr5:2277410-2281083	WT	A16b	OK	28.5545	47.3152	0.728582	1.85772	0.00125	0.0151716	yes	substrate carrier family protein
XLOC_001884	XLOC_001884	Medtr1g072270	chr1:32067833-32073594	WT	A16b	OK	5.40368	8.95696	0.729066	1.67332	0.0036	0.0340298	yes	FZO-like protein
XLOC_040972	XLOC_040972	Medtr7g088825	chr7:34663282-34668573	WT	A16b	OK	6.40547	10.6297	0.730719	1.71003	0.0031	0.0302881	yes	peptide/nitrate transporter
XLOC_000822	XLOC_000822	Medtr1g034320	chr1:12490317-12493204	WT	A16b	OK	74.1834	123.141	0.731142	1.77763	0.00245	0.0254125	yes	fatty acid hydroperoxide lyase
XLOC_038530	XLOC_038530	Medtr7g107270	chr7:43755799-43759265	WT	A16b	OK	61.2693	101.71	0.731226	1.82535	0.00145	0.01707	yes	phosphatidic acid phosphatase (PAP2) family protein
XLOC_008840	XLOC_008840	Medtr2g083910	chr2:35218810-35220688	WT	A16b	OK	15.6732	26.0421	0.732543	1.6742	0.0052	0.0445459	yes	DUF1685 family protein
XLOC_015963	XLOC_015963	Medtr3g017500	chr3:4986753-4993371	WT	A16b	OK	5.55228	9.22952	0.733176	1.61523	0.00505	0.0435721	yes	calcium-dependent ARF-type GTPase activating protein
XLOC_006155	XLOC_006155	Medtr1g103870	chr1:47016388-47020971	WT	A16b	OK	16.2539	27.0487	0.734775	1.78612	0.00195	0.0213454	yes	class IV aminotransferase
XLOC_024587	XLOC_024587	Medtr4g081380	chr4:31542780-31545343	WT	A16b	OK	18.8665	31.4207	0.735886	1.7277	0.00325	0.0314336	yes	thioredoxin
XLOC_040302	XLOC_040302	Medtr7g067510	chr7:24654791-24656477	WT	A16b	OK	7.62988	12.7101	0.736241	1.61547	0.00585	0.0488918	yes	lactosylceramide 4-alpha-galactosyltransferase-like
XLOC_022749	XLOC_022749	Medtr4g007710	chr4:1199739-1204102	WT	A16b	OK	84.5502	141.011	0.737931	1.72588	0.0027	0.027355	yes	hypothetical protein
XLOC_016012	XLOC_016012	Medtr3g020780	chr3:6026234-6028627	WT	A16b	OK	7.41622	12.3748	0.738648	1.61782	0.0051	0.0438655	yes	cytochrome P450 family protein
XLOC_045744	XLOC_045744	Medtr8g036235	chr8:13407512-13412224	WT	A16b	OK	11.3538	18.966	0.740244	1.7005	0.0035	0.0333971	yes	transcription factor bHLH122-like protein
XLOC_025653	XLOC_025653	Medtr4g116277	chr4:48106635-48107654	WT	A16b	OK	99.0972	165.719	0.741818	1.84048	0.001	0.0127417	yes	plant/F18G18-20 protein
XLOC_018197	XLOC_018197	Medtr3g095570	chr3:43671040-43677624	WT	A16b	OK	7.43771	12.479	0.74657	1.746	0.00275	0.0277443	yes	autophagy-related protein
XLOC_048032	XLOC_048032	Medtr0010s0220	scaffold0010:146193-167238	WT	A16b	OK	13.6322	22.8835	0.747285	1.68421	0.0038	0.0353972	yes	importin 9
XLOC_011820	XLOC_011820	Medtr2g089350	chr2:37753569-37758140	WT	A16b	OK	19.0142	31.9295	0.747813	1.82316	0.0017	0.0193025	yes	universal stress family protein
XLOC_002604	XLOC_002604	Medtr1g095780	chr1:43106724-43114027	WT	A16b	OK	28.2552	47.4751	0.748652	1.88631	0.00075	0.0100642	yes	substrate carrier family protein
XLOC_040631	XLOC_040631	Medtr7g078730	chr7:29787638-29791938	WT	A16b	OK	11.8507	19.9175	0.749066	1.80098	0.00225	0.023788	yes	brassinosteroid insensitive 1-associated receptor kinase
XLOC_047161	XLOC_047161	Medtr8g090270,Medtr8g090275,Medtr8g090285	chr8:37920203-37937830	WT	A16b	OK	5.94586	10.0042	0.750655	1.63966	0.00555	0.0469158	yes	MFS transporter
XLOC_045437	XLOC_045437	Medtr8g024050	chr8:8798344-8801854	WT	A16b	OK	42.0467	70.759	0.750922	1.83204	0.0014	0.0166241	yes	soluble inorganic pyrophosphatase
XLOC_001845	XLOC_001845	Medtr1g070515	chr1:31328770-31333555	WT	A16b	OK	10.154	17.0919	0.751269	1.79051	0.0025	0.0257917	yes	F-box/LRR protein, putative
XLOC_014603	XLOC_014603	Medtr3g088520	chr3:40097344-40104659	WT	A16b	OK	8.37994	14.1249	0.753227	1.73536	0.00255	0.0262229	yes	beta-like galactosidase
XLOC_014505	XLOC_014505	Medtr3g085660	chr3:38751809-38758033	WT	A16b	OK	14.6817	24.7669	0.754391	1.6387	0.0041	0.0374286	yes	FAD/NAD(P)-binding oxidoreductase family protein
XLOC_000412	XLOC_000412	Medtr1g021070	chr1:6245857-6247497	WT	A16b	OK	48.5503	81.9133	0.754617	1.88725	0.00165	0.0188239	yes	DUF1645 family protein
XLOC_027780	XLOC_027780	Medtr5g053920	chr5:22189478-22191258	WT	A16b	OK	24.2987	41.0051	0.754924	1.83699	0.0019	0.0209776	yes	AP2/ERF and B3 domain transcription factor
XLOC_022610	XLOC_022610	Medtr4g133600	chr4:55883734-55887888	WT	A16b	OK	27.3579	46.1937	0.755736	1.7879	0.0013	0.0156694	yes	calcium-binding protein
XLOC_012169	XLOC_012169	Medtr2g100930	chr2:43419496-43423310	WT	A16b	OK	39.4478	66.6437	0.756524	1.9089	0.00105	0.0132643	yes	MYB-like transcription factor family protein
XLOC_035775	XLOC_035775	Medtr6g088795	chr6:33918506-33923707	WT	A16b	OK	39.6955	67.0851	0.757018	1.90823	0.00085	0.011187	yes	hexokinase
XLOC_007637	XLOC_007637	-	chr2:14374629-14377093	WT	A16b	OK	10.2965	17.4332	0.759674	1.6993	0.00345	0.0330514	yes	#N/A
XLOC_014380	XLOC_014380	Medtr3g082150	chr3:37076491-37080407	WT	A16b	OK	43.3944	73.518	0.76059	1.92242	0.00065	0.00895395	yes	glucose-1-phosphate adenylyltransferase family protein
XLOC_004949	XLOC_004949	Medtr1g064630	chr1:28438089-28441411	WT	A16b	OK	6.30363	10.6926	0.762353	1.64328	0.00405	0.0371844	yes	Serine/Threonine kinase stpk-V protein
XLOC_023880	XLOC_023880	Medtr4g057450	chr4:21083029-21085982	WT	A16b	OK	110.237	187.037	0.762719	1.70845	0.0032	0.0310125	yes	xyloglucan endotransglucosylase/hydrolase family protein
XLOC_038360	XLOC_038360	Medtr7g102120	chr7:41211837-41214022	WT	A16b	OK	29.9631	50.8749	0.76377	1.88309	0.00115	0.0141912	yes	S-adenosylmethionine synthase-like protein
XLOC_003446	XLOC_003446	Medtr1g012960	chr1:2743274-2747519	WT	A16b	OK	20.2804	34.4369	0.76387	1.90291	0.00115	0.0141912	yes	class II knotted-like homeobox protein
XLOC_003287	XLOC_003287	Medtr1g006695	chr1:111982-114562	WT	A16b	OK	32.2219	54.788	0.76582	1.90598	0.00145	0.01707	yes	E3 ubiquitin-protein ligase HERC2-like protein
XLOC_015028	XLOC_015028	Medtr3g101520	chr3:46725902-46730052	WT	A16b	OK	9.22252	15.7014	0.767663	1.59265	0.0059	0.0491598	yes	B3 domain transcription factor
XLOC_014928	XLOC_014928	Medtr3g498725	chr3:45109728-45116929	WT	A16b	OK	80.8251	137.669	0.768326	1.67331	0.0053	0.0451606	yes	ATP-dependent Clp protease ATP-binding subunit
XLOC_049238	XLOC_049238	Medtr0271s0070	scaffold0271:18287-19203	WT	A16b	OK	96.5922	164.561	0.76864	1.76633	0.00295	0.0292848	yes	transmembrane protein, putative
XLOC_027285	XLOC_027285	Medtr5g032090	chr5:13770217-13777530	WT	A16b	OK	8.71907	14.8679	0.769951	1.84068	0.00175	0.0197534	yes	mechanosensitive ion channel-like protein
XLOC_018660	XLOC_018660	Medtr3g108910	chr3:50335889-50337688	WT	A16b	OK	17.8587	30.473	0.770903	1.88009	0.00125	0.0151716	yes	hypothetical protein
XLOC_001699	XLOC_001699	Medtr1g066380,Medtr1g066640,Medtr1g066680,Medtr1g066710	chr1:28604010-28664198	WT	A16b	OK	50.5243	86.2258	0.771143	1.79087	0.00155	0.0179391	yes	cationic peroxidase
XLOC_021610	XLOC_021610	Medtr4g098920	chr4:40852806-40858241	WT	A16b	OK	4.61091	7.87406	0.772058	1.65361	0.0043	0.0386476	yes	dynamin-like protein 1E
XLOC_037250	XLOC_037250	Medtr7g068850	chr7:25296387-25301382	WT	A16b	OK	158.153	270.319	0.77334	1.78274	0.0029	0.0289081	yes	acyl-CoA dehydrogenase
XLOC_025470	XLOC_025470	Medtr4g109310	chr4:45391266-45393006	WT	A16b	OK	35.2797	60.5922	0.780292	1.92332	0.0006	0.00835515	yes	soluble N-ethylmaleimide-sensitive factor adaptor protein
XLOC_003903	XLOC_003903	Medtr1g028460	chr1:9609944-9612620	WT	A16b	OK	17.8251	30.644	0.781695	1.82202	0.00165	0.0188239	yes	bidirectional sugar transporter
XLOC_029369	XLOC_029369	Medtr5g007980	chr5:1617398-1623285	WT	A16b	OK	24.4008	41.9645	0.782242	1.98459	0.0006	0.00835515	yes	tudor/PWWP/MBT superfamily protein
XLOC_021523	XLOC_021523	Medtr4g094815	chr4:39053259-39056533	WT	A16b	OK	7.50609	12.9143	0.782841	1.63613	0.00455	0.0403652	yes	caffeoyl-CoA 3-O-methyltransferase
XLOC_019259	XLOC_019259	Medtr4g011690	chr4:2918925-2920955	WT	A16b	OK	19.6508	33.8161	0.783121	1.77224	0.0031	0.0302881	yes	2-oxoglutarate-dependent dioxygenase
XLOC_001991	XLOC_001991	Medtr1g076130	chr1:33721742-33725370	WT	A16b	OK	115.092	198.264	0.78463	1.81812	0.00175	0.0197534	yes	cytoplasmic-like malate dehydrogenase
XLOC_005689	XLOC_005689	Medtr1g088860	chr1:39785722-39786693	WT	A16b	OK	11.9735	20.6314	0.785002	1.64515	0.0046	0.0407147	yes	nuclear transcription factor Y protein
XLOC_045169	XLOC_045169	Medtr8g013950	chr8:4314495-4316084	WT	A16b	OK	8.66234	14.9277	0.785169	1.72051	0.0036	0.0340298	yes	GATA transcription factor-like protein
XLOC_034340	XLOC_034340	Medtr6g016875	chr6:6543309-6546455	WT	A16b	OK	4.81798	8.30937	0.78631	1.69586	0.00295	0.0292848	yes	Pmr5/Cas1p GDSL/SGNH-like acyl-esterase family protein
XLOC_024578	XLOC_024578	Medtr4g080790	chr4:31375638-31381421	WT	A16b	OK	22.9873	39.6857	0.787784	1.94213	0.0009	0.0117244	yes	electron transfer flavoprotein subunit alpha
XLOC_011172	XLOC_011172	Medtr2g063510	chr2:26800817-26805019	WT	A16b	OK	9.60559	16.5929	0.788621	1.80658	0.00215	0.0229457	yes	DNA-3-methyladenine glycosylase I
XLOC_005839	XLOC_005839	Medtr1g093850	chr1:42107560-42112497	WT	A16b	OK	4.58996	7.93174	0.789156	1.76119	0.003	0.0295367	yes	CHUP1-like protein
XLOC_038089	XLOC_038089	Medtr7g093490	chr7:37173101-37175642	WT	A16b	OK	19.521	33.7866	0.791426	1.79307	0.0022	0.0233753	yes	thioredoxin
XLOC_025626	XLOC_025626	Medtr4g115620	chr4:47752791-47759989	WT	A16b	OK	15.5564	26.9324	0.791836	1.94279	0.00095	0.0122675	yes	sucrose-phosphate synthase family protein
XLOC_042734	XLOC_042734	Medtr8g028425	chr8:10757502-10760632	WT	A16b	OK	11.9166	20.667	0.794359	1.79618	0.00225	0.023788	yes	DUF2358 family protein
XLOC_048779	XLOC_048779	Medtr0110s0020,Medtr0110s0030,Medtr0110s0040	scaffold0110:11745-32126	WT	A16b	OK	49.1213	85.1951	0.794421	3.851	0.00115	0.0141912	yes	glycoside hydrolase family 1 protein
XLOC_023132	XLOC_023132	Medtr4g021755	chr4:7209882-7215110	WT	A16b	OK	26.2386	45.5494	0.795739	1.92242	0.0007	0.00952645	yes	inactive rhomboid-like protein
XLOC_002015	XLOC_002015	Medtr1g076650	chr1:34182688-34184175	WT	A16b	OK	31.1076	54.0549	0.797157	1.88277	0.0014	0.0166241	yes	EF hand calcium-binding family protein
XLOC_014640	XLOC_014640	Medtr3g088795	chr3:40615461-40618761	WT	A16b	OK	15.2532	26.5118	0.797518	1.87424	0.001	0.0127417	yes	staygreen protein
XLOC_027377	XLOC_027377	Medtr5g034970,Medtr5g034980	chr5:15201078-15211991	WT	A16b	OK	15.5342	27.0117	0.79814	1.94053	0.0006	0.00835515	yes	nodulin MtN21/EamA-like transporter family protein
XLOC_014707	XLOC_014707	Medtr3g091570	chr3:41674618-41682385	WT	A16b	OK	5.57644	9.70216	0.798962	1.79019	0.002	0.0217562	yes	starch synthase 2/amyloplastic protein
XLOC_024511	XLOC_024511	Medtr4g079110	chr4:30540101-30541124	WT	A16b	OK	14.4792	25.2011	0.799507	1.75978	0.0028	0.0281747	yes	glutaredoxin-C1 protein
XLOC_040981	XLOC_040981	Medtr7g089080	chr7:34799657-34806771	WT	A16b	OK	35.6294	62.0287	0.799868	1.97014	0.00085	0.011187	yes	cyclin
XLOC_009541	XLOC_009541	Medtr2g104760	chr2:45140698-45142971	WT	A16b	OK	8.40955	14.6659	0.802366	1.82844	0.002	0.0217562	yes	F-box/LRR protein
XLOC_026888	XLOC_026888	Medtr5g020760,Medtr5g020800	chr5:7953058-7967985	WT	A16b	OK	19.1187	33.3486	0.802644	1.94124	0.00095	0.0122675	yes	isoflavone reductase-like protein
XLOC_005579	XLOC_005579	Medtr1g085240	chr1:38050558-38051471	WT	A16b	OK	15.3263	26.829	0.807785	1.74188	0.00345	0.0330514	yes	hypothetical protein
XLOC_036065	XLOC_036065	Medtr7g010580	chr7:2636905-2638623	WT	A16b	OK	140.513	246.227	0.809283	1.914	0.00115	0.0141912	yes	gibberellin-regulated family protein
XLOC_009671	XLOC_009671	Medtr2g008240	chr2:1367058-1371918	WT	A16b	OK	33.7539	59.1772	0.809989	2.02525	0.00075	0.0100642	yes	beta-xylosidase/alpha-L-arabinofuranosidase-like protein
XLOC_043821	XLOC_043821	Medtr8g070540	chr8:29940433-29946232	WT	A16b	OK	72.3526	126.912	0.810707	1.83434	0.00125	0.0151716	yes	CTP synthase-like protein
XLOC_021530	XLOC_021530	Medtr4g094898	chr4:39234576-39238727	WT	A16b	OK	18.1802	31.8907	0.810766	1.92592	0.00095	0.0122675	yes	caffeoyl-CoA 3-O-methyltransferase
XLOC_043337	XLOC_043337	Medtr8g463280	chr8:22275979-22281458	WT	A16b	OK	31.4116	55.1429	0.811877	2.03624	0.00035	0.00536434	yes	homogentisate 1,2-dioxygenase
XLOC_005241	XLOC_005241	Medtr1g074170	chr1:32955576-32959781	WT	A16b	OK	32.8815	57.7249	0.811916	2.05315	0.0003	0.00472635	yes	electron transfer flavoprotein subunit beta
XLOC_041134	XLOC_041134	Medtr7g093030	chr7:36940270-36942876	WT	A16b	OK	7.52677	13.2139	0.811959	1.78508	0.00145	0.01707	yes	myb-like transcription factor family protein
XLOC_036585	XLOC_036585	Medtr7g033720	chr7:12311205-12312946	WT	A16b	OK	27.3934	48.1178	0.812744	2.01995	0.00055	0.00780041	yes	F-box/LRR protein
XLOC_000130	XLOC_000130	Medtr1g010120	chr1:1751259-1754940	WT	A16b	OK	15.9651	28.0671	0.81396	2.0221	0.0006	0.00835515	yes	glucan endo-1,3-beta-glucosidase-like protein
XLOC_041981	XLOC_041981	Medtr7g117900	chr7:48926585-48928332	WT	A16b	OK	5.56468	9.78532	0.814319	1.70759	0.00285	0.0285431	yes	ATP synthase delta chain
XLOC_005594	XLOC_005594	Medtr1g085570	chr1:38222798-38224508	WT	A16b	OK	111.184	195.517	0.814349	1.90039	0.0011	0.013805	yes	haloacid dehalogenase-like hydrolase
XLOC_022058	XLOC_022058	Medtr4g116170	chr4:48044472-48055979	WT	A16b	OK	100.489	176.849	0.815486	1.8095	0.0017	0.0193025	yes	F-box/LRR-like protein
XLOC_042638	XLOC_042638	Medtr8g024100	chr8:8817812-8824200	WT	A16b	OK	5.54247	9.76994	0.817823	1.87678	0.00145	0.01707	yes	Serine/Threonine kinase family protein
XLOC_017141	XLOC_017141	Medtr3g062640	chr3:28303913-28307660	WT	A16b	OK	6.06753	10.698	0.818163	1.63331	0.00485	0.0423994	yes	RNA-binding KH domain protein
XLOC_026350	XLOC_026350	Medtr5g006390	chr5:891471-894633	WT	A16b	OK	8.7874	15.4992	0.81869	1.84781	0.00145	0.01707	yes	CDPK adapter protein, putative
XLOC_019236	XLOC_019236	Medtr4g011020	chr4:2571659-2573651	WT	A16b	OK	203.479	358.987	0.819051	1.71184	0.0033	0.031821	yes	lactoylglutathione lyase/glyoxalase I family protein
XLOC_046469	XLOC_046469	Medtr8g066090	chr8:27444012-27445935	WT	A16b	OK	130.274	229.848	0.819133	1.82499	0.0019	0.0209776	yes	phosphatidylinositol 3- and 4-kinase
XLOC_022674	XLOC_022674	Medtr4g005350	chr4:215464-219435	WT	A16b	OK	6.23473	11.0121	0.820694	1.77911	0.0021	0.022626	yes	DUF1666 family protein
XLOC_011973	XLOC_011973	Medtr2g094620	chr2:40393527-40402595	WT	A16b	OK	11.6004	20.494	0.821024	1.99072	0.0006	0.00835515	yes	pleckstrin-like (PH) and lipid-binding START domain protein
XLOC_023951	XLOC_023951	Medtr4g060795	chr4:22371211-22390932	WT	A16b	OK	11.5519	20.439	0.823191	2.06608	0.00035	0.00536434	yes	RNA ligase, putative
XLOC_026662	XLOC_026662	Medtr5g014090	chr5:4676242-4680564	WT	A16b	OK	12.5598	22.2391	0.824283	1.93496	0.0005	0.00726856	yes	type I inositol-1,4,5-trisphosphate 5-phosphatase
XLOC_000207	XLOC_000207	Medtr1g014130	chr1:3109175-3113524	WT	A16b	OK	12.7139	22.5174	0.824636	1.76834	0.00265	0.0269909	yes	Sas10/Utp3/C1D family protein
XLOC_003263	XLOC_003263	Medtr1g116370	chr1:52595937-52619979	WT	A16b	OK	7.87406	13.9536	0.825457	1.80911	0.0014	0.0166241	yes	glucan synthase-like protein
XLOC_038225	XLOC_038225	Medtr7g097210	chr7:39105264-39110817	WT	A16b	OK	16.8455	29.8744	0.826549	2.05321	0.0003	0.00472635	yes	long-chain-alcohol oxidase FAO1
XLOC_040234	XLOC_040234	Medtr7g065080	chr7:23692110-23700276	WT	A16b	OK	10.6066	18.8233	0.827558	1.95181	0.00075	0.0100642	yes	peptide/nitrate transporter plant
XLOC_005290	XLOC_005290	Medtr1g075990	chr1:33671079-33672489	WT	A16b	OK	19.7119	34.9992	0.828253	1.86293	0.00155	0.0179391	yes	DUF640 family protein
XLOC_003274	XLOC_003274	Medtr1g116890	chr1:52795805-52798189	WT	A16b	OK	56.1543	99.7555	0.829001	1.99347	0.0007	0.00952645	yes	cytochrome P450 family protein
XLOC_011324	XLOC_011324	Medtr2g070870	chr2:29875541-29878373	WT	A16b	OK	18.558	32.9723	0.829215	1.99992	0.00045	0.00665258	yes	plant gibberellin 2-oxidase
XLOC_007639	XLOC_007639	Medtr2g436930	chr2:14442533-14448484	WT	A16b	OK	20.8811	37.1003	0.829233	1.98998	0.00055	0.00780041	yes	substrate carrier family protein
XLOC_049394	XLOC_049394	Medtr0349s0030	scaffold0349:4683-8263	WT	A16b	OK	5.62137	9.99003	0.829567	1.65813	0.00485	0.0423994	yes	Serine/Threonine kinase family protein
XLOC_049770	XLOC_049770	Medtr0658s0030	scaffold0658:7431-8711	WT	A16b	OK	11.6905	20.7795	0.829825	1.67695	0.0043	0.0386476	yes	Na+ dependent neutral amino acid transporter
XLOC_048688	XLOC_048688	Medtr0090s0020	scaffold0090:7454-10869	WT	A16b	OK	2.06453	3.67039	0.83012	1.63958	0.00565	0.0475934	yes	S-locus lectin kinase family protein
XLOC_021178	XLOC_021178	Medtr4g087360	chr4:34280745-34284802	WT	A16b	OK	5.41975	9.65109	0.832465	1.67508	0.0041	0.0374286	yes	hypothetical protein
XLOC_026057	XLOC_026057	Medtr4g129670	chr4:54038605-54041164	WT	A16b	OK	55.3794	98.6157	0.832467	2.09855	0.0001	0.00188682	yes	tetraspanin family protein
XLOC_003019	XLOC_003019	Medtr1g108610	chr1:49078330-49084087	WT	A16b	OK	61.3839	109.335	0.832824	2.02028	0.0004	0.00603902	yes	repressor of RNA polymerase III transcription MAF1 protein
XLOC_021533	XLOC_021533	Medtr4g094918	chr4:39283312-39286264	WT	A16b	OK	14.1437	25.1999	0.833262	1.96778	0.00065	0.00895395	yes	papain family cysteine protease
XLOC_044141	XLOC_044141	Medtr8g080520	chr8:34636763-34638483	WT	A16b	OK	18.1245	32.3208	0.834521	1.90386	0.00085	0.011187	yes	cytochrome P450 family 78 protein
XLOC_017452	XLOC_017452	Medtr3g072830	chr3:32776697-32779600	WT	A16b	OK	4.98404	8.89698	0.836	1.74063	0.0033	0.031821	yes	camphor resistance CrcB-like protein
XLOC_033578	XLOC_033578	Medtr6g081060	chr6:28855896-28864285	WT	A16b	OK	10.0225	17.9146	0.83789	1.95327	0.00055	0.00780041	yes	nucleotide-diphospho-sugar transferase family protein
XLOC_025691	XLOC_025691	Medtr4g117250	chr4:48585268-48587547	WT	A16b	OK	19.0504	34.055	0.838042	1.99618	0.00055	0.00780041	yes	zinc finger, C3HC4 type (RING finger) protein
XLOC_006755	XLOC_006755	Medtr2g009270	chr2:1848019-1852661	WT	A16b	OK	19.447	34.8187	0.840315	2.03464	0.00045	0.00665258	yes	3,4-dihydroxy-2-butanone 4-phosphate synthase
XLOC_030450	XLOC_030450	Medtr5g041940	chr5:18427694-18429509	WT	A16b	OK	30.7871	55.1583	0.841255	2.03538	0.0004	0.00603902	yes	NAC transcription factor-like protein
XLOC_005935	XLOC_005935	Medtr1g097250	chr1:43865020-43867359	WT	A16b	OK	8.4487	15.1413	0.841687	1.7817	0.0021	0.022626	yes	oxidoreductase family, NAD-binding rossmann protein
XLOC_006758	XLOC_006758	Medtr2g009310	chr2:1866318-1867959	WT	A16b	OK	11.781	21.1227	0.84233	1.94503	0.00085	0.011187	yes	RING-H2 zinc finger protein
XLOC_027549	XLOC_027549	Medtr5g041310,Medtr5g041330	chr5:18157113-18161896	WT	A16b	OK	18.2163	32.661	0.84234	1.70677	0.00315	0.0306363	yes	anaphase-promoting complex subunit 11 RING-H2 finger
XLOC_039148	XLOC_039148	Medtr7g013300	chr7:3823103-3837657	WT	A16b	OK	15.9592	28.6192	0.842597	2.10793	0.00025	0.00405859	yes	alpha amylase domain protein
XLOC_005270	XLOC_005270	Medtr1g075440	chr1:33410975-33417327	WT	A16b	OK	12.7724	22.9074	0.842781	2.04713	0.0003	0.00472635	yes	peptide transporter
XLOC_003335	XLOC_003335	Medtr1g008280	chr1:836415-842304	WT	A16b	OK	98.6629	176.958	0.842828	1.84181	0.00135	0.0161604	yes	signal peptide peptidase-like protein
XLOC_023089	XLOC_023089	Medtr4g019800	chr4:6276383-6279034	WT	A16b	OK	121.196	217.54	0.843937	2.10879	0.0003	0.00472635	yes	adenine nucleotide alpha hydrolase superfamily protein
XLOC_015375	XLOC_015375	Medtr3g110710	chr3:51745272-51750581	WT	A16b	OK	41.2062	74.0156	0.844968	2.15179	0.00025	0.00405859	yes	xylulose kinase-like protein
XLOC_002759	XLOC_002759	Medtr1g100697,Medtr1g100707	chr1:45641464-45648684	WT	A16b	OK	107.332	192.927	0.845975	2.0712	0.0004	0.00603902	yes	F-box/LRR plant protein
XLOC_004850	XLOC_004850	Medtr1g061050	chr1:26628823-26632473	WT	A16b	OK	119.322	214.97	0.849269	1.77582	0.0034	0.0326376	yes	fructose-bisphosphate aldolase
XLOC_041310	XLOC_041310	Medtr7g098730	chr7:39527374-39532561	WT	A16b	OK	2.94724	5.31064	0.849521	1.6297	0.00455	0.0403652	yes	tyrosine/DOPA decarboxylase
XLOC_009738	XLOC_009738	Medtr2g010750	chr2:2506643-2508466	WT	A16b	OK	119.197	214.91	0.850379	1.85742	0.0011	0.013805	yes	thioredoxin
XLOC_000988	XLOC_000988	Medtr1g041285	chr1:15350136-15352576	WT	A16b	OK	35.9763	64.8663	0.850422	2.09962	0.00025	0.00405859	yes	EF hand calcium-binding family protein
XLOC_044582	XLOC_044582	Medtr8g098815	chr8:41296699-41300319	WT	A16b	OK	21.7918	39.3064	0.850982	2.08562	0.00035	0.00536434	yes	BEL1-related homeotic protein
XLOC_007021	XLOC_007021	Medtr2g016770	chr2:5189882-5191598	WT	A16b	OK	44.6483	80.5913	0.852021	2.13774	0.0003	0.00472635	yes	WRKY family transcription factor
XLOC_033409	XLOC_033409	Medtr6g069600	chr6:25089605-25097436	WT	A16b	OK	8.63542	15.5958	0.852823	1.90978	0.0013	0.0156694	yes	phosphoethanolamine N-methyltransferase
XLOC_029199	XLOC_029199	Medtr5g098090	chr5:42942859-42945322	WT	A16b	OK	15.6584	28.2837	0.853037	1.9843	0.00055	0.00780041	yes	60S ribosomal L6-like protein
XLOC_014536	XLOC_014536	Medtr3g086310,Medtr3g086320	chr3:39075102-39083505	WT	A16b	OK	4.60387	8.31956	0.853661	1.61951	0.0054	0.0458295	yes	pectate lyase family protein
XLOC_036029	XLOC_036029	Medtr7g009060	chr7:1913708-1933672	WT	A16b	OK	19.3216	34.9399	0.854664	2.09808	0.00025	0.00405859	yes	phosphoglycerate mutase-like protein
XLOC_011856	XLOC_011856	Medtr2g090265,Medtr2g090270	chr2:38363046-38371921	WT	A16b	OK	11.2557	20.3696	0.855771	1.68593	0.00325	0.0314336	yes	expansin-like protein B1
XLOC_040376	XLOC_040376	Medtr7g069980	chr7:25791890-25794819	WT	A16b	OK	207.026	375.727	0.859869	1.9781	0.00055	0.00780041	yes	ferritin
XLOC_023554	XLOC_023554	Medtr4g044297	chr4:14856486-14861145	WT	A16b	OK	16.8675	30.6282	0.860613	2.05865	0.00055	0.00780041	yes	plant/F9H3-4 protein
XLOC_042030	XLOC_042030	-	chr7:29846002-29846396	WT	A16b	OK	29.5244	53.6537	0.861769	1.69694	0.00365	0.0343838	yes	#N/A
XLOC_022427	XLOC_022427	Medtr4g128670	chr4:53556825-53558636	WT	A16b	OK	15.5322	28.2454	0.862754	2.03696	0.00065	0.00895395	yes	myb transcription factor
XLOC_019325	XLOC_019325	Medtr4g014490	chr4:4095090-4098063	WT	A16b	OK	15.3417	27.9679	0.866319	1.96128	0.0006	0.00835515	yes	DUF538 family protein
XLOC_010517	XLOC_010517	Medtr2g437530	chr2:14754184-14756065	WT	A16b	OK	160.559	292.728	0.866454	1.95735	0.001	0.0127417	yes	DREPP plasma membrane protein
XLOC_005610	XLOC_005610	Medtr1g086180	chr1:38577372-38581265	WT	A16b	OK	1.34367	2.45079	0.867067	1.64741	0.00435	0.0389511	yes	MYB family transcription factor
XLOC_013664	XLOC_013664	Medtr3g463720	chr3:25539156-25542475	WT	A16b	OK	96.0847	175.27	0.867198	2.21368	0.00015	0.00265041	yes	RING/U-box protein
XLOC_004454	XLOC_004454	Medtr1g048370	chr1:18323424-18328127	WT	A16b	OK	68.2481	124.584	0.868251	2.11529	0.00015	0.00265041	yes	uricase/urate oxidase/nodulin 35, putative
XLOC_040955	XLOC_040955	Medtr7g088370	chr7:34415515-34420153	WT	A16b	OK	43.2159	78.9819	0.869958	2.10782	0.0002	0.00337241	yes	histone-lysine N-methyltransferase
XLOC_036622	XLOC_036622	Medtr7g034575	chr7:13072985-13090873	WT	A16b	OK	1.23684	2.26394	0.872177	1.66815	0.0042	0.0380698	yes	DNA replication ATP-dependent helicase Dna2
XLOC_040432	XLOC_040432	Medtr7g072540	chr7:26975882-26977102	WT	A16b	OK	9.64201	17.6626	0.873289	1.62644	0.00485	0.0423994	yes	hypothetical protein
XLOC_009401	XLOC_009401	Medtr2g100400	chr2:43140637-43143887	WT	A16b	OK	9.96173	18.2527	0.873641	2.08087	0.00035	0.00536434	yes	MFS transporter
XLOC_001595	XLOC_001595	Medtr1g060990	chr1:26597349-26600596	WT	A16b	OK	7.49321	13.7306	0.873738	1.99819	0.00085	0.011187	yes	trihelix transcription factor
XLOC_011887	XLOC_011887	Medtr2g090765	chr2:38918306-38919962	WT	A16b	OK	24.8631	45.6085	0.875298	2.13091	0.00025	0.00405859	yes	fasciclin-like arabinogalactan protein
XLOC_002396	XLOC_002396	Medtr1g088910	chr1:39846458-39847296	WT	A16b	OK	48.4114	88.9914	0.878319	2.14936	0.0006	0.00835515	yes	glutaredoxin-C1 protein
XLOC_041504	XLOC_041504	Medtr7g104490	chr7:42345334-42347981	WT	A16b	OK	21.0291	38.7083	0.880253	2.2495	0.0001	0.00188682	yes	F-box/LRR plant protein
XLOC_007125	XLOC_007125	Medtr2g020040	chr2:6639729-6643639	WT	A16b	OK	67.9793	125.221	0.881305	2.14586	0.0002	0.00337241	yes	CHY and CTCHY and RING-type zinc finger protein
XLOC_024282	XLOC_024282	Medtr4g072110	chr4:27355745-27357969	WT	A16b	OK	14.2915	26.3352	0.881842	2.1949	0.0002	0.00337241	yes	GLN phosphoribosyl pyrophosphate amidotransferase
XLOC_005950	XLOC_005950	Medtr1g097580	chr1:44013544-44017323	WT	A16b	OK	1.74013	3.20785	0.88241	1.70517	0.00325	0.0314336	yes	LRR receptor-like kinase
XLOC_006162	XLOC_006162	Medtr1g104650	chr1:47126127-47132503	WT	A16b	OK	11.5571	21.3568	0.88592	2.16471	0.0003	0.00472635	yes	linoleate 9S-lipoxygenase-like protein
XLOC_024543	XLOC_024543	Medtr4g080050	chr4:31005450-31009010	WT	A16b	OK	8.68824	16.0772	0.887882	2.177	0.0002	0.00337241	yes	DUF688 family protein
XLOC_030601	XLOC_030601	Medtr5g047260	chr5:20700705-20704665	WT	A16b	OK	27.7593	51.4051	0.88894	2.18634	5e-05	0.00101208	yes	four ACT domain ACT domain protein which protein
XLOC_012244	XLOC_012244	Medtr2g103460	chr2:44544512-44546729	WT	A16b	OK	7.32973	13.6075	0.892573	1.69667	0.0051	0.0438655	yes	lactoylglutathione lyase/glyoxalase I family protein
XLOC_006154	XLOC_006154	Medtr1g103850	chr1:47003352-47006854	WT	A16b	OK	2.65705	4.9504	0.897722	1.75926	0.0026	0.0265662	yes	WNK kinase
XLOC_034417	XLOC_034417	Medtr6g022020	chr6:7630102-7631466	WT	A16b	OK	5.32809	9.93637	0.899101	1.63493	0.0049	0.0427003	yes	BCL-2 binding anthanogene-1 protein
XLOC_024950	XLOC_024950	Medtr4g093840	chr4:37223505-37226217	WT	A16b	OK	13.4608	25.1127	0.899654	2.14453	0.00045	0.00665258	yes	flavonol synthase/flavanone 3-hydroxylase
XLOC_041406	XLOC_041406	Medtr7g101190	chr7:40834268-40836017	WT	A16b	OK	7.39023	13.792	0.900145	1.83176	0.00165	0.0188239	yes	major intrinsic protein (MIP) family transporter
XLOC_010737	XLOC_010737	Medtr2g043010	chr2:18725718-18729229	WT	A16b	OK	3.35109	6.25961	0.901441	1.64393	0.0052	0.0445459	yes	viral A-type inclusion protein, putative
XLOC_041179	XLOC_041179	Medtr7g094190	chr7:37486713-37489500	WT	A16b	OK	6.12489	11.451	0.902719	2.02398	0.00015	0.00265041	yes	indole-3-acetic acid-amido synthetase
XLOC_035690	XLOC_035690	Medtr6g086635	chr6:32605056-32610917	WT	A16b	OK	9.11821	17.0526	0.90317	2.16655	0.00015	0.00265041	yes	regulator of Vps4 activity in the MVB pathway protein
XLOC_007293	XLOC_007293	Medtr2g025470	chr2:9089795-9092894	WT	A16b	OK	32.1473	60.2598	0.906497	2.23005	0.00015	0.00265041	yes	light induced-like protein
XLOC_014177	XLOC_014177	Medtr3g074830	chr3:33810737-33811775	WT	A16b	OK	96.7206	181.307	0.906537	1.9613	0.00065	0.00895395	yes	phosphate-responsive 1 family protein
XLOC_026315	XLOC_026315	Medtr5g005370	chr5:383295-389075	WT	A16b	OK	35.1647	65.9542	0.907338	2.20185	0.00015	0.00265041	yes	inositol 1,3,4-trisphosphate 5/6-kinase
XLOC_024831	XLOC_024831	Medtr4g088770	chr4:35372759-35374567	WT	A16b	OK	39.9752	75.073	0.90919	2.16403	0.00015	0.00265041	yes	plant-specific domain TIGR01615 family protein
XLOC_003108	XLOC_003108	Medtr1g111390	chr1:50328504-50332843	WT	A16b	OK	25.421	47.7869	0.910591	2.29521	0.0001	0.00188682	yes	transmembrane protein PFT27
XLOC_005902	XLOC_005902	Medtr1g096140	chr1:43228948-43233876	WT	A16b	OK	223.073	419.535	0.911276	1.65351	0.00385	0.0357415	yes	neutral/alkaline invertase
XLOC_046807	XLOC_046807	Medtr8g077680	chr8:33042236-33049752	WT	A16b	OK	2.58808	4.86907	0.911767	1.74426	0.0028	0.0281747	yes	vam6/Vps39-like protein
XLOC_025048	XLOC_025048	Medtr4g094700	chr4:38754528-38760327	WT	A16b	OK	55.8265	105.078	0.912437	2.31902	5e-05	0.00101208	yes	6,7-dimethyl-8-ribityllumazine synthase
XLOC_041390	XLOC_041390	Medtr7g100730	chr7:40583318-40587552	WT	A16b	OK	2.15713	4.06284	0.913377	1.67678	0.00495	0.0429799	yes	interactor of constitutive active ROPs-like protein
XLOC_025318	XLOC_025318	Medtr4g104360	chr4:43101676-43106223	WT	A16b	OK	130.781	246.411	0.913915	1.80242	0.00305	0.0299062	yes	topoisomerase-like protein
XLOC_018327	XLOC_018327	Medtr3g099200	chr3:45478428-45480733	WT	A16b	OK	23.7303	44.7163	0.914068	2.23832	0.00025	0.00405859	yes	hypothetical protein
XLOC_033901	XLOC_033901	Medtr6g090380	chr6:34339715-34341440	WT	A16b	OK	64.1697	121.087	0.916082	2.24643	0.0001	0.00188682	yes	zinc finger CCCH domain protein
XLOC_035579	XLOC_035579	Medtr6g082280,Medtr6g082330	chr6:30712591-30734028	WT	A16b	OK	7.68673	14.5052	0.916129	1.71873	0.00275	0.0277443	yes	hypothetical protein
XLOC_029098	XLOC_029098	Medtr5g095740	chr5:41866309-41867306	WT	A16b	OK	6.48921	12.261	0.917958	1.75636	0.0029	0.0289081	yes	nuclear transcription factor Y protein
XLOC_036288	XLOC_036288	Medtr7g021300	chr7:6734140-6735697	WT	A16b	OK	8.10543	15.322	0.918642	1.96367	0.00065	0.00895395	yes	disease resistance response/dirigent-like protein
XLOC_026643	XLOC_026643	Medtr5g013690	chr5:4404636-4406926	WT	A16b	OK	5.17117	9.80153	0.922514	1.96683	0.0011	0.013805	yes	SBP (S-ribonuclease-binding protein) family protein
XLOC_046264	XLOC_046264	Medtr8g056100	chr8:24416313-24418593	WT	A16b	OK	49.8256	94.6215	0.925282	2.22462	0.0002	0.00337241	yes	fatty acid/sphingolipid desaturase
XLOC_038597	XLOC_038597	Medtr7g109460	chr7:44756308-44758632	WT	A16b	OK	46.8351	89.0355	0.926791	2.12131	0.0004	0.00603902	yes	RING/FYVE/PHD zinc finger protein
XLOC_011288	XLOC_011288	Medtr2g069770	chr2:29105918-29107817	WT	A16b	OK	5.70759	10.8511	0.92689	2.0078	0.00025	0.00405859	yes	hypothetical protein
XLOC_010012	XLOC_010012	Medtr2g019900	chr2:6567363-6568225	WT	A16b	OK	37.1243	70.7035	0.929419	2.22706	5e-05	0.00101208	yes	monothiol glutaredoxin-S2 protein
XLOC_017995	XLOC_017995	Medtr3g088675	chr3:40420822-40423155	WT	A16b	OK	19.0122	36.2365	0.930519	2.15478	5e-05	0.00101208	yes	chalcone and stilbene synthase family protein
XLOC_029818	XLOC_029818	Medtr5g022010	chr5:8620323-8622022	WT	A16b	OK	6.52699	12.4579	0.932569	1.85919	0.00105	0.0132643	yes	chalcone-flavanone isomerase family protein, putative
XLOC_006796	XLOC_006796	Medtr2g010450	chr2:2375659-2378486	WT	A16b	OK	4.17713	7.98958	0.935608	1.79347	0.00235	0.0245477	yes	symbiotic ammonium transporter
XLOC_039218	XLOC_039218	Medtr7g016040	chr7:5062207-5067832	WT	A16b	OK	3.00487	5.74856	0.935897	1.74977	0.0029	0.0289081	yes	cytochrome P450 family protein
XLOC_045641	XLOC_045641	Medtr8g031580	chr8:11857125-11862175	WT	A16b	OK	13.6952	26.2089	0.936387	1.98426	0.0005	0.00726856	yes	isoaspartyl peptidase/L-asparaginase
XLOC_013700	XLOC_013700	Medtr3g464530	chr3:25930717-25935779	WT	A16b	OK	2.23834	4.28595	0.937188	1.54015	0.0056	0.0472345	yes	2OG-Fe(II) oxygenase family oxidoreductase
XLOC_022170	XLOC_022170	Medtr4g119970	chr4:49725489-49731375	WT	A16b	OK	20.1784	38.7287	0.940592	2.17346	5e-05	0.00101208	yes	ubiquitin-like-specific protease ESD4-like protein
XLOC_047533	XLOC_047533	Medtr8g102100	chr8:42925059-42927168	WT	A16b	OK	13.3635	25.6588	0.941149	2.30572	0.0001	0.00188682	yes	zinc finger CCCH domain protein
XLOC_010320	XLOC_010320	Medtr2g030400	chr2:11433379-11440539	WT	A16b	OK	21.1084	40.5427	0.941624	2.23065	5e-05	0.00101208	yes	3-hydroxyisobutyrate dehydrogenase
XLOC_009906	XLOC_009906	Medtr2g016030	chr2:4821708-4822571	WT	A16b	OK	5.30177	10.1895	0.942537	1.66746	0.00525	0.0448541	yes	Dof domain zinc finger protein
XLOC_011857	XLOC_011857	Medtr2g090295	chr2:38393418-38396296	WT	A16b	OK	36.0238	69.2665	0.943207	2.40696	5e-05	0.00101208	yes	E3 ubiquitin-protein ligase RMA1H1-like protein
XLOC_044223	XLOC_044223	Medtr8g086410	chr8:35846495-35851675	WT	A16b	OK	4.43237	8.52587	0.943769	1.8103	0.0019	0.0209776	yes	MYB-like transcription factor family protein
XLOC_014573	XLOC_014573	Medtr3g087300,Medtr3g087325	chr3:39574684-39582072	WT	A16b	OK	8.02593	15.4552	0.94535	1.76562	0.00255	0.0262229	yes	C2 domain protein
XLOC_012220	XLOC_012220	Medtr2g102510	chr2:44161868-44166453	WT	A16b	OK	9.44437	18.1904	0.94565	2.19772	0.00035	0.00536434	yes	D-glycerate 3-kinase
XLOC_010307	XLOC_010307	Medtr2g029910	chr2:11190341-11192617	WT	A16b	OK	14.6399	28.2038	0.945988	2.23402	0.00025	0.00405859	yes	peroxidase family protein
XLOC_041101	XLOC_041101	Medtr7g092230,Medtr7g092240,Medtr7g092250	chr7:36522976-36538356	WT	A16b	OK	3.48838	6.7244	0.946847	1.91877	0.00115	0.0141912	yes	oligopeptide transporter OPT family protein
XLOC_042533	XLOC_042533	Medtr8g020500	chr8:7198685-7202464	WT	A16b	OK	24.9384	48.0881	0.947312	2.22004	0.0002	0.00337241	yes	ubiquitin ATG12-like protein
XLOC_013435	XLOC_013435	Medtr3g053510	chr3:21256074-21257583	WT	A16b	OK	94.1799	181.625	0.947469	2.4084	5e-05	0.00101208	yes	hypothetical protein
XLOC_021066	XLOC_021066	Medtr4g083100	chr4:32338859-32342079	WT	A16b	OK	6.17906	11.9201	0.947937	1.80109	0.00215	0.0229457	yes	SPFH domain/band 7 family protein
XLOC_003592	XLOC_003592	Medtr1g017910	chr1:5105396-5107858	WT	A16b	OK	2.26571	4.37673	0.949893	1.72509	0.00375	0.0350505	yes	exocyst subunit exo70 family protein
XLOC_024942	XLOC_024942	Medtr4g093580	chr4:37134679-37137945	WT	A16b	OK	29.833	57.7831	0.95374	2.36415	5e-05	0.00101208	yes	beta-ureidopropionase-like protein
XLOC_024002	XLOC_024002	Medtr4g062470	chr4:23213884-23215098	WT	A16b	OK	5.00959	9.70729	0.954375	1.80125	0.002	0.0217562	yes	disease resistance-responsive, dirigent domain protein
XLOC_021160	XLOC_021160	Medtr4g086340	chr4:33824412-33824944	WT	A16b	OK	39.3595	76.3094	0.955149	2.04656	0.0006	0.00835515	yes	BEST plant protein match is: (TAIR:plant1) protein, putative
XLOC_021673	XLOC_021673	Medtr4g101630	chr4:42002943-42007981	WT	A16b	OK	15.8558	30.81	0.958382	2.32685	5e-05	0.00101208	yes	soluble acid invertase FRUCT2
XLOC_009258	XLOC_009258	-	chr2:41198388-41201608	WT	A16b	OK	4.50473	8.75848	0.959241	1.77431	0.0029	0.0289081	yes	#N/A
XLOC_006094	XLOC_006094	Medtr1g102190	chr1:46145256-46147559	WT	A16b	OK	15.5161	30.2027	0.960914	2.26372	0.00015	0.00265041	yes	Pti1-like kinase
XLOC_004107	XLOC_004107	Medtr1g035300	chr1:12801486-12805993	WT	A16b	OK	10.687	20.8035	0.960967	1.96698	0.0005	0.00726856	yes	hypothetical protein
XLOC_002432	XLOC_002432	Medtr1g090320	chr1:40463442-40471419	WT	A16b	OK	10.7998	21.0403	0.962149	2.39643	5e-05	0.00101208	yes	E3 ubiquitin-protein ligase LIN-like protein, putative
XLOC_046979	XLOC_046979	Medtr8g085650	chr8:35499046-35500690	WT	A16b	OK	4.84663	9.44403	0.962422	1.94941	0.0011	0.013805	yes	F-box/kelch-repeat plant-like protein
XLOC_031888	XLOC_031888	Medtr5g095220	chr5:41620566-41625157	WT	A16b	OK	4.57496	8.92692	0.964402	1.85896	0.00155	0.0179391	yes	cytochrome P450 family 71 protein
XLOC_008019	XLOC_008019	Medtr2g045470	chr2:19958505-19965003	WT	A16b	OK	5.48333	10.7012	0.964644	2.1126	0.0002	0.00337241	yes	CBL-interacting kinase
XLOC_019859	XLOC_019859	-	chr4:12858679-12859365	WT	A16b	OK	13.8789	27.0923	0.964983	1.75596	0.00435	0.0389511	yes	#N/A
XLOC_006729	XLOC_006729	Medtr2g008470	chr2:1491576-1496418	WT	A16b	OK	7.47243	14.5933	0.965659	2.15284	0.00015	0.00265041	yes	high affinity sulfate transporter type 1
XLOC_025559	XLOC_025559	Medtr4g113530	chr4:46681050-46687915	WT	A16b	OK	1.91056	3.73782	0.9682	1.77608	0.003	0.0295367	yes	inwardly rectifying potassium channel subunit
XLOC_015803	XLOC_015803	Medtr3g011150	chr3:2714135-2719044	WT	A16b	OK	1.91138	3.74022	0.968507	1.67183	0.00525	0.0448541	yes	DNA (cytosine-5)-methyltransferase DRM1/2
XLOC_039403	XLOC_039403	Medtr7g024460	chr7:8041552-8046756	WT	A16b	OK	33.3697	65.3159	0.968895	2.40625	5e-05	0.00101208	yes	pyruvate dehydrogenase (acetyl-transferring) kinase
XLOC_034290	XLOC_034290	Medtr6g015910	chr6:5587860-5591895	WT	A16b	OK	3.48509	6.82503	0.969637	1.76787	0.00385	0.0357415	yes	cytochrome P450 family protein
XLOC_029739	XLOC_029739	Medtr5g019350	chr5:7299564-7301729	WT	A16b	OK	15.7515	30.8489	0.96973	2.25276	5e-05	0.00101208	yes	PPR containing plant-like protein
XLOC_009903	XLOC_009903	Medtr2g015870	chr2:4756465-4760360	WT	A16b	OK	7.80156	15.2852	0.970297	2.16591	5e-05	0.00101208	yes	armadillo/beta-catenin-like repeat protein, putative
XLOC_035895	XLOC_035895	-	chr6:19849212-19849433	WT	A16b	OK	73.8163	144.742	0.971471	1.67569	0.00515	0.0441965	yes	#N/A
XLOC_014654	XLOC_014654	Medtr3g089055	chr3:40766405-40769365	WT	A16b	OK	16.5675	32.4865	0.971484	2.30073	0.0002	0.00337241	yes	GRAS family transcription factor
XLOC_041110	XLOC_041110	Medtr7g092470	chr7:36649363-36655367	WT	A16b	OK	16.1054	31.6017	0.972457	2.39685	0.0001	0.00188682	yes	exo-polyalpha-D-galacturonosidase-like protein
XLOC_034870	XLOC_034870	Medtr6g043240	chr6:14945702-14950373	WT	A16b	OK	128.583	252.382	0.972905	2.22556	0.00015	0.00265041	yes	peroxidase family protein
XLOC_005817	XLOC_005817	Medtr1g092870,Medtr1g092880	chr1:41817441-41827460	WT	A16b	OK	5.81587	11.4199	0.973486	2.07118	0.00065	0.00895395	yes	hippocampus abundant transcript-like protein
XLOC_033411	XLOC_033411	Medtr6g069685	chr6:25142756-25158002	WT	A16b	OK	14.8671	29.2229	0.974972	2.39366	5e-05	0.00101208	yes	ketose-bisphosphate aldolase class-II family protein
XLOC_025061	XLOC_025061	-	chr4:38974535-38976507	WT	A16b	OK	3.3707	6.63127	0.976238	1.69297	0.00405	0.0371844	yes	#N/A
XLOC_014173	XLOC_014173	Medtr3g074610	chr3:33724919-33727721	WT	A16b	OK	17.4657	34.3853	0.977265	2.35939	5e-05	0.00101208	yes	serine/threonine phosphatase family, 2C domain protein
XLOC_026043	XLOC_026043	Medtr4g129270	chr4:53843060-53846631	WT	A16b	OK	56.3652	110.992	0.977576	2.26401	0.0001	0.00188682	yes	trehalose-6-phosphate synthase domain protein
XLOC_006439	XLOC_006439	Medtr1g113960	chr1:51409018-51417331	WT	A16b	OK	12.6977	25.0093	0.9779	2.37379	5e-05	0.00101208	yes	ACT-like tyrosine kinase family protein
XLOC_006400	XLOC_006400	Medtr1g112510	chr1:50928260-50932010	WT	A16b	OK	3.67225	7.23512	0.978355	1.83456	0.0023	0.0241437	yes	D-glycerate dehydrogenase/hydroxypyruvate reductase
XLOC_021604	XLOC_021604	Medtr4g098800	chr4:40738525-40744941	WT	A16b	OK	21.9315	43.2239	0.978826	2.46719	5e-05	0.00101208	yes	peptide transporter
XLOC_047421	XLOC_047421	Medtr8g098770	chr8:41253605-41254710	WT	A16b	OK	13.3403	26.3202	0.980386	2.18849	5e-05	0.00101208	yes	RING-H2 zinc finger protein
XLOC_025102	XLOC_025102	Medtr4g095310	chr4:39710925-39713387	WT	A16b	OK	17.0914	33.7524	0.981722	2.33252	0.0001	0.00188682	yes	sigma factor sigb regulation rsbq-like protein
XLOC_027403	XLOC_027403	Medtr5g036083,Medtr5g036087	chr5:15716865-15721951	WT	A16b	OK	3.83156	7.58553	0.985317	1.73636	0.00245	0.0254125	yes	matrix metalloproteinase
XLOC_038342	XLOC_038342	Medtr7g101250	chr7:40859943-40861013	WT	A16b	OK	6.42272	12.7289	0.986853	1.88155	0.00135	0.0161604	yes	senescence regulator
XLOC_014717	XLOC_014717	Medtr3g491830	chr3:41806435-41810585	WT	A16b	OK	17.6316	34.9505	0.987151	2.39746	5e-05	0.00101208	yes	protein phosphatase 2C-like protein
XLOC_037834	XLOC_037834	Medtr7g085630	chr7:33193339-33198671	WT	A16b	OK	166.324	329.822	0.987691	2.21155	0.0003	0.00472635	yes	NADP-specific glutamate dehydrogenase
XLOC_019073	XLOC_019073	Medtr4g005070	chr4:40283-46844	WT	A16b	OK	6.56287	13.0238	0.988754	2.24289	0.00035	0.00536434	yes	high chlorophyll fluorescence phenotype 173 protein
XLOC_048017	XLOC_048017	Medtr0009s0370	scaffold0009:185808-188991	WT	A16b	OK	34.3216	68.2947	0.992657	2.52036	0.0001	0.00188682	yes	sugar porter (SP) family MFS transporter
XLOC_019300	XLOC_019300	Medtr4g013255	chr4:3659490-3663944	WT	A16b	OK	23.4997	46.7854	0.993414	2.34807	0.0001	0.00188682	yes	F-box/LRR protein
XLOC_043905	XLOC_043905	Medtr8g073335	chr8:31102698-31113605	WT	A16b	OK	16.1417	32.168	0.994831	2.5216	5e-05	0.00101208	yes	transducin/WD40 repeat protein
XLOC_038772	XLOC_038772	Medtr7g114660	chr7:47343542-47349072	WT	A16b	OK	10.0697	20.0748	0.995361	2.28306	5e-05	0.00101208	yes	plant/F20D21-34 protein
XLOC_025060	XLOC_025060	Medtr4g094772	chr4:38931125-38934189	WT	A16b	OK	3.5476	7.08069	0.997049	1.9581	0.0012	0.014723	yes	cytochrome P450 family 81 protein
XLOC_008999	XLOC_008999	Medtr2g089100	chr2:37602591-37604640	WT	A16b	OK	1.60425	3.20596	0.99886	1.70007	0.00515	0.0441965	yes	GRAS family transcription factor
XLOC_033730	XLOC_033730	Medtr6g083900	chr6:31304655-31314509	WT	A16b	OK	8.01804	16.0444	1.00075	2.45467	5e-05	0.00101208	yes	CHY zinc finger protein
XLOC_017581	XLOC_017581	Medtr3g077000	chr3:34568406-34574135	WT	A16b	OK	2.37293	4.75347	1.00231	2.04028	0.00025	0.00405859	yes	C2 and GRAM domain plant-like protein
XLOC_005425	XLOC_005425	Medtr1g080020	chr1:35545278-35546673	WT	A16b	OK	21.3978	42.8692	1.00248	2.40396	5e-05	0.00101208	yes	phosphoenolpyruvate carboxylase-related kinase
XLOC_021383	XLOC_021383	Medtr4g093250	chr4:37022847-37025103	WT	A16b	OK	16.9738	34.0225	1.00318	2.33204	5e-05	0.00101208	yes	class I glutamine amidotransferase
XLOC_018801	XLOC_018801	Medtr3g112070	chr3:52437379-52441419	WT	A16b	OK	29.0261	58.1911	1.00345	2.51707	5e-05	0.00101208	yes	glucose-1-phosphate adenylyltransferase family protein
XLOC_019345	XLOC_019345	Medtr4g015180	chr4:4408979-4410894	WT	A16b	OK	53.7232	107.72	1.00367	2.24881	0.0002	0.00337241	yes	anthocyanin 5-aromatic acyltransferase
XLOC_037920	XLOC_037920	Medtr7g088410	chr7:34428059-34434292	WT	A16b	OK	101.027	202.568	1.00367	2.13079	0.00045	0.00665258	yes	alpha-L-arabinofuranosidase
XLOC_014174	XLOC_014174	Medtr3g074720	chr3:33762798-33767220	WT	A16b	OK	14.0133	28.1185	1.00472	1.76711	0.00375	0.0350505	yes	outer arm dynein light chain 1
XLOC_010022	XLOC_010022	Medtr2g020280	chr2:6733207-6738683	WT	A16b	OK	40.9111	82.0942	1.00479	2.4476	5e-05	0.00101208	yes	tubby-F-box-like protein
XLOC_022195	XLOC_022195	Medtr4g120730	chr4:49981534-49985560	WT	A16b	OK	6.79926	13.6506	1.00551	2.25317	0.0003	0.00472635	yes	polygalacturonase/glycoside hydrolase family protein
XLOC_011924	XLOC_011924	Medtr2g091250	chr2:39385794-39392129	WT	A16b	OK	1.35484	2.72125	1.00615	1.93754	0.00125	0.0151716	yes	frigida-LIKE protein
XLOC_009995	XLOC_009995	Medtr2g019250	chr2:6235283-6236207	WT	A16b	OK	9.46437	19.0131	1.00641	1.83624	0.00165	0.0188239	yes	germin family protein
XLOC_021045	XLOC_021045	Medtr4g082550	chr4:32092251-32093271	WT	A16b	OK	38.3711	77.0894	1.00651	2.53458	5e-05	0.00101208	yes	transmembrane protein, putative
XLOC_018078	XLOC_018078	Medtr3g491890	chr3:41845985-41850162	WT	A16b	OK	5.42115	10.9282	1.01138	1.89656	0.00195	0.0213454	yes	thylakoid lumenal 174 kDa protein
XLOC_006840	XLOC_006840	Medtr2g011490	chr2:2796900-2800540	WT	A16b	OK	40.3123	81.3048	1.01212	2.53385	0.0001	0.00188682	yes	PLAC8 family protein
XLOC_046924	XLOC_046924	Medtr8g097040	chr8:34806609-34809301	WT	A16b	OK	32.3769	65.3374	1.01294	2.50279	5e-05	0.00101208	yes	transmembrane protein, putative
XLOC_015987	XLOC_015987	Medtr3g019390,Medtr3g019490,Medtr3g019530,Medtr3g019580	chr3:5443857-5527213	WT	A16b	OK	1.46032	2.94839	1.01364	1.70877	0.0019	0.0209776	yes	S-locus lectin kinase family protein
XLOC_021621	XLOC_021621	Medtr4g099320	chr4:41209205-41213325	WT	A16b	OK	1.9495	3.93961	1.01495	1.76367	0.0031	0.0302881	yes	NADP-specific glutamate dehydrogenase
XLOC_025419	XLOC_025419	Medtr4g107730	chr4:44625331-44683641	WT	A16b	OK	73.3003	148.144	1.01511	1.93106	0.00215	0.0229457	yes	SPFH/band 7/PHB domain membrane-associated protein
XLOC_044069	XLOC_044069	Medtr8g078480	chr8:33454814-33463860	WT	A16b	OK	13.6227	27.552	1.01614	2.50597	5e-05	0.00101208	yes	BEL1-related homeotic protein
XLOC_018114	XLOC_018114	Medtr3g092720	chr3:42364191-42367168	WT	A16b	OK	12.7229	25.7371	1.01642	2.51722	5e-05	0.00101208	yes	sigma 54 modulation protein/S30EA ribosomal protein
XLOC_039145	XLOC_039145	Medtr7g013220	chr7:3779703-3783648	WT	A16b	OK	16.6079	33.6049	1.0168	2.52086	5e-05	0.00101208	yes	UDP-glucosyltransferase family protein
XLOC_022272	XLOC_022272	Medtr4g124080	chr4:51241102-51242712	WT	A16b	OK	83.482	168.945	1.01702	2.4412	0.0002	0.00337241	yes	hypothetical protein
XLOC_040971	XLOC_040971	Medtr7g088820	chr7:34657623-34663263	WT	A16b	OK	5.45864	11.0523	1.01774	2.16499	0.0002	0.00337241	yes	nitrate transporter 1
XLOC_031191	XLOC_031191	Medtr5g074860	chr5:31796882-31799615	WT	A16b	OK	8.16061	16.5521	1.02026	2.07932	0.00055	0.00780041	yes	peroxidase family protein
XLOC_020184	XLOC_020184	Medtr4g053250	chr4:19275013-19284526	WT	A16b	OK	20.8959	42.3888	1.02047	2.50512	5e-05	0.00101208	yes	BZIP family transcription factor
XLOC_010126	XLOC_010126	Medtr2g023010	chr2:8021819-8022964	WT	A16b	OK	6.16571	12.5088	1.0206	2.01481	0.00055	0.00780041	yes	hypothetical protein
XLOC_044569	XLOC_044569	Medtr8g098375	chr8:41036620-41038486	WT	A16b	OK	27.4485	55.7516	1.02229	2.41787	5e-05	0.00101208	yes	major intrinsic protein (MIP) family transporter
XLOC_023627	XLOC_023627	Medtr4g046713	chr4:16525345-16527516	WT	A16b	OK	47.6542	96.8499	1.02315	2.3559	5e-05	0.00101208	yes	peroxidase family protein
XLOC_029400	XLOC_029400	Medtr5g008800	chr5:1927443-1930680	WT	A16b	OK	16.4759	33.4918	1.02344	2.5107	5e-05	0.00101208	yes	long-chain acyl-CoA synthetase
XLOC_002147	XLOC_002147	Medtr1g081780	chr1:36393980-36397256	WT	A16b	OK	9.32402	18.9758	1.02514	2.22605	0.0001	0.00188682	yes	ubiquitin-binding WIYLD domain protein
XLOC_046221	XLOC_046221	Medtr8g465910	chr8:23514788-23517772	WT	A16b	OK	77.7946	158.35	1.02538	2.5219	5e-05	0.00101208	yes	E3 ubiquitin-protein ligase RMA1H1-like protein
XLOC_046760	XLOC_046760	Medtr8g076700,Medtr8g076760	chr8:32524196-32551044	WT	A16b	OK	11.9417	24.3121	1.02567	2.27754	0.00015	0.00265041	yes	folate transporter/carrier-like protein
XLOC_007792	XLOC_007792	Medtr2g037760	chr2:16352895-16353450	WT	A16b	OK	65.9884	134.63	1.02872	2.49099	5e-05	0.00101208	yes	DUF4228 domain protein
XLOC_046626	XLOC_046626	Medtr8g071330	chr8:30283910-30287592	WT	A16b	OK	1.49443	3.05359	1.03091	1.69587	0.00415	0.0377235	yes	calmodulin-binding protein MPCBP protein
XLOC_014559	XLOC_014559	Medtr3g086940	chr3:39410213-39413658	WT	A16b	OK	25.4091	51.9978	1.0331	2.59155	5e-05	0.00101208	yes	Serine/Threonine-kinase SAPK1-like protein
XLOC_031432	XLOC_031432	Medtr5g082150	chr5:35282369-35284168	WT	A16b	OK	5.77322	11.8425	1.03653	2.17431	0.00025	0.00405859	yes	nematode resistance HSPRO2-like protein
XLOC_005378	XLOC_005378	Medtr1g078290	chr1:35044857-35049014	WT	A16b	OK	8.93212	18.361	1.03957	2.13016	0.0002	0.00337241	yes	lysine ketoglutarate reductase trans-splicing-like protein
XLOC_047807	XLOC_047807	Medtr0002s0020	scaffold0002:6673-10318	WT	A16b	OK	13.0619	26.8821	1.04128	2.5469	5e-05	0.00101208	yes	F-box protein PP2-A13
XLOC_048010	XLOC_048010	Medtr0009s0120	scaffold0009:58995-62160	WT	A16b	OK	18.5724	38.2318	1.04161	2.65578	0.0001	0.00188682	yes	phosphatidylinositol 3- and 4-kinase
XLOC_039842	XLOC_039842	Medtr7g451010	chr7:17102961-17112594	WT	A16b	OK	9.83687	20.2715	1.04319	2.43702	5e-05	0.00101208	yes	dynamin-like protein 1E
XLOC_026830	XLOC_026830	Medtr5g019120	chr5:7217208-7221845	WT	A16b	OK	18.6833	38.5153	1.04368	2.42035	5e-05	0.00101208	yes	PQ-loop protein/transmembrane family protein
XLOC_026988	XLOC_026988	Medtr5g023110	chr5:9180344-9184014	WT	A16b	OK	26.7147	55.1826	1.04658	2.59356	5e-05	0.00101208	yes	wound-responsive family protein
XLOC_009272	XLOC_009272	Medtr2g096870	chr2:41402049-41405811	WT	A16b	OK	1.8148	3.74891	1.04666	1.9037	0.0013	0.0156694	yes	GTP-binding protein Obg/CgtA protein
XLOC_020810	XLOC_020810	Medtr4g075150	chr4:28685985-28692813	WT	A16b	OK	1.89875	3.92473	1.04754	1.82934	0.00195	0.0213454	yes	serine carboxypeptidase-like protein
XLOC_018003	XLOC_018003	Medtr3g088975	chr3:40727802-40729182	WT	A16b	OK	13.598	28.1223	1.04832	2.4783	5e-05	0.00101208	yes	transmembrane protein, putative
XLOC_048095	XLOC_048095	Medtr0015s0030	scaffold0015:10199-12716	WT	A16b	OK	4.07959	8.44013	1.04884	2.32525	5e-05	0.00101208	yes	lectin receptor kinase
XLOC_032130	XLOC_032130	Medtr6g005430	chr6:737301-741738	WT	A16b	OK	2.94522	6.10252	1.05103	1.77962	0.00235	0.0245477	yes	hypothetical protein
XLOC_007844	XLOC_007844	Medtr2g039120	chr2:17123513-17129997	WT	A16b	OK	106.073	219.807	1.05118	2.07263	0.0004	0.00603902	yes	beta-like galactosidase
XLOC_001865	XLOC_001865	Medtr1g071610	chr1:31783941-31793204	WT	A16b	OK	52.5456	108.99	1.05255	2.3699	5e-05	0.00101208	yes	acetyl-CoA carboxylase, putative
XLOC_023047	XLOC_023047	Medtr4g017820	chr4:5621960-5625778	WT	A16b	OK	9.44201	19.5891	1.05288	2.38958	0.0001	0.00188682	yes	ammonium transporter 1 protein
XLOC_041532	XLOC_041532	Medtr7g105390	chr7:42737995-42744681	WT	A16b	OK	3.34844	6.94865	1.05324	1.89323	0.00105	0.0132643	yes	lysosomal pro-X carboxypeptidase-like protein
XLOC_047772	XLOC_047772	-	chr8:39661577-39661871	WT	A16b	OK	56.6402	117.61	1.05412	2.08645	0.0003	0.00472635	yes	#N/A
XLOC_002887	XLOC_002887	Medtr1g104890	chr1:47285168-47289010	WT	A16b	OK	3.5361	7.34539	1.05468	2.04404	0.00085	0.011187	yes	cysteine-rich receptor-kinase-like protein
XLOC_030082	XLOC_030082	Medtr5g030130	chr5:12665543-12668380	WT	A16b	OK	132.082	274.707	1.05646	2.22048	0.00015	0.00265041	yes	PLATZ transcription factor family protein
XLOC_049661	XLOC_049661	Medtr0549s0020	scaffold0549:4090-6179	WT	A16b	OK	3.98065	8.27989	1.05661	1.99789	0.00145	0.01707	yes	C4-dicarboxylate transporter/malic acid transporter
XLOC_035284	XLOC_035284	Medtr6g065460	chr6:24221656-24222556	WT	A16b	OK	872.194	1815.78	1.05787	1.70503	0.0053	0.0451606	yes	Kunitz type trypsin inhibitor / Alpha-fucosidase
XLOC_002381	XLOC_002381	Medtr1g088470	chr1:39556197-39563388	WT	A16b	OK	1.55956	3.24765	1.05825	1.73676	0.00365	0.0343838	yes	alpha/beta hydrolase family protein
XLOC_002797	XLOC_002797	Medtr1g102070	chr1:46102115-46104813	WT	A16b	OK	3.24136	6.75152	1.05861	2.03698	0.0005	0.00726856	yes	gibberellin 20-oxidase
XLOC_044295	XLOC_044295	Medtr8g088740,Medtr8g088745	chr8:36861625-36864584	WT	A16b	OK	40.8677	85.1286	1.05868	2.07613	0.00045	0.00665258	yes	Serine/Threonine kinase domain protein
XLOC_026994	XLOC_026994	Medtr5g023210	chr5:9222375-9224040	WT	A16b	OK	67.8776	141.392	1.05869	2.62905	5e-05	0.00101208	yes	divergent CRAL/TRIO domain protein
XLOC_023127	XLOC_023127	Medtr4g021690	chr4:7126075-7129823	WT	A16b	OK	1.47204	3.07307	1.06186	2.05668	0.00055	0.00780041	yes	NBS-LRR type disease resistance protein
XLOC_008746	XLOC_008746	Medtr2g079670	chr2:33567708-33570726	WT	A16b	OK	293.698	613.287	1.06223	1.89953	0.0019	0.0209776	yes	stem-specific TSJT1-like protein
XLOC_010850	XLOC_010850	Medtr2g047130	chr2:20672152-20678346	WT	A16b	OK	5.54735	11.5867	1.0626	2.43435	0.00015	0.00265041	yes	transcription factor jumonji family protein
XLOC_019317	XLOC_019317	Medtr4g014210,Medtr4g014220,Medtr4g014240	chr4:3948663-3966518	WT	A16b	OK	8.50404	17.7885	1.06472	1.94777	0.0009	0.0117244	yes	disease resistance protein (TIR-NBS-LRR class)
XLOC_019111	XLOC_019111	Medtr4g006550	chr4:671770-675853	WT	A16b	OK	1.7432	3.64769	1.06525	1.76485	0.00285	0.0285431	yes	transmembrane protein, putative
XLOC_046310	XLOC_046310	Medtr8g469310	chr8:25169828-25178038	WT	A16b	OK	41.0725	86.0257	1.0666	2.51461	5e-05	0.00101208	yes	peptide/nitrate transporter plant
XLOC_020496	XLOC_020496	Medtr4g064520	chr4:24066774-24067469	WT	A16b	OK	5.98322	12.5365	1.06714	1.80783	0.00215	0.0229457	yes	rotundifolia-like protein
XLOC_021266	XLOC_021266	Medtr4g088900	chr4:35502242-35504138	WT	A16b	OK	6.30182	13.2054	1.06728	1.92855	0.001	0.0127417	yes	heat shock transcription factor
XLOC_038060	XLOC_038060	Medtr7g092680	chr7:36750624-36754098	WT	A16b	OK	9.25966	19.4292	1.06919	2.49675	5e-05	0.00101208	yes	alpha/beta hydrolase family protein
XLOC_018224	XLOC_018224	Medtr3g096390	chr3:44058500-44061897	WT	A16b	OK	27.2836	57.3069	1.07067	2.63132	5e-05	0.00101208	yes	2-oxoisovalerate dehydrogenase E1 component, alpha sub
XLOC_046722	XLOC_046722	Medtr8g075420	chr8:31896094-31898147	WT	A16b	OK	17.9328	37.6966	1.07183	2.44011	5e-05	0.00101208	yes	rhodanese-related sulfurtransferase
XLOC_024712	XLOC_024712	Medtr4g085890	chr4:33589393-33593169	WT	A16b	OK	91.5568	192.553	1.07251	2.38248	0.0001	0.00188682	yes	methylcrotonyl-CoA carboxylase beta chain, putative
XLOC_041678	XLOC_041678	Medtr7g109410	chr7:44729480-44730509	WT	A16b	OK	4.77303	10.0394	1.0727	1.96032	0.00075	0.0100642	yes	multidrug resistance protein ABC transporter protein
XLOC_033420	XLOC_033420	Medtr6g471080	chr6:25434261-25435412	WT	A16b	OK	6.88511	14.5195	1.07644	2.19772	0.00015	0.00265041	yes	late embryogenesis abundant protein
XLOC_039254	XLOC_039254	Medtr7g017525,Medtr7g017530	chr7:5587899-5596340	WT	A16b	OK	0.739707	1.56164	1.07804	1.63692	0.00375	0.0350505	yes	PPR containing plant protein
XLOC_009483	XLOC_009483	Medtr2g103170	chr2:44407171-44410139	WT	A16b	OK	4.71499	9.96609	1.07977	2.03509	0.00115	0.0141912	yes	plant/F18G18-200 protein
XLOC_030107	XLOC_030107	Medtr5g030890	chr5:13212220-13218384	WT	A16b	OK	31.9937	67.6472	1.08024	2.59773	5e-05	0.00101208	yes	DNA-binding protein, putative
XLOC_038791	XLOC_038791	Medtr7g115120	chr7:47526542-47551121	WT	A16b	OK	128.08	270.814	1.08025	2.37526	5e-05	0.00101208	yes	transcription factor bZIP88
XLOC_040429	XLOC_040429	Medtr7g072420	chr7:26894981-26902387	WT	A16b	OK	86.8899	184.125	1.08343	2.32645	5e-05	0.00101208	yes	alanine-glyoxylate aminotransferase-like protein
XLOC_035382	XLOC_035382	Medtr6g071990,Medtr6g071995	chr6:26674586-26680315	WT	A16b	OK	249.071	528.014	1.08402	2.57945	5e-05	0.00101208	yes	histidine decarboxylase-like protein
XLOC_006199	XLOC_006199	Medtr1g105890	chr1:47814382-47816020	WT	A16b	OK	12.6134	26.7941	1.08696	2.59743	5e-05	0.00101208	yes	transmembrane protein, putative
XLOC_019039	XLOC_019039	-	chr3:30582990-30583208	WT	A16b	OK	105.846	225.054	1.0883	1.99703	0.001	0.0127417	yes	#N/A
XLOC_037157	XLOC_037157	Medtr7g065130	chr7:23733150-23734236	WT	A16b	OK	171.519	364.841	1.0889	2.39094	0.0001	0.00188682	yes	hypothetical protein
XLOC_006126	XLOC_006126	Medtr1g103150	chr1:46647823-46657091	WT	A16b	OK	44.5333	94.7658	1.08948	2.37902	5e-05	0.00101208	yes	acetyltransferase (GNAT) domain protein
XLOC_034258	XLOC_034258	Medtr6g015405	chr6:5064884-5070929	WT	A16b	OK	1.20291	2.55981	1.08951	2.03129	0.00075	0.0100642	yes	disease resistance protein (TIR-NBS-LRR class)
XLOC_048373	XLOC_048373	Medtr0039s0080	scaffold0039:23308-25344	WT	A16b	OK	2.10447	4.48424	1.09141	1.9243	0.0013	0.0156694	yes	MATE efflux family protein
XLOC_033894	XLOC_033894	Medtr6g090060	chr6:34190033-34194637	WT	A16b	OK	2.9793	6.3641	1.09498	2.07517	0.0007	0.00952645	yes	DUF1005 family protein
XLOC_014043	XLOC_014043	Medtr3g070380	chr3:31551293-31557836	WT	A16b	OK	1.32595	2.83414	1.09589	1.74209	0.00395	0.0365109	yes	cytochrome P450 family monooxygenase
XLOC_039336	XLOC_039336	Medtr7g021910,Medtr7g022160	chr7:6995246-7089205	WT	A16b	OK	1.4539	3.1085	1.09629	1.58129	0.00415	0.0377235	yes	LRR receptor-like kinase family protein
XLOC_043079	XLOC_043079	Medtr8g043970	chr8:16814531-16819105	WT	A16b	OK	12.6705	27.1315	1.09849	2.6809	5e-05	0.00101208	yes	calmodulin-domain kinase CDPK protein
XLOC_003536	XLOC_003536	Medtr1g015940,Medtr1g015970,Medtr1g015980	chr1:4127131-4143821	WT	A16b	OK	24.568	52.6831	1.10056	2.79847	5e-05	0.00101208	yes	fructan exohydrolase
XLOC_003933	XLOC_003933	Medtr1g029500	chr1:10130816-10133328	WT	A16b	OK	6.99038	14.999	1.10143	2.3008	5e-05	0.00101208	yes	F-box SKP2A-like protein
XLOC_015279	XLOC_015279	Medtr3g109160	chr3:50470765-50471611	WT	A16b	OK	7.86582	16.8884	1.10237	2.12368	0.00055	0.00780041	yes	SAUR-like auxin-responsive family protein
XLOC_025982	XLOC_025982	Medtr4g127560	chr4:52970838-52971920	WT	A16b	OK	10.8075	23.2297	1.10393	2.25794	5e-05	0.00101208	yes	calcium-binding EF-hand protein
XLOC_027243	XLOC_027243	Medtr5g030920	chr5:13241647-13249245	WT	A16b	OK	20.857	44.8322	1.104	2.74798	5e-05	0.00101208	yes	nodulation receptor kinase-like protein
XLOC_015496	XLOC_015496	Medtr3g115210	chr3:53854603-53861373	WT	A16b	OK	29.2035	62.8079	1.1048	2.57898	5e-05	0.00101208	yes	hypothetical protein
XLOC_017868	XLOC_017868	Medtr3g085370,Medtr3g085395	chr3:38576698-38591644	WT	A16b	OK	39.584	85.1607	1.10527	2.5361	5e-05	0.00101208	yes	NLI interacting factor, putative
XLOC_031224	XLOC_031224	Medtr5g075680	chr5:32205751-32208510	WT	A16b	OK	2.21253	4.77066	1.10849	1.81736	0.00155	0.0179391	yes	Mn-specific cation diffusion facilitator transporter MTP81
XLOC_024768	XLOC_024768	Medtr4g087810,Medtr4g087830	chr4:34547416-34558798	WT	A16b	OK	30.0962	64.9245	1.10918	2.37111	5e-05	0.00101208	yes	phospholipase A1
XLOC_009473	XLOC_009473	Medtr2g102570	chr2:44198669-44200810	WT	A16b	OK	1.54669	3.33753	1.1096	1.70176	0.0048	0.0421158	yes	gibberellin 2-beta-dioxygenase
XLOC_044865	XLOC_044865	Medtr8g107510	chr8:45457902-45461969	WT	A16b	OK	4.21721	9.10971	1.11112	2.39964	5e-05	0.00101208	yes	potassium transporter-like protein
XLOC_023614	XLOC_023614	Medtr4g046113	chr4:16193529-16201157	WT	A16b	OK	17.286	37.3672	1.11217	2.80017	5e-05	0.00101208	yes	strubbelig receptor family protein
XLOC_021263	XLOC_021263	Medtr4g088875	chr4:35472872-35474936	WT	A16b	OK	9.21176	19.9539	1.11513	2.44732	5e-05	0.00101208	yes	E3 ubiquitin-protein ligase RMA1H1-like protein
XLOC_003817	XLOC_003817	Medtr1g026020	chr1:8366840-8375989	WT	A16b	OK	2.41274	5.23518	1.11756	1.89893	0.00135	0.0161604	yes	expansin-A1-like protein
XLOC_021820	XLOC_021820	Medtr4g107440	chr4:44453746-44465290	WT	A16b	OK	15.7286	34.1666	1.11919	2.79791	5e-05	0.00101208	yes	zinc ion-binding protein
XLOC_007357	XLOC_007357	Medtr2g027410	chr2:10011893-10017599	WT	A16b	OK	1.01422	2.20443	1.12003	1.72447	0.00415	0.0377235	yes	phototropic-responsive NPH3 family protein
XLOC_025770	XLOC_025770	Medtr4g119910	chr4:49692129-49695339	WT	A16b	OK	1.69195	3.68219	1.12188	2.14186	0.00015	0.00265041	yes	50S ribosome-binding GTPase
XLOC_021196	XLOC_021196	Medtr4g087730,Medtr4g088030	chr4:34505531-34520486	WT	A16b	OK	6.86522	14.9415	1.12195	2.20513	0.0001	0.00188682	yes	trichome birefringence-like protein
XLOC_048492	XLOC_048492	Medtr0053s0030	scaffold0053:15780-25812	WT	A16b	OK	6.61369	14.3986	1.1224	2.61696	5e-05	0.00101208	yes	ubiquinone biosynthesis protein UbiB
XLOC_035646	XLOC_035646	Medtr6g084900,Medtr6g084910	chr6:31950303-31954203	WT	A16b	OK	3.63121	7.92305	1.12561	1.82411	0.00255	0.0262229	yes	cytochrome P450 family protein
XLOC_042456	XLOC_042456	Medtr8g017410	chr8:5901125-5905686	WT	A16b	OK	5.01904	10.9521	1.12573	2.41856	5e-05	0.00101208	yes	cell-wall invertase
XLOC_038117	XLOC_038117	Medtr7g094330	chr7:37542973-37544015	WT	A16b	OK	4.20405	9.18132	1.12692	1.84768	0.00235	0.0245477	yes	indole-3-acetic acid-amido synthetase
XLOC_043034	XLOC_043034	Medtr8g442290,Medtr8g442370	chr8:15952473-16007572	WT	A16b	OK	1.47026	3.21277	1.12775	1.79102	0.00365	0.0343838	yes	cysteine-rich RLK (receptor-like kinase) protein
XLOC_040778	XLOC_040778	Medtr7g082920	chr7:31817582-31818754	WT	A16b	OK	2.25358	4.92482	1.12786	1.7067	0.0042	0.0380698	yes	transmembrane protein, putative
XLOC_009061	XLOC_009061	Medtr2g090210	chr2:38298030-38302273	WT	A16b	OK	73.0293	159.845	1.13012	2.55831	0.0001	0.00188682	yes	plant/F9H3-4 protein
XLOC_007878	XLOC_007878	Medtr2g040160,Medtr2g040350,Medtr2g040370	chr2:17616529-17720023	WT	A16b	OK	2.46711	5.40527	1.13154	2.34198	5e-05	0.00101208	yes	animal HSPA9 nucleotide-binding domain protein
XLOC_006926	XLOC_006926	Medtr2g014250	chr2:3995650-3996265	WT	A16b	OK	43.7869	95.9925	1.13242	2.58448	5e-05	0.00101208	yes	hypothetical protein
XLOC_003522	XLOC_003522	Medtr1g015650	chr1:3975306-3979166	WT	A16b	OK	115.675	254.113	1.1354	2.55929	5e-05	0.00101208	yes	hypothetical protein
XLOC_022457	XLOC_022457	Medtr4g129650	chr4:54031154-54034695	WT	A16b	OK	14.4219	31.6887	1.13571	2.70216	5e-05	0.00101208	yes	nodulin MtN21/EamA-like transporter family protein
XLOC_012081	XLOC_012081	Medtr2g098250	chr2:41997375-41999106	WT	A16b	OK	2.68158	5.90148	1.13799	2.02479	0.00115	0.0141912	yes	LRR receptor-like kinase family protein
XLOC_004414	XLOC_004414	Medtr1g046800	chr1:17658420-17659586	WT	A16b	OK	3.58553	7.89536	1.13882	2.00561	0.00075	0.0100642	yes	disease resistance-responsive, dirigent domain protein
XLOC_049855	XLOC_049855	Medtr0756s0010	scaffold0756:30-6777	WT	A16b	OK	0.74533	1.64184	1.13937	1.86566	0.00205	0.0221995	yes	DNA topoisomerase IV
XLOC_044360	XLOC_044360	Medtr8g090095	chr8:37720823-37722269	WT	A16b	OK	133.509	294.141	1.13957	2.53642	5e-05	0.00101208	yes	zeatin O-glucosyltransferase-like protein
XLOC_037373	XLOC_037373	Medtr7g072510	chr7:26959445-26962343	WT	A16b	OK	10.702	23.5903	1.14031	2.56506	5e-05	0.00101208	yes	class III peroxidase
XLOC_003642	XLOC_003642	Medtr1g019550	chr1:5918199-5924682	WT	A16b	OK	0.990766	2.18447	1.14067	2.11585	0.00045	0.00665258	yes	disease resistance protein (TIR-NBS-LRR class), putative
XLOC_017936	XLOC_017936	Medtr3g087270,Medtr3g087275,Medtr3g087278	chr3:39560914-39569238	WT	A16b	OK	24.4768	54.0297	1.14234	2.42984	5e-05	0.00101208	yes	C2 domain protein
XLOC_036045	XLOC_036045	Medtr7g009730	chr7:2211967-2216142	WT	A16b	OK	5.2361	11.5709	1.14393	2.41111	5e-05	0.00101208	yes	WRKY family transcription factor
XLOC_045688	XLOC_045688	Medtr8g032570	chr8:12483709-12487630	WT	A16b	OK	6.49977	14.3852	1.14612	2.52143	5e-05	0.00101208	yes	armadillo/beta-catenin-like repeat protein
XLOC_030546	XLOC_030546	Medtr5g045000	chr5:19732914-19738232	WT	A16b	OK	24.3698	53.9638	1.1469	2.76697	5e-05	0.00101208	yes	glucosamine-6-phosphate isomerase/6phospholactonase
XLOC_021879	XLOC_021879	Medtr4g109220	chr4:45318292-45320596	WT	A16b	OK	2.47655	5.48802	1.14795	2.22424	0.0003	0.00472635	yes	plant calmodulin-binding-like protein
XLOC_032078	XLOC_032078	Medtr6g003990	chr6:53970-54952	WT	A16b	OK	13.5318	29.9986	1.14854	2.37687	0.0002	0.00337241	yes	heavy metal transport/detoxification superfamily protein
XLOC_046957	XLOC_046957	Medtr8g081620	chr8:35218002-35221726	WT	A16b	OK	48.8348	108.532	1.15214	2.86234	5e-05	0.00101208	yes	chaperone DnaJ domain protein
XLOC_044373	XLOC_044373	Medtr8g090375	chr8:38035171-38040185	WT	A16b	OK	23.8356	52.988	1.15255	2.83013	5e-05	0.00101208	yes	peroxisomal acyl-CoA oxidase
XLOC_036048	XLOC_036048	Medtr7g009820	chr7:2258123-2262916	WT	A16b	OK	14.4978	32.2399	1.15302	2.75085	5e-05	0.00101208	yes	polyvinylalcohol dehydrogenase-like protein
XLOC_049501	XLOC_049501	Medtr0417s0020	scaffold0417:5934-13354	WT	A16b	OK	2.68429	5.96943	1.15305	2.24	0.0002	0.00337241	yes	glutamate-ammonia ligase-like protein
XLOC_037603	XLOC_037603	Medtr7g079110	chr7:29947129-29950413	WT	A16b	OK	33.1053	73.6541	1.15371	2.8761	5e-05	0.00101208	yes	heavy metal transport/detoxification superfamily protein
XLOC_032879	XLOC_032879	Medtr6g038390	chr6:13759823-13761899	WT	A16b	OK	9.49265	21.1344	1.15471	2.60929	5e-05	0.00101208	yes	oxidoreductase family, NAD-binding rossmann protein
XLOC_001986	XLOC_001986	Medtr1g075730	chr1:33552418-33554806	WT	A16b	OK	3.55546	7.92013	1.15549	2.19279	0.0002	0.00337241	yes	phosphatase 2C family protein
XLOC_044508	XLOC_044508	Medtr8g095600	chr8:40013927-40018975	WT	A16b	OK	32.9501	73.4466	1.15641	2.83074	5e-05	0.00101208	yes	glutamyl-tRNA amidotransferase subunit A-like protein
XLOC_031708	XLOC_031708	Medtr5g090070	chr5:39187131-39190984	WT	A16b	OK	2.58702	5.77003	1.15729	2.06941	0.00065	0.00895395	yes	serine-glyoxylate aminotransferase-like protein
XLOC_002787	XLOC_002787	Medtr1g101810	chr1:45965203-45966803	WT	A16b	OK	2.69157	6.00987	1.15889	1.94144	0.00115	0.0141912	yes	TCP family transcription factor
XLOC_040530	XLOC_040530	Medtr7g076030	chr7:28569294-28573972	WT	A16b	OK	15.7629	35.2246	1.16005	2.65489	5e-05	0.00101208	yes	shaggy-like kinase
XLOC_041126	XLOC_041126	Medtr7g092910	chr7:36882480-36887881	WT	A16b	OK	1.28788	2.87976	1.16095	1.97549	0.0014	0.0166241	yes	strubbelig-receptor family protein
XLOC_011884	XLOC_011884	Medtr2g090745	chr2:38894234-38896799	WT	A16b	OK	2.0658	4.61942	1.16101	1.91912	0.00175	0.0197534	yes	C2H2-like zinc finger protein, putative
XLOC_020390	XLOC_020390	Medtr4g060790	chr4:22365928-22370030	WT	A16b	OK	12.0394	26.9458	1.1623	2.62577	5e-05	0.00101208	yes	defects in morphology protein 1 precursor
XLOC_006658	XLOC_006658	Medtr2g006280	chr2:520122-524922	WT	A16b	OK	1.05346	2.35815	1.16252	1.78128	0.0036	0.0340298	yes	seven transmembrane MLO family protein
XLOC_016682	XLOC_016682	Medtr3g051460	chr3:20362760-20366003	WT	A16b	OK	14.2871	31.9916	1.16298	2.59337	5e-05	0.00101208	yes	peptide methionine sulfoxide reductase family protein
XLOC_017980	XLOC_017980	Medtr3g088440,Medtr3g088460	chr3:40124473-40141672	WT	A16b	OK	33.0881	74.1099	1.16335	2.89794	5e-05	0.00101208	yes	NRAMP metal ion transporter 6
XLOC_029525	XLOC_029525	Medtr5g012290	chr5:3655155-3659701	WT	A16b	OK	3.5991	8.09213	1.16888	2.34904	0.0001	0.00188682	yes	peptide/nitrate transporter
XLOC_003711	XLOC_003711	Medtr1g022190	chr1:6935145-6938822	WT	A16b	OK	3.42787	7.71208	1.16981	1.91485	0.00095	0.0122675	yes	erythronate-4-phosphate dehydrogenase family protein
XLOC_002571	XLOC_002571	Medtr1g094810	chr1:42631791-42636484	WT	A16b	OK	8.07323	18.1914	1.17204	2.56094	5e-05	0.00101208	yes	calcium-dependent lipid-binding (CaLB domain) protein
XLOC_000108	XLOC_000108	Medtr1g009640	chr1:1409584-1411442	WT	A16b	OK	26.1521	58.9514	1.1726	2.94202	5e-05	0.00101208	yes	hypothetical protein
XLOC_036050	XLOC_036050	Medtr7g009930	chr7:2295026-2300125	WT	A16b	OK	7.78568	17.5675	1.17401	2.59332	0.0001	0.00188682	yes	aldose 1-epimerase family protein
XLOC_003778	XLOC_003778	Medtr1g024860	chr1:7900685-7908945	WT	A16b	OK	2.18573	4.94169	1.17689	1.99527	0.00045	0.00665258	yes	RNase L inhibitor ABC domain protein
XLOC_027842	XLOC_027842	Medtr5g056480	chr5:23261019-23262449	WT	A16b	OK	2.99986	6.79008	1.17853	2.11598	0.0004	0.00603902	yes	transmembrane protein, putative
XLOC_041085	XLOC_041085	Medtr7g091780	chr7:36317022-36324239	WT	A16b	OK	0.467697	1.06092	1.18167	1.65557	0.0059	0.0491598	yes	cyclin-like protein
XLOC_021813	XLOC_021813	Medtr4g107230	chr4:44299913-44302294	WT	A16b	OK	62.049	140.907	1.18326	2.7738	5e-05	0.00101208	yes	MYB-like transcription factor family protein
XLOC_042296	XLOC_042296	Medtr8g012420	chr8:3542306-3545267	WT	A16b	OK	83.023	188.733	1.18477	2.71978	5e-05	0.00101208	yes	DUF760 family protein
XLOC_029972	XLOC_029972	Medtr5g026370	chr5:10844014-10846338	WT	A16b	OK	20.2887	46.178	1.18653	2.92621	5e-05	0.00101208	yes	tyrosine kinase family protein
XLOC_040813	XLOC_040813	Medtr7g084000	chr7:32359807-32361765	WT	A16b	OK	49.0837	112.028	1.19055	2.93149	5e-05	0.00101208	yes	light-regulated protein, putative
XLOC_042695	XLOC_042695	Medtr8g027745	chr8:10054671-10058064	WT	A16b	OK	2.75699	6.30809	1.19411	1.96092	0.00135	0.0161604	yes	RING-H2 finger protein ATL21A, putative
XLOC_029701	XLOC_029701	Medtr5g017980	chr5:6673877-6676089	WT	A16b	OK	3.83784	8.78758	1.19517	2.23477	0.00015	0.00265041	yes	myb-like DNA-binding domain, shaqkyf class protein
XLOC_005687	XLOC_005687	Medtr1g088845	chr1:39770253-39771492	WT	A16b	OK	2.4958	5.71678	1.1957	1.74171	0.00455	0.0403652	yes	glutathione S-transferase, amino-terminal domain protein
XLOC_033753	XLOC_033753	Medtr6g084470	chr6:31639570-31641580	WT	A16b	OK	369.179	845.69	1.19581	2.20626	0.0002	0.00337241	yes	hypothetical protein
XLOC_033827	XLOC_033827	Medtr6g087760	chr6:33025350-33028628	WT	A16b	OK	3.74753	8.5933	1.19727	2.53993	5e-05	0.00101208	yes	DUF4378 domain protein
XLOC_042511	XLOC_042511	Medtr8g019480	chr8:6857510-6859489	WT	A16b	OK	47.261	108.389	1.19749	2.92472	5e-05	0.00101208	yes	substrate carrier family protein
XLOC_023111	XLOC_023111	Medtr4g021270	chr4:6888888-6890129	WT	A16b	OK	8.57735	19.6939	1.19915	2.49115	5e-05	0.00101208	yes	transcriptional regulator superman protein
XLOC_027295	XLOC_027295	Medtr5g032520	chr5:13958980-13965854	WT	A16b	OK	2.09381	4.81196	1.2005	2.03908	0.0006	0.00835515	yes	MADS-box transcription factor
XLOC_038987	XLOC_038987	Medtr7g007010	chr7:1306468-1308334	WT	A16b	OK	34.445	79.2046	1.20129	2.82784	5e-05	0.00101208	yes	seed specific protein Bn15D17A
XLOC_002162	XLOC_002162	Medtr1g082390	chr1:36633370-36635459	WT	A16b	OK	1.16055	2.67181	1.203	1.72034	0.0048	0.0421158	yes	GDSL-like lipase/acylhydrolase
XLOC_047372	XLOC_047372	Medtr8g096880	chr8:40661808-40665301	WT	A16b	OK	238.128	548.497	1.20375	2.19446	0.00025	0.00405859	yes	UDP-D-glucose/UDP-D-galactose 4-epimerase
XLOC_025758	XLOC_025758	Medtr4g119500	chr4:49536316-49537020	WT	A16b	OK	4.37622	10.0881	1.2049	1.84852	0.00215	0.0229457	yes	nuclear transcription factor Y protein
XLOC_019828	XLOC_019828	Medtr4g035430	chr4:12200764-12201776	WT	A16b	OK	5.46656	12.6048	1.20527	1.88952	0.0018	0.0201636	yes	DNA-binding domain protein
XLOC_024142	XLOC_024142	Medtr4g067150	chr4:25326109-25327263	WT	A16b	OK	2.01585	4.6485	1.20538	1.85114	0.0032	0.0310125	yes	tetrapyrrole-binding protein
XLOC_025655	XLOC_025655	Medtr4g116300	chr4:48132365-48133843	WT	A16b	OK	3.33839	7.70281	1.20623	1.85718	0.0024	0.0249613	yes	PLATZ transcription factor family protein
XLOC_019255	XLOC_019255	Medtr4g011620,Medtr4g011630	chr4:2871766-2890071	WT	A16b	OK	20.7923	47.9827	1.20647	2.61362	5e-05	0.00101208	yes	drug resistance transporter-like ABC domain protein
XLOC_008790	XLOC_008790	Medtr2g081860	chr2:34379128-34382237	WT	A16b	OK	1.5529	3.5848	1.20693	2.07221	0.0006	0.00835515	yes	indole-3-acetic acid-amido synthetase
XLOC_017562	XLOC_017562	Medtr3g075510	chr3:34382025-34386505	WT	A16b	OK	16.2886	37.6527	1.20889	3.00721	5e-05	0.00101208	yes	raffinose synthase or seed inhibition protein
XLOC_044859	XLOC_044859	Medtr8g107370	chr8:45369295-45375330	WT	A16b	OK	58.1304	134.438	1.20957	2.62873	5e-05	0.00101208	yes	phosphoethanolamine N-methyltransferase
XLOC_019185	XLOC_019185	Medtr4g009040	chr4:1738316-1741928	WT	A16b	OK	20.8922	48.348	1.21049	2.83342	5e-05	0.00101208	yes	cinnamoyl-CoA reductase
XLOC_049071	XLOC_049071	Medtr0197s0100	scaffold0197:30697-31571	WT	A16b	OK	2.8626	6.64764	1.21552	1.8022	0.0042	0.0380698	yes	histone H32
XLOC_018480	XLOC_018480	Medtr3g103580	chr3:47848597-47859967	WT	A16b	OK	37.4885	87.1216	1.21658	2.88919	5e-05	0.00101208	yes	branched-chain amino acid aminotransferase
XLOC_007144	XLOC_007144	Medtr2g020710	chr2:6922050-6928971	WT	A16b	OK	9.29561	21.6068	1.21686	2.82419	5e-05	0.00101208	yes	sugar porter (SP) family MFS transporter
XLOC_045945	XLOC_045945	Medtr8g044120	chr8:16897200-16904070	WT	A16b	OK	4.60202	10.7027	1.21764	2.61222	5e-05	0.00101208	yes	hypothetical protein
XLOC_018448	XLOC_018448	Medtr3g102660	chr3:47311375-47312866	WT	A16b	OK	5.70605	13.2918	1.21997	2.17617	0.0003	0.00472635	yes	GASA/GAST/Snakin
XLOC_018765	XLOC_018765	Medtr3g111120	chr3:51933118-51938463	WT	A16b	OK	2.23267	5.20716	1.22173	2.35758	0.0001	0.00188682	yes	phosphoenolpyruvate carboxykinase [ATP] protein
XLOC_015594	XLOC_015594	Medtr3g117800	chr3:55161144-55163712	WT	A16b	OK	4.33472	10.1232	1.22366	2.39847	5e-05	0.00101208	yes	glycosyl hydrolase family 10 protein
XLOC_009715	XLOC_009715	Medtr2g009770	chr2:2083627-2084955	WT	A16b	OK	5.94281	13.9122	1.22713	2.4778	5e-05	0.00101208	yes	zein-binding protein
XLOC_007737	XLOC_007737	Medtr2g036380	chr2:15750413-15755711	WT	A16b	OK	2.36798	5.55046	1.22895	2.44412	5e-05	0.00101208	yes	heavy metal ATPase transporter
XLOC_025174	XLOC_025174	Medtr4g099050	chr4:40965969-40967133	WT	A16b	OK	36.7715	86.2749	1.23035	2.83891	5e-05	0.00101208	yes	ethphon-induced protein
XLOC_005320	XLOC_005320	Medtr1g076500	chr1:34097396-34099261	WT	A16b	OK	19.1625	44.973	1.23077	2.9436	5e-05	0.00101208	yes	DUF506 family protein
XLOC_014229	XLOC_014229	Medtr3g077410	chr3:34747002-34749760	WT	A16b	OK	1.20135	2.82064	1.23137	1.6902	0.00595	0.0493835	yes	NAD(P)-binding rossmann-fold protein
XLOC_014040	XLOC_014040	Medtr3g070290	chr3:31501480-31507102	WT	A16b	OK	1.13433	2.66411	1.23182	1.94282	0.0019	0.0209776	yes	anthranilate synthase alpha 1
XLOC_017613	XLOC_017613	Medtr3g078250	chr3:35245628-35248236	WT	A16b	OK	1.77982	4.18109	1.23215	2.17127	0.0006	0.00835515	yes	LRR receptor-like kinase
XLOC_038298	XLOC_038298	Medtr7g100335	chr7:40266200-40267763	WT	A16b	OK	65.1771	153.158	1.23259	3.04436	5e-05	0.00101208	yes	hypothetical protein
XLOC_030486	XLOC_030486	Medtr5g043210	chr5:18982717-18987443	WT	A16b	OK	3.0973	7.28971	1.23485	1.98538	0.00125	0.0151716	yes	chorismate mutase
XLOC_040874	XLOC_040874	Medtr7g086010	chr7:33346790-33349671	WT	A16b	OK	0.97312	2.29311	1.23661	1.84131	0.0022	0.0233753	yes	glycoside hydrolase family 3 protein
XLOC_025230	XLOC_025230	Medtr4g101420	chr4:41926099-41930445	WT	A16b	OK	2.31355	5.46618	1.24042	1.92612	0.00125	0.0151716	yes	phosphatidic acid phosphatase (PAP2) family protein
XLOC_000801	XLOC_000801	Medtr1g033810	chr1:12217921-12222045	WT	A16b	OK	7.9813	18.8607	1.24069	2.71303	5e-05	0.00101208	yes	2OG-Fe(II) oxygenase family oxidoreductase
XLOC_042854	XLOC_042854	Medtr8g033070	chr8:12681954-12683583	WT	A16b	OK	9.27113	21.9248	1.24175	2.77038	5e-05	0.00101208	yes	TCP family transcription factor
XLOC_025254	XLOC_025254	Medtr4g102220	chr4:42326287-42327158	WT	A16b	OK	53.527	126.644	1.24243	2.91575	5e-05	0.00101208	yes	DUF1442 family protein
XLOC_008354	XLOC_008354	Medtr2g062770	chr2:26517387-26524446	WT	A16b	OK	76.883	182.183	1.24465	2.65017	5e-05	0.00101208	yes	CTP synthase-like protein
XLOC_026837	XLOC_026837	Medtr5g019420	chr5:7318298-7325230	WT	A16b	OK	3.81901	9.05503	1.24552	2.5305	5e-05	0.00101208	yes	DNA (cytosine-5)-methyltransferase DRM1/2
XLOC_046485	XLOC_046485	Medtr8g066450	chr8:27625324-27628971	WT	A16b	OK	4.08903	9.70624	1.24715	1.69892	0.00425	0.0384142	yes	fructose-6-phosphate-2-kinase/fructose-2, 6-bisphosphatase
XLOC_047104	XLOC_047104	Medtr8g089320,Medtr8g089340	chr8:37110612-37120285	WT	A16b	OK	7.15749	17.0309	1.25063	2.62165	5e-05	0.00101208	yes	cationic amino acid transporter
XLOC_030684	XLOC_030684	Medtr5g055210	chr5:22741440-22745712	WT	A16b	OK	34.1418	81.3509	1.25262	2.87164	5e-05	0.00101208	yes	bromo adjacent-like domain protein
XLOC_049881	XLOC_049881	Medtr0795s0020	scaffold0795:2710-4100	WT	A16b	OK	28.2271	67.2828	1.25316	3.08374	5e-05	0.00101208	yes	metal ion-binding protein, putative
XLOC_042011	XLOC_042011	-	chr7:7445441-7445686	WT	A16b	OK	30.3677	72.4903	1.25525	1.95225	0.0017	0.0193025	yes	#N/A
XLOC_039107	XLOC_039107	Medtr7g011900	chr7:3297431-3299799	WT	A16b	OK	1.28742	3.07554	1.25635	1.78431	0.0047	0.0415041	yes	caffeic acid O-methyltransferase
XLOC_022634	XLOC_022634	Medtr4g134130	chr4:56157908-56159319	WT	A16b	OK	1.23474	2.94992	1.25647	1.75123	0.0051	0.0438655	yes	universal stress family protein
XLOC_008644	XLOC_008644	Medtr2g076070	chr2:31855193-31858191	WT	A16b	OK	102.263	244.332	1.25656	2.95668	5e-05	0.00101208	yes	pathogenesis-like protein
XLOC_010666	XLOC_010666	Medtr2g039890	chr2:17477886-17480283	WT	A16b	OK	4.68179	11.1906	1.25716	2.35181	0.0002	0.00337241	yes	hypothetical protein
XLOC_020847	XLOC_020847	Medtr4g076560	chr4:29279042-29281997	WT	A16b	OK	0.813109	1.94808	1.26053	1.73682	0.00505	0.0435721	yes	protein phosphatase 2C-like protein
XLOC_046700	XLOC_046700	Medtr8g074640	chr8:31562204-31565978	WT	A16b	OK	1.15458	2.76718	1.26104	1.94514	0.00155	0.0179391	yes	F-box protein
XLOC_001777	XLOC_001777	Medtr1g069470	chr1:30086955-30090723	WT	A16b	OK	2.24507	5.38465	1.2621	2.56973	0.00015	0.00265041	yes	LRR receptor-like kinase family protein
XLOC_026033	XLOC_026033	Medtr4g129010	chr4:53681518-53683592	WT	A16b	OK	1.57892	3.78885	1.26282	2.01108	0.00115	0.0141912	yes	tyrosine kinase family protein
XLOC_040534	XLOC_040534	Medtr7g076080	chr7:28592845-28600141	WT	A16b	OK	0.490703	1.17757	1.26289	1.81286	0.00435	0.0389511	yes	homeobox leucine zipper protein
XLOC_000334	XLOC_000334	Medtr1g017990	chr1:5145126-5146802	WT	A16b	OK	4.51422	10.8404	1.26387	2.55715	5e-05	0.00101208	yes	ZCF37, putative
XLOC_016755	XLOC_016755	Medtr3g055130	chr3:21660762-21661924	WT	A16b	OK	4.69823	11.2914	1.26503	2.10048	0.0008	0.0106532	yes	pathogenesis-related protein bet V I family protein
XLOC_012252	XLOC_012252	Medtr2g103650	chr2:44625413-44629212	WT	A16b	OK	1.66225	3.99721	1.26585	2.03508	0.0009	0.0117244	yes	polygalacturonase/glycoside hydrolase family protein
XLOC_033970	XLOC_033970	Medtr6g004520	chr6:314856-317654	WT	A16b	OK	84.0605	202.179	1.26614	2.59602	5e-05	0.00101208	yes	aldose 1-epimerase family protein
XLOC_010670	XLOC_010670	Medtr2g040000	chr2:17545511-17549716	WT	A16b	OK	11.4007	27.4594	1.26818	2.877	5e-05	0.00101208	yes	peroxidase family protein
XLOC_019266	XLOC_019266	Medtr4g011970	chr4:3172440-3178536	WT	A16b	OK	6.16113	14.842	1.26842	2.80277	5e-05	0.00101208	yes	sulfate/bicarbonate/oxalate exchanger sat-1
XLOC_010055	XLOC_010055	Medtr2g021150	chr2:7147233-7149324	WT	A16b	OK	33.0539	79.6382	1.26864	2.98089	5e-05	0.00101208	yes	F-box protein interaction domain protein
XLOC_041455	XLOC_041455	Medtr7g102810	chr7:41610401-41612507	WT	A16b	OK	1.74379	4.20195	1.26883	2.1188	0.00075	0.0100642	yes	cytosine/purine uracil thiamine allantoin permease
XLOC_037530	XLOC_037530	Medtr7g076900	chr7:29044743-29050860	WT	A16b	OK	16.2404	39.1811	1.27057	3.17928	5e-05	0.00101208	yes	calcium-dependent lipid-binding (CaLB domain) protein
XLOC_047167	XLOC_047167	Medtr8g090330	chr8:37977745-37980872	WT	A16b	OK	24.6564	59.4854	1.27057	3.10093	5e-05	0.00101208	yes	trehalose-phosphate phosphatase
XLOC_029530	XLOC_029530	Medtr5g012490	chr5:3742891-3744903	WT	A16b	OK	7.14368	17.2365	1.27072	2.79984	5e-05	0.00101208	yes	eukaryotic aspartyl protease family protein
XLOC_027539	XLOC_027539	Medtr5g041010	chr5:18028303-18030068	WT	A16b	OK	24.3658	58.8931	1.27324	3.00736	5e-05	0.00101208	yes	ribonuclease T2 family protein
XLOC_022501	XLOC_022501	Medtr4g130970	chr4:54613339-54615434	WT	A16b	OK	21.0621	50.9097	1.27329	3.16541	5e-05	0.00101208	yes	potassium channel tetramerization domain protein
XLOC_019623	XLOC_019623	Medtr4g025730	chr4:8764069-8767985	WT	A16b	OK	9.66699	23.3779	1.27401	3.03136	5e-05	0.00101208	yes	pectinesterase/pectinesterase inhibitor
XLOC_016835	XLOC_016835	Medtr3g058220,Medtr3g058230,Medtr3g058250,Medtr3g058380,Medtr3g058390,Medtr3g058400	chr3:23023885-23150526	WT	A16b	OK	6.25001	15.1454	1.27695	2.44103	0.0001	0.00188682	yes	cytochrome P450 family 71 protein
XLOC_015353	XLOC_015353	Medtr3g109870	chr3:51393028-51396760	WT	A16b	OK	133.233	323.123	1.27813	2.65877	5e-05	0.00101208	yes	alpha/beta hydrolase family protein
XLOC_041261	XLOC_041261	Medtr7g096690	chr7:38806218-38807386	WT	A16b	OK	1.68916	4.1003	1.27942	1.90926	0.0015	0.0175082	yes	RING-H2 zinc finger protein
XLOC_042375	XLOC_042375	Medtr8g014690,Medtr8g014700	chr8:4680192-4694250	WT	A16b	OK	1.01987	2.47659	1.27997	1.9784	0.0008	0.0106532	yes	LRR receptor-like kinase plant-like protein, putative
XLOC_022723	XLOC_022723	Medtr4g007090	chr4:943496-945318	WT	A16b	OK	1.5504	3.76889	1.2815	1.75649	0.003	0.0295367	yes	phospholipid N-methyltransferase
XLOC_042626	XLOC_042626	Medtr8g023830	chr8:8682818-8687402	WT	A16b	OK	4.06761	9.88886	1.28162	2.53675	5e-05	0.00101208	yes	endonuclease/exonuclease/phosphatase family protein
XLOC_032040	XLOC_032040	-	chr5:17524805-17524970	WT	A16b	OK	139.229	340.307	1.28938	1.81858	0.00375	0.0350505	yes	#N/A
XLOC_014239	XLOC_014239	Medtr3g077590	chr3:34876948-34880512	WT	A16b	OK	8.30811	20.3178	1.29015	2.92021	5e-05	0.00101208	yes	anthranilate phosphoribosyltransferase
XLOC_017204	XLOC_017204	Medtr3g064700	chr3:29161366-29163606	WT	A16b	OK	2.73577	6.69802	1.29179	1.84901	0.0022	0.0233753	yes	glutathione S-transferase, amino-terminal domain protein
XLOC_011200	XLOC_011200	Medtr2g065550	chr2:27488955-27493949	WT	A16b	OK	11.5688	28.3894	1.29511	2.7751	5e-05	0.00101208	yes	nodulin MtN21/EamA-like transporter family protein
XLOC_025705	XLOC_025705	Medtr4g117610,Medtr4g117660	chr4:48787650-48819977	WT	A16b	OK	58.751	144.252	1.29591	2.68141	5e-05	0.00101208	yes	copper amine oxidase, enzyme domain protein
XLOC_027597	XLOC_027597	Medtr5g043280	chr5:19027869-19029338	WT	A16b	OK	937.652	2306.84	1.2988	2.60806	5e-05	0.00101208	yes	hypothetical protein
XLOC_000299	XLOC_000299	Medtr1g016620	chr1:4473371-4477359	WT	A16b	OK	27.1974	67.0459	1.30168	3.08165	5e-05	0.00101208	yes	protein phosphatase 2C-like protein
XLOC_015765	XLOC_015765	Medtr3g009560	chr3:2112787-2116805	WT	A16b	OK	0.629271	1.55183	1.30222	2.06488	0.0011	0.013805	yes	P-loop nucleoside triphosphate hydrolase protein
XLOC_019929	XLOC_019929	Medtr4g039680,Medtr4g039720,Medtr4g039740	chr4:14111598-14130863	WT	A16b	OK	6.08603	15.0207	1.30338	2.46804	5e-05	0.00101208	yes	DUF642 family protein
XLOC_006226	XLOC_006226	Medtr1g106200	chr1:48105281-48108131	WT	A16b	OK	7.37999	18.2299	1.30462	2.90659	5e-05	0.00101208	yes	glycosyl hydrolase family 10 protein
XLOC_018061	XLOC_018061	Medtr3g091440	chr3:41601866-41607241	WT	A16b	OK	23.798	58.8085	1.30518	3.12415	5e-05	0.00101208	yes	calcineurin B-like protein 4-1
XLOC_033252	XLOC_033252	Medtr6g060660	chr6:21021565-21022406	WT	A16b	OK	5.18248	12.809	1.30544	2.32676	0.00035	0.00536434	yes	transmembrane protein, putative
XLOC_045323	XLOC_045323	Medtr8g019320	chr8:6779342-6783092	WT	A16b	OK	123.952	306.478	1.30601	2.8078	5e-05	0.00101208	yes	heme oxygenase 1 protein
XLOC_022344	XLOC_022344	Medtr4g125940	chr4:52300645-52303099	WT	A16b	OK	62.7422	155.167	1.30632	2.95891	5e-05	0.00101208	yes	peroxidase family protein
XLOC_041289	XLOC_041289	Medtr7g098090,Medtr7g098150,Medtr7g098160	chr7:39193088-39225457	WT	A16b	OK	2.16938	5.36688	1.3068	2.17229	0.0003	0.00472635	yes	peptide transporter
XLOC_037020	XLOC_037020	Medtr7g059290	chr7:21393730-21399699	WT	A16b	OK	5.63935	13.9688	1.30861	2.82574	5e-05	0.00101208	yes	pectate lyase-like protein
XLOC_017139	XLOC_017139	Medtr3g062610	chr3:28294351-28297483	WT	A16b	OK	6.81042	16.8739	1.30898	2.60173	5e-05	0.00101208	yes	Mn-specific cation diffusion facilitator transporter MTP81
XLOC_002884	XLOC_002884	Medtr1g104840	chr1:47256902-47257899	WT	A16b	OK	7.94092	19.6793	1.3093	2.51454	0.0003	0.00472635	yes	hypothetical protein
XLOC_008887	XLOC_008887	Medtr2g085065	chr2:36104613-36110668	WT	A16b	OK	2.7062	6.70809	1.30963	2.2411	0.00015	0.00265041	yes	Serine/Threonine kinase family protein
XLOC_000651	XLOC_000651	Medtr1g028960,Medtr1g028970	chr1:9871191-9881208	WT	A16b	OK	4.42871	10.9815	1.31012	2.16	0.00015	0.00265041	yes	glycolipid transfer protein (GLTP) family protein
XLOC_008854	XLOC_008854	Medtr2g084280	chr2:35473506-35475350	WT	A16b	OK	6.88344	17.071	1.31035	2.69059	5e-05	0.00101208	yes	transcription factor
XLOC_015851	XLOC_015851	Medtr3g012420	chr3:3374153-3435308	WT	A16b	OK	3.25582	8.08201	1.31169	2.09086	0.00015	0.00265041	yes	nodulin MtN21/EamA-like transporter family protein
XLOC_006882	XLOC_006882	Medtr2g013140	chr2:3488101-3490098	WT	A16b	OK	678.89	1689.45	1.3153	1.97911	0.00195	0.0213454	yes	stem-specific TSJT1-like protein
XLOC_015291	XLOC_015291	Medtr3g109420	chr3:50607645-50609269	WT	A16b	OK	5.58483	13.9127	1.31682	2.16532	0.00055	0.00780041	yes	2-on-2 hemoglobin
XLOC_030252	XLOC_030252	Medtr5g035430	chr5:15405450-15407370	WT	A16b	OK	15.9063	39.6777	1.31873	3.06118	5e-05	0.00101208	yes	DUF4228 domain protein
XLOC_037841	XLOC_037841	Medtr7g085800	chr7:33268218-33271648	WT	A16b	OK	40.5284	101.242	1.32081	3.14985	5e-05	0.00101208	yes	tubulin beta-1 chain
XLOC_007200	XLOC_007200	Medtr2g022460	chr2:7755880-7757715	WT	A16b	OK	17.5233	43.8134	1.3221	3.20055	5e-05	0.00101208	yes	eukaryotic aspartyl protease family protein
XLOC_040866	XLOC_040866	Medtr7g085810	chr7:33273704-33274484	WT	A16b	OK	3.19138	7.98209	1.32259	1.99613	0.0015	0.0175082	yes	AP2 domain class transcription factor
XLOC_006595	XLOC_006595	-	chr1:38060405-38060618	WT	A16b	OK	48.046	120.325	1.32444	2.01978	0.00135	0.0161604	yes	#N/A
XLOC_007815	XLOC_007815	Medtr2g038380	chr2:16726983-16730514	WT	A16b	OK	4.54468	11.3899	1.32551	2.59278	5e-05	0.00101208	yes	plant intracellular ras-group-related LRR protein
XLOC_007747	XLOC_007747	Medtr2g036650	chr2:15863689-15871687	WT	A16b	OK	10.1754	25.5181	1.32643	3.09324	5e-05	0.00101208	yes	plasma membrane H+-ATPase
XLOC_027359	XLOC_027359	Medtr5g034500,Medtr5g034590	chr5:14977073-15029067	WT	A16b	OK	15.7604	39.6393	1.33063	2.59372	5e-05	0.00101208	yes	potassium transporter-like protein
XLOC_048404	XLOC_048404	Medtr0043s0080	scaffold0043:50460-55119	WT	A16b	OK	2.17052	5.45966	1.33077	2.33924	5e-05	0.00101208	yes	hypothetical protein
XLOC_042860	XLOC_042860	Medtr8g033290	chr8:12828652-12835651	WT	A16b	OK	1.95951	4.94072	1.33423	2.43893	5e-05	0.00101208	yes	dishevelled/Egl-10/leckstrin domain protein
XLOC_005649	XLOC_005649	Medtr1g087500	chr1:39213340-39217313	WT	A16b	OK	2.08966	5.28315	1.33813	2.29684	0.00055	0.00780041	yes	hypothetical protein
XLOC_005308	XLOC_005308	Medtr1g093240	chr1:33900362-33903552	WT	A16b	OK	22.2927	56.3665	1.33826	3.20408	5e-05	0.00101208	yes	auxin-responsive AUX/IAA family protein
XLOC_044692	XLOC_044692	Medtr8g102150	chr8:42953013-42955629	WT	A16b	OK	45.904	116.095	1.33861	3.15668	5e-05	0.00101208	yes	myo-inositol oxygenase
XLOC_045379	XLOC_045379	Medtr8g022040	chr8:7711412-7714805	WT	A16b	OK	13.4548	34.1308	1.34295	3.07722	5e-05	0.00101208	yes	fluorescent IN BLUE LIGHT protein
XLOC_030538	XLOC_030538	Medtr5g044770	chr5:19648694-19650051	WT	A16b	OK	6.3928	16.2338	1.34448	2.53672	5e-05	0.00101208	yes	eukaryotic aspartyl protease family protein
XLOC_023945	XLOC_023945	Medtr4g060620	chr4:22311663-22312656	WT	A16b	OK	8.70277	22.1159	1.34554	2.69231	5e-05	0.00101208	yes	hypothetical protein
XLOC_035666	XLOC_035666	Medtr6g086060	chr6:32233744-32241660	WT	A16b	OK	8.75588	22.2527	1.34566	3.14803	5e-05	0.00101208	yes	serinc-domain serine and sphingolipid biosynthesis protein
XLOC_008353	XLOC_008353	Medtr2g062730	chr2:26494430-26498275	WT	A16b	OK	4.92315	12.522	1.34681	2.77995	5e-05	0.00101208	yes	NAC transcription factor-like protein
XLOC_014097	XLOC_014097	Medtr3g072360	chr3:32506477-32507499	WT	A16b	OK	3.91569	9.97011	1.34834	2.30254	0.0006	0.00835515	yes	hypothetical protein
XLOC_040649	XLOC_040649	Medtr7g079295,Medtr7g079300	chr7:30086995-30092693	WT	A16b	OK	4.80199	12.2483	1.35088	2.64997	5e-05	0.00101208	yes	subtilisin-like serine protease
XLOC_018196	XLOC_018196	Medtr3g095560	chr3:43665578-43666563	WT	A16b	OK	73.0776	186.86	1.35446	3.26783	5e-05	0.00101208	yes	RING-H2 zinc finger protein
XLOC_024949	XLOC_024949	Medtr4g093850	chr4:37212675-37218287	WT	A16b	OK	2.80586	7.18724	1.35699	2.66039	5e-05	0.00101208	yes	phototropic-responsive NPH3 family protein
XLOC_013118	XLOC_013118	Medtr3g037690	chr3:13852856-13855884	WT	A16b	OK	0.937876	2.40306	1.3574	2.1277	0.0004	0.00603902	yes	receptor-like kinase
XLOC_012089	XLOC_012089	Medtr2g098520,Medtr2g098540	chr2:42154587-42170139	WT	A16b	OK	33.5867	86.1842	1.35954	2.99136	5e-05	0.00101208	yes	glycoside hydrolase family 1 protein
XLOC_005207	XLOC_005207	Medtr1g072860	chr1:32370732-32372942	WT	A16b	OK	1.07223	2.75438	1.36111	1.82691	0.0038	0.0353972	yes	cyclin-dependent kinase inhibitor family protein
XLOC_047919	XLOC_047919	Medtr0004s0650	scaffold0004:373425-376344	WT	A16b	OK	46.5618	119.728	1.36254	2.78431	5e-05	0.00101208	yes	glycerol-3-phosphate transporter
XLOC_008000	XLOC_008000	Medtr2g044810	chr2:19474505-19477394	WT	A16b	OK	0.574005	1.47682	1.36336	1.69059	0.0057	0.0479725	yes	pectinesterase/pectinesterase inhibitor
XLOC_046906	XLOC_046906	Medtr8g080370	chr8:34521202-34564015	WT	A16b	OK	39.2078	101.004	1.36519	2.21963	0.0004	0.00603902	yes	kelch repeat F-box protein
XLOC_010288	XLOC_010288	Medtr2g028940	chr2:10766244-10771229	WT	A16b	OK	1.36881	3.53637	1.36935	2.50996	0.00015	0.00265041	yes	E3 ubiquitin-protein ligase LIN-like protein, putative
XLOC_017441	XLOC_017441	Medtr3g072520	chr3:32615707-32618234	WT	A16b	OK	1.67625	4.33246	1.36995	2.22224	0.0004	0.00603902	yes	nodulin MtN21/EamA-like transporter family protein
XLOC_014893	XLOC_014893	Medtr3g096980	chr3:44418972-44424310	WT	A16b	OK	1.45916	3.77143	1.36997	2.23985	0.00025	0.00405859	yes	fatty acid amide hydrolase-like protein
XLOC_029585	XLOC_029585	Medtr5g014150	chr5:4707360-4713269	WT	A16b	OK	26.1294	67.6189	1.37175	3.10866	5e-05	0.00101208	yes	peptide transporter
XLOC_002619	XLOC_002619	Medtr1g096310	chr1:43364173-43366117	WT	A16b	OK	1.46838	3.80207	1.37256	2.11487	0.0005	0.00726856	yes	caffeic acid O-methyltransferase
XLOC_044395	XLOC_044395	Medtr8g091995	chr8:38390638-38394083	WT	A16b	OK	15.3798	39.8838	1.37477	2.92013	5e-05	0.00101208	yes	nudix family hydrolase
XLOC_018245	XLOC_018245	Medtr3g096800,Medtr3g096830	chr3:44304807-44319007	WT	A16b	OK	23.7055	61.531	1.37609	2.24546	0.00015	0.00265041	yes	transmembrane amino acid transporter family protein
XLOC_004344	XLOC_004344	Medtr1g044210	chr1:16683480-16687605	WT	A16b	OK	0.558715	1.45463	1.38047	1.98486	0.00145	0.01707	yes	ethylene receptor
XLOC_000746	XLOC_000746	Medtr1g032100	chr1:11357487-11361161	WT	A16b	OK	1.56448	4.07319	1.38048	2.47375	5e-05	0.00101208	yes	ankyrin repeat plant-like protein
XLOC_026843	XLOC_026843	Medtr5g019580	chr5:7404212-7406208	WT	A16b	OK	1.40459	3.65966	1.38156	2.12212	0.0006	0.00835515	yes	UDP-glucosyltransferase family protein
XLOC_021507	XLOC_021507	Medtr4g094698	chr4:38752750-38753724	WT	A16b	OK	5.61362	14.638	1.38271	2.63625	5e-05	0.00101208	yes	VQ motif protein
XLOC_041486	XLOC_041486	Medtr7g104110,Medtr7g104130	chr7:42139606-42159530	WT	A16b	OK	1.01585	2.65815	1.38774	2.55891	0.00015	0.00265041	yes	drug resistance transporter-like ABC domain protein
XLOC_020430	XLOC_020430	Medtr4g062520	chr4:23238018-23239174	WT	A16b	OK	2.63968	6.91358	1.38907	2.26731	0.00025	0.00405859	yes	disease resistance-responsive, dirigent domain protein
XLOC_009445	XLOC_009445	Medtr2g101920	chr2:43851531-43855716	WT	A16b	OK	0.935669	2.45178	1.38976	1.85451	0.0037	0.0347185	yes	transmembrane amino acid transporter family protein
XLOC_022596	XLOC_022596	Medtr4g133230	chr4:55735489-55740133	WT	A16b	OK	46.7535	122.7	1.39199	3.21972	5e-05	0.00101208	yes	tonoplast dicarboxylate transporter-like protein
XLOC_039876	XLOC_039876	Medtr7g051240	chr7:17939462-17945735	WT	A16b	OK	1.95604	5.14547	1.39537	2.40005	5e-05	0.00101208	yes	FAD-dependent oxidoreductase
XLOC_003698	XLOC_003698	Medtr1g021955	chr1:6698129-6701849	WT	A16b	OK	3.35354	8.82274	1.39554	2.43755	5e-05	0.00101208	yes	PPR containing plant-like protein
XLOC_026234	XLOC_026234	-	chr4:12859526-12859694	WT	A16b	OK	153.314	403.745	1.39696	2.11572	0.0006	0.00835515	yes	#N/A
XLOC_038455	XLOC_038455	Medtr7g104940,Medtr7g104950	chr7:42547446-42552281	WT	A16b	OK	3.67643	9.68833	1.39794	1.98522	0.00145	0.01707	yes	SAUR-like auxin-responsive family protein
XLOC_023119	XLOC_023119	Medtr4g021470	chr4:6984926-6990880	WT	A16b	OK	30.4651	80.2859	1.39799	3.47007	5e-05	0.00101208	yes	branched chain alpha-keto acid dehydrogenase E1 beta
XLOC_045386	XLOC_045386	Medtr8g022300	chr8:7896499-7898097	WT	A16b	OK	24.1158	63.6424	1.40001	3.31308	5e-05	0.00101208	yes	dormancy/auxin associated protein
XLOC_047635	XLOC_047635	Medtr8g105740	chr8:44588904-44593458	WT	A16b	OK	35.7893	94.7211	1.40416	3.21895	5e-05	0.00101208	yes	trehalose-6-phosphate synthase domain protein
XLOC_018027	XLOC_018027	Medtr3g090530	chr3:41035309-41037427	WT	A16b	OK	41.6306	110.199	1.40439	3.48656	5e-05	0.00101208	yes	glycolipid transfer protein (GLTP) family protein
XLOC_025291	XLOC_025291	Medtr4g103550	chr4:42797979-42801133	WT	A16b	OK	264.185	699.908	1.40562	2.3034	0.0002	0.00337241	yes	SNF1-related kinase regulatory subunit gamma 1
XLOC_038197	XLOC_038197	Medtr7g096530	chr7:38731013-38732933	WT	A16b	OK	1.80564	4.78561	1.4062	2.25505	0.0004	0.00603902	yes	LOB domain protein
XLOC_005369	XLOC_005369	Medtr1g078030	chr1:34884478-34888325	WT	A16b	OK	161.856	429.288	1.40723	2.62574	5e-05	0.00101208	yes	mammalian STARD2 lipid-binding START domain protein
XLOC_010715	XLOC_010715	Medtr2g041620	chr2:18274583-18277891	WT	A16b	OK	9.73261	25.8207	1.40763	3.16439	5e-05	0.00101208	yes	acyl-CoA N-acyltransferase (NAT) superfamily protein
XLOC_002228	XLOC_002228	-	chr1:37321645-37324930	WT	A16b	OK	16.2295	43.1062	1.40928	2.98615	5e-05	0.00101208	yes	#N/A
XLOC_034377	XLOC_034377	Medtr6g018270	chr6:6983956-6985940	WT	A16b	OK	10.9129	28.9965	1.40985	3.06434	5e-05	0.00101208	yes	seed specific protein Bn15D17A
XLOC_004764	XLOC_004764	Medtr1g057110	chr1:25083515-25084132	WT	A16b	OK	3.51785	9.36747	1.41296	1.98399	0.00135	0.0161604	yes	Kunitz type trypsin inhibitor / Alpha-fucosidase
XLOC_004516	XLOC_004516	Medtr1g051120	chr1:19499598-19505473	WT	A16b	OK	17.7989	47.4146	1.41355	2.15048	0.00235	0.0245477	yes	auxin-induced 5NG4-like protein
XLOC_012053	XLOC_012053	Medtr2g097580	chr2:41678972-41680638	WT	A16b	OK	37.5312	100.013	1.41403	3.53674	5e-05	0.00101208	yes	ZIP metal ion transporter family protein
XLOC_038801	XLOC_038801	Medtr7g115410	chr7:47685178-47688490	WT	A16b	OK	3.15066	8.41291	1.41695	2.1586	0.00035	0.00536434	yes	SSXT protein (amino-terminal region) protein
XLOC_015444	XLOC_015444	Medtr3g113270	chr3:52952861-52954558	WT	A16b	OK	1.27536	3.40805	1.41804	2.11623	0.001	0.0127417	yes	ATRAD3-like protein
XLOC_021848	XLOC_021848	Medtr4g108260	chr4:44906358-44908427	WT	A16b	OK	15.7349	42.1526	1.42166	3.01607	5e-05	0.00101208	yes	aldose 1-epimerase family protein
XLOC_037376	XLOC_037376	Medtr7g072575	chr7:27004941-27008240	WT	A16b	OK	89.8915	241.49	1.42571	2.99753	5e-05	0.00101208	yes	CBL-interacting kinase
XLOC_020507	XLOC_020507	Medtr4g064893	chr4:24244047-24246190	WT	A16b	OK	4.44798	11.9503	1.42582	2.93052	5e-05	0.00101208	yes	cation diffusion facilitator family transporter
XLOC_022955	XLOC_022955	Medtr4g014680	chr4:4177926-4183151	WT	A16b	OK	1.01927	2.7587	1.43646	2.47491	5e-05	0.00101208	yes	ethylene-overproduction protein
XLOC_041243	XLOC_041243	Medtr7g096150	chr7:38558007-38559132	WT	A16b	OK	2.48197	6.71898	1.43676	2.27598	0.0005	0.00726856	yes	photosystem II reaction center W
XLOC_008133	XLOC_008133	Medtr2g450160	chr2:22117366-22124600	WT	A16b	OK	2.95244	7.99867	1.43785	2.14338	0.00025	0.00405859	yes	glycerophosphoryl diester phosphodiesterase protein
XLOC_003719	XLOC_003719	Medtr1g022315	chr1:7044034-7048221	WT	A16b	OK	31.2793	84.7478	1.43797	3.50926	5e-05	0.00101208	yes	sugar porter (SP) family MFS transporter
XLOC_008663	XLOC_008663	Medtr2g076670	chr2:32093454-32099214	WT	A16b	OK	144.7	392.084	1.4381	1.8951	0.00545	0.0461722	yes	phosphoenolpyruvate carboxylase
XLOC_003816	XLOC_003816	Medtr1g025980	chr1:8360878-8362371	WT	A16b	OK	3.03321	8.22957	1.43997	2.49294	0.00015	0.00265041	yes	peroxidase family protein
XLOC_026897	XLOC_026897	Medtr5g020940	chr5:8028596-8031522	WT	A16b	OK	8.53882	23.1701	1.44016	2.99289	5e-05	0.00101208	yes	salicylic acid carboxyl methyltransferase
XLOC_031441	XLOC_031441	Medtr5g082480	chr5:35441347-35450370	WT	A16b	OK	3.43092	9.32304	1.4422	2.76196	5e-05	0.00101208	yes	ATP-binding protein, putative
XLOC_013235	XLOC_013235	Medtr3g053890	chr3:16788704-16793672	WT	A16b	OK	2.22177	6.03903	1.4426	2.48595	0.0001	0.00188682	yes	serine-glyoxylate aminotransferase-like protein
XLOC_000658	XLOC_000658	Medtr1g029150	chr1:9950087-9952717	WT	A16b	OK	5.0999	13.9355	1.45022	2.95991	5e-05	0.00101208	yes	stearoyl-acyl-carrier desaturase
XLOC_006583	XLOC_006583	-	chr1:30003555-30003718	WT	A16b	OK	114.737	313.582	1.45051	1.80159	0.0039	0.0361009	yes	#N/A
XLOC_037197	XLOC_037197	Medtr7g066690	chr7:24289152-24293583	WT	A16b	OK	6.7667	18.5419	1.45426	3.09241	5e-05	0.00101208	yes	uncoupling protein
XLOC_035957	XLOC_035957	Medtr7g006450	chr7:698036-703921	WT	A16b	OK	1.28891	3.54047	1.45779	2.71233	5e-05	0.00101208	yes	leucyl-tRNA synthetase
XLOC_002242	XLOC_002242	Medtr1g084050	chr1:37484309-37485662	WT	A16b	OK	3.31677	9.12001	1.45925	2.42674	0.0001	0.00188682	yes	nicotianamine synthase-like protein
XLOC_003449	XLOC_003449	Medtr1g013050	chr1:2810794-2814996	WT	A16b	OK	78.0773	214.706	1.45939	2.91567	5e-05	0.00101208	yes	aspartate aminotransferase
XLOC_050084	XLOC_050084	Medtr1242s0010	scaffold1242:0-2302	WT	A16b	OK	162.99	448.232	1.45946	3.13365	5e-05	0.00101208	yes	phosphoglycerate kinase-like protein
XLOC_005008	XLOC_005008	Medtr1g068630	chr1:29314063-29319420	WT	A16b	OK	3.46052	9.57093	1.46767	2.61013	5e-05	0.00101208	yes	nodulin MtN21/EamA-like transporter family protein
XLOC_034341	XLOC_034341	Medtr6g016880	chr6:6553788-6558474	WT	A16b	OK	1.53164	4.23618	1.46769	2.31406	0.00055	0.00780041	yes	Pmr5/Cas1p GDSL/SGNH-like acyl-esterase family protein
XLOC_044985	XLOC_044985	Medtr8g008660	chr8:1800111-1801920	WT	A16b	OK	0.900334	2.49067	1.468	1.88209	0.0036	0.0340298	yes	alpha/beta fold hydrolase
XLOC_008227	XLOC_008227	Medtr2g058625	chr2:24225443-24226013	WT	A16b	OK	5.21675	14.4345	1.46829	1.80422	0.0032	0.0310125	yes	Nodule Cysteine-Rich (NCR) secreted peptide
XLOC_045515	XLOC_045515	Medtr8g027870	chr8:10201535-10203121	WT	A16b	OK	0.794493	2.20185	1.47061	1.99425	0.0015	0.0175082	yes	UDP-glucosyltransferase family protein
XLOC_048890	XLOC_048890	Medtr0137s0080	scaffold0137:33738-41632	WT	A16b	OK	0.70733	1.96043	1.47071	2.17119	0.0002	0.00337241	yes	E3 ubiquitin-protein ligase KEG
XLOC_006694	XLOC_006694	Medtr2g007570	chr2:1028549-1033154	WT	A16b	OK	20.336	56.5901	1.47651	2.94141	5e-05	0.00101208	yes	PPR containing plant-like protein
XLOC_016851	XLOC_016851	Medtr3g058630	chr3:23324435-23327093	WT	A16b	OK	1.34976	3.75655	1.4767	2.14619	0.00065	0.00895395	yes	ZIP metal ion transporter family protein
XLOC_049925	XLOC_049925	Medtr0879s0010	scaffold0879:4352-4829	WT	A16b	OK	6.47657	18.0657	1.47995	2.29582	0.00195	0.0213454	yes	hypothetical protein
XLOC_006348	XLOC_006348	Medtr1g110870	chr1:50054284-50056406	WT	A16b	OK	0.98815	2.75669	1.48013	2.10592	0.00155	0.0179391	yes	zinc finger constans-like protein
XLOC_009352	XLOC_009352	Medtr2g099175	chr2:42538895-42540742	WT	A16b	OK	1.60696	4.48789	1.48171	2.22732	0.00065	0.00895395	yes	peroxidase family protein
XLOC_013661	XLOC_013661	Medtr3g463660	chr3:25514606-25515734	WT	A16b	OK	1.25143	3.4963	1.48225	2.03335	0.0016	0.0184067	yes	3-oxo-delta(4,5)-steroid 5-beta-reductase-like protein
XLOC_002366	XLOC_002366	Medtr1g087920	chr1:39359723-39361274	WT	A16b	OK	35.6793	99.8444	1.48459	3.19835	5e-05	0.00101208	yes	ethylene response factor
XLOC_009953	XLOC_009953	Medtr2g017875	chr2:5555901-5561770	WT	A16b	OK	0.916027	2.56478	1.48537	1.97408	0.00215	0.0229457	yes	GDSL-like lipase/acylhydrolase
XLOC_040776	XLOC_040776	Medtr7g082800	chr7:31751212-31753143	WT	A16b	OK	18.0367	50.5609	1.48709	3.53868	5e-05	0.00101208	yes	MATE efflux family protein
XLOC_018791	XLOC_018791	Medtr3g111780	chr3:52289424-52290522	WT	A16b	OK	1.47556	4.13929	1.48812	2.08383	0.0015	0.0175082	yes	ovate transcriptional repressor
XLOC_018154	XLOC_018154	Medtr3g093970	chr3:42931194-42932903	WT	A16b	OK	9.58733	26.9352	1.49029	3.40718	5e-05	0.00101208	yes	hypothetical protein
XLOC_021826	XLOC_021826	Medtr4g107630	chr4:44583771-44586598	WT	A16b	OK	1.97001	5.53519	1.49043	2.5277	5e-05	0.00101208	yes	integral membrane HPP family protein
XLOC_031195	XLOC_031195	Medtr5g075040	chr5:31875839-31876843	WT	A16b	OK	3.04493	8.56136	1.49143	2.45756	5e-05	0.00101208	yes	hypothetical protein
XLOC_016973	XLOC_016973	Medtr3g463080	chr3:25250641-25256724	WT	A16b	OK	0.531102	1.49421	1.49232	1.97918	0.0018	0.0201636	yes	sodium-dependent phosphate transporter, putative
XLOC_043793	XLOC_043793	Medtr8g069880	chr8:29551398-29553538	WT	A16b	OK	0.750269	2.11095	1.49241	2.08922	0.00095	0.0122675	yes	ankyrin repeat protein
XLOC_006890	XLOC_006890	Medtr2g013370	chr2:3591318-3593054	WT	A16b	OK	1.04379	2.93825	1.49312	2.24085	0.0004	0.00603902	yes	Dof domain zinc finger protein
XLOC_031205	XLOC_031205	Medtr5g075300	chr5:31987993-31990474	WT	A16b	OK	1.29204	3.64345	1.49566	2.189	0.00045	0.00665258	yes	polyol/monosaccharide transporter 1
XLOC_009737	XLOC_009737	Medtr2g010730	chr2:2494831-2496169	WT	A16b	OK	1.44841	4.09213	1.49838	1.95861	0.0026	0.0265662	yes	salt stress response/antifungal domain protein
XLOC_021818	XLOC_021818	Medtr4g107370	chr4:44395191-44397070	WT	A16b	OK	6.48568	18.3355	1.49931	3.36842	5e-05	0.00101208	yes	P-loop nucleoside triphosphate hydrolase protein
XLOC_026804	XLOC_026804	Medtr5g018480,Medtr5g018500	chr5:6898408-6904030	WT	A16b	OK	2.3992	6.79834	1.50263	2.33201	0.0001	0.00188682	yes	cytochrome P450 family protein
XLOC_039307	XLOC_039307	Medtr7g020870	chr7:6523212-6527508	WT	A16b	OK	16.0635	45.56	1.50398	3.54649	5e-05	0.00101208	yes	myb/SANT-like DNA-binding domain protein
XLOC_042306	XLOC_042306	Medtr8g012565	chr8:3629639-3635402	WT	A16b	OK	0.62125	1.76203	1.504	1.96736	0.00125	0.0151716	yes	1-deoxy-D-xylulose 5-phosphate reductoisomerase
XLOC_010277	XLOC_010277	Medtr2g028610	chr2:10613525-10615435	WT	A16b	OK	0.627777	1.7831	1.50606	2.00229	0.00195	0.0213454	yes	ATRAD3, putative
XLOC_021519	XLOC_021519	Medtr4g094790	chr4:39003048-39007649	WT	A16b	OK	3.28174	9.35184	1.51079	3.33145	5e-05	0.00101208	yes	LRR receptor-like kinase family protein
XLOC_038842	XLOC_038842	Medtr7g116710	chr7:48194769-48198660	WT	A16b	OK	3.2053	9.15196	1.51362	2.81131	5e-05	0.00101208	yes	ABIL1-like protein
XLOC_014626	XLOC_014626	Medtr3g088655	chr3:40394231-40394711	WT	A16b	OK	51.8372	148.02	1.51373	3.39038	5e-05	0.00101208	yes	EF hand calcium-binding family protein
XLOC_001924	XLOC_001924	Medtr1g073610	chr1:32666928-32668276	WT	A16b	OK	1.19787	3.42159	1.51419	1.94432	0.0032	0.0310125	yes	plant acid phosphatase
XLOC_025152	XLOC_025152	Medtr4g098500	chr4:40583418-40586734	WT	A16b	OK	1.09596	3.13108	1.51447	2.3923	5e-05	0.00101208	yes	LSD1-type zinc finger protein
XLOC_026054	XLOC_026054	Medtr4g129580	chr4:53984534-53984812	WT	A16b	OK	13.6279	38.9359	1.51454	1.87944	0.0014	0.0166241	yes	hypothetical protein
XLOC_034130	XLOC_034130	Medtr6g011440	chr6:3235875-3239444	WT	A16b	OK	0.804538	2.30105	1.51606	1.83408	0.00275	0.0277443	yes	P21-Rho-binding domain protein
XLOC_042601	XLOC_042601	Medtr8g023130	chr8:8275145-8279407	WT	A16b	OK	1.37505	3.93329	1.51625	2.5016	0.0001	0.00188682	yes	carboxy-terminal region remorin
XLOC_019183	XLOC_019183	Medtr4g008860	chr4:1725343-1727163	WT	A16b	OK	19.4838	55.7375	1.51637	3.57374	5e-05	0.00101208	yes	ethylene response factor
XLOC_029220	XLOC_029220	Medtr5g098800	chr5:43267395-43273287	WT	A16b	OK	22.6776	64.9972	1.51911	3.49177	5e-05	0.00101208	yes	coproporphyrinogen III oxidase
XLOC_001347	XLOC_001347	Medtr1g052640	chr1:21538162-21549370	WT	A16b	OK	1.32481	3.79889	1.51979	2.71111	5e-05	0.00101208	yes	stress up-regulated Nod 19 protein
XLOC_017039	XLOC_017039	Medtr3g465590	chr3:26558140-26562054	WT	A16b	OK	0.435226	1.25194	1.52433	1.9782	0.0027	0.027355	yes	Serine/Threonine-kinase DDB-G0267514-like protein
XLOC_045800	XLOC_045800	Medtr8g038620	chr8:14324369-14326128	WT	A16b	OK	1.15922	3.33827	1.52595	2.00893	0.00215	0.0229457	yes	two-component response regulator ARR3-like protein
XLOC_029880	XLOC_029880	Medtr5g024070	chr5:9632167-9635742	WT	A16b	OK	1.93894	5.58945	1.52744	2.46689	5e-05	0.00101208	yes	plant regulator RWP-RK family protein
XLOC_033381	XLOC_033381	Medtr6g066380	chr6:24706248-24709800	WT	A16b	OK	0.551531	1.59134	1.52873	1.93598	0.0023	0.0241437	yes	MATE efflux family protein
XLOC_011807	XLOC_011807	Medtr2g089000	chr2:37539427-37541705	WT	A16b	OK	24.9804	72.0986	1.52918	3.4048	5e-05	0.00101208	yes	BHLH domain class transcription factor
XLOC_010209	XLOC_010209	Medtr2g026140,Medtr2g026160	chr2:9440598-9456189	WT	A16b	OK	1.42409	4.12686	1.53501	2.09186	0.0003	0.00472635	yes	inositol transporter, putative
XLOC_015745	XLOC_015745	Medtr3g008960,Medtr3g009010,Medtr3g009020,Medtr3g009030	chr3:1716737-1759978	WT	A16b	OK	21.4099	62.0824	1.53591	3.79123	5e-05	0.00101208	yes	glycoside hydrolase family 5 protein
XLOC_027096	XLOC_027096	-	chr5:10694753-10695057	WT	A16b	OK	26.5961	77.1295	1.53607	1.75814	0.00535	0.0455058	yes	#N/A
XLOC_048552	XLOC_048552	Medtr0062s0020	scaffold0062:5037-6252	WT	A16b	OK	4.93559	14.3292	1.53766	3.14636	5e-05	0.00101208	yes	glycoside hydrolase family 18 protein
XLOC_028887	XLOC_028887	Medtr5g090740	chr5:39503826-39504673	WT	A16b	OK	2.92428	8.49445	1.53844	2.3927	0.0001	0.00188682	yes	AAA domain protein
XLOC_008099	XLOC_008099	Medtr2g048900	chr2:21615899-21622152	WT	A16b	OK	39.456	114.691	1.53943	3.23553	5e-05	0.00101208	yes	endoplasmic oxidoreductin protein
XLOC_047289	XLOC_047289	Medtr8g094800	chr8:39597218-39601599	WT	A16b	OK	0.578142	1.69318	1.55024	2.30084	0.00015	0.00265041	yes	polyketide cyclase/dehydrase and lipid transporter
XLOC_032826	XLOC_032826	Medtr6g036450	chr6:12749091-12755916	WT	A16b	OK	0.606152	1.77958	1.55379	1.80173	0.00395	0.0365109	yes	nodulin MtN21/EamA-like transporter family protein
XLOC_007392	XLOC_007392	Medtr2g028580	chr2:10604133-10610103	WT	A16b	OK	3.41507	10.0275	1.55397	3.37858	5e-05	0.00101208	yes	LRR receptor-like kinase
XLOC_009701	XLOC_009701	Medtr2g009480	chr2:1929385-1930020	WT	A16b	OK	6.89807	20.2584	1.55426	2.62927	5e-05	0.00101208	yes	leguminosin group485 secreted peptide
XLOC_037965	XLOC_037965	Medtr7g089860	chr7:35219205-35219959	WT	A16b	OK	1.33996	3.93722	1.55499	1.83009	0.00425	0.0384142	yes	VQ motif protein
XLOC_007037	XLOC_007037	Medtr2g017630	chr2:5409394-5410749	WT	A16b	OK	1.59353	4.69125	1.55775	1.92602	0.00175	0.0197534	yes	rhodanese/cell cycle control phosphatase protein
XLOC_020643	XLOC_020643	Medtr4g070010	chr4:26342498-26346581	WT	A16b	OK	6.79766	20.0585	1.56111	3.57226	5e-05	0.00101208	yes	BTB/POZ domain plant-like protein, putative
XLOC_043016	XLOC_043016	Medtr8g041390	chr8:15570996-15574452	WT	A16b	OK	146.802	433.425	1.56191	2.51029	0.0001	0.00188682	yes	nodulin MtN21/EamA-like transporter family protein
XLOC_021671	XLOC_021671	Medtr4g101600	chr4:41974562-41980936	WT	A16b	OK	0.636212	1.88207	1.56474	2.01624	0.00275	0.0277443	yes	trehalose-phosphate phosphatase
XLOC_010059	XLOC_010059	Medtr2g021242,Medtr2g021248,Medtr2g021255	chr2:7191377-7207199	WT	A16b	OK	24.9169	73.7112	1.56476	3.64769	5e-05	0.00101208	yes	glutamine synthetase domain protein
XLOC_045436	XLOC_045436	Medtr8g023990	chr8:8774218-8776349	WT	A16b	OK	1.46672	4.34671	1.56733	2.60906	0.00015	0.00265041	yes	B3 DNA-binding domain protein
XLOC_044981	XLOC_044981	Medtr8g007675	chr8:1771342-1773284	WT	A16b	OK	1.01211	3.00472	1.56986	1.93456	0.0039	0.0361009	yes	alpha/beta fold hydrolase
XLOC_024464	XLOC_024464	Medtr4g077940	chr4:29940107-29943330	WT	A16b	OK	0.94793	2.81501	1.57029	2.13057	0.0008	0.0106532	yes	protein transporter
XLOC_009659	XLOC_009659	Medtr2g007990	chr2:1235568-1239137	WT	A16b	OK	1.00566	2.99795	1.57583	2.2222	0.0004	0.00603902	yes	auxin-induced 5NG4-like protein
XLOC_026607	XLOC_026607	Medtr5g012810	chr5:3928870-3930292	WT	A16b	OK	363.18	1084.64	1.57846	3.19709	5e-05	0.00101208	yes	major intrinsic protein (MIP) family transporter
XLOC_017582	XLOC_017582	Medtr3g077030	chr3:34587138-34590055	WT	A16b	OK	15.7425	47.0609	1.57986	3.69637	5e-05	0.00101208	yes	PB1 domain protein
XLOC_025685	XLOC_025685	Medtr4g117090	chr4:48521335-48522950	WT	A16b	OK	4.29951	12.863	1.58098	3.12444	5e-05	0.00101208	yes	xyloglucanase-specific endoglucanase inhibitor protein
XLOC_033896	XLOC_033896	Medtr6g090130	chr6:34224556-34229361	WT	A16b	OK	63.7148	190.648	1.58121	3.12264	5e-05	0.00101208	yes	6-phosphofructokinase
XLOC_049311	XLOC_049311	Medtr0305s0020	scaffold0305:12296-16120	WT	A16b	OK	6.47991	19.418	1.58335	3.38082	5e-05	0.00101208	yes	C2 calcium/lipid-binding and GRAM domain protein
XLOC_042023	XLOC_042023	-	chr7:24183536-24183737	WT	A16b	OK	20.5122	61.5592	1.58549	1.77788	0.00595	0.0493835	yes	#N/A
XLOC_020000	XLOC_020000	Medtr4g045990	chr4:16005183-16005972	WT	A16b	OK	12.1722	36.674	1.59117	3.15199	5e-05	0.00101208	yes	wound-responsive family protein
XLOC_008754	XLOC_008754	Medtr2g080010	chr2:33761665-33764021	WT	A16b	OK	0.724971	2.18668	1.59275	2.15706	0.00055	0.00780041	yes	NAC transcription factor-like protein
XLOC_046845	XLOC_046845	Medtr8g078790	chr8:33571309-33572258	WT	A16b	OK	11.65	35.1773	1.59431	3.21645	5e-05	0.00101208	yes	DUF4228 domain protein
XLOC_038268	XLOC_038268	Medtr7g099260	chr7:39789339-39791288	WT	A16b	OK	3.62076	10.9737	1.59968	2.89815	5e-05	0.00101208	yes	TPR repeat protein
XLOC_014883	XLOC_014883	Medtr3g096750	chr3:44277736-44279975	WT	A16b	OK	0.868026	2.63304	1.60092	1.94146	0.0034	0.0326376	yes	PsbP domain protein
XLOC_002446	XLOC_002446	Medtr1g090667	chr1:40611542-40618675	WT	A16b	OK	0.527014	1.59928	1.60151	2.01371	0.00235	0.0245477	yes	FAD/NAD(P)-binding oxidoreductase family protein
XLOC_012814	XLOC_012814	Medtr3g025260	chr3:7674966-7683298	WT	A16b	OK	0.587731	1.79004	1.60677	1.97158	0.0021	0.022626	yes	flavonoid hydroxylase
XLOC_036727	XLOC_036727	Medtr7g045510,Medtr7g045860	chr7:16022823-16174220	WT	A16b	OK	0.471784	1.43769	1.60756	2.35186	0.0003	0.00472635	yes	LRR receptor-like kinase family protein
XLOC_042545	XLOC_042545	Medtr8g020840	chr8:7352442-7354694	WT	A16b	OK	6.07471	18.5466	1.61027	3.61492	5e-05	0.00101208	yes	GRAS family transcription factor
XLOC_009661	XLOC_009661	Medtr2g008030	chr2:1250642-1254618	WT	A16b	OK	39.8461	122.002	1.6144	3.83156	5e-05	0.00101208	yes	fructose-1,6-bisphosphatase, cytosolic-like protein
XLOC_027392	XLOC_027392	Medtr5g035610	chr5:15501112-15501772	WT	A16b	OK	35.0793	107.479	1.61536	3.70542	5e-05	0.00101208	yes	transmembrane protein, putative
XLOC_009182	XLOC_009182	Medtr2g093960	chr2:40039885-40042385	WT	A16b	OK	0.702996	2.15912	1.61886	2.03739	0.00135	0.0161604	yes	C2H2-type zinc finger protein
XLOC_025534	XLOC_025534	Medtr4g113080	chr4:46455978-46463876	WT	A16b	OK	0.48643	1.49671	1.62149	2.20077	0.00085	0.011187	yes	LisH-SSDP-WD40
XLOC_026672	XLOC_026672	Medtr5g014370	chr5:4823425-4824229	WT	A16b	OK	10.9697	33.7533	1.6215	3.24552	5e-05	0.00101208	yes	hypothetical protein
XLOC_019351	XLOC_019351	Medtr4g415390	chr4:4530955-4538633	WT	A16b	OK	0.746282	2.29777	1.62244	2.32991	0.0003	0.00472635	yes	auxin influx transporter
XLOC_049545	XLOC_049545	Medtr0443s0040	scaffold0443:8406-9711	WT	A16b	OK	0.605132	1.86395	1.62304	1.93233	0.0046	0.0407147	yes	glycoside hydrolase family 18 protein
XLOC_025154	XLOC_025154	Medtr4g098530	chr4:40611730-40614090	WT	A16b	OK	21.1155	65.3278	1.62939	3.95095	5e-05	0.00101208	yes	plant intracellular ras group-related LRR protein
XLOC_048405	XLOC_048405	Medtr0043s0110	scaffold0043:73080-75514	WT	A16b	OK	0.341456	1.0569	1.63007	2.08685	0.00245	0.0254125	yes	LRR and NB-ARC domain disease resistance protein
XLOC_041936	XLOC_041936	Medtr7g116870	chr7:48254024-48256186	WT	A16b	OK	0.760942	2.35928	1.63249	2.1693	0.0014	0.0166241	yes	lanatoside 15-O-acetylesterase
XLOC_023196	XLOC_023196	Medtr4g024370	chr4:8243458-8249190	WT	A16b	OK	6.75499	20.9525	1.63309	3.20671	5e-05	0.00101208	yes	DUF1442 family protein
XLOC_002426	XLOC_002426	Medtr1g090170	chr1:40395350-40396983	WT	A16b	OK	1.13535	3.52381	1.634	2.38136	0.0003	0.00472635	yes	AP2 domain class transcription factor
XLOC_022908	XLOC_022908	Medtr4g012860	chr4:3448346-3449648	WT	A16b	OK	0.597571	1.85805	1.63661	1.9321	0.00375	0.0350505	yes	pyridoxal biosynthesis protein PDX1, putative
XLOC_006504	XLOC_006504	Medtr1g115900	chr1:52342786-52344943	WT	A16b	OK	0.838189	2.6067	1.63688	2.24006	0.0007	0.00952645	yes	cationic peroxidase
XLOC_049921	XLOC_049921	Medtr0874s0020	scaffold0874:2208-4891	WT	A16b	OK	3.47346	10.8031	1.637	3.20588	5e-05	0.00101208	yes	ABC transporter C family-like protein
XLOC_042735	XLOC_042735	Medtr8g028430	chr8:10763966-10766565	WT	A16b	OK	1.53432	4.78312	1.64035	2.66471	5e-05	0.00101208	yes	hydrolyzing O-glycosyl compounds hydrolase
XLOC_008933	XLOC_008933	Medtr2g086920	chr2:36515625-36517634	WT	A16b	OK	4.26012	13.286	1.64094	3.21036	5e-05	0.00101208	yes	F-box plant-like protein
XLOC_024113	XLOC_024113	Medtr4g065850	chr4:24780995-24782422	WT	A16b	OK	1.19667	3.73393	1.64166	2.26527	0.00075	0.0100642	yes	LRR receptor-like kinase family protein
XLOC_042310	XLOC_042310	Medtr8g012595,Medtr8g012615	chr8:3661071-3686754	WT	A16b	OK	4.71439	14.7164	1.64228	3.03268	5e-05	0.00101208	yes	ER lumen protein retaining receptor family protein
XLOC_038708	XLOC_038708	Medtr7g112720	chr7:46378001-46382627	WT	A16b	OK	3.22378	10.0738	1.64378	3.17736	5e-05	0.00101208	yes	heparan-alpha-glucosaminide N-acetyltransferase-like protein
XLOC_030825	XLOC_030825	Medtr5g061860	chr5:25703146-25708741	WT	A16b	OK	2.85862	8.93856	1.64472	3.41851	5e-05	0.00101208	yes	sulfate/bicarbonate/oxalate exchanger and transporter sat-1
XLOC_027576	XLOC_027576	Medtr5g042320	chr5:18606269-18609160	WT	A16b	OK	8.82411	27.6186	1.64612	3.1488	5e-05	0.00101208	yes	emp24/gp25L/p24 family protein
XLOC_017949	XLOC_017949	Medtr3g087540	chr3:39681581-39682315	WT	A16b	OK	7.85349	24.5996	1.64723	2.57846	0.0001	0.00188682	yes	pollen Ole e I family allergen
XLOC_023311	XLOC_023311	Medtr4g027920	chr4:9861548-9868547	WT	A16b	OK	0.391653	1.22685	1.64731	1.89574	0.0046	0.0407147	yes	MATE efflux family protein
XLOC_003593	XLOC_003593	Medtr1g017920	chr1:5111820-5113230	WT	A16b	OK	2.8527	8.96656	1.65223	2.88032	5e-05	0.00101208	yes	hypothetical protein
XLOC_030193	XLOC_030193	Medtr5g033510	chr5:14432471-14434198	WT	A16b	OK	0.812945	2.5616	1.65582	1.98877	0.003	0.0295367	yes	tryptophan aminotransferase-like protein
XLOC_029278	XLOC_029278	Medtr5g005530	chr5:486099-488982	WT	A16b	OK	0.428047	1.35131	1.65852	2.07226	0.00175	0.0197534	yes	cysteine-rich receptor-like kinase
XLOC_006160	XLOC_006160	Medtr1g104590	chr1:47103078-47106005	WT	A16b	OK	8.67149	27.3827	1.65891	3.90239	5e-05	0.00101208	yes	copper amine oxidase, enzyme domain protein
XLOC_032835	XLOC_032835	Medtr6g036750	chr6:12884556-12959083	WT	A16b	OK	5.14402	16.2466	1.65917	2.38478	0.0002	0.00337241	yes	hypothetical protein
XLOC_039363	XLOC_039363	-	chr7:7444285-7445170	WT	A16b	OK	25.1164	79.3968	1.66045	2.8796	5e-05	0.00101208	yes	#N/A
XLOC_037706	XLOC_037706	Medtr7g081815	chr7:31414462-31416061	WT	A16b	OK	0.56302	1.78116	1.66156	2.0538	0.0023	0.0241437	yes	AP2-domain DNA-binding protein
XLOC_003436	XLOC_003436	Medtr1g012620	chr1:2563080-2566298	WT	A16b	OK	21.6695	68.5605	1.66171	3.93449	5e-05	0.00101208	yes	myosin heavy chain-like protein
XLOC_042803	XLOC_042803	Medtr8g031550	chr8:11840675-11850298	WT	A16b	OK	2.9271	9.30205	1.66808	3.69473	5e-05	0.00101208	yes	potassium efflux antiporter
XLOC_046149	XLOC_046149	Medtr8g461120	chr8:21435880-21440903	WT	A16b	OK	0.486423	1.54695	1.66914	2.07096	0.0003	0.00472635	yes	LRR receptor-like kinase
XLOC_023934	XLOC_023934	Medtr4g059870	chr4:22083891-22086566	WT	A16b	OK	3.53727	11.254	1.66973	3.37225	5e-05	0.00101208	yes	C2H2 and C2HC zinc finger protein, putative
XLOC_003507	XLOC_003507	Medtr1g015300	chr1:3765573-3769235	WT	A16b	OK	37.3798	119.182	1.67283	4.18379	5e-05	0.00101208	yes	thermospermine synthase ACAULIS protein
XLOC_002203	XLOC_002203	Medtr1g083290	chr1:37061946-37069385	WT	A16b	OK	9.28219	29.5974	1.67293	3.86043	5e-05	0.00101208	yes	respiratory burst oxidase-like protein
XLOC_040767	XLOC_040767	Medtr7g082570	chr7:31650009-31652939	WT	A16b	OK	20.1992	64.4934	1.67485	4.01279	5e-05	0.00101208	yes	class I glutamine amidotransferase
XLOC_020199	XLOC_020199	Medtr4g053630	chr4:19418612-19424375	WT	A16b	OK	0.33173	1.06181	1.67845	1.98671	0.001	0.0127417	yes	subtilisin-like serine protease
XLOC_029925	XLOC_029925	Medtr5g025100	chr5:10154960-10163341	WT	A16b	OK	18.1528	58.2431	1.6819	3.36012	5e-05	0.00101208	yes	kinesin-like calmodulin-binding protein
XLOC_011625	XLOC_011625	Medtr2g083280	chr2:34964926-34965500	WT	A16b	OK	3.70274	11.8846	1.68243	2.20121	0.001	0.0127417	yes	Nodule Cysteine-Rich (NCR) secreted peptide
XLOC_006341	XLOC_006341	Medtr1g110510	chr1:49864871-49867132	WT	A16b	OK	1.99036	6.39991	1.68502	2.49521	5e-05	0.00101208	yes	S1/P1 nuclease family protein
XLOC_044019	XLOC_044019	Medtr8g076620	chr8:32482155-32484876	WT	A16b	OK	1.11338	3.58919	1.68871	2.6273	5e-05	0.00101208	yes	zinc finger, LRP1 type protein
XLOC_002507	XLOC_002507	Medtr1g492760	chr1:41588189-41598344	WT	A16b	OK	0.692672	2.23514	1.69012	2.9041	5e-05	0.00101208	yes	HhH-GPD base excision DNA repair family protein
XLOC_023189	XLOC_023189	Medtr4g023730	chr4:8058131-8061323	WT	A16b	OK	0.658033	2.13316	1.69676	1.9897	0.0027	0.027355	yes	dihydroflavonol 4-reductase-like protein
XLOC_006573	XLOC_006573	-	chr1:21976099-21976329	WT	A16b	OK	14.5666	47.3288	1.70006	2.02658	0.002	0.0217562	yes	#N/A
XLOC_035781	XLOC_035781	Medtr6g090460	chr6:34037720-34039171	WT	A16b	OK	37.4139	121.638	1.70095	4.09718	5e-05	0.00101208	yes	hypothetical protein
XLOC_019820	XLOC_019820	-	chr4:12039020-12041997	WT	A16b	OK	1.30676	4.25096	1.7018	2.51334	5e-05	0.00101208	yes	#N/A
XLOC_029986	XLOC_029986	Medtr5g026620	chr5:10970469-10973893	WT	A16b	OK	6.04038	19.7112	1.7063	3.32351	5e-05	0.00101208	yes	ubiquinol oxidase 1a
XLOC_023941	XLOC_023941	Medtr4g060480	chr4:22240640-22246164	WT	A16b	OK	111.92	367.591	1.71563	3.72685	5e-05	0.00101208	yes	acyl-CoA dehydrogenase
XLOC_003383	XLOC_003383	Medtr1g010220	chr1:1815271-1818180	WT	A16b	OK	0.657001	2.16647	1.72138	2.48967	0.00025	0.00405859	yes	wall-associated receptor kinase-like protein
XLOC_028489	XLOC_028489	Medtr5g079500	chr5:33988651-33990553	WT	A16b	OK	0.538624	1.77801	1.72291	1.95392	0.0037	0.0347185	yes	BHLH transcription factor, putative
XLOC_029279	XLOC_029279	Medtr5g005540	chr5:489931-494235	WT	A16b	OK	1.00021	3.30459	1.72417	2.66339	5e-05	0.00101208	yes	D-arabinono-1,4-lactone oxidase-like protein
XLOC_038290	XLOC_038290	Medtr7g099850	chr7:40098877-40103987	WT	A16b	OK	0.935685	3.09313	1.72497	2.16722	0.00105	0.0132643	yes	NAD(P)-binding rossmann-fold protein
XLOC_026937	XLOC_026937	Medtr5g022020	chr5:8623459-8625433	WT	A16b	OK	0.924394	3.06341	1.72856	2.1846	0.0017	0.0193025	yes	naringenin 3-dioxygenase (flavanone-3-hydroxylase)
XLOC_021440	XLOC_021440	Medtr4g094395	chr4:37887512-37887989	WT	A16b	OK	1.79224	5.94774	1.73058	1.81331	0.00495	0.0429799	yes	hypothetical protein
XLOC_006548	XLOC_006548	-	chr1:1025574-1025950	WT	A16b	OK	2.96432	9.85593	1.73329	1.94559	0.0038	0.0353972	yes	#N/A
XLOC_018346	XLOC_018346	Medtr3g099620	chr3:45670901-45673320	WT	A16b	OK	9.90066	32.9916	1.7365	3.79482	5e-05	0.00101208	yes	basic helix loop helix (BHLH) DNA-binding family protein
XLOC_044198	XLOC_044198	Medtr8g085560	chr8:35432971-35436227	WT	A16b	OK	6.99912	23.3914	1.74074	3.57273	5e-05	0.00101208	yes	protease inhibitor/seed storage/LTP family protein
XLOC_001249	XLOC_001249	Medtr1g050525	chr1:19535520-19546370	WT	A16b	OK	1.25074	4.18156	1.74126	3.30164	5e-05	0.00101208	yes	drug resistance transporter-like ABC domain protein
XLOC_045747	XLOC_045747	Medtr8g036940	chr8:13457442-13460904	WT	A16b	OK	2.32367	7.77629	1.74268	3.08882	5e-05	0.00101208	yes	gamma response-like protein, putative
XLOC_026808	XLOC_026808	Medtr5g018610	chr5:6948079-6949174	WT	A16b	OK	0.733043	2.45331	1.74276	1.84959	0.0059	0.0491598	yes	hypothetical protein
XLOC_042388	XLOC_042388	-	chr8:4772151-4914798	WT	A16b	OK	24.8495	83.5947	1.7502	2.16554	0.0018	0.0201636	yes	#N/A
XLOC_001874	XLOC_001874	Medtr1g071920	chr1:31948171-31948949	WT	A16b	OK	10.2193	34.3997	1.7511	3.56962	5e-05	0.00101208	yes	heat shock 22 kDa protein, putative
XLOC_002873	XLOC_002873	Medtr1g104610	chr1:47119590-47121819	WT	A16b	OK	94.2356	317.418	1.75204	3.79643	5e-05	0.00101208	yes	haloacid dehalogenase-like hydrolase
XLOC_027128	XLOC_027128	Medtr5g026850	chr5:11093408-11098145	WT	A16b	OK	16.7467	56.4578	1.7533	3.95793	5e-05	0.00101208	yes	cyclops protein, putative
XLOC_006074	XLOC_006074	Medtr1g101500	chr1:45844939-45846923	WT	A16b	OK	11.7598	39.843	1.76046	4.03625	5e-05	0.00101208	yes	MATE efflux family protein
XLOC_024237	XLOC_024237	Medtr4g070570	chr4:26578486-26579627	WT	A16b	OK	0.730666	2.47693	1.76127	1.98925	0.003	0.0295367	yes	DUF241 domain protein
XLOC_014247	XLOC_014247	Medtr3g077870	chr3:35056981-35060567	WT	A16b	OK	3.30072	11.2119	1.76417	3.15556	5e-05	0.00101208	yes	inactive poly [ADP-ribose] polymerase SRO4
XLOC_021392	XLOC_021392	Medtr4g093930	chr4:37179505-37188053	WT	A16b	OK	620.983	2119.46	1.77107	2.58082	0.0023	0.0241437	yes	chaperone DnaJ-domain protein
XLOC_025163	XLOC_025163	Medtr4g098850	chr4:40768096-40778727	WT	A16b	OK	0.470065	1.606	1.77254	2.7869	5e-05	0.00101208	yes	type I inositol-1,4,5-trisphosphate 5-phosphatase
XLOC_044134	XLOC_044134	Medtr8g080180	chr8:34442436-34445750	WT	A16b	OK	0.970225	3.32657	1.77765	2.34685	0.0005	0.00726856	yes	carboxy-terminal region remorin
XLOC_026314	XLOC_026314	Medtr5g005230	chr5:336080-337571	WT	A16b	OK	0.511963	1.75749	1.7794	1.97961	0.0032	0.0310125	yes	hypothetical protein
XLOC_014162	XLOC_014162	Medtr3g074380,Medtr3g074390,Medtr3g074400	chr3:33607816-33624577	WT	A16b	OK	2.6248	9.02746	1.78211	3.46998	5e-05	0.00101208	yes	sugar transporter
XLOC_013882	XLOC_013882	Medtr3g064350	chr3:28959652-28961077	WT	A16b	OK	110.07	378.772	1.78291	4.06462	5e-05	0.00101208	yes	hypothetical protein
XLOC_043789	XLOC_043789	Medtr8g069800	chr8:29457816-29459054	WT	A16b	OK	0.58587	2.01929	1.78519	1.92636	0.0056	0.0472345	yes	F-box/kelch-repeat plant protein
XLOC_006058	XLOC_006058	Medtr1g100667	chr1:45604160-45606367	WT	A16b	OK	1.12443	3.87555	1.78521	2.09287	0.0026	0.0265662	yes	myb transcription factor
XLOC_027406	XLOC_027406	Medtr5g036240,Medtr5g036270	chr5:15729478-15814623	WT	A16b	OK	4.56754	15.7467	1.78556	1.89985	0.0019	0.0209776	yes	matrixin family protein
XLOC_044062	XLOC_044062	Medtr8g078270	chr8:33366027-33366970	WT	A16b	OK	1.42541	4.92446	1.78859	2.37022	0.00025	0.00405859	yes	EF hand calcium-binding family protein
XLOC_028014	XLOC_028014	Medtr5g064120	chr5:26612933-26618708	WT	A16b	OK	1.82812	6.32235	1.7901	3.00917	5e-05	0.00101208	yes	RNA-binding (RRM/RBD/RNP motif) family protein
XLOC_026185	XLOC_026185	Medtr4g133750	chr4:55954390-55956711	WT	A16b	OK	0.545956	1.89034	1.79179	2.28494	0.00105	0.0132643	yes	cytochrome P450 family 71 protein
XLOC_018591	XLOC_018591	Medtr3g106660	chr3:49289362-49295362	WT	A16b	OK	0.462651	1.60376	1.79346	2.15629	0.0016	0.0184067	yes	calcium-dependent lipid-binding (CaLB domain) protein
XLOC_042649	XLOC_042649	Medtr8g024560	chr8:9063311-9072540	WT	A16b	OK	1.75449	6.10622	1.79923	3.2485	5e-05	0.00101208	yes	D-arabinono-1,4-lactone oxidase-like protein
XLOC_013763	XLOC_013763	Medtr3g031140	chr3:26925326-26926335	WT	A16b	OK	0.806007	2.80695	1.80014	2.11169	0.0023	0.0241437	yes	DUF4228 domain protein
XLOC_045228	XLOC_045228	Medtr8g015950,Medtr8g015960	chr8:5271617-5277008	WT	A16b	OK	2.85637	9.96332	1.80244	2.90625	5e-05	0.00101208	yes	2,3-diketo-5-methylthio-1-phosphopentane phosphatase
XLOC_044006	XLOC_044006	Medtr8g076190	chr8:32258338-32265990	WT	A16b	OK	4.12004	14.3913	1.80446	4.11115	5e-05	0.00101208	yes	ATP-binding microtubule motor family protein
XLOC_026254	XLOC_026254	-	chr4:32824133-32824479	WT	A16b	OK	3.29418	11.5132	1.8053	2.01778	0.00365	0.0343838	yes	#N/A
XLOC_020995	XLOC_020995	Medtr4g081190	chr4:31437801-31442803	WT	A16b	OK	0.493901	1.72857	1.80728	2.71998	5e-05	0.00101208	yes	ABC transporter B family protein
XLOC_047187	XLOC_047187	Medtr8g091590	chr8:38215124-38216286	WT	A16b	OK	40.4341	142.255	1.81483	4.37251	5e-05	0.00101208	yes	hypothetical protein
XLOC_005440	XLOC_005440	Medtr1g080440	chr1:35780477-35784001	WT	A16b	OK	0.97326	3.43243	1.81833	3.09302	5e-05	0.00101208	yes	LRR receptor-like kinase family protein
XLOC_034210	XLOC_034210	Medtr6g014187	chr6:4574298-4576047	WT	A16b	OK	0.367627	1.29708	1.81895	1.94594	0.00425	0.0384142	yes	UDP-glucosyltransferase family protein
XLOC_032297	XLOC_032297	Medtr6g011530	chr6:3300400-3305366	WT	A16b	OK	31.8693	112.469	1.81929	3.92	5e-05	0.00101208	yes	2-aminoethanethiol dioxygenase-like protein
XLOC_008507	XLOC_008507	Medtr2g070060	chr2:29488069-29489572	WT	A16b	OK	0.768107	2.71239	1.82018	2.10483	0.0018	0.0201636	yes	glutathione S-transferase, amino-terminal domain protein
XLOC_002227	XLOC_002227	-	chr1:37319399-37321391	WT	A16b	OK	8.1641	28.8604	1.82173	3.52733	5e-05	0.00101208	yes	#N/A
XLOC_002707	XLOC_002707	Medtr1g099350	chr1:44848695-44849748	WT	A16b	OK	0.709475	2.50812	1.82178	1.97459	0.00375	0.0350505	yes	chitinase
XLOC_006605	XLOC_006605	-	chr1:42480656-42480968	WT	A16b	OK	6.82693	24.1398	1.8221	2.26041	0.00055	0.00780041	yes	#N/A
XLOC_037742	XLOC_037742	Medtr7g083110	chr7:31923074-31926741	WT	A16b	OK	0.665079	2.35309	1.82296	2.33498	0.00055	0.00780041	yes	endosomal targeting BRO1-like domain protein
XLOC_008013	XLOC_008013	Medtr2g045280	chr2:19893623-19896239	WT	A16b	OK	340.171	1207.3	1.82745	3.68626	5e-05	0.00101208	yes	cytidine/deoxycytidylate deaminase family protein
XLOC_014251	XLOC_014251	Medtr3g077910,Medtr3g077930,Medtr3g077940	chr3:35094982-35111574	WT	A16b	OK	115.187	409.093	1.82845	3.31912	5e-05	0.00101208	yes	carbonic anhydrase family protein
XLOC_037470	XLOC_037470	Medtr7g075463	chr7:28265417-28275446	WT	A16b	OK	0.451874	1.60727	1.83062	2.80273	5e-05	0.00101208	yes	ATP-binding protein
XLOC_027785	XLOC_027785	Medtr5g054300	chr5:22394586-22397084	WT	A16b	OK	3.6853	13.1206	1.83198	3.60729	5e-05	0.00101208	yes	myb-like transcription factor family protein
XLOC_022817	XLOC_022817	Medtr4g010140	chr4:2240764-2247152	WT	A16b	OK	2.67753	9.53824	1.83282	2.67658	5e-05	0.00101208	yes	post-illumination chlorophyll fluorescence increase
XLOC_049420	XLOC_049420	Medtr0365s0010	scaffold0365:1894-3772	WT	A16b	OK	1.07038	3.81377	1.83309	2.71944	5e-05	0.00101208	yes	TPR1-like protein
XLOC_001128	XLOC_001128	Medtr1g046500	chr1:17527008-17528152	WT	A16b	OK	0.54091	1.93097	1.83586	1.90352	0.0053	0.0451606	yes	disease resistance-responsive, dirigent domain protein
XLOC_012380	XLOC_012380	-	chr2:28683172-28683369	WT	A16b	OK	17.7218	63.718	1.84617	1.96879	0.0048	0.0421158	yes	#N/A
XLOC_020291	XLOC_020291	Medtr4g057310	chr4:20972563-20976575	WT	A16b	OK	8.10217	29.212	1.85018	3.80807	5e-05	0.00101208	yes	RING finger and CHY zinc finger protein
XLOC_045999	XLOC_045999	-	chr8:17986336-17988343	WT	A16b	OK	1.68506	6.08392	1.8522	2.56746	0.00035	0.00536434	yes	#N/A
XLOC_049805	XLOC_049805	Medtr0695s0030	scaffold0695:4886-5825	WT	A16b	OK	240.285	868.795	1.85427	2.4285	0.001	0.0127417	yes	albumin-2 protein
XLOC_005432	XLOC_005432	Medtr1g080250	chr1:35626976-35635505	WT	A16b	OK	25.4838	92.6176	1.86171	4.37275	5e-05	0.00101208	yes	L-allo-threonine aldolase-like protein
XLOC_047852	XLOC_047852	Medtr0002s0250	scaffold0002:182195-185836	WT	A16b	OK	1.78252	6.47965	1.86199	2.51685	5e-05	0.00101208	yes	hypothetical protein
XLOC_038221	XLOC_038221	Medtr7g097150	chr7:39053498-39059136	WT	A16b	OK	0.568878	2.07196	1.86481	2.30882	0.0005	0.00726856	yes	AGC kinase
XLOC_015107	XLOC_015107	Medtr3g103960	chr3:47893264-47895263	WT	A16b	OK	11.6109	42.3018	1.86524	4.4802	5e-05	0.00101208	yes	zinc finger CCCH domain protein
XLOC_040789	XLOC_040789	Medtr7g083330	chr7:32049756-32051182	WT	A16b	OK	1.4142	5.15863	1.867	2.45453	0.0003	0.00472635	yes	NAC transcription factor-like protein
XLOC_010925	XLOC_010925	Medtr2g450310	chr2:22190578-22195347	WT	A16b	OK	0.34399	1.25615	1.86857	1.97254	0.0046	0.0407147	yes	flavin-binding monooxygenase-like protein
XLOC_012672	XLOC_012672	Medtr3g016210	chr3:4818811-4820322	WT	A16b	OK	0.463355	1.69612	1.87204	2.02246	0.0038	0.0353972	yes	ankyrin repeat protein
XLOC_020360	XLOC_020360	Medtr4g059670	chr4:22009292-22011297	WT	A16b	OK	1.00349	3.67422	1.87241	2.49348	0.0002	0.00337241	yes	root cap/late embryogenesis-like protein
XLOC_006119	XLOC_006119	Medtr1g102890	chr1:46503092-46505126	WT	A16b	OK	2.27021	8.33567	1.87647	2.85321	5e-05	0.00101208	yes	1,2-dihydroxy-3-keto-5-methylthiopentene dioxygenase
XLOC_010313	XLOC_010313	Medtr2g030100	chr2:11268938-11269883	WT	A16b	OK	1.97238	7.24904	1.87785	2.71339	0.00035	0.00536434	yes	leguminosin group486 secreted peptide
XLOC_017237	XLOC_017237	Medtr3g065710	chr3:29689028-29689346	WT	A16b	OK	103.152	380.116	1.88167	2.47172	0.0003	0.00472635	yes	Nodule Cysteine-Rich (NCR) secreted peptide
XLOC_009214	XLOC_009214	Medtr2g095040	chr2:40591519-40593404	WT	A16b	OK	0.921311	3.39608	1.88211	1.90847	0.00385	0.0357415	yes	hypothetical protein
XLOC_007943	XLOC_007943	Medtr2g042430	chr2:18512849-18516182	WT	A16b	OK	3.13844	11.5724	1.88257	3.14463	5e-05	0.00101208	yes	adipocyte plasma membrane-associated-like protein
XLOC_037705	XLOC_037705	Medtr7g081805	chr7:31410600-31411585	WT	A16b	OK	0.72969	2.6924	1.88354	2.0383	0.0034	0.0326376	yes	AP2-domain DNA-binding protein
XLOC_012587	XLOC_012587	-	chr3:3075616-3076903	WT	A16b	OK	2.05566	7.58832	1.88418	2.22396	0.0016	0.0184067	yes	#N/A
XLOC_009117	XLOC_009117	Medtr2g090900	chr2:39027588-39030827	WT	A16b	OK	0.67741	2.50302	1.88557	2.04046	0.0015	0.0175082	yes	bZIP family transcription factor
XLOC_020952	XLOC_020952	Medtr4g079500	chr4:30729104-30732034	WT	A16b	OK	1.40182	5.18308	1.88651	3.09796	5e-05	0.00101208	yes	bZIP family transcription factor
XLOC_032938	XLOC_032938	-	chr6:14901093-14901918	WT	A16b	OK	10.121	37.4573	1.88789	2.24012	0.00075	0.0100642	yes	#N/A
XLOC_037613	XLOC_037613	Medtr7g079320	chr7:30103958-30107071	WT	A16b	OK	0.939286	3.48042	1.88963	3.13648	5e-05	0.00101208	yes	LysM type receptor kinase
XLOC_004327	XLOC_004327	Medtr1g043200	chr1:16173894-16175580	WT	A16b	OK	0.292976	1.08735	1.89196	1.98419	0.00405	0.0371844	yes	high affinity inorganic phosphate transporter
XLOC_041612	XLOC_041612	Medtr7g107520	chr7:43859567-43861413	WT	A16b	OK	1.78494	6.62976	1.89308	2.98186	5e-05	0.00101208	yes	cationic peroxidase
XLOC_043459	XLOC_043459	Medtr8g056020	chr8:24390243-24392640	WT	A16b	OK	0.653434	2.42876	1.89411	2.35166	0.00055	0.00780041	yes	ankyrin repeat RF-like protein, putative
XLOC_045455	XLOC_045455	Medtr8g024590,Medtr8g024600	chr8:9075048-9088668	WT	A16b	OK	1.97005	7.34736	1.89899	3.33142	5e-05	0.00101208	yes	CBL-interacting kinase
XLOC_043925	XLOC_043925	Medtr8g074040,Medtr8g074120	chr8:31314885-31346498	WT	A16b	OK	0.957375	3.57191	1.89954	2.52807	5e-05	0.00101208	yes	long-chain acyl-CoA synthetase
XLOC_035176	XLOC_035176	-	chr6:21941873-21943239	WT	A16b	OK	12.3528	46.1196	1.90054	2.36178	0.00055	0.00780041	yes	#N/A
XLOC_029851	XLOC_029851	Medtr5g023170	chr5:9213174-9215134	WT	A16b	OK	11.29	42.1778	1.90144	4.02515	5e-05	0.00101208	yes	rhodanese-related sulfurtransferase
XLOC_010107	XLOC_010107	Medtr2g022430	chr2:7745613-7747056	WT	A16b	OK	2.69197	10.0678	1.90301	3.45615	5e-05	0.00101208	yes	xyloglucanase-specific endoglucanase inhibitor protein
XLOC_010979	XLOC_010979	Medtr2g054870	chr2:23465575-23467609	WT	A16b	OK	0.361293	1.35149	1.9033	2.20553	0.00175	0.0197534	yes	receptor-like kinase
XLOC_022737	XLOC_022737	Medtr4g007300	chr4:1079862-1081590	WT	A16b	OK	116.776	438.471	1.90874	4.21056	5e-05	0.00101208	yes	chaperone DnaJ domain protein
XLOC_004824	XLOC_004824	Medtr1g059940,Medtr1g059960	chr1:26090174-26105962	WT	A16b	OK	2.17136	8.15398	1.90891	3.0673	5e-05	0.00101208	yes	eukaryotic-type carbonic anhydrase
XLOC_004400	XLOC_004400	Medtr1g046440	chr1:17502882-17503471	WT	A16b	OK	1.96449	7.38561	1.91056	2.13744	0.0018	0.0201636	yes	Nodule Cysteine-Rich (NCR) secreted peptide
XLOC_022127	XLOC_022127	Medtr4g118610	chr4:49131238-49135116	WT	A16b	OK	5.04839	19.0462	1.91561	3.91123	5e-05	0.00101208	yes	sugar porter (SP) family MFS transporter
XLOC_044703	XLOC_044703	Medtr8g102350	chr8:43068480-43069689	WT	A16b	OK	10.7267	40.538	1.91807	4.22914	5e-05	0.00101208	yes	hypothetical protein
XLOC_024349	XLOC_024349	Medtr4g073920	chr4:28094233-28095187	WT	A16b	OK	7.94906	30.1702	1.92427	3.84304	5e-05	0.00101208	yes	1-phosphatidylinositol phosphodiesterase-like protein
XLOC_038217	XLOC_038217	Medtr7g097030	chr7:38979465-38981430	WT	A16b	OK	4.18735	15.903	1.92519	2.51662	0.00015	0.00265041	yes	G1-like protein
XLOC_024309	XLOC_024309	Medtr4g072780	chr4:27542711-27544143	WT	A16b	OK	12.7165	48.3165	1.92581	3.91188	5e-05	0.00101208	yes	nutrient reservoir protein, putative
XLOC_046193	XLOC_046193	Medtr8g464300	chr8:22717547-22720266	WT	A16b	OK	0.321717	1.22456	1.92839	2.02352	0.00455	0.0403652	yes	root cap/late embryogenesis-like protein
XLOC_038286	XLOC_038286	Medtr7g099750,Medtr7g099800	chr7:40023897-40073513	WT	A16b	OK	7.42615	28.4093	1.93568	4.74574	5e-05	0.00101208	yes	cation/H+ exchanger 3
XLOC_030785	XLOC_030785	Medtr5g059820	chr5:24860760-24866496	WT	A16b	OK	0.783426	3.00788	1.94088	3.12734	5e-05	0.00101208	yes	nitrate reductase [NADH]-like protein
XLOC_030045	XLOC_030045	-	chr5:12113633-12114139	WT	A16b	OK	4.97243	19.0915	1.94091	1.83144	0.0059	0.0491598	yes	#N/A
XLOC_030893	XLOC_030893	Medtr5g064640	chr5:27159513-27160389	WT	A16b	OK	0.598269	2.30127	1.94356	1.90382	0.00465	0.0411382	yes	hypothetical protein
XLOC_041626	XLOC_041626	Medtr7g108220	chr7:44008975-44009336	WT	A16b	OK	3.61176	13.9098	1.94533	2.19862	0.00145	0.01707	yes	glutaredoxin-C1 protein
XLOC_026140	XLOC_026140	Medtr4g132400	chr4:55340743-55342731	WT	A16b	OK	2.68772	10.3925	1.95109	3.63542	5e-05	0.00101208	yes	C4-dicarboxylate transporter/malic acid protein
XLOC_033368	XLOC_033368	Medtr6g066040	chr6:24448515-24466507	WT	A16b	OK	1.81003	7.0027	1.9519	2.52344	0.0001	0.00188682	yes	plant/F12B17-70 protein
XLOC_015559	XLOC_015559	Medtr3g117060	chr3:54745232-54747607	WT	A16b	OK	1.46869	5.69108	1.95418	3.08639	5e-05	0.00101208	yes	salicylic acid carboxyl methyltransferase
XLOC_041233	XLOC_041233	Medtr7g095640	chr7:38312523-38315333	WT	A16b	OK	3.96068	15.4036	1.95945	3.79343	5e-05	0.00101208	yes	inhibitor of apoptosis-promoting Bax1 protein
XLOC_039067	XLOC_039067	Medtr7g010650	chr7:2661638-2666062	WT	A16b	OK	0.837985	3.26266	1.96105	2.40125	0.00045	0.00665258	yes	major intrinsic protein (MIP) family transporter
XLOC_037348	XLOC_037348	Medtr7g071760	chr7:26613611-26614361	WT	A16b	OK	0.810212	3.15632	1.96187	2.03419	0.0049	0.0427003	yes	wound-induced-like protein
XLOC_024880	XLOC_024880	Medtr4g091550	chr4:36280519-36282316	WT	A16b	OK	0.982402	3.83263	1.96395	2.61013	0.00025	0.00405859	yes	PLAC8 family protein
XLOC_021270	XLOC_021270	Medtr4g088955	chr4:35548267-35550182	WT	A16b	OK	0.58327	2.27962	1.96655	2.1187	0.0021	0.022626	yes	stem-specific TSJT1-like protein
XLOC_029455	XLOC_029455	Medtr5g010390	chr5:2764073-2768483	WT	A16b	OK	0.500975	1.96005	1.96808	2.85516	0.00015	0.00265041	yes	calcium-dependent lipid-binding (CaLB domain) protein
XLOC_001622	XLOC_001622	Medtr1g062110	chr1:27121977-27126198	WT	A16b	OK	0.273202	1.06903	1.96827	1.73024	0.003	0.0295367	yes	leucoanthocyanidin dioxygenase-like protein
XLOC_024091	XLOC_024091	Medtr4g065113	chr4:24481164-24482862	WT	A16b	OK	4.53496	17.7702	1.9703	4.01715	5e-05	0.00101208	yes	extensin-like region protein
XLOC_024915	XLOC_024915	Medtr4g092700	chr4:36766425-36769079	WT	A16b	OK	1.84091	7.21533	1.97065	2.94702	5e-05	0.00101208	yes	helix loop helix DNA-binding domain protein
XLOC_021665	XLOC_021665	Medtr4g101260	chr4:41820241-41821013	WT	A16b	OK	111.318	436.771	1.97218	4.33192	5e-05	0.00101208	yes	Lipid transfer protein
XLOC_031460	XLOC_031460	Medtr5g082940	chr5:35771852-35772651	WT	A16b	OK	5.84945	22.9738	1.97362	3.4998	5e-05	0.00101208	yes	C3HC4-type RING zinc finger protein
XLOC_050045	XLOC_050045	Medtr1142s0010	scaffold1142:380-2523	WT	A16b	OK	0.510792	2.00649	1.97386	1.96541	0.00335	0.0322221	yes	hypothetical protein
XLOC_022366	XLOC_022366	Medtr4g126930	chr4:52599412-52602267	WT	A16b	OK	0.623637	2.45126	1.97474	2.56381	0.0002	0.00337241	yes	receptor-like kinase
XLOC_036336	XLOC_036336	Medtr7g022640	chr7:7320677-7323570	WT	A16b	OK	1.21294	4.80482	1.98598	2.33547	0.00045	0.00665258	yes	transmembrane protein, putative
XLOC_020916	XLOC_020916	Medtr4g078310	chr4:30173250-30174822	WT	A16b	OK	0.725115	2.8727	1.98613	2.35864	0.00125	0.0151716	yes	DUF506 family protein
XLOC_011636	XLOC_011636	Medtr2g083650	chr2:35101093-35106376	WT	A16b	OK	0.384774	1.52914	1.99064	2.90155	0.00015	0.00265041	yes	disease resistance protein (TIR-NBS-LRR class), putative
XLOC_025883	XLOC_025883	Medtr4g124300	chr4:51326631-51327848	WT	A16b	OK	0.492916	1.95969	1.99121	1.6272	0.00485	0.0423994	yes	auxin-responsive AUX/IAA family protein
XLOC_040853	XLOC_040853	Medtr7g085420	chr7:33083106-33088480	WT	A16b	OK	0.908287	3.61958	1.9946	2.27089	0.00065	0.00895395	yes	HNH endonuclease domain protein
XLOC_037973	XLOC_037973	Medtr7g090060	chr7:35333609-35337296	WT	A16b	OK	0.340871	1.3599	1.9962	2.12811	0.0029	0.0289081	yes	transcription factor, putative
XLOC_014515	XLOC_014515	Medtr3g086000	chr3:38899253-38908900	WT	A16b	OK	5.87113	23.426	1.9964	4.30744	5e-05	0.00101208	yes	zincin-like metalloprotease family protein
XLOC_035576	XLOC_035576	Medtr6g082190	chr6:30686743-30688807	WT	A16b	OK	1.38813	5.54794	1.99881	2.42488	0.00035	0.00536434	yes	hypothetical protein
XLOC_036017	XLOC_036017	Medtr7g007970	chr7:1769857-1770385	WT	A16b	OK	4.20979	16.904	2.00555	2.53294	0.0001	0.00188682	yes	Nodule Cysteine-Rich (NCR) secreted peptide
XLOC_038779	XLOC_038779	Medtr7g114880	chr7:47430304-47430951	WT	A16b	OK	204.97	827.753	2.01379	4.09931	5e-05	0.00101208	yes	MtN26
XLOC_006014	XLOC_006014	Medtr1g099640	chr1:45008711-45010113	WT	A16b	OK	4.89947	19.8222	2.01642	3.6482	5e-05	0.00101208	yes	metal ion-binding protein, putative
XLOC_000004	XLOC_000004	Medtr1g004990	chr1:35878-40554	WT	A16b	OK	12.2674	49.6664	2.01744	4.66222	5e-05	0.00101208	yes	casein kinase
XLOC_012595	XLOC_012595	Medtr3g012040	chr3:3188644-3189430	WT	A16b	OK	62.0348	251.736	2.02076	3.99102	5e-05	0.00101208	yes	40S ribosomal protein S3a-1
XLOC_004987	XLOC_004987	Medtr1g067220	chr1:28952852-28954457	WT	A16b	OK	0.854491	3.48786	2.02921	2.57785	0.00015	0.00265041	yes	hypothetical protein
XLOC_024987	XLOC_024987	Medtr4g094335	chr4:37757240-37758467	WT	A16b	OK	8.06569	32.9987	2.03254	3.98369	5e-05	0.00101208	yes	vacuolar iron transporter-like protein
XLOC_047713	XLOC_047713	-	chr8:5765647-5765944	WT	A16b	OK	8.52568	35.025	2.0385	2.67825	5e-05	0.00101208	yes	#N/A
XLOC_022621	XLOC_022621	Medtr4g133800	chr4:55970855-55972331	WT	A16b	OK	0.658271	2.72768	2.05092	2.29563	0.00115	0.0141912	yes	peroxidase family protein
XLOC_041347	XLOC_041347	Medtr7g099870	chr7:40108409-40112550	WT	A16b	OK	2.31035	9.60179	2.05519	3.53936	5e-05	0.00101208	yes	ion channel regulatory protein UNC-93
XLOC_044316	XLOC_044316	Medtr8g089360	chr8:37134142-37137572	WT	A16b	OK	11.2622	46.8358	2.05612	4.69705	5e-05	0.00101208	yes	cationic amino acid transporter-like protein
XLOC_027160	XLOC_027160	Medtr5g027870,Medtr5g027910	chr5:11621127-11653219	WT	A16b	OK	0.991791	4.12556	2.05648	2.33994	0.00145	0.01707	yes	disease resistance protein (CC-NBS-LRR class) protein
XLOC_030977	XLOC_030977	Medtr5g067370	chr5:28458219-28460876	WT	A16b	OK	0.600207	2.49972	2.05823	2.1368	0.0035	0.0333971	yes	serine-glyoxylate aminotransferase-like protein
XLOC_005986	XLOC_005986	Medtr1g099020	chr1:44639756-44644069	WT	A16b	OK	2.00894	8.40455	2.06474	3.62372	5e-05	0.00101208	yes	serine decarboxylase
XLOC_024094	XLOC_024094	Medtr4g065660	chr4:24510224-24511543	WT	A16b	OK	3.81449	15.9612	2.06501	3.83462	5e-05	0.00101208	yes	Ctr family copper transporter
XLOC_030527	XLOC_030527	-	chr5:19485844-19486173	WT	A16b	OK	37.9323	159.099	2.06842	2.8856	5e-05	0.00101208	yes	#N/A
XLOC_028319	XLOC_028319	Medtr5g073580,Medtr5g073675	chr5:31305625-31337731	WT	A16b	OK	11.2791	47.3663	2.07021	2.40183	0.0018	0.0201636	yes	Nodule Cysteine-Rich (NCR) secreted peptide
XLOC_005433	XLOC_005433	Medtr1g080320	chr1:35665470-35669792	WT	A16b	OK	2.06348	8.6896	2.07421	3.95443	5e-05	0.00101208	yes	coatomer protein
XLOC_004981	XLOC_004981	Medtr1g067150	chr1:28895780-28910918	WT	A16b	OK	1.62265	6.8421	2.07609	2.07074	0.00115	0.0141912	yes	RabGAP/TBC domain protein
XLOC_044257	XLOC_044257	Medtr8g087720	chr8:36267092-36269691	WT	A16b	OK	57.3485	242.68	2.08123	4.23958	5e-05	0.00101208	yes	major intrinsic protein (MIP) family transporter
XLOC_012162	XLOC_012162	Medtr2g100710	chr2:43296058-43300166	WT	A16b	OK	15.6016	66.0675	2.08225	4.52442	5e-05	0.00101208	yes	6-phosphofructokinase
XLOC_045110	XLOC_045110	Medtr8g012240	chr8:3420013-3421507	WT	A16b	OK	3.33509	14.1751	2.08756	3.99841	5e-05	0.00101208	yes	DUF506 family protein
XLOC_048125	XLOC_048125	Medtr0018s0170	scaffold0018:68202-72162	WT	A16b	OK	2.3547	10.0552	2.09433	3.82127	5e-05	0.00101208	yes	galactose oxidase/kelch repeat protein
XLOC_024751	XLOC_024751	Medtr4g087160	chr4:34147845-34149676	WT	A16b	OK	6.88256	29.3943	2.09452	4.01959	5e-05	0.00101208	yes	maternal effect embryo arrest protein, putative
XLOC_041290	XLOC_041290	Medtr7g098180,Medtr7g098200,Medtr7g098210,Medtr7g098220,Medtr7g098230	chr7:39238304-39262276	WT	A16b	OK	18.9106	80.8601	2.09623	4.57367	5e-05	0.00101208	yes	peptide transporter
XLOC_017324	XLOC_017324	Medtr3g069420	chr3:31056943-31059726	WT	A16b	OK	1.75369	7.55013	2.10611	3.63501	5e-05	0.00101208	yes	peptide/nitrate transporter
XLOC_040792	XLOC_040792	Medtr7g083410	chr7:32079748-32083034	WT	A16b	OK	56.0965	241.956	2.10876	3.49755	5e-05	0.00101208	yes	glycerophosphoryl diester phosphodiesterase protein
XLOC_000709	XLOC_000709	Medtr1g030660	chr1:10679997-10681898	WT	A16b	OK	0.2365	1.02067	2.1096	2.08662	0.00505	0.0435721	yes	cationic amino acid transporter
XLOC_025792	XLOC_025792	Medtr4g120950	chr4:50072676-50073866	WT	A16b	OK	2.05291	8.89431	2.11521	2.83512	5e-05	0.00101208	yes	pathogenesis-related protein bet V I family protein
XLOC_046503	XLOC_046503	Medtr8g067080,Medtr8g471110	chr8:27990956-28053894	WT	A16b	OK	4.55167	19.868	2.12598	3.87659	5e-05	0.00101208	yes	ADP-ribosylation factor GTPase-activating protein AGD10
XLOC_013909	XLOC_013909	Medtr3g065330	chr3:29508015-29510650	WT	A16b	OK	22.8409	99.7735	2.12704	4.7761	5e-05	0.00101208	yes	nudix hydrolase-like protein
XLOC_042839	XLOC_042839	Medtr8g032690	chr8:12543493-12545626	WT	A16b	OK	1.40825	6.16069	2.12919	2.05377	0.00095	0.0122675	yes	zinc finger, C3HC4 type (RING finger) protein
XLOC_030749	XLOC_030749	Medtr5g058510	chr5:24195302-24195847	WT	A16b	OK	4.03259	17.6496	2.12985	2.70467	0.00025	0.00405859	yes	Nodule Cysteine-Rich (NCR) secreted peptide
XLOC_035301	XLOC_035301	Medtr6g068780	chr6:24724434-24725013	WT	A16b	OK	2.43173	10.6563	2.13165	2.28627	0.0025	0.0257917	yes	rare lipoprotein A-like double-psi beta-barrel protein
XLOC_014014	XLOC_014014	Medtr3g069570	chr3:31118241-31121359	WT	A16b	OK	1.77766	7.79093	2.13182	2.84055	5e-05	0.00101208	yes	hypothetical protein
XLOC_003396	XLOC_003396	Medtr1g011415	chr1:2013844-2014173	WT	A16b	OK	52.7177	231.72	2.13602	3.26948	5e-05	0.00101208	yes	Nodule Cysteine-Rich (NCR) secreted peptide
XLOC_004865	XLOC_004865	Medtr1g061640	chr1:26919085-26921093	WT	A16b	OK	2.48735	10.9434	2.13737	3.9681	5e-05	0.00101208	yes	Myb/SANT-like DNA-binding domain protein
XLOC_017679	XLOC_017679	Medtr3g080090	chr3:36221333-36224014	WT	A16b	OK	1.16341	5.12198	2.13834	3.15201	5e-05	0.00101208	yes	cation diffusion facilitator family transporter
XLOC_018526	XLOC_018526	Medtr3g104990	chr3:48395976-48399673	WT	A16b	OK	1.72506	7.60108	2.13956	3.98589	5e-05	0.00101208	yes	mechanosensitive ion channel family protein
XLOC_002028	XLOC_002028	Medtr1g076940	chr1:34342950-34344867	WT	A16b	OK	1.86743	8.24112	2.14179	3.53806	5e-05	0.00101208	yes	isoflavone-7-O-methyltransferase
XLOC_015415	XLOC_015415	Medtr3g111970	chr3:52391733-52393710	WT	A16b	OK	23.1879	102.646	2.14623	4.86539	5e-05	0.00101208	yes	hypothetical protein
XLOC_038813	XLOC_038813	Medtr7g115740	chr7:47870183-47872190	WT	A16b	OK	0.261442	1.15736	2.14628	2.18579	0.0017	0.0193025	yes	lectin receptor kinase
XLOC_046000	XLOC_046000	Medtr8g046000	chr8:17998761-18001108	WT	A16b	OK	2.22757	9.89416	2.15111	3.39923	5e-05	0.00101208	yes	embryonic abundant-like protein
XLOC_039823	XLOC_039823	Medtr7g050425	chr7:16813826-16815811	WT	A16b	OK	5.73342	25.4922	2.15258	4.15264	5e-05	0.00101208	yes	phosphoglycerate mutase family protein
XLOC_020185	XLOC_020185	Medtr4g053210	chr4:19314550-19314907	WT	A16b	OK	18.0945	80.9919	2.16223	3.00985	5e-05	0.00101208	yes	late nodulin
XLOC_029464	XLOC_029464	Medtr5g010580	chr5:2862512-2863165	WT	A16b	OK	0.772711	3.47212	2.16782	1.95291	0.0056	0.0472345	yes	hypothetical protein
XLOC_002399	XLOC_002399	Medtr1g088965	chr1:39952216-39955623	WT	A16b	OK	1.91132	8.63991	2.17645	3.85832	5e-05	0.00101208	yes	kinase interacting (KIP1-like) family protein
XLOC_027658	XLOC_027658	Medtr5g045530	chr5:19977566-19985083	WT	A16b	OK	0.573971	2.59852	2.17864	2.6835	0.00025	0.00405859	yes	ureide permease-like protein
XLOC_021829	XLOC_021829	Medtr4g107700,Medtr4g107720,Medtr4g107760,Medtr4g107810	chr4:44625331-44683641	WT	A16b	OK	15.1051	68.443	2.17987	2.38655	0.0006	0.00835515	yes	SPFH/band 7/PHB domain membrane-associated protein
XLOC_017295	XLOC_017295	Medtr3g068030	chr3:30664860-30668380	WT	A16b	OK	0.714948	3.24626	2.18287	3.16654	5e-05	0.00101208	yes	ribulose bisphosphate carboxylase/oxygenase activase
XLOC_019076	XLOC_019076	Medtr4g005160	chr4:88025-89197	WT	A16b	OK	6.54598	29.8872	2.19084	4.34622	5e-05	0.00101208	yes	epoxide hydrolase
XLOC_008514	XLOC_008514	Medtr2g070310	chr2:29575368-29576223	WT	A16b	OK	1.95894	8.95032	2.19187	3.20895	5e-05	0.00101208	yes	nicotianamine synthase
XLOC_028545	XLOC_028545	Medtr5g081030	chr5:34685545-34687023	WT	A16b	OK	50.4414	230.649	2.19302	4.92291	5e-05	0.00101208	yes	leghemoglobin Lb120-1
XLOC_005260	XLOC_005260	Medtr1g075250,Medtr1g475250	chr1:33269789-33307289	WT	A16b	OK	0.909539	4.15932	2.19314	3.3191	5e-05	0.00101208	yes	P-loop nucleoside triphosphate hydrolase protein
XLOC_042051	XLOC_042051	-	chr7:42959447-42959585	WT	A16b	OK	317.324	1463.8	2.20569	2.14107	0.00355	0.0337232	yes	#N/A
XLOC_027796	XLOC_027796	Medtr5g054900	chr5:22607653-22611377	WT	A16b	OK	3.01613	13.9632	2.21086	4.12617	5e-05	0.00101208	yes	BZIP family transcription factor
XLOC_015924	XLOC_015924	Medtr3g415610	chr3:4547067-4553249	WT	A16b	OK	2.98296	13.9348	2.22387	4.18793	5e-05	0.00101208	yes	cysteine-rich receptor-like kinase
XLOC_028141	XLOC_028141	Medtr5g068100	chr5:28794661-28799072	WT	A16b	OK	0.987905	4.66786	2.24032	2.62963	0.00035	0.00536434	yes	methylesterase-like protein
XLOC_034876	XLOC_034876	Medtr6g043460	chr6:15049776-15052185	WT	A16b	OK	1.48356	7.02891	2.24424	3.38976	5e-05	0.00101208	yes	peroxidase family protein
XLOC_033771	XLOC_033771	Medtr6g084940	chr6:31971285-31972904	WT	A16b	OK	1.20563	5.72702	2.24799	2.80391	0.00015	0.00265041	yes	PLAC8 family protein
XLOC_037517	XLOC_037517	Medtr7g076655,Medtr7g076660	chr7:28879160-28886849	WT	A16b	OK	4.45079	21.1959	2.25165	4.15613	5e-05	0.00101208	yes	NAD(P)-binding rossmann-fold protein
XLOC_005825	XLOC_005825	Medtr1g093080	chr1:41922712-41924973	WT	A16b	OK	9.95442	47.915	2.26707	4.95852	5e-05	0.00101208	yes	myb-like transcription factor family protein
XLOC_046866	XLOC_046866	Medtr8g479380	chr8:33832171-33836070	WT	A16b	OK	2.15287	10.3736	2.26858	4.09612	5e-05	0.00101208	yes	multi-copper oxidase-like protein
XLOC_045778	XLOC_045778	Medtr8g037920,Medtr8g037923	chr8:14048218-14063483	WT	A16b	OK	0.348696	1.68947	2.27653	2.21696	0.00055	0.00780041	yes	DUF247 domain protein
XLOC_025438	XLOC_025438	Medtr4g108150	chr4:44829263-44830064	WT	A16b	OK	29.2402	141.799	2.27783	4.68461	5e-05	0.00101208	yes	Lipid transfer protein
[truncated: 319 more rows]
