# Supplementary material for: Transcriptome analysis of microRNA156 overexpression alfalfa roots under drought stress
Source: Sci Rep. 2018 Jun 19;8:9363. doi: 10.1038/s41598-018-27088-8 (PMC6008443; doi:10.1038/s41598-018-27088-8)
Supplement: Supplementary file 22 — Supplementary file S13 [file 41598_2018_27088_MOESM22_ESM.xlsx]

## Sheet: miR156OE-GEGs control
Title: Transcriptome analysis of microRNA156 overexpression alfalfa roots under drought stress
Authors: Muhammad Arshada, Margaret Y. Gruber, Abdelali Hannoufa
Supplementary file S13: DEGs common in A16b and A8 plants under control conditions relative to corresponding WT
Gene	Annotation
Medtr1g098870	myb/SANT-like DNA-binding domain protein
Medtr7g076900	calcium-dependent lipid-binding (CaLB domain) family protein
Medtr3g032530	S-adenosyl-methionine-sterol-C-methyltransferase
Medtr3g096390	2-oxoisovalerate dehydrogenase E1 component, alpha subunit
Medtr2g020280	tubby-F-box-like protein
Medtr5g023110	wound-responsive family protein
Medtr7g079110	heavy metal transport/detoxification superfamily protein
Medtr7g100335	hypothetical protein
Medtr3g092720	sigma 54 modulation protein/S30EA ribosomal protein
Medtr5g023210	divergent CRAL/TRIO domain protein
Medtr4g053250	BZIP family transcription factor
Medtr7g010580	gibberellin-regulated family protein
Medtr1g070515	F-box/LRR protein, putative
Medtr4g107440	zinc ion-binding protein
Medtr3g085660	FAD/NAD(P)-binding oxidoreductase family protein
Medtr2g097580	ZIP metal ion transporter family protein
Medtr8g080520	cytochrome P450 family 78 protein
Medtr7g102120	S-adenosylmethionine synthase-like protein
Medtr3g093970	hypothetical protein
Medtr4g046113	strubbelig receptor family protein
Medtr8g013950	GATA transcription factor-like protein
Medtr4g117250	zinc finger, C3HC4 type (RING finger) protein
Medtr8g022300	dormancy/auxin associated protein
Medtr4g009040	cinnamoyl-CoA reductase
Medtr4g133230	tonoplast dicarboxylate transporter-like protein
Medtr1g012620	myosin heavy chain-like protein
Medtr4g129650	nodulin MtN21/EamA-like transporter family protein
Medtr7g009820	polyvinylalcohol dehydrogenase-like protein
Medtr1g113960	ACT-like tyrosine kinase family protein
Medtr5g030920	nodulation receptor kinase-like protein
Medtr7g092680	alpha/beta hydrolase family protein
Medtr1g103150	acetyltransferase (GNAT) domain protein
Medtr8g073335	transducin/WD40 repeat protein
Medtr8g081620	chaperone DnaJ domain protein
Medtr7g082570	class I glutamine amidotransferase
Medtr3g075510	raffinose synthase or seed inhibition protein
Medtr2g040000	peroxidase family protein
Medtr3g087270	hypothetical protein
Medtr4g088875	E3 ubiquitin-protein ligase RMA1H1-like protein
Medtr7g084000	light-regulated protein, putative
Medtr2g022460	eukaryotic aspartyl protease family protein
Medtr1g088910	glutaredoxin-C1 protein
Medtr4g021470	branched chain alpha-keto acid dehydrogenase E1 beta subunit
Medtr1g104590	copper amine oxidase, enzyme domain protein
Medtr3g090530	glycolipid transfer protein (GLTP) family protein
Medtr8g107370	phosphoethanolamine N-methyltransferase
Medtr3g077590	anthranilate phosphoribosyltransferase
Medtr4g120730	polygalacturonase/glycoside hydrolase family protein
Medtr1g070435	linker histone H1 and h5 family protein
Medtr5g041010	ribonuclease T2 family protein
Medtr4g094790	LRR receptor-like kinase family protein
Medtr7g082800	MATE efflux family protein
Medtr2g041620	acyl-CoA N-acyltransferase (NAT) superfamily protein
Medtr6g082280	hypothetical protein
Medtr4g098530	plant intracellular ras group-related LRR protein
Medtr1g033810	2OG-Fe(II) oxygenase family oxidoreductase
Medtr1g016620	protein phosphatase 2C-like protein
Medtr4g117610	copper amine oxidase, enzyme domain protein
Medtr8g098770	RING-H2 zinc finger protein
Medtr2g090765	fasciclin-like arabinogalactan protein
Medtr7g085800	tubulin beta-1 chain
Medtr4g093850	phototropic-responsive NPH3 family protein
Medtr7g009930	aldose 1-epimerase family protein
Medtr1g022315	sugar porter (SP) family MFS transporter
Medtr4g101630	soluble acid invertase FRUCT2
Medtr4g108260	aldose 1-epimerase family protein
Medtr2g086920	F-box plant-like protein
Medtr3g095560	RING-H2 zinc finger protein
Medtr8g098375	major intrinsic protein (MIP) family transporter
Medtr7g072575	CBL-interacting kinase
Medtr5g017980	myb-like DNA-binding domain, shaqkyf class protein
Medtr2g089000	BHLH domain class transcription factor
Medtr1g075730	phosphatase 2C family protein
Medtr7g099750	cation/H+ exchanger 3
Medtr2g098520	glycoside hydrolase family 1 protein
Medtr2g062730	NAC transcription factor-like protein
Medtr7g066690	uncoupling protein
Medtr6g090460	hypothetical protein
Medtr3g077030	PB1 domain protein
Medtr4g059870	C2H2 and C2HC zinc finger protein, putative
Medtr2g090745	C2H2-like zinc finger protein, putative
Medtr7g101190	major intrinsic protein (MIP) family transporter
Medtr2g019900	monothiol glutaredoxin-S2 protein
Medtr1g088470	alpha/beta hydrolase family protein
Medtr5g082480	ATP-binding protein, putative
Medtr8g078790	DUF4228 domain protein
Medtr4g070010	BTB/POZ domain plant-like protein, putative
Medtr1g025980	peroxidase family protein
Medtr1g046800	disease resistance-responsive, dirigent domain protein
Medtr5g035430	DUF4228 domain protein
Medtr8g102350	hypothetical protein
Medtr5g012810	major intrinsic protein (MIP) family transporter
Medtr7g105390	lysosomal pro-X carboxypeptidase-like protein
Medtr1g102070	gibberellin 20-oxidase
Medtr8g071330	calmodulin-binding protein MPCBP protein
Medtr7g059290	pectate lyase-like protein
Medtr8g089320	cationic amino acid transporter-like protein
Medtr8g019320	heme oxygenase 1 protein
Medtr1g106200	glycosyl hydrolase family 10 protein
Medtr7g079295	subtilisin-like serine protease
Medtr4g107370	P-loop nucleoside triphosphate hydrolase superfamily protein
Medtr1g104610	haloacid dehalogenase-like hydrolase
Medtr8g090330	trehalose-phosphate phosphatase
Medtr8g080370	kelch repeat F-box protein
Medtr2g028580	LRR receptor-like kinase
Medtr5g098800	coproporphyrinogen III oxidase
Medtr4g060480	acyl-CoA dehydrogenase
Medtr1g104840	hypothetical protein
Medtr2g019250	germin family protein
Medtr5g043210	chorismate mutase
Medtr7g085810	AP2 domain class transcription factor
Medtr7g076655	NAD(P)-binding rossmann-fold protein
Medtr7g112720	heparan-alpha-glucosaminide N-acetyltransferase-like protein
Medtr1g084050	nicotianamine synthase-like protein
Medtr5g035610	transmembrane protein, putative
Medtr3g008960	glycoside hydrolase family 5 protein
Medtr7g079320	LysM type receptor kinase
Medtr4g072780	nutrient reservoir protein, putative
Medtr3g064350	hypothetical protein
Medtr2g090265	expansin-like protein B1
Medtr8g031550	potassium efflux antiporter
Medtr4g007300	chaperone DnaJ domain protein
Medtr1g088965	kinase interacting (KIP1-like) family protein
Medtr4g125940	peroxidase family protein
Medtr8g085560	protease inhibitor/seed storage/LTP family protein
Medtr8g020840	GRAS family transcription factor
Medtr4g415390	auxin influx transporter
Medtr1g071920	heat shock 22 kDa protein, putative
Medtr1g080440	LRR receptor-like kinase family protein
Medtr8g012240	DUF506 family protein
Medtr2g008030	fructose-1,6-bisphosphatase, cytosolic-like protein
Medtr3g053890	serine-glyoxylate aminotransferase-like protein
Medtr1g101500	MATE efflux family protein
Medtr4g081190	ABC transporter B family protein
Medtr3g065330	nudix hydrolase-like protein
Medtr2g045280	cytidine/deoxycytidylate deaminase family protein
Medtr1g093240	auxin-responsive AUX/IAA family protein
Medtr1g015300	thermospermine synthase ACAULIS protein
Medtr3g117060	salicylic acid carboxyl methyltransferase
Medtr8g102150	myo-inositol oxygenase
Medtr4g117090	xyloglucanase-specific endoglucanase inhibitor protein
Medtr4g098500	LSD1-type zinc finger protein
Medtr2g055250	F-box protein
Medtr2g450160	glycerophosphoryl diester phosphodiesterase family protein
Medtr1g080320	coatomer protein
Medtr3g099620	basic helix loop helix (BHLH) DNA-binding family protein
Medtr3g103960	zinc finger CCCH domain protein
Medtr7g114880	MtN26
Medtr8g087720	major intrinsic protein (MIP) family transporter
Medtr1g026020	expansin-A1-like protein
Medtr2g020710	sugar porter (SP) family MFS transporter
Medtr6g066040	plant/F12B17-70 protein
Medtr3g465590	Serine/Threonine-kinase DDB-G0267514-like protein, putative
Medtr2g009480	leguminosin group485 secreted peptide
Medtr7g050425	phosphoglycerate mutase family protein
Medtr2g103170	plant/F18G18-200 protein
Medtr4g073920	1-phosphatidylinositol phosphodiesterase-like protein
Medtr5g082940	C3HC4-type RING zinc finger protein
Medtr1g093080	myb-like transcription factor family protein
Medtr3g077910	carbonic anhydrase family protein
Medtr1g080250	L-allo-threonine aldolase-like protein
Medtr4g057310	RING finger and CHY zinc finger protein
Medtr5g023170	rhodanese-related sulfurtransferase
Medtr1g087935	pollen Ole e I family allergen
Medtr3g074380	sugar porter (SP) family MFS transporter
Medtr5g069100	Nodule Cysteine-Rich (NCR) secreted peptide
Medtr1g011415	Nodule Cysteine-Rich (NCR) secreted peptide
Medtr5g010390	calcium-dependent lipid-binding (CaLB domain) family protein
Medtr2g103650	polygalacturonase/glycoside hydrolase family protein
Medtr7g115410	SSXT protein (amino-terminal region) protein
Medtr1g099640	metal ion-binding protein, putative
Medtr4g079500	bZIP family transcription factor
Medtr3g087540	pollen Ole e I family allergen
Medtr2g022430	xyloglucanase-specific endoglucanase inhibitor protein
Medtr8g024590	CBL-interacting kinase
Medtr4g005160	epoxide hydrolase
Medtr3g040410	flavonol synthase/flavanone 3-hydroxylase
Medtr7g097150	AGC kinase
Medtr4g065113	extensin-like region protein
Medtr7g083410	glycerophosphoryl diester phosphodiesterase family protein
Medtr5g024070	plant regulator RWP-RK family protein
Medtr6g082190	hypothetical protein
Medtr1g067150	RabGAP/TBC domain protein
Medtr4g083570	ZIP zinc/iron transport family protein
Medtr5g073530	Nodule Cysteine-Rich (NCR) secreted peptide
Medtr6g043460	peroxidase family protein
Medtr4g065660	Ctr family copper transporter
Medtr5g045530	ureide permease-like protein
Medtr4g117670	amine oxidase [copper containing] protein, putative
Medtr4g053210	late nodulin
Medtr4g118610	sugar porter (SP) family MFS transporter
Medtr5g019010	cytochrome P450 family 71 protein
Medtr3g069420	peptide/nitrate transporter
Medtr2g042420	adipocyte plasma membrane-associated-like protein
Medtr2g099175	peroxidase family protein
Medtr2g008910	Nodule Cysteine-Rich (NCR) secreted peptide
Medtr4g078310	DUF506 family protein
Medtr7g007970	Nodule Cysteine-Rich (NCR) secreted peptide
Medtr4g029200	class III peroxidase
Medtr5g074710	peroxidase family protein
Medtr2g070420	peroxisomal (S)-2-hydroxy-acid oxidase GLO1
Medtr2g076010	pathogenesis-like protein
Medtr8g080180	carboxy-terminal region remorin
Medtr6g084940	PLAC8 family protein
Medtr3g111350	oligopeptide transporter OPT family protein
Medtr4g013240	solute carrier family 40 protein
Medtr5g064120	RNA-binding (RRM/RBD/RNP motif) family protein
Medtr4g051097	ATP synthase subunit C
Medtr3g031140	DUF4228 domain protein
Medtr2g089815	wound-responsive family protein
Medtr3g079850	cysteine-rich receptor-kinase-like protein
Medtr5g056710	Nodule Cysteine-Rich (NCR) secreted peptide
Medtr5g019870	polyol/monosaccharide transporter 1
Medtr8g479380	multi-copper oxidase-like protein
Medtr3g106430	SPFH/band 7/PHB domain membrane-associated family protein
Medtr1g090450	zinc finger, C3HC4 type (RING finger) protein
Medtr4g122930	plant/F25P12-18 protein
Medtr4g053580	Nodule Cysteine-Rich (NCR) secreted peptide
Medtr8g464300	root cap/late embryogenesis-like protein
Medtr7g083110	endosomal targeting BRO1-like domain protein
Medtr2g041540	Nodule Cysteine-Rich (NCR) secreted peptide
Medtr4g049640	C4-dicarboxylate transporter/malic acid protein
Medtr4g108150	Lipid transfer protein
Medtr1g083950	universal stress family protein
Medtr1g030660	cationic amino acid transporter
Medtr2g103313	embryo-specific protein
Medtr3g020980	Nodule Cysteine-Rich (NCR) secreted peptide
Medtr4g110130	transmembrane protein, putative
Medtr4g089145	hypothetical protein
Medtr7g118210	RNA recognition motif 2 in plant MEI2-like protein, putative
Medtr2g007210	emp24/gp25L/p24 family protein
Medtr6g081390	MATE efflux family protein
Medtr1g090820	leghemoglobin Lb120-1
Medtr2g083280	Nodule Cysteine-Rich (NCR) secreted peptide
Medtr4g059670	root cap/late embryogenesis-like protein
Medtr1g115175	aluminum activated malate transporter
Medtr3g089005	basic blue-like protein
Medtr5g069545	Nodule Cysteine-Rich (NCR) secreted peptide
Medtr7g063220	C2H2 and C2HC zinc finger protein
Medtr5g015090	BZIP transcription factor
Medtr7g066720	Nodule Cysteine-Rich (NCR) secreted peptide
Medtr4g094278	targeted copper chaperone protein
Medtr7g090950	eukaryotic-type carbonic anhydrase
Medtr1g088620	universal stress protein, putative
Medtr7g033125	2-isopropylmalate synthase
Medtr4g010530	transmembrane protein, putative
Medtr2g049575	Nodule Cysteine-Rich (NCR) secreted peptide
Medtr4g052380	nitrilase/nitrile hydratase NIT4A-like protein
Medtr5g068585	Nodule Cysteine-Rich (NCR) secreted peptide
Medtr2g101410	F-box and wd40 domain protein, putative
Medtr1g072096	Nodule Cysteine-Rich (NCR) secreted peptide
Medtr8g097320	carboxy-terminal region remorin
Medtr1g050325	transmembrane amino acid transporter family protein
Medtr4g107930	papain family cysteine protease
Medtr2g087285	aluminum activated malate transporter family protein
Medtr2g090675	transcription activator GLK1-like protein
Medtr2g102340	auxin-induced 5NG4-like protein
Medtr8g064070	Nodule Cysteine-Rich (NCR) secreted peptide
Medtr2g066235	Nodule Cysteine-Rich (NCR) secreted peptide
Medtr1g041885	peptide transporter PTR3-like protein
Medtr0003s0130	Nodule Cysteine-Rich (NCR) secreted peptide
Medtr7g078060	O-acyltransferase WSD1-like protein
Medtr3g082770	nudix family hydrolase
Medtr2g103330	embryo-specific protein
Medtr3g111790	DUF620 family protein
Medtr4g080083	RmlC-type cupin
Medtr5g066070	leghemoglobin Lb120-1
Medtr2g073300	Nodule Cysteine-Rich (NCR) secreted peptide
Medtr5g084260	Nodule-specific Glycine Rich Peptide
Medtr3g088745	gibberellin 20-oxidase
Medtr2g055740	Nodule Cysteine-Rich (NCR) secreted peptide
Medtr8g101550	phospholipase A2 family protein
Medtr1g074410	transmembrane protein, putative
Medtr2g039235	Nodule-specific Glycine Rich Peptide
Medtr3g053590	Nodule Cysteine-Rich (NCR) secreted peptide
Medtr3g025420	Nodule Cysteine-Rich (NCR) secreted peptide
Medtr8g006790	plasma membrane H+-ATPase
Medtr1g042940	Nodule Cysteine-Rich (NCR) secreted peptide
Medtr3g048190	prolyl-tRNA synthetase family protein
Medtr4g072980	SAUR-like auxin-responsive family protein
Medtr5g459510	Nodule Cysteine-Rich (NCR) secreted peptide
Medtr1g088905	monothiol glutaredoxin-S2 protein
Medtr3g463700	hypothetical protein
Medtr4g047610	papain family cysteine protease
Medtr4g092515	CAP, cysteine-rich secretory protein, antigen 5
Medtr8g074010	phosphoserine aminotransferase
Medtr4g013300	SEC14 cytosolic factor family protein
Medtr8g432630	COP9 signalosome complex subunit 1
Medtr4g005520	YGGT family protein
Medtr6g033740	P-loop nucleoside triphosphate hydrolase superfamily protein
Medtr4g123597	transducin family protein/WD-40 repeat protein
Medtr3g092150	homeobox associated leucine zipper protein
Medtr3g099120	non-specific phospholipase C4
Medtr3g097060	chromosome condensation regulator RCC1 repeat protein
Medtr3g100500	aspartic proteinase nepenthesin-like protein
Medtr6g035295	UDP-glucosyltransferase family protein
Medtr8g445800	LRR receptor-like kinase, putative
Medtr0086s0010	BAG family molecular chaperone regulator-like protein
Medtr8g016330	receptor-like Serine/Threonine-kinase ALE2
Medtr2g035405	allantoate amidohydrolase
Medtr8g018790	puromycin-sensitive aminopeptidase-like protein
Medtr0493s0030	alpha/beta hydrolase family protein
Medtr2g026530	CASP POPTRDRAFT-like protein
Medtr3g115400	plant regulator RWP-RK family protein
Medtr4g015260	group 1 family glycosyltransferase
Medtr1g099570	white-brown-complex ABC transporter family protein
Medtr7g027020	RALF-like protein
Medtr2g009980	oligopeptide transporter OPT family protein
Medtr6g092620	1-aminocyclopropane-1-carboxylate oxidase
Medtr8g093840	white-brown-complex ABC transporter family protein
Medtr4g044110	cytokinin oxidase/dehydrogenase-like protein
Medtr4g415290	glycerol-3-phosphate acyltransferase
Medtr6g461910	DUF3475 domain protein
Medtr4g014540	ferritin
Medtr1g062980	four ACT domain ACT domain protein which protein
Medtr8g032240	inositol polyphosphate multikinase beta-like protein
Medtr7g024320	ACT domain protein
Medtr8g086380	CBL-interacting kinase
Medtr3g115340	starch branching enzyme I
Medtr2g089360	G-type lectin S-receptor-like Serine/Threonine-kinase plant
Medtr5g034320	polygalacturonase non-catalytic protein
Medtr4g074190	phototropic-responsive NPH3 family protein
Medtr4g094715	pectin lyase superfamily protein
Medtr4g019450	BEL1-like homeodomain protein
Medtr3g116860	glucose-1-phosphate adenylyltransferase family protein
Medtr8g022310	chaperone DnaJ domain protein
Medtr4g104760	protein phosphatase 2c, putative
Medtr4g122740	plant invertase/pectin methylesterase inhibitor
Medtr1g035720	phototropic-responsive NPH3 family protein
Medtr4g123810	S-adenosylmethionine synthase-like protein
Medtr8g066670	chlororespiratory reduction protein, putative
Medtr8g068360	UDP-glucosyltransferase family protein
Medtr2g436530	E3 ubiquitin-protein ligase LIN-like protein, putative
Medtr2g096760	E3 ubiquitin-protein ligase XBAT31, putative
Medtr7g118110	tyrosine kinase domain protein
Medtr7g011330	phosphate transporter PHO1-like protein
Medtr5g030740	hydroxyproline-rich glycoprotein family protein, putative
Medtr1g018760	isoaspartyl peptidase/L-asparaginase
Medtr4g029020	CBL-interacting kinase
Medtr5g055000	peptide/nitrate transporter
Medtr4g019165	pfkB family carbohydrate kinase
Medtr3g095040	WRKY family transcription factor
Medtr4g115920	monogalactosyldiacylglycerol synthase
Medtr4g114000	aspartate racemase
Medtr3g082100	Lipid transfer protein
Medtr1g018640	gibberellin-regulated family protein
Medtr7g006900	cytochrome P450 family protein
Medtr3g046760	eukaryotic cytochrome b561 protein
Medtr7g090590	GASA/GAST/Snakin
Medtr4g125180	subtilisin-like serine protease
Medtr3g083760	Lipid transfer protein
Medtr4g115360	Lipid transfer protein
Medtr0511s0020	disease resistance protein RGA4
Medtr5g013470	NADP-specific glutamate dehydrogenase
Medtr3g071590	lateral organ boundaries (LOB) domain protein
Medtr1g015890	glutaredoxin-like protein, putative
Medtr5g018280	methylesterase
Medtr0009s0390	heat shock protein 81-2
Medtr2g015720	trichome birefringence-like protein
Medtr8g463180	plastocyanin-like domain protein
Medtr3g085710	WRKY transcription factor-like protein
Medtr3g463450	TPR superfamily protein
Medtr1g069915	CRAL/TRIO, amino-terminal domain protein
Medtr2g084985	stress responsive A/B barrel domain protein
Medtr3g008470	folate/biopterin transporter
Medtr4g101280	Lipid transfer protein
Medtr2g045780	phosphate transporter PHO1-like protein
Medtr0072s0040	ultrapetala developmental regulator
Medtr1g492950	drug resistance transporter-like ABC domain protein
Medtr8g069135	hypothetical protein
Medtr2g450710	nodulin-like/MFS transporter
Medtr3g091340	CCT motif protein
Medtr0133s0020	disease resistance protein
Medtr3g435460	light-harvesting complex I chlorophyll A/B-binding protein
Medtr5g062070	pumilio-family RNA-binding repeatprotein
Medtr5g025470	white-brown-complex ABC transporter family protein
Medtr8g094290	transmembrane amino acid transporter family protein
Medtr1g044225	transcriptional regulator superman protein
Medtr1g009760	plasma membrane H+-ATPase
Medtr6g081840	nodulin MtN21/EamA-like transporter family protein
Medtr4g007740	eukaryotic aspartyl protease family protein
Medtr1g070400	myosin motor domain protein and Dil domain protein
Medtr0288s0040	glycogen/starch/alpha-glucan phosphorylase family protein
Medtr3g079560	serine carboxypeptidase-like protein
Medtr8g064180	xyloglucan endotransglucosylase/hydrolase family protein
Medtr4g128770	CAP, cysteine-rich secretory protein, antigen 5
Medtr6g015995	pollen Ole e I family allergen
Medtr4g011790	fatty acyl-CoA synthetase family protein
Medtr2g072260	cytochrome P450 family monooxygenase
Medtr2g024290	LysM receptor kinase K1B
Medtr8g040860	2-hydroxyisoflavanone dehydratase
Medtr3g112460	peptide transporter
Medtr2g013390	transmembrane protein, putative
Medtr4g009960	eukaryotic translation initiation factor 3 subunit
Medtr1g071530	sulfate/bicarbonate/oxalate exchanger and transporter sat-1
Medtr0184s0030	UDP-glucosyltransferase family protein
Medtr1g076370	CBL-interacting kinase
Medtr8g106840	mother of FT and TFL1-like protein
Medtr4g132620	subtilisin-like serine protease
Medtr5g430470	transmembrane protein, putative
Medtr8g065010	polygalacturonase plant-like protein
Medtr4g063310	transmembrane protein, putative
Medtr5g026320	HXXXD-type acyl-transferase family protein
Medtr1g090370	transcription factor bZIP protein, putative
Medtr3g115920	glyceraldehyde-3-phosphate dehydrogenase B
Medtr2g437380	2OG-Fe(II) oxygenase family oxidoreductase
Medtr1g012710	protease inhibitor/seed storage/LTP family protein
Medtr2g436350	pollen Ole e I family allergen
Medtr4g070430	glucose-1-phosphate adenylyltransferase family protein
Medtr2g022700	glucose-6-phosphate/phosphate translocator-like protein
Medtr2g086940	transmembrane protein, putative
