# Supplementary material for: Transcriptome analysis of microRNA156 overexpression alfalfa roots under drought stress
Source: Sci Rep. 2018 Jun 19;8:9363. doi: 10.1038/s41598-018-27088-8 (PMC6008443; doi:10.1038/s41598-018-27088-8)
Supplement: Supplementary file 23 — Supplementary file S14 [file 41598_2018_27088_MOESM23_ESM.xlsx]

## Sheet: miR156OE-DEGs drought
Title: Transcriptome analysis of microRNA156 overexpression alfalfa roots under drought stress
Authors: Muhammad Arshada, Margaret Y. Gruber, Abdelali Hannoufa
Supplementary file S14: DEGs common in A16b and A8 plants under drought conditions relative to corresponding WT
Gene	Annotation
Medtr8g105910	RNA recognition motif
Medtr5g097180	serine carboxypeptidase-like protein
Medtr2g024010	STIG1-like protein
Medtr3g088800	hypothetical protein
Medtr7g102450	UDP-glucosyltransferase family protein
Medtr6g027580	cation calcium exchanger
Medtr7g102460	UDP-glucosyltransferase family protein
Medtr8g012620	ninja-family protein AFP1
Medtr2g096030	glycoside hydrolase family 18 protein
Medtr2g013010	polyphenoloxidase
Medtr5g070330	vacuolar cation/proton exchanger 3
Medtr4g123563	fungal proteinase A, aspartic proteinase superfamily protein
Medtr3g062600	60S ribosomal protein L10-2
Medtr5g035550	transmembrane protein, putative
Medtr4g051575	aluminum activated malate transporter family protein
Medtr6g012670	hypothetical protein
Medtr8g096020	transmembrane protein, putative
Medtr3g110320	glycoside hydrolase family 18 protein
Medtr5g035580	UDP-glucosyltransferase family protein
Medtr1g111280	carboxylesterase, putative
Medtr1g103420	Lipid transfer protein
Medtr4g130540	heat shock 70 kDa protein
Medtr4g099370	hypothetical protein
Medtr2g049020	inositol transporter 4
Medtr4g010250	TPR repeat protein
Medtr5g045300	hypothetical protein
Medtr3g104780	cytosolic class II small heat-shock protein
Medtr8g069315	transmembrane protein, putative
Medtr7g113650	NAD(P)-binding rossmann-fold protein
Medtr7g079080	1-aminocyclopropane-1-carboxylate synthase
Medtr2g091170	seed biotin containing protein SBP65, putative
Medtr8g077830	sulfite exporter TauE/SafE family protein
Medtr5g046110	salicylic acid carboxyl methyltransferase
Medtr5g026320	HXXXD-type acyl-transferase family protein
Medtr8g096900	pathogenesis-related thaumatin family protein
Medtr8g464690	dynein light chain type 1 family protein
Medtr3g089070	EF hand calcium-binding family protein
Medtr3g086630	C3HC4-type RING zinc finger protein
Medtr8g093620	hypothetical protein
Medtr3g078170	NAD-dependent aldehyde dehydrogenase family protein
Medtr5g021610	lactoylglutathione lyase/glyoxalase I family protein
Medtr8g077890	polyol/monosaccharide transporter 1
Medtr2g014040	late embryogenesis abundant domain protein, putative
Medtr5g013620	beta-amylase
Medtr7g110810	helix loop helix DNA-binding domain protein
Medtr6g033280	phosphate carrier protein
Medtr4g095050	cytochrome P450 family protein
Medtr8g076160	lactoylglutathione lyase/glyoxalase I family protein
Medtr3g102680	heat shock protein 70 (HSP70)-interacting protein, putative
Medtr0190s0020	HXXXD-type acyl-transferase family protein
Medtr8g069283	transmembrane protein, putative
Medtr5g084570	leguminosin group485 secreted peptide
Medtr4g134280	O-glycosyl hydrolase family 17 protein
Medtr2g028050	transducin/WD40 repeat protein
Medtr2g022700	glucose-6-phosphate/phosphate translocator-like protein
Medtr3g109610	carotenoid cleavage dioxygenase
Medtr1g014180	tubby C 2 protein
Medtr5g089320	calmodulin-domain kinase CDPK protein
Medtr1g030630	heavy metal transport/detoxification superfamily protein
Medtr4g111840	transmembrane protein, putative
Medtr7g023690	polygalacturonase inhibitor protein
Medtr4g129770	hypothetical protein
Medtr3g076950	phloem specific protein
Medtr3g026280	glycoside hydrolase family 1 protein
Medtr2g023540	5'-adenylylsulfate reductase
Medtr0246s0020	basic helix loop helix (bHLH) DNA-binding family protein
Medtr4g019310	DUF674 family protein
Medtr8g106840	mother of FT and TFL1-like protein
Medtr4g064887	NAD(P)-binding rossmann-fold protein
Medtr5g093430	DUF4408 domain protein
Medtr7g058840	Serine/Threonine kinase family protein
Medtr7g108735	late embryogenesis abundant protein
Medtr4g011230	late embryogenesis abundant protein group 3 protein
Medtr1g102510	hydroxyproline-rich glycoprotein family protein
Medtr7g100100	Cys2-His2 zinc finger transcription factor
Medtr1g028300	protein phosphatase 2C-like protein
Medtr3g028450	transmembrane protein, putative
Medtr3g095190	AP2 domain class transcription factor
Medtr1g110290	core-2/I-branching enzyme
Medtr0236s0050	peptide/nitrate transporter
Medtr7g065660	glutathione S-transferase, amino-terminal domain protein
Medtr4g058760	glycosyltransferase family 2 protein
Medtr1g073170	myb transcription factor
Medtr1g115190	aluminum activated malate transporter family protein
Medtr1g036460	caffeic acid O-methyltransferase
Medtr2g011070	BHLH transcription factor-like protein
Medtr2g015540	transmembrane protein, putative
Medtr4g128590	xyloglucan endotransglucosylase/hydrolase family protein
Medtr4g090520	Novel GRP family
Medtr4g011030	DUF761 domain protein
Medtr2g008710	cationic peroxidase
Medtr4g117040	cysteine-rich RLK (receptor-like kinase) protein
Medtr3g061630	chaperonin-like RbcX protein
Medtr1g099400	G-type lectin S-receptor-like Serine/Threonine-kinase plant
Medtr4g051515	E3 ubiquitin-protein ligase PUB23-like protein
Medtr5g066020	AT hook motif DNA-binding family protein
Medtr1g062880	eukaryotic-type carbonic anhydrase
Medtr2g070070	glutathione S-transferase, amino-terminal domain protein
Medtr7g105870	harpin-induced-like protein
Medtr0034s0060	rhamnose biosynthetic-like enzyme
Medtr4g011250	late embryogenesis abundant protein group 3 protein
Medtr4g123553	UDP-glucosyltransferase family protein
Medtr4g070430	glucose-1-phosphate adenylyltransferase family protein
Medtr6g004280	class I glutamine amidotransferase
Medtr8g092650	nodulin MtN21/EamA-like transporter family protein, putative
Medtr5g006970	alba DNA/RNA-binding protein
Medtr8g102550	protein phosphatase 2C-like protein
Medtr4g073690	nodulin-like/MFS transporter
Medtr0078s0010	UDP-glucosyltransferase family protein
Medtr8g105190	hypothetical protein
Medtr2g026030	tonoplast dicarboxylate transporter
Medtr4g037615	RALF-like protein
Medtr4g063710	heat shock cognate 70 kDa protein
Medtr1g095950	hypothetical protein
Medtr8g010320	Defensin-like protein
Medtr7g095430	sulfate/bicarbonate/oxalate exchanger and transporter sat-1
Medtr8g071900	glycosyltransferase family protein
Medtr7g103450	cytochrome P450 family protein
Medtr2g018175	senescence regulator
Medtr3g111650	hypothetical protein
Medtr8g006780	auxin efflux carrier family protein
Medtr1g071720	Lipid transfer protein
Medtr1g017260	heat shock protein-binding protein
Medtr1g093100	xyloglucanase-specific endoglucanase inhibitor protein
Medtr7g020980	ethylene response factor
Medtr8g089820	lysine ketoglutarate reductase trans-splicing protein
Medtr1g079520	LRR receptor-like kinase
Medtr0027s0250	50S ribosomal protein L20
Medtr8g089300	CASP POPTRDRAFT-like protein
Medtr5g081630	transmembrane amino acid transporter family protein
Medtr7g102520	UDP-glucosyltransferase family protein
Medtr0050s0240	embryo-specific protein
Medtr2g086070	gland-specific fatty acyl-CoA reductase
Medtr2g035320	ABA-responsive protein
Medtr8g092460	DNA-binding domain protein
Medtr3g093400	response to low sulfur protein, putative
Medtr5g042910	DUF1336 family protein
Medtr1g074990	sieve element occlusion protein
Medtr2g079630	CBS domain CBSX5-like protein
Medtr4g105020	PB1 domain protein
Medtr8g061110	S-locus lectin kinase family protein
Medtr4g111770	oleosin
Medtr5g077130	adenine nucleotide alpha hydrolase superfamily protein
Medtr5g072860	UDP-glucosyltransferase family protein
Medtr4g063310	transmembrane protein, putative
Medtr3g464370	mannose-binding lectin superfamily protein
Medtr7g108875	pectinesterase/pectinesterase inhibitor, putative
Medtr4g018880	PAR1 protein
Medtr2g102243	sulfate/bicarbonate/oxalate exchanger and transporter sat-1
Medtr1g090957	legume lectin beta domain protein
Medtr5g025690	EF hand calcium-binding family protein
Medtr5g096855	hypothetical protein
Medtr2g101560	peptide/nitrate transporter plant
Medtr5g089720	calcium-dependent lipid-binding (CaLB domain) family protein
Medtr4g057635	myb transcription factor
Medtr8g099065	P-loop nucleoside triphosphate hydrolase superfamily protein
Medtr2g102140	ovate transcriptional repressor
Medtr0011s0320	triose-phosphate transporter family protein
Medtr2g437380	2OG-Fe(II) oxygenase family oxidoreductase
Medtr5g030290	hypothetical protein
Medtr2g461970	alpha-1,4-glucan-protein synthase [UDP-forming]-like protein
Medtr1g045610	myb transcription factor
Medtr7g100070	type I inositol-1,4,5-trisphosphate 5-phosphatase
Medtr1g056640	O-glycosyl hydrolase family 17 protein
Medtr5g073180	hypothetical protein
Medtr4g049730	MAP kinase kinase kinase
Medtr1g060550	cytochrome P450 family 94 protein
Medtr4g114870	plastocyanin-like domain protein
Medtr6g088670	ABC transporter B family protein
Medtr5g094610	transcription termination factor family protein
Medtr2g072930	2OG-Fe(II) oxygenase family oxidoreductase
Medtr5g022310	pathogenesis-related thaumatin family protein
Medtr8g069925	hypothetical protein
Medtr5g079840	kinase 1B
Medtr7g105070	desacetoxyvindoline 4-hydroxylase, putative
Medtr1g107215	plant basic secretory protein (BSP) family protein
Medtr5g024350	glutamate receptor 32
Medtr2g035190	ABA-responsive protein
Medtr5g078780	CCAAT-binding factor
Medtr7g060540	respiratory burst oxidase-like protein
Medtr2g048720	inositol transporter 4
Medtr7g405830	pirin-like plant protein
Medtr2g073370	B-box type zinc finger protein
Medtr5g017470	heat shock transcription factor
Medtr3g087700	DUF581 family protein
Medtr3g110660	transmembrane amino acid transporter family protein
Medtr5g087360	LRR receptor-like kinase
Medtr8g064180	xyloglucan endotransglucosylase/hydrolase family protein
Medtr5g078210	GDSL-like lipase/acylhydrolase
Medtr1g106775	peroxisomal membrane 22 kDa (Mpv17/PMP22) family protein
Medtr2g017520	pyridoxal biosynthesis protein PDX1, putative
Medtr4g094588	WRKY family transcription factor
Medtr8g463180	plastocyanin-like domain protein
Medtr5g081550	lipase
Medtr3g073470	serine transhydroxymethyltransferase
Medtr5g092560	DEAD-box ATP-dependent RNA helicase-like protein
Medtr6g477770	beta-amylase
Medtr7g117430	eukaryotic aspartyl protease family protein
Medtr5g068530	C2 domain protein
Medtr5g080260	rotundifolia-like protein
Medtr1g111550	MFS transporter
Medtr2g070130	glutathione S-transferase, amino-terminal domain protein
Medtr5g025470	white-brown-complex ABC transporter family protein
Medtr0027s0230	cytosolic class I small heat shock protein
Medtr7g115080	GDP-D-mannose-3,5-epimerase
Medtr4g116420	phosphatase 2C family protein
Medtr2g026530	CASP POPTRDRAFT-like protein
Medtr7g117695	DUF688 family protein
Medtr2g078810	LRR receptor-like kinase
Medtr8g089670	E3 ubiquitin-protein ligase RGLG2-like protein
Medtr0097s0070	CASP POPTRDRAFT-like protein
Medtr4g051622	pyridine nucleotide-disulfide oxidoreductase family protein
Medtr2g073260	trehalose-6-phosphate synthase
Medtr4g094302	NAC transcription factor-like protein
Medtr6g034920	extensin-like region protein
Medtr2g046150	DUF538 family protein
Medtr4g072020	arginine decarboxylase
Medtr8g107110	EF hand calcium-binding family protein
Medtr5g081710	triose-phosphate transporter family protein
Medtr1g021652	cytochrome P450 family fatty acid hydroperoxide lyase
Medtr3g095680	WNK kinase
Medtr2g095440	ABC transporter family protein
Medtr6g004200	2-hydroxyacyl-CoA lyase
Medtr7g087410	MATE efflux family protein
Medtr7g109800	WRKY family transcription factor
Medtr2g070020	LRR receptor-like kinase
Medtr3g092150	homeobox associated leucine zipper protein
Medtr2g079050	peptidoglycan-binding domain protein
Medtr7g085850	hypothetical protein
Medtr7g062300	DUF674 family protein
Medtr1g108460	transmembrane protein, putative
Medtr2g450550	transmembrane protein, putative
Medtr5g018820	electron transporter, putative
Medtr5g090120	DEAD-box ATP-dependent RNA helicase-like protein
Medtr0034s0170	trehalose-6-phosphate synthase
Medtr2g086530	glycoside hydrolase family 17 protein
Medtr5g032070	hypothetical protein
Medtr5g083360	laccase/diphenol oxidase family protein
Medtr2g026080	auxin-responsive family protein
Medtr6g032820	O-glycosyl hydrolase family 17 protein
Medtr3g065160	eukaryotic aspartyl protease family protein
Medtr5g091710	tropomyosin-like protein, putative
Medtr5g067670	lung seven transmembrane receptor family protein
Medtr5g094340	calcium-dependent lipid-binding (CaLB domain) family protein
Medtr7g073550	mannan endo-1,4-beta-mannosidase
Medtr0036s0150	NAC transcription factor-like protein
Medtr5g006940	Lipid transfer protein
Medtr4g006940	cinnamoyl-CoA reductase-like protein
Medtr5g043970	UDP-glucose 6-dehydrogenase family protein
Medtr5g020980	P-loop nucleoside triphosphate hydrolase superfamily protein
Medtr1g089000	hypothetical protein
Medtr1g098870	myb/SANT-like DNA-binding domain protein
Medtr7g076900	calcium-dependent lipid-binding (CaLB domain) family protein
Medtr3g032530	S-adenosyl-methionine-sterol-C-methyltransferase
Medtr3g096390	2-oxoisovalerate dehydrogenase E1 component, alpha subunit
Medtr2g020280	tubby-F-box-like protein
Medtr5g023110	wound-responsive family protein
Medtr7g079110	heavy metal transport/detoxification superfamily protein
Medtr7g100335	hypothetical protein
Medtr3g092720	sigma 54 modulation protein/S30EA ribosomal protein
Medtr5g023210	divergent CRAL/TRIO domain protein
Medtr4g053250	BZIP family transcription factor
Medtr7g010580	gibberellin-regulated family protein
Medtr1g070515	F-box/LRR protein, putative
Medtr4g107440	zinc ion-binding protein
Medtr3g085660	FAD/NAD(P)-binding oxidoreductase family protein
Medtr2g097580	ZIP metal ion transporter family protein
Medtr8g080520	cytochrome P450 family 78 protein
Medtr7g102120	S-adenosylmethionine synthase-like protein
Medtr3g093970	hypothetical protein
Medtr4g046113	strubbelig receptor family protein
Medtr8g013950	GATA transcription factor-like protein
Medtr4g117250	zinc finger, C3HC4 type (RING finger) protein
Medtr8g022300	dormancy/auxin associated protein
Medtr4g009040	cinnamoyl-CoA reductase
Medtr4g133230	tonoplast dicarboxylate transporter-like protein
Medtr1g012620	myosin heavy chain-like protein
Medtr4g129650	nodulin MtN21/EamA-like transporter family protein
Medtr7g009820	polyvinylalcohol dehydrogenase-like protein
Medtr1g113960	ACT-like tyrosine kinase family protein
Medtr5g030920	nodulation receptor kinase-like protein
Medtr7g092680	alpha/beta hydrolase family protein
Medtr1g103150	acetyltransferase (GNAT) domain protein
Medtr8g073335	transducin/WD40 repeat protein
Medtr8g081620	chaperone DnaJ domain protein
Medtr7g082570	class I glutamine amidotransferase
Medtr3g075510	raffinose synthase or seed inhibition protein
Medtr2g040000	peroxidase family protein
Medtr3g087270	hypothetical protein
Medtr4g088875	E3 ubiquitin-protein ligase RMA1H1-like protein
Medtr7g084000	light-regulated protein, putative
Medtr2g022460	eukaryotic aspartyl protease family protein
Medtr1g088910	glutaredoxin-C1 protein
Medtr4g021470	branched chain alpha-keto acid dehydrogenase E1 beta subunit
Medtr1g104590	copper amine oxidase, enzyme domain protein
Medtr3g090530	glycolipid transfer protein (GLTP) family protein
Medtr8g107370	phosphoethanolamine N-methyltransferase
Medtr3g077590	anthranilate phosphoribosyltransferase
Medtr4g120730	polygalacturonase/glycoside hydrolase family protein
Medtr1g070435	linker histone H1 and h5 family protein
Medtr5g041010	ribonuclease T2 family protein
Medtr4g094790	LRR receptor-like kinase family protein
Medtr7g082800	MATE efflux family protein
Medtr2g041620	acyl-CoA N-acyltransferase (NAT) superfamily protein
Medtr6g082280	hypothetical protein
Medtr4g098530	plant intracellular ras group-related LRR protein
Medtr1g033810	2OG-Fe(II) oxygenase family oxidoreductase
Medtr1g016620	protein phosphatase 2C-like protein
Medtr4g117610	copper amine oxidase, enzyme domain protein
Medtr8g098770	RING-H2 zinc finger protein
Medtr2g090765	fasciclin-like arabinogalactan protein
Medtr7g085800	tubulin beta-1 chain
Medtr4g093850	phototropic-responsive NPH3 family protein
Medtr7g009930	aldose 1-epimerase family protein
Medtr1g022315	sugar porter (SP) family MFS transporter
Medtr4g101630	soluble acid invertase FRUCT2
Medtr4g108260	aldose 1-epimerase family protein
Medtr2g086920	F-box plant-like protein
Medtr3g095560	RING-H2 zinc finger protein
Medtr8g098375	major intrinsic protein (MIP) family transporter
Medtr7g072575	CBL-interacting kinase
Medtr5g017980	myb-like DNA-binding domain, shaqkyf class protein
Medtr2g089000	BHLH domain class transcription factor
Medtr1g075730	phosphatase 2C family protein
Medtr7g099750	cation/H+ exchanger 3
Medtr2g098520	glycoside hydrolase family 1 protein
Medtr2g062730	NAC transcription factor-like protein
Medtr7g066690	uncoupling protein
Medtr6g090460	hypothetical protein
Medtr3g077030	PB1 domain protein
Medtr4g059870	C2H2 and C2HC zinc finger protein, putative
Medtr2g090745	C2H2-like zinc finger protein, putative
Medtr7g101190	major intrinsic protein (MIP) family transporter
Medtr2g019900	monothiol glutaredoxin-S2 protein
Medtr1g088470	alpha/beta hydrolase family protein
Medtr5g082480	ATP-binding protein, putative
Medtr8g078790	DUF4228 domain protein
Medtr4g070010	BTB/POZ domain plant-like protein, putative
Medtr1g025980	peroxidase family protein
Medtr1g046800	disease resistance-responsive, dirigent domain protein
Medtr5g035430	DUF4228 domain protein
Medtr8g102350	hypothetical protein
Medtr5g012810	major intrinsic protein (MIP) family transporter
Medtr7g105390	lysosomal pro-X carboxypeptidase-like protein
Medtr1g102070	gibberellin 20-oxidase
Medtr8g071330	calmodulin-binding protein MPCBP protein
Medtr7g059290	pectate lyase-like protein
Medtr8g089320	cationic amino acid transporter-like protein
Medtr8g019320	heme oxygenase 1 protein
Medtr1g106200	glycosyl hydrolase family 10 protein
Medtr7g079295	subtilisin-like serine protease
Medtr4g107370	P-loop nucleoside triphosphate hydrolase superfamily protein
Medtr1g104610	haloacid dehalogenase-like hydrolase
Medtr8g090330	trehalose-phosphate phosphatase
Medtr8g080370	kelch repeat F-box protein
Medtr2g028580	LRR receptor-like kinase
Medtr5g098800	coproporphyrinogen III oxidase
Medtr4g060480	acyl-CoA dehydrogenase
Medtr1g104840	hypothetical protein
Medtr2g019250	germin family protein
Medtr5g043210	chorismate mutase
Medtr7g085810	AP2 domain class transcription factor
Medtr7g076655	NAD(P)-binding rossmann-fold protein
Medtr7g112720	heparan-alpha-glucosaminide N-acetyltransferase-like protein
Medtr1g084050	nicotianamine synthase-like protein
Medtr5g035610	transmembrane protein, putative
Medtr3g008960	glycoside hydrolase family 5 protein
Medtr7g079320	LysM type receptor kinase
Medtr4g072780	nutrient reservoir protein, putative
Medtr3g064350	hypothetical protein
Medtr2g090265	expansin-like protein B1
Medtr8g031550	potassium efflux antiporter
Medtr4g007300	chaperone DnaJ domain protein
Medtr1g088965	kinase interacting (KIP1-like) family protein
Medtr4g125940	peroxidase family protein
Medtr8g085560	protease inhibitor/seed storage/LTP family protein
Medtr8g020840	GRAS family transcription factor
Medtr4g415390	auxin influx transporter
Medtr1g071920	heat shock 22 kDa protein, putative
Medtr1g080440	LRR receptor-like kinase family protein
Medtr8g012240	DUF506 family protein
Medtr2g008030	fructose-1,6-bisphosphatase, cytosolic-like protein
Medtr3g053890	serine-glyoxylate aminotransferase-like protein
Medtr1g101500	MATE efflux family protein
Medtr4g081190	ABC transporter B family protein
Medtr3g065330	nudix hydrolase-like protein
Medtr2g045280	cytidine/deoxycytidylate deaminase family protein
Medtr1g093240	auxin-responsive AUX/IAA family protein
Medtr1g015300	thermospermine synthase ACAULIS protein
Medtr3g117060	salicylic acid carboxyl methyltransferase
Medtr8g102150	myo-inositol oxygenase
Medtr4g117090	xyloglucanase-specific endoglucanase inhibitor protein
Medtr4g098500	LSD1-type zinc finger protein
Medtr2g055250	F-box protein
Medtr2g450160	glycerophosphoryl diester phosphodiesterase family protein
Medtr1g080320	coatomer protein
Medtr3g099620	basic helix loop helix (BHLH) DNA-binding family protein
Medtr3g103960	zinc finger CCCH domain protein
Medtr7g114880	MtN26
Medtr8g087720	major intrinsic protein (MIP) family transporter
Medtr1g026020	expansin-A1-like protein
Medtr2g020710	sugar porter (SP) family MFS transporter
Medtr6g066040	plant/F12B17-70 protein
Medtr3g465590	Serine/Threonine-kinase DDB-G0267514-like protein, putative
Medtr2g009480	leguminosin group485 secreted peptide
Medtr7g050425	phosphoglycerate mutase family protein
Medtr2g103170	plant/F18G18-200 protein
Medtr4g073920	1-phosphatidylinositol phosphodiesterase-like protein
Medtr5g082940	C3HC4-type RING zinc finger protein
Medtr1g093080	myb-like transcription factor family protein
Medtr3g077910	carbonic anhydrase family protein
Medtr1g080250	L-allo-threonine aldolase-like protein
Medtr4g057310	RING finger and CHY zinc finger protein
Medtr5g023170	rhodanese-related sulfurtransferase
Medtr1g087935	pollen Ole e I family allergen
Medtr3g074380	sugar porter (SP) family MFS transporter
Medtr5g069100	Nodule Cysteine-Rich (NCR) secreted peptide
Medtr1g011415	Nodule Cysteine-Rich (NCR) secreted peptide
Medtr5g010390	calcium-dependent lipid-binding (CaLB domain) family protein
Medtr2g103650	polygalacturonase/glycoside hydrolase family protein
Medtr7g115410	SSXT protein (amino-terminal region) protein
Medtr1g099640	metal ion-binding protein, putative
Medtr4g079500	bZIP family transcription factor
Medtr3g087540	pollen Ole e I family allergen
Medtr2g022430	xyloglucanase-specific endoglucanase inhibitor protein
Medtr8g024590	CBL-interacting kinase
Medtr4g005160	epoxide hydrolase
Medtr3g040410	flavonol synthase/flavanone 3-hydroxylase
Medtr7g097150	AGC kinase
Medtr4g065113	extensin-like region protein
Medtr7g083410	glycerophosphoryl diester phosphodiesterase family protein
Medtr5g024070	plant regulator RWP-RK family protein
Medtr6g082190	hypothetical protein
Medtr1g067150	RabGAP/TBC domain protein
Medtr4g083570	ZIP zinc/iron transport family protein
Medtr5g073530	Nodule Cysteine-Rich (NCR) secreted peptide
Medtr6g043460	peroxidase family protein
Medtr4g065660	Ctr family copper transporter
Medtr5g045530	ureide permease-like protein
Medtr4g117670	amine oxidase [copper containing] protein, putative
Medtr4g053210	late nodulin
Medtr4g118610	sugar porter (SP) family MFS transporter
Medtr5g019010	cytochrome P450 family 71 protein
Medtr3g069420	peptide/nitrate transporter
Medtr2g042420	adipocyte plasma membrane-associated-like protein
Medtr2g099175	peroxidase family protein
Medtr2g008910	Nodule Cysteine-Rich (NCR) secreted peptide
Medtr4g078310	DUF506 family protein
Medtr7g007970	Nodule Cysteine-Rich (NCR) secreted peptide
Medtr4g029200	class III peroxidase
Medtr5g074710	peroxidase family protein
Medtr2g070420	peroxisomal (S)-2-hydroxy-acid oxidase GLO1
Medtr2g076010	pathogenesis-like protein
Medtr8g080180	carboxy-terminal region remorin
Medtr6g084940	PLAC8 family protein
Medtr3g111350	oligopeptide transporter OPT family protein
Medtr4g013240	solute carrier family 40 protein
Medtr5g064120	RNA-binding (RRM/RBD/RNP motif) family protein
Medtr4g051097	ATP synthase subunit C
Medtr3g031140	DUF4228 domain protein
Medtr2g089815	wound-responsive family protein
Medtr3g079850	cysteine-rich receptor-kinase-like protein
Medtr5g056710	Nodule Cysteine-Rich (NCR) secreted peptide
Medtr5g019870	polyol/monosaccharide transporter 1
Medtr8g479380	multi-copper oxidase-like protein
Medtr3g106430	SPFH/band 7/PHB domain membrane-associated family protein
Medtr1g090450	zinc finger, C3HC4 type (RING finger) protein
Medtr4g122930	plant/F25P12-18 protein
Medtr4g053580	Nodule Cysteine-Rich (NCR) secreted peptide
Medtr8g464300	root cap/late embryogenesis-like protein
Medtr7g083110	endosomal targeting BRO1-like domain protein
Medtr2g041540	Nodule Cysteine-Rich (NCR) secreted peptide
Medtr4g049640	C4-dicarboxylate transporter/malic acid protein
Medtr4g108150	Lipid transfer protein
Medtr1g083950	universal stress family protein
Medtr1g030660	cationic amino acid transporter
Medtr2g103313	embryo-specific protein
Medtr3g020980	Nodule Cysteine-Rich (NCR) secreted peptide
Medtr4g110130	transmembrane protein, putative
Medtr4g089145	hypothetical protein
Medtr7g118210	RNA recognition motif 2 in plant MEI2-like protein, putative
Medtr2g007210	emp24/gp25L/p24 family protein
Medtr6g081390	MATE efflux family protein
Medtr1g090820	leghemoglobin Lb120-1
Medtr2g083280	Nodule Cysteine-Rich (NCR) secreted peptide
Medtr4g059670	root cap/late embryogenesis-like protein
Medtr1g115175	aluminum activated malate transporter
Medtr3g089005	basic blue-like protein
Medtr5g069545	Nodule Cysteine-Rich (NCR) secreted peptide
Medtr7g063220	C2H2 and C2HC zinc finger protein
Medtr5g015090	BZIP transcription factor
Medtr7g066720	Nodule Cysteine-Rich (NCR) secreted peptide
Medtr4g094278	targeted copper chaperone protein
Medtr7g090950	eukaryotic-type carbonic anhydrase
Medtr1g088620	universal stress protein, putative
Medtr7g033125	2-isopropylmalate synthase
Medtr4g010530	transmembrane protein, putative
Medtr2g049575	Nodule Cysteine-Rich (NCR) secreted peptide
Medtr4g052380	nitrilase/nitrile hydratase NIT4A-like protein
Medtr5g068585	Nodule Cysteine-Rich (NCR) secreted peptide
Medtr2g101410	F-box and wd40 domain protein, putative
Medtr1g072096	Nodule Cysteine-Rich (NCR) secreted peptide
Medtr8g097320	carboxy-terminal region remorin
Medtr1g050325	transmembrane amino acid transporter family protein
Medtr4g107930	papain family cysteine protease
Medtr2g087285	aluminum activated malate transporter family protein
Medtr2g090675	transcription activator GLK1-like protein
Medtr2g102340	auxin-induced 5NG4-like protein
Medtr8g064070	Nodule Cysteine-Rich (NCR) secreted peptide
Medtr2g066235	Nodule Cysteine-Rich (NCR) secreted peptide
Medtr1g041885	peptide transporter PTR3-like protein
Medtr0003s0130	Nodule Cysteine-Rich (NCR) secreted peptide
Medtr7g078060	O-acyltransferase WSD1-like protein
Medtr3g082770	nudix family hydrolase
Medtr2g103330	embryo-specific protein
Medtr3g111790	DUF620 family protein
Medtr4g080083	RmlC-type cupin
Medtr5g066070	leghemoglobin Lb120-1
Medtr2g073300	Nodule Cysteine-Rich (NCR) secreted peptide
Medtr5g084260	Nodule-specific Glycine Rich Peptide
Medtr3g088745	gibberellin 20-oxidase
Medtr2g055740	Nodule Cysteine-Rich (NCR) secreted peptide
Medtr8g101550	phospholipase A2 family protein
Medtr1g074410	transmembrane protein, putative
Medtr2g039235	Nodule-specific Glycine Rich Peptide
Medtr3g053590	Nodule Cysteine-Rich (NCR) secreted peptide
Medtr3g025420	Nodule Cysteine-Rich (NCR) secreted peptide
Medtr8g006790	plasma membrane H+-ATPase
Medtr1g042940	Nodule Cysteine-Rich (NCR) secreted peptide
Medtr3g048190	prolyl-tRNA synthetase family protein
Medtr4g072980	SAUR-like auxin-responsive family protein
Medtr5g459510	Nodule Cysteine-Rich (NCR) secreted peptide
Medtr1g088905	monothiol glutaredoxin-S2 protein
Medtr3g463700	hypothetical protein
Medtr4g047610	papain family cysteine protease
Medtr4g092515	CAP, cysteine-rich secretory protein, antigen 5
